# Supplementary material for: CusS-CusR Two-Component System Mediates Tigecycline Resistance in Carbapenem-Resistant Klebsiella pneumoniae
Source: Front Microbiol. 2020 Jan 28;10:3159. doi: 10.3389/fmicb.2019.03159 (PMC6997431; doi:10.3389/fmicb.2019.03159)
Supplement: DATA SHEET S1 — Transcriptome sequencing results of groups B and C. [file Data_Sheet_1.ZIP]

Archive with 12 entries (10 files):
- Differential expression genes/
- Differential expression genes/datasets/
- Differential expression genes/datasets/A1-VS-A2.PossionDis_Method.GeneDiffExp.xls
- Differential expression genes/datasets/A1-VS-A3.PossionDis_Method.GeneDiffExp.xls
- Differential expression genes/datasets/A2-VS-A3.PossionDis_Method.GeneDiffExp.xls
- Differential expression genes/datasets/B1-VS-B2.PossionDis_Method.GeneDiffExp.xls
- Differential expression genes/datasets/B1-VS-B3.PossionDis_Method.GeneDiffExp.xls
- Differential expression genes/datasets/B2-VS-B3.PossionDis_Method.GeneDiffExp.xls
- Differential expression genes/datasets/C1-VS-C2.PossionDis_Method.GeneDiffExp.xls
- Differential expression genes/datasets/C1-VS-C3.PossionDis_Method.GeneDiffExp.xls
- Differential expression genes/datasets/C2-VS-C3.PossionDis_Method.GeneDiffExp.xls
- Differential expression genes/~$▒╚╢╘.xlsx
