# Supplementary material for: CusS-CusR Two-Component System Mediates Tigecycline Resistance in Carbapenem-Resistant Klebsiella pneumoniae
Source: Front Microbiol. 2020 Jan 28;10:3159. doi: 10.3389/fmicb.2019.03159 (PMC6997431; doi:10.3389/fmicb.2019.03159)
Supplement: DATA SHEET S1 — Transcriptome sequencing results of groups B and C. [file Data_Sheet_1.ZIP › Differential expression genes/datasets/A1-VS-A2.PossionDis_Method.GeneDiffExp.xls]

GeneID	Length	A1-Expression	A2-Expression	log2FoldChange(A2/A1)	FDR	Up/Down-Regulation(A2/A1)	Pvalue	Nr	Nt	Swissprot	KEGG	KOG	Pfam	GO
Unigene1200_All	352	0.01	16.52	10.6899979714194	0.120493392805755	*	0.0391322	WP_047718269.1/3.7e-55/hypothetical protein [Klebsiella pneumoniae] >AKL28600.1 hypothetical protein AB186_10180 [Klebsiella pneumoniae] >ALR24623.1 hypothetical protein AGG09_10295 [Klebsiella pneumoniae]	CP022997.1/0.0/CP022997.1 Klebsiella pneumoniae strain 721005, complete genome	sp|P75617|YAAW_ECOLI/4.5e-25/UPF0174 protein YaaW OS=Escherichia coli (strain K12) GN=yaaW PE=3 SV=1	kpm:KPHS_07220/5.6e-56/hypothetical protein	NA	Unigene1200_All/0.019/Ubiquinol-cytochrome C chaperone	NA
Unigene1559_All	269	0.01	15.49	10.5971214287896	0.329734832891247	*	0.145222	WP_077273805.1/4.8e-39/ABC transporter permease [Klebsiella pneumoniae] >OSV86205.1 mannose-1-phosphate guanyltransferase [Klebsiella pneumoniae] >OSV97366.1 mannose-1-phosphate guanyltransferase [Klebsiella pneumoniae]	CP022997.1/0.0/CP022997.1 Klebsiella pneumoniae strain 721005, complete genome	sp|P0AFQ0|YBHR_ECO57/1.6e-14/Inner membrane transport permease YbhR OS=Escherichia coli O157:H7 GN=ybhR PE=3 SV=1	kpnu:LI86_00640/7.2e-40/mannose-1-phosphate guanyltransferase; K01992 ABC-2 type transport system permease protein	NA	NA	NA
Unigene881_All	271	0.01	15.29	10.5783726913608	0.329298098013245	*	0.145222	WP_086613916.1/2.0e-29/phosphate propanoyltransferase [Klebsiella pneumoniae] >OUG99401.1 phosphate propanoyltransferase [Klebsiella pneumoniae]	CP022997.1/0.0/CP022997.1 Klebsiella pneumoniae strain 721005, complete genome	sp|A6TDD9|PDUL_KLEP7/6.5e-32/Phosphate propanoyltransferase OS=Klebsiella pneumoniae subsp. pneumoniae (strain ATCC 700721 / MGH 78578) GN=pduL PE=3 SV=1	kpn:KPN_03212/3.1e-30/pduL; Propanediol utilization; K13923 phosphate propanoyltransferase [EC:2.3.1.222]	NA	NA	NA
Unigene1394_All	515	0.01	15.26	10.5755392468345	0.022418844784689	*	0.00547376	EJK92151.1/7.7e-94/hypothetical protein UUU_07570 [Klebsiella pneumoniae subsp. pneumoniae DSM 30104]	CP022997.1/0.0/CP022997.1 Klebsiella pneumoniae strain 721005, complete genome	sp|P21628|BRAE_PSEAE/3.8e-17/High-affinity branched-chain amino acid transport system permease protein BraE OS=Pseudomonas aeruginosa (strain ATCC 15692 / DSM 22644 / CIP 104116 / JCM 14847 / LMG 12228 / 1C / PRS 101 / PAO1) GN=braE PE=3 SV=1	kpc:KPNIH10_05215/7.8e-91/branched-chain amino acid ABC transporter permease; K01998 branched-chain amino acid transport system permease protein	NA	Unigene1394_All/1.4e-17/Branched-chain amino acid transport system / permease component	NA
Unigene1825_All	229	0.01	13.88	10.4387918525783	0.498901766666667	*	0.279758	WP_077258271.1/6.8e-34/HTH-type transcriptional regulator MalT [Klebsiella pneumoniae]	CP022997.1/0.0/CP022997.1 Klebsiella pneumoniae strain 721005, complete genome	sp|B5XTR7|MALT_KLEP3/2.1e-36/HTH-type transcriptional regulator MalT OS=Klebsiella pneumoniae (strain 342) GN=malT PE=3 SV=1	kpe:KPK_0326/1.0e-34/malT; transcriptional regulator MalT; K03556 LuxR family transcriptional regulator, maltose regulon positive regulatory protein	NA	NA	biological_process:GO:0045913//positive regulation of carbohydrate metabolic process;GO:0005975//carbohydrate metabolic process;GO:0006351//transcription, DNA-templated;GO:0045893//positive regulation of transcription, DNA-templated;molecular_function:GO:0003677//DNA binding;GO:0005524//ATP binding;GO:0003700//DNA binding transcription factor activity;
Unigene714_All	292	0.01	13.44	10.3923174227788	0.332379764705882	*	0.145222	WP_062955137.1/4.3e-49/hypothetical protein [Klebsiella pneumoniae] >OHY23967.1 hypothetical protein BLJ30_26115 [Klebsiella pneumoniae] >OIK29980.1 hypothetical protein BLJ97_26875 [Klebsiella pneumoniae] >OXM91291.1 hypothetical protein CGQ20_16950 [Klebsiella pneumoniae] >OXM95064.1 hypothetical protein CGQ21_17570 [Klebsiella pneumoniae] >OZJ07199.1 hypothetical protein CEP05_27220 [Klebsiell…	CP022997.1/0.0/CP022997.1 Klebsiella pneumoniae strain 721005, complete genome	NA	ecly:LI62_17685/2.9e-42/bacteriophage protein	NA	NA	NA
Unigene2003_All	240	0.01	12.70	10.3106127816595	0.494778611570248	*	0.279758	WP_072123600.1/1.5e-36/PTS mannose transporter subunit IID [Klebsiella variicola]	CP022997.1/0.0/CP022997.1 Klebsiella pneumoniae strain 721005, complete genome	sp|P37083|PTRD_KLEPN/2.4e-38/PTS system sorbose-specific EIID component OS=Klebsiella pneumoniae GN=sorM PE=2 SV=1	kpg:KPNIH32_01335/2.3e-37/PTS mannose transporter subunit IID; K02815 PTS system, sorbose-specific IID component	NA	NA	NA
Unigene2220_All	251	0.01	11.69	10.1910592145317	0.495802997929607	*	0.279758	WP_075912599.1/7.4e-42/phage tail protein [Klebsiella michiganensis] >OLU26572.1 phage tail protein [Klebsiella michiganensis]	CP022997.1/0.0/CP022997.1 Klebsiella pneumoniae strain 721005, complete genome	sp|Q02TE1|Y807_PSEAB/7.6e-11/Putative prophage major tail sheath protein OS=Pseudomonas aeruginosa (strain UCBPP-PA14) GN=gpFI PE=1 SV=1	kpa:KPNJ1_01325/1.1e-42/Phage tail sheath protein; K06907 uncharacterized protein	NA	NA	NA
Unigene2205_All	257	0.01	11.20	10.129283016945	0.497347555555556	*	0.279758	WP_046623725.1/1.9e-37/MULTISPECIES: BMC domain-containing protein [Enterobacteriaceae] >KKJ10281.1 microcompartment protein [Klebsiella pneumoniae HE12] >KKJ38897.1 microcompartment protein [Klebsiella pneumoniae MRSN 3562] >KKJ56538.1 microcompartment protein [Klebsiella pneumoniae MRSN 2404] >OAA13892.1 hypothetical protein LT21_01970 [Klebsiella pneumoniae] >SBJ86341.1 propanediol utilization…	CP022997.1/0.0/CP022997.1 Klebsiella pneumoniae strain 721005, complete genome	sp|Q03511|CCMK_SYNE7/1.2e-06/Carbon dioxide-concentrating mechanism protein CcmK OS=Synechococcus elongatus (strain PCC 7942) GN=ccmK PE=1 SV=1	kpi:D364_16300/2.9e-38/microcompartments protein	NA	NA	NA
Unigene2113_All	339	0.01	10.52	10.0389189892923	0.333718206711409	*	0.145222	CCI74619.1/4.3e-29/sorA [Klebsiella pneumoniae subsp. rhinoscleromatis SB3432]	CP022997.1/0.0/CP022997.1 Klebsiella pneumoniae strain 721005, complete genome	sp|P37081|PTRB_KLEPN/2.3e-31/PTS system sorbose-specific EIIB component OS=Klebsiella pneumoniae GN=sorB PE=1 SV=1	kpr:KPR_0387/6.5e-30/sorA; highly similar to sorbose-specific phosphotransferase enzyme IIB component from Klebsiella pneumoniae (sp|P37081); K02813 PTS system, sorbose-specific IIB component [EC:2.7.1.206]	NA	NA	biological_process:GO:0009401//phosphoenolpyruvate-dependent sugar phosphotransferase system;cellular_component:GO:0005737//cytoplasm;molecular_function:GO:0016301//kinase activity;GO:0016740//transferase activity;GO:0008982//protein-N(PI)-phosphohistidine-sugar phosphotransferase activity;GO:0103111//D-glucosamine PTS permease activity;
Unigene1605_All	357	0.01	9.70	9.92184093707449	0.334166752688172	*	0.145222	WP_047718492.1/1.4e-46/nickel ABC transporter, nickel/metallophore periplasmic binding protein [Klebsiella pneumoniae] >AKL29559.1 nickel ABC transporter substrate-binding protein [Klebsiella pneumoniae] >ALR25583.1 nickel ABC transporter substrate-binding protein [Klebsiella pneumoniae] >SLX01247.1 nickel ABC transporter, periplasmic nickel-binding protein NikA [Klebsiella pneumoniae] >SLY60517.…	CP022997.1/0.0/CP022997.1 Klebsiella pneumoniae strain 721005, complete genome	sp|P33590|NIKA_ECOLI/4.4e-36/Nickel-binding periplasmic protein OS=Escherichia coli (strain K12) GN=nikA PE=1 SV=1	kpn:KPN_03850/2.1e-47/nikA; nickel transport protein (ABC superfamily, peri_bind); K15584 nickel transport system substrate-binding protein	NA	NA	biological_process:GO:0055085//transmembrane transport;GO:0015675//nickel cation transport;cellular_component:GO:0043190//ATP-binding cassette (ABC) transporter complex;molecular_function:GO:0020037//heme binding;GO:0016151//nickel cation binding;
Unigene129_All	456	0.01	9.02	9.81698362325538	0.207823567149758	*	0.0753846	WP_015493071.1/6.4e-36/MULTISPECIES: DUF905 domain-containing protein [Enterobacterales] >YP_007688746.1 putative cytoplasmic protein (plasmid) [Klebsiella pneumoniae] >YP_009071563.1 putative cytoplasmic protein (plasmid) [Klebsiella pneumoniae] >AFN40261.1 hypothetical protein A225_NDM1p0200 (plasmid) [Klebsiella michiganensis E718] >AGI37722.1 putative cytoplasmic protein (plasmid) [Klebsiella…	CP023187.1/0.0/CP023187.1 Klebsiella michiganensis strain K518 plasmid pK518_NDM1, complete sequence	sp|Q1CC63|YUBL_YERPN/1.6e-30/UPF0401 protein YubL OS=Yersinia pestis bv. Antiqua (strain Nepal516) GN=yubL PE=3 SV=1	cfar:CI104_27865/3.7e-36/DUF905 domain-containing protein	NA	NA	NA
Unigene1219_All	457	0.01	8.99	9.81217730551445	0.208832419417476	*	0.0753846	NA	NA	NA	NA	NA	Unigene1219_All/0.23/Domain of unknown function (DUF3440)	NA
Unigene1804_All	300	0.01	8.56	9.74146698640115	0.512789824411135	*	0.279758	OKB63211.1/2.8e-48/alkanesulfonate monooxygenase, FMNH(2)-dependent [Klebsiella pneumoniae]	CP022997.1/0.0/CP022997.1 Klebsiella pneumoniae strain 721005, complete genome	sp|Q98CB9|SSUD1_RHILO/2.0e-42/Alkanesulfonate monooxygenase 1 OS=Rhizobium loti (strain MAFF303099) GN=ssuD1 PE=3 SV=1	kpb:FH42_11765/4.3e-49/alkanesulfonate monooxygenase; K04091 alkanesulfonate monooxygenase [EC:1.14.14.5]	NA	Unigene1804_All/3.5e-30/Luciferase-like monooxygenase	molecular_function:GO:0008726//alkanesulfonate monooxygenase activity;
Unigene991_All	301	0.01	8.51	9.73301532168596	0.510059314164004	*	0.279758	WP_072035348.1/4.9e-40/hypothetical protein [Klebsiella pneumoniae] >OVW05531.1 hypothetical protein BME59_05905 [Klebsiella pneumoniae] >OVW05736.1 hypothetical protein BME60_04825 [Klebsiella pneumoniae] >OVW18108.1 hypothetical protein BME57_03680 [Klebsiella pneumoniae]	CP022997.1/0.0/CP022997.1 Klebsiella pneumoniae strain 721005, complete genome	NA	kps:KPNJ2_01391/5.3e-23/hypothetical protein	NA	NA	NA
Unigene869_All	391	0.01	8.45	9.72280753116955	0.327131663157895	*	0.145222	OSU22051.1/5.0e-69/terminase [Klebsiella pneumoniae]	CP022997.1/0.0/CP022997.1 Klebsiella pneumoniae strain 721005, complete genome	NA	kpg:KPNIH32_20215/7.5e-70/terminase	NA	Unigene869_All/0.07/Replication initiation and membrane attachment	NA
Unigene2264_All	210	0.01	8.21	9.68123841177781	0.707007460536398	*	0.538928	WP_072354015.1/4.1e-14/hypothetical protein [Klebsiella pneumoniae] >OXM91304.1 hypothetical protein CGQ20_17020 [Klebsiella pneumoniae] >OXM95051.1 hypothetical protein CGQ21_17500 [Klebsiella pneumoniae] >OZJ07178.1 hypothetical protein CEP05_27355 [Klebsiella pneumoniae] >OZJ35602.1 hypothetical protein CEP00_17660 [Klebsiella pneumoniae] >OZJ56035.1 hypothetical protein CEO96_27000 [Klebsiell…	CP022997.1/0.0/CP022997.1 Klebsiella pneumoniae strain 721005, complete genome	NA	NA	NA	NA	NA
Unigene2121_All	314	0.01	7.94	9.63299519714296	0.51169411965812	*	0.279758	OFV59532.1/2.2e-51/fucose isomerase [Klebsiella pneumoniae]	CP022997.1/0.0/CP022997.1 Klebsiella pneumoniae strain 721005, complete genome	sp|A6TD85|FUCM_KLEP7/2.0e-53/L-fucose mutarotase OS=Klebsiella pneumoniae subsp. pneumoniae (strain ATCC 700721 / MGH 78578) GN=fucU PE=3 SV=1	kpu:KP1_4435/3.3e-52/fucU; conserved protein of fucose operon; K02431 L-fucose mutarotase [EC:5.1.3.29]	NA	Unigene2121_All/4.3e-20/RbsD / FucU transport protein family	biological_process:GO:0042354//L-fucose metabolic process;cellular_component:GO:0005737//cytoplasm;molecular_function:GO:0016854//racemase and epimerase activity;GO:0042806//fucose binding;
Unigene1557_All	502	0.01	7.90	9.62570884306447	0.208158766451613	*	0.0753846	AHM78586.1/3.8e-90/Transcriptional regulator [Klebsiella pneumoniae 30684/NJST258_2] >AHM84246.1 Transcriptional regulator [Klebsiella pneumoniae 30660/NJST258_1]	CP022997.1/0.0/CP022997.1 Klebsiella pneumoniae strain 721005, complete genome	sp|Q9HUI2|ARUR_PSEAE/1.2e-12/Transcriptional regulatory protein AruR OS=Pseudomonas aeruginosa (strain ATCC 15692 / DSM 22644 / CIP 104116 / JCM 14847 / LMG 12228 / 1C / PRS 101 / PAO1) GN=aruR PE=3 SV=1	kpa:KPNJ1_01840/5.8e-91/Transcriptional regulator; K07660 two-component system, OmpR family, response regulator PhoP	NA	Unigene1557_All/4.1e-19/Response regulator receiver domain	NA
Unigene1813_All	222	0.01	7.37	9.52552080909507	0.703235317073171	*	0.538928	EJK92808.1/1.1e-33/hypothetical protein UUU_01060 [Klebsiella pneumoniae subsp. pneumoniae DSM 30104]	CP022997.1/0.0/CP022997.1 Klebsiella pneumoniae strain 721005, complete genome	sp|P16687|PHNI_ECOLI/1.9e-26/Alpha-D-ribose 1-methylphosphonate 5-triphosphate synthase subunit PhnI OS=Escherichia coli (strain K12) GN=phnI PE=1 SV=2	kps:KPNJ2_05083/2.3e-31/PhnI protein; K06164 alpha-D-ribose 1-methylphosphonate 5-triphosphate synthase subunit PhnI [EC:2.7.8.37]	NA	NA	NA
Unigene542_All	332	0.01	7.25	9.5018371849023	0.504684611169652	*	0.279758	EJK91499.1/1.7e-25/hypothetical protein UUU_15240 [Klebsiella pneumoniae subsp. pneumoniae DSM 30104] >ESM70966.1 hypothetical protein L392_01686 [Klebsiella pneumoniae MGH 46] >EWD58793.1 hypothetical protein P828_01887 [Klebsiella pneumoniae UCI 25] >EWD81362.1 hypothetical protein P821_01073 [Klebsiella variicola] >KDL59625.1 hypothetical protein AF52_00018 [Klebsiella pneumoniae MGH 66] >KFJ7…	CP022997.1/0.0/CP022997.1 Klebsiella pneumoniae strain 721005, complete genome	NA	kco:BWI95_11650/1.2e-15/hypothetical protein	NA	NA	NA
Unigene348_All	436	0.01	7.21	9.49385544924082	0.328862518518518	*	0.145222	WP_073553773.1/2.0e-74/MFS transporter [Klebsiella pneumoniae] >OSV86282.1 aromatic acid/H+ symport family MFS transporter [Klebsiella pneumoniae] >OSV97443.1 aromatic acid/H+ symport family MFS transporter [Klebsiella pneumoniae]	CP022997.1/0.0/CP022997.1 Klebsiella pneumoniae strain 721005, complete genome	sp|E8ZB61|GALT_PSEPU/1.9e-46/Gallate transporter OS=Pseudomonas putida GN=galT PE=3 SV=1	kpi:D364_20715/3.0e-75/4-hydroxybenzoate transporter	7291713/2.4e-12/[R] KOG0253 Synaptic vesicle transporter SV2 (major facilitator superfamily)	Unigene348_All/1.1e-31/Major Facilitator Superfamily	NA
Unigene2260_All	229	0.01	6.94	9.43879185257826	0.707549644171779	*	0.538928	WP_088717127.1/3.7e-40/N-acyl homoserine lactonase family protein [Klebsiella variicola] >OWW17331.1 MBL fold metallo-hydrolase [Klebsiella variicola]	CP022997.1/0.0/CP022997.1 Klebsiella pneumoniae strain 721005, complete genome	sp|Q7D3U0|AHLLM_AGRFC/7.8e-31/N-acyl homoserine lactonase AttM OS=Agrobacterium fabrum (strain C58 / ATCC 33970) GN=attM PE=3 SV=3	kpc:KPNIH10_13325/5.5e-41/beta-lactamase; K13075 N-acyl homoserine lactone hydrolase [EC:3.1.1.81]	NA	NA	molecular_function:GO:0016787//hydrolase activity;
Unigene1383_All	451	0.01	6.87	9.4241662888181	0.330611787234043	*	0.145222	WP_071739056.1/5.0e-73/type II secretion system protein GspD [Klebsiella pneumoniae] >OJE67966.1 type II secretion system protein GspD [Klebsiella pneumoniae]	CP022997.1/0.0/CP022997.1 Klebsiella pneumoniae strain 721005, complete genome	sp|P15644|GSPD_KLEPN/4.3e-73/Type II secretion system protein D OS=Klebsiella pneumoniae GN=pulD PE=1 SV=1	kpc:KPNIH10_04440/7.5e-74/general secretion pathway protein GspD; K02453 general secretion pathway protein D	NA	Unigene1383_All/9.8e-27/Bacterial type II/III secretion system short domain	NA
Unigene2041_All	349	0.01	6.70	9.38801728534514	0.495290275077559	*	0.279758	NA	NA	NA	NA	NA	NA	NA
Unigene2148_All	235	0.01	6.61	9.36850646150769	0.70972672	*	0.538928	WP_004211857.1/1.7e-35/propanediol utilization microcompartment protein PduB [Klebsiella pneumoniae] >EMB11107.1 propanediol utilization protein PduB [Klebsiella pneumoniae hvKP1] >AGX39239.1 propanediol utilization protein PduB [Klebsiella pneumoniae CG43] >CDI17452.1 Propanediol utilization protein PduB [Klebsiella pneumoniae subsp. pneumoniae SA1] >AJB30923.1 Propanediol utilization polyhedral…	CP022997.1/0.0/CP022997.1 Klebsiella pneumoniae strain 721005, complete genome	sp|P37449|PDUB_SALTY/6.9e-38/Propanediol utilization protein PduB OS=Salmonella typhimurium (strain LT2 / SGSC1412 / ATCC 700720) GN=pduB PE=2 SV=2	kpo:KPN2242_18970/2.5e-36/propanediol utilization protein PduB	NA	NA	NA
Unigene690_All	353	0.01	6.58	9.36194377373524	0.499943315240084	*	0.279758	OKN37898.1/1.2e-61/anaerobic sulfatase-maturating enzyme [Klebsiella pneumoniae]	CP022997.1/0.0/CP022997.1 Klebsiella pneumoniae strain 721005, complete genome	sp|Q9X758|ANSME_KLEPN/2.1e-62/Anaerobic sulfatase-maturating enzyme OS=Klebsiella pneumoniae GN=atsB PE=1 SV=1	kpnu:LI86_19540/1.8e-62/radical SAM protein; K06871 uncharacterized protein	NA	NA	NA
Unigene2171_All	236	0.01	6.55	9.35535109642481	0.70646610719755	*	0.538928	CDL11699.1/1.1e-34/Hypothetical zinc-type alcohol dehydrogenase-like protein YdjJ [Klebsiella pneumoniae IS43]	CP022997.1/0.0/CP022997.1 Klebsiella pneumoniae strain 721005, complete genome	sp|P77280|YDJJ_ECOLI/1.6e-31/Uncharacterized zinc-type alcohol dehydrogenase-like protein YdjJ OS=Escherichia coli (strain K12) GN=ydjJ PE=3 SV=1	kpj:N559_3088/1.6e-35/L-iditol 2-dehydrogenase	NA	NA	NA
Unigene2011_All	237	0.01	6.50	9.34429590791582	0.72821210418311	*	0.538928	WP_072274418.1/1.6e-38/MULTISPECIES: amino acid ABC transporter permease [Klebsiella]	CP022997.1/0.0/CP022997.1 Klebsiella pneumoniae strain 721005, complete genome	sp|P0AER5|GLTK_ECOLI/6.9e-06/Glutamate/aspartate import permease protein GltK OS=Escherichia coli (strain K12) GN=gltK PE=1 SV=1	kpk:A593_15860/2.4e-39/membrane protein; K02029 polar amino acid transport system permease protein	NA	NA	cellular_component:GO:0016021//integral component of membrane;GO:0005886//plasma membrane;molecular_function:GO:0005215//transporter activity;
Unigene530_All	472	0.01	6.45	9.33315535031062	0.333270863270777	*	0.145222	OKN64053.1/2.3e-68/major facilitator superfamily transporter [Klebsiella pneumoniae]	CP022997.1/0.0/CP022997.1 Klebsiella pneumoniae strain 721005, complete genome	sp|Q8X4V6|YGAY_ECO57/1.2e-25/Uncharacterized transporter YgaY OS=Escherichia coli O157:H7 GN=ygaY PE=3 SV=1	kph:KPNIH24_13745/3.4e-69/major facilitator transporter	NA	Unigene530_All/3/PAN domain	NA
Unigene717_All	358	0.01	6.44	9.33091687811462	0.503094218487395	*	0.279758	WP_032423606.1/3.6e-58/nickel ABC transporter permease subunit NikB [Klebsiella pneumoniae] >EZR11186.1 nickel transport system permease nikB [Klebsiella pneumoniae UCI 60]	CP022997.1/0.0/CP022997.1 Klebsiella pneumoniae strain 721005, complete genome	sp|P33591|NIKB_ECOLI/8.0e-54/Nickel transport system permease protein NikB OS=Escherichia coli (strain K12) GN=nikB PE=1 SV=2	kpm:KPHS_50060/5.5e-59/nickel transporter permease NikB; K15585 nickel transport system permease protein	NA	Unigene717_All/0.1/Domain of unknown function (DUF4259)	cellular_component:GO:0016021//integral component of membrane;GO:0005886//plasma membrane;molecular_function:GO:0015099//nickel cation transmembrane transporter activity;
Unigene1409_All	359	0.01	6.41	9.32418054661874	0.511148021344717	*	0.279758	WP_071739068.1/4.3e-59/AtzE family amidohydrolase, partial [Klebsiella pneumoniae] >OJE64934.1 amidase, partial [Klebsiella pneumoniae]	CP022997.1/0.0/CP022997.1 Klebsiella pneumoniae strain 721005, complete genome	sp|Q936X3|ATZE_PSESD/2.9e-27/Biuret hydrolase OS=Pseudomonas sp. (strain ADP) GN=atzE PE=1 SV=1	kpk:A593_23645/6.5e-60/amidase; K19837 biuret amidohydrolase [EC:3.5.1.84]	NA	Unigene1409_All/9.5e-09/Amidase	molecular_function:GO:0004040//amidase activity;
Unigene1398_All	366	0.01	6.22	9.2807707701306	0.500465722048067	*	0.279758	OKB42386.1/2.2e-58/arabinose:proton symporter [Klebsiella pneumoniae]	CP022997.1/0.0/CP022997.1 Klebsiella pneumoniae strain 721005, complete genome	sp|P45598|ARAE_KLEOX/1.7e-56/Arabinose-proton symporter OS=Klebsiella oxytoca GN=araE PE=3 SV=1	kpu:KP1_4540/3.3e-59/araE; low-affinity L-arabinose transport system proton symport component; K02100 MFS transporter, SP family, arabinose:H+ symporter	At4g16480/8.6e-19/[R] KOG0254 Predicted transporter (major facilitator superfamily)	Unigene1398_All/5.8e-26/Sugar (and other) transporter	cellular_component:GO:0016021//integral component of membrane;
Unigene703_All	367	0.01	6.20	9.27612440527424	0.497864548856549	*	0.279758	AHM77952.1/5.1e-60/Vanillate decarboxylase VdcB protein [Klebsiella pneumoniae 30684/NJST258_2] >AHM83550.1 Vanillate decarboxylase VdcB protein [Klebsiella pneumoniae 30660/NJST258_1] >CDQ52600.1 pad1 [Klebsiella pneumoniae]	CP022997.1/0.0/CP022997.1 Klebsiella pneumoniae strain 721005, complete genome	sp|P69772|PADL_ECO57/6.4e-59/Probable UbiX-like flavin prenyltransferase OS=Escherichia coli O157:H7 GN=ecdB PE=1 SV=1	kpi:D364_15795/7.7e-61/phenolic acid decarboxylase subunit B; K03186 flavin prenyltransferase [EC:2.5.1.129]	NA	Unigene703_All/4.1e-10/Flavoprotein	biological_process:GO:0051188//cofactor biosynthetic process;molecular_function:GO:0004659//prenyltransferase activity;GO:0016829//lyase activity;
Unigene2256_All	245	0.01	6.11	9.25502856981873	0.729940455696202	*	0.538928	WP_072420193.1/3.0e-40/MULTISPECIES: alpha/beta hydrolase [Klebsiella]	CP022997.1/0.0/CP022997.1 Klebsiella pneumoniae strain 721005, complete genome	sp|Q01609|Y2218_PSEAE/3.7e-34/Uncharacterized protein PA2218 OS=Pseudomonas aeruginosa (strain ATCC 15692 / DSM 22644 / CIP 104116 / JCM 14847 / LMG 12228 / 1C / PRS 101 / PAO1) GN=PA2218 PE=1 SV=2	kps:KPNJ2_02745/4.6e-41/Dienelactone hydrolase family protein; K06889 uncharacterized protein	NA	NA	molecular_function:GO:0016787//hydrolase activity;
Unigene1009_All	626	0.01	5.91	9.20701432017753	0.207156396789727	*	0.0753846	BAH64066.1/2.8e-114/division-specific transpeptidase [Klebsiella pneumoniae subsp. pneumoniae NTUH-K2044] >AHM78830.1 Peptidoglycan glycosyltransferase [Klebsiella pneumoniae 30684/NJST258_2] >AHM84493.1 Peptidoglycan glycosyltransferase [Klebsiella pneumoniae 30660/NJST258_1]	CP022997.1/0.0/CP022997.1 Klebsiella pneumoniae strain 721005, complete genome	sp|P0AD69|FTSI_ECO57/7.9e-65/Peptidoglycan D,D-transpeptidase FtsI OS=Escherichia coli O157:H7 GN=ftsI PE=3 SV=1	kpu:KP1_3464/4.2e-115/division-specific transpeptidase; K03587 cell division protein FtsI (penicillin-binding protein 3) [EC:3.4.16.4]	NA	Unigene1009_All/2.7e-15/Penicillin-binding Protein dimerisation domain	molecular_function:GO:0008658//penicillin binding;
Unigene1762_All	251	0.01	5.85	9.19229281447077	0.724779839748625	*	0.538928	KXA27501.1/1.0e-35/peptidyl-prolyl cis-trans isomerase, FKBP-type, partial [Klebsiella pneumoniae]	CP022997.1/0.0/CP022997.1 Klebsiella pneumoniae strain 721005, complete genome	NA	kpc:KPNIH10_04265/1.6e-36/peptidylprolyl isomerase	NA	NA	molecular_function:GO:0016853//isomerase activity;
Unigene2211_All	382	0.01	5.83	9.1873520732005	0.498382618106139	*	0.279758	WP_015958437.1/6.6e-66/transcriptional regulator [Klebsiella pneumoniae] >ABR77205.1 putative transcriptional regulator [Klebsiella pneumoniae subsp. pneumoniae MGH 78578] >SBI81291.1 HxlR family transcriptional regulator [Klebsiella pneumoniae] >SBK88265.1 HxlR family transcriptional regulator [Klebsiella pneumoniae] >SBZ53815.1 HxlR family transcriptional regulator [Klebsiella pneumoniae] >OVU6…	CP022997.1/0.0/CP022997.1 Klebsiella pneumoniae strain 721005, complete genome	sp|P0A649|Y3122_MYCBO/1.1e-16/Uncharacterized HTH-type transcriptional regulator Mb3122 OS=Mycobacterium bovis (strain ATCC BAA-935 / AF2122/97) GN=BQ2027_MB3122 PE=4 SV=1	kpb:FH42_04905/9.9e-67/HxlR family transcriptional regulator	NA	Unigene2211_All/0.38/Protein of unknown function (DUF1269)	biological_process:GO:0006355//regulation of transcription, DNA-templated;GO:0006351//transcription, DNA-templated;
Unigene173_All	252	0.01	5.81	9.18239435340453	0.731677030927835	*	0.538928	EEW43286.1/9.0e-32/drug resistance transporter, Bcr/CflA subfamily [Klebsiella pneumoniae subsp. rhinoscleromatis ATCC 13884]	CP022997.1/0.0/CP022997.1 Klebsiella pneumoniae strain 721005, complete genome	NA	kpnu:LI86_00330/2.3e-27/major facilitator transporter; K07552 MFS transporter, DHA1 family, multidrug resistance protein	NA	NA	biological_process:GO:0055085//transmembrane transport;cellular_component:GO:0016021//integral component of membrane;molecular_function:GO:0005215//transporter activity;
Unigene1211_All	537	0.01	5.41	9.07948478382682	0.331052015978695	*	0.145222	EYB80263.1/7.3e-63/hypothetical protein KPB1_5456 [Klebsiella pneumoniae Kb140]	CP022997.1/0.0/CP022997.1 Klebsiella pneumoniae strain 721005, complete genome	sp|Q46888|LTND_ECOLI/2.3e-52/L-threonate dehydrogenase OS=Escherichia coli (strain K12) GN=ltnD PE=3 SV=1	panp:PSNIH2_21565/8.8e-61/oxidoreductase; K08319 L-threonate 2-dehydrogenase [EC:1.1.1.411]	At1g18270_1/6.7e-28/[R] KOG0409 Predicted dehydrogenase	Unigene1211_All/4.6e-31/NAD-binding of NADP-dependent 3-hydroxyisobutyrate dehydrogenase	NA
Unigene1781_All	262	0.01	5.41	9.07948478382682	0.708092660015349	*	0.538928	WP_000083837.1/1.9e-29/MULTISPECIES: replication protein [Enterobacterales] >YP_006953461.1 copy number control protein CopB (plasmid) [Escherichia coli] >EFK43994.1 replication regulatory protein repA2 family protein [Escherichia coli MS 119-7] >AEV41148.1 copy number control protein CopB (plasmid) [Escherichia coli] >EQZ28225.1 hypothetical protein G977_02029 [Escherichia coli UMEA 3585-1] >ERB…	CP017086.1/0.0/CP017086.1 Proteus mirabilis strain T18 plasmid pT18, complete sequence	sp|P03847|COPB2_ECOLX/1.2e-14/Replication regulatory protein repA2 OS=Escherichia coli GN=repA2 PE=4 SV=2	ecg:E2348_P1_036/8.6e-30/copB; regulation of plasmid copy number	NA	NA	biological_process:GO:0006355//regulation of transcription, DNA-templated;GO:0006276//plasmid maintenance;
Unigene970_All	821	0.01	5.30	9.04984854945056	0.120710498018018	*	0.0391322	OZV66125.1/7.1e-33/hypothetical protein CA834_14535, partial [Winogradskyella sp. WNB302]	NA	NA	NA	NA	NA	NA
Unigene517_All	685	0.01	5.28	9.04439411935845	0.208495048788368	*	0.0753846	OKN49973.1/2.8e-115/azaleucine resistance protein AzlC [Klebsiella pneumoniae]	CP022997.1/0.0/CP022997.1 Klebsiella pneumoniae strain 721005, complete genome	NA	kph:KPNIH24_00275/1.0e-114/branched-chain amino acid ABC transporter permease	NA	Unigene517_All/5.5e-30/AzlC protein	cellular_component:GO:0016021//integral component of membrane;
Unigene1962_All	267	0.01	5.23	9.03066713624694	0.723075811912226	*	0.538928	NA	NA	NA	NA	NA	NA	NA
Unigene1575_All	563	0.01	5.09	8.9915218460757	0.326701792378449	*	0.145222	WP_071033787.1/8.1e-81/beta-ketoacyl-[acyl-carrier-protein] synthase II [Klebsiella pneumoniae] >SBF49679.1 3-oxoacyl-ACP synthase [Klebsiella pneumoniae]	CP022997.1/0.0/CP022997.1 Klebsiella pneumoniae strain 721005, complete genome	sp|P56902|FABF_RHIME/7.4e-30/3-oxoacyl-[acyl-carrier-protein] synthase 2 OS=Rhizobium meliloti (strain 1021) GN=fabF PE=3 SV=2	kpb:FH42_04920/1.2e-81/3-oxoacyl-ACP synthase; K09458 3-oxoacyl-[acyl-carrier-protein] synthase II [EC:2.3.1.179]	At2g04540/4.1e-20/[IQ] KOG1394 3-oxoacyl-(acyl-carrier-protein) synthase (I and II)	Unigene1575_All/5.4e-25/Beta-ketoacyl synthase, N-terminal domain	biological_process:GO:0006633//fatty acid biosynthetic process;molecular_function:GO:0033817//beta-ketoacyl-acyl-carrier-protein synthase II activity;
Unigene93_All	708	0.01	5.07	8.98584193700334	0.20917088363047	*	0.0753846	WP_004200058.1/1.4e-101/TetR family transcriptional regulator [Klebsiella pneumoniae] >YP_005227148.1 TetR family transcriptional regulator [Klebsiella pneumoniae subsp. pneumoniae HS11286] >AEW61546.1 TetR family transcriptional regulator [Klebsiella pneumoniae subsp. pneumoniae HS11286] >EMR21587.1 TetR family transcriptional regulator [Klebsiella pneumoniae ATCC BAA-2146] >AGT24108.1 TetR fami…	CP022997.1/0.0/CP022997.1 Klebsiella pneumoniae strain 721005, complete genome	NA	kpj:N559_2412/2.1e-102/TetR family transcriptional regulator	NA	Unigene93_All/8.8e-12/Bacterial regulatory proteins, tetR family	biological_process:GO:0006355//regulation of transcription, DNA-templated;GO:0006351//transcription, DNA-templated;molecular_function:GO:0003677//DNA binding;
Unigene1745_All	713	0.01	5.03	8.97441458980553	0.209851114146341	*	0.0753846	AHM80908.1/1.4e-130/Myo-inositol 2-dehydrogenase [Klebsiella pneumoniae 30684/NJST258_2] >AHM86511.1 Myo-inositol 2-dehydrogenase [Klebsiella pneumoniae 30660/NJST258_1]	CP022997.1/0.0/CP022997.1 Klebsiella pneumoniae strain 721005, complete genome	sp|O68965|MI2D_RHIME/5.5e-38/Inositol 2-dehydrogenase OS=Rhizobium meliloti (strain 1021) GN=idhA PE=1 SV=2	kpne:KU54_019860/2.1e-131/oxidoreductase; K00010 myo-inositol 2-dehydrogenase / D-chiro-inositol 1-dehydrogenase [EC:1.1.1.18 1.1.1.369]	NA	Unigene1745_All/6e-08/Oxidoreductase family, C-terminal alpha/beta domain	molecular_function:GO:0016491//oxidoreductase activity;
Unigene132_All	275	0.01	4.97	8.95710204156229	0.727637804416404	*	0.538928	WP_060578576.1/2.5e-43/porin [Klebsiella pneumoniae] >KSY26483.1 porin [Klebsiella pneumoniae]	CP022997.1/0.0/CP022997.1 Klebsiella pneumoniae strain 721005, complete genome	sp|P22340|SCRY_SALTM/7.3e-23/Sucrose porin OS=Salmonella typhimurium GN=scrY PE=1 SV=1	kpv:KPNIH29_14355/2.6e-37/porin; K16077 sucrose porin	NA	NA	NA
Unigene663_All	1015	0.01	4.96	8.95419631038688	0.0699729191146881	*	0.0203134	AHM81648.1/7.1e-192/Transporter [Klebsiella pneumoniae 30684/NJST258_2] >AHM87327.1 Transporter [Klebsiella pneumoniae 30660/NJST258_1]	CP022997.1/0.0/CP022997.1 Klebsiella pneumoniae strain 721005, complete genome	sp|A1JIE0|UGPC_YERE8/4.2e-84/sn-glycerol-3-phosphate import ATP-binding protein UgpC OS=Yersinia enterocolitica serotype O:8 / biotype 1B (strain NCTC 13174 / 8081) GN=ugpC PE=3 SV=1	kph:KPNIH24_02750/1.1e-192/ABC transporter; K05816 sn-glycerol 3-phosphate transport system ATP-binding protein [EC:3.6.3.20]	At1g67940/5.0e-24/[Q] KOG0055 Multidrug/pheromone exporter, ABC superfamily	Unigene663_All/5.5e-35/ABC transporter	cellular_component:GO:0043190//ATP-binding cassette (ABC) transporter complex;molecular_function:GO:0005524//ATP binding;GO:0016887//ATPase activity;
Unigene345_All	428	0.01	4.93	8.94544383637791	0.502039513626834	*	0.279758	ASY91327.1/9.6e-74/Hypothetical protein (plasmid) [Enterobacter cloacae]	MF190369.1/0.0/MF190369.1 Enterobacter cloacae strain A1137 plasmid pA1137, complete sequence	NA	cfar:CI104_27835/3.0e-64/hypothetical protein	NA	NA	NA
Unigene710_All	440	0.01	4.74	8.88874324889826	0.496831634854772	*	0.279758	WP_074148512.1/2.4e-80/fimbrial biogenesis outer membrane usher protein [Klebsiella pneumoniae]	CP022997.1/0.0/CP022997.1 Klebsiella pneumoniae strain 721005, complete genome	sp|P75857|ELFC_ECOLI/1.9e-20/Probable outer membrane usher protein ElfC OS=Escherichia coli (strain K12) GN=elfC PE=2 SV=1	kpq:KPR0928_19695/3.7e-81/membrane protein; K07347 outer membrane usher protein	NA	Unigene710_All/2.1e-28/Outer membrane usher protein	cellular_component:GO:0009279//cell outer membrane;GO:0016021//integral component of membrane;molecular_function:GO:0005215//transporter activity;
Unigene124_All	284	0.01	4.70	8.876516946565	0.73051839746635	*	0.538928	NA	CP022997.1/0.0/CP022997.1 Klebsiella pneumoniae strain 721005, complete genome	NA	NA	NA	NA	NA
Unigene1566_All	284	0.01	4.70	8.876516946565	0.704308958778626	*	0.538928	PAM48679.1/1.6e-48/hypothetical protein CEJ59_19850, partial [Acinetobacter baumannii]	NA	NA	strf:ASR50_04770/5.5e-06/hypothetical protein	NA	NA	NA
Unigene2262_All	287	0.01	4.61	8.84862294042934	0.72421093877551	*	0.538928	WP_049284951.1/1.6e-45/integrase [Pseudomonas denitrificans (nomen rejiciendum)]	CP021775.1/0.0/CP021775.1 Pseudomonas aeruginosa strain Pa58, complete genome	NA	har:HEAR2054/7.2e-46/int; Integrase	NA	NA	biological_process:GO:0015074//DNA integration;GO:0006310//DNA recombination;molecular_function:GO:0003677//DNA binding;
Unigene1051_All	449	0.01	4.61	8.84862294042934	0.493758449484536	*	0.279758	WP_071009854.1/2.4e-75/ABC transporter permease [Klebsiella pneumoniae] >SAR53993.1 dipeptide transport system permease DppC [Klebsiella pneumoniae]	CP022997.1/0.0/CP022997.1 Klebsiella pneumoniae strain 721005, complete genome	sp|P0AFB0|NIKC_ECO57/1.1e-31/Nickel transport system permease protein NikC OS=Escherichia coli O157:H7 GN=nikC PE=3 SV=1	kpi:D364_12925/3.6e-76/cytochrome C550; K02034 peptide/nickel transport system permease protein	NA	Unigene1051_All/2.1e-11/Binding-protein-dependent transport system inner membrane component	biological_process:GO:0006810//transport;cellular_component:GO:0016021//integral component of membrane;GO:0005886//plasma membrane;
Unigene715_All	288	0.01	4.59	8.84235034341381	0.702699722772277	*	0.538928	ESN37971.1/5.3e-44/dioxygenase [Klebsiella pneumoniae MGH 19]	CP022997.1/0.0/CP022997.1 Klebsiella pneumoniae strain 721005, complete genome	NA	kpm:KPHS_30140/8.6e-31/2OG-Fe(II) oxygenase superfamily dioxygenase	NA	NA	NA
Unigene69_All	951	0.01	4.46	8.8008998999203	0.120277067145422	*	0.0391322	WP_071080369.1/9.9e-164/LysR family transcriptional regulator [Klebsiella pneumoniae] >SAR11851.1 LysR family transcriptional regulator YfeR [Klebsiella pneumoniae]	CP022997.1/0.0/CP022997.1 Klebsiella pneumoniae strain 721005, complete genome	sp|P0ACR8|YFER_SHIFL/4.8e-130/Uncharacterized HTH-type transcriptional regulator YfeR OS=Shigella flexneri GN=yfeR PE=4 SV=1	kpa:KPNJ1_01586/1.5e-164/Transcriptional regulator, LysR family protein	NA	Unigene69_All/1.3e-45/LysR substrate binding domain	biological_process:GO:0006351//transcription, DNA-templated;molecular_function:GO:0003677//DNA binding;GO:0003700//DNA binding transcription factor activity;
CL26.Contig1_All	952	0.01	4.45	8.79766152585376	0.12092838700361	*	0.0391322	CDQ29749.1/3.9e-75/hypothetical protein BN981_04176 [Halobacillus trueperi]	CP023320.1/0.0/CP023320.1 Bacillus velezensis strain SCGB 1 chromosome, complete genome	NA	bmj:BMULJ_05090/8.5e-75/cell wall-associated hydrolase	NA	NA	NA
Unigene2268_All	301	0.01	4.26	8.73470962022584	0.716895676767677	*	0.538928	CDQ55124.1/1.4e-31/unnamed protein product [Klebsiella pneumoniae]	CP022997.1/0.0/CP022997.1 Klebsiella pneumoniae strain 721005, complete genome	NA	kpne:KU54_002350/2.5e-25/capsid protein	NA	Unigene2268_All/0.0045/FlxA-like protein	molecular_function:GO:0008233//peptidase activity;
Unigene326_All	489	0.01	4.09	8.67595703294175	0.492236069886948	*	0.279758	WP_074186459.1/5.6e-86/ShlB/FhaC/HecB family hemolysin secretion/activation protein [Klebsiella pneumoniae]	CP022997.1/0.0/CP022997.1 Klebsiella pneumoniae strain 721005, complete genome	sp|Q7CGD8|CDIB_YERPE/2.6e-31/Outer membrane transporter CdiB OS=Yersinia pestis GN=cdib PE=3 SV=1	kpa:KPNJ1_03901/8.4e-87/Hemolysin activator protein precursor	NA	Unigene326_All/3.5e-11/POTRA domain, ShlB-type	NA
CL30.Contig2_All	10281	0.01	4.07	8.66888498426625	1.32426128421053e-15	Up	1.175746e-16	AHM80601.1/1.2e-243/TolA protein [Klebsiella pneumoniae 30684/NJST258_2] >AHM86240.1 TolA protein [Klebsiella pneumoniae 30660/NJST258_1]	CP022997.1/0.0/CP022997.1 Klebsiella pneumoniae strain 721005, complete genome	sp|Q09049|CYDA_AZOVI/1.2e-218/Cytochrome bd ubiquinol oxidase subunit 1 OS=Azotobacter vinelandii GN=cydA PE=1 SV=1	kpa:KPNJ1_03834/1.9e-244/TolA protein; K03646 colicin import membrane protein	SPAC17C9.03/6.6e-23/[J] KOG0401 Translation initiation factor 4F, ribosome/mRNA-bridging subunit (eIF-4G)	CL30.Contig2_All/1.3e-172/Cytochrome bd terminal oxidase subunit I	NA
Unigene344_All	497	0.01	4.00	8.64385618977473	0.503623234490011	*	0.279758	WP_004173871.1/3.3e-86/4-carboxy-2-hydroxymuconate hydratase [Klebsiella pneumoniae] >EKB69067.1 hypothetical protein HMPREF1305_00105 [Klebsiella pneumoniae subsp. pneumoniae WGLW1] >EKB81234.1 hypothetical protein HMPREF1307_00278 [Klebsiella pneumoniae subsp. pneumoniae WGLW3]	CP022997.1/0.0/CP022997.1 Klebsiella pneumoniae strain 721005, complete genome	sp|Q88JX8|GALB_PSEPK/4.3e-74/4-oxalmesaconate hydratase OS=Pseudomonas putida (strain ATCC 47054 / DSM 6125 / NCIMB 11950 / KT2440) GN=galB PE=1 SV=1	kpne:KU54_000290/5.0e-87/GlcNAc-PI de-N-acetylase; K16515 4-oxalomesaconate hydratase [EC:4.2.1.83]	NA	Unigene344_All/1e-23/GlcNAc-PI de-N-acetylase	NA
Unigene2178_All	315	0.01	3.95	8.62570884306447	0.70056547911921	*	0.538928	OJS43980.1/2.0e-52/Hcp family T6SS protein CtsH1 [Escherichia coli]	CP022997.1/0.0/CP022997.1 Klebsiella pneumoniae strain 721005, complete genome	NA	kqv:B8P98_15655/3.0e-53/type VI secretion system tube protein Hcp; K11903 type VI secretion system secreted protein Hcp	NA	Unigene2178_All/7.7e-23/Type VI secretion system effector, Hcp	NA
Unigene148_All	316	0.01	3.93	8.61838550225861	0.696335649811321	*	0.538928	CDK91754.1/8.4e-51/Rhodanese-related sulfurtransferase [Klebsiella pneumoniae IS33]	CP022997.1/0.0/CP022997.1 Klebsiella pneumoniae strain 721005, complete genome	NA	kpnu:LI86_13480/1.3e-51/rhodanese	NA	Unigene148_All/0.078/Rhodanese-like domain	molecular_function:GO:0016740//transferase activity;
Unigene1188_All	508	0.01	3.89	8.60362634498619	0.512241386096257	*	0.279758	WP_004199895.1/1.4e-84/MFS transporter [Klebsiella pneumoniae] >YP_005226965.1 phosphoglycerate transporter protein [Klebsiella pneumoniae subsp. pneumoniae HS11286] >AEW61363.1 phosphoglycerate transporter protein [Klebsiella pneumoniae subsp. pneumoniae HS11286] >EMR22749.1 phosphoglycerate transporter protein [Klebsiella pneumoniae ATCC BAA-2146] >AGT24261.1 phosphoglycerate transporter protei…	CP022997.1/0.0/CP022997.1 Klebsiella pneumoniae strain 721005, complete genome	sp|P12681|PGTP_SALTY/5.6e-69/Phosphoglycerate transporter protein OS=Salmonella typhimurium (strain LT2 / SGSC1412 / ATCC 700720) GN=pgtP PE=2 SV=2	kpm:KPHS_26650/2.2e-85/phosphoglycerate transporter protein; K11382 MFS transporter, OPA family, phosphoglycerate transporter protein	Hs4503847/2.8e-15/[G] KOG2533 Permease of the major facilitator superfamily	Unigene1188_All/5.3e-14/Major Facilitator Superfamily	biological_process:GO:0055085//transmembrane transport;cellular_component:GO:0016021//integral component of membrane;molecular_function:GO:0005215//transporter activity;
CL9.Contig6_All	2059	0.01	3.87	8.59618975614441	0.00688056998365123	*	0.001474982	WP_086616194.1/1.1e-45/hypothetical protein [Klebsiella pneumoniae]	CP022997.1/0.0/CP022997.1 Klebsiella pneumoniae strain 721005, complete genome	sp|B7N6S6|CSRA_ECOLU/8.2e-26/Carbon storage regulator OS=Escherichia coli O17:K52:H18 (strain UMN026 / ExPEC) GN=csrA PE=3 SV=1	kom:HR38_26625/3.9e-24/carbon storage regulator; K03563 carbon storage regulator	NA	NA	NA
Unigene176_All	323	0.01	3.79	8.56605403817109	0.71522847751938	*	0.538928	WP_065801794.1/5.7e-55/hypothetical protein [Klebsiella pneumoniae] >SBX53113.1 Uncharacterised protein [Klebsiella pneumoniae]	CP022997.1/0.0/CP022997.1 Klebsiella pneumoniae strain 721005, complete genome	NA	kpw:KPNIH30_22795/8.7e-56/helix-turn-helix domain protein	NA	NA	NA
Unigene1021_All	713	0.01	3.77	8.55842071326867	0.332824717536814	*	0.145222	WP_069346755.1/1.6e-126/4-carboxymuconolactone decarboxylase [Klebsiella pneumoniae] >ODP02268.1 4-carboxymuconolactone decarboxylase [Klebsiella pneumoniae]	CP022997.1/0.0/CP022997.1 Klebsiella pneumoniae strain 721005, complete genome	sp|P20370|DC4C_ACIAD/2.4e-09/4-carboxymuconolactone decarboxylase OS=Acinetobacter baylyi (strain ATCC 33305 / BD413 / ADP1) GN=pcaC PE=4 SV=2	kpnu:LI86_04535/2.5e-127/4-carboxymuconolactone decarboxylase; K01607 4-carboxymuconolactone decarboxylase [EC:4.1.1.44]	NA	Unigene1021_All/1.5e-38/Carboxymuconolactone decarboxylase family	NA
Unigene2094_All	523	0.01	3.74	8.54689445988764	0.491730694045175	*	0.279758	OVJ23429.1/5.4e-95/hypothetical protein B8037_20015 [Klebsiella pneumoniae]	CP022997.1/0.0/CP022997.1 Klebsiella pneumoniae strain 721005, complete genome	NA	kpm:KPHS_17400/8.2e-96/hypothetical protein	NA	Unigene2094_All/5.1e-06/Concanavalin A-like lectin/glucanases superfamily	NA
Unigene352_All	326	0.01	3.73	8.54303182025524	0.716339080745342	*	0.538928	AHE46133.1/3.2e-21/hypothetical protein KP13_32139 [Klebsiella pneumoniae subsp. pneumoniae Kp13]	CP022997.1/0.0/CP022997.1 Klebsiella pneumoniae strain 721005, complete genome	NA	kps:KPNJ2_04367/1.1e-10/hypothetical protein	NA	NA	NA
Unigene1218_All	719	0.01	3.73	8.54303182025524	0.328428089828269	*	0.145222	WP_086523120.1/2.7e-81/beta-1,4 mannanase [Klebsiella pneumoniae] >OUG84309.1 glycosyl hydrolase [Klebsiella pneumoniae]	CP022997.1/0.0/CP022997.1 Klebsiella pneumoniae strain 721005, complete genome	sp|B1LPK1|LAMB_ECOSM/1.1e-06/Maltoporin OS=Escherichia coli (strain SMS-3-5 / SECEC) GN=lamB PE=3 SV=1	kpw:KPNIH30_20835/4.1e-82/beta-1,4 mannanase	NA	NA	molecular_function:GO:0030246//carbohydrate binding;
Unigene1197_All	762	0.01	3.48	8.44294349584873	0.331493418666667	*	0.145222	WP_025368410.1/9.5e-133/amino acid transporter [Klebsiella pneumoniae] >AHE46110.1 putative S-methylmethionine permease [Klebsiella pneumoniae subsp. pneumoniae Kp13] >SAR48943.1 Lysine-specific permease [Klebsiella pneumoniae] >OZN64102.1 amino acid permease [Klebsiella pneumoniae]	CP022997.1/0.0/CP022997.1 Klebsiella pneumoniae strain 721005, complete genome	sp|Q47689|MMUP_ECOLI/1.6e-128/Probable S-methylmethionine permease OS=Escherichia coli (strain K12) GN=mmuP PE=3 SV=2	ear:CCG31584/3.7e-129/Lysine-specific permease; K16235 S-methylmethionine transporter	YEL063c/1.2e-35/[E] KOG1286 Amino acid transporters	Unigene1197_All/3.3e-58/Amino acid permease	cellular_component:GO:0016021//integral component of membrane;molecular_function:GO:0015171//amino acid transmembrane transporter activity;
Unigene291_All	801	0.01	3.27	8.35314682549808	0.331936	*	0.145222	WP_002920800.1/2.3e-60/MULTISPECIES: type II toxin-antitoxin system death-on-curing family toxin [Enterobacteriaceae] >YP_005229267.1 death -on-curing protein of phage P1 [Klebsiella pneumoniae subsp. pneumoniae HS11286] >ABR79201.1 death -on-curing protein of phage P1 [Klebsiella pneumoniae subsp. pneumoniae MGH 78578] >EGF64842.1 death-on-curing family protein [Klebsiella sp. MS 92-3] >EHL92382…	CP022997.1/0.0/CP022997.1 Klebsiella pneumoniae strain 721005, complete genome	sp|P40819|YEFM_SALTY/3.9e-32/Putative antitoxin YefM OS=Salmonella typhimurium (strain LT2 / SGSC1412 / ATCC 700720) GN=yefM PE=3 SV=2	kpn:KPN_03814/3.4e-61/death -on-curing protein of phage P1; K07341 death on curing protein	NA	Unigene291_All/1.2e-08/Fic/DOC family	molecular_function:GO:0016301//kinase activity;
Unigene875_All	596	0.01	3.15	8.29920801838728	0.506285090909091	*	0.279758	WP_072093343.1/2.3e-105/hypothetical protein, partial [Klebsiella pneumoniae]	CP022824.1/0.0/CP022824.1 Klebsiella sp. KPN1705 plasmid pKPN1705-1, complete sequence	sp|P08690|ARSA1_ECOLX/5.7e-65/Arsenical pump-driving ATPase OS=Escherichia coli GN=arsA PE=1 SV=1	kpj:N559_5278/3.4e-106/arsenite-activated ATPase; K01551 arsenite-transporting ATPase [EC:3.6.3.16]	YDL100c/5.9e-09/[P] KOG2825 Putative arsenite-translocating ATPase	Unigene875_All/6.1e-39/Anion-transporting ATPase	NA
Unigene1019_All	607	0.01	3.08	8.2667865406949	0.50789575397667	*	0.279758	OIV67987.1/3.3e-88/peptidase M20 [Klebsiella pneumoniae]	CP022997.1/0.0/CP022997.1 Klebsiella pneumoniae strain 721005, complete genome	sp|O50173|IAAH_ENTAG/1.0e-69/Indole-3-acetyl-aspartic acid hydrolase OS=Enterobacter agglomerans GN=iaaH PE=1 SV=3	kpj:N559_2791/5.0e-89/aminobenzoyl-glutamate utilization protein; K12940 aminobenzoyl-glutamate utilization protein A	NA	Unigene1019_All/0.00028/Peptidase family M20/M25/M40	NA
Unigene1256_All	2824	0.01	2.98	8.21916852046216	0.00377756006916426	*	0.000765662	WP_004201103.1/6.4e-158/MULTISPECIES: phage recombination protein Bet [Klebsiella] >CCM80687.1 hypothetical protein BN426_0197 [Klebsiella pneumoniae subsp. pneumoniae ST258-K26BO] >CCM90060.1 hypothetical protein BN427_3939 [Klebsiella pneumoniae subsp. pneumoniae ST258-K28BO] >CCM95508.1 FIG01078329: hypothetical protein [Klebsiella pneumoniae subsp. pneumoniae ST512-K30BO] >EMR15042.1 hypothet…	CP018454.1/0.0/CP018454.1 Klebsiella pneumoniae strain SWU01, complete genome	sp|P75717|EXOD_ECOLI/3.0e-39/Putative uncharacterized protein ExoD OS=Escherichia coli (strain K12) GN=exoD PE=5 SV=1	kpb:FH42_02365/9.7e-159/recombinase	NA	Unigene1256_All/2.2e-25/RecT family	biological_process:GO:0006259//DNA metabolic process;molecular_function:GO:0003677//DNA binding;
Unigene1565_All	383	0.01	2.90	8.17990909001493	0.695810509803922	*	0.538928	WP_073579052.1/3.0e-58/phage N-6-adenine-methyltransferase [Klebsiella pneumoniae] >OSW59595.1 phage N-6-adenine-methyltransferase [Klebsiella pneumoniae]	CP016924.1/0.0/CP016924.1 Klebsiella pneumoniae isolate 23 plasmid pIncFIB_DHQP1400954, complete sequence	NA	eclx:LI66_23595/3.8e-50/adenine methyltransferase	NA	Unigene1565_All/1e-09/DNA N-6-adenine-methyltransferase (Dam)	molecular_function:GO:0003677//DNA binding;GO:0009007//site-specific DNA-methyltransferase (adenine-specific) activity;
Unigene687_All	394	0.01	2.78	8.11894107272351	0.710273083910701	*	0.538928	AQT28322.1/2.1e-67/type IV secretion system protein virB1 [Klebsiella pneumoniae]	CP022997.1/0.0/CP022997.1 Klebsiella pneumoniae strain 721005, complete genome	sp|Q2YIT5|VIRB1_BRUA2/1.2e-13/Type IV secretion system protein virB1 OS=Brucella abortus (strain 2308) GN=virB1 PE=3 SV=1	kpp:A79E_1696/2.1e-64/verB1; VirB1; K03194 type IV secretion system protein VirB1	NA	Unigene687_All/2.6e-15/Transglycosylase SLT domain	NA
Unigene1011_All	675	0.01	2.69	8.07146236255663	0.49324994438723	*	0.279758	WP_033128549.1/2.4e-119/phage tail tape measure protein [Klebsiella pneumoniae]	CP022997.1/0.0/CP022997.1 Klebsiella pneumoniae strain 721005, complete genome	NA	kqv:B8P98_16690/3.6e-120/phage tail tape measure protein	NA	Unigene1011_All/0.098/TPR/MLP1/MLP2-like protein	NA
Unigene1371_All	404	0.01	2.68	8.06608919045777	0.713017570324575	*	0.538928	WP_032423984.1/2.5e-71/fimbrial biogenesis outer membrane usher protein [Klebsiella pneumoniae] >EZR09348.1 outer membrane usher protein [Klebsiella pneumoniae UCI 60]	CP022882.1/0.0/CP022882.1 Klebsiella pneumoniae strain 911021, complete genome	sp|P43662|LPFC_SALTY/6.7e-25/Outer membrane usher protein LpfC OS=Salmonella typhimurium (strain LT2 / SGSC1412 / ATCC 700720) GN=lpfC PE=3 SV=2	kpnu:LI86_24860/3.7e-72/membrane protein; K07347 outer membrane usher protein	NA	Unigene1371_All/2.8e-30/Outer membrane usher protein	cellular_component:GO:0009279//cell outer membrane;GO:0016021//integral component of membrane;molecular_function:GO:0004872//receptor activity;GO:0005215//transporter activity;
Unigene971_All	685	0.01	2.64	8.04439411935845	0.500989221757322	*	0.279758	WP_075995107.1/9.4e-132/fimbrial biogenesis outer membrane usher protein [Klebsiella pneumoniae] >APV26492.1 hypothetical protein A6P56_20330 [Klebsiella pneumoniae]	CP022997.1/0.0/CP022997.1 Klebsiella pneumoniae strain 721005, complete genome	sp|P33341|YEHB_ECOLI/1.8e-17/Outer membrane usher protein YehB OS=Escherichia coli (strain K12) GN=yehB PE=2 SV=1	kpnu:LI86_19760/1.4e-132/membrane protein	NA	Unigene971_All/1.3e-26/Outer membrane usher protein	cellular_component:GO:0016020//membrane;molecular_function:GO:0005215//transporter activity;
Unigene1349_All	1000	0.01	2.52	7.97727992349992	0.334616506056528	*	0.145222	WP_004176115.1/4.1e-152/MULTISPECIES: MurR/RpiR family transcriptional regulator [Enterobacteriaceae] >YP_005227016.1 putative sugar isomerase [Klebsiella pneumoniae subsp. pneumoniae HS11286] >ABR77198.1 putative sugar isomerase [Klebsiella pneumoniae subsp. pneumoniae MGH 78578] >EGF61077.1 transcriptional regulator, RpiR family [Klebsiella sp. MS 92-3] >AEJ98243.1 putative sugar isomerase [Kle…	CP022997.1/0.0/CP022997.1 Klebsiella pneumoniae strain 721005, complete genome	sp|P46117|YARA_PROST/4.0e-10/Uncharacterized HTH-type transcriptional regulator in aarA 3'region OS=Providencia stuartii PE=4 SV=1	kqu:AVR78_17780/6.2e-153/MurR/RpiR family transcriptional regulator	NA	Unigene1349_All/3e-14/Helix-turn-helix domain, rpiR family	biological_process:GO:1901135//carbohydrate derivative metabolic process;GO:0006351//transcription, DNA-templated;molecular_function:GO:0003677//DNA binding;GO:0097367//carbohydrate derivative binding;GO:0016853//isomerase activity;GO:0003700//DNA binding transcription factor activity;
Unigene1410_All	424	0.01	2.50	7.96578428466209	0.721379777951525	*	0.538928	WP_040234408.1/5.5e-74/DNA methyltransferase [Klebsiella pneumoniae]	CP022997.1/0.0/CP022997.1 Klebsiella pneumoniae strain 721005, complete genome	sp|P43641|MTMU_MYCSP/5.6e-06/Modification methylase MunI OS=Mycoplasma sp. GN=munIM PE=3 SV=1	kpb:FH42_02350/8.4e-75/DNA methyltransferase	NA	Unigene1410_All/5.8e-09/MT-A70	biological_process:GO:0006139//nucleobase-containing compound metabolic process;molecular_function:GO:0008168//methyltransferase activity;
Unigene1159_All	443	0.01	2.35	7.876516946565	0.731097255150555	*	0.538928	NA	CP022997.1/0.0/CP022997.1 Klebsiella pneumoniae strain 721005, complete genome	sp|P0AD11|YECJ_ECOL6/1.5e-30/Uncharacterized protein YecJ OS=Escherichia coli O6:H1 (strain CFT073 / ATCC 700928 / UPEC) GN=yecJ PE=4 SV=1	kpx:PMK1_04761/1.1e-37/hypothetical protein	NA	NA	NA
Unigene1693_All	754	0.01	2.35	7.876516946565	0.506820842328042	*	0.279758	SAW00438.1/3.9e-131/surface protein [Klebsiella pneumoniae]	CP022997.1/0.0/CP022997.1 Klebsiella pneumoniae strain 721005, complete genome	sp|P75826|LYSO_ECOLI/1.2e-115/Lysine exporter LysO OS=Escherichia coli (strain K12) GN=lysO PE=2 SV=2	kpn:KPN_00908/3.9e-131/ybjE; putative surface protein	NA	Unigene1693_All/2.8e-59/Membrane protein of unknown function (DUF340)	cellular_component:GO:0016021//integral component of membrane;
Unigene1387_All	450	0.01	2.30	7.84549005094438	0.725920327301337	*	0.538928	WP_040189135.1/5.5e-80/nitrate reductase [Klebsiella pneumoniae] >SBH34841.1 cytosine/purine/uracil/thiamine/allantoin permease family protein [Klebsiella pneumoniae]	CP022997.1/0.0/CP022997.1 Klebsiella pneumoniae strain 721005, complete genome	sp|P94575|ALLP_BACSU/5.9e-22/Probable allantoin permease OS=Bacillus subtilis (strain 168) GN=pucI PE=2 SV=1	kpb:FH42_04985/8.3e-81/nitrate reductase; K03457 nucleobase:cation symporter-1, NCS1 family	At5g03560_2/1.6e-19/[FH] KOG2466 Uridine permease/thiamine transporter/allantoin transport	Unigene1387_All/0.026/Retroviral envelope protein	biological_process:GO:0055085//transmembrane transport;cellular_component:GO:0016021//integral component of membrane;molecular_function:GO:0005215//transporter activity;
Unigene367_All	456	0.01	2.25	7.81378119121704	0.71136833924441	*	0.538928	KAI85503.1/8.6e-81/transposase for transposon, partial [Klebsiella pneumoniae CHS 08]	CP022692.1/0.0/CP022692.1 Klebsiella pneumoniae subsp. pneumoniae strain AUSMDU00008079 plasmid pAUSMDU8079-1, complete sequence	sp|P08504|TNP5_ECOLX/5.0e-77/Transposase for transposon Tn2501 OS=Escherichia coli GN=tnpA PE=3 SV=1	kpn:KPN_pKPN3p05885/1.3e-81/transposase	NA	Unigene367_All/3.4e-47/Tn3 transposase DDE domain	biological_process:GO:0006313//transposition, DNA-mediated;molecular_function:GO:0004803//transposase activity;
Unigene816_All	464	0.01	2.20	7.78135971352466	0.708636509984639	*	0.538928	CDK62225.1/3.2e-30/FIG00731379: hypothetical protein [Klebsiella pneumoniae IS10] >CDL11390.1 FIG00731379: hypothetical protein [Klebsiella pneumoniae IS43] >CDL16645.1 FIG00731379: hypothetical protein [Klebsiella pneumoniae IS46]	CP022997.1/0.0/CP022997.1 Klebsiella pneumoniae strain 721005, complete genome	NA	kpi:D364_10975/4.8e-31/signal peptide protein	NA	NA	NA
Unigene812_All	795	0.01	2.20	7.78135971352466	0.501513817801047	*	0.279758	WP_073547060.1/8.3e-148/DUF1983 domain-containing protein [Klebsiella pneumoniae] >OZR85591.1 DUF1983 domain-containing protein [Klebsiella pneumoniae] >ASV23865.1 DUF1983 domain-containing protein [Klebsiella pneumoniae]	CP022997.1/0.0/CP022997.1 Klebsiella pneumoniae strain 721005, complete genome	NA	kpp:A79E_3050/2.4e-147/Phage tail fiber protein	NA	Unigene812_All/8.7e-05/Putative phage tail protein	NA
Unigene988_All	465	0.01	2.19	7.77478705960117	0.718570666666667	*	0.538928	WP_071443977.1/3.4e-85/cytochrome ubiquinol oxidase subunit I [Klebsiella pneumoniae]	CP022997.1/0.0/CP022997.1 Klebsiella pneumoniae strain 721005, complete genome	sp|P94364|CYDA_BACSU/2.2e-16/Cytochrome bd ubiquinol oxidase subunit 1 OS=Bacillus subtilis (strain 168) GN=cydA PE=3 SV=1	kpg:KPNIH32_14715/5.2e-86/cytochrome D ubiquinol oxidase subunit I; K00425 cytochrome d ubiquinol oxidase subunit I [EC:1.10.3.14]	NA	Unigene988_All/2.8e-46/Cytochrome bd terminal oxidase subunit I	NA
Unigene1400_All	471	0.01	2.15	7.74819284958946	0.697388311413454	*	0.538928	OJS53387.1/3.8e-84/2-aminoethylphosphonate--pyruvate transaminase, partial [Escherichia coli]	CP022997.1/0.0/CP022997.1 Klebsiella pneumoniae strain 721005, complete genome	sp|A6TFW2|PHNW_KLEP7/1.2e-86/2-aminoethylphosphonate--pyruvate transaminase OS=Klebsiella pneumoniae subsp. pneumoniae (strain ATCC 700721 / MGH 78578) GN=phnW PE=3 SV=1	kph:KPNIH24_26035/5.8e-85/2-aminoethylphosphonate--pyruvate aminotransferase; K03430 2-aminoethylphosphonate-pyruvate transaminase [EC:2.6.1.37]	Hs4557289/7.2e-10/[R] KOG2862 Alanine-glyoxylate aminotransferase AGT1	Unigene1400_All/1.1e-16/Aminotransferase class-V	NA
Unigene321_All	834	0.01	2.08	7.70043971814109	0.505216978902954	*	0.279758	SBZ98961.1/3.6e-149/cyn operon transcriptional activator [Klebsiella pneumoniae]	CP022997.1/0.0/CP022997.1 Klebsiella pneumoniae strain 721005, complete genome	sp|P27111|CYNR_ECOLI/9.4e-90/HTH-type transcriptional regulator CynR OS=Escherichia coli (strain K12) GN=cynR PE=1 SV=5	kpa:KPNJ1_01605/5.4e-150/Cyn operon transcriptional activator; K11921 LysR family transcriptional regulator, cyn operon transcriptional activator	NA	Unigene321_All/1.9e-44/LysR substrate binding domain	biological_process:GO:0006351//transcription, DNA-templated;molecular_function:GO:0003677//DNA binding;GO:0003700//DNA binding transcription factor activity;
CL74.Contig1_All	1553	0.01	2.05	7.67948009950545	0.209510446753247	*	0.0753846	NA	NA	NA	NA	NA	NA	NA
Unigene884_All	488	0.01	2.05	7.67948009950545	0.7202535019516	*	0.538928	EGJ07299.1/1.3e-55/nitrogen regulatory protein P-II [Escherichia coli D9]	CP022997.1/0.0/CP022997.1 Klebsiella pneumoniae strain 721005, complete genome	sp|P0AC57|GLNK_ECO57/4.4e-55/Nitrogen regulatory protein P-II 2 OS=Escherichia coli O157:H7 GN=glnK PE=3 SV=1	ecv:APECO1_1561/2.0e-56/glnK; glutamine synthetase activity regulation protein; K04752 nitrogen regulatory protein P-II 2	NA	Unigene884_All/2.2e-41/Nitrogen regulatory protein P-II	NA
Unigene1229_All	490	0.01	2.04	7.6724253419715	0.71969168174727	*	0.538928	WP_073901703.1/1.9e-81/phosphonoacetaldehyde hydrolase [Klebsiella pneumoniae] >OKO61882.1 phosphonoacetaldehyde hydrolase [Klebsiella pneumoniae] >ONG08092.1 phosphonoacetaldehyde hydrolase [Klebsiella pneumoniae] >OUM17159.1 phosphonoacetaldehyde hydrolase [Klebsiella pneumoniae] >OXV21852.1 phosphonoacetaldehyde hydrolase [Klebsiella pneumoniae]	CP022997.1/0.0/CP022997.1 Klebsiella pneumoniae strain 721005, complete genome	sp|A6TFW3|PHNX_KLEP7/5.9e-84/Phosphonoacetaldehyde hydrolase OS=Klebsiella pneumoniae subsp. pneumoniae (strain ATCC 700721 / MGH 78578) GN=phnX PE=3 SV=1	kpn:KPN_04064/2.8e-82/phnX; 2-aminoethylphosphonate transport; K05306 phosphonoacetaldehyde hydrolase [EC:3.11.1.1]	NA	Unigene1229_All/0.15/Adaptin AP4 complex epsilon appendage platform	biological_process:GO:0019700//organic phosphonate catabolic process;molecular_function:GO:0000287//magnesium ion binding;GO:0050194//phosphonoacetaldehyde hydrolase activity;GO:0016787//hydrolase activity;
CL71.Contig1_All	861	0.01	2.00	7.64385618977472	0.504153364210526	*	0.279758	NA	CP023185.1/0.0/CP023185.1 Klebsiella michiganensis strain K518 chromosome, complete genome	sp|P68665|YQ55_SALTI/2.9e-25/P4 prophage-derived uncharacterized protein t2655 OS=Salmonella typhi GN=t2655 PE=4 SV=1	kpg:KPNIH32_02975/3.1e-84/CI repressor	NA	CL71.Contig1_All/1e-22/Ash protein family	NA
Unigene284_All	1298	0.01	1.88	7.55458885167764	0.330172727755644	*	0.145222	AGT22064.1/1.1e-237/biotin sulfoxide reductase [Klebsiella pneumoniae JM45] >AHM76995.1 Biotin sulfoxide reductase [Klebsiella pneumoniae 30684/NJST258_2] >AHM82621.1 Biotin sulfoxide reductase [Klebsiella pneumoniae 30660/NJST258_1]	CP022997.1/0.0/CP022997.1 Klebsiella pneumoniae strain 721005, complete genome	sp|P20099|BISC_ECOLI/2.7e-200/Biotin sulfoxide reductase OS=Escherichia coli (strain K12) GN=bisC PE=1 SV=3	ror:RORB6_19785/6.3e-214/bisC; biotin sulfoxide reductase; K08351 biotin/methionine sulfoxide reductase [EC:1.-.-.-]	NA	Unigene284_All/8.1e-72/Molybdopterin oxidoreductase	NA
Unigene288_All	521	0.01	1.88	7.55458885167764	0.700033942336874	*	0.538928	WP_050597989.1/1.4e-74/Polarity suppression protein [Klebsiella pneumoniae]	CP022997.1/0.0/CP022997.1 Klebsiella pneumoniae strain 721005, complete genome	NA	kpw:KPNIH30_02950/2.1e-75/Polarity suppression protein	NA	Unigene288_All/1.4e-54/Phage polarity suppression protein (Psu)	NA
Unigene76_All	923	0.01	1.85	7.53138146051631	0.510603087420043	*	0.279758	WP_048289076.1/3.5e-174/membrane protein [Klebsiella pneumoniae] >KMD09332.1 hypothetical protein SL69_01926 [Klebsiella pneumoniae] >SAU30955.1 CFA/I fimbrial subunit C usher protein [Klebsiella pneumoniae] >SBK29235.1 CFA/I fimbrial subunit C usher protein [Klebsiella pneumoniae]	CP022997.1/0.0/CP022997.1 Klebsiella pneumoniae strain 721005, complete genome	sp|P77802|ECPC_ECOLI/1.2e-66/Probable outer membrane usher protein EcpC OS=Escherichia coli (strain K12) GN=ecpC PE=1 SV=1	kph:KPNIH24_21965/5.4e-175/membrane protein; K21966 Mat/Ecp fimbriae outer membrane usher protein	NA	Unigene76_All/1.2e-24/Fimbrial, FimD or usher-like	NA
Unigene342_All	526	0.01	1.85	7.53138146051631	0.699503211523882	*	0.538928	WP_050840979.1/4.7e-99/hypothetical protein [Klebsiella pneumoniae] >KMX20014.1 hypothetical protein SM06_03973 [Klebsiella pneumoniae]	CP022997.1/0.0/CP022997.1 Klebsiella pneumoniae strain 721005, complete genome	NA	kph:KPNIH24_06400/7.2e-100/glycosaminoglycan attachment protein	NA	NA	NA
Unigene1040_All	530	0.01	1.84	7.52356195605701	0.698973284848485	*	0.538928	CDL13419.1/2.6e-89/Threonine catabolic operon transcriptional activator TdcA [Klebsiella pneumoniae IS46]	CP022997.1/0.0/CP022997.1 Klebsiella pneumoniae strain 721005, complete genome	sp|P0ACQ9|TDCA_SHIFL/1.6e-71/HTH-type transcriptional regulator TdcA OS=Shigella flexneri GN=tdcA PE=3 SV=1	kps:KPNJ2_02098/4.0e-90/Tdc operon transcriptional activator; K07592 LysR family transcriptional regulator, tdc operon transcriptional activator	NA	Unigene1040_All/3.8e-18/Bacterial regulatory helix-turn-helix protein, lysR family	NA
Unigene562_All	2601	0.01	1.77	7.467605550083	0.0698324112449799	*	0.0203134	NA	CP022997.1/0.0/CP022997.1 Klebsiella pneumoniae strain 721005, complete genome	sp|Q7A362|SRAP_STAAN/2.2e-15/Serine-rich adhesin for platelets OS=Staphylococcus aureus (strain N315) GN=sraP PE=1 SV=1	kpp:A79E_3050/0.0e+00/Phage tail fiber protein	NA	Unigene562_All/2.1e-16/Domain of unknown function (DUF1983)	NA
Unigene1112_All	1967	0.01	1.59	7.31288295528436	0.207489445659164	*	0.0753846	NA	CP022997.1/0.0/CP022997.1 Klebsiella pneumoniae strain 721005, complete genome	sp|Q8Z3P2|QSEC_SALTI/6.4e-153/Sensor protein QseC OS=Salmonella typhi GN=qseC PE=3 SV=1	kqv:B8P98_03625/2.3e-207/two-component system sensor histidine kinase QseC; K07645 two-component system, OmpR family, sensor histidine kinase QseC [EC:2.7.13.3]	NA	Unigene1112_All/1.6e-13/His Kinase A (phospho-acceptor) domain	NA
Unigene149_All	593	0.01	1.58	7.3037807481771	0.69423983145222	*	0.538928	OKB40005.1/8.0e-111/outer membrane receptor protein [Klebsiella pneumoniae]	CP022997.1/0.0/CP022997.1 Klebsiella pneumoniae strain 721005, complete genome	sp|P05825|FEPA_ECOLI/7.2e-84/Ferrienterobactin receptor OS=Escherichia coli (strain K12) GN=fepA PE=1 SV=2	kpm:KPHS_02860/1.2e-111/outer membrane ferric enterobactin receptor; K19611 ferric enterobactin receptor	NA	Unigene149_All/7.6e-26/TonB dependent receptor	NA
Unigene1572_All	598	0.01	1.57	7.29462074889163	0.71467446630519	*	0.538928	AGT25493.1/1.6e-98/fimbrial protein [Klebsiella pneumoniae JM45] >AHM80925.1 Major pilin protein fima [Klebsiella pneumoniae 30684/NJST258_2] >AHM86528.1 Major pilin protein fima [Klebsiella pneumoniae 30660/NJST258_1]	CP022997.1/0.0/CP022997.1 Klebsiella pneumoniae strain 721005, complete genome	sp|B2FNJ0|SMF1_STRMK/3.1e-26/Major fimbrial subunit SMF-1 OS=Stenotrophomonas maltophilia (strain K279a) GN=smf-1 PE=1 SV=1	kps:KPNJ2_04145/2.4e-99/Major pilin protein fima; K07345 major type 1 subunit fimbrin (pilin)	NA	Unigene1572_All/4e-18/Type-1 fimbrial protein, A	biological_process:GO:0007155//cell adhesion;cellular_component:GO:0009289//pilus;
Unigene1172_All	1066	0.01	1.56	7.28540221886225	0.508434921443737	*	0.279758	NA	CP022882.1/0.0/CP022882.1 Klebsiella pneumoniae strain 911021, complete genome	NA	kpq:KPR0928_08675/1.6e-202/phage tail protein	NA	Unigene1172_All/4.2e-35/Phage tail-collar fibre protein	NA
Unigene308_All	1106	0.01	1.50	7.22881869049588	0.494268004127967	*	0.279758	AHM80720.1/1.6e-192/Transcriptional regulator, LacI family protein [Klebsiella pneumoniae 30684/NJST258_2] >AHM86356.1 Transcriptional regulator, LacI family protein [Klebsiella pneumoniae 30660/NJST258_1]	CP022997.1/0.0/CP022997.1 Klebsiella pneumoniae strain 721005, complete genome	sp|Q65TP0|PURR_MANSM/1.8e-27/HTH-type transcriptional repressor PurR OS=Mannheimia succiniciproducens (strain MBEL55E) GN=purR PE=3 SV=1	kps:KPNJ2_03940/2.3e-193/Transcriptional regulator, LacI family protein	NA	Unigene308_All/2.5e-17/Periplasmic binding protein-like domain	NA
Unigene1733_All	1111	0.01	1.49	7.21916852046216	0.492742485596708	*	0.279758	WP_047368868.1/1.1e-110/efflux RND transporter periplasmic adaptor subunit [Kluyvera intermedia] >AKL10094.1 copper resistance protein (plasmid) [Kluyvera intermedia]	CP022824.1/0.0/CP022824.1 Klebsiella sp. KPN1705 plasmid pKPN1705-1, complete sequence	sp|Q8XBY1|CUSA_ECO57/4.6e-84/Cation efflux system protein CusA OS=Escherichia coli O157:H7 GN=cusA PE=3 SV=1	cama:F384_23515/1.7e-111/copper resistance protein; K07798 membrane fusion protein, Cu(I)/Ag(I) efflux system	NA	Unigene1733_All/1.1e-26/Barrel-sandwich domain of CusB or HlyD membrane-fusion	biological_process:GO:0055085//transmembrane transport;cellular_component:GO:0016020//membrane;molecular_function:GO:0005215//transporter activity;
Unigene2186_All	628	0.01	1.47	7.19967234483636	0.710820289676425	*	0.538928	WP_048255167.1/1.3e-106/diol dehydratase reactivase subunit alpha [Klebsiella pneumoniae] >KLZ65639.1 diol dehydratase-reactivating factor alpha subunit [Klebsiella pneumoniae] >SAX55344.1 propanediol dehydratase reactivation factor large subunit [Klebsiella pneumoniae] >OUH67920.1 diol dehydratase-reactivating factor alpha subunit [Klebsiella pneumoniae]	CP022997.1/0.0/CP022997.1 Klebsiella pneumoniae strain 721005, complete genome	sp|O68195|DDRFA_KLEOK/1.2e-100/Diol dehydratase-reactivating factor alpha subunit OS=Klebsiella oxytoca (strain ATCC 8724 / DSM 4798 / JCM 20051 / NBRC 3318 / NRRL B-199 / KCTC 1686) GN=ddrA PE=1 SV=1	kpo:KPN2242_18990/1.9e-107/propanediol dehydratase reactivation protein	NA	Unigene2186_All/1e-91/Diol dehydratase reactivase ATPase-like domain	NA
Unigene650_All	1633	0.01	1.46	7.18982455888002	0.327562666666667	*	0.145222	WP_002916587.1/1.8e-261/MULTISPECIES: sugar porter family MFS transporter [Enterobacterales] >YP_005228745.1 galactose-proton symport of transport system [Klebsiella pneumoniae subsp. pneumoniae HS11286] >ABR78773.1 galactose-proton symport of transport system [Klebsiella pneumoniae subsp. pneumoniae MGH 78578] >BAH65144.1 galactose-proton symport of transport system [Klebsiella pneumoniae subsp.…	CP022997.1/0.0/CP022997.1 Klebsiella pneumoniae strain 721005, complete genome	sp|P0AEP1|GALP_ECOLI/6.1e-250/Galactose-proton symporter OS=Escherichia coli (strain K12) GN=galP PE=1 SV=1	cro:ROD_50461/3.4e-249/galP; galactose-proton symporter (galactose transporter); K08137 MFS transporter, SP family, galactose:H+ symporter	At2g43330/3.8e-74/[R] KOG0254 Predicted transporter (major facilitator superfamily)	Unigene650_All/7.1e-139/Sugar (and other) transporter	cellular_component:GO:0016021//integral component of membrane;
Unigene1201_All	652	0.01	1.40	7.12928301694497	0.72250958183242	*	0.538928	AHM79963.1/3.2e-121/hypothetical protein KPNJ2_03183 [Klebsiella pneumoniae 30684/NJST258_2] >AHM85597.1 hypothetical protein KPNJ1_03191 [Klebsiella pneumoniae 30660/NJST258_1] >CDQ55729.1 licH [Klebsiella pneumoniae]	CP022997.1/0.0/CP022997.1 Klebsiella pneumoniae strain 721005, complete genome	sp|P46320|LICH_BACSU/3.1e-48/Probable 6-phospho-beta-glucosidase OS=Bacillus subtilis (strain 168) GN=licH PE=2 SV=1	kpi:D364_06780/4.8e-122/diacetylchitobiose-6-phosphate hydrolase; K01222 6-phospho-beta-glucosidase [EC:3.2.1.86]	NA	Unigene1201_All/1.4e-46/Family 4 glycosyl hydrolase C-terminal domain	NA
Unigene1563_All	654	0.01	1.40	7.12928301694497	0.712466977606178	*	0.538928	WP_048270875.1/6.7e-127/carbohydrate porin [Klebsiella pneumoniae] >KMH98119.1 porin [Klebsiella pneumoniae]	CP022997.1/0.0/CP022997.1 Klebsiella pneumoniae strain 721005, complete genome	sp|Q43923|QUIX_ACIAD/1.4e-24/Putative porin QuiX OS=Acinetobacter baylyi (strain ATCC 33305 / BD413 / ADP1) GN=quiX PE=3 SV=1	kpnu:LI86_08195/1.0e-127/porin; K07267 porin	NA	Unigene1563_All/7.4e-29/Carbohydrate-selective porin, OprB family	NA
Unigene877_All	653	0.01	1.40	7.12928301694497	0.705925582249426	*	0.538928	NA	NA	NA	NA	NA	NA	NA
Unigene1023_All	661	0.01	1.38	7.10852445677817	0.711917234567901	*	0.538928	WP_071596409.1/2.6e-25/MULTISPECIES: hypothetical protein [Enterobacteriaceae]	CP022824.1/0.0/CP022824.1 Klebsiella sp. KPN1705 plasmid pKPN1705-1, complete sequence	NA	kpx:PMK1_a00134/5.1e-10/hypothetical protein	NA	NA	NA
Unigene1677_All	1200	0.01	1.37	7.09803208296053	0.508975234856536	*	0.279758	WP_040026743.1/6.0e-198/glycoside hydrolase family 105 protein [Klebsiella pneumoniae] >OHY27956.1 glycoside hydrolase 105 family protein [Klebsiella pneumoniae] >OIK34062.1 glycoside hydrolase 105 family protein [Klebsiella pneumoniae] >OXM94825.1 glycoside hydrolase 105 family protein [Klebsiella pneumoniae] >OXM98203.1 glycoside hydrolase 105 family protein [Klebsiella pneumoniae] >OZI96379.1 …	CP022997.1/0.0/CP022997.1 Klebsiella pneumoniae strain 721005, complete genome	sp|O31521|URHG1_BACSU/8.4e-39/Unsaturated rhamnogalacturonyl hydrolase YesR OS=Bacillus subtilis (strain 168) GN=yesR PE=1 SV=1	kpx:PMK1_04751/2.6e-198/yesR; Unsaturated rhamnogalacturonyl hydrolase YesR; K15532 unsaturated rhamnogalacturonyl hydrolase [EC:3.2.1.172]	NA	Unigene1677_All/2.7e-93/Glycosyl Hydrolase Family 88	biological_process:GO:0008152//metabolic process;molecular_function:GO:0016787//hydrolase activity;GO:0102211//unsaturated rhamnogalacturonyl hydrolase activity;GO:0003824//catalytic activity;
Unigene1325_All	669	0.01	1.36	7.08746284125034	0.713569014694509	*	0.538928	WP_077271508.1/1.4e-127/type VI secretion protein VasK [Klebsiella pneumoniae] >OKN63504.1 type VI secretion system protein ImpL [Klebsiella pneumoniae]	CP022997.1/0.0/CP022997.1 Klebsiella pneumoniae strain 721005, complete genome	NA	kpc:KPNIH10_11600/2.1e-128/type VI secretion protein VasK; K11891 type VI secretion system protein ImpL	NA	Unigene1325_All/8.8e-55/Type VI secretion protein IcmF C-terminal	NA
Unigene1552_All	1272	0.01	1.28	7	0.505750470960929	*	0.279758	AHM81355.1/2.0e-204/GMP reductase [Klebsiella pneumoniae 30684/NJST258_2] >AHM87028.1 GMP reductase [Klebsiella pneumoniae 30660/NJST258_1]	CP022997.1/0.0/CP022997.1 Klebsiella pneumoniae strain 721005, complete genome	sp|A4W6K6|GUAC_ENT38/1.2e-184/GMP reductase OS=Enterobacter sp. (strain 638) GN=guaC PE=3 SV=1	ror:RORB6_14705/1.3e-187/guanosine 5'-monophosphate oxidoreductase; K00364 GMP reductase [EC:1.7.1.7]	Hs7706109/1.7e-138/[F] KOG2550 IMP dehydrogenase/GMP reductase	Unigene1552_All/1.7e-80/IMP dehydrogenase / GMP reductase domain	NA
Unigene1156_All	707	0.01	1.27	6.98868468677217	0.729363427667984	*	0.538928	NA	CP022997.1/0.0/CP022997.1 Klebsiella pneumoniae strain 721005, complete genome	sp|P27190|TRAC5_ECOLX/9.0e-41/DNA primase TraC OS=Escherichia coli GN=traC PE=1 SV=1	kpx:PMK1_04882/3.3e-116/traC; DNA primase TraC	NA	Unigene1156_All/5e-13/Domain of unknown function (DUF1738)	NA
Unigene2202_All	738	0.01	1.21	6.9188632372746	0.704847009931245	*	0.538928	WP_042942921.1/1.5e-135/glutamate/gamma-aminobutyrate family transporter YjeM [Klebsiella pneumoniae] >CDO16601.1 yjeM [Klebsiella pneumoniae]	CP022997.1/0.0/CP022997.1 Klebsiella pneumoniae strain 721005, complete genome	sp|P0A2N4|YJEM_SALTY/2.2e-114/Inner membrane transporter YjeM OS=Salmonella typhimurium (strain LT2 / SGSC1412 / ATCC 700720) GN=yjeM PE=3 SV=1	kps:KPNJ2_05020/2.3e-136/Glutamate/gamma-aminobutyrate antiporter	Hs7657683/9.9e-06/[E] KOG1287 Amino acid transporters	Unigene2202_All/1.6e-19/Amino acid permease	cellular_component:GO:0016021//integral component of membrane;molecular_function:GO:0015171//amino acid transmembrane transporter activity;
Unigene1529_All	741	0.01	1.20	6.90689059560852	0.7208162	*	0.538928	WP_004151733.1/7.1e-125/MULTISPECIES: sel1 repeat family protein [Enterobacterales] >YP_005224621.1 hypothetical protein KPHS_03210 [Klebsiella pneumoniae subsp. pneumoniae HS11286] >ABR79836.1 hypothetical protein KPN_04481 [Klebsiella pneumoniae subsp. pneumoniae MGH 78578] >BAH61237.1 hypothetical protein KP1_0345 [Klebsiella pneumoniae subsp. pneumoniae NTUH-K2044] >EEW38435.1 Sel1 repeat pro…	CP022997.1/0.0/CP022997.1 Klebsiella pneumoniae strain 721005, complete genome	sp|P0AF57|YJCO_ECO57/3.8e-82/Uncharacterized protein YjcO OS=Escherichia coli O157:H7 GN=yjcO PE=3 SV=1	kpw:KPNIH30_01755/1.1e-125/Sel1 repeat; K07126 uncharacterized protein	NA	Unigene1529_All/7e-13/Sel1 repeat	NA
Unigene294_All	749	0.01	1.18	6.88264304936184	0.702164943683409	*	0.538928	WP_002904646.1/2.5e-53/MULTISPECIES: cupin [Enterobacteriaceae] >YP_005226890.1 hypothetical protein KPHS_25900 [Klebsiella pneumoniae subsp. pneumoniae HS11286] >AEJ98136.1 hypothetical protein KPN2242_11180 [Klebsiella pneumoniae KCTC 2242] >AEW61288.1 hypothetical protein KPHS_25900 [Klebsiella pneumoniae subsp. pneumoniae HS11286] >EJJ40571.1 hypothetical protein KPNIH2_12729 [Klebsiella pneu…	CP022997.1/0.0/CP022997.1 Klebsiella pneumoniae strain 721005, complete genome	sp|Q5E7H1|DNABP_VIBF1/7.8e-19/DNA-binding protein VF_0530 OS=Vibrio fischeri (strain ATCC 700601 / ES114) GN=VF_0530 PE=1 SV=1	kpy:KPNIH31_12455/3.8e-54/cupin	NA	Unigene294_All/3.3e-05/3-hydroxyanthranilic acid dioxygenase	molecular_function:GO:0000334//3-hydroxyanthranilate 3,4-dioxygenase activity;GO:0016853//isomerase activity;GO:0005506//iron ion binding;
Unigene1536_All	759	0.01	1.16	6.85798099512757	0.705385883792049	*	0.538928	CZQ47235.1/2.4e-88/heat shock protein, partial [Klebsiella pneumoniae]	CP022997.1/0.0/CP022997.1 Klebsiella pneumoniae strain 721005, complete genome	sp|P57640|IBP_BUCAI/1.3e-26/Small heat shock protein ibp OS=Buchnera aphidicola subsp. Acyrthosiphon pisum (strain APS) GN=ibp PE=3 SV=1	kpc:KPNIH10_12520/5.2e-83/heat-shock protein; K04080 molecular chaperone IbpA	NA	Unigene1536_All/6.6e-15/Hsp20/alpha crystallin family	NA
CL50.Contig2_All	1403	0.01	1.15	6.84549005094438	0.496316783419689	*	0.279758	WP_002898935.1/1.1e-166/MULTISPECIES: LysR family transcriptional regulator [Klebsiella] >YP_005226231.1 LysR family transcriptional regulator [Klebsiella pneumoniae subsp. pneumoniae HS11286] >AEW60629.1 transcriptional regulator, LysR family [Klebsiella pneumoniae subsp. pneumoniae HS11286] >EJJ38693.1 LysR family transcriptional regulator [Klebsiella pneumoniae subsp. pneumoniae KPNIH4] >EJJ44…	CP022882.1/0.0/CP022882.1 Klebsiella pneumoniae strain 911021, complete genome	sp|P30864|YAFC_ECOLI/1.5e-34/Uncharacterized HTH-type transcriptional regulator YafC OS=Escherichia coli (strain K12) GN=yafC PE=4 SV=1	ear:CCG30685/2.4e-158/Transcriptional regulator, LysR family	NA	CL50.Contig2_All/4.4e-41/LysR substrate binding domain	biological_process:GO:0006351//transcription, DNA-templated;molecular_function:GO:0003677//DNA binding;GO:0003700//DNA binding transcription factor activity;
Unigene1209_All	773	0.01	1.14	6.83289001416474	0.696861583081571	*	0.538928	PAU41110.1/7.7e-106/porphyrin biosynthesis protein, partial [Klebsiella pneumoniae]	CP022128.1/0.0/CP022128.1 Klebsiella pneumoniae strain DHQP1605752_NV plasmid p1605752FIB_2, complete sequence	NA	kpx:PMK1_b00074/1.2e-106/cobS; Aerobic cobaltochelatase subunit CobS; K09882 cobaltochelatase CobS [EC:6.6.1.2]	NA	Unigene1209_All/0.002/Radical SAM superfamily	molecular_function:GO:0051116//cobaltochelatase activity;GO:0005524//ATP binding;GO:0016887//ATPase activity;
Unigene131_All	791	0.01	1.11	6.79441586635011	0.709181196003074	*	0.538928	WP_002886927.1/2.6e-80/MULTISPECIES: aspartate carbamoyltransferase regulatory subunit [Enterobacterales] >YP_005224803.1 aspartate carbamoyltransferase regulatory subunit [Klebsiella pneumoniae subsp. pneumoniae HS11286] >A6THH3.1 RecName: Full=Aspartate carbamoyltransferase regulatory chain >ABR80007.1 aspartate carbamoyltransferase regulatory subunit [Klebsiella pneumoniae subsp. pneumoniae MG…	CP022997.1/0.0/CP022997.1 Klebsiella pneumoniae strain 721005, complete genome	sp|A6THH3|PYRI_KLEP7/8.1e-83/Aspartate carbamoyltransferase regulatory chain OS=Klebsiella pneumoniae subsp. pneumoniae (strain ATCC 700721 / MGH 78578) GN=pyrI PE=3 SV=1	kvd:KR75_10785/3.9e-81/aspartate carbamoyltransferase regulatory subunit; K00610 aspartate carbamoyltransferase regulatory subunit	Hs18105007/1.0e-16/[R] KOG0370 Multifunctional pyrimidine synthesis protein CAD (includes carbamoyl-phophate synthetase, aspartate transcarbamylase, and glutamine amidotransferase)	Unigene131_All/7.1e-31/Aspartate carbamoyltransferase regulatory chain, allosteric domain	biological_process:GO:0006221//pyrimidine nucleotide biosynthetic process;GO:0006207//'de novo' pyrimidine nucleobase biosynthetic process;cellular_component:GO:0009347//aspartate carbamoyltransferase complex;molecular_function:GO:0046872//metal ion binding;GO:0016740//transferase activity;
Unigene1294_All	1481	0.01	1.08	6.75488750216347	0.502566312696747	*	0.279758	WP_032440486.1/4.0e-119/MULTISPECIES: hypothetical protein [Klebsiella] >EWC99763.1 hypothetical protein X657_5149 [Klebsiella pneumoniae NB60] >AIT04604.1 hypothetical protein PMK1_b00031 (plasmid) [Klebsiella pneumoniae] >CEO83050.1 Uncharacterised protein [Klebsiella pneumoniae] >KLF15394.1 hypothetical protein YA26_10365 [[Enterobacter] aerogenes] >KLZ71124.1 hypothetical protein SL22_05515 […	CP017387.1/0.0/CP017387.1 Klebsiella pneumoniae strain KP36 plasmid 2, complete sequence	NA	kpx:PMK1_b00031/6.0e-120/hypothetical protein	NA	Unigene1294_All/0.012/Bacteriophage HK97-gp10, putative tail-component	NA
Unigene96_All	809	0.01	1.08	6.75488750216347	0.698444160484481	*	0.538928	WP_002891977.1/1.2e-37/MULTISPECIES: hypothetical protein [Enterobacteriaceae] >YP_005225461.1 hypothetical protein KPHS_11610 [Klebsiella pneumoniae subsp. pneumoniae HS11286] >ABR75871.1 hypothetical protein KPN_00419 [Klebsiella pneumoniae subsp. pneumoniae MGH 78578] >ACI09264.1 conserved hypothetical protein [Klebsiella pneumoniae 342] >BAH62073.1 hypothetical protein KP1_1292 [Klebsiella pn…	CP022997.1/0.0/CP022997.1 Klebsiella pneumoniae strain 721005, complete genome	NA	kph:KPNIH24_22990/1.9e-38/hypothetical protein	NA	NA	biological_process:GO:0006355//regulation of transcription, DNA-templated;
Unigene144_All	825	0.01	1.05	6.71424551766612	0.721944237871674	*	0.538928	EKF77851.1/9.2e-81/Putative adenosine deaminase [Klebsiella pneumoniae subsp. pneumoniae KpQ3] >AHM78354.1 Guanine deaminase [Klebsiella pneumoniae 30684/NJST258_2] >AHM84010.1 Guanine deaminase [Klebsiella pneumoniae 30660/NJST258_1]	CP022997.1/0.0/CP022997.1 Klebsiella pneumoniae strain 721005, complete genome	sp|P17583|CYNX_ECOLI/3.4e-31/Cyanate transport protein CynX OS=Escherichia coli (strain K12) GN=cynX PE=3 SV=2	kpa:KPNJ1_01604/1.4e-81/Guanine deaminase	At5g28050/4.1e-16/[F] KOG1018 Cytosine deaminase FCY1 and related enzymes	Unigene144_All/1.1e-19/Cytidine and deoxycytidylate deaminase zinc-binding region	molecular_function:GO:0016787//hydrolase activity;GO:0008270//zinc ion binding;
Unigene1133_All	1562	0.01	1.02	6.6724253419715	0.50951669787234	*	0.279758	NA	CP022997.1/0.0/CP022997.1 Klebsiella pneumoniae strain 721005, complete genome	NA	kpa:KPNJ1_00762/3.4e-89/Acetyltransferase	NA	Unigene1133_All/4.3e-09/Acetyltransferase (GNAT) domain	NA
Unigene852_All	845	0.01	1.02	6.6724253419715	0.693717846616541	*	0.538928	WP_087507522.1/2.2e-66/actin, cytoplasmic 2 [Escherichia coli] >NP_001605.1 actin, cytoplasmic 2 [Homo sapiens] >NP_033739.1 actin, cytoplasmic 2 isoform 1 [Mus musculus] >NP_001028790.1 actin, cytoplasmic 2 [Bos taurus] >NP_001091279.1 actin, cytoplasmic 2 [Xenopus laevis] >NP_001120921.1 actin, cytoplasmic 2 [Rattus norvegicus] >NP_001186883.1 actin, cytoplasmic 2 [Homo sapiens] >NP_001295542.1…	NA	sp|D0LWX4|BARP_HALO1/6.5e-22/Bacterial actin-related protein OS=Haliangium ochraceum (strain DSM 14365 / JCM 11303 / SMP-2) GN=barP PE=2 SV=1	loki:Lokiarch_36250/1.3e-34/barP_3; actin-like protein	Hs4501887/2.5e-69/[Z] KOG0676 Actin and related proteins	Unigene852_All/5e-55/Actin	biological_process:GO:0071257//cellular response to electrical stimulus;GO:0021762//substantia nigra development;GO:0034332//adherens junction organization;GO:0045815//positive regulation of gene expression, epigenetic;GO:0043044//ATP-dependent chromatin remodeling;GO:0098974//postsynaptic actin cytoskeleton organization;GO:0007623//circadian rhythm;GO:0045214//sarcomere organization;GO:0001895//…
Unigene77_All	857	0.01	1.01	6.6582114827518	0.701630977946768	*	0.538928	NA	NA	NA	NA	NA	NA	NA
Unigene1177_All	866	0.01	0.99	6.62935662007961	0.714121312693498	*	0.538928	NA	NA	NA	NA	NA	NA	NA
CL11.Contig2_All	1886	0.01	0.98	6.61470984411521	0.507357728813559	*	0.279758	CDL21564.1/1.0e-204/Fumarate hydratase class I, aerobic [Klebsiella pneumoniae IS53]	CP022997.1/0.0/CP022997.1 Klebsiella pneumoniae strain 721005, complete genome	sp|P40720|FUMA_SALTY/2.3e-192/Fumarate hydratase class I, aerobic OS=Salmonella typhimurium (strain LT2 / SGSC1412 / ATCC 700720) GN=fumA PE=3 SV=3	kva:Kvar_2812/5.4e-198/hydro-lyase, Fe-S type, tartrate/fumarate subfamily, beta subunit; K01676 fumarate hydratase, class I [EC:4.2.1.2]	Hs19923466/5.1e-06/[A] KOG1869 Splicing coactivator SRm160/300, subunit SRm300	CL11.Contig2_All/3.2e-87/Fumarate hydratase (Fumerase)	NA
Unigene1347_All	1634	0.01	0.97	6.59991284218713	0.499421997914494	*	0.279758	WP_032691040.1/8.5e-280/MULTISPECIES: aldehyde dehydrogenase [Enterobacteriaceae] >KAJ92914.1 aldehyde dehydrogenase [Raoultella ornithinolytica] >KFD09479.1 aldehyde dehydrogenase [Raoultella planticola ATCC 33531] >KGZ14997.1 aldehyde dehydrogenase [Raoultella planticola] >SBL58064.1 aldehyde dehydrogenase [Klebsiella oxytoca] >OAZ79625.1 aldehyde dehydrogenase [Raoultella planticola] >OAZ80170…	CP022997.1/0.0/CP022997.1 Klebsiella pneumoniae strain 721005, complete genome	sp|Q9RYG9|ALDH_DEIRA/2.9e-207/Aldehyde dehydrogenase OS=Deinococcus radiodurans (strain ATCC 13939 / DSM 20539 / JCM 16871 / LMG 4051 / NBRC 15346 / NCIMB 9279 / R1 / VKM B-1422) GN=aldA PE=3 SV=1	ror:RORB6_24260/5.4e-279/aldehyde dehydrogenase; K00138 aldehyde dehydrogenase [EC:1.2.1.-]	CE23852/7.8e-104/[C] KOG2450 Aldehyde dehydrogenase	Unigene1347_All/9.5e-162/Aldehyde dehydrogenase family	molecular_function:GO:0016491//oxidoreductase activity;
CL72.Contig1_All	9404	0.07	6.71	6.58281403414258	9.66910803478261e-24	Up	6.49502e-25	NA	CP022997.1/0.0/CP022997.1 Klebsiella pneumoniae strain 721005, complete genome	sp|B7UGX2|HSCA_ECO27/4.6e-310/Chaperone protein HscA OS=Escherichia coli O127:H6 (strain E2348/69 / EPEC) GN=hscA PE=3 SV=1	kox:KOX_27340/0.0e+00/hscA; chaperone protein HscA; K04044 molecular chaperone HscA	Hs20560255/1.7e-142/[E] KOG1549 Cysteine desulfurase NFS1	CL72.Contig1_All/6.5e-198/Hsp70 protein	NA
Unigene1310_All	933	0.01	0.91	6.5077946401987	0.723642930196078	*	0.538928	WP_004152362.1/4.8e-163/MULTISPECIES: LysR family transcriptional regulator [Enterobacteriaceae] >YP_005226370.1 putative LysR-family transcriptional regulator [Klebsiella pneumoniae subsp. pneumoniae HS11286] >AEW60768.1 putative LysR-family transcriptional regulator [Klebsiella pneumoniae subsp. pneumoniae HS11286] >EJJ33493.1 putative LysR-family transcriptional regulator [Klebsiella pneumonia…	CP022997.1/0.0/CP022997.1 Klebsiella pneumoniae strain 721005, complete genome	sp|P52685|MAUR_PARDE/9.4e-22/Mau operon transcriptional activator OS=Paracoccus denitrificans GN=mauR PE=4 SV=1	kps:KPNJ2_03327/7.3e-164/Transcriptional regulator, LysR family protein	At2g29210/4.6e-08/[AR] KOG2146 Splicing coactivator SRm160/300, subunit SRm160 (contains PWI domain)	Unigene1310_All/8.3e-23/LysR substrate binding domain	biological_process:GO:0006351//transcription, DNA-templated;molecular_function:GO:0003677//DNA binding;GO:0003700//DNA binding transcription factor activity;
Unigene1031_All	943	0.01	0.90	6.49185309632967	0.695286161266014	*	0.538928	PAW91748.1/2.7e-169/glutathione ABC transporter ATP-binding protein, partial [Klebsiella pneumoniae]	CP022997.1/0.0/CP022997.1 Klebsiella pneumoniae strain 721005, complete genome	sp|Q32IB5|GSIA_SHIDS/1.4e-65/Glutathione import ATP-binding protein GsiA OS=Shigella dysenteriae serotype 1 (strain Sd197) GN=gsiA PE=3 SV=2	kpb:FH42_05360/4.0e-170/glutathione ABC transporter ATP-binding protein; K02031 peptide/nickel transport system ATP-binding protein; K02032 peptide/nickel transport system ATP-binding protein	Hs4501849/3.1e-12/[IR] KOG0059 Lipid exporter ABCA1 and related proteins, ABC superfamily	Unigene1031_All/8.4e-33/ABC transporter	biological_process:GO:0015833//peptide transport;molecular_function:GO:0005524//ATP binding;GO:0016887//ATPase activity;
Unigene984_All	981	0.01	0.86	6.4262647547021	0.694762602409638	*	0.538928	EEW43387.1/4.2e-165/rhodanese-like protein [Klebsiella pneumoniae subsp. rhinoscleromatis ATCC 13884] >EKF77739.1 3-mercaptopyruvate sulfurtransferase [Klebsiella pneumoniae subsp. pneumoniae KpQ3] >ESA99952.1 rhodanese-like protein [Klebsiella pneumoniae 909957] >AHE43218.1 3-mercaptopyruvate sulfurtransferase [Klebsiella pneumoniae subsp. pneumoniae Kp13] >AHM78234.1 3-mercaptopyruvate sulfurtr…	CP022997.1/0.0/CP022997.1 Klebsiella pneumoniae strain 721005, complete genome	sp|P31142|THTM_ECOLI/2.4e-121/3-mercaptopyruvate sulfurtransferase OS=Escherichia coli (strain K12) GN=sseA PE=1 SV=3	ear:CCG33973/2.7e-148/Thiosulfate sulfurtransferase, rhodanese (EC 2.8.1.1); K01011 thiosulfate/3-mercaptopyruvate sulfurtransferase [EC:2.8.1.1 2.8.1.2]	Hs13489091/2.4e-55/[V] KOG1529 Mercaptopyruvate sulfurtransferase/thiosulfate sulfurtransferase	Unigene984_All/2.5e-32/Rhodanese-like domain	molecular_function:GO:0004792//thiosulfate sulfurtransferase activity;
Unigene1541_All	1057	0.01	0.79	6.3037807481771	0.703771728451564	*	0.538928	EOR14659.1/1.5e-128/hypothetical protein H208_5152 [Klebsiella pneumoniae UHKPC23] >EOY70005.1 hypothetical protein H207_5198 [Klebsiella pneumoniae UHKPC40] >EOY88117.1 hypothetical protein H230_5139 [Klebsiella pneumoniae UHKPC09] >EOY90954.1 hypothetical protein H235_5204 [Klebsiella pneumoniae UHKPC24] >EOY98658.1 hypothetical protein H233_5156 [Klebsiella pneumoniae UHKPC27] >EOZ04713.1 hypo…	CP022997.1/0.0/CP022997.1 Klebsiella pneumoniae strain 721005, complete genome	NA	kph:KPNIH24_20060/2.3e-129/hypothetical protein	NA	Unigene1541_All/0.044/Protein of unknown function (DUF3112)	cellular_component:GO:0016021//integral component of membrane;
Unigene1496_All	1177	0.01	0.70	6.12928301694497	0.727064409771474	*	0.538928	WP_004145229.1/5.1e-194/xylose ABC transporter substrate-binding protein [Klebsiella pneumoniae] >YP_005229389.1 D-xylose ABC superfamily ATP binding cassette transporter, binding protein [Klebsiella pneumoniae subsp. pneumoniae HS11286] >EEW43035.1 D-xylose ABC transporter, D-xylose-binding protein [Klebsiella pneumoniae subsp. rhinoscleromatis ATCC 13884] >EGF63575.1 D-xylose ABC transporter, D…	CP022997.1/0.0/CP022997.1 Klebsiella pneumoniae strain 721005, complete genome	sp|P37387|XYLF_ECOLI/1.5e-165/D-xylose-binding periplasmic protein OS=Escherichia coli (strain K12) GN=xylF PE=1 SV=1	kps:KPNJ2_00190/7.7e-195/D-xylose-binding protein; K10543 D-xylose transport system substrate-binding protein	NA	Unigene1496_All/1.5e-61/Periplasmic binding protein domain	biological_process:GO:0015753//D-xylose transport;molecular_function:GO:0048029//monosaccharide binding;
Unigene872_All	1172	0.01	0.70	6.12928301694497	0.717453138413686	*	0.538928	EPB02563.1/2.3e-178/hypothetical protein H239_0019 [Klebsiella pneumoniae UHKPC45]	CP022997.1/0.0/CP022997.1 Klebsiella pneumoniae strain 721005, complete genome	sp|Q56992|HMUU_YERPE/1.9e-88/Hemin transport system permease protein HmuU OS=Yersinia pestis GN=hmuU PE=1 SV=2	kpm:KPHS_41650/1.5e-150/vtamin B12-transporter permease; K02015 iron complex transport system permease protein	Hs16507208/2.6e-08/[K] KOG2746 HMG-box transcription factor Capicua and related proteins	Unigene872_All/3e-73/FecCD transport family	cellular_component:GO:0016021//integral component of membrane;GO:0005886//plasma membrane;molecular_function:GO:0005215//transporter activity;
Unigene2297_All	3657	0.01	0.62	5.95419631038688	0.327994807387863	*	0.145222	WP_090460943.1/0.0e+00/endopeptidase La [Enterobacter sp. kpr-6] >SFR03901.1 ATP-dependent proteinase. Serine peptidase. MEROPS family S16 [Enterobacter sp. kpr-6]	CP022997.1/0.0/CP022997.1 Klebsiella pneumoniae strain 721005, complete genome	sp|P46067|LON_ERWAM/0.0e+00/Lon protease OS=Erwinia amylovora GN=lon PE=2 SV=1	sens:Q786_02220/0.0e+00/peptidase; K01338 ATP-dependent Lon protease [EC:3.4.21.53]	7293766/1.1e-150/[O] KOG2004 Mitochondrial ATP-dependent protease PIM1/LON	Unigene2297_All/3.8e-98/Lon protease (S16) C-terminal proteolytic domain	biological_process:GO:0033554//cellular response to stress;GO:0006515//protein quality control for misfolded or incompletely synthesized proteins;cellular_component:GO:0005737//cytoplasm;molecular_function:GO:0004252//serine-type endopeptidase activity;GO:0005524//ATP binding;GO:0043565//sequence-specific DNA binding;GO:0004176//ATP-dependent peptidase activity;
Unigene808_All	1514	0.01	0.53	5.7279204545632	0.726491918110236	*	0.538928	WP_004151677.1/1.4e-252/MULTISPECIES: PLP-dependent aminotransferase family protein [Klebsiella] >YP_005225700.1 putative aminotransferase [Klebsiella pneumoniae subsp. pneumoniae HS11286] >AEW60098.1 putative aminotransferase [Klebsiella pneumoniae subsp. pneumoniae HS11286] >EJJ33335.1 putative aminotransferase [Klebsiella pneumoniae subsp. pneumoniae KPNIH4] >EJJ46664.1 putative aminotransfera…	CP022997.1/0.0/CP022997.1 Klebsiella pneumoniae strain 721005, complete genome	sp|Q01856|Y3073_RHOS4/3.1e-54/Uncharacterized HTH-type transcriptional regulator RHOS4_30730 OS=Rhodobacter sphaeroides (strain ATCC 17023 / 2.4.1 / NCIB 8253 / DSM 158) GN=RHOS4_30730 PE=3 SV=1	kqu:AVR78_11480/3.1e-244/GntR family transcriptional regulator	Hs7705897/2.5e-11/[E] KOG0634 Aromatic amino acid aminotransferase and related proteins	Unigene808_All/9.8e-33/Aminotransferase class I and II	biological_process:GO:0006351//transcription, DNA-templated;molecular_function:GO:0003677//DNA binding;GO:0003824//catalytic activity;GO:0080130//L-phenylalanine:2-oxoglutarate aminotransferase activity;GO:0008483//transaminase activity;GO:0004838//L-tyrosine:2-oxoglutarate aminotransferase activity;GO:0030170//pyridoxal phosphate binding;GO:0003700//DNA binding transcription factor activity;
Unigene838_All	1497	0.01	0.53	5.7279204545632	0.71578334833204	*	0.538928	AHM80521.1/4.6e-272/ATP-dependent RNA helicase RhlE [Klebsiella pneumoniae 30684/NJST258_2] >AHM86159.1 ATP-dependent RNA helicase RhlE [Klebsiella pneumoniae 30660/NJST258_1]	CP022997.1/0.0/CP022997.1 Klebsiella pneumoniae strain 721005, complete genome	sp|P25888|RHLE_ECOLI/1.9e-221/ATP-dependent RNA helicase RhlE OS=Escherichia coli (strain K12) GN=rhlE PE=1 SV=3	kpa:KPNJ1_03753/6.9e-273/ATP-dependent RNA helicase RhlE; K11927 ATP-dependent RNA helicase RhlE [EC:3.6.4.13]	At3g01540/1.2e-79/[A] KOG0331 ATP-dependent RNA helicase	Unigene838_All/1.1e-50/DEAD/DEAH box helicase	NA
CL74.Contig2_All	1537	0.01	0.52	5.70043971814109	0.697915836611195	*	0.538928	NA	NA	NA	NA	NA	NA	NA
Unigene33_All	1667	0.01	0.48	5.58496250072116	0.72878731121643	*	0.538928	WP_004179945.1/6.1e-241/MULTISPECIES: alanine--glyoxylate aminotransferase family protein [Enterobacteriaceae] >YP_005227011.1 Serine-pyruvate aminotransferase/ aspartate aminotransferase [Klebsiella pneumoniae subsp. pneumoniae HS11286] >ABR77193.1 Serine-pyruvate aminotransferase/archaeal aspartate aminotransferase [Klebsiella pneumoniae subsp. pneumoniae MGH 78578] >AEW61409.1 Serine-pyruvate …	CP022997.1/0.0/CP022997.1 Klebsiella pneumoniae strain 721005, complete genome	sp|O32148|PUCG_BACSU/1.2e-112/(S)-ureidoglycine--glyoxylate transaminase OS=Bacillus subtilis (strain 168) GN=pucG PE=1 SV=1	kpx:PMK1_04101/9.2e-242/pucG; Purine catabolism protein PucG; K00839 (S)-ureidoglycine---glyoxylate transaminase [EC:2.6.1.112]	7290721/5.6e-57/[R] KOG2862 Alanine-glyoxylate aminotransferase AGT1	Unigene33_All/2.2e-27/Aminotransferase class-V	molecular_function:GO:0008483//transaminase activity;
Unigene756_All	1646	0.01	0.48	5.58496250072116	0.71801146770428	*	0.538928	ESZ82327.1/1.1e-114/GNAT family acetyltransferase [Pseudomonas aeruginosa DHS29]	CP021775.1/0.0/CP021775.1 Pseudomonas aeruginosa strain Pa58, complete genome	sp|P54608|YHCX_BACSU/5.5e-17/Hydrolase YhcX OS=Bacillus subtilis (strain 168) GN=yhcX PE=3 SV=2	axo:NH44784_010201/4.0e-112/Histone acetyltransferase HPA2 and related acetyltransferases	NA	Unigene756_All/0.00065/Acetyltransferase (GNAT) family	molecular_function:GO:0016740//transferase activity;
Unigene1279_All	1848	0.01	0.43	5.4262647547021	0.701097823708207	*	0.538928	AHM79443.1/1.7e-175/hypothetical protein KPNJ2_02663 [Klebsiella pneumoniae 30684/NJST258_2] >AHM85115.1 hypothetical protein KPNJ1_02709 [Klebsiella pneumoniae 30660/NJST258_1]	CP022997.1/0.0/CP022997.1 Klebsiella pneumoniae strain 721005, complete genome	NA	kps:KPNJ2_02663/2.6e-176/hypothetical protein	NA	Unigene1279_All/0.14/Protein of unknown function (DUF2691)	NA
Unigene63_All	2340	0.01	0.33	5.04439411935845	0.719130737334372	*	0.538928	WP_004150971.1/2.1e-239/MULTISPECIES: integrase [Enterobacteriaceae] >YP_005229124.1 integrase family protein [Klebsiella pneumoniae subsp. pneumoniae HS11286] >AEW63522.1 integrase family protein [Klebsiella pneumoniae subsp. pneumoniae HS11286] >EJJ42263.1 Integrase [Klebsiella pneumoniae subsp. pneumoniae KPNIH4] >EJJ45700.1 Integrase [Klebsiella pneumoniae subsp. pneumoniae KPNIH2] >EJJ60782.…	CP022997.1/0.0/CP022997.1 Klebsiella pneumoniae strain 721005, complete genome	sp|P76542|INTZ_ECOLI/6.0e-17/Prophage integrase IntZ OS=Escherichia coli (strain K12) GN=intZ PE=3 SV=2	kpj:N559_0477/3.2e-240/integrase family protein	NA	Unigene63_All/1.6e-17/Phage integrase family	biological_process:GO:0015074//DNA integration;GO:0006310//DNA recombination;molecular_function:GO:0003677//DNA binding;
CL29.Contig1_All	4106	0.01	0.19	4.24792751344359	0.725349635220126	*	0.538928	WP_094340585.1/5.7e-248/Trk system potassium transporter TrkA [Klebsiella pneumoniae] >OYJ92055.1 Trk system potassium transport protein TrkA [Klebsiella pneumoniae subsp. pneumoniae]	CP022997.1/0.0/CP022997.1 Klebsiella pneumoniae strain 721005, complete genome	sp|P0A2K0|TRKA_SALTI/4.8e-243/Trk system potassium uptake protein TrkA OS=Salmonella typhi GN=trkA PE=3 SV=1	kok:KONIH1_26740/6.8e-246/trkA; potassium transporter peripheral membrane component; K03499 trk system potassium uptake protein	At3g13180/4.2e-37/[A] KOG1122 tRNA and rRNA cytosine-C5-methylase (nucleolar protein NOL1/NOP2)	CL29.Contig1_All/6.1e-53/TrkA-N domain	cellular_component:GO:0005886//plasma membrane;molecular_function:GO:0015079//potassium ion transmembrane transporter activity;
Unigene913_All	6317	7.12	121.72	4.0955451875482	7.65996083809524e-216	Up	9.39598e-218	WP_069334713.1/0.0e+00/multidrug ABC transporter permease/ATP-binding protein [Klebsiella pneumoniae] >ODN07260.1 multidrug ABC transporter permease/ATP-binding protein [Klebsiella pneumoniae]	CP022997.1/0.0/CP022997.1 Klebsiella pneumoniae strain 721005, complete genome	sp|P0AAG5|MDLB_ECOLI/3.8e-292/Multidrug resistance-like ATP-binding protein MdlB OS=Escherichia coli (strain K12) GN=mdlB PE=1 SV=1	ror:RORB6_13165/2.1e-310/multidrug ABC transporter ATP-binding protein; K18889 ATP-binding cassette, subfamily B, multidrug efflux pump	Hs9955966/3.6e-72/[U] KOG0058 Peptide exporter, ABC superfamily	Unigene913_All/3.3e-39/ABC transporter transmembrane region	NA
Unigene1322_All	1004	0.89	11.72	3.71902342345585	0.00429056464957265	*	0.000879666	BAH62604.1/8.1e-132/aquaporin Z [Klebsiella pneumoniae subsp. pneumoniae NTUH-K2044] >EKF79686.1 Aquaporin Z [Klebsiella pneumoniae subsp. pneumoniae KpQ3] >AGT25024.1 aquaporin Z [Klebsiella pneumoniae JM45] >AHE45460.1 Aquaporin Z [Klebsiella pneumoniae subsp. pneumoniae Kp13] >CDL62747.1 Aquaporin Z [Klebsiella pneumoniae IS39] >CDL11253.1 Aquaporin Z [Klebsiella pneumoniae IS43] >CDL42174.1 A…	CP022997.1/0.0/CP022997.1 Klebsiella pneumoniae strain 721005, complete genome	sp|O68874|AQPZ_SHIFL/1.9e-121/Aquaporin Z OS=Shigella flexneri GN=aqpZ PE=3 SV=2	kpa:KPNJ1_03614/1.2e-132/Aquaporin; K06188 aquaporin Z	7303591/2.8e-35/[G] KOG0223 Aquaporin (major intrinsic protein family)	Unigene1322_All/1.3e-49/Major intrinsic protein	cellular_component:GO:0016021//integral component of membrane;GO:0005886//plasma membrane;molecular_function:GO:0015250//water channel activity;
Unigene793_All	989	0.91	9.37	3.36411059746049	0.0214377963285024	*	0.00518414	WP_004151801.1/8.7e-171/MULTISPECIES: aminoimidazole riboside kinase [Klebsiella] >YP_005225627.1 fructokinase [Klebsiella pneumoniae subsp. pneumoniae HS11286] >AEW60025.1 fructokinase [Klebsiella pneumoniae subsp. pneumoniae HS11286] >EJJ34503.1 aminoimidazole riboside kinase [Klebsiella pneumoniae subsp. pneumoniae KPNIH4] >EJJ37440.1 aminoimidazole riboside kinase [Klebsiella pneumoniae subsp…	CP022997.1/0.0/CP022997.1 Klebsiella pneumoniae strain 721005, complete genome	sp|P26420|SCRK_KLEPN/3.4e-171/Fructokinase OS=Klebsiella pneumoniae GN=scrK PE=1 SV=1	ear:CCG30809/3.6e-137/Fructokinase (EC 2.7.1.4); K00847 fructokinase [EC:2.7.1.4]	At5g51830/3.9e-50/[G] KOG2855 Ribokinase	Unigene793_All/8.4e-75/pfkB family carbohydrate kinase	molecular_function:GO:0016301//kinase activity;GO:0008865//fructokinase activity;GO:0016773//phosphotransferase activity, alcohol group as acceptor;
Unigene174_All	434	2.51	24.18	3.26805497529835	0.0357727027027027	*	0.0092775	WP_046623724.1/2.3e-75/MULTISPECIES: propanediol dehydratase large subunit PduC [Enterobacteriaceae] >KKJ10275.1 propanediol dehydratase [Klebsiella pneumoniae HE12] >KKJ38891.1 propanediol dehydratase [Klebsiella pneumoniae MRSN 3562] >KKJ56532.1 propanediol dehydratase [Klebsiella pneumoniae MRSN 2404] >OAA13898.1 Propanediol dehydratase large subunit [Klebsiella pneumoniae] >SBJ86471.1 propane…	CP022997.1/0.0/CP022997.1 Klebsiella pneumoniae strain 721005, complete genome	sp|P37450|PDUC_SALTY/1.6e-77/Propanediol dehydratase large subunit OS=Salmonella typhimurium (strain LT2 / SGSC1412 / ATCC 700720) GN=pduC PE=1 SV=3	kpj:N559_1034/3.5e-76/propanediol utilization dehydratase, large subunit; K01699 propanediol dehydratase large subunit [EC:4.2.1.28]	NA	Unigene174_All/4.5e-85/Dehydratase large subunit	NA
Unigene821_All	1428	0.60	5.07	3.07895134139482	0.0591171507949791	*	0.01650584	WP_004148647.1/5.8e-208/MULTISPECIES: malate/lactate/ureidoglycolate dehydrogenase [Enterobacterales] >YP_005227369.1 hypothetical protein KPHS_30690 [Klebsiella pneumoniae subsp. pneumoniae HS11286] >ABR77517.1 putative dehydrogenase [Klebsiella pneumoniae subsp. pneumoniae MGH 78578] >EGF60386.1 malate/L-lactate dehydrogenase [Klebsiella sp. MS 92-3] >AEJ98572.1 putative dehydrogenase [Klebsiel…	CP022997.1/0.0/CP022997.1 Klebsiella pneumoniae strain 721005, complete genome	sp|P58409|HCXB_ECO57/2.4e-149/Hydroxycarboxylate dehydrogenase B OS=Escherichia coli O157:H7 GN=hcxB PE=3 SV=1	kpa:KPNJ1_02376/8.8e-209/L-lactate dehydrogenase; K13574 uncharacterized oxidoreductase [EC:1.1.1.-]	CE15964/3.6e-28/[C] TWOG0224 Predicted malate dehydrogenase	Unigene821_All/2.7e-92/Malate/L-lactate dehydrogenase	molecular_function:GO:0004459//L-lactate dehydrogenase activity;GO:0016491//oxidoreductase activity;
Unigene1332_All	1440	0.60	5.02	3.06465295834225	0.0589937329436326	*	0.01650584	WP_064143652.1/1.6e-245/two-component system sensor histidine kinase RstB [Klebsiella pneumoniae] >SBH75590.1 Sensory histidine kinase in two-component regulatory system with RstA [Klebsiella pneumoniae] >SBK21180.1 Sensory histidine kinase in two-component regulatory system with RstA [Klebsiella pneumoniae] >SAY14319.1 Sensory histidine kinase in two-component regulatory system with RstA [Klebsi…	CP022997.1/0.0/CP022997.1 Klebsiella pneumoniae strain 721005, complete genome	sp|P18392|RSTB_ECOLI/9.9e-204/Sensor protein RstB OS=Escherichia coli (strain K12) GN=rstB PE=1 SV=2	koc:AB185_19980/1.1e-230/sensor protein RstB; K07639 two-component system, OmpR family, sensor histidine kinase RstB [EC:2.7.13.3]	At2g01830/2.8e-12/[T] KOG0519 Sensory transduction histidine kinase	Unigene1332_All/4e-21/Histidine kinase-, DNA gyrase B-, and HSP90-like ATPase	cellular_component:GO:0005622//intracellular;GO:0016021//integral component of membrane;molecular_function:GO:0000155//phosphorelay sensor kinase activity;GO:0005524//ATP binding;
Unigene1263_All	1864	0.45	3.37	2.90475168485218	0.0929797720670391	*	0.0291648	BAH61593.1/4.8e-279/hypothetical protein KP1_0751 [Klebsiella pneumoniae subsp. pneumoniae NTUH-K2044] >AHE46497.1 D-aminoacylase [Klebsiella pneumoniae subsp. pneumoniae Kp13] >AHM81541.1 hypothetical protein KPNJ2_04765 [Klebsiella pneumoniae 30684/NJST258_2] >CDQ52385.1 unnamed protein product [Klebsiella pneumoniae]	CP022997.1/0.0/CP022997.1 Klebsiella pneumoniae strain 721005, complete genome	sp|P72349|NDAD_ALCXX/5.2e-120/D-aminoacylase OS=Alcaligenes xylosoxydans xylosoxydans GN=dan PE=1 SV=3	ron:TE10_05515/3.1e-262/D-aminoacylase; K06015 N-acyl-D-amino-acid deacylase [EC:3.5.1.81]	SPBC2G2.04c/2.3e-14/[J] KOG2317 Putative translation initiation inhibitor UK114/IBM1	Unigene1263_All/2.4e-43/Amidohydrolase family	molecular_function:GO:0047420//N-acyl-D-amino-acid deacylase activity;GO:0016810//hydrolase activity, acting on carbon-nitrogen (but not peptide) bonds;
Unigene539_All	384	2.98	20.25	2.76453767219719	0.150610032358003	*	0.0511124	WP_073511261.1/2.0e-59/phage tail protein [Klebsiella pneumoniae] >OKB50881.1 phage tail protein [Klebsiella pneumoniae]	CP022997.1/0.0/CP022997.1 Klebsiella pneumoniae strain 721005, complete genome	sp|Q02TE1|Y807_PSEAB/3.1e-11/Putative prophage major tail sheath protein OS=Pseudomonas aeruginosa (strain UCBPP-PA14) GN=gpFI PE=1 SV=1	kpg:KPNIH32_09105/3.1e-60/tail sheath protein; K06907 uncharacterized protein	NA	Unigene539_All/3.4e-17/Phage tail sheath protein	NA
Unigene1171_All	411	13.53	91.55	2.75839804670816	1.71706097211155e-05	Up	2.51742e-06	NA	NA	NA	NA	NA	Unigene1171_All/0.039/Flagellar assembly protein T, C-terminal domain	NA
Unigene219_All	3662	14.23	95.28	2.74323775133763	1.80885028571429e-67	Up	5.9168e-69	WP_002907483.1/3.4e-188/MULTISPECIES: dicarboxylate transporter/tellurite-resistance protein TehA [Enterobacterales] >YP_005227219.1 TDT family K+-tellurite ethidium and proflavin transport protein [Klebsiella pneumoniae subsp. pneumoniae HS11286] >BAH63649.1 TDT family K+-tellurite ethidium and proflavin transport protein [Klebsiella pneumoniae subsp. pneumoniae NTUH-K2044] >AEJ98423.1 potassium…	CP022997.1/0.0/CP022997.1 Klebsiella pneumoniae strain 721005, complete genome	sp|P25396|TEHA_ECOLI/3.1e-145/Tellurite resistance protein TehA OS=Escherichia coli (strain K12) GN=tehA PE=1 SV=1	ron:TE10_13390/2.4e-157/potassium-tellurite ethidium and proflavin transporter; K03304 tellurite resistance protein	NA	Unigene219_All/1.2e-38/Voltage-dependent anion channel	biological_process:GO:0055085//transmembrane transport;cellular_component:GO:0016021//integral component of membrane;
Unigene482_All	1195	0.73	4.81	2.72006852489002	0.150351252233677	*	0.0511124	WP_004151569.1/7.1e-151/MULTISPECIES: hypothetical protein [Klebsiella] >YP_005226702.1 hypothetical protein KPHS_24020 [Klebsiella pneumoniae subsp. pneumoniae HS11286] >EHL91785.1 hypothetical protein HMPREF1024_03307 [Klebsiella sp. 4_1_44FAA] >AEW61100.1 hypothetical protein KPHS_24020 [Klebsiella pneumoniae subsp. pneumoniae HS11286] >EJJ40966.1 hypothetical protein KPNIH2_11744 [Klebsiella …	CP022997.1/0.0/CP022997.1 Klebsiella pneumoniae strain 721005, complete genome	sp|P34209|YDCF_ECOLI/3.8e-76/Protein YdcF OS=Escherichia coli (strain K12) GN=ydcF PE=1 SV=3	kpnu:LI86_14120/1.1e-151/hypothetical protein	NA	Unigene482_All/5.1e-14/DUF218 domain	NA
Unigene506_All	933	1.94	12.76	2.71749977157774	0.0164860464	*	0.00385188	CDK96696.1/8.5e-168/Unknown pentose kinase TM0952 [Klebsiella pneumoniae IS33]	CP022997.1/0.0/CP022997.1 Klebsiella pneumoniae strain 721005, complete genome	sp|Q0A923|GLPK_ALKEH/1.9e-51/Glycerol kinase OS=Alkalilimnicola ehrlichii (strain ATCC BAA-1101 / DSM 17681 / MLHE-1) GN=glpK PE=3 SV=1	kpo:KPN2242_05845/1.3e-168/carbohydrate kinase, FGGY-like protein; K00864 glycerol kinase [EC:2.7.1.30]	7291929/3.4e-43/[G] KOG2517 Ribulose kinase and related carbohydrate kinases	Unigene506_All/5e-44/FGGY family of carbohydrate kinases, C-terminal domain	biological_process:GO:0005975//carbohydrate metabolic process;molecular_function:GO:0004370//glycerol kinase activity;GO:0016301//kinase activity;
Unigene423_All	1980	0.42	2.76	2.71620703399941	0.150869704827586	*	0.0511124	WP_015062678.1/1.1e-129/Gifsy-2 prophage protein [Salmonella sp. 14] >YP_006964367.1 Gifsy-2 prophage protein (plasmid) [Salmonella sp. 14] >AFK90090.1 Gifsy-2 prophage protein (plasmid) [Salmonella sp. 14]	MF437312.1/0.0/MF437312.1 Klebsiella pneumoniae strain CR-HvKP4 plasmid pKPC-CR-HvKP4, complete sequence	sp|P23832|SAMB_SALTM/1.0e-110/Protein SamB OS=Salmonella typhimurium GN=samB PE=3 SV=1	cfar:CI104_27915/1.1e-121/DNA breaking-rejoining protein	At2g26470/3.5e-21/[S] KOG2618 Uncharacterized conserved protein	Unigene423_All/1.8e-48/SOS response associated peptidase (SRAP)	molecular_function:GO:0008233//peptidase activity;
Unigene1169_All	1188	0.74	4.84	2.70940987164564	0.150093359862779	*	0.0511124	NA	CP022997.1/0.0/CP022997.1 Klebsiella pneumoniae strain 721005, complete genome	sp|Q05098|PFEA_PSEAE/1.1e-123/Ferric enterobactin receptor OS=Pseudomonas aeruginosa (strain ATCC 15692 / DSM 22644 / CIP 104116 / JCM 14847 / LMG 12228 / 1C / PRS 101 / PAO1) GN=pfeA PE=2 SV=1	exf:BFV63_12320/5.8e-198/outer membrane receptor protein; K19611 ferric enterobactin receptor	NA	Unigene1169_All/3e-19/TonB-dependent Receptor Plug Domain	NA
Unigene619_All	2986	0.55	3.32	2.59367971782227	0.0265455646948357	*	0.00660538	WP_002914881.1/4.7e-284/MULTISPECIES: 6-phospho-beta-glucosidase [Enterobacterales] >YP_005228425.1 cryptic 6-phospho-beta-glucosidase [Klebsiella pneumoniae subsp. pneumoniae HS11286] >AEW62823.1 cryptic 6-phospho-beta-glucosidase [Klebsiella pneumoniae subsp. pneumoniae HS11286] >EJJ39614.1 cryptic 6-phospho-beta-glucosidase [Klebsiella pneumoniae subsp. pneumoniae KPNIH2] >EJJ48208.1 cryptic 6…	CP022997.1/0.0/CP022997.1 Klebsiella pneumoniae strain 721005, complete genome	sp|P24240|ASCB_ECOLI/2.0e-251/6-phospho-beta-glucosidase AscB OS=Escherichia coli (strain K12) GN=ascB PE=3 SV=2	eae:EAE_01630/3.1e-272/cryptic 6-phospho-beta-glucosidase; K01223 6-phospho-beta-glucosidase [EC:3.2.1.86]	At5g36890/8.2e-51/[G] KOG0626 Beta-glucosidase, lactase phlorizinhydrolase, and related proteins	Unigene619_All/1.9e-40/Phosphotransferase system, EIIC	biological_process:GO:0005975//carbohydrate metabolic process;molecular_function:GO:0103047//methyl beta-D-glucoside 6-phosphate glucohydrolase activity;GO:0004553//hydrolase activity, hydrolyzing O-glycosyl compounds;GO:0008706//6-phospho-beta-glucosidase activity;
Unigene268_All	1395	2.47	14.45	2.54848654580336	0.00074471890955414	Up	0.0001365898	WP_002913847.1/8.1e-231/MULTISPECIES: MFS transporter [Enterobacterales] >YP_005228204.1 major facilitator superfamily transporter [Klebsiella pneumoniae subsp. pneumoniae HS11286] >EGF61992.1 transporter, major facilitator family protein [Klebsiella sp. MS 92-3] >AEW62602.1 major facilitator superfamily transporter [Klebsiella pneumoniae subsp. pneumoniae HS11286] >EJJ39585.1 major facilitator s…	CP022997.1/0.0/CP022997.1 Klebsiella pneumoniae strain 721005, complete genome	NA	kpa:KPNJ1_01502/1.2e-231/Permease	NA	Unigene268_All/3.1e-14/Major Facilitator Superfamily	biological_process:GO:0055085//transmembrane transport;cellular_component:GO:0016021//integral component of membrane;
Unigene543_All	432	2.52	14.60	2.53447273026746	0.23469165007728	*	0.0886948	OTP64925.1/1.5e-79/KlcA [Klebsiella pneumoniae]	MF437312.1/0.0/MF437312.1 Klebsiella pneumoniae strain CR-HvKP4 plasmid pKPC-CR-HvKP4, complete sequence	sp|P52603|KLCA2_ECOLX/1.1e-12/Antirestriction protein KlcA OS=Escherichia coli GN=klcA PE=2 SV=1	kpx:PMK1_c00029/9.8e-79/klcA; Antirestriction protein KlcA	NA	Unigene543_All/2e-27/Antirestriction protein	NA
Unigene1193_All	666	1.44	8.21	2.51131341033549	0.233968409244992	*	0.0886948	WP_032446069.1/9.7e-81/beta-ketoacyl-[acyl-carrier-protein] synthase II [Klebsiella pneumoniae] >CDI21658.1 3-oxoacyl-(acyl-carrier-protein) synthase 2 [Klebsiella pneumoniae subsp. pneumoniae BJ1-GA] >OUH96372.1 beta-ketoacyl-acyl-carrier-protein synthase II [Klebsiella pneumoniae] >OVW83621.1 beta-ketoacyl-[acyl-carrier-protein] synthase II [Klebsiella pneumoniae]	CP022997.1/0.0/CP022997.1 Klebsiella pneumoniae strain 721005, complete genome	sp|O34340|FABF_BACSU/8.2e-44/3-oxoacyl-[acyl-carrier-protein] synthase 2 OS=Bacillus subtilis (strain 168) GN=fabF PE=1 SV=1	kpb:FH42_04920/1.5e-81/3-oxoacyl-ACP synthase; K09458 3-oxoacyl-[acyl-carrier-protein] synthase II [EC:2.3.1.179]	At2g04540/8.3e-36/[IQ] KOG1394 3-oxoacyl-(acyl-carrier-protein) synthase (I and II)	Unigene1193_All/1.7e-33/Beta-ketoacyl synthase, C-terminal domain	biological_process:GO:0006633//fatty acid biosynthetic process;molecular_function:GO:0033817//beta-ketoacyl-acyl-carrier-protein synthase II activity;
Unigene280_All	1071	1.66	9.33	2.49069383950483	0.0421321326914661	*	0.01124672	WP_004184075.1/5.0e-188/type I glyceraldehyde-3-phosphate dehydrogenase [Klebsiella pneumoniae] >EKB85350.1 glyceraldehyde-3-phosphate dehydrogenase, type I [Klebsiella pneumoniae subsp. pneumoniae WGLW5] >ESN59313.1 glyceraldehyde-3-phosphate dehydrogenase, type I [Klebsiella pneumoniae MGH 17] >SBH64971.1 NAD-dependent glyceraldehyde-3-phosphate dehydrogenase [Klebsiella pneumoniae] >SBJ35075.1…	CP022997.1/0.0/CP022997.1 Klebsiella pneumoniae strain 721005, complete genome	sp|P00362|G3P_GEOSE/3.2e-114/Glyceraldehyde-3-phosphate dehydrogenase OS=Geobacillus stearothermophilus GN=gap PE=1 SV=5	kpg:KPNIH32_13515/1.7e-188/glyceraldehyde-3-phosphate dehydrogenase; K00134 glyceraldehyde 3-phosphate dehydrogenase [EC:1.2.1.12]	At3g26650/3.8e-91/[G] KOG0657 Glyceraldehyde 3-phosphate dehydrogenase	Unigene280_All/4.4e-62/Glyceraldehyde 3-phosphate dehydrogenase, C-terminal domain	biological_process:GO:0006006//glucose metabolic process;molecular_function:GO:0016620//oxidoreductase activity, acting on the aldehyde or oxo group of donors, NAD or NADP as acceptor;GO:0050661//NADP binding;GO:0051287//NAD binding;GO:0004365//glyceraldehyde-3-phosphate dehydrogenase (NAD+) (phosphorylating) activity;
Unigene1680_All	1339	0.65	3.63	2.4814579249673	0.234329471604938	*	0.0886948	AHM78109.1/5.0e-153/Phage portal protein [Klebsiella pneumoniae 30684/NJST258_2] >AHM83710.1 Phage portal protein [Klebsiella pneumoniae 30660/NJST258_1]	CP022882.1/0.0/CP022882.1 Klebsiella pneumoniae strain 911021, complete genome	sp|P21314|YR75_ECOLX/1.2e-113/Putative uncharacterized protein ORF5 in retron EC67 OS=Escherichia coli PE=3 SV=1	kps:KPNJ2_01329/7.5e-154/Phage portal protein	NA	Unigene1680_All/1.4e-15/Phage portal protein	NA
Unigene965_All	2415	12.70	64.56	2.34581208161825	4.7487456e-25	Up	3.05118e-26	WP_004151713.1/1.8e-214/MULTISPECIES: aldose dehydrogenase [Klebsiella] >YP_005226003.1 putative dehydrogenase [Klebsiella pneumoniae subsp. pneumoniae HS11286] >AEW60401.1 putative dehydrogenase [Klebsiella pneumoniae subsp. pneumoniae HS11286] >EJJ33806.1 putative dehydrogenase [Klebsiella pneumoniae subsp. pneumoniae KPNIH4] >EJJ46379.1 putative dehydrogenase [Klebsiella pneumoniae subsp. pneu…	CP022882.1/0.0/CP022882.1 Klebsiella pneumoniae strain 911021, complete genome	sp|P75804|YLII_ECOLI/3.4e-156/Aldose sugar dehydrogenase YliI OS=Escherichia coli (strain K12) GN=yliI PE=1 SV=1	kox:KOX_15290/1.6e-170/glucose sorbosone dehydrogenase; K21430 aldose sugar dehydrogenase [EC:1.1.5.-]	At2g47730/2.5e-13/[O] KOG0867 Glutathione S-transferase	Unigene965_All/2.2e-129/Glucose / Sorbosone dehydrogenase	molecular_function:GO:0003824//catalytic activity;GO:0016491//oxidoreductase activity;
Unigene2076_All	340	3.57	17.45	2.28923105706792	0.3389318625	*	0.1520442	WP_000725700.1/1.4e-46/MULTISPECIES: hypothetical protein [Enterobacteriaceae] >YP_005226569.1 hypothetical protein KPHS_22690 [Klebsiella pneumoniae subsp. pneumoniae HS11286] >EFJ84659.1 hypothetical protein HMPREF9536_05033 [Escherichia coli MS 84-1] >EFK68442.1 hypothetical protein HMPREF9347_02675 [Escherichia coli MS 124-1] >EFU37704.1 hypothetical protein HMPREF9350_00122 [Escherichia coli…	CP022997.1/0.0/CP022997.1 Klebsiella pneumoniae strain 721005, complete genome	NA	kpc:KPNIH10_11370/2.0e-47/hypothetical protein	NA	NA	NA
Unigene854_All	465	2.28	10.97	2.26645779623845	0.339373755410691	*	0.1520442	WP_071552176.1/1.2e-34/PTS system, cellobiose-specific IIC component [Klebsiella pneumoniae] >OKN19490.1 PTS system, cellobiose-specific IIC component [Klebsiella pneumoniae] >OUG93081.1 PTS system, cellobiose-specific IIC component [Klebsiella pneumoniae]	CP022997.1/0.0/CP022997.1 Klebsiella pneumoniae strain 721005, complete genome	sp|P46317|PTJC_BACSU/1.6e-17/Lichenan permease IIC component OS=Bacillus subtilis (strain 168) GN=licC PE=2 SV=1	kph:KPNIH24_02560/1.9e-35/oligo-beta-mannoside permease IIC protein; K02761 PTS system, cellobiose-specific IIC component	NA	NA	NA
Unigene88_All	840	1.09	5.16	2.24304293064633	0.340261007058824	*	0.1520442	BAH65253.1/1.4e-108/hypothetical protein KP1_4774 [Klebsiella pneumoniae subsp. pneumoniae NTUH-K2044]	CP022997.1/0.0/CP022997.1 Klebsiella pneumoniae strain 721005, complete genome	sp|P76520|YFDX_ECOLI/9.6e-58/Protein YfdX OS=Escherichia coli (strain K12) GN=yfdX PE=1 SV=1	kpm:KPHS_46120/6.7e-100/YfdX like protein	NA	Unigene88_All/2.5e-47/YfdX protein	NA
Unigene954_All	925	88.05	415.24	2.23755051579366	8.82802311111111e-52	Up	3.71272e-53	NA	NA	NA	NA	NA	Unigene954_All/0.0011/SPFH domain / Band 7 family	NA
Unigene1482_All	1266	0.69	3.22	2.22239242133645	0.339816802088773	*	0.1520442	WP_002916048.1/2.8e-238/MULTISPECIES: oligogalacturonate lyase [Enterobacterales] >YP_005228633.1 translocation protein TolB precursor [Klebsiella pneumoniae subsp. pneumoniae HS11286] >BAH65047.1 translocation protein TolB precursor [Klebsiella pneumoniae subsp. pneumoniae NTUH-K2044] >EGF60859.1 putative oligogalacturonate lyase [Klebsiella sp. MS 92-3] >AEJ99740.1 Oligogalacturonide lyase [Kle…	CP022997.1/0.0/CP022997.1 Klebsiella pneumoniae strain 721005, complete genome	sp|P21258|OGL_DICD3/4.8e-162/Oligogalacturonate lyase OS=Dickeya dadantii (strain 3937) GN=ogl PE=2 SV=2	ror:RORB6_23245/5.7e-220/oligogalacturonide lyase; K01730 oligogalacturonide lyase [EC:4.2.2.6]	NA	Unigene1482_All/1.7e-209/Oligogalacturonate lyase	biological_process:GO:0045490//pectin catabolic process;molecular_function:GO:0047487//oligogalacturonide lyase activity;
Unigene316_All	2479	0.67	3.11	2.21468157967283	0.100047517647059	*	0.0317908	WP_004899493.1/0.0e+00/MULTISPECIES: beta-glucosidase BglX [Klebsiella] >AEJ99070.1 beta-D-glucoside glucohydrolase [Klebsiella pneumoniae KCTC 2242] >CCN30652.1 beta-glucosidase, periplasmic [Klebsiella pneumoniae subsp. pneumoniae Ecl8] >CDI13979.1 beta-D-glucoside glucohydrolase, periplasmic [Klebsiella pneumoniae subsp. pneumoniae T69]	CP022997.1/0.0/CP022997.1 Klebsiella pneumoniae strain 721005, complete genome	sp|P33363|BGLX_ECOLI/0.0e+00/Periplasmic beta-glucosidase OS=Escherichia coli (strain K12) GN=bglX PE=3 SV=2	eld:i02_2463/0.0e+00/bglX; periplasmic beta-glucosidase precursor; K05349 beta-glucosidase [EC:3.2.1.21]	At3g47010/3.2e-64/[GRV] LSE0437 A Predicted beta-glucosidase	Unigene316_All/8.9e-99/Glycosyl hydrolase family 3 N terminal domain	biological_process:GO:0005975//carbohydrate metabolic process;molecular_function:GO:0008422//beta-glucosidase activity;GO:0102483//scopolin beta-glucosidase activity;
CL20.Contig2_All	7539	1.03	4.63	2.16836785607702	4.71576488702929e-06	Up	6.58334e-07	WP_023302305.1/0.0e+00/pyruvate dehydrogenase (acetyl-transferring), homodimeric type [Klebsiella pneumoniae] >ESL97737.1 pyruvate dehydrogenase E1 component [Klebsiella pneumoniae UCICRE 7] >ESN47739.1 pyruvate dehydrogenase E1 component [Klebsiella pneumoniae MGH 18] >EZR21947.1 pyruvate dehydrogenase E1 component [Klebsiella pneumoniae UCI 64] >KDH34386.1 pyruvate dehydrogenase E1 component [K…	CP022997.1/0.0/CP022997.1 Klebsiella pneumoniae strain 721005, complete genome	sp|P0AFG9|ODP1_ECO57/0.0e+00/Pyruvate dehydrogenase E1 component OS=Escherichia coli O157:H7 GN=aceE PE=1 SV=2	cro:ROD_01201/0.0e+00/aceE; pyruvate dehydrogenase E1 component; K00163 pyruvate dehydrogenase E1 component [EC:1.2.4.1]	At1g48030/3.0e-97/[C] KOG1335 Dihydrolipoamide dehydrogenase	CL20.Contig2_All/4.1e-16/Transketolase, thiamine diphosphate binding domain	molecular_function:GO:0004739//pyruvate dehydrogenase (acetyl-transferring) activity;
Unigene299_All	421	34.02	151.56	2.15543399884532	6.62419919266055e-07	Up	8.43502e-08	NA	NA	NA	NA	NA	NA	NA
Unigene662_All	1074	2.48	10.85	2.12928301694497	0.0442877354112554	*	0.01195148	CTS16933.1/5.9e-197/AraC family transcriptional regulator [Escherichia coli] >CTZ83890.1 AraC family transcriptional regulator [Escherichia coli] >CTZ81714.1 AraC family transcriptional regulator [Escherichia coli]	CP022997.1/0.0/CP022997.1 Klebsiella pneumoniae strain 721005, complete genome	sp|P40883|PCHR_PSEAE/2.4e-13/Regulatory protein PchR OS=Pseudomonas aeruginosa (strain ATCC 15692 / DSM 22644 / CIP 104116 / JCM 14847 / LMG 12228 / 1C / PRS 101 / PAO1) GN=pchR PE=2 SV=1	koe:A225_2991/7.3e-192/iron aquisition regulator (YbtA,AraC-like,required for transcription of FyuA/psn,Irp2); K05372 AraC family transcriptional regulator	NA	Unigene662_All/1.8e-18/Helix-turn-helix domain	biological_process:GO:0006355//regulation of transcription, DNA-templated;GO:0006351//transcription, DNA-templated;GO:0071281//cellular response to iron ion;molecular_function:GO:0043565//sequence-specific DNA binding;GO:0003700//DNA binding transcription factor activity;
Unigene318_All	797	100.05	437.05	2.12707717112217	7.71287703703704e-43	Up	3.6492e-44	NA	NA	NA	NA	NA	Unigene318_All/0.012/Influenza virus nucleoprotein	NA
CL56.Contig2_All	2100	3.53	14.98	2.08529753518757	4.34910602985075e-05	Up	6.80818e-06	NA	CP022882.1/0.0/CP022882.1 Klebsiella pneumoniae strain 911021, complete genome	sp|P76071|INSH5_ECOLI/4.1e-57/Transposase InsH for insertion sequence element IS5Y OS=Escherichia coli (strain K12) GN=insH5 PE=3 SV=1	ahh:RY45_02970/1.6e-238/transposase	NA	CL56.Contig2_All/1.4e-54/Transposase DDE domain group 1	NA
Unigene1088_All	1523	1.12	4.72	2.07528812730424	0.153548025894378	*	0.0526476	WP_087836082.1/1.6e-176/ABC transporter substrate-binding protein [Klebsiella pneumoniae] >OVW68342.1 ABC transporter substrate-binding protein [Klebsiella pneumoniae]	CP022997.1/0.0/CP022997.1 Klebsiella pneumoniae strain 721005, complete genome	sp|P02925|RBSB_ECOLI/8.7e-33/Ribose import binding protein RbsB OS=Escherichia coli (strain K12) GN=rbsB PE=1 SV=1	kps:KPNJ2_04032/7.2e-169/D-ribose-binding protein; K17202 erythritol transport system substrate-binding protein	NA	Unigene1088_All/8.8e-51/Periplasmic binding protein domain	molecular_function:GO:0005524//ATP binding;
CL5.Contig4_All	4698	0.62	2.56	2.04580368961312	0.0184916190663391	*	0.00439608	WP_002898141.1/0.0e+00/MULTISPECIES: dimethylsulfoxide reductase subunit A [Klebsiella] >YP_005226105.1 anaerobic dimethyl sulfoxide reductase subunit A [Klebsiella pneumoniae subsp. pneumoniae HS11286] >AEW60503.1 anaerobic dimethyl sulfoxide reductase subunit A [Klebsiella pneumoniae subsp. pneumoniae HS11286] >EJJ44257.1 anaerobic dimethyl sulfoxide reductase subunit A [Klebsiella pneumoniae s…	CP022997.1/0.0/CP022997.1 Klebsiella pneumoniae strain 721005, complete genome	sp|P18775|DMSA_ECOLI/0.0e+00/Dimethyl sulfoxide reductase DmsA OS=Escherichia coli (strain K12) GN=dmsA PE=1 SV=2	ror:RORB6_10530/0.0e+00/anaerobic dimethyl sulfoxide reductase subunit A; K07306 anaerobic dimethyl sulfoxide reductase subunit A [EC:1.8.5.3]	NA	CL5.Contig4_All/2.7e-108/Molybdopterin oxidoreductase	molecular_function:GO:0009055//electron transfer activity;GO:0009389//dimethyl sulfoxide reductase activity;GO:0030151//molybdenum ion binding;GO:0051539//4 iron, 4 sulfur cluster binding;
Unigene1354_All	1178	2.23	9.07	2.02405884060822	0.06755996494929	*	0.01945506	WP_004140447.1/4.0e-170/MULTISPECIES: LysR family transcriptional regulator [Enterobacteriaceae] >YP_005226367.1 putative LysR-family transcriptional regulator [Klebsiella pneumoniae subsp. pneumoniae HS11286] >BAH62905.1 putative LysR-family transcriptional regulator [Klebsiella pneumoniae subsp. pneumoniae NTUH-K2044] >EEW40685.1 LysR substrate binding domain protein [Klebsiella pneumoniae subs…	CP022997.1/0.0/CP022997.1 Klebsiella pneumoniae strain 721005, complete genome	sp|P37641|YHJC_ECOLI/1.5e-53/Uncharacterized HTH-type transcriptional regulator YhjC OS=Escherichia coli (strain K12) GN=yhjC PE=4 SV=2	koc:AB185_28635/6.0e-139/LysR family transcriptional regulator	NA	Unigene1354_All/4.2e-39/LysR substrate binding domain	biological_process:GO:0006351//transcription, DNA-templated;molecular_function:GO:0003677//DNA binding;GO:0003700//DNA binding transcription factor activity;
Unigene238_All	4787	1.18	4.70	1.99387389720316	0.00149208816918429	*	0.000288482	EJK89831.1/9.2e-266/putative dehydratase [Klebsiella pneumoniae subsp. pneumoniae DSM 30104]	CP022997.1/0.0/CP022997.1 Klebsiella pneumoniae strain 721005, complete genome	sp|A6TBU8|RHMD_KLEP7/7.2e-243/L-rhamnonate dehydratase OS=Klebsiella pneumoniae subsp. pneumoniae (strain ATCC 700721 / MGH 78578) GN=rhmD PE=3 SV=1	kps:KPNJ2_01665/9.4e-247/Transporter, MFS superfamily protein	SPBC1683.12/1.6e-27/[G] KOG2533 Permease of the major facilitator superfamily	Unigene238_All/2.7e-38/Enolase C-terminal domain-like	NA
Unigene862_All	374	3.10	12.04	1.95749527148546	0.478628949891068	*	0.256648	WP_074193155.1/4.6e-64/aquaporin [Klebsiella pneumoniae]	CP022997.1/0.0/CP022997.1 Klebsiella pneumoniae strain 721005, complete genome	sp|P37451|PDUF_SALTY/2.3e-59/Propanediol diffusion facilitator OS=Salmonella typhimurium (strain LT2 / SGSC1412 / ATCC 700720) GN=pduF PE=2 SV=2	kpa:KPNJ1_01043/6.9e-65/Propanediol diffusion facilitator	Hs17975595/3.7e-17/[G] KOG0224 Aquaporin (major intrinsic protein family)	Unigene862_All/1.9e-26/Major intrinsic protein	NA
Unigene1339_All	432	2.52	9.74	1.95049803858243	0.481250138006572	*	0.256648	BAH62207.1/3.4e-71/hypothetical protein KP1_1443 [Klebsiella pneumoniae subsp. pneumoniae NTUH-K2044] >EEW42280.1 hypothetical protein HMPREF0484_1638 [Klebsiella pneumoniae subsp. rhinoscleromatis ATCC 13884] >EGF64455.1 hypothetical protein HMPREF9538_01086 [Klebsiella sp. MS 92-3] >EJK92056.1 hypothetical protein UUU_09470 [Klebsiella pneumoniae subsp. pneumoniae DSM 30104] >EKF80064.1 Hypothe…	CP022997.1/0.0/CP022997.1 Klebsiella pneumoniae strain 721005, complete genome	NA	kpa:KPNJ1_04083/5.2e-72/hypothetical protein	ECU03g1610/9.8e-06/[S] KOG4744 Uncharacterized conserved protein	Unigene1339_All/0.47/Connexin	NA
Unigene146_All	692	2.75	10.43	1.92323563410774	0.229679466666667	*	0.0861298	WP_002887909.1/7.4e-68/MULTISPECIES: hypothetical protein [Enterobacterales] >YP_005225023.1 hypothetical protein KPHS_07230 [Klebsiella pneumoniae subsp. pneumoniae HS11286] >BAH61667.1 hypothetical protein KP1_0833 [Klebsiella pneumoniae subsp. pneumoniae NTUH-K2044] >EEW38898.1 hypothetical protein HMPREF0484_5004 [Klebsiella pneumoniae subsp. rhinoscleromatis ATCC 13884] >AEW59421.1 hypotheti…	CP022997.1/0.0/CP022997.1 Klebsiella pneumoniae strain 721005, complete genome	sp|Q8ZS14|YAAI_SALTY/2.6e-53/UPF0412 protein YaaI OS=Salmonella typhimurium (strain LT2 / SGSC1412 / ATCC 700720) GN=yaaI PE=3 SV=1	kpm:KPHS_07230/1.1e-68/hypothetical protein	NA	Unigene146_All/1.6e-71/Protein of unknown function (DUF2541)	NA
Unigene1530_All	735	1.28	4.84	1.91886323727459	0.480723606126915	*	0.256648	AHM78050.1/6.7e-91/Hypothetical protein KPNJ2_01270 [Klebsiella pneumoniae 30684/NJST258_2] >CDQ52691.1 unnamed protein product [Klebsiella pneumoniae]	CP022997.1/0.0/CP022997.1 Klebsiella pneumoniae strain 721005, complete genome	sp|A8ANM6|ALAE_CITK8/2.4e-65/L-alanine exporter AlaE OS=Citrobacter koseri (strain ATCC BAA-895 / CDC 4225-83 / SGSC4696) GN=alaE PE=3 SV=2	kpx:PMK1_00475/2.8e-78/alaE; L-alanine exporter AlaE	NA	Unigene1530_All/5.5e-67/L-alanine exporter	biological_process:GO:0032973//amino acid export;cellular_component:GO:0005887//integral component of plasma membrane;molecular_function:GO:0034639//L-amino acid efflux transmembrane transporter activity;
Unigene1025_All	881	3.10	11.70	1.91616840919653	0.0992365072088724	*	0.0313592	WP_032424334.1/1.3e-173/arylsulfatase [Klebsiella pneumoniae] >EZR04266.1 arylsulfatase [Klebsiella pneumoniae UCI 60]	CP022997.1/0.0/CP022997.1 Klebsiella pneumoniae strain 721005, complete genome	sp|P20713|ATSA_KLEAE/4.1e-176/Arylsulfatase OS=Klebsiella aerogenes GN=atsA PE=1 SV=1	kpne:KU54_019715/1.9e-174/arylsulfatase; K01130 arylsulfatase [EC:3.1.6.1]	SPBPB10D8.02c/3.6e-47/[R] KOG3867 Sulfatase	Unigene1025_All/2e-35/Sulfatase	biological_process:GO:0008152//metabolic process;molecular_function:GO:0008484//sulfuric ester hydrolase activity;
Unigene75_All	946	2.86	10.76	1.91159102577823	0.0990534140221402	*	0.0313592	AHM81566.1/9.9e-156/Transcriptional regulator, AraC family protein [Klebsiella pneumoniae 30684/NJST258_2] >AHM87244.1 Transcriptional regulator, AraC family protein [Klebsiella pneumoniae 30660/NJST258_1]	CP022997.1/0.0/CP022997.1 Klebsiella pneumoniae strain 721005, complete genome	sp|O31449|YBFI_BACSU/1.6e-16/Uncharacterized HTH-type transcriptional regulator YbfI OS=Bacillus subtilis (strain 168) GN=ybfI PE=4 SV=1	kps:KPNJ2_04790/1.5e-156/Transcriptional regulator, AraC family protein	NA	Unigene75_All/4.5e-18/AraC-like ligand binding domain	biological_process:GO:0006351//transcription, DNA-templated;molecular_function:GO:0043565//sequence-specific DNA binding;GO:0003700//DNA binding transcription factor activity;
Unigene1314_All	1080	4.10	15.40	1.90923453607682	0.0192179933658537	*	0.00460244	WP_002903238.1/4.1e-97/MULTISPECIES: hypothetical protein [Enterobacteriaceae] >EEW40910.1 hypothetical protein HMPREF0484_3028 [Klebsiella pneumoniae subsp. rhinoscleromatis ATCC 13884] >EJK31177.1 hypothetical protein KPNIH21_08043 [Klebsiella pneumoniae subsp. pneumoniae KPNIH21] >EJK36559.1 hypothetical protein KPNIH22_09187 [Klebsiella pneumoniae subsp. pneumoniae KPNIH22] >EJK40968.1 hypoth…	CP022997.1/0.0/CP022997.1 Klebsiella pneumoniae strain 721005, complete genome	sp|P64465|YDFZ_ECO57/1.2e-15/Putative selenoprotein YdfZ OS=Escherichia coli O157:H7 GN=ydfZ PE=3 SV=1	kpg:KPNIH32_12360/6.2e-98/hypothetical protein	NA	Unigene1314_All/0.076/Domain of unknown function (DUF4451)	cellular_component:GO:0016021//integral component of membrane;
Unigene801_All	989	0.91	3.41	1.90583328882548	0.480198225136612	*	0.256648	WP_004151383.1/7.9e-79/MULTISPECIES: cys-tRNA(pro)/cys-tRNA(cys) deacylase [Enterobacterales] >YP_005224974.1 hypothetical protein KPHS_06740 [Klebsiella pneumoniae subsp. pneumoniae HS11286] >ABR80165.1 hypothetical protein KPN_04819 [Klebsiella pneumoniae subsp. pneumoniae MGH 78578] >BAH61620.1 hypothetical protein KP1_0779 [Klebsiella pneumoniae subsp. pneumoniae NTUH-K2044] >EGF62051.1 YbaK/…	CP022997.1/0.0/CP022997.1 Klebsiella pneumoniae strain 721005, complete genome	sp|P71000|YWHH_BACSU/2.1e-32/Uncharacterized protein YwhH OS=Bacillus subtilis (strain 168) GN=ywhH PE=4 SV=1	kpz:KPNIH27_03325/1.2e-79/prolyl-tRNA synthetase	NA	Unigene801_All/1.3e-27/Aminoacyl-tRNA editing domain	molecular_function:GO:0002161//aminoacyl-tRNA editing activity;GO:0004812//aminoacyl-tRNA ligase activity;GO:0016874//ligase activity;
CL45.Contig1_All	1612	0.53	1.97	1.89413136489318	0.479150900763359	*	0.256648	EJK92930.1/4.4e-196/hypothetical protein UUU_02280 [Klebsiella pneumoniae subsp. pneumoniae DSM 30104]	CP022997.1/0.0/CP022997.1 Klebsiella pneumoniae strain 721005, complete genome	sp|Q08015|MIAE_SALTY/8.7e-116/tRNA-(ms[2]io[6]A)-hydroxylase OS=Salmonella typhimurium (strain LT2 / SGSC1412 / ATCC 700720) GN=miaE PE=4 SV=1	kpj:N559_4629/5.0e-144/hydroxylase for synthesis of 2-methylthio-cis-ribozeatin in tRNA; K06169 tRNA-(ms[2]io[6]A)-hydroxylase [EC:1.-.-.-]	SPBC3D6.14c/3.2e-09/[GO] KOG4157 beta-1,6-N-acetylglucosaminyltransferase, contains WSC domain	CL45.Contig1_All/7e-112/tRNA-(MS[2]IO[6]A)-hydroxylase (MiaE)	molecular_function:GO:0004497//monooxygenase activity;GO:0045301//tRNA-(2-methylthio-N-6-(cis-hydroxy)isopentenyl adenosine)-hydroxylase activity;
Unigene1500_All	1641	0.52	1.93	1.89201731912699	0.479673991266376	*	0.256648	WP_085838199.1/2.8e-299/nitrate reductase subunit alpha [Klebsiella pneumoniae]	CP022997.1/0.0/CP022997.1 Klebsiella pneumoniae strain 721005, complete genome	sp|P09152|NARG_ECOLI/2.4e-286/Respiratory nitrate reductase 1 alpha chain OS=Escherichia coli (strain K12) GN=narG PE=1 SV=4	lax:APT61_09295/3.4e-289/narZ; nitrate reductase; K00370 nitrate reductase / nitrite oxidoreductase, alpha subunit [EC:1.7.5.1 1.7.99.-]	NA	Unigene1500_All/5.9e-34/Molybdopterin oxidoreductase	biological_process:GO:0042126//nitrate metabolic process;cellular_component:GO:0009325//nitrate reductase complex;molecular_function:GO:0009055//electron transfer activity;GO:0008940//nitrate reductase activity;GO:0030151//molybdenum ion binding;GO:0051539//4 iron, 4 sulfur cluster binding;
Unigene1257_All	5402	0.30	1.11	1.88752527074159	0.228966176397516	*	0.0861298	AHM77682.1/2.7e-229/Pyridine nucleotide-disulfide oxidoreductase [Klebsiella pneumoniae 30684/NJST258_2] >AHM83274.1 Pyridine nucleotide-disulfide oxidoreductase [Klebsiella pneumoniae 30660/NJST258_1]	CP022997.1/0.0/CP022997.1 Klebsiella pneumoniae strain 721005, complete genome	sp|B7NRJ1|HCAD_ECO7I/8.4e-54/3-phenylpropionate/cinnamic acid dioxygenase ferredoxin--NAD(+) reductase component OS=Escherichia coli O7:K1 (strain IAI39 / ExPEC) GN=hcaD PE=3 SV=1	koc:AB185_11440/1.7e-199/3-phenylpropionate dioxygenase	At3g27820/2.4e-32/[R] KOG1336 Monodehydroascorbate/ferredoxin reductase	Unigene1257_All/8.5e-53/Pyridine nucleotide-disulphide oxidoreductase	molecular_function:GO:0050660//flavin adenine dinucleotide binding;GO:0016491//oxidoreductase activity;
Unigene911_All	3114	0.53	1.96	1.88678938955201	0.229322266874028	*	0.0861298	WP_004199626.1/3.3e-288/MULTISPECIES: glycosyl hydrolase family 32 [Klebsiella] >YP_005225624.1 beta-fructofuranosidase, sucrose-6-phosphate hydrolase [Klebsiella pneumoniae subsp. pneumoniae HS11286] >AEW60022.1 beta-fructofuranosidase, sucrose-6-phosphate hydrolase [Klebsiella pneumoniae subsp. pneumoniae HS11286] >CCM89831.1 Sucrose-6-phosphate hydrolase [Klebsiella pneumoniae subsp. pneumonia…	CP022997.1/0.0/CP022997.1 Klebsiella pneumoniae strain 721005, complete genome	sp|P27217|SCRB_KLEPN/1.5e-289/Sucrose-6-phosphate hydrolase OS=Klebsiella pneumoniae GN=scrB PE=1 SV=3	kpj:N559_3834/6.5e-257/Sucrose-6-phosphate hydrolase; K01193 beta-fructofuranosidase [EC:3.2.1.26]	At1g62660/6.4e-22/[G] KOG0228 Beta-fructofuranosidase (invertase)	Unigene911_All/5.5e-97/Glycosyl hydrolases family 32 N-terminal domain	biological_process:GO:0005975//carbohydrate metabolic process;cellular_component:GO:0005737//cytoplasm;molecular_function:GO:0016787//hydrolase activity;GO:0004575//sucrose alpha-glucosidase activity;
CL19.Contig3_All	7919	462.33	1669.12	1.85209279444181	0	Up	0	WP_032689204.1/0.0e+00/MULTISPECIES: multidrug efflux RND transporter permease subunit [Enterobacteriaceae] >KAJ95005.1 multidrug transporter [Raoultella ornithinolytica] >KFD02315.1 RND efflux system inner membrane transporter [Raoultella planticola ATCC 33531] >KGZ17095.1 multidrug transporter [Raoultella planticola] >SAP45506.1 RND efflux system [Klebsiella oxytoca] >OAZ85421.1 multidrug trans…	CP022997.1/0.0/CP022997.1 Klebsiella pneumoniae strain 721005, complete genome	sp|P24181|ACRF_ECOLI/0.0e+00/Multidrug export protein AcrF OS=Escherichia coli (strain K12) GN=acrF PE=1 SV=2	lef:LJPFL01_1026/0.0e+00/RND efflux system, inner membrane transporter CmeB; K18138 multidrug efflux pump	Hs5360206/5.6e-38/[TZ] KOG3699 Cytoskeletal protein Adducin	CL19.Contig3_All/0/AcrB/AcrD/AcrF family	cellular_component:GO:0016021//integral component of membrane;GO:0005886//plasma membrane;molecular_function:GO:0005215//transporter activity;
Unigene1364_All	3604	1.13	3.99	1.82006597380716	0.0286860822170901	*	0.0072553	SBL74240.1/0.0e+00/transcription-repair coupling factor [Klebsiella oxytoca]	CP022997.1/0.0/CP022997.1 Klebsiella pneumoniae strain 721005, complete genome	sp|P30958|MFD_ECOLI/0.0e+00/Transcription-repair-coupling factor OS=Escherichia coli (strain K12) GN=mfd PE=1 SV=2	koc:AB185_24725/0.0e+00/transcription-repair coupling factor; K03723 transcription-repair coupling factor (superfamily II helicase) [EC:3.6.4.-]	At3g02060/1.0e-108/[A] KOG0344 ATP-dependent RNA helicase	Unigene1364_All/3.5e-31/TRCF domain	NA
Unigene303_All	281	96.92	339.70	1.80939490831522	2.42785628070175e-06	Up	3.23336e-07	ELL53845.1/5.4e-33/hypothetical protein SEECHS44_09300 [Salmonella enterica subsp. enterica serovar Enteritidis str. CHS44] >ELL65059.1 hypothetical protein SEE30663_17692 [Salmonella enterica subsp. enterica serovar Enteritidis str. SE30663] >ELN76166.1 hypothetical protein SEEE7927_11068 [Salmonella enterica subsp. enterica serovar Enteritidis str. 17927] >ELN77386.1 hypothetical protein SEEECH…	CP022997.1/0.0/CP022997.1 Klebsiella pneumoniae strain 721005, complete genome	NA	senq:AU40_14910/3.6e-34/hypothetical protein	NA	NA	NA
Unigene578_All	2265	1.47	5.13	1.80314267077069	0.0655596278615071	*	0.01880244	WP_040195724.1/1.2e-236/PTS N-acetylmuramic acid transporter subunits IIBC, partial [Klebsiella pneumoniae]	CP022997.1/0.0/CP022997.1 Klebsiella pneumoniae strain 721005, complete genome	sp|Q7N9D9|PTYBC_PHOLL/2.0e-187/PTS system N-acetylmuramic acid-specific EIIBC component OS=Photorhabdus luminescens subsp. laumondii (strain DSM 15139 / CIP 105565 / TT01) GN=murP PE=3 SV=1	kpw:KPNIH30_26275/1.9e-237/murP; PTS system N-acetylmuramic acid transporter subunits IIBC; K11191 PTS system, N-acetylmuramic acid-specific IIB component [EC:2.7.1.192]; K11192 PTS system, N-acetylmuramic acid-specific IIC component	NA	Unigene578_All/5.8e-34/Phosphotransferase system, EIIC	biological_process:GO:0009401//phosphoenolpyruvate-dependent sugar phosphotransferase system;cellular_component:GO:0016021//integral component of membrane;GO:0005886//plasma membrane;molecular_function:GO:0016301//kinase activity;GO:0008982//protein-N(PI)-phosphohistidine-sugar phosphotransferase activity;GO:0103111//D-glucosamine PTS permease activity;
Unigene1305_All	1409	1.83	6.29	1.78121636859525	0.148586144444444	*	0.0499916	WP_095866625.1/2.4e-121/MFS transporter [Klebsiella pneumoniae] >PBD53315.1 MFS transporter [Klebsiella pneumoniae]	CP022997.1/0.0/CP022997.1 Klebsiella pneumoniae strain 721005, complete genome	sp|O05406|YRHP_BACSU/7.1e-21/Uncharacterized membrane protein YrhP OS=Bacillus subtilis (strain 168) GN=yrhP PE=3 SV=2	kpu:KP1_2786/7.1e-110/amino acid homoserine exporter	NA	Unigene1305_All/0.0016/Major Facilitator Superfamily	biological_process:GO:0055085//transmembrane transport;cellular_component:GO:0016021//integral component of membrane;
Unigene573_All	2502	0.99	3.39	1.77578484305673	0.149103866202091	*	0.0499916	NA	CP022997.1/0.0/CP022997.1 Klebsiella pneumoniae strain 721005, complete genome	sp|P08310|CATB_PSEPU/8.5e-110/Muconate cycloisomerase 1 OS=Pseudomonas putida GN=catB PE=1 SV=4	kps:KPNJ2_02557/1.5e-216/Muconate cycloisomerase; K01856 muconate cycloisomerase [EC:5.5.1.1]	NA	Unigene573_All/4.8e-45/Enolase C-terminal domain-like	NA
Unigene329_All	2285	1.09	3.73	1.77484749547831	0.148844555130435	*	0.0499916	AMX05091.1/2.1e-292/alkylhydroperoxidase [Enterobacter asburiae]	CP022997.1/0.0/CP022997.1 Klebsiella pneumoniae strain 721005, complete genome	sp|Q53218|Y4VJ_SINFN/3.9e-21/Uncharacterized protein y4vJ OS=Sinorhizobium fredii (strain NBRC 101917 / NGR234) GN=NGR_a01140 PE=3 SV=2	kqu:AVR78_18325/1.1e-181/luciferase	7290042/3.9e-08/[U] KOG0058 Peptide exporter, ABC superfamily	Unigene329_All/9.9e-42/Luciferase-like monooxygenase	molecular_function:GO:0016705//oxidoreductase activity, acting on paired donors, with incorporation or reduction of molecular oxygen;GO:0004497//monooxygenase activity;
Unigene1697_All	767	2.43	8.05	1.7280324693962	0.327100324621733	*	0.138903	CED74018.1/1.1e-77/NUDIX hydrolase [Klebsiella pneumoniae]	CP022997.1/0.0/CP022997.1 Klebsiella pneumoniae strain 721005, complete genome	NA	kpa:KPNJ1_04047/1.9e-69/Phosphohydrolase (mutt/nudix family protein)	NA	Unigene1697_All/1.7e-13/NUDIX domain	molecular_function:GO:0016787//hydrolase activity;
Unigene1672_All	783	2.38	7.85	1.72173108047105	0.327550876033058	*	0.138903	WP_032423852.1/7.9e-151/type VI secretion system baseplate subunit TssF [Klebsiella pneumoniae] >EZR09856.1 type VI secretion protein [Klebsiella pneumoniae UCI 60]	CP022997.1/0.0/CP022997.1 Klebsiella pneumoniae strain 721005, complete genome	NA	kpb:FH42_02995/1.2e-151/type VI secretion protein ImpG; K11896 type VI secretion system protein ImpG	NA	Unigene1672_All/2e-66/Type VI secretion system, TssF	NA
Unigene249_All	960	3.75	12.34	1.71837989376617	0.0934606162962963	*	0.0294794	WP_002906464.1/1.4e-160/MULTISPECIES: methyl viologen resistance protein YddG [Enterobacteriaceae] >YP_005227138.1 hypothetical protein KPHS_28380 [Klebsiella pneumoniae subsp. pneumoniae HS11286] >ABR77299.1 putative transmembrane protein [Klebsiella pneumoniae subsp. pneumoniae MGH 78578] >EGF60971.1 putative membrane protein [Klebsiella sp. MS 92-3] >AEJ98350.1 aromatic amino acid exporter [Kl…	CP022882.1/0.0/CP022882.1 Klebsiella pneumoniae strain 911021, complete genome	sp|D0ZXP9|YDDG_SALT1/1.0e-127/Methyl viologen resistance protein YddG OS=Salmonella typhimurium (strain 14028s / SGSC 2262) GN=yddG PE=1 SV=1	kph:KPNIH24_14215/2.1e-161/aromatic amino acid exporter	NA	Unigene249_All/6.5e-13/EamA-like transporter family	cellular_component:GO:0016021//integral component of membrane;
Unigene665_All	1808	0.93	3.05	1.71350662134222	0.326651010989011	*	0.138903	WP_028690952.1/6.6e-116/MULTISPECIES: hypothetical protein [Proteobacteria] >KDF29405.1 hypothetical protein AE41_04901 [Enterobacter cloacae BIDMC 66] >KGE68049.1 hypothetical protein K814_0110445 [Pseudomonas fluorescens LMG 5329] >CUJ57802.1 RES domain [Achromobacter sp. 2789STDY5608617] >CUK21880.1 RES domain [Achromobacter sp. 2789STDY5608614] >KSD54958.1 hypothetical protein AO905_17520 [Ps…	CP021775.1/0.0/CP021775.1 Pseudomonas aeruginosa strain Pa58, complete genome	sp|A1SLK7|IF2_NOCSJ/3.7e-06/Translation initiation factor IF-2 OS=Nocardioides sp. (strain ATCC BAA-499 / JS614) GN=infB PE=3 SV=1	kmi:VW41_01755/5.7e-112/integrase	NA	Unigene665_All/1.1/Protein of unknown function (DUF3071)	NA
Unigene1725_All	1893	52.41	169.07	1.68970667469015	1.21243103655914e-32	Up	6.58622e-34	ESL70888.1/2.9e-183/beta-hydroxylase [Klebsiella quasipneumoniae subsp. quasipneumoniae] >OKN40427.1 beta-hydroxylase [Klebsiella pneumoniae]	CP022997.1/0.0/CP022997.1 Klebsiella pneumoniae strain 721005, complete genome	sp|P55734|YGAP_ECOLI/8.0e-60/Inner membrane protein YgaP OS=Escherichia coli (strain K12) GN=ygaP PE=1 SV=1	kpv:KPNIH29_20425/5.6e-179/aspartyl beta-hydroxylase; K12979 beta-hydroxylase [EC:1.14.11.-]	7302993/2.9e-09/[O] KOG3696 Aspartyl beta-hydroxylase	Unigene1725_All/5.4e-48/Aspartyl/Asparaginyl beta-hydroxylase	NA
Unigene1590_All	303	17.13	54.72	1.6755430788019	0.138283624028269	*	0.0457176	SBA00334.1/1.2e-17/hypothetical protein KQS06HV_91373 [Klebsiella quasipneumoniae subsp. similipneumoniae]	CP022997.1/0.0/CP022997.1 Klebsiella pneumoniae strain 721005, complete genome	NA	NA	NA	NA	NA
Unigene547_All	4675	0.33	1.05	1.66985139830767	0.233608457846154	*	0.0886948	WP_004178082.1/8.1e-291/MULTISPECIES: group II intron reverse transcriptase/maturase [Enterobacterales] >NP_941260.1 putative reverse transcriptase/maturase (plasmid) [Serratia marcescens] >YP_005226014.1 putative reverse transcriptase/maturase [Klebsiella pneumoniae subsp. pneumoniae HS11286] >YP_005226364.1 putative reverse transcriptase/maturase [Klebsiella pneumoniae subsp. pneumoniae HS11286…	CP022691.1/0.0/CP022691.1 Klebsiella pneumoniae subsp. pneumoniae strain AUSMDU00008079, complete genome	sp|P04152|UMUC_ECOLI/1.1e-203/Protein UmuC OS=Escherichia coli (strain K12) GN=umuC PE=1 SV=2	kok:KONIH1_30170/1.8e-271/DNA polymerase	SPMi005/4.0e-28/[A] KOG4768 Mitochondrial mRNA maturase	Unigene547_All/3.5e-51/Reverse transcriptase (RNA-dependent DNA polymerase)	molecular_function:GO:0003964//RNA-directed DNA polymerase activity;
Unigene858_All	1277	2.04	6.37	1.6427242202848	0.213543104912837	*	0.0787066	WP_085819714.1/1.3e-139/nickel import ATP-binding protein NikD [Klebsiella pneumoniae]	CP022997.1/0.0/CP022997.1 Klebsiella pneumoniae strain 721005, complete genome	sp|Q32AQ2|NIKD_SHIDS/1.2e-88/Nickel import ATP-binding protein NikD OS=Shigella dysenteriae serotype 1 (strain Sd197) GN=nikD PE=3 SV=1	kps:KPNJ2_00275/2.8e-137/Nickel transport ATP-binding protein nikD; K15587 nickel transport system ATP-binding protein [EC:3.6.3.24]	Hs16156905/8.2e-16/[IR] KOG0059 Lipid exporter ABCA1 and related proteins, ABC superfamily	Unigene858_All/5e-22/ABC transporter	molecular_function:GO:0005524//ATP binding;GO:0015413//nickel-transporting ATPase activity;GO:0016887//ATPase activity;
Unigene1123_All	1943	5.18	16.12	1.63782774084141	0.00129130102153846	*	0.000245136	NA	CP022997.1/0.0/CP022997.1 Klebsiella pneumoniae strain 721005, complete genome	sp|P9WG84|Y1877_MYCTO/2.2e-57/Uncharacterized MFS-type transporter MT1926 OS=Mycobacterium tuberculosis (strain CDC 1551 / Oshkosh) GN=MT1926 PE=3 SV=1	kpm:KPHS_52020/7.0e-185/multidrug resistance protein membrane translocase	SPBC3E7.06c/7.5e-29/[R] KOG0254 Predicted transporter (major facilitator superfamily)	Unigene1123_All/1.3e-18/Major Facilitator Superfamily	NA
Unigene1510_All	2938	0.84	2.60	1.63005039024969	0.213205220253165	*	0.0787066	WP_004151408.1/4.6e-159/MULTISPECIES: rhomboid family intramembrane serine protease GlpG [Enterobacterales] >YP_005229242.1 intramembrane serine protease GlpG [Klebsiella pneumoniae subsp. pneumoniae HS11286] >A6TF43.1 RecName: Full=Rhomboid protease GlpG; AltName: Full=Intramembrane serine protease >ABR79177.1 protein of glp regulon [Klebsiella pneumoniae subsp. pneumoniae MGH 78578] >BAH65565.1…	CP022997.1/0.0/CP022997.1 Klebsiella pneumoniae strain 721005, complete genome	sp|A6TF43|GLPG_KLEP7/1.5e-161/Rhomboid protease GlpG OS=Klebsiella pneumoniae subsp. pneumoniae (strain ATCC 700721 / MGH 78578) GN=glpG PE=3 SV=1	eae:EAE_05360/2.3e-147/intramembrane serine protease GlpG; K02441 GlpG protein	NA	Unigene1510_All/7.9e-30/Cytoplasmic N-terminal domain of rhomboid serine protease	cellular_component:GO:0016021//integral component of membrane;GO:0005886//plasma membrane;molecular_function:GO:0004252//serine-type endopeptidase activity;GO:0008233//peptidase activity;
CL19.Contig7_All	5010	0.01	0.03	1.58496250072116	0.970875603773585	*	0.961802	WP_004152201.1/1.4e-208/MULTISPECIES: hypothetical protein [Klebsiella] >YP_005224843.1 hypothetical protein KPHS_05430 [Klebsiella pneumoniae subsp. pneumoniae HS11286] >AEW59241.1 hypothetical protein KPHS_05430 [Klebsiella pneumoniae subsp. pneumoniae HS11286] >EJJ34789.1 hypothetical protein KPNIH2_23169 [Klebsiella pneumoniae subsp. pneumoniae KPNIH2] >EJJ36813.1 hypothetical protein KPNIH4_…	CP022997.1/0.0/CP022997.1 Klebsiella pneumoniae strain 721005, complete genome	sp|P76071|INSH5_ECOLI/2.0e-187/Transposase InsH for insertion sequence element IS5Y OS=Escherichia coli (strain K12) GN=insH5 PE=3 SV=1	elp:P12B_c1057/1.5e-186/insH; Transposase; K07481 transposase, IS5 family	Hs5360206/3.5e-38/[TZ] KOG3699 Cytoskeletal protein Adducin	CL19.Contig7_All/0.011/Autophagy protein Apg5	NA
Unigene1022_All	361	3.26	9.53	1.54760424967886	0.654835372972973	*	0.424572	WP_069345479.1/2.5e-43/fimbrial protein [Klebsiella pneumoniae] >ODO80418.1 fimbrial protein [Klebsiella pneumoniae]	CP022997.1/0.0/CP022997.1 Klebsiella pneumoniae strain 721005, complete genome	sp|P26926|CAF1M_YERPE/5.6e-07/Chaperone protein caf1M OS=Yersinia pestis GN=caf1M PE=1 SV=2	kpb:FH42_04360/3.8e-44/fimbrial protein	NA	NA	biological_process:GO:0071555//cell wall organization;GO:0043711//pilus organization;GO:0061077//chaperone-mediated protein folding;cellular_component:GO:0030288//outer membrane-bounded periplasmic space;
Unigene2206_All	368	3.17	9.26	1.54652935312083	0.652484078994614	*	0.424572	WP_071067921.1/5.4e-41/phosphate propanoyltransferase [Klebsiella pneumoniae] >SBF93387.1 propanediol utilization protein PduL [Klebsiella pneumoniae]	CP022997.1/0.0/CP022997.1 Klebsiella pneumoniae strain 721005, complete genome	sp|A6TDD9|PDUL_KLEP7/1.7e-43/Phosphate propanoyltransferase OS=Klebsiella pneumoniae subsp. pneumoniae (strain ATCC 700721 / MGH 78578) GN=pduL PE=3 SV=1	kpv:KPNIH29_21485/8.1e-42/propanediol utilization protein; K13923 phosphate propanoyltransferase [EC:2.3.1.222]	NA	NA	molecular_function:GO:0016740//transferase activity;
CL6.Contig2_All	427	2.57	7.42	1.52965082742693	0.651898891479821	*	0.424572	OKN12688.1/1.1e-74/aromatic amino acid transporter AroP [Klebsiella pneumoniae]	CP022997.1/0.0/CP022997.1 Klebsiella pneumoniae strain 721005, complete genome	sp|P15993|AROP_ECOLI/6.8e-60/Aromatic amino acid transport protein AroP OS=Escherichia coli (strain K12) GN=aroP PE=1 SV=3	kpu:KP1_2444/1.7e-75/aroP; aromatic amino acid transport protein; K11734 aromatic amino acid transport protein AroP	YEL063c/6.3e-21/[E] KOG1286 Amino acid transporters	CL6.Contig2_All/6.7e-39/Amino acid permease	cellular_component:GO:0016021//integral component of membrane;molecular_function:GO:0015171//amino acid transmembrane transporter activity;
Unigene836_All	1971	4.68	13.49	1.52730991336486	0.00630578177410468	*	0.001337032	EMH98794.1/7.2e-257/ribosomal protein S12 methylthiotransferase [Klebsiella pneumoniae RYC492]	CP022997.1/0.0/CP022997.1 Klebsiella pneumoniae strain 721005, complete genome	sp|B5R840|RIMO_SALG2/6.9e-248/Ribosomal protein S12 methylthiotransferase RimO OS=Salmonella gallinarum (strain 287/91 / NCTC 13346) GN=rimO PE=3 SV=1	kpr:KPR_3718/1.1e-257/rimO; highly similar to ribosomal protein S12 methylthiotransferase RimO from Klebsiella pneumoniae subsp. pneumoniae strain ATCC 700721 - MGH 78578 (sp|A6T6T1); K14441 ribosomal protein S12 methylthiotransferase [EC:2.8.4.4]	At4g36390/1.9e-40/[T] KOG2492 CDK5 activator-binding protein	Unigene836_All/6.1e-34/Radical SAM superfamily	NA
Unigene1395_All	497	2.09	6.00	1.521459558415	0.656609994579946	*	0.424572	ARR90515.1/9.7e-86/hypothetical protein (plasmid) [Klebsiella pneumoniae]	CP022692.1/0.0/CP022692.1 Klebsiella pneumoniae subsp. pneumoniae strain AUSMDU00008079 plasmid pAUSMDU8079-1, complete sequence	sp|P52603|KLCA2_ECOLX/5.9e-15/Antirestriction protein KlcA OS=Escherichia coli GN=klcA PE=2 SV=1	kpnu:LI86_27340/3.0e-79/antirestriction protein YubI	NA	Unigene1395_All/5.8e-31/Antirestriction protein	NA
Unigene134_All	577	1.72	4.93	1.51917908167581	0.651314752688172	*	0.424572	APP41992.1/5.6e-93/outer membrane receptor protein [Klebsiella pneumoniae]	CP022997.1/0.0/CP022997.1 Klebsiella pneumoniae strain 721005, complete genome	sp|Q05098|PFEA_PSEAE/5.2e-39/Ferric enterobactin receptor OS=Pseudomonas aeruginosa (strain ATCC 15692 / DSM 22644 / CIP 104116 / JCM 14847 / LMG 12228 / 1C / PRS 101 / PAO1) GN=pfeA PE=2 SV=1	kpnu:LI86_15785/8.4e-94/outer membrane receptor protein; K19611 ferric enterobactin receptor	NA	Unigene134_All/8e-18/TonB dependent receptor	NA
Unigene467_All	611	1.60	4.58	1.51727569320958	0.658394260869565	*	0.424572	EEW41937.1/1.1e-49/hypothetical protein HMPREF0484_1985 [Klebsiella pneumoniae subsp. rhinoscleromatis ATCC 13884] >EGF61315.1 hypothetical protein HMPREF9538_04261 [Klebsiella sp. MS 92-3] >EKF78380.1 Hypothetical protein B819_87423 [Klebsiella pneumoniae subsp. pneumoniae KpQ3] >ESA97370.1 hypothetical protein HMPREF1619_05146 [Klebsiella pneumoniae 909957] >AHM79005.1 hypothetical protein KPNJ…	CP022997.1/0.0/CP022997.1 Klebsiella pneumoniae strain 721005, complete genome	sp|P0AB56|YCII_ECOL6/7.5e-44/Protein YciI OS=Escherichia coli O6:H1 (strain CFT073 / ATCC 700928 / UPEC) GN=yciI PE=3 SV=1	kpo:KPN2242_13955/2.8e-47/YciI-like protein; K09780 uncharacterized protein	NA	NA	NA
Unigene135_All	565	1.77	5.06	1.51538802461131	0.650731659803044	*	0.424572	WP_032446041.1/3.9e-99/sulfite exporter TauE/SafE family protein [Klebsiella pneumoniae] >CDI21549.1 conserved hypothetical protein; putative membrane protein [Klebsiella pneumoniae subsp. pneumoniae BJ1-GA] >KMD25057.1 hypothetical protein SL72_00279 [Klebsiella pneumoniae] >PAB44122.1 anion permease [Klebsiella pneumoniae]	CP022997.1/0.0/CP022997.1 Klebsiella pneumoniae strain 721005, complete genome	NA	kpb:FH42_04440/5.9e-100/membrane protein; K07090 uncharacterized protein	NA	Unigene135_All/5.8e-21/Sulfite exporter TauE/SafE	cellular_component:GO:0016021//integral component of membrane;GO:0005886//plasma membrane;
Unigene976_All	628	3.10	8.84	1.51177815411719	0.453719143200963	*	0.220234	CDL21482.1/3.5e-109/Oligogalacturonate-specific porin protein KdgM [Klebsiella pneumoniae IS53] >KTG71526.1 porin [Klebsiella pneumoniae]	CP022997.1/0.0/CP022997.1 Klebsiella pneumoniae strain 721005, complete genome	sp|P0A1U8|YIIY_SALTY/2.0e-36/Uncharacterized protein YiiY OS=Salmonella typhimurium (strain LT2 / SGSC1412 / ATCC 700720) GN=yiiY PE=3 SV=1	kpne:KU54_004770/5.4e-110/porin; K22110 oligogalacturonate-specific porin family protein	NA	Unigene976_All/2.8e-53/Oligogalacturonate-specific porin protein (KdgM)	NA
Unigene490_All	651	1.48	4.22	1.51164582307824	0.653070318059299	*	0.424572	WP_032424153.1/1.3e-114/DUF3372 domain-containing protein [Klebsiella pneumoniae] >EZR08212.1 pullulanase [Klebsiella pneumoniae UCI 60]	CP022997.1/0.0/CP022997.1 Klebsiella pneumoniae strain 721005, complete genome	sp|P07206|PULA_KLEPN/8.1e-105/Pullulanase OS=Klebsiella pneumoniae GN=pulA PE=1 SV=2	kpg:KPNIH32_04700/2.0e-115/pullulanase; K01200 pullulanase [EC:3.2.1.41]	At5g04360/5.8e-26/[G] KOG0470 1,4-alpha-glucan branching enzyme/starch branching enzyme II	Unigene490_All/1e-42/Domain of unknown function (DUF3372)	NA
Unigene86_All	619	3.16	9.00	1.51000044303993	0.453173807692308	*	0.220234	AHM81407.1/4.6e-109/L-ribulokinase [Klebsiella pneumoniae 30684/NJST258_2] >AHM87081.1 L-ribulokinase [Klebsiella pneumoniae 30660/NJST258_1]	CP022997.1/0.0/CP022997.1 Klebsiella pneumoniae strain 721005, complete genome	sp|A6T4K1|ARAB_KLEP7/4.2e-111/Ribulokinase OS=Klebsiella pneumoniae subsp. pneumoniae (strain ATCC 700721 / MGH 78578) GN=araB PE=3 SV=1	kpq:KPR0928_03945/6.9e-110/ribulokinase; K00853 L-ribulokinase [EC:2.7.1.16]	Hs21361730/1.9e-10/[G] KOG2517 Ribulose kinase and related carbohydrate kinases	Unigene86_All/1e-28/FGGY family of carbohydrate kinases, C-terminal domain	NA
Unigene282_All	613	3.20	9.11	1.50937914891469	0.454813761158022	*	0.220234	WP_087742840.1/4.8e-103/hypothetical protein [Klebsiella pneumoniae] >OVG06879.1 hypothetical protein B5L90_00705 [Klebsiella pneumoniae]	CP022997.1/0.0/CP022997.1 Klebsiella pneumoniae strain 721005, complete genome	sp|Q57256|Y522_HAEIN/7.6e-28/Uncharacterized protein HI_0522 OS=Haemophilus influenzae (strain ATCC 51907 / DSM 11121 / KW20 / Rd) GN=HI_0522 PE=4 SV=1	kpq:KPR0928_05750/7.3e-104/membrane protein	NA	Unigene282_All/0.31/Uncharacterised 5xTM membrane BCR, YitT family COG1284	cellular_component:GO:0016021//integral component of membrane;
Unigene887_All	607	1.62	4.61	1.50877293754471	0.656017386281588	*	0.424572	WP_072249767.1/9.1e-54/ABC transporter permease [Klebsiella pneumoniae]	CP022997.1/0.0/CP022997.1 Klebsiella pneumoniae strain 721005, complete genome	sp|P94311|DPPB_BACPE/2.0e-17/Dipeptide transport system permease protein DppB OS=Bacillus pseudofirmus (strain OF4) GN=dppB PE=3 SV=1	kpq:KPR0928_13950/1.4e-54/peptide ABC transporter permease; K02033 peptide/nickel transport system permease protein	NA	Unigene887_All/2.4e-20/Binding-protein-dependent transport system inner membrane component	NA
Unigene1020_All	629	1.55	4.41	1.50851044028328	0.65424596219622	*	0.424572	KME83691.1/6.5e-87/hypothetical protein SM12_00128 [Klebsiella pneumoniae] >SAV68711.1 Uncharacterised protein [Klebsiella pneumoniae] >SLQ98824.1 Uncharacterised protein [Klebsiella pneumoniae]	CP022997.1/0.0/CP022997.1 Klebsiella pneumoniae strain 721005, complete genome	NA	kpnu:LI86_22065/4.3e-67/hypothetical protein	NA	NA	NA
Unigene430_All	636	1.53	4.35	1.50748374804344	0.657203674502712	*	0.424572	AHM79963.1/2.4e-113/hypothetical protein KPNJ2_03183 [Klebsiella pneumoniae 30684/NJST258_2] >AHM85597.1 hypothetical protein KPNJ1_03191 [Klebsiella pneumoniae 30660/NJST258_1] >CDQ55729.1 licH [Klebsiella pneumoniae]	CP022997.1/0.0/CP022997.1 Klebsiella pneumoniae strain 721005, complete genome	sp|P46320|LICH_BACSU/3.4e-63/Probable 6-phospho-beta-glucosidase OS=Bacillus subtilis (strain 168) GN=licH PE=2 SV=1	kph:KPNIH24_17135/1.2e-104/diacetylchitobiose-6-phosphate hydrolase; K01222 6-phospho-beta-glucosidase [EC:3.2.1.86]	NA	Unigene430_All/1.5e-61/Family 4 glycosyl hydrolase	NA
Unigene1705_All	1423	0.60	1.70	1.50250034052918	0.655425846708747	*	0.424572	CCM93418.1/3.5e-282/Sucrose-6-phosphate hydrolase [Klebsiella pneumoniae subsp. pneumoniae ST512-K30BO] >EOY71416.1 beta-fructofuranosidase CscA [Klebsiella pneumoniae UHKPC40] >EOY74546.1 sucrose-6-phosphate hydrolase [Klebsiella pneumoniae UHKPC09] >EOY81215.1 sucrose-6-phosphate hydrolase [Klebsiella pneumoniae UHKPC01] >EOY88804.1 sucrose-6-phosphate hydrolase [Klebsiella pneumoniae UHKPC27] …	CP022882.1/0.0/CP022882.1 Klebsiella pneumoniae strain 911021, complete genome	sp|P40714|CSCA_ECOLX/2.3e-152/Sucrose-6-phosphate hydrolase OS=Escherichia coli GN=cscA PE=3 SV=1	kpe:KPK_0852/1.4e-275/cscA; beta-fructofuranosidase; K01193 beta-fructofuranosidase [EC:3.2.1.26]	At1g62660/1.2e-31/[G] KOG0228 Beta-fructofuranosidase (invertase)	Unigene1705_All/1.4e-105/Glycosyl hydrolases family 32 N-terminal domain	NA
Unigene1534_All	493	247.09	698.20	1.49860373247384	1.68556326722689e-22	Up	1.171624e-23	WP_002889874.1/8.5e-42/MULTISPECIES: Zn-finger protein [Enterobacteriaceae] >EFD84681.1 hypothetical protein HMPREF0485_01737 [Klebsiella sp. 1_1_55] >EJJ35490.1 Zn-finger protein [Klebsiella pneumoniae subsp. pneumoniae KPNIH2] >EJJ38330.1 Zn-finger protein [Klebsiella pneumoniae subsp. pneumoniae KPNIH4] >EJJ51568.1 Zn-finger protein [Klebsiella pneumoniae subsp. pneumoniae KPNIH6] >EJJ52027.1 …	CP022997.1/0.0/CP022997.1 Klebsiella pneumoniae strain 721005, complete genome	NA	kpa:KPNJ1_04453/1.3e-42/hypothetical protein	NA	NA	NA
Unigene1309_All	960	0.94	2.65	1.49525969777292	0.653657611510791	*	0.424572	AGT22383.1/4.3e-114/hypothetical protein N559_0586 [Klebsiella pneumoniae JM45] >AHM77388.1 Hypothetical protein KPNJ2_00608 [Klebsiella pneumoniae 30684/NJST258_2] >AHM82976.1 Hypothetical protein KPNJ1_00570 [Klebsiella pneumoniae 30660/NJST258_1]	CP022997.1/0.0/CP022997.1 Klebsiella pneumoniae strain 721005, complete genome	sp|Q8ZRF7|IPRA_SALTY/2.2e-18/Inhibitor of hydrogen peroxide resistance OS=Salmonella typhimurium (strain LT2 / SGSC1412 / ATCC 700720) GN=iprA PE=3 SV=1	kpnu:LI86_02815/3.9e-112/Crp/Fnr family transcriptional regulator	NA	Unigene1309_All/1.3e-27/Winged helix-turn-helix DNA binding	NA
Unigene785_All	1020	2.63	7.40	1.49246247122401	0.295416723163842	*	0.12217	WP_073557487.1/7.6e-186/HlyD family secretion protein, partial [Klebsiella pneumoniae]	CP022997.1/0.0/CP022997.1 Klebsiella pneumoniae strain 721005, complete genome	sp|P0AFV0|YIBH_ECOLI/3.9e-69/Inner membrane protein YibH OS=Escherichia coli (strain K12) GN=yibH PE=1 SV=1	kpg:KPNIH32_06975/1.1e-186/membrane protein	NA	Unigene785_All/1e-11/Biotin-lipoyl like	cellular_component:GO:0016021//integral component of membrane;
Unigene955_All	1980	0.42	1.18	1.49032562658308	0.657798428959276	*	0.424572	WP_004148971.1/1.6e-301/MULTISPECIES: Na+/H+ antiporter [Enterobacterales] >ABR77859.1 putative sodium:hydrogen antiporter [Klebsiella pneumoniae subsp. pneumoniae MGH 78578] >AEJ98921.1 putative sodium:hydrogen antiporter [Klebsiella pneumoniae KCTC 2242] >EJK89625.1 putative sodium:hydrogen antiporter [Klebsiella pneumoniae subsp. pneumoniae DSM 30104] >EKB66938.1 Na+/H+ antiporter [Klebsiella …	CP022997.1/0.0/CP022997.1 Klebsiella pneumoniae strain 721005, complete genome	sp|P32703|YJCE_ECOLI/1.7e-97/Uncharacterized Na(+)/H(+) exchanger YjcE OS=Escherichia coli (strain K12) GN=yjcE PE=3 SV=1	kpy:KPNIH31_16635/2.5e-302/sodium:proton antiporter; K03316 monovalent cation:H+ antiporter, CPA1 family	SPAC15A10.06/2.2e-20/[P] KOG1965 Sodium/hydrogen exchanger protein	Unigene955_All/2e-64/Sodium/hydrogen exchanger family	cellular_component:GO:0016021//integral component of membrane;molecular_function:GO:0015299//solute:proton antiporter activity;
Unigene827_All	1071	1.66	4.66	1.48914671330736	0.454265792771084	*	0.220234	AHM81955.1/4.0e-185/hypothetical protein KPNJ2_05183 [Klebsiella pneumoniae 30684/NJST258_2] >AHM87585.1 hypothetical protein KPNJ1_05185 [Klebsiella pneumoniae 30660/NJST258_1]	CP022882.1/0.0/CP022882.1 Klebsiella pneumoniae strain 911021, complete genome	sp|P37078|SORC_KLEPN/2.6e-177/Sorbitol operon regulator OS=Klebsiella pneumoniae GN=sorC PE=1 SV=1	kpe:KPK_5266/2.3e-177/sorC; sorbitol operon regulator	NA	Unigene827_All/2.1e-78/Putative sugar-binding domain	molecular_function:GO:0003677//DNA binding;GO:0030246//carbohydrate binding;
CL47.Contig2_All	6237	103.62	290.37	1.48658991819033	4.64025045333333e-160	Up	8.13128e-162	ABR79469.1/0.0e+00/putative PTS family enzyme IIC) [Klebsiella pneumoniae subsp. pneumoniae MGH 78578] >BAH65874.1 putative alpha-glucoside-specific PTS family enzyme IIBC component [Klebsiella pneumoniae subsp. pneumoniae NTUH-K2044] >EGF62691.1 PTS system protein maltose-specific EIICB component [Klebsiella sp. MS 92-3] >EJK89009.1 PTS system protein maltose-specific EIICB component [Klebsiella…	CP022997.1/0.0/CP022997.1 Klebsiella pneumoniae strain 721005, complete genome	sp|B7MY25|SDHD_ECO81/5.4e-222/D-serine dehydratase OS=Escherichia coli O81 (strain ED1a) GN=dsdA PE=3 SV=1	cfar:CI104_00095/9.9e-289/PTS alpha-glucoside transporter subunit IICB; K02749 PTS system, alpha-glucoside-specific IIB component [EC:2.7.1.208 2.7.1.-]; K02750 PTS system, alpha-glucoside-specific IIC component	NA	CL47.Contig2_All/5.4e-71/Phosphotransferase system, EIIC	NA
Unigene79_All	2558	1.29	3.61	1.48462777146392	0.196592047213115	*	0.0700474	KDL38579.1/3.7e-205/hypothetical protein AF50_01773 [Klebsiella pneumoniae MGH 64]	CP022997.1/0.0/CP022997.1 Klebsiella pneumoniae strain 721005, complete genome	sp|Q00924|HYDRA_PSESN/1.7e-52/Hydantoin racemase OS=Pseudomonas sp. (strain NS671) GN=hyuE PE=1 SV=1	kpb:FH42_04970/3.4e-187/allantoinase; K16842 allantoinase [EC:3.5.2.5]	At2g29210/4.1e-06/[AR] KOG2146 Splicing coactivator SRm160/300, subunit SRm160 (contains PWI domain)	Unigene79_All/1.5e-09/Polysaccharide deacetylase	NA
Unigene973_All	2200	1.14	3.18	1.47999294111961	0.295000056417489	*	0.12217	WP_002885173.1/9.7e-279/MULTISPECIES: sugar ABC transporter ATP-binding protein [Enterobacterales] >YP_005224631.1 putative ABC transporter [Klebsiella pneumoniae subsp. pneumoniae HS11286] >ABR79844.1 putative ABC transporter [Klebsiella pneumoniae subsp. pneumoniae MGH 78578] >EEW38426.1 ABC transporter, ATP-binding protein [Klebsiella pneumoniae subsp. rhinoscleromatis ATCC 13884] >AEJ96026.1 …	CP022997.1/0.0/CP022997.1 Klebsiella pneumoniae strain 721005, complete genome	sp|Q8X5Q4|RBSA2_ECO57/2.6e-248/Ribose import ATP-binding protein RbsA 2 OS=Escherichia coli O157:H7 GN=rbsA2 PE=3 SV=3	kpt:VK055_2978/1.5e-279/ABC transporter family protein; K10441 ribose transport system ATP-binding protein [EC:3.6.3.17]	7293943/2.5e-20/[IR] KOG0059 Lipid exporter ABCA1 and related proteins, ABC superfamily	Unigene973_All/8.2e-53/ABC transporter	cellular_component:GO:0005886//plasma membrane;molecular_function:GO:0005524//ATP binding;GO:0015591//D-ribose transmembrane transporter activity;GO:0015407//monosaccharide-transporting ATPase activity;
CL19.Contig4_All	21683	302.32	839.60	1.47362574291956	0	Up	0	WP_015367912.1/0.0e+00/mechanosensitive channel MscK [Klebsiella aerogenes] >CCG31384.1 Potassium efflux system KefA protein / Small-conductance mechanosensitive channel [Klebsiella aerogenes EA1509E]	CP022997.1/0.0/CP022997.1 Klebsiella pneumoniae strain 721005, complete genome	sp|P77338|MSCK_ECOLI/0.0e+00/Mechanosensitive channel MscK OS=Escherichia coli (strain K12) GN=mscK PE=1 SV=1	ecle:ECNIH2_06095/0.0e+00/multidrug transporter; K18138 multidrug efflux pump	At5g56030/1.2e-122/[O] KOG0019 Molecular chaperone (HSP90 family)	CL19.Contig4_All/6.1e-94/Mechanosensitive ion channel inner membrane domain 1	biological_process:GO:0055085//transmembrane transport;cellular_component:GO:0016021//integral component of membrane;
Unigene735_All	3016	6.53	17.71	1.43940931520548	5.39926895940959e-05	Up	8.54674e-06	CDQ55618.1/6.1e-223/unnamed protein product [Klebsiella pneumoniae]	CP022997.1/0.0/CP022997.1 Klebsiella pneumoniae strain 721005, complete genome	sp|P44206|Y1472_HAEIN/4.1e-119/Uncharacterized protein HI_1472 OS=Haemophilus influenzae (strain ATCC 51907 / DSM 11121 / KW20 / Rd) GN=HI_1472 PE=1 SV=1	kpa:KPNJ1_02338/1.5e-221/Iron(III) dicitrate-binding protein; K02016 iron complex transport system substrate-binding protein	NA	Unigene735_All/2.2e-86/FecCD transport family	NA
CL40.Contig1_All	897	3.09	8.35	1.43416935945704	0.396301236724566	*	0.1865764	WP_040183324.1/1.3e-77/DoxX family protein [Klebsiella pneumoniae] >KSY46382.1 GntR family transcriptional regulator [Klebsiella pneumoniae]	CP022997.1/0.0/CP022997.1 Klebsiella pneumoniae strain 721005, complete genome	sp|P96694|MHQP_BACSU/8.2e-07/Putative oxidoreductase MhqP OS=Bacillus subtilis (strain 168) GN=mhqP PE=2 SV=1	kpa:KPNJ1_03619/1.3e-77/hypothetical protein; K15977 putative oxidoreductase	NA	CL40.Contig1_All/1.1e-18/DoxX	NA
Unigene908_All	3256	273.69	731.47	1.41825597296606	1.4129136e-191	Up	2.14578e-193	AHM81755.1/2.6e-219/Permease [Klebsiella pneumoniae 30684/NJST258_2] >AHM87437.1 Permease [Klebsiella pneumoniae 30660/NJST258_1]	CP022997.1/0.0/CP022997.1 Klebsiella pneumoniae strain 721005, complete genome	sp|B5BKK5|ULAE_SALPK/2.3e-131/L-ribulose-5-phosphate 3-epimerase UlaE OS=Salmonella paratyphi A (strain AKU_12601) GN=ulaE PE=3 SV=1	koc:AB185_33615/2.5e-203/MFS transporter	At5g16150/3.6e-07/[R] KOG0254 Predicted transporter (major facilitator superfamily)	Unigene908_All/1.8e-37/Major Facilitator Superfamily	biological_process:GO:0055085//transmembrane transport;cellular_component:GO:0016021//integral component of membrane;
Unigene766_All	2467	169.10	441.24	1.38368692262711	2.385425472e-83	Up	6.96678e-85	CSN14462.1/1.6e-213/catecholate siderophore receptor Fiu [Shigella sonnei]	CP022997.1/0.0/CP022997.1 Klebsiella pneumoniae strain 721005, complete genome	sp|A6T7W1|Y1221_KLEP7/5.8e-127/PKHD-type hydroxylase KPN78578_12210 OS=Klebsiella pneumoniae subsp. pneumoniae (strain ATCC 700721 / MGH 78578) GN=KPN78578_12210 PE=3 SV=1	kpj:N559_3030/6.3e-146/catecholate siderophore receptor fiu; K16090 catecholate siderophore receptor	NA	Unigene766_All/2.7e-43/TonB dependent receptor	NA
Unigene520_All	733	5.14	13.37	1.37915920089947	0.26777197282127	*	0.1058888	WP_002886979.1/4.5e-140/MULTISPECIES: phosphodiesterase [Klebsiella] >YP_005224834.1 putative phosphohydrolase [Klebsiella pneumoniae subsp. pneumoniae HS11286] >AEJ96224.1 putative phosphohydrolase [Klebsiella pneumoniae KCTC 2242] >AEW59232.1 putative phosphohydrolase [Klebsiella pneumoniae subsp. pneumoniae HS11286] >EJJ34798.1 putative phosphohydrolase [Klebsiella pneumoniae subsp. pneumoniae…	CP022997.1/0.0/CP022997.1 Klebsiella pneumoniae strain 721005, complete genome	sp|E3GCF1|CPDA_ENTLS/5.0e-127/3',5'-cyclic adenosine monophosphate phosphodiesterase CpdA OS=Enterobacter lignolyticus (strain SCF1) GN=cpdA PE=3 SV=1	kps:KPNJ2_04875/6.8e-141/3',5'-cyclic-nucleotide phosphodiesterase; K03651 3',5'-cyclic-AMP phosphodiesterase [EC:3.1.4.53]	NA	Unigene520_All/2.7e-14/Calcineurin-like phosphoesterase	molecular_function:GO:0046872//metal ion binding;GO:0000166//nucleotide binding;GO:0004115//3',5'-cyclic-AMP phosphodiesterase activity;
CL32.Contig2_All	4413	111.03	287.50	1.37261241458509	1.08736218536585e-98	Up	2.60408e-100	WP_057774791.1/5.7e-238/4-aminobutyrate--2-oxoglutarate transaminase [Klebsiella pneumoniae] >KRR37566.1 4-aminobutyrate aminotransferase [Klebsiella pneumoniae] >OKN61600.1 4-aminobutyrate aminotransferase PuuE [Klebsiella pneumoniae] >OVK44532.1 4-aminobutyrate--2-oxoglutarate transaminase [Klebsiella pneumoniae]	CP006656.1/0.0/CP006656.1 Klebsiella pneumoniae JM45, complete genome	sp|P0AD98|LIVJ_ECO57/2.8e-201/Leu/Ile/Val-binding protein OS=Escherichia coli O157:H7 GN=livJ PE=3 SV=1	sbz:A464_3640/3.3e-222/Gamma-aminobutyrate:alpha-ketoglutarate aminotransferase; K00823 4-aminobutyrate aminotransferase [EC:2.6.1.19]	YLR438w/1.3e-52/[E] KOG1402 Ornithine aminotransferase	CL32.Contig2_All/6.8e-130/Aminotransferase class-III	biological_process:GO:0009448//gamma-aminobutyric acid metabolic process;molecular_function:GO:0034386//4-aminobutyrate:2-oxoglutarate transaminase activity;GO:0030170//pyridoxal phosphate binding;GO:0003867//4-aminobutyrate transaminase activity;
Unigene1186_All	658	43.14	109.42	1.34277837922213	6.48087249454545e-05	Up	1.041028e-05	OKV64132.1/2.2e-45/IS5 family transposase, partial [Escherichia coli] >OKV67452.1 IS5 family transposase, partial [Escherichia coli]	CP021859.1/0.0/CP021859.1 Klebsiella pneumoniae strain AR_0125, complete genome	sp|P76071|INSH5_ECOLI/4.6e-47/Transposase InsH for insertion sequence element IS5Y OS=Escherichia coli (strain K12) GN=insH5 PE=3 SV=1	ecle:ECNIH2_05455/3.3e-46/transposase; K07481 transposase, IS5 family	NA	NA	NA
Unigene331_All	848	3.25	8.16	1.32812943405568	0.397287060696517	*	0.1865764	WP_040211336.1/4.3e-158/allantoate amidohydrolase [Klebsiella pneumoniae] >OYM24406.1 Zn-dependent hydrolase [Klebsiella pneumoniae subsp. pneumoniae]	CP022997.1/0.0/CP022997.1 Klebsiella pneumoniae strain 721005, complete genome	sp|P37113|AMAB1_GEOSE/9.7e-58/N-carbamoyl-L-amino acid hydrolase OS=Geobacillus stearothermophilus GN=amaB PE=1 SV=2	kpb:FH42_04840/6.5e-159/allantoate amidohydrolase; K02083 allantoate deiminase [EC:3.5.3.9]	At1g16610/1.4e-08/[R] KOG0118 FOG: RRM domain	Unigene331_All/5.3e-16/Peptidase family M20/M25/M40	molecular_function:GO:0016787//hydrolase activity;
CL39.Contig2_All	5423	51.52	129.33	1.32785246978503	1.83926859130435e-52	Up	7.41294e-54	WP_057729269.1/1.7e-231/glutamate-5-semialdehyde dehydrogenase [Klebsiella pneumoniae] >KRR33207.1 gamma-glutamyl phosphate reductase [Klebsiella pneumoniae]	CP022997.1/0.0/CP022997.1 Klebsiella pneumoniae strain 721005, complete genome	sp|A8AKP4|PROA_CITK8/4.7e-206/Gamma-glutamyl phosphate reductase OS=Citrobacter koseri (strain ATCC BAA-895 / CDC 4225-83 / SGSC4696) GN=proA PE=3 SV=1	kox:KOX_12055/7.7e-213/proA; gamma-glutamyl phosphate reductase; K00147 glutamate-5-semialdehyde dehydrogenase [EC:1.2.1.41]	SPAC821.11/6.9e-80/[E] KOG4165 Gamma-glutamyl phosphate reductase	CL39.Contig2_All/6.1e-21/Aldehyde dehydrogenase family	biological_process:GO:0055129//L-proline biosynthetic process;cellular_component:GO:0005737//cytoplasm;molecular_function:GO:0050661//NADP binding;GO:0004350//glutamate-5-semialdehyde dehydrogenase activity;
Unigene661_All	1097	2.42	6.05	1.32192809488736	0.396793536397516	*	0.1865764	SHE15464.1/3.8e-42/Uncharacterised protein [Chlamydia abortus]	NA	sp|A1AVS5|NUON_RUTMC/2.0e-23/NADH-quinone oxidoreductase subunit N OS=Ruthia magnifica subsp. Calyptogena magnifica GN=nuoN PE=3 SV=1	tcy:Thicy_0650/1.1e-22/NAD(P)H-quinone oxidoreductase subunit 2; K00343 NADH-quinone oxidoreductase subunit N [EC:1.6.5.3]	HsMi007/1.5e-167/[C] KOG4668 NADH dehydrogenase subunits 2, 5, and related proteins	NA	biological_process:GO:0006810//transport;GO:0042773//ATP synthesis coupled electron transport;cellular_component:GO:0016021//integral component of membrane;GO:0005886//plasma membrane;molecular_function:GO:0048038//quinone binding;GO:0008137//NADH dehydrogenase (ubiquinone) activity;
Unigene1608_All	2586	2.55	6.34	1.31398559328055	0.0891032119402985	*	0.0278968	WP_004143438.1/6.5e-258/MULTISPECIES: 6-phospho-alpha-glucosidase [Klebsiella] >YP_005226922.1 6-phospho-beta-glucosidase [Klebsiella pneumoniae subsp. pneumoniae HS11286] >ABR77113.1 probable 6-phospho-beta-glucosidase [Klebsiella pneumoniae subsp. pneumoniae MGH 78578] >EEW39549.1 maltose-6'-phosphate glucosidase [Klebsiella pneumoniae subsp. rhinoscleromatis ATCC 13884] >AEW61320.1 6-phospho-b…	CP022997.1/0.0/CP022997.1 Klebsiella pneumoniae strain 721005, complete genome	sp|O06901|MALH_FUSMR/2.0e-183/Maltose-6'-phosphate glucosidase OS=Fusobacterium mortiferum GN=malH PE=1 SV=1	kpn:KPN_01682/9.8e-259/probable 6-phospho-beta-glucosidase	NA	Unigene1608_All/2.1e-59/Family 4 glycosyl hydrolase	biological_process:GO:0005975//carbohydrate metabolic process;molecular_function:GO:0050081//maltose-6'-phosphate glucosidase activity;GO:0016616//oxidoreductase activity, acting on the CH-OH group of donors, NAD or NADP as acceptor;GO:0004553//hydrolase activity, hydrolyzing O-glycosyl compounds;
Unigene842_All	530	9.61	23.86	1.31198570692148	0.237969043902439	*	0.0911844	WP_032424186.1/2.4e-98/cytochrome ubiquinol oxidase subunit I [Klebsiella pneumoniae] >EZR07356.1 cytochrome d ubiquinol oxidase subunit I [Klebsiella pneumoniae UCI 60]	CP022997.1/0.0/CP022997.1 Klebsiella pneumoniae strain 721005, complete genome	sp|P45021|CYOA_HAEIN/2.8e-39/Probable cytochrome oxidase subunit 1 OS=Haemophilus influenzae (strain ATCC 51907 / DSM 11121 / KW20 / Rd) GN=HI_1076 PE=3 SV=1	kpb:FH42_05745/3.6e-99/cytochrome D ubiquinol oxidase subunit I; K00425 cytochrome d ubiquinol oxidase subunit I [EC:1.10.3.14]	NA	Unigene842_All/2.6e-77/Cytochrome bd terminal oxidase subunit I	NA
Unigene893_All	8752	1.00	2.45	1.29278174922785	0.0349654066213152	*	0.00900686	WP_049233167.1/9.5e-277/sodium:proton antiporter [Pseudomonas aeruginosa] >KSQ14957.1 Na+/H+ antiporter NhaA [Pseudomonas aeruginosa] >KSQ31225.1 Na+/H+ antiporter NhaA [Pseudomonas aeruginosa]	CP018454.1/0.0/CP018454.1 Klebsiella pneumoniae strain SWU01, complete genome	sp|A4G6P0|NHAA_HERAR/5.5e-265/Na(+)/H(+) antiporter NhaA OS=Herminiimonas arsenicoxydans GN=nhaA PE=3 SV=1	kmi:VW41_01740/7.6e-271/sodium:proton antiporter	Hs11496891/3.4e-137/[Q] KOG0022 Alcohol dehydrogenase, class III	Unigene893_All/5.3e-119/Na+/H+ antiporter 1	biological_process:GO:0006885//regulation of pH;GO:0045454//cell redox homeostasis;cellular_component:GO:0016021//integral component of membrane;GO:0005886//plasma membrane;molecular_function:GO:0015081//sodium ion transmembrane transporter activity;GO:0015297//antiporter activity;
Unigene62_All	1314	3.30	8.03	1.2829339632715	0.237606838356164	*	0.0911844	WP_002904248.1/1.0e-214/MULTISPECIES: 5-methyltetrahydropteroyltriglutamate--homocysteine S-methyltransferase [Enterobacteriaceae] >YP_005226837.1 5-methyltetrahydropteroyltriglutamate/homocysteine S-methyltransferase [Klebsiella pneumoniae subsp. pneumoniae HS11286] >AEW61235.1 5-methyltetrahydropteroyltriglutamate--homocysteine methyltransferase [Klebsiella pneumoniae subsp. pneumoniae HS11286]…	CP022997.1/0.0/CP022997.1 Klebsiella pneumoniae strain 721005, complete genome	sp|P42318|YXJG_BACSU/4.7e-120/Uncharacterized protein YxjG OS=Bacillus subtilis (strain 168) GN=yxjG PE=4 SV=3	kpne:KU54_013540/1.5e-215/methionine synthase; K00549 5-methyltetrahydropteroyltriglutamate--homocysteine methyltransferase [EC:2.1.1.14]	NA	Unigene62_All/4.8e-13/Cobalamin-independent synthase, Catalytic domain	biological_process:GO:0009086//methionine biosynthetic process;molecular_function:GO:0008168//methyltransferase activity;GO:0008270//zinc ion binding;GO:0003871//5-methyltetrahydropteroyltriglutamate-homocysteine S-methyltransferase activity;
Unigene1154_All	626	3.11	7.39	1.24865978401555	0.567501457364341	*	0.342092	NA	CP022997.1/0.0/CP022997.1 Klebsiella pneumoniae strain 721005, complete genome	sp|P76471|YFAZ_ECOLI/3.2e-34/Outer membrane protein YfaZ OS=Escherichia coli (strain K12) GN=yfaZ PE=3 SV=2	kpq:KPR0928_03180/6.5e-100/porin	NA	Unigene1154_All/1.3e-44/YfaZ precursor	NA
Unigene382_All	2779	14.81	35.01	1.24119542113966	6.42926215668203e-07	Up	8.14924e-08	OKN39696.1/7.1e-218/cell division protein FtsI (penicillin-binding protein 3) [Klebsiella pneumoniae]	CP022997.1/0.0/CP022997.1 Klebsiella pneumoniae strain 721005, complete genome	sp|P0AD68|FTSI_ECOLI/1.2e-136/Peptidoglycan D,D-transpeptidase FtsI OS=Escherichia coli (strain K12) GN=ftsI PE=1 SV=1	cif:AL515_13840/1.0e-189/peptidoglycan synthase; K03587 cell division protein FtsI (penicillin-binding protein 3) [EC:3.4.16.4]	NA	Unigene382_All/5.3e-75/Penicillin binding protein transpeptidase domain	molecular_function:GO:0008658//penicillin binding;
Unigene119_All	1090	2167.82	5114.59	1.23837362332547	0	Up	0	AHM77332.1/1.1e-49/Hypothetical protein KPNJ2_00552 [Klebsiella pneumoniae 30684/NJST258_2] >AHM82919.1 Hypothetical protein KPNJ1_00513 [Klebsiella pneumoniae 30660/NJST258_1]	CP022997.1/0.0/CP022997.1 Klebsiella pneumoniae strain 721005, complete genome	sp|P64616|YHCO_ECOLI/5.3e-32/Uncharacterized protein YhcO OS=Escherichia coli (strain K12) GN=yhcO PE=3 SV=1	kpt:VK055_3829/2.3e-44/barstar family protein; K03623 ribonuclease inhibitor	NA	Unigene119_All/1.2e-21/Protein of unknown function (DUF1471)	NA
Unigene121_All	826	2.23	5.26	1.238019089372	0.565856525603865	*	0.342092	WP_002921931.1/4.8e-45/MULTISPECIES: transcriptional regulator [Enterobacterales] >YP_005229377.1 putative transcriptional regulator [Klebsiella pneumoniae subsp. pneumoniae HS11286] >ABR79304.1 putative transcriptional regulator [Klebsiella pneumoniae subsp. pneumoniae MGH 78578] >ACI11480.1 conserved hypothetical protein [Klebsiella pneumoniae 342] >BAH65696.1 putative transcriptional regulator…	CP022997.1/0.0/CP022997.1 Klebsiella pneumoniae strain 721005, complete genome	sp|P0A9Y5|CSPA_SALEN/3.3e-34/Cold shock protein CspA OS=Salmonella enteritidis GN=cspA PE=3 SV=2	kpm:KPHS_50770/7.2e-46/putative transcriptional regulator; K07726 putative transcriptional regulator	At4g36020/1.4e-13/[J] KOG3070 Predicted RNA-binding protein containing PIN domain and invovled in translation or RNA processing	NA	molecular_function:GO:0043565//sequence-specific DNA binding;
Unigene651_All	1109	1.59	3.74	1.23401150460328	0.566952085188771	*	0.342092	KUF51520.1/2.1e-189/hypothetical protein AOT21_05299 [Klebsiella pneumoniae]	CP022997.1/0.0/CP022997.1 Klebsiella pneumoniae strain 721005, complete genome	NA	kps:KPNJ2_04850/7.1e-182/HNH endonuclease family protein; K07454 putative restriction endonuclease	NA	Unigene651_All/1.5e-08/HNH endonuclease	NA
Unigene929_All	1928	0.87	2.03	1.22239242133645	0.565310332046332	*	0.342092	CDO16707.1/0.0e+00/unnamed protein product [Klebsiella pneumoniae]	CP022997.1/0.0/CP022997.1 Klebsiella pneumoniae strain 721005, complete genome	sp|Q8P8Y5|Y2094_XANCP/1.3e-44/Uncharacterized esterase XCC2094 OS=Xanthomonas campestris pv. campestris (strain ATCC 33913 / DSM 3586 / NCPPB 528 / LMG 568 / P 25) GN=XCC2094 PE=3 SV=1	kpne:KU54_025145/0.0e+00/hydrolase	NA	Unigene929_All/7e-116/Tannase and feruloyl esterase	molecular_function:GO:0016787//hydrolase activity;
Unigene1333_All	3689	270.27	625.59	1.21081607002883	3.04886214193548e-146	Up	5.52072e-148	BAH64004.1/3.0e-248/putative permease of the major facilitator superfamily [Klebsiella pneumoniae subsp. pneumoniae NTUH-K2044] >EJK90770.1 putative permease of the major facilitator superfamily [Klebsiella pneumoniae subsp. pneumoniae DSM 30104] >AFQ65269.1 metabolite/H symporter, major facilitator superfamily (MFS) [Klebsiella pneumoniae subsp. pneumoniae 1084] >CCN30343.1 citrate:proton sympor…	CP022997.1/0.0/CP022997.1 Klebsiella pneumoniae strain 721005, complete genome	sp|P16482|CITH_KLEPN/3.3e-235/Citrate-proton symporter OS=Klebsiella pneumoniae GN=citH PE=3 SV=1	pant:PSNIH1_p00195/3.6e-222/citrate-proton symporter; K03288 MFS transporter, MHS family, citrate/tricarballylate:H+ symporter	At2g20780/5.3e-07/[R] KOG0254 Predicted transporter (major facilitator superfamily)	Unigene1333_All/7.8e-33/Sugar (and other) transporter	biological_process:GO:0055085//transmembrane transport;cellular_component:GO:0016021//integral component of membrane;molecular_function:GO:0005215//transporter activity;
Unigene387_All	2917	204.11	471.83	1.20892028491631	3.11286039148936e-86	Up	8.54582e-88	WP_002903391.1/9.5e-181/MULTISPECIES: universal stress protein UspE [Enterobacterales] >YP_005226736.1 universal stress protein UspE [Klebsiella pneumoniae subsp. pneumoniae HS11286] >ABR76960.1 conserved protein, adenine nucleotide-binding domain [Klebsiella pneumoniae subsp. pneumoniae MGH 78578] >BAH63214.1 conserved protein with adenine nucleotide-binding domain [Klebsiella pneumoniae subsp. …	CP022997.1/0.0/CP022997.1 Klebsiella pneumoniae strain 721005, complete genome	sp|Q8ZP84|USPE_SALTY/2.5e-169/Universal stress protein E OS=Salmonella typhimurium (strain LT2 / SGSC1412 / ATCC 700720) GN=uspE PE=1 SV=3	kpq:KPR0928_12175/1.4e-181/universal stress protein UspE; K14055 universal stress protein E	Hs4505177/9.9e-17/[L] KOG4062 6-O-methylguanine-DNA methyltransferase MGMT/MGT1, involved in DNA repair	Unigene387_All/5.4e-36/Universal stress protein family	biological_process:GO:0006950//response to stress;
Unigene926_All	1656	7.69	17.72	1.20432310059319	0.0218131023076923	*	0.00530038	WP_077274298.1/0.0e+00/beta-galactosidase [Klebsiella pneumoniae] >OST00567.1 beta-D-galactosidase [Klebsiella pneumoniae] >OSW44050.1 beta-D-galactosidase [Klebsiella pneumoniae]	CP022997.1/0.0/CP022997.1 Klebsiella pneumoniae strain 721005, complete genome	sp|A6T8X0|BGAL1_KLEP7/0.0e+00/Beta-galactosidase 1 OS=Klebsiella pneumoniae subsp. pneumoniae (strain ATCC 700721 / MGH 78578) GN=lacZ1 PE=3 SV=1	kpg:KPNIH32_12940/0.0e+00/lacZ; beta-D-galactosidase; K01190 beta-galactosidase [EC:3.2.1.23]	Hs4504223/2.3e-18/[G] KOG2024 Beta-Glucuronidase GUSB (glycosylhydrolase superfamily 2)	Unigene926_All/1.9e-73/Glycosyl hydrolases family 2, TIM barrel domain	biological_process:GO:0005975//carbohydrate metabolic process;cellular_component:GO:0009341//beta-galactosidase complex;molecular_function:GO:0030246//carbohydrate binding;GO:0004565//beta-galactosidase activity;
Unigene436_All	4301	18.46	42.52	1.20373904388533	3.76857131707317e-12	Up	3.61008e-13	AHE44317.1/6.7e-308/Para-nitrobenzyl esterase [Klebsiella pneumoniae subsp. pneumoniae Kp13] >AHM79262.1 Para-nitrobenzyl esterase [Klebsiella pneumoniae 30684/NJST258_2] >AHM84931.1 Para-nitrobenzyl esterase [Klebsiella pneumoniae 30660/NJST258_1]	CP022997.1/0.0/CP022997.1 Klebsiella pneumoniae strain 721005, complete genome	sp|P76097|YDCJ_ECOLI/4.7e-225/Uncharacterized protein YdcJ OS=Escherichia coli (strain K12) GN=ydcJ PE=4 SV=1	kva:Kvar_2357/2.9e-287/Carboxylesterase; K03929 para-nitrobenzyl esterase [EC:3.1.1.-]	SPBC1539.07c/7.2e-56/[Q] KOG0022 Alcohol dehydrogenase, class III	Unigene436_All/5.2e-103/Carboxylesterase family	molecular_function:GO:0004104//cholinesterase activity;
Unigene1288_All	2608	3.48	7.96	1.19368112469492	0.064189588244898	*	0.01837202	AHM77781.1/6.1e-163/Aldo/keto reductase family protein [Klebsiella pneumoniae 30684/NJST258_2] >AHM83376.1 Aldo/keto reductase family protein [Klebsiella pneumoniae 30660/NJST258_1]	CP022997.1/0.0/CP022997.1 Klebsiella pneumoniae strain 721005, complete genome	sp|P25906|PDXI_ECOLI/1.0e-105/Pyridoxine 4-dehydrogenase OS=Escherichia coli (strain K12) GN=pdxI PE=1 SV=1	kps:KPNJ2_01001/9.2e-164/Aldo/keto reductase family protein; K05275 pyridoxine 4-dehydrogenase [EC:1.1.1.65]	SPBC215.11c/7.0e-46/[C] KOG1575 Voltage-gated shaker-like K+ channel, subunit beta/KCNAB	Unigene1288_All/8.9e-49/Aldo/keto reductase family	molecular_function:GO:0016491//oxidoreductase activity;
Unigene504_All	620	7.88	17.96	1.18851981528477	0.318741403351955	*	0.1333054	WP_071067532.1/2.8e-114/L-arabinose isomerase, partial [Klebsiella pneumoniae]	CP022997.1/0.0/CP022997.1 Klebsiella pneumoniae strain 721005, complete genome	sp|B5Y1Y1|ARAA_KLEP3/2.6e-116/L-arabinose isomerase OS=Klebsiella pneumoniae (strain 342) GN=araA PE=3 SV=1	kpb:FH42_21125/4.2e-115/sugar isomerase; K01804 L-arabinose isomerase [EC:5.3.1.4]	NA	Unigene504_All/6e-57/L-arabinose isomerase	biological_process:GO:0019569//L-arabinose catabolic process to xylulose 5-phosphate;cellular_component:GO:0005737//cytoplasm;molecular_function:GO:0008733//L-arabinose isomerase activity;GO:0016853//isomerase activity;GO:0030145//manganese ion binding;
Unigene42_All	1124	3.92	8.83	1.17155978353326	0.318296854672245	*	0.1333054	WP_002912935.1/7.1e-193/MULTISPECIES: YeiH family putative sulfate export transporter [Enterobacterales] >YP_005227961.1 hypothetical protein KPHS_36610 [Klebsiella pneumoniae subsp. pneumoniae HS11286] >BAH64390.1 hypothetical protein KP1_3823 [Klebsiella pneumoniae subsp. pneumoniae NTUH-K2044] >EFD85940.1 hypothetical protein HMPREF0485_00320 [Klebsiella sp. 1_1_55] >AEJ99098.1 hypothetical pr…	CP022997.1/0.0/CP022997.1 Klebsiella pneumoniae strain 721005, complete genome	sp|Q7CB38|YEIH_SALTI/6.4e-174/UPF0324 inner membrane protein YeiH OS=Salmonella typhi GN=yeiH PE=3 SV=1	kpk:A593_02785/1.1e-193/membrane protein	NA	Unigene42_All/4.7e-112/Conserved hypothetical protein 698	cellular_component:GO:0016021//integral component of membrane;GO:0005886//plasma membrane;
Unigene1715_All	1873	7.64	17.19	1.16992500144231	0.0170924554455446	*	0.0040335	WP_002910077.1/8.8e-281/MULTISPECIES: cardiolipin synthase A [Enterobacterales] >YP_005227484.1 cardiolipin synthetase [Klebsiella pneumoniae subsp. pneumoniae HS11286] >A6TAJ7.1 RecName: Full=Cardiolipin synthase A; Short=CL synthase >ABR77618.1 cardiolipin synthetase [Klebsiella pneumoniae subsp. pneumoniae MGH 78578] >BAH63917.1 cardiolipin synthetase [Klebsiella pneumoniae subsp. pneumoniae N…	CP022997.1/0.0/CP022997.1 Klebsiella pneumoniae strain 721005, complete genome	sp|B1JKT9|CLSA_YERPY/1.1e-247/Cardiolipin synthase A OS=Yersinia pseudotuberculosis serotype O:3 (strain YPIII) GN=clsA PE=3 SV=1	ecln:ECNIH4_10200/2.5e-272/cls; cardiolipin synthetase; K06131 cardiolipin synthase A/B [EC:2.7.8.-]	NA	Unigene1715_All/1.6e-37/PLD-like domain	biological_process:GO:0032049//cardiolipin biosynthetic process;cellular_component:GO:0016021//integral component of membrane;GO:0005886//plasma membrane;molecular_function:GO:0008808//cardiolipin synthase activity;
Unigene472_All	650	20.81	46.53	1.16088422202191	0.0442525746868251	*	0.01196784	NA	NA	NA	NA	NA	NA	NA
Unigene232_All	3572	2.51	5.51	1.13436495462039	0.0840442848484848	*	0.0259202	WP_004200021.1/0.0e+00/MULTISPECIES: oxidoreductase alpha [Klebsiella] >YP_005227089.1 oxidoreductase alpha [Klebsiella pneumoniae subsp. pneumoniae HS11286] >AEW61487.1 oxidoreductase alpha [Klebsiella pneumoniae subsp. pneumoniae HS11286] >EMR21532.1 oxidoreductase alpha [Klebsiella pneumoniae ATCC BAA-2146] >ESL50876.1 oxidoreductase alpha (molybdopterin) subunit [Klebsiella pneumoniae BIDMC 2…	CP022997.1/0.0/CP022997.1 Klebsiella pneumoniae strain 721005, complete genome	sp|Q8FHF8|YDEP_ECOL6/3.0e-241/Protein YdeP OS=Escherichia coli O6:H1 (strain CFT073 / ATCC 700928 / UPEC) GN=ydeP PE=3 SV=1	kpt:VK055_0658/0.0e+00/acid resistance protein	At1g16610/5.5e-09/[R] KOG0118 FOG: RRM domain	Unigene232_All/5.4e-22/Molybdopterin oxidoreductase	molecular_function:GO:0030151//molybdenum ion binding;GO:0051539//4 iron, 4 sulfur cluster binding;GO:0008863//formate dehydrogenase (NAD+) activity;
Unigene112_All	3580	2.73	5.92	1.1166962247091	0.075199515913556	*	0.0223578	WP_085827412.1/0.0e+00/glutamine--fructose-6-phosphate transaminase (isomerizing) [Klebsiella pneumoniae]	CP022997.1/0.0/CP022997.1 Klebsiella pneumoniae strain 721005, complete genome	sp|Q663R1|GLMS_YERPS/3.1e-299/Glutamine--fructose-6-phosphate aminotransferase [isomerizing] OS=Yersinia pseudotuberculosis serotype I (strain IP32953) GN=glmS PE=3 SV=3	kom:HR38_05170/0.0e+00/glucosamine--fructose-6-phosphate aminotransferase; K00820 glucosamine---fructose-6-phosphate aminotransferase (isomerizing) [EC:2.6.1.16]	Hs4503981/1.5e-107/[M] KOG1268 Glucosamine 6-phosphate synthetases, contain amidotransferase and phosphosugar isomerase domains	Unigene112_All/5.5e-64/SIS domain	biological_process:GO:0005975//carbohydrate metabolic process;GO:1901137//carbohydrate derivative biosynthetic process;cellular_component:GO:0005737//cytoplasm;molecular_function:GO:0097367//carbohydrate derivative binding;GO:0004360//glutamine-fructose-6-phosphate transaminase (isomerizing) activity;
Unigene1644_All	3436	2.85	6.18	1.11664491885227	0.0750520658823529	*	0.0223578	WP_004198592.1/0.0e+00/MULTISPECIES: acetolactate synthase large subunit biosynthetic type [Klebsiella] >EMI38544.1 acetolactate synthase, large subunit, biosynthetic type [Klebsiella pneumoniae VA360] >ERO77208.1 acetolactate synthase isozyme 1 large subunit [Klebsiella pneumoniae BIDMC 16] >ERO82241.1 acetolactate synthase isozyme 1 large subunit [Klebsiella pneumoniae BIDMC 18C] >ERO88175.1 ac…	CP022997.1/0.0/CP022997.1 Klebsiella pneumoniae strain 721005, complete genome	sp|P08142|ILVB_ECOLI/1.2e-292/Acetolactate synthase isozyme 1 large subunit OS=Escherichia coli (strain K12) GN=ilvB PE=1 SV=1	kpq:KPR0928_25575/0.0e+00/acetolactate synthase catalytic subunit; K01652 acetolactate synthase I/II/III large subunit [EC:2.2.1.6]	At3g48560/1.5e-133/[EH] KOG4166 Thiamine pyrophosphate-requiring enzyme	Unigene1644_All/5.3e-59/Thiamine pyrophosphate enzyme, N-terminal TPP binding domain	biological_process:GO:0009099//valine biosynthetic process;GO:0009097//isoleucine biosynthetic process;molecular_function:GO:0000287//magnesium ion binding;GO:0050660//flavin adenine dinucleotide binding;GO:0030976//thiamine pyrophosphate binding;GO:0003984//acetolactate synthase activity;
Unigene1381_All	438	9.91	21.48	1.11603703079892	0.448555659477866	*	0.230828	NA	NA	NA	NA	NA	Unigene1381_All/0.036/Staphylococcal nuclease homologue	NA
Unigene678_All	672	9.99	21.64	1.1151439160344	0.247483306344411	*	0.0956974	WP_064163015.1/2.5e-121/hypothetical protein [Klebsiella pneumoniae] >SAU08886.1 oxidoreductase [Klebsiella pneumoniae] >SAX44244.1 oxidoreductase [Klebsiella pneumoniae] >SAS50410.1 oxidoreductase [Klebsiella pneumoniae] >SAS45240.1 oxidoreductase [Klebsiella pneumoniae]	CP022997.1/0.0/CP022997.1 Klebsiella pneumoniae strain 721005, complete genome	sp|P76035|YCIW_ECOLI/7.2e-32/Uncharacterized protein YciW OS=Escherichia coli (strain K12) GN=yciW PE=4 SV=2	kpj:N559_2992/1.1e-116/putative oxidoreductase	NA	NA	NA
Unigene510_All	497	8.36	18.01	1.10722333382539	0.449065381818182	*	0.230828	WP_004212432.1/3.2e-89/MULTISPECIES: alpha-xylosidase [Klebsiella] >EMB10655.1 alpha-glucosidase [Klebsiella pneumoniae hvKP1] >AGX39993.1 alpha-glucosidase [Klebsiella pneumoniae CG43] >ESL99414.1 alpha-xylosidase [Klebsiella pneumoniae UCICRE 6] >CDI19867.1 putative alpha-glucosidase [Klebsiella pneumoniae subsp. pneumoniae SA1] >EWD07685.1 alpha-xylosidase [Klebsiella pneumoniae UCI 42] >AJB30…	CP022997.1/0.0/CP022997.1 Klebsiella pneumoniae strain 721005, complete genome	sp|P31434|XYLS_ECOLI/7.9e-68/Alpha-xylosidase OS=Escherichia coli (strain K12) GN=yicI PE=1 SV=2	kpne:KU54_000470/4.9e-90/alpha-glucosidase; K01811 alpha-D-xyloside xylohydrolase [EC:3.2.1.177]	NA	Unigene510_All/3.9e-08/Glycosyl hydrolases family 31	biological_process:GO:0005975//carbohydrate metabolic process;molecular_function:GO:0030246//carbohydrate binding;GO:0061634//alpha-D-xyloside xylohydrolase;
Unigene1436_All	4660	8.55	18.37	1.10335530133809	2.12438979527559e-05	Up	3.15184e-06	WP_044245276.1/4.7e-267/two-component sensor histidine kinase [Klebsiella pneumoniae] >KMI76612.1 two-component system OmpR family, heavy metal sensor histidine kinase CusS [Klebsiella pneumoniae] >KSW30873.1 histidine kinase [Klebsiella pneumoniae] >SAU83552.1 sensor kinase CusS [Klebsiella pneumoniae] >SLP31307.1 sensor kinase CusS [Klebsiella pneumoniae] >SLP25776.1 sensor kinase CusS [Klebsie…	CP021859.1/0.0/CP021859.1 Klebsiella pneumoniae strain AR_0125, complete genome	sp|Q8XBY4|CUSS_ECO57/5.5e-179/Sensor kinase CusS OS=Escherichia coli O157:H7 GN=cusS PE=3 SV=1	ear:CCG31993/7.7e-254/Osmosensitive K+ channel histidine kinase KdpD (EC 2.7.3.-); K07644 two-component system, OmpR family, heavy metal sensor histidine kinase CusS [EC:2.7.13.3]	SPAC27E2.09/1.4e-12/[T] KOG0519 Sensory transduction histidine kinase	Unigene1436_All/8.9e-20/Histidine kinase-, DNA gyrase B-, and HSP90-like ATPase	NA
CL77.Contig7_All	1818	0.93	1.98	1.09019780897158	0.710803743589744	*	0.518156	AHM81655.1/9.5e-155/Transcriptional regulator, RpiR family protein [Klebsiella pneumoniae 30684/NJST258_2] >AHM87334.1 Transcriptional regulator, RpiR family protein [Klebsiella pneumoniae 30660/NJST258_1]	CP003200.1/0.0/CP003200.1 Klebsiella pneumoniae subsp. pneumoniae HS11286, complete genome	sp|O68281|HEXR_PSEAE/9.2e-13/HTH-type transcriptional regulator HexR OS=Pseudomonas aeruginosa (strain ATCC 15692 / DSM 22644 / CIP 104116 / JCM 14847 / LMG 12228 / 1C / PRS 101 / PAO1) GN=hexR PE=3 SV=2	kps:KPNJ2_04883/1.4e-155/Transcriptional regulator, RpiR family protein	NA	CL77.Contig7_All/3.6e-25/SIS domain	NA
Unigene73_All	4229	1.34	2.85	1.08872891859433	0.247110028355958	*	0.0956974	WP_084441542.1/9.9e-256/acetyl-CoA carboxylase biotin carboxylase subunit [Klebsiella pneumoniae] >SMB49550.1 biotin carboxylase [Klebsiella pneumoniae]	CP022997.1/0.0/CP022997.1 Klebsiella pneumoniae strain 721005, complete genome	sp|P24182|ACCC_ECOLI/7.5e-252/Biotin carboxylase OS=Escherichia coli (strain K12) GN=accC PE=1 SV=2	eec:EcWSU1_04064/1.9e-259/accC; Biotin carboxylase; K01961 acetyl-CoA carboxylase, biotin carboxylase subunit [EC:6.4.1.2 6.3.4.14]	At5g35360/2.4e-136/[IE] KOG0238 3-Methylcrotonyl-CoA carboxylase, biotin-containing subunit/Propionyl-CoA carboxylase, alpha chain/Acetyl-CoA carboxylase, biotin carboxylase subunit	Unigene73_All/1.4e-85/Carbamoyl-phosphate synthase L chain, ATP binding domain	NA
Unigene978_All	1156	3.04	6.42	1.07850197367872	0.448047092970522	*	0.230828	WP_004200243.1/2.3e-138/ABC transporter substrate-binding protein [Klebsiella pneumoniae] >YP_005227410.1 ABC transporter substrate-binding protein [Klebsiella pneumoniae subsp. pneumoniae HS11286] >AEW61808.1 putative ABC transport system periplasmic binding component [Klebsiella pneumoniae subsp. pneumoniae HS11286] >EMR21839.1 molybdate ABC transporter periplasmic molybdate-binding protein [Kl…	CP022997.1/0.0/CP022997.1 Klebsiella pneumoniae strain 721005, complete genome	sp|P57911|Y1146_PASMU/6.0e-42/Uncharacterized protein PM1146 OS=Pasteurella multocida (strain Pm70) GN=PM1146 PE=4 SV=1	kpm:KPHS_31100/3.5e-139/ABC transporter substrate-binding protein; K02020 molybdate transport system substrate-binding protein	At5g19410/2.8e-07/[Q] KOG0061 Transporter, ABC superfamily (Breast cancer resistance protein)	Unigene978_All/2.2e-42/Bacterial extracellular solute-binding protein	NA
Unigene1610_All	4216	2.88	6.07	1.07562770481337	0.052365736119403	*	0.01434552	WP_032432126.1/4.1e-209/amidohydrolase/deacetylase family metallohydrolase [Klebsiella pneumoniae] >EWD26814.1 dihydroorotase [Klebsiella pneumoniae UCI 37]	CP022997.1/0.0/CP022997.1 Klebsiella pneumoniae strain 721005, complete genome	sp|Q837K0|DEACT_ENTFA/2.2e-94/Deacetylase EF_0837 OS=Enterococcus faecalis (strain ATCC 700802 / V583) GN=EF_0837 PE=1 SV=1	koc:AB185_33375/4.4e-192/dihydroorotase; K01465 dihydroorotase [EC:3.5.2.3]	Hs19923466/2.0e-10/[A] KOG1869 Splicing coactivator SRm160/300, subunit SRm300	Unigene1610_All/2.6e-10/Amidohydrolase family	molecular_function:GO:0046872//metal ion binding;GO:0019213//deacetylase activity;GO:0016787//hydrolase activity;GO:0004151//dihydroorotase activity;GO:0016810//hydrolase activity, acting on carbon-nitrogen (but not peptide) bonds;GO:0000034//adenine deaminase activity;
Unigene1690_All	1258	2.77	5.83	1.07360990715131	0.449576263936291	*	0.230828	EHC79852.1/7.0e-133/Respiratory nitrate reductase gamma chain [Salmonella enterica subsp. enterica serovar Montevideo str. S5-403]	CP022997.1/0.0/CP022997.1 Klebsiella pneumoniae strain 721005, complete genome	sp|P11350|NARI_ECOLI/4.2e-118/Respiratory nitrate reductase 1 gamma chain OS=Escherichia coli (strain K12) GN=narI PE=1 SV=1	enf:AKI40_3367/7.4e-127/Respiratory nitrate reductase gamma subunit; K00374 nitrate reductase gamma subunit [EC:1.7.5.1 1.7.99.-]	NA	Unigene1690_All/3.5e-80/Nitrate reductase gamma subunit	cellular_component:GO:0016021//integral component of membrane;GO:0009325//nitrate reductase complex;molecular_function:GO:0008940//nitrate reductase activity;
Unigene1728_All	479	13.17	27.37	1.05534008910844	0.353923789690722	*	0.1604234	AHM78067.1/2.7e-85/Outer membrane usher protein fimD [Klebsiella pneumoniae 30684/NJST258_2] >AHM83667.1 Outer membrane usher protein fimD [Klebsiella pneumoniae 30660/NJST258_1]	CP022997.1/0.0/CP022997.1 Klebsiella pneumoniae strain 721005, complete genome	sp|P30130|FIMD_ECOLI/3.2e-42/Outer membrane usher protein FimD OS=Escherichia coli (strain K12) GN=fimD PE=1 SV=2	kpnu:LI86_06200/4.1e-86/membrane protein; K07347 outer membrane usher protein	NA	Unigene1728_All/9.8e-63/Outer membrane usher protein	cellular_component:GO:0009279//cell outer membrane;GO:0016021//integral component of membrane;molecular_function:GO:0005215//transporter activity;
Unigene495_All	1338	3.23	6.66	1.04398801237734	0.406114756983931	*	0.1919082	BAH62226.1/6.6e-206/putative periplasmic protein [Klebsiella pneumoniae subsp. pneumoniae NTUH-K2044] >AHM80865.1 hypothetical protein KPNJ2_04085 [Klebsiella pneumoniae 30684/NJST258_2] >AHM86469.1 hypothetical protein KPNJ1_04063 [Klebsiella pneumoniae 30660/NJST258_1]	CP022997.1/0.0/CP022997.1 Klebsiella pneumoniae strain 721005, complete genome	sp|Q8ZPD6|YNCE_SALTY/2.5e-60/Uncharacterized protein YncE OS=Salmonella typhimurium (strain LT2 / SGSC1412 / ATCC 700720) GN=yncE PE=3 SV=1	kpa:KPNJ1_04063/1.0e-206/hypothetical protein	NA	Unigene495_All/1e-10/SMP-30/Gluconolaconase/LRE-like region	NA
Unigene1729_All	823	12.32	25.36	1.04155248944451	0.149059122357019	*	0.0502378	WP_080464795.1/1.6e-149/phage major capsid protein [Klebsiella pneumoniae] >OST37254.1 phage major capsid protein [Klebsiella pneumoniae]	CP022997.1/0.0/CP022997.1 Klebsiella pneumoniae strain 721005, complete genome	NA	kpp:A79E_3063/2.4e-150/Phage major capsid protein	NA	Unigene1729_All/3.7e-38/Phage capsid family	NA
Unigene1661_All	2523	1.64	3.36	1.03476541816068	0.405613380740741	*	0.1919082	WP_002887551.1/3.0e-191/MULTISPECIES: oxidoreductase [Klebsiella] >YP_005224940.1 putative dehydrogenase [Klebsiella pneumoniae subsp. pneumoniae HS11286] >AEW59338.1 putative dehydrogenase [Klebsiella pneumoniae subsp. pneumoniae HS11286] >EJJ36137.1 putative dehydrogenase [Klebsiella pneumoniae subsp. pneumoniae KPNIH2] >EJJ37384.1 putative dehydrogenase [Klebsiella pneumoniae subsp. pneumoniae…	CP022997.1/0.0/CP022997.1 Klebsiella pneumoniae strain 721005, complete genome	sp|Q9I492|PY2CR_PSEAE/4.5e-127/Delta(1)-pyrroline-2-carboxylate/Delta(1)-piperideine-2-carboxylate reductase OS=Pseudomonas aeruginosa (strain ATCC 15692 / DSM 22644 / CIP 104116 / JCM 14847 / LMG 12228 / 1C / PRS 101 / PAO1) GN=lhpD PE=1 SV=1	kpc:KPNIH10_03270/4.5e-192/oxidoreductase; K13609 delta1-piperideine-2-carboxylate reductase [EC:1.5.1.21]	CE15964/1.9e-24/[C] TWOG0224 Predicted malate dehydrogenase	Unigene1661_All/2.8e-101/Malate/L-lactate dehydrogenase	molecular_function:GO:0009040//ureidoglycolate dehydrogenase activity;GO:0016491//oxidoreductase activity;
Unigene425_All	2138	27.71	56.75	1.03421368158422	2.23413737444934e-06	Up	2.96232e-07	WP_002911378.1/2.4e-141/MULTISPECIES: DNA-binding transcriptional regulator KdgR [Enterobacterales] >YP_005227659.1 IclR family transcriptional regulator [Klebsiella pneumoniae subsp. pneumoniae HS11286] >ABR77769.1 putative transcriptional repressor (IclR family) [Klebsiella pneumoniae subsp. pneumoniae MGH 78578] >BAH64071.1 putative IclR-family transcriptional repressor [Klebsiella pneumoniae …	CP022997.1/0.0/CP022997.1 Klebsiella pneumoniae strain 721005, complete genome	sp|P76268|KDGR_ECOLI/2.2e-135/Transcriptional regulator KdgR OS=Escherichia coli (strain K12) GN=kdgR PE=1 SV=1	kpm:KPHS_33590/3.6e-142/IclR family transcriptional regulator; K19333 IclR family transcriptional regulator, KDG regulon repressor	NA	Unigene425_All/6.4e-49/Bacterial transcriptional regulator	biological_process:GO:0006355//regulation of transcription, DNA-templated;GO:0006351//transcription, DNA-templated;molecular_function:GO:0003677//DNA binding;
Unigene1650_All	2363	85.31	174.32	1.03095133293117	3.47905360629921e-20	Up	2.58084e-21	AHM76808.1/1.9e-232/Multidrug resistance protein D [Klebsiella pneumoniae 30684/NJST258_2] >AHM82434.1 Multidrug resistance protein D [Klebsiella pneumoniae 30660/NJST258_1]	CP022997.1/0.0/CP022997.1 Klebsiella pneumoniae strain 721005, complete genome	sp|P31442|EMRD_ECOLI/1.4e-199/Multidrug resistance protein D OS=Escherichia coli (strain K12) GN=emrD PE=1 SV=2	seec:CFSAN002050_01870/4.0e-206/emrD; multidrug resistance protein D; K08154 MFS transporter, DHA1 family, 2-module integral membrane pump EmrD	YNL065w/6.4e-14/[R] KOG0255 Synaptic vesicle transporter SVOP and related transporters (major facilitator superfamily)	Unigene1650_All/5.9e-38/Major Facilitator Superfamily	biological_process:GO:0055085//transmembrane transport;cellular_component:GO:0016021//integral component of membrane;
CL61.Contig3_All	2289	2.18	4.40	1.01317538874773	0.354380465548387	*	0.1604234	NA	CP010080.1/0.0/CP010080.1 Vibrio anguillarum strain PF4 chromosome I sequence	NA	sro:Sros_2116/3.9e-09/translation initiation factor IF-2; K02519 translation initiation factor IF-2	Hs8923828/1.4e-13/[F] LSE2852 H Membrane nucleoside transporter	NA	NA
Unigene1696_All	1233	41.75	84.20	1.01204403570498	4.14760962406015e-05	Up	6.4443e-06	WP_002898883.1/1.5e-111/MULTISPECIES: transcriptional regulator [Enterobacterales] >YP_005226215.1 transcriptional regulator [Klebsiella pneumoniae subsp. pneumoniae HS11286] >ABR76474.1 hypothetical transcriptional regulator [Klebsiella pneumoniae subsp. pneumoniae MGH 78578] >BAH62745.1 hypothetical transcriptional regulator [Klebsiella pneumoniae subsp. pneumoniae NTUH-K2044] >EEW40228.1 HTH-t…	CP022997.1/0.0/CP022997.1 Klebsiella pneumoniae strain 721005, complete genome	sp|P0ACU4|RUTR_SHIFL/1.7e-95/HTH-type transcriptional regulator RutR OS=Shigella flexneri GN=rutR PE=3 SV=1	kpq:KPR0928_09760/2.3e-112/transcriptional regulator; K09017 TetR/AcrR family transcriptional regulator	NA	Unigene1696_All/5.4e-59/YcdC-like protein, C-terminal region	biological_process:GO:0045892//negative regulation of transcription, DNA-templated;GO:0006351//transcription, DNA-templated;molecular_function:GO:0003677//DNA binding;
Unigene20_All	7038	1235.48	2481.21	1.00597218806553	0	Up	0	AHM84726.1/6.4e-300/Scaffold protein sufB [Klebsiella pneumoniae 30660/NJST258_1]	CP022997.1/0.0/CP022997.1 Klebsiella pneumoniae strain 721005, complete genome	sp|P77522|SUFB_ECOLI/1.2e-283/FeS cluster assembly protein SufB OS=Escherichia coli (strain K12) GN=sufB PE=1 SV=2	eok:G2583_2078/1.2e-285/sufB; cysteine desulfurase activator complex subunit SufB; K09014 Fe-S cluster assembly protein SufB	At1g08490/7.1e-85/[E] KOG1549 Cysteine desulfurase NFS1	Unigene20_All/2.9e-69/Uncharacterized protein family (UPF0051)	biological_process:GO:0016226//iron-sulfur cluster assembly;
Unigene319_All	622	14.12	28.33	1.00459051310692	0.246848259849624	*	0.0958844	WP_032441401.1/1.6e-98/MULTISPECIES: hypothetical protein [Enterobacteriaceae] >KEC97952.1 hypothetical protein P820_01629 [Klebsiella pneumoniae UCI 17] >KIZ39512.1 hypothetical protein OO18_26010 [Raoultella ornithinolytica] >KSX82621.1 hypothetical protein APT92_07490 [Klebsiella pneumoniae] >OHY19296.1 hypothetical protein BLA25_21420 [Klebsiella pneumoniae] >OHY24913.1 hypothetical protein B…	CP022997.1/0.0/CP022997.1 Klebsiella pneumoniae strain 721005, complete genome	NA	eko:EKO11_1365/5.5e-83/hypothetical protein	NA	NA	NA
Unigene1290_All	2407	293.70	585.34	0.994931604889528	1.18338753103448e-63	*	4.00914e-65	WP_002918235.1/4.7e-234/MULTISPECIES: tryptophan permease [Klebsiella] >YP_005229006.1 tryptophan permease [Klebsiella pneumoniae subsp. pneumoniae HS11286] >EEW41062.1 aromatic amino acid transport protein [Klebsiella pneumoniae subsp. rhinoscleromatis ATCC 13884] >AEW63404.1 tryptophan permease [Klebsiella pneumoniae subsp. pneumoniae HS11286] >EJJ45588.1 tryptophan permease [Klebsiella pneumon…	CP022997.1/0.0/CP022997.1 Klebsiella pneumoniae strain 721005, complete genome	sp|P0AAD3|MTR_SHIFL/2.0e-217/Tryptophan-specific transport protein OS=Shigella flexneri GN=mtr PE=3 SV=1	esc:Entcl_0536/3.2e-219/aromatic amino acid transporter; K03835 tryptophan-specific transport protein	At5g19500/3.7e-17/[E] LSE0265 A Predicted tyrosine-specific transport protein	Unigene1290_All/2.4e-149/Tryptophan/tyrosine permease family	cellular_component:GO:0005887//integral component of plasma membrane;molecular_function:GO:0015173//aromatic amino acid transmembrane transporter activity;
Unigene1016_All	294	4.50	8.86	0.977381697337981	0.805174926359257	*	0.683364	WP_025368395.1/2.4e-31/competence protein ComEA [Klebsiella pneumoniae] >AHE46011.1 competence protein ComEA-related protein [Klebsiella pneumoniae subsp. pneumoniae Kp13]	CP022997.1/0.0/CP022997.1 Klebsiella pneumoniae strain 721005, complete genome	sp|P0AAR9|YBAV_SHIFL/2.4e-24/Uncharacterized protein YbaV OS=Shigella flexneri GN=ybaV PE=3 SV=1	kpb:FH42_22955/3.6e-32/competence protein ComEA; K02237 competence protein ComEA	NA	NA	biological_process:GO:0006281//DNA repair;molecular_function:GO:0003677//DNA binding;
CL34.Contig2_All	5373	4.32	8.50	0.976431528861596	0.00737009522162162	*	0.001592836	WP_004147502.1/0.0e+00/MULTISPECIES: choline dehydrogenase [Enterobacteriaceae] >BAH62281.1 choline dehydrogenase [Klebsiella pneumoniae subsp. pneumoniae NTUH-K2044] >EJK91673.1 choline dehydrogenase [Klebsiella pneumoniae subsp. pneumoniae DSM 30104] >AHM80825.1 Choline dehydrogenase [Klebsiella pneumoniae 30684/NJST258_2] >AHM86407.1 Choline dehydrogenase [Klebsiella pneumoniae 30660/NJST258_1…	CP022997.1/0.0/CP022997.1 Klebsiella pneumoniae strain 721005, complete genome	sp|A7MFA8|BETA_CROS8/4.0e-298/Oxygen-dependent choline dehydrogenase OS=Cronobacter sakazakii (strain ATCC BAA-894) GN=betA PE=3 SV=1	eec:EcWSU1_01153/0.0e+00/betA; Choline dehydrogenase; K00108 choline dehydrogenase [EC:1.1.99.1]	Hs4502047/1.2e-137/[C] KOG2450 Aldehyde dehydrogenase	CL34.Contig2_All/9.9e-87/GMC oxidoreductase	NA
Unigene239_All	1227	14.94	29.33	0.973196922967719	0.0409764732594235	*	0.01079462	WP_002904407.1/3.7e-219/MULTISPECIES: MFS transporter [Enterobacterales] >A6T8Y8.1 RecName: Full=Probable sugar efflux transporter >ABR77059.1 sugar efflux transporter [Klebsiella pneumoniae subsp. pneumoniae MGH 78578] >BAH63325.1 sugar efflux transporter [Klebsiella pneumoniae subsp. pneumoniae NTUH-K2044] >EEW39449.1 transporter, major facilitator family protein [Klebsiella pneumoniae subsp. r…	CP022997.1/0.0/CP022997.1 Klebsiella pneumoniae strain 721005, complete genome	sp|A4WAE6|SOTB_ENT38/3.3e-192/Probable sugar efflux transporter OS=Enterobacter sp. (strain 638) GN=sotB PE=3 SV=1	ror:RORB6_06005/2.5e-204/arabinose transporter; K08159 MFS transporter, DHA1 family, L-arabinose/isopropyl-beta-D-thiogalactopyranoside export protein	NA	Unigene239_All/1.3e-35/Major Facilitator Superfamily	biological_process:GO:0055085//transmembrane transport;GO:0008643//carbohydrate transport;cellular_component:GO:0016021//integral component of membrane;GO:0005886//plasma membrane;molecular_function:GO:0015144//carbohydrate transmembrane transporter activity;
Unigene592_All	7047	3.98	7.81	0.972554117598331	0.00384146234482759	*	0.000780858	WP_065900621.1/3.5e-237/histidinol dehydrogenase [Klebsiella pneumoniae] >OCV67705.1 histidinol dehydrogenase [Klebsiella pneumoniae]	CP022997.1/0.0/CP022997.1 Klebsiella pneumoniae strain 721005, complete genome	sp|Q8X8T3|HISX_ECO57/1.1e-212/Histidinol dehydrogenase OS=Escherichia coli O157:H7 GN=hisD PE=3 SV=3	kpz:KPNIH27_16925/2.6e-237/hisD; histidinol dehydrogenase; K00013 histidinol dehydrogenase [EC:1.1.1.23]	At5g63890/8.0e-105/[E] KOG2697 Histidinol dehydrogenase	Unigene592_All/1.1e-163/Histidinol dehydrogenase	NA
Unigene603_All	1971	4.25	8.33	0.970853654340483	0.2182915566719	*	0.0812218	WP_048290052.1/6.5e-234/UDP-N-acetylglucosamine 1-carboxyvinyltransferase [Klebsiella pneumoniae] >KMB33460.1 UDP-N-acetylglucosamine 1-carboxyvinyltransferase [Klebsiella pneumoniae] >KMD15441.1 UDP-N-acetylglucosamine 1-carboxyvinyltransferase [Klebsiella pneumoniae] >SBX89872.1 UDP-N-acetylglucosamine 1-carboxyvinyltransferase [Klebsiella pneumoniae] >OSY20464.1 UDP-N-acetylglucosamine 1-carbo…	CP022997.1/0.0/CP022997.1 Klebsiella pneumoniae strain 721005, complete genome	sp|B2VGU0|MURA_ERWT9/2.6e-215/UDP-N-acetylglucosamine 1-carboxyvinyltransferase OS=Erwinia tasmaniensis (strain DSM 17950 / CIP 109463 / Et1/99) GN=murA PE=3 SV=1	kpx:PMK1_01107/4.4e-235/murA; UDP-N-acetylglucosamine 1-carboxyvinyltransferase; K00790 UDP-N-acetylglucosamine 1-carboxyvinyltransferase [EC:2.5.1.7]	At2g45300/1.8e-09/[E] KOG0692 Pentafunctional AROM protein	Unigene603_All/5.8e-132/EPSP synthase (3-phosphoshikimate 1-carboxyvinyltransferase)	biological_process:GO:0008360//regulation of cell shape;GO:0009252//peptidoglycan biosynthetic process;GO:0019277//UDP-N-acetylgalactosamine biosynthetic process;GO:0051301//cell division;GO:0071555//cell wall organization;GO:0007049//cell cycle;cellular_component:GO:0005737//cytoplasm;molecular_function:GO:0008760//UDP-N-acetylglucosamine 1-carboxyvinyltransferase activity;GO:0016740//transferas…
Unigene1230_All	333	3.69	7.22	0.968378020826775	0.810193329639889	*	0.683364	WP_046043331.1/9.1e-56/AtzE family amidohydrolase [Klebsiella pneumoniae] >CDO14615.1 unnamed protein product [Klebsiella pneumoniae]	CP022997.1/0.0/CP022997.1 Klebsiella pneumoniae strain 721005, complete genome	sp|Q936X3|ATZE_PSESD/7.2e-41/Biuret hydrolase OS=Pseudomonas sp. (strain ADP) GN=atzE PE=1 SV=1	kpb:FH42_04885/1.4e-56/amidase; K19837 biuret amidohydrolase [EC:3.5.1.84]	At3g25660/5.0e-26/[J] KOG1211 Amidases	Unigene1230_All/6.1e-47/Amidase	molecular_function:GO:0004040//amidase activity;
Unigene811_All	2887	49.23	96.14	0.965599063903027	1.31387545679012e-12	*	1.24327e-13	WP_002887618.1/0.0e+00/MULTISPECIES: phosphatidylglycerol--membrane-oligosaccharide glycerophosphotransferase [Klebsiella] >YP_005224963.1 phosphoglycerol transferase I [Klebsiella pneumoniae subsp. pneumoniae HS11286] >AEW59361.1 phosphoglycerol transferase I [Klebsiella pneumoniae subsp. pneumoniae HS11286] >EJJ36159.1 phosphoglycerol transferase I [Klebsiella pneumoniae subsp. pneumoniae KPNIH…	CP022997.1/0.0/CP022997.1 Klebsiella pneumoniae strain 721005, complete genome	sp|B4TU18|OPGB_SALSV/0.0e+00/Phosphoglycerol transferase I OS=Salmonella schwarzengrund (strain CVM19633) GN=mdoB PE=3 SV=1	koc:AB185_32290/0.0e+00/phosphoglycerol transferase I; K01002 phosphoglycerol transferase [EC:2.7.8.20]	NA	Unigene811_All/5.3e-19/Sulfatase	biological_process:GO:0008152//metabolic process;cellular_component:GO:0016021//integral component of membrane;molecular_function:GO:0008484//sulfuric ester hydrolase activity;GO:0016740//transferase activity;GO:0008960//phosphatidylglycerol-membrane-oligosaccharide glycerophosphotransferase activity;GO:0047495//membrane-oligosaccharide glycerophosphotransferase activity;
Unigene1167_All	362	6.50	12.66	0.961765781512524	0.711373754611066	*	0.518156	NA	CP022997.1/0.0/CP022997.1 Klebsiella pneumoniae strain 721005, complete genome	NA	NA	NA	NA	NA
Unigene600_All	4552	7.82	15.19	0.957881357194731	0.00114907100621118	*	0.000216122	WP_002887781.1/5.3e-231/MULTISPECIES: NupC/NupG family nucleoside CNT transporter [Klebsiella] >YP_005224989.1 putative Na+ dependent nucleoside transporter [Klebsiella pneumoniae subsp. pneumoniae HS11286] >AEW59387.1 putative Na+ dependent nucleoside transporter [Klebsiella pneumoniae subsp. pneumoniae HS11286] >EJJ36183.1 putative Na+ dependent nucleoside transporter [Klebsiella pneumoniae sub…	CP022997.1/0.0/CP022997.1 Klebsiella pneumoniae strain 721005, complete genome	sp|P39407|YJJU_ECOLI/5.1e-161/Uncharacterized protein YjjU OS=Escherichia coli (strain K12) GN=yjjU PE=3 SV=1	cui:AFK65_03060/3.3e-209/nucleoside transporter NupC; K03317 concentrative nucleoside transporter, CNT family	Hs11545853/1.7e-79/[FP] KOG3747 Concentrative Na+-nucleoside cotransporter CNT1/CNT2	Unigene600_All/3.8e-77/Na+ dependent nucleoside transporter C-terminus	cellular_component:GO:0016021//integral component of membrane;molecular_function:GO:0005337//nucleoside transmembrane transporter activity;
Unigene2168_All	387	2.95	5.72	0.955300192529186	0.811880061068702	*	0.683364	WP_087759679.1/2.9e-29/nickel-responsive transcriptional regulator NikR [Klebsiella pneumoniae] >AKH01059.1 nickel responsive regulator [Klebsiella pneumoniae] >OVG03725.1 nickel-responsive transcriptional regulator NikR [Klebsiella pneumoniae]	CP022997.1/0.0/CP022997.1 Klebsiella pneumoniae strain 721005, complete genome	sp|B5XTJ9|NIKR_KLEP3/9.3e-32/Nickel-responsive regulator OS=Klebsiella pneumoniae (strain 342) GN=nikR PE=3 SV=1	kpt:VK055_3615/4.4e-30/nikR; nickel-responsive transcriptional regulator NikR; K07722 CopG family transcriptional regulator, nickel-responsive regulator	NA	NA	biological_process:GO:0006351//transcription, DNA-templated;GO:0010045//response to nickel cation;molecular_function:GO:0003677//DNA binding;GO:0003700//DNA binding transcription factor activity;GO:0016151//nickel cation binding;
Unigene647_All	419	2.63	5.09	0.952602856783393	0.804621160935351	*	0.683364	WP_002901776.1/1.7e-22/MULTISPECIES: YmiA family putative membrane protein [Enterobacterales] >YP_005226477.1 hypothetical protein KPHS_21770 [Klebsiella pneumoniae subsp. pneumoniae HS11286] >ACI06584.1 conserved hypothetical protein [Klebsiella pneumoniae 342] >BAH63000.1 conserved hypothetical protein [Klebsiella pneumoniae subsp. pneumoniae NTUH-K2044] >EEW40842.1 hypothetical protein HMPREF0…	CP022997.1/0.0/CP022997.1 Klebsiella pneumoniae strain 721005, complete genome	sp|P0CB62|YMIA_ECOLI/4.2e-06/Uncharacterized protein YmiA OS=Escherichia coli (strain K12) GN=ymiA PE=1 SV=2	kva:Kvar_3042/2.5e-23/conserved hypothetical protein	NA	NA	cellular_component:GO:0016021//integral component of membrane;
Unigene1392_All	474	8.90	17.09	0.941275155822379	0.553129512670565	*	0.33149	WP_073511413.1/3.8e-79/hydrophobe/amphiphile efflux-1 family RND transporter [Klebsiella pneumoniae]	CP022997.1/0.0/CP022997.1 Klebsiella pneumoniae strain 721005, complete genome	sp|P24181|ACRF_ECOLI/8.3e-75/Multidrug export protein AcrF OS=Escherichia coli (strain K12) GN=acrF PE=1 SV=2	kpt:VK055_3802/5.7e-80/acrB2; acrB RND-type permease; K18142 multidrug efflux pump	NA	Unigene1392_All/2.3e-69/AcrB/AcrD/AcrF family	cellular_component:GO:0016021//integral component of membrane;GO:0005886//plasma membrane;molecular_function:GO:0005215//transporter activity;
Unigene1574_All	457	2.34	4.49	0.940206915157743	0.807955226519337	*	0.683364	AHM78069.1/3.2e-59/hypothetical protein KPNJ2_01289 [Klebsiella pneumoniae 30684/NJST258_2] >AHM83669.1 hypothetical protein KPNJ1_01263 [Klebsiella pneumoniae 30660/NJST258_1]	CP022882.1/0.0/CP022882.1 Klebsiella pneumoniae strain 911021, complete genome	sp|P22595|FIMA1_SERMA/1.5e-09/Type-1 fimbrial protein subunit OS=Serratia marcescens GN=fimA PE=3 SV=1	kpnu:LI86_06210/4.8e-60/fimbrial protein; K07345 major type 1 subunit fimbrin (pilin)	NA	Unigene1574_All/3.2e-11/Fimbrial protein	biological_process:GO:0007155//cell adhesion;cellular_component:GO:0009289//pilus;
CL36.Contig1_All	477	2.21	4.23	0.936611293728518	0.807397631469979	*	0.683364	ASY91323.1/3.1e-73/Plasmid SOS inhibition protein B (plasmid) [Enterobacter cloacae]	CP023187.1/0.0/CP023187.1 Klebsiella michiganensis strain K518 plasmid pK518_NDM1, complete sequence	sp|P10032|PSIB2_ECOLX/4.6e-41/Protein PsiB OS=Escherichia coli GN=psiB PE=4 SV=1	cfar:CI104_27855/9.8e-72/psiB; conjugation system SOS inhibitor PsiB	NA	CL36.Contig1_All/3.7e-62/Plasmid SOS inhibition protein (PsiB)	NA
Unigene1560_All	548	1.84	3.51	0.931765264247548	0.804068156701031	*	0.683364	EJK91774.1/5.5e-82/outer membrane porin, OprD family [Klebsiella pneumoniae subsp. pneumoniae DSM 30104]	CP022997.1/0.0/CP022997.1 Klebsiella pneumoniae strain 721005, complete genome	sp|Q7CQY4|CHIP_SALTY/1.9e-78/Chitoporin OS=Salmonella typhimurium (strain LT2 / SGSC1412 / ATCC 700720) GN=chiP PE=1 SV=1	kps:KPNJ2_03866/8.3e-83/Outer membrane porin ChiP	NA	Unigene1560_All/4.3e-05/outer membrane porin, OprD family	NA
Unigene1774_All	617	1.58	3.01	0.929838928582599	0.809632642214533	*	0.683364	EMH91688.1/1.2e-114/hypothetical protein MTE1_4674 [Klebsiella pneumoniae JHCK1]	CP022997.1/0.0/CP022997.1 Klebsiella pneumoniae strain 721005, complete genome	sp|Q9KEE9|ARAQ_BACHD/3.5e-25/L-arabinose transport system permease protein AraQ OS=Bacillus halodurans (strain ATCC BAA-125 / DSM 18197 / FERM 7344 / JCM 9153 / C-125) GN=araQ PE=3 SV=1	kpg:KPNIH32_02905/4.2e-115/ABC transporter permease; K05815 sn-glycerol 3-phosphate transport system permease protein	NA	Unigene1774_All/3.6e-19/Binding-protein-dependent transport system inner membrane component	biological_process:GO:0006810//transport;cellular_component:GO:0016021//integral component of membrane;GO:0005886//plasma membrane;
Unigene56_All	6950	2.19	4.17	0.92911651384349	0.0678451044534413	*	0.0195768	WP_002920262.1/1.4e-238/MULTISPECIES: cell division protein DamX [Enterobacterales] >YP_005229211.1 hypothetical protein KPHS_49110 [Klebsiella pneumoniae subsp. pneumoniae HS11286] >AEW63609.1 hypothetical protein KPHS_49110 [Klebsiella pneumoniae subsp. pneumoniae HS11286] >EJJ42988.1 cell division protein DamX [Klebsiella pneumoniae subsp. pneumoniae KPNIH2] >EJJ47312.1 cell division protein D…	CP022997.1/0.0/CP022997.1 Klebsiella pneumoniae strain 721005, complete genome	sp|A8AQU3|AROB_CITK8/2.6e-185/3-dehydroquinate synthase OS=Citrobacter koseri (strain ATCC BAA-895 / CDC 4225-83 / SGSC4696) GN=aroB PE=3 SV=1	kpe:KPK_0357/1.1e-224/damX; DamX protein; K03112 DamX protein	At5g66120/1.4e-96/[E] KOG0692 Pentafunctional AROM protein	Unigene56_All/4.7e-12/Sporulation related domain	biological_process:GO:0032506//cytokinetic process;GO:0051301//cell division;cellular_component:GO:0005887//integral component of plasma membrane;GO:0030428//cell septum;molecular_function:GO:0042834//peptidoglycan binding;
Unigene1713_All	297	66.34	126.23	0.928103906772262	0.185595637333333	*	0.0650452	NA	CP012744.1/0.0/CP012744.1 Klebsiella pneumoniae subsp. pneumoniae strain TGH10, complete genome	NA	NA	Hs7656859/8.0e-07/[S] LSE0175 H Uncharacterized protein	NA	NA
Unigene2238_All	579	1.72	3.27	0.926882070795985	0.806284747070985	*	0.683364	OBX15000.1/1.1e-67/hypothetical protein BA726_18330 [Klebsiella pneumoniae]	CP022997.1/0.0/CP022997.1 Klebsiella pneumoniae strain 721005, complete genome	sp|A1JRU8|LAMB_YERE8/1.5e-06/Maltoporin OS=Yersinia enterocolitica serotype O:8 / biotype 1B (strain NCTC 13174 / 8081) GN=lamB PE=3 SV=1	kpg:KPNIH32_03070/2.7e-55/LamB; K02024 maltoporin	NA	Unigene2238_All/1.2e-25/LamB porin	NA
Unigene196_All	905	1.01	1.92	0.926751017969361	0.809072730290456	*	0.683364	BAH63461.1/1.4e-90/putative cell envelope integrity inner membrane protein TolA [Klebsiella pneumoniae subsp. pneumoniae NTUH-K2044] >EEW39422.1 hypothetical protein HMPREF0484_4512 [Klebsiella pneumoniae subsp. rhinoscleromatis ATCC 13884] >ESB02212.1 hypothetical protein HMPREF1619_01594 [Klebsiella pneumoniae 909957] >AHM79469.1 hypothetical protein KPNJ2_02689 [Klebsiella pneumoniae 30684/NJS…	CP022997.1/0.0/CP022997.1 Klebsiella pneumoniae strain 721005, complete genome	sp|Q9RV58|UB72_DEIRA/1.3e-07/Protein DR_1172 OS=Deinococcus radiodurans (strain ATCC 13939 / DSM 20539 / JCM 16871 / LMG 4051 / NBRC 15346 / NCIMB 9279 / R1 / VKM B-1422) GN=DR_1172 PE=1 SV=1	kpb:FH42_04825/6.1e-91/E3 ubiquitin--protein ligase	Hs21040326/3.2e-06/[K] LSE0096 H SON DNA-binding protein/negative regulatory element-binding protein	Unigene196_All/0.0016/Apolipoprotein A1/A4/E domain	molecular_function:GO:0016874//ligase activity;
CL54.Contig1_All	1780	0.47	0.89	0.92114457928876	0.806840805517241	*	0.683364	NA	CP022997.1/0.0/CP022997.1 Klebsiella pneumoniae strain 721005, complete genome	sp|A4WCM3|MQO_ENT38/4.9e-213/Probable malate:quinone oxidoreductase OS=Enterobacter sp. (strain 638) GN=mqo PE=3 SV=2	kps:KPNJ2_02925/0.0e+00/Malate:quinone oxidoreductase; K00116 malate dehydrogenase (quinone) [EC:1.1.5.4]	NA	CL54.Contig1_All/5.5e-228/Malate:quinone oxidoreductase (Mqo)	NA
Unigene1372_All	764	1.22	2.31	0.921011703853171	0.803515912087912	*	0.683364	WP_046881894.1/1.8e-147/glycoside hydrolase 43 family protein [Klebsiella pneumoniae] >KKY85670.1 beta-xylosidase [Klebsiella pneumoniae]	CP022997.1/0.0/CP022997.1 Klebsiella pneumoniae strain 721005, complete genome	sp|P94489|XYNB_BACSU/1.1e-76/Beta-xylosidase OS=Bacillus subtilis (strain 168) GN=xynB PE=1 SV=2	kpu:KP1_0667/2.7e-148/xynB; puative beta-1,4-xylosidase; K01198 xylan 1,4-beta-xylosidase [EC:3.2.1.37]	NA	Unigene1372_All/1.1e-78/Glycosyl hydrolases family 43	biological_process:GO:0005975//carbohydrate metabolic process;molecular_function:GO:0004553//hydrolase activity, hydrolyzing O-glycosyl compounds;GO:0016787//hydrolase activity;
CL19.Contig8_All	890	1.02	1.93	0.920031695296585	0.805729454545455	*	0.683364	WP_073545933.1/1.9e-156/hydrophobe/amphiphile efflux-1 family RND transporter [Klebsiella pneumoniae] >OSU56921.1 hydrophobe/amphiphile efflux-1 family RND transporter [Klebsiella pneumoniae]	CP022997.1/0.0/CP022997.1 Klebsiella pneumoniae strain 721005, complete genome	sp|P31224|ACRB_ECOLI/4.0e-139/Multidrug efflux pump subunit AcrB OS=Escherichia coli (strain K12) GN=acrB PE=1 SV=1	kpg:KPNIH32_25190/2.8e-157/multidrug transporter; K18142 multidrug efflux pump	NA	CL19.Contig8_All/2.9e-123/AcrB/AcrD/AcrF family	NA
Unigene1668_All	3490	81.08	153.39	0.9197864379412	3.85233678688525e-22	*	2.74524e-23	ABR75771.1/1.1e-236/microcin B17 transport protein (ABC superfamily, atp_bind and membrane) [Klebsiella pneumoniae subsp. pneumoniae MGH 78578] >EGF62142.1 transport protein [Klebsiella sp. MS 92-3] >EKF80312.1 Microcin B17 transport protein [Klebsiella pneumoniae subsp. pneumoniae KpQ3] >AGT25719.1 transport protein [Klebsiella pneumoniae JM45] >ESA98165.1 transport protein [Klebsiella pneumonia…	CP022997.1/0.0/CP022997.1 Klebsiella pneumoniae strain 721005, complete genome	sp|P0AFY6|SBMA_ECOLI/7.4e-213/Peptide antibiotic transporter SbmA OS=Escherichia coli (strain K12) GN=sbmA PE=1 SV=1	eae:EAE_12335/1.5e-222/microcin B17 transporter; K17938 peptide/bleomycin uptake transporter	NA	Unigene1668_All/3.7e-164/SbmA/BacA-like family	cellular_component:GO:0016021//integral component of membrane;molecular_function:GO:0005524//ATP binding;GO:0042626//ATPase activity, coupled to transmembrane movement of substances;
Unigene672_All	762	3.68	6.96	0.919381539791715	0.648131900277008	*	0.410004	CED73742.1/2.3e-142/conserved exported hypothetical protein [Klebsiella pneumoniae]	CP022997.1/0.0/CP022997.1 Klebsiella pneumoniae strain 721005, complete genome	sp|B7UJD7|ECPE_ECO27/7.1e-76/Probable fimbrial chaperone EcpE OS=Escherichia coli O127:H6 (strain E2348/69 / EPEC) GN=ecpE PE=2 SV=1	kpr:KPR_4431/6.3e-81/yagV; highly similar to uncharacterized protein YagV from Escherichia coli strain K12 (sp|P77263); K21968 Mat/Ecp fimbriae periplasmic chaperone	NA	Unigene672_All/0.029/Pili and flagellar-assembly chaperone, PapD N-terminal domain	NA
Unigene1738_All	781	3.57	6.75	0.918963427909094	0.647533992619926	*	0.410004	OJS63922.1/1.3e-97/4-carboxy-4-hydroxy-2-oxoadipate aldolase/oxaloacetate decarboxylase, partial [Escherichia coli]	CP022997.1/0.0/CP022997.1 Klebsiella pneumoniae strain 721005, complete genome	sp|Q88JX9|GALC_PSEPK/5.0e-69/4-carboxy-4-hydroxy-2-oxoadipic acid aldolase OS=Pseudomonas putida (strain ATCC 47054 / DSM 6125 / NCIMB 11950 / KT2440) GN=galC PE=1 SV=1	kpa:KPNJ1_00062/2.0e-98/4-carboxy-4-hydroxy-2-oxoadipate aldolase; K10218 4-hydroxy-4-methyl-2-oxoglutarate aldolase [EC:4.1.3.17]	NA	Unigene1738_All/9.5e-34/Demethylmenaquinone methyltransferase	NA
Unigene1777_All	790	2.35	4.44	0.917898919785106	0.7096664576	*	0.518156	APP21192.1/2.1e-143/two-component system sensor histidine kinase UhpB [Klebsiella pneumoniae]	CP022882.1/0.0/CP022882.1 Klebsiella pneumoniae strain 911021, complete genome	sp|P27668|UHPB_SALTY/1.8e-135/Signal transduction histidine-protein kinase/phosphatase UhpB OS=Salmonella typhimurium (strain LT2 / SGSC1412 / ATCC 700720) GN=uhpB PE=3 SV=2	kpnu:LI86_00180/3.2e-144/histidine kinase; K07675 two-component system, NarL family, sensor histidine kinase UhpB [EC:2.7.13.3]	NA	Unigene1777_All/1.1e-15/Histidine kinase	cellular_component:GO:0005622//intracellular;GO:0016021//integral component of membrane;molecular_function:GO:0000155//phosphorelay sensor kinase activity;GO:0016301//kinase activity;GO:0046983//protein dimerization activity;
Unigene604_All	837	9.89	18.64	0.914359433895169	0.315106308123249	*	0.131417	WP_048978395.1/4.2e-65/4-carboxymuconolactone decarboxylase [Klebsiella pneumoniae] >OUI65173.1 4-carboxymuconolactone decarboxylase [Klebsiella pneumoniae] >OUY81555.1 4-carboxymuconolactone decarboxylase [Klebsiella pneumoniae] >OVX15948.1 4-carboxymuconolactone decarboxylase [Klebsiella pneumoniae] >OYJ90384.1 4-carboxymuconolactone decarboxylase [Klebsiella pneumoniae subsp. pneumoniae]	CP022997.1/0.0/CP022997.1 Klebsiella pneumoniae strain 721005, complete genome	sp|P29911|YNQ5_PARDE/1.7e-14/Uncharacterized 13.8 kDa protein in nqo9-nqo10 intergenic region OS=Paracoccus denitrificans PE=4 SV=1	kph:KPNIH24_00460/8.0e-61/4-carboxymuconolactone decarboxylase; K01607 4-carboxymuconolactone decarboxylase [EC:4.1.1.44]	7302779/4.1e-08/[F] KOG4419 5' nucleotidase	Unigene604_All/1.2e-22/Carboxymuconolactone decarboxylase family	molecular_function:GO:0016829//lyase activity;GO:0047575//4-carboxymuconolactone decarboxylase activity;GO:0051920//peroxiredoxin activity;
Unigene1711_All	976	27.60	51.90	0.911066271579712	0.0205520418401937	*	0.00495794	AJC03674.1/9.3e-141/3-demethylubiquinol 3-O-methyltransferase [Klebsiella pneumoniae subsp. pneumoniae 1158]	CP022997.1/0.0/CP022997.1 Klebsiella pneumoniae strain 721005, complete genome	sp|A6TBT7|UBIG_KLEP7/1.2e-139/Ubiquinone biosynthesis O-methyltransferase OS=Klebsiella pneumoniae subsp. pneumoniae (strain ATCC 700721 / MGH 78578) GN=ubiG PE=3 SV=1	kpr:KPR_2072/5.5e-138/ubiG; highly similar to 3-demethylubiquinone-9 3-methyltransferase from Klebsiella pneumoniae subsp. pneumoniae strain ATCC 700721 - MGH 78578 (sp|A6TBT7); K00568 2-polyprenyl-6-hydroxyphenyl methylase / 3-demethylubiquinone-9 3-methyltransferase [EC:2.1.1.222 2.1.1.64]	At2g30920/1.7e-45/[H] KOG1270 Methyltransferases	Unigene1711_All/1.6e-23/Methyltransferase domain	biological_process:GO:0006744//ubiquinone biosynthetic process;molecular_function:GO:0008425//2-polyprenyl-6-methoxy-1,4-benzoquinone methyltransferase activity;GO:0008689//3-demethylubiquinone-9 3-O-methyltransferase activity;
Unigene1362_All	1006	11.56	21.72	0.909882705303683	0.192010057903494	*	0.0674054	WP_002904870.1/1.5e-181/MULTISPECIES: AraC family transcriptional regulator [Enterobacterales] >YP_005226951.1 putative helix-turn-helix AraC-type transcriptional regulator [Klebsiella pneumoniae subsp. pneumoniae HS11286] >ABR77140.1 putative Helix-turn-helix, AraC type [Klebsiella pneumoniae subsp. pneumoniae MGH 78578] >EGF62355.1 transcriptional regulator, AraC family [Klebsiella sp. MS 92-3]…	CP022997.1/0.0/CP022997.1 Klebsiella pneumoniae strain 721005, complete genome	sp|Q9HTH5|CDHR_PSEAE/9.5e-20/HTH-type transcriptional regulator CdhR OS=Pseudomonas aeruginosa (strain ATCC 15692 / DSM 22644 / CIP 104116 / JCM 14847 / LMG 12228 / 1C / PRS 101 / PAO1) GN=cdhR PE=1 SV=1	kle:AO703_12070/3.7e-161/AraC family transcriptional regulator	NA	Unigene1362_All/1.1e-20/Helix-turn-helix domain	biological_process:GO:0006351//transcription, DNA-templated;molecular_function:GO:0043565//sequence-specific DNA binding;GO:0003700//DNA binding transcription factor activity;
Unigene630_All	925	1.96	3.68	0.908852111941805	0.713089286173633	*	0.518156	WP_023280097.1/3.0e-165/LysR family transcriptional regulator [Klebsiella pneumoniae] >ESL24674.1 LysR family transcriptional regulator [Klebsiella pneumoniae BIDMC 40] >OAA06503.1 HTH-type transcriptional regulator DmlR [Klebsiella pneumoniae] >SBH70175.1 LysR family transcriptional regulator [Klebsiella pneumoniae] >AOA95619.1 transcriptional regulator [Klebsiella pneumoniae] >SAS16746.1 LysR f…	CP022997.1/0.0/CP022997.1 Klebsiella pneumoniae strain 721005, complete genome	sp|P37641|YHJC_ECOLI/1.2e-53/Uncharacterized HTH-type transcriptional regulator YhjC OS=Escherichia coli (strain K12) GN=yhjC PE=4 SV=2	ced:LH89_00270/2.4e-127/transcriptional regulator	At4g34440/3.1e-09/[T] KOG1187 Serine/threonine protein kinase	Unigene630_All/2.4e-36/LysR substrate binding domain	biological_process:GO:0006351//transcription, DNA-templated;molecular_function:GO:0003677//DNA binding;GO:0003700//DNA binding transcription factor activity;
CL73.Contig2_All	1105	0.80	1.50	0.906890595608518	0.811317037447989	*	0.683364	NA	CP018454.1/0.0/CP018454.1 Klebsiella pneumoniae strain SWU01, complete genome	sp|Q9CMD0|Y901_PASMU/1.8e-16/Uncharacterized protein PM0901 OS=Pasteurella multocida (strain Pm70) GN=PM0901 PE=4 SV=1	bpt:Bpet1545/1.9e-73/intB13; phage-related integrase	NA	CL73.Contig2_All/8.2e-18/Domain of unknown function (DUF4102)	NA
Unigene1423_All	6344	3.67	6.88	0.906628501858885	0.0232719485579196	*	0.00575002	WP_013362813.1/1.0e-240/chloramphenicol efflux pump [Escherichia coli] >YP_003937696.1 chloramphenicol resistance protein (plasmid) [Escherichia coli] >CBX36022.1 chloramphenicol resistance protein (plasmid) [Escherichia coli] >AMP48085.1 chlor_Efflux_Pump [uncultured bacterium] >AMP48098.1 chlor_Efflux_Pump [uncultured bacterium]	CP022882.1/0.0/CP022882.1 Klebsiella pneumoniae strain 911021, complete genome	sp|P32482|CMLA_PSEAI/1.2e-232/Chloramphenicol resistance protein OS=Pseudomonas aeruginosa GN=cmlA PE=3 SV=2	kpn:KPN_pKPN5p08202/1.3e-240/cmlA1; chloramphenicol resistance protein; K18552 MFS transporter, DHA1 family, florfenicol/chloramphenicol resistance protein	Hs22052670_1/3.2e-28/[P] KOG1482 Zn2+ transporter	Unigene1423_All/9.5e-34/Major Facilitator Superfamily	biological_process:GO:0055085//transmembrane transport;cellular_component:GO:0016021//integral component of membrane;molecular_function:GO:0005215//transporter activity;
Unigene257_All	1368	1.26	2.36	0.905363125861925	0.712516523694779	*	0.518156	WP_047718490.1/5.9e-258/cellulose synthase [Klebsiella pneumoniae] >AKL29518.1 cellulose synthase [Klebsiella pneumoniae] >ALR25542.1 cellulose synthase [Klebsiella pneumoniae] >SLX01781.1 cellulose synthase operon protein C [Klebsiella pneumoniae] >SLY60873.1 cellulose synthase operon protein C [Klebsiella pneumoniae] >OVV61060.1 cellulose synthase [Klebsiella pneumoniae] >OVV64369.1 cellulose s…	CP022997.1/0.0/CP022997.1 Klebsiella pneumoniae strain 721005, complete genome	sp|Q9WX71|BCSC4_KOMXY/3.9e-16/Cellulose synthase 2 operon protein C OS=Komagataeibacter xylinus GN=bcsCII PE=3 SV=1	kph:KPNIH24_25150/8.8e-259/cellulose synthase; K20543 cellulose synthase operon protein C	NA	Unigene257_All/6.2e-66/Cellulose synthase operon protein C C-terminus (BCSC_C)	biological_process:GO:0006011//UDP-glucose metabolic process;GO:0030244//cellulose biosynthetic process;cellular_component:GO:0019867//outer membrane;
Unigene967_All	1369	1.89	3.54	0.905363125861925	0.646937187096774	*	0.410004	AHE43022.1/5.3e-243/Cellobiose permease IIC component [Klebsiella pneumoniae subsp. pneumoniae Kp13] >OUI64003.1 PTS system, cellobiose-specific IIC component [Klebsiella pneumoniae]	CP022997.1/0.0/CP022997.1 Klebsiella pneumoniae strain 721005, complete genome	sp|Q45400|PTEC_GEOSE/8.9e-61/PTS system cellobiose-specific EIIC component OS=Geobacillus stearothermophilus GN=celB PE=3 SV=1	kpa:KPNJ1_01172/8.1e-244/PTS system, cellobiose-specific IIC component; K02761 PTS system, cellobiose-specific IIC component	NA	Unigene967_All/1.2e-45/Phosphotransferase system, EIIC	NA
Unigene242_All	1588	5.36	10.02	0.902577602737436	0.27330180518732	*	0.1107894	CDQ54540.1/2.7e-283/ttdT [Klebsiella pneumoniae]	CP022997.1/0.0/CP022997.1 Klebsiella pneumoniae strain 721005, complete genome	sp|Q3YXI0|TTDT_SHISS/7.2e-155/L-tartrate/succinate antiporter OS=Shigella sonnei (strain Ss046) GN=ttdT PE=3 SV=1	eas:Entas_2765/1.2e-259/anion transporter; K11106 L-tartrate/succinate antiporter	Hs12383072/1.7e-10/[P] KOG1281 Na+/dicarboxylate, Na+/tricarboxylate and phosphate transporters	Unigene242_All/2.7e-148/Sodium:sulfate symporter transmembrane region	NA
Unigene244_All	2196	0.76	1.42	0.901819606061096	0.711944680577849	*	0.518156	EJJ61508.1/2.4e-176/hypothetical protein KPNIH6_01665 [Klebsiella pneumoniae subsp. pneumoniae KPNIH6] >EJJ67113.1 hypothetical protein KPNIH9_22436 [Klebsiella pneumoniae subsp. pneumoniae KPNIH9] >EJJ74196.1 hypothetical protein KPNIH8_14620 [Klebsiella pneumoniae subsp. pneumoniae KPNIH8] >EJJ89761.1 hypothetical protein KPNIH12_14673 [Klebsiella pneumoniae subsp. pneumoniae KPNIH12] >EJK29299…	CP022997.1/0.0/CP022997.1 Klebsiella pneumoniae strain 721005, complete genome	sp|P21323|YR7I_ECOLX/6.2e-48/Putative uncharacterized protein ORFI in retron EC67 OS=Escherichia coli PE=4 SV=1	kpa:KPNJ1_03692/3.6e-177/Transcriptional repressor	NA	Unigene244_All/0.0035/Protein of unknown function (DUF996)	cellular_component:GO:0016021//integral component of membrane;
Unigene702_All	1280	0.68	1.27	0.901221845521826	0.808513592259848	*	0.683364	WP_047719033.1/1.6e-204/amino acid transporter [Klebsiella pneumoniae] >AKL31946.1 amino acid transporter [Klebsiella pneumoniae] >ALR28009.1 amino acid transporter [Klebsiella pneumoniae]	CP022997.1/0.0/CP022997.1 Klebsiella pneumoniae strain 721005, complete genome	sp|A0A0H2VDI7|CYCA_ECOL6/4.6e-104/D-serine/D-alanine/glycine transporter OS=Escherichia coli O6:H1 (strain CFT073 / ATCC 700928 / UPEC) GN=cycA PE=1 SV=1	kpa:KPNJ1_02997/2.4e-205/D-serine/D-alanine/glycine transporter; K03293 amino acid transporter, AAT family	SPBPB2B2.01/7.9e-27/[E] KOG1286 Amino acid transporters	Unigene702_All/6.5e-66/Amino acid permease	cellular_component:GO:0016021//integral component of membrane;molecular_function:GO:0015171//amino acid transmembrane transporter activity;
Unigene450_All	1086	0.82	1.53	0.899835838074568	0.810754794178794	*	0.683364	WP_077995113.1/1.4e-185/DUF927 domain-containing protein [Klebsiella pneumoniae] >AQT14167.1 DNA primase [Klebsiella pneumoniae subsp. pneumoniae] >OQZ20816.1 DNA primase [Klebsiella pneumoniae] >OQZ25632.1 DNA primase [Klebsiella pneumoniae subsp. pneumoniae] >OQZ27773.1 DNA primase [Klebsiella pneumoniae] >OQZ34638.1 DNA primase [Klebsiella pneumoniae subsp. pneumoniae] >OQZ35397.1 DNA primase …	CP022997.1/0.0/CP022997.1 Klebsiella pneumoniae strain 721005, complete genome	NA	kpnu:LI86_02330/2.1e-186/DNA primase; K06919 putative DNA primase/helicase	NA	Unigene450_All/1.1e-17/Domain of unknown function (DUF927)	NA
Unigene48_All	2034	0.82	1.53	0.899835838074568	0.710234645316253	*	0.518156	EJK91216.1/6.5e-221/polyphosphate kinase 2 [Klebsiella pneumoniae subsp. pneumoniae DSM 30104]	CP022997.1/0.0/CP022997.1 Klebsiella pneumoniae strain 721005, complete genome	sp|Q04605|YUF2_LEPBY/3.0e-12/Uncharacterized protein in chlN 3'region (Fragment) OS=Leptolyngbya boryana PE=4 SV=1	kpa:KPNJ1_02616/3.0e-162/Polyphosphate kinase	NA	Unigene48_All/2.7e-96/Polyphosphate kinase 2 (PPK2)	NA
Unigene317_All	2463	1.34	2.50	0.899695094204315	0.554751593352884	*	0.33149	WP_002901781.1/7.9e-221/MULTISPECIES: lipopolysaccharide assembly protein LapB [Enterobacterales] >EGF63553.1 tetratricopeptide repeat protein [Klebsiella sp. MS 92-3] >AEJ97814.1 tetratricopeptide repeat protein [Klebsiella pneumoniae KCTC 2242] >EHL91293.1 hypothetical protein HMPREF1024_03490 [Klebsiella sp. 4_1_44FAA] >EJJ36776.1 tetratricopeptide repeat protein [Klebsiella pneumoniae subsp. …	CP022997.1/0.0/CP022997.1 Klebsiella pneumoniae strain 721005, complete genome	sp|P0AB58|LAPB_ECOLI/1.2e-193/Lipopolysaccharide assembly protein B OS=Escherichia coli (strain K12) GN=lapB PE=1 SV=1	kpg:KPNIH32_11220/1.2e-221/tetratricopeptide repeat protein; K19804 lipopolysaccharide assembly protein B	Hs7662302/2.3e-06/[T] LSE2938 H Tumor necrosis factor receptor (TRAF)-interacting protein TANK	Unigene317_All/1.9e-15/Tetratricopeptide repeat	biological_process:GO:0008653//lipopolysaccharide metabolic process;GO:0046890//regulation of lipid biosynthetic process;cellular_component:GO:0016021//integral component of membrane;GO:0031235//intrinsic component of the cytoplasmic side of the plasma membrane;molecular_function:GO:0005506//iron ion binding;
Unigene623_All	2244	1.48	2.76	0.899071091149219	0.55420984375	*	0.33149	CAL62196.1/2.9e-185/Conserved hypothetical protein, putative peroxidase [Herminiimonas arsenicoxydans] >AFG30105.1 putative peroxidase [Pseudomonas aeruginosa]	CP021775.1/0.0/CP021775.1 Pseudomonas aeruginosa strain Pa58, complete genome	sp|P76536|YFEX_ECOLI/2.2e-32/Probable deferrochelatase/peroxidase YfeX OS=Escherichia coli (strain K12) GN=yfeX PE=1 SV=2	har:HEAR2053/4.3e-186/Conserved hypothetical protein, putative peroxidase; K07223 putative iron-dependent peroxidase	NA	Unigene623_All/7.8e-87/Dyp-type peroxidase family	molecular_function:GO:0020037//heme binding;GO:0004601//peroxidase activity;
Unigene1438_All	2787	1.18	2.20	0.898716664162818	0.553669151219512	*	0.33149	WP_017896614.1/0.0e+00/TonB-dependent siderophore receptor [Klebsiella pneumoniae] >AKK85800.1 TonB-dependent receptor [Klebsiella pneumoniae] >KRR35679.1 TonB-dependent receptor [Klebsiella pneumoniae] >KSW98208.1 TonB-dependent receptor [Klebsiella pneumoniae] >KSX70751.1 TonB-dependent receptor [Klebsiella pneumoniae] >KSY59098.1 TonB-dependent receptor [Klebsiella pneumoniae] >KUG48916.1 TonB…	CP022997.1/0.0/CP022997.1 Klebsiella pneumoniae strain 721005, complete genome	sp|Q47162|FCT_DICD3/3.7e-45/Ferrichrysobactin receptor OS=Dickeya dadantii (strain 3937) GN=fct PE=3 SV=2	ror:RORB6_04360/0.0e+00/TonB-dependent siderophore receptor; K02014 iron complex outermembrane recepter protein	Hs4505285/4.4e-14/[WV] KOG1216 von Willebrand factor and related coagulation proteins	Unigene1438_All/9.9e-63/TonB dependent receptor	NA
Unigene1506_All	2833	2.03	3.78	0.896906507035897	0.396075013861386	*	0.1869326	WP_065874911.1/0.0e+00/sigma-54-dependent transcriptional regulator [Klebsiella pneumoniae] >OCU48469.1 Fis family transcriptional regulator [Klebsiella pneumoniae]	CP022997.1/0.0/CP022997.1 Klebsiella pneumoniae strain 721005, complete genome	sp|P23914|LEVR_BACSU/6.5e-90/Transcriptional regulatory protein LevR OS=Bacillus subtilis (strain 168) GN=levR PE=3 SV=2	kqu:AVR78_07910/0.0e+00/Fis family transcriptional regulator; K19505 sigma-54 dependent transcriptional regulator, gfr operon transcriptional activator	NA	Unigene1506_All/7.3e-49/Sigma-54 interaction domain	NA
Unigene1449_All	2514	0.99	1.84	0.894205335977403	0.648730913123845	*	0.410004	WP_004152566.1/0.0e+00/MULTISPECIES: lytic transglycosylase [Klebsiella] >YP_005226578.1 lytic transglycosylase, catalytic [Klebsiella pneumoniae subsp. pneumoniae HS11286] >AEW60976.1 lytic transglycosylase, catalytic [Klebsiella pneumoniae subsp. pneumoniae HS11286] >EJJ32601.1 lytic transglycosylase, catalytic [Klebsiella pneumoniae subsp. pneumoniae KPNIH2] >EJJ33143.1 lytic transglycosylase,…	CP022882.1/0.0/CP022882.1 Klebsiella pneumoniae strain 911021, complete genome	sp|O31976|YOMI_BACSU/4.5e-18/SPBc2 prophage-derived uncharacterized transglycosylase YomI OS=Bacillus subtilis (strain 168) GN=yomI PE=3 SV=2	kpnu:LI86_14725/0.0e+00/lytic transglycosylase	NA	Unigene1449_All/2.7e-23/Transglycosylase SLT domain	NA
CL55.Contig3_All	3720	0.64	1.18	0.882643049361841	0.566403775628627	*	0.342092	NA	CP018454.1/0.0/CP018454.1 Klebsiella pneumoniae strain SWU01, complete genome	sp|Q8UAK2|RGMG2_AGRFC/2.6e-171/Putative ribose/galactose/methyl galactoside import ATP-binding protein 2 OS=Agrobacterium fabrum (strain C58 / ATCC 33970) GN=Atu3371 PE=3 SV=2	kpp:A79E_3748/5.7e-276/Inositol transport system ATP-binding protein; K17215 inositol transport system ATP-binding protein	Hs16156905/3.3e-17/[IR] KOG0059 Lipid exporter ABCA1 and related proteins, ABC superfamily	CL55.Contig3_All/6.4e-59/ABC transporter	NA
CL77.Contig4_All	5471	135.19	248.66	0.879186011629134	3.86936112676056e-52	*	1.6047e-53	WP_093958642.1/0.0e+00/ribonucleoside-diphosphate reductase subunit alpha [Klebsiella pneumoniae] >OXO18831.1 ribonucleoside-diphosphate reductase subunit alpha [Klebsiella pneumoniae] >OXO26229.1 ribonucleoside-diphosphate reductase subunit alpha [Klebsiella pneumoniae]	CP022997.1/0.0/CP022997.1 Klebsiella pneumoniae strain 721005, complete genome	sp|P37426|RIR1_SALTY/0.0e+00/Ribonucleoside-diphosphate reductase 1 subunit alpha OS=Salmonella typhimurium (strain LT2 / SGSC1412 / ATCC 700720) GN=nrdA PE=3 SV=1	eec:EcWSU1_03123/0.0e+00/nrdA; Ribonucleoside-diphosphate reductase 1 subunit alpha; K00525 ribonucleoside-diphosphate reductase alpha chain [EC:1.17.4.1]	SPAC1F7.05/8.5e-62/[F] KOG1112 Ribonucleotide reductase, alpha subunit	CL77.Contig4_All/2.7e-121/Ribonucleotide reductase, barrel domain	biological_process:GO:0006260//DNA replication;molecular_function:GO:0004748//ribonucleoside-diphosphate reductase activity, thioredoxin disulfide as acceptor;GO:0005524//ATP binding;
Unigene748_All	1585	15.05	27.63	0.876472075165427	0.0341472634168565	*	0.00875622	EGF56950.1/3.1e-218/Heptosyltransferase [Klebsiella sp. MS 92-3] >ESB00323.1 Heptosyltransferase [Klebsiella pneumoniae 909957] >CDQ54111.1 unnamed protein product [Klebsiella pneumoniae]	CP022997.1/0.0/CP022997.1 Klebsiella pneumoniae strain 721005, complete genome	sp|P0A1G3|MSGA_SALTY/1.1e-22/Virulence protein MsgA OS=Salmonella typhimurium (strain LT2 / SGSC1412 / ATCC 700720) GN=msgA PE=3 SV=1	kpe:KPK_3302/3.0e-210/heptosyltransferase family protein	NA	Unigene748_All/1.6e-12/Glycosyltransferase family 9 (heptosyltransferase)	biological_process:GO:0008152//metabolic process;molecular_function:GO:0016757//transferase activity, transferring glycosyl groups;GO:0016740//transferase activity;
Unigene593_All	2402	0.35	0.64	0.870716983055034	0.802964425531915	*	0.683364	WP_028690950.1/0.0e+00/MULTISPECIES: excinuclease ABC subunit UvrA [Proteobacteria] >KDD56897.1 putative excinuclease ABC, A subunit [Bordetella bronchiseptica OSU553] >KGE68052.1 excinuclease ABC subunit A [Pseudomonas fluorescens LMG 5329] >CUJ57770.1 Excinuclease ABC subunit A [Achromobacter sp. 2789STDY5608617] >CUK21895.1 Excinuclease ABC subunit A [Achromobacter sp. 2789STDY5608614] >KSD549…	CP021775.1/0.0/CP021775.1 Pseudomonas aeruginosa strain Pa58, complete genome	sp|P52087|UVRA_PAULE/3.1e-226/UvrABC system protein A (Fragment) OS=Paucimonas lemoignei GN=uvrA PE=3 SV=1	har:HEAR2032/0.0e+00/uvrA1; UvrABC system protein A (UvrA protein) (Excinuclease ABC subunit A); K03701 excinuclease ABC subunit A	NA	Unigene593_All/1.5e-15/ABC transporter	molecular_function:GO:0005524//ATP binding;GO:0016887//ATPase activity;
Unigene437_All	3082	296.95	532.25	0.841884012051107	7.70510621538461e-57	*	2.92542e-58	EGF61867.1/2.5e-240/glycine hydroxymethyltransferase [Klebsiella sp. MS 92-3] >AGT23140.1 glycine hydroxymethyltransferase [Klebsiella pneumoniae JM45] >ESB03428.1 glycine hydroxymethyltransferase [Klebsiella pneumoniae 909957] >AHE43195.1 Serine hydroxymethyltransferase [Klebsiella pneumoniae subsp. pneumoniae Kp13] >AHM78209.1 Serine hydroxymethyltransferase [Klebsiella pneumoniae 30684/NJST258…	CP022997.1/0.0/CP022997.1 Klebsiella pneumoniae strain 721005, complete genome	sp|Q3YZ04|GLYA_SHISS/9.1e-231/Serine hydroxymethyltransferase OS=Shigella sonnei (strain Ss046) GN=glyA PE=3 SV=1	eec:EcWSU1_03358/1.8e-238/glyA1; Serine hydroxymethyltransferase 1; K00600 glycine hydroxymethyltransferase [EC:2.1.2.1]	7290652/4.4e-100/[E] KOG2467 Glycine/serine hydroxymethyltransferase	Unigene437_All/9.3e-190/Serine hydroxymethyltransferase	biological_process:GO:0035999//tetrahydrofolate interconversion;GO:0019264//glycine biosynthetic process from serine;cellular_component:GO:0005737//cytoplasm;molecular_function:GO:0004372//glycine hydroxymethyltransferase activity;GO:0030170//pyridoxal phosphate binding;
Unigene224_All	5005	2.10	3.74	0.832648942221514	0.235509515725191	*	0.0901044	AHM81826.1/0.0e+00/Hypothetical protein KPNJ2_05054 [Klebsiella pneumoniae 30684/NJST258_2] >AHM87509.1 Hypothetical protein KPNJ1_05109 [Klebsiella pneumoniae 30660/NJST258_1]	CP022997.1/0.0/CP022997.1 Klebsiella pneumoniae strain 721005, complete genome	sp|A6TH46|DSBD_KLEP7/0.0e+00/Thiol:disulfide interchange protein DsbD OS=Klebsiella pneumoniae subsp. pneumoniae (strain ATCC 700721 / MGH 78578) GN=dsbD PE=3 SV=1	kpk:A593_12700/0.0e+00/dipZ; thiol:disulfide interchange protein precursor; K04084 thiol:disulfide interchange protein DsbD [EC:1.8.1.8]	Hs7706244/6.5e-16/[P] KOG3338 Divalent cation tolerance-related protein	Unigene224_All/1.1e-89/Protein of unknown function (DUF1176)	NA
Unigene398_All	2929	25.23	44.87	0.830610977700045	4.69231833457249e-05	*	7.37286e-06	WP_002887871.1/3.1e-272/MULTISPECIES: sodium:alanine symporter family protein [Enterobacterales] >YP_005225017.1 inner membrane transport protein [Klebsiella pneumoniae subsp. pneumoniae HS11286] >BAH61661.1 inner membrane transport protein [Klebsiella pneumoniae subsp. pneumoniae NTUH-K2044] >EEW38904.1 amino acid carrier protein [Klebsiella pneumoniae subsp. rhinoscleromatis ATCC 13884] >AEW594…	CP022997.1/0.0/CP022997.1 Klebsiella pneumoniae strain 721005, complete genome	sp|P30143|YAAJ_ECOLI/1.8e-199/Uncharacterized transporter YaaJ OS=Escherichia coli (strain K12) GN=yaaJ PE=3 SV=1	kqv:B8P98_23770/6.5e-267/sodium:alanine symporter family protein; K03310 alanine or glycine:cation symporter, AGCS family	NA	Unigene398_All/1.5e-141/Sodium:alanine symporter family	cellular_component:GO:0016021//integral component of membrane;GO:0005886//plasma membrane;molecular_function:GO:0015655//alanine:sodium symporter activity;
Unigene1316_All	573	12.17	21.54	0.823689081830479	0.48131495709571	*	0.255558	APP29244.1/1.4e-104/phage tail tape measure protein [Klebsiella pneumoniae]	CP022997.1/0.0/CP022997.1 Klebsiella pneumoniae strain 721005, complete genome	NA	kpa:KPNJ1_03653/2.1e-105/Phage tail protein	NA	Unigene1316_All/0.046/Borrelia burgdorferi protein of unknown function (DUF759)	NA
Unigene1432_All	3702	15.39	27.18	0.820552224439181	0.00053136326295082	*	9.46646e-05	WP_064317742.1/1.2e-260/MFS transporter [Klebsiella pneumoniae] >SBI99199.1 transporter [Klebsiella pneumoniae]	CP022997.1/0.0/CP022997.1 Klebsiella pneumoniae strain 721005, complete genome	sp|P37344|PSPF_ECOLI/1.4e-153/Psp operon transcriptional activator OS=Escherichia coli (strain K12) GN=pspF PE=1 SV=2	kqv:B8P98_15845/5.7e-252/MFS transporter; K08170 MFS transporter, DHA2 family, multidrug resistance protein	At1g51760/2.5e-57/[T] LSE0466 A IAA-amino acid hydrolase	Unigene1432_All/1.7e-40/Major Facilitator Superfamily	biological_process:GO:0055085//transmembrane transport;cellular_component:GO:0016021//integral component of membrane;
Unigene185_All	8370	750.26	1297.94	0.79076114494089	0	*	0	WP_002902695.1/0.0e+00/MULTISPECIES: primary-amine oxidase [Klebsiella] >YP_005226667.1 tyramine oxidase [Klebsiella pneumoniae subsp. pneumoniae HS11286] >ABR76899.1 copper amine oxidase (tyramine oxidase) [Klebsiella pneumoniae subsp. pneumoniae MGH 78578] >AEW61065.1 tyramine oxidase [Klebsiella pneumoniae subsp. pneumoniae HS11286] >EJJ41001.1 tyramine oxidase [Klebsiella pneumoniae subsp. pn…	CP022997.1/0.0/CP022997.1 Klebsiella pneumoniae strain 721005, complete genome	sp|P49250|AMO_KLEAE/0.0e+00/Primary amine oxidase OS=Klebsiella aerogenes GN=maoA PE=1 SV=1	koc:AB185_21610/0.0e+00/tynA; tyramine oxidase; K00276 primary-amine oxidase [EC:1.4.3.21]	YER073w/2.1e-99/[C] KOG2450 Aldehyde dehydrogenase	Unigene185_All/8.5e-127/Copper amine oxidase, enzyme domain	biological_process:GO:0009308//amine metabolic process;molecular_function:GO:0008131//primary amine oxidase activity;GO:0005507//copper ion binding;GO:0048038//quinone binding;
Unigene818_All	961	5.62	9.69	0.785926535194155	0.532933703927492	*	0.309114	WP_002894407.1/9.4e-154/MULTISPECIES: ribonuclease T(2) [Klebsiella] >YP_005225792.1 ribonuclease T2 [Klebsiella pneumoniae subsp. pneumoniae HS11286] >AEW60190.1 ribonuclease T2 [Klebsiella pneumoniae subsp. pneumoniae HS11286] >EJJ46578.1 ribonuclease I [Klebsiella pneumoniae subsp. pneumoniae KPNIH2] >EJJ46760.1 ribonuclease I [Klebsiella pneumoniae subsp. pneumoniae KPNIH4] >EJJ51522.1 ribonu…	CP022997.1/0.0/CP022997.1 Klebsiella pneumoniae strain 721005, complete genome	sp|P21338|RNI_ECOLI/1.7e-111/Ribonuclease I OS=Escherichia coli (strain K12) GN=rna PE=1 SV=1	kpe:KPK_3920/1.1e-149/rna; ribonuclease I; K01169 ribonuclease I (enterobacter ribonuclease) [EC:3.1.27.6]	NA	Unigene818_All/1.3e-12/Ribonuclease T2 family	molecular_function:GO:0008847//Enterobacter ribonuclease activity;GO:0003723//RNA binding;GO:0033897//ribonuclease T2 activity;
Unigene1419_All	3971	9.91	17.04	0.78196837303935	0.00968946947368421	*	0.0021507	WP_047219625.1/0.0e+00/transposase, partial [Delftia lacustris]	CP013215.1/0.0/CP013215.1 Klebsiella pneumoniae subsp. pneumoniae strain H11 plasmid pH11, complete sequence	sp|P06694|TNP2_ECOLX/0.0e+00/Transposase for transposon Tn21 OS=Escherichia coli GN=tnpA PE=3 SV=1	rmn:TK49_22100/0.0e+00/transposase	Hs22052670_1/2.0e-28/[P] KOG1482 Zn2+ transporter	Unigene1419_All/2.3e-63/Tn3 transposase DDE domain	biological_process:GO:0006313//transposition, DNA-mediated;molecular_function:GO:0004803//transposase activity;
Unigene1189_All	1257	8.31	14.27	0.780064952705419	0.329852817486339	*	0.1410352	OKB43551.1/1.4e-237/pullulanase [Klebsiella pneumoniae]	CP022997.1/0.0/CP022997.1 Klebsiella pneumoniae strain 721005, complete genome	sp|P07206|PULA_KLEPN/2.7e-221/Pullulanase OS=Klebsiella pneumoniae GN=pulA PE=1 SV=2	kpm:KPHS_08900/2.1e-238/pullulanase; K01200 pullulanase [EC:3.2.1.41]	At5g04360/1.5e-46/[G] KOG0470 1,4-alpha-glucan branching enzyme/starch branching enzyme II	Unigene1189_All/2.8e-19/Carbohydrate-binding module 48 (Isoamylase N-terminal domain)	NA
Unigene1307_All	2277	65.35	111.92	0.776208726481958	4.48585713705584e-08	*	5.16188e-09	AHM80189.1/0.0e+00/Ferric aerobactin receptor precursor [Klebsiella pneumoniae 30684/NJST258_2] >AHM85824.1 Ferric aerobactin receptor precursor [Klebsiella pneumoniae 30660/NJST258_1] >CDQ54045.1 iutA [Klebsiella pneumoniae]	CP022997.1/0.0/CP022997.1 Klebsiella pneumoniae strain 721005, complete genome	sp|Q6U607|IUTA_KLEPN/0.0e+00/Ferric aerobactin receptor OS=Klebsiella pneumoniae GN=iutA PE=1 SV=1	ror:RORB6_09115/0.0e+00/Aerobactin siderophore receptor IutA; K02014 iron complex outermembrane recepter protein	NA	Unigene1307_All/9.7e-30/TonB dependent receptor	NA
Unigene1544_All	1118	17.36	29.61	0.770317542733075	0.143813406315789	*	0.0478818	BAH61398.1/2.9e-130/hypothetical protein KP1_0526 [Klebsiella pneumoniae subsp. pneumoniae NTUH-K2044] >EGF55650.1 transcriptional regulator, RpiR family [Klebsiella sp. MS 92-3] >EKF80813.1 Hypothetical protein B819_146167 [Klebsiella pneumoniae subsp. pneumoniae KpQ3] >AHM87376.1 Transcriptional regulator, RpiR family protein [Klebsiella pneumoniae 30660/NJST258_1] >CDO16516.1 unnamed protein p…	CP022997.1/0.0/CP022997.1 Klebsiella pneumoniae strain 721005, complete genome	sp|O68281|HEXR_PSEAE/6.0e-15/HTH-type transcriptional regulator HexR OS=Pseudomonas aeruginosa (strain ATCC 15692 / DSM 22644 / CIP 104116 / JCM 14847 / LMG 12228 / 1C / PRS 101 / PAO1) GN=hexR PE=3 SV=2	ron:TE10_04690/3.4e-107/RpiR family transcriptional regulator	NA	Unigene1544_All/1.2e-13/Helix-turn-helix domain, rpiR family	biological_process:GO:1901135//carbohydrate derivative metabolic process;GO:0006351//transcription, DNA-templated;molecular_function:GO:0003677//DNA binding;GO:0097367//carbohydrate derivative binding;GO:0003700//DNA binding transcription factor activity;
Unigene659_All	553	16.37	27.77	0.762472855344692	0.455864143497758	*	0.237518	EHM48932.1/4.4e-87/xanthine phosphoribosyltransferase [Yokenella regensburgei ATCC 43003]	CP022997.1/0.0/CP022997.1 Klebsiella pneumoniae strain 721005, complete genome	sp|B5Y1E0|XGPT_KLEP3/2.3e-84/Xanthine phosphoribosyltransferase OS=Klebsiella pneumoniae (strain 342) GN=gpt PE=3 SV=1	kpa:KPNJ1_04471/1.1e-82/Xanthine-guanine phosphoribosyltransferase; K00769 xanthine phosphoribosyltransferase [EC:2.4.2.22]	NA	Unigene659_All/6.1e-15/Phosphoribosyl transferase domain	biological_process:GO:0006166//purine ribonucleoside salvage;GO:0032265//XMP salvage;cellular_component:GO:0005886//plasma membrane;molecular_function:GO:0000287//magnesium ion binding;GO:0000310//xanthine phosphoribosyltransferase activity;GO:0046872//metal ion binding;GO:0016757//transferase activity, transferring glycosyl groups;
Unigene1701_All	1777	849.74	1436.90	0.757866278083863	2.51033984e-70	*	8.06476e-72	AHM79672.1/4.3e-136/Hypothetical protein KPNJ2_02892 [Klebsiella pneumoniae 30684/NJST258_2] >AHM85298.1 Hypothetical protein KPNJ1_02892 [Klebsiella pneumoniae 30660/NJST258_1] >OVW57958.1 hypothetical protein BME48_08720 [Klebsiella pneumoniae] >OVW63985.1 hypothetical protein BME47_09345 [Klebsiella pneumoniae] >OVX02506.1 hypothetical protein BME42_10695 [Klebsiella pneumoniae]	CP022997.1/0.0/CP022997.1 Klebsiella pneumoniae strain 721005, complete genome	sp|P0A952|ATDA_ECO57/1.1e-95/Spermidine N(1)-acetyltransferase OS=Escherichia coli O157:H7 GN=speG PE=3 SV=2	kpc:KPNIH10_12440/6.8e-134/lipoprotein	NA	Unigene1701_All/1.3e-120/Uncharacterised protein family (UPF0257)	NA
CL44.Contig3_All	2326	10.04	16.96	0.756376900612427	0.0813183506743738	*	0.024652	WP_060175473.1/9.3e-264/amino acid permease [Klebsiella pneumoniae] >AMA22984.1 D-alanine/D-serine/glycine permease [Klebsiella pneumoniae subsp. pneumoniae]	CP022997.1/0.0/CP022997.1 Klebsiella pneumoniae strain 721005, complete genome	sp|P0A190|YIFK_SALTI/5.6e-249/Probable transport protein YifK OS=Salmonella typhi GN=yifK PE=3 SV=1	kom:HR38_06190/4.1e-256/D-alanine/D-serine/glycine permease; K03293 amino acid transporter, AAT family	YNL268w/9.2e-66/[E] KOG1286 Amino acid transporters	CL44.Contig3_All/1.5e-101/Amino acid permease	NA
CL35.Contig1_All	8927	238.08	400.78	0.751364084407799	3.98134391351351e-105	*	8.60454e-107	WP_000401180.1/0.0e+00/ABC transporter ATP-binding protein [Escherichia coli] >YP_002412988.1 siderophore ABC transporter permease/ATP-binding protein [Escherichia coli UMN026] >CAR13459.1 permease and ATP-binding protein of yersiniabactin-iron ABC transporter YbtQ [Escherichia coli UMN026] >EFI20059.1 YbtQ protein [Escherichia coli FVEC1302] >ALY13487.1 ABC transporter [Escherichia coli]	CP017385.1/0.0/CP017385.1 Klebsiella pneumoniae strain KP36, complete genome	sp|A6TB83|MTFA_KLEP7/4.8e-155/Protein MtfA OS=Klebsiella pneumoniae subsp. pneumoniae (strain ATCC 700721 / MGH 78578) GN=mtfA PE=1 SV=2	eum:ECUMN_2270/0.0e+00/irp; siderophore ABC transporter permease/ATP-binding protein; K06147 ATP-binding cassette, subfamily B, bacterial	CE03260/3.7e-62/[Q] KOG0055 Multidrug/pheromone exporter, ABC superfamily	CL35.Contig1_All/2e-32/ABC transporter	cellular_component:GO:0016021//integral component of membrane;molecular_function:GO:0005524//ATP binding;GO:0042626//ATPase activity, coupled to transmembrane movement of substances;
Unigene770_All	1741	2.43	4.08	0.747612838365715	0.614329453853473	*	0.377138	WP_004199943.1/6.2e-305/gamma-glutamyltransferase family protein [Klebsiella pneumoniae] >YP_005227017.1 putative gamma-glutamyltransferase [Klebsiella pneumoniae subsp. pneumoniae HS11286] >AEW61415.1 putative gamma-glutamyltransferase [Klebsiella pneumoniae subsp. pneumoniae HS11286] >EMR21467.1 gamma-glutamyltransferase [Klebsiella pneumoniae ATCC BAA-2146] >AGT24215.1 gamma-glutamyltransferas…	CP022997.1/0.0/CP022997.1 Klebsiella pneumoniae strain 721005, complete genome	sp|O05218|YWRD_BACSU/1.0e-106/Glutathione hydrolase-like YwrD proenzyme OS=Bacillus subtilis (strain 168) GN=ywrD PE=1 SV=1	ror:RORB6_09670/3.9e-259/gamma-glutamyltransferase; K00681 gamma-glutamyltranspeptidase / glutathione hydrolase [EC:2.3.2.2 3.4.19.13]	At4g39650/1.7e-35/[E] KOG2410 Gamma-glutamyltransferase	Unigene770_All/2.4e-129/Gamma-glutamyltranspeptidase	biological_process:GO:0006751//glutathione catabolic process;molecular_function:GO:0036374//glutathione hydrolase activity;GO:0016740//transferase activity;
CL6.Contig1_All	1648	2.58	4.33	0.746995959303471	0.613745490494297	*	0.377138	WP_070182061.1/2.3e-256/aromatic amino acid transporter AroP [Klebsiella pneumoniae] >OFB53440.1 aromatic amino acid transporter AroP [Klebsiella pneumoniae]	CP022997.1/0.0/CP022997.1 Klebsiella pneumoniae strain 721005, complete genome	sp|P15993|AROP_ECOLI/1.4e-249/Aromatic amino acid transport protein AroP OS=Escherichia coli (strain K12) GN=aroP PE=1 SV=3	ecg:E2348C_0115/6.5e-248/aroP; aromatic amino acid transporter; K11734 aromatic amino acid transport protein AroP	YEL063c/3.1e-68/[E] KOG1286 Amino acid transporters	CL6.Contig1_All/2.2e-125/Amino acid permease	NA
Unigene1181_All	1314	340.34	570.58	0.745452457846987	8.54622498461538e-20	*	6.48954e-21	WP_004189584.1/1.2e-159/MULTISPECIES: LysR family transcriptional regulator [Enterobacteriaceae] >YP_005227330.1 LysR family transcriptional regulator [Klebsiella pneumoniae subsp. pneumoniae HS11286] >AEW61728.1 LysR family transcriptional regulator [Klebsiella pneumoniae subsp. pneumoniae HS11286] >AFQ65506.1 LysR family transcriptional regulator [Klebsiella pneumoniae subsp. pneumoniae 1084] >…	CP022997.1/0.0/CP022997.1 Klebsiella pneumoniae strain 721005, complete genome	sp|P52696|YBHD_ECOLI/7.2e-36/Uncharacterized HTH-type transcriptional regulator YbhD OS=Escherichia coli (strain K12) GN=ybhD PE=4 SV=3	kpp:A79E_2200/1.8e-160/LysR family transcriptional regulator; K17737 LysR family transcriptional regulator, carnitine catabolism transcriptional activator	NA	Unigene1181_All/1.7e-41/LysR substrate binding domain	biological_process:GO:0006351//transcription, DNA-templated;molecular_function:GO:0003677//DNA binding;GO:0003700//DNA binding transcription factor activity;
Unigene58_All	2024	4.14	6.94	0.745304895078936	0.418900498892989	*	0.1989288	WP_004142122.1/4.9e-245/MULTISPECIES: acyl-CoA thioesterase [Enterobacterales] >ABR76227.1 putative pectinesterase [Klebsiella pneumoniae subsp. pneumoniae MGH 78578] >EEW42538.1 Pectinesterase [Klebsiella pneumoniae subsp. rhinoscleromatis ATCC 13884] >EGF61995.1 pectinesterase B [Klebsiella sp. MS 92-3] >AEJ97268.1 acyl-CoA thioesterase [Klebsiella pneumoniae KCTC 2242] >EHL93370.1 hypothetical…	CP022997.1/0.0/CP022997.1 Klebsiella pneumoniae strain 721005, complete genome	sp|Q47474|PMEB_DICD3/1.5e-101/Pectinesterase B OS=Dickeya dadantii (strain 3937) GN=pemB PE=1 SV=2	eae:EAE_14400/1.2e-230/acyl-CoA thioesterase; K01051 pectinesterase [EC:3.1.1.11]	At5g64640/5.3e-09/[M] LSE0024 A Pectinesterase	Unigene58_All/2.4e-15/Pectinesterase	biological_process:GO:0045490//pectin catabolic process;GO:0042545//cell wall modification;cellular_component:GO:0005618//cell wall;molecular_function:GO:0045330//aspartyl esterase activity;GO:0030599//pectinesterase activity;
Unigene1699_All	3647	1331.49	2231.50	0.744972213193013	4.34484675555555e-228	*	4.56818e-230	WP_013213986.1/5.1e-184/MULTISPECIES: IS1182 family transposase [Gammaproteobacteria] >YP_003754011.1 putative ISKpn6-like transposase (plasmid) [Klebsiella pneumoniae] >YP_005229653.1 putative transposase (plasmid) [Klebsiella pneumoniae subsp. pneumoniae HS11286] >YP_007688775.1 putative transposase (plasmid) [Klebsiella pneumoniae] >YP_008532706.1 TnpA (plasmid) [Pseudomonas aeruginosa] >YP_00…	CP017086.1/0.0/CP017086.1 Proteus mirabilis strain T18 plasmid pT18, complete sequence	sp|Q9F663|BLKPC_KLEPN/1.0e-164/Carbapenem-hydrolyzing beta-lactamase KPC OS=Klebsiella pneumoniae GN=bla PE=1 SV=2	panp:PSNIH2_19905/4.9e-163/beta-lactamase; K18768 beta-lactamase class A KPC [EC:3.5.2.6]	NA	Unigene1699_All/1.4e-16/Transposase DDE domain	biological_process:GO:0046677//response to antibiotic;GO:0030655//beta-lactam antibiotic catabolic process;molecular_function:GO:0008800//beta-lactamase activity;
Unigene128_All	552	14.59	24.35	0.738941889051814	0.496180443540183	*	0.284898	WP_004218531.1/1.8e-64/MULTISPECIES: recombination protein NinB [Klebsiella] >CCM80701.1 NinB family protein [Klebsiella pneumoniae subsp. pneumoniae ST258-K26BO] >CCM90075.1 NinB family protein [Klebsiella pneumoniae subsp. pneumoniae ST258-K28BO] >CCM93910.1 NinB family protein [Klebsiella pneumoniae subsp. pneumoniae ST512-K30BO] >ENY54798.1 ninB protein [Klebsiella pneumoniae subsp. pneumonia…	CP022997.1/0.0/CP022997.1 Klebsiella pneumoniae strain 721005, complete genome	sp|P68651|NINB_ECOL6/4.1e-09/P21 prophage-derived protein NinB OS=Escherichia coli O6:H1 (strain CFT073 / ATCC 700928 / UPEC) GN=ninB PE=3 SV=1	kpnu:LI86_15415/2.7e-65/ninB protein	NA	NA	NA
Unigene1243_All	4342	174.94	291.47	0.73648720050807	1.30153324137931e-35	*	6.6141e-37	WP_071080884.1/2.4e-289/carboxypeptidase M32 [Klebsiella pneumoniae] >SAS14204.1 thermostable carboxypeptidase 1 [Klebsiella pneumoniae]	CP022997.1/0.0/CP022997.1 Klebsiella pneumoniae strain 721005, complete genome	sp|P43531|YNFM_ECOLI/6.4e-206/Inner membrane transport protein YnfM OS=Escherichia coli (strain K12) GN=ynfM PE=1 SV=2	kox:KOX_21595/4.3e-259/carboxypeptidase Taq; K01299 carboxypeptidase Taq [EC:3.4.17.19]	CE29547/3.3e-08/[R] KOG0255 Synaptic vesicle transporter SVOP and related transporters (major facilitator superfamily)	Unigene1243_All/1.2e-99/Carboxypeptidase Taq (M32) metallopeptidase	molecular_function:GO:0004180//carboxypeptidase activity;
Unigene92_All	1214	95.02	157.86	0.732342542476202	2.43966042352941e-05	*	3.63384e-06	APV46215.1/6.7e-205/OmpK35, partial [Klebsiella pneumoniae] >APV46216.1 OmpK35, partial [Klebsiella pneumoniae] >APV46217.1 OmpK35, partial [Klebsiella pneumoniae] >APV46218.1 OmpK35, partial [Klebsiella pneumoniae]	CP022997.1/0.0/CP022997.1 Klebsiella pneumoniae strain 721005, complete genome	sp|J9RX10|YEDS_ECOLX/4.5e-125/Outer membrane protein YedS OS=Escherichia coli GN=yedS PE=2 SV=1	kpz:KPNIH27_08675/1.2e-195/membrane protein; K09476 outer membrane pore protein F	CE05971/1.1e-09/[T] LSE0513 C 7-transmembrane receptor	Unigene92_All/9e-122/Gram-negative porin	NA
Unigene587_All	3505	47.69	79.17	0.731267068653067	3.82537665306122e-08	*	4.37952e-09	WP_069334552.1/2.0e-193/pheromone autoinducer 2 transporter [Klebsiella pneumoniae] >ODN14462.1 pheromone autoinducer 2 transporter [Klebsiella pneumoniae]	CP022997.1/0.0/CP022997.1 Klebsiella pneumoniae strain 721005, complete genome	sp|P0AFS6|TQSA_SHIFL/3.0e-153/AI-2 transport protein TqsA OS=Shigella flexneri GN=tqsA PE=3 SV=1	senc:SEET0819_14065/1.0e-157/tqsA; pheromone autoinducer 2 transporter; K11744 AI-2 transport protein TqsA	NA	Unigene587_All/7e-70/AI-2E family transporter	cellular_component:GO:0016021//integral component of membrane;
Unigene1509_All	3563	4.12	6.80	0.722890408954483	0.234948273200613	*	0.0896152	BAH63872.1/1.4e-231/putative transport system membrane component [Klebsiella pneumoniae subsp. pneumoniae NTUH-K2044] >AHM79046.1 Multidrug resistance protein [Klebsiella pneumoniae 30684/NJST258_2] >AHM84712.1 Multidrug resistance protein [Klebsiella pneumoniae 30660/NJST258_1]	CP022997.1/0.0/CP022997.1 Klebsiella pneumoniae strain 721005, complete genome	sp|P9WJX5|Y849_MYCTU/1.3e-50/Uncharacterized MFS-type transporter Rv0849 OS=Mycobacterium tuberculosis (strain ATCC 25618 / H37Rv) GN=Rv0849 PE=3 SV=1	ecv:APECO1_O1CoBM99/2.3e-229/eitD; EitD	At5g20980/8.7e-23/[E] KOG2263 Methionine synthase II (cobalamin-independent)	Unigene1509_All/3.3e-26/Major Facilitator Superfamily	NA
Unigene4_All	8021	8.97	14.80	0.722417285597051	0.000661857005128205	*	0.0001206188	WP_079902265.1/0.0e+00/oxaloacetate decarboxylase subunit alpha [Salmonella enterica] >OPP28816.1 oxaloacetate decarboxylase subunit alpha [Salmonella enterica subsp. enterica serovar Enteritidis] >OPR38493.1 oxaloacetate decarboxylase subunit alpha [Salmonella enterica subsp. enterica serovar Enteritidis]	CP022882.1/0.0/CP022882.1 Klebsiella pneumoniae strain 911021, complete genome	sp|P13187|DCOA_KLEPN/0.0e+00/Oxaloacetate decarboxylase alpha chain OS=Klebsiella pneumoniae GN=oadA PE=3 SV=2	kpnu:LI86_22615/0.0e+00/oxaloacetate decarboxylase; K01571 oxaloacetate decarboxylase, alpha subunit [EC:4.1.1.3]	CE09072/4.6e-80/[C] KOG0369 Pyruvate carboxylase	Unigene4_All/6.2e-73/HMGL-like	NA
Unigene1403_All	920	3.94	6.49	0.720022848542762	0.665567866444073	*	0.465742	WP_072241236.1/2.2e-176/FAD-binding dehydrogenase [Klebsiella pneumoniae] >AST75869.1 FAD-binding dehydrogenase [Klebsiella pneumoniae subsp. pneumoniae]	CP022997.1/0.0/CP022997.1 Klebsiella pneumoniae strain 721005, complete genome	sp|A0R4S9|3O1D_MYCS2/8.6e-44/3-oxosteroid 1-dehydrogenase OS=Mycobacterium smegmatis (strain ATCC 700084 / mc(2)155) GN=ksdD PE=1 SV=1	kpg:KPNIH32_05905/3.3e-177/FAD-binding dehydrogenase	CE01955/3.2e-06/[C] KOG2404 Fumarate reductase, flavoprotein subunit	Unigene1403_All/1.5e-55/FAD binding domain	NA
Unigene1645_All	1591	2.14	3.50	0.709744125431182	0.663905332223147	*	0.465742	CCI74581.1/1.4e-199/sbp [Klebsiella pneumoniae subsp. rhinoscleromatis SB3432] >EOZ33059.1 sulfate-binding protein [Klebsiella pneumoniae VAKPC280] >CDK92893.1 Sulfate-binding protein Sbp [Klebsiella pneumoniae IS33] >AHM76887.1 Sulfate-binding protein [Klebsiella pneumoniae 30684/NJST258_2] >AHM82512.1 Sulfate-binding protein [Klebsiella pneumoniae 30660/NJST258_1] >AJB30083.1 Sulfate-binding pr…	CP022997.1/0.0/CP022997.1 Klebsiella pneumoniae strain 721005, complete genome	sp|P0AG78|SUBI_ECOLI/9.3e-179/Sulfate-binding protein OS=Escherichia coli (strain K12) GN=sbp PE=1 SV=1	kpr:KPR_0349/2.2e-200/sbp; highly similar to sulfate-binding protein from Shigella flexneri (sp|P0AG79); K02048 sulfate transport system substrate-binding protein	NA	Unigene1645_All/3.8e-47/Bacterial extracellular solute-binding protein	molecular_function:GO:1901681//sulfur compound binding;GO:0015419//ATPase-coupled sulfate transmembrane transporter activity;
Unigene944_All	3489	0.93	1.52	0.708768702335554	0.665012763969975	*	0.465742	WP_004210172.1/0.0e+00/glycine--tRNA ligase subunit beta [Klebsiella pneumoniae] >EMB12704.1 glycyl-tRNA ligase subunit beta [Klebsiella pneumoniae hvKP1]	CP022997.1/0.0/CP022997.1 Klebsiella pneumoniae strain 721005, complete genome	sp|A8G7U0|SYGB_SERP5/0.0e+00/Glycine--tRNA ligase beta subunit OS=Serratia proteamaculans (strain 568) GN=glyS PE=3 SV=1	seec:CFSAN002050_25240/0.0e+00/glyS; glycyl-tRNA synthetase; K01879 glycyl-tRNA synthetase beta chain [EC:6.1.1.14]	NA	Unigene944_All/8.8e-216/Glycyl-tRNA synthetase beta subunit	NA
Unigene669_All	2454	1.35	2.20	0.704544116473829	0.663352998336106	*	0.465742	WP_004146794.1/3.6e-290/MULTISPECIES: methylmalonate-semialdehyde dehydrogenase (CoA acylating) [Enterobacterales] >YP_005224823.1 putative aldehyde dehydrogenase [Klebsiella pneumoniae subsp. pneumoniae HS11286] >ABR80021.1 putative aldehyde dehydrogenase [Klebsiella pneumoniae subsp. pneumoniae MGH 78578] >ACI10949.1 methylmalonate-semialdehyde dehydrogenase (acylating) [Klebsiella pneumoniae 3…	CP022997.1/0.0/CP022997.1 Klebsiella pneumoniae strain 721005, complete genome	sp|Q9KAH5|IOLA_BACHD/7.0e-141/Malonate-semialdehyde dehydrogenase OS=Bacillus halodurans (strain ATCC BAA-125 / DSM 18197 / FERM 7344 / JCM 9153 / C-125) GN=iolA PE=3 SV=1	koe:A225_0548/3.5e-274/Methylmalonate-semialdehyde dehydrogenase; K00140 malonate-semialdehyde dehydrogenase (acetylating) / methylmalonate-semialdehyde dehydrogenase [EC:1.2.1.18 1.2.1.27]	At2g14170/5.2e-128/[EG] KOG2449 Methylmalonate semialdehyde dehydrogenase	Unigene669_All/4.3e-137/Aldehyde dehydrogenase family	molecular_function:GO:0018478//malonate-semialdehyde dehydrogenase (acetylating) activity;GO:0004491//methylmalonate-semialdehyde dehydrogenase (acylating) activity;
Unigene191_All	5309	2.43	3.94	0.697239315850595	0.350820027943079	*	0.1584018	WP_095443218.1/0.0e+00/urocanate hydratase [Enterobacter cloacae] >PAO20314.1 urocanate hydratase [Enterobacter cloacae]	CP003999.1/0.0/CP003999.1 Klebsiella pneumoniae subsp. pneumoniae Kp13, complete genome	sp|Q7N295|HUTU_PHOLL/7.2e-292/Urocanate hydratase OS=Photorhabdus luminescens subsp. laumondii (strain DSM 15139 / CIP 105565 / TT01) GN=hutU PE=3 SV=1	eclg:EC036_12950/0.0e+00/urocanate hydratase; K01712 urocanate hydratase [EC:4.2.1.49]	Hs4504333/1.3e-107/[Q] KOG0222 Phenylalanine and histidine ammonia-lyase	Unigene191_All/2e-262/Urocanase	biological_process:GO:0019557//histidine catabolic process to glutamate and formate;GO:0019556//histidine catabolic process to glutamate and formamide;cellular_component:GO:0005737//cytoplasm;molecular_function:GO:0016153//urocanate hydratase activity;
Unigene270_All	4109	46.98	75.76	0.689389617456188	2.73201837948718e-08	*	3.11182e-09	WP_008806570.1/0.0e+00/MULTISPECIES: NADPH-dependent 2,4-dienoyl-CoA reductase [Klebsiella] >EFD84468.1 2,4-dienoyl-CoA reductase (NADPH) [Klebsiella sp. 1_1_55] >KMH03096.1 2,4-dienoyl-CoA reductase [NADPH] [Klebsiella variicola]	CP022882.1/0.0/CP022882.1 Klebsiella pneumoniae strain 911021, complete genome	sp|P42593|FADH_ECOLI/0.0e+00/2,4-dienoyl-CoA reductase OS=Escherichia coli (strain K12) GN=fadH PE=1 SV=3	kok:KONIH1_25845/0.0e+00/fadH; 2,4-dienoyl-CoA reductase; K00219 2,4-dienoyl-CoA reductase (NADPH2) [EC:1.3.1.34]	At1g76690/5.3e-24/[CR] KOG0134 NADH:flavin oxidoreductase/12-oxophytodienoate reductase	Unigene270_All/1.3e-96/NADH:flavin oxidoreductase / NADH oxidase family	NA
Unigene1579_All	408	8.20	13.22	0.689026362002246	0.727271007976795	*	0.58581	AHM77596.1/4.8e-22/Hypothetical protein KPNJ2_00816 [Klebsiella pneumoniae 30684/NJST258_2] >AHM83187.1 Hypothetical protein KPNJ1_00781 [Klebsiella pneumoniae 30660/NJST258_1]	CP022997.1/0.0/CP022997.1 Klebsiella pneumoniae strain 721005, complete genome	NA	kpa:KPNJ1_00781/7.2e-23/Hypothetical protein	NA	NA	NA
Unigene1737_All	413	8.06	12.99	0.688549686919914	0.725692272069465	*	0.58581	WP_069345578.1/3.1e-53/pyrophosphatase [Klebsiella pneumoniae] >ODO93159.1 pyrophosphatase [Klebsiella pneumoniae] >ODP25114.1 pyrophosphatase [Klebsiella pneumoniae]	CP022997.1/0.0/CP022997.1 Klebsiella pneumoniae strain 721005, complete genome	sp|Q8GQS5|IPYR_AQUPY/1.5e-16/Inorganic pyrophosphatase OS=Aquifex pyrophilus GN=ppa PE=3 SV=1	kpne:KU54_012205/4.7e-54/potassium ABC transporter ATPase; K01507 inorganic pyrophosphatase [EC:3.6.1.1]	At1g01050/5.7e-11/[C] KOG1626 Inorganic pyrophosphatase/Nucleosome remodeling factor, subunit NURF38	Unigene1737_All/4.5e-16/Inorganic pyrophosphatase	biological_process:GO:0006796//phosphate-containing compound metabolic process;cellular_component:GO:0005737//cytoplasm;molecular_function:GO:0000287//magnesium ion binding;GO:0004427//inorganic diphosphatase activity;
Unigene97_All	3181	2.83	4.55	0.685064492254176	0.453907439613527	*	0.21953	AHM80806.1/0.0e+00/Ferrienterobactin receptor precursor [Klebsiella pneumoniae 30684/NJST258_2]	CP022997.1/0.0/CP022997.1 Klebsiella pneumoniae strain 721005, complete genome	sp|P05825|FEPA_ECOLI/0.0e+00/Ferrienterobactin receptor OS=Escherichia coli (strain K12) GN=fepA PE=1 SV=2	ear:CCG31251/0.0e+00/TonB-dependent receptor; Outer membrane receptor for ferric enterobactin and colicins B, D; K19611 ferric enterobactin receptor	Hs22064376/4.6e-07/[WV] KOG1216 von Willebrand factor and related coagulation proteins	Unigene97_All/1.1e-49/TonB dependent receptor	biological_process:GO:0015891//siderophore transport;cellular_component:GO:0009279//cell outer membrane;molecular_function:GO:0004872//receptor activity;GO:0005506//iron ion binding;
Unigene601_All	4525	3.93	6.31	0.683110692723942	0.213396853418124	*	0.0784034	WP_048671813.1/0.0e+00/carbamoyl-phosphate synthase large subunit [Klebsiella pneumoniae]	CP022997.1/0.0/CP022997.1 Klebsiella pneumoniae strain 721005, complete genome	sp|P14846|CARB_SALTY/0.0e+00/Carbamoyl-phosphate synthase large chain OS=Salmonella typhimurium (strain LT2 / SGSC1412 / ATCC 700720) GN=carB PE=3 SV=4	ear:CCG31790/0.0e+00/Carbamoyl-phosphate synthase large chain (EC 6.3.5.5); K01955 carbamoyl-phosphate synthase large subunit [EC:6.3.5.5]	YJL130c/9.1e-227/[R] KOG0370 Multifunctional pyrimidine synthesis protein CAD (includes carbamoyl-phophate synthetase, aspartate transcarbamylase, and glutamine amidotransferase)	Unigene601_All/1.7e-118/Carbamoyl-phosphate synthase L chain, ATP binding domain	NA
Unigene586_All	1511	21.51	34.40	0.677401040166399	0.0766384279611651	*	0.0230542	ABR78522.1/2.2e-128/putative coenzyme PQQ synthesis protein, nitrogenase iron-molybdenum domain [Klebsiella pneumoniae subsp. pneumoniae MGH 78578] >EEW42154.1 radical SAM domain protein [Klebsiella pneumoniae subsp. rhinoscleromatis ATCC 13884] >EGF60548.1 radical SAM domain protein [Klebsiella sp. MS 92-3] >EKF77503.1 Putative coenzyme PQQ synthesis protein, nitrogenase iron-molybdenum domain p…	CP022997.1/0.0/CP022997.1 Klebsiella pneumoniae strain 721005, complete genome	sp|P64554|QUEE_ECOLI/6.4e-121/7-carboxy-7-deazaguanine synthase OS=Escherichia coli (strain K12) GN=queE PE=3 SV=1	kpa:KPNJ1_01120/3.3e-129/Queuosine biosynthesis protein QueE; K10026 7-carboxy-7-deazaguanine synthase [EC:4.3.99.3]	Hs4506331/2.8e-07/[H] KOG4105 6-pyruvoyl tetrahydrobiopterin synthase	Unigene586_All/3.9e-13/4Fe-4S single cluster domain	biological_process:GO:0008616//queuosine biosynthetic process;molecular_function:GO:0000287//magnesium ion binding;GO:0016840//carbon-nitrogen lyase activity;GO:0051539//4 iron, 4 sulfur cluster binding;GO:1904047//S-adenosyl-L-methionine binding;
Unigene498_All	520	17.72	28.25	0.672872263634894	0.536877705115346	*	0.312656	WP_046181622.1/2.8e-91/type VI secretion system tip protein VgrG [Klebsiella pneumoniae]	CP022997.1/0.0/CP022997.1 Klebsiella pneumoniae strain 721005, complete genome	NA	kpnu:LI86_14590/4.2e-92/type IV secretion protein Rhs; K11904 type VI secretion system secreted protein VgrG	NA	Unigene498_All/1.4e-47/Uncharacterized protein conserved in bacteria (DUF2345)	NA
Unigene963_All	1513	105.72	167.00	0.659599772607207	5.93568642622951e-06	*	8.45974e-07	WP_004200067.1/1.1e-156/transcriptional activator RhaS [Klebsiella pneumoniae] >YP_005227160.1 positive regulator for rhaBAD operon [Klebsiella pneumoniae subsp. pneumoniae HS11286] >AEW61558.1 positive regulator for rhaBAD operon [Klebsiella pneumoniae subsp. pneumoniae HS11286] >EMR21598.1 positive regulator for rhaBAD operon [Klebsiella pneumoniae ATCC BAA-2146] >EOY66230.1 putative HTH-type t…	CP022997.1/0.0/CP022997.1 Klebsiella pneumoniae strain 721005, complete genome	sp|P76121|YDDH_ECOLI/5.2e-86/Uncharacterized protein YddH OS=Escherichia coli (strain K12) GN=yddH PE=3 SV=2	kpj:N559_2401/1.7e-157/positive regulator for rhaBAD operon; K02855 AraC family transcriptional regulator, L-rhamnose operon regulatory protein RhaS	NA	Unigene963_All/3.6e-22/Helix-turn-helix domain	biological_process:GO:0006351//transcription, DNA-templated;cellular_component:GO:0005737//cytoplasm;molecular_function:GO:0043565//sequence-specific DNA binding;GO:0003700//DNA binding transcription factor activity;
Unigene1160_All	730	3.87	6.11	0.658838813674319	0.726744	*	0.58581	NA	CP022997.1/0.0/CP022997.1 Klebsiella pneumoniae strain 721005, complete genome	sp|A6TCM7|SSRP_KLEP7/1.1e-89/SsrA-binding protein OS=Klebsiella pneumoniae subsp. pneumoniae (strain ATCC 700721 / MGH 78578) GN=smpB PE=3 SV=1	kpg:KPNIH32_20900/5.1e-88/smpB; SsrA-binding protein; K03664 SsrA-binding protein	NA	Unigene1160_All/1.3e-27/SmpB protein	NA
Unigene1721_All	2517	47.96	75.57	0.655981964041174	7.97925498916968e-05	*	1.291036e-05	EFD84760.1/7.9e-168/recombination-associated protein RdgC [Klebsiella sp. 1_1_55] >EKF80296.1 Recombination-associated protein rdgC [Klebsiella pneumoniae subsp. pneumoniae KpQ3] >CCI78616.1 rdgC [Klebsiella pneumoniae subsp. rhinoscleromatis SB3432] >AHE46082.1 Recombination-associated protein rdgC [Klebsiella pneumoniae subsp. pneumoniae Kp13] >AHM81095.1 Recombination associated protein rdgC […	CP022997.1/0.0/CP022997.1 Klebsiella pneumoniae strain 721005, complete genome	sp|Q8ZC18|RDGC_YERPE/1.0e-142/Recombination-associated protein RdgC OS=Yersinia pestis GN=rdgC PE=3 SV=1	kpr:KPR_4388/1.2e-168/rdgC; highly similar to recombination-associated protein RdgC from Klebsiella pneumoniae subsp. pneumoniae strain ATCC 700721 - MGH 78578 9sp|A6T5B7); K03554 recombination associated protein RdgC	NA	Unigene1721_All/2.2e-127/Putative exonuclease, RdgC	biological_process:GO:0006310//DNA recombination;cellular_component:GO:0009295//nucleoid;GO:0005737//cytoplasm;molecular_function:GO:0004527//exonuclease activity;GO:0003677//DNA binding;
Unigene1005_All	738	7.65	12.05	0.65550149353731	0.652456321167883	*	0.417694	WP_070087119.1/5.4e-117/LysR family transcriptional regulator [Pseudomonas sp. NBRC 111122] >PCA69006.1 LysR family transcriptional regulator [Pseudomonas aeruginosa]	CP021775.1/0.0/CP021775.1 Pseudomonas aeruginosa strain Pa58, complete genome	sp|P20667|CATR_PSEPU/1.4e-07/HTH-type transcriptional regulator CatR OS=Pseudomonas putida GN=catR PE=4 SV=1	axo:NH44784_010141/8.2e-118/LysR family transcriptional regulator YnfL	NA	Unigene1005_All/5.6e-36/LysR substrate binding domain	biological_process:GO:0006351//transcription, DNA-templated;molecular_function:GO:0003677//DNA binding;GO:0003700//DNA binding transcription factor activity;
Unigene1113_All	3499	40.31	63.27	0.650383812663768	1.60457715662651e-05	*	2.33376e-06	NA	CP022997.1/0.0/CP022997.1 Klebsiella pneumoniae strain 721005, complete genome	sp|P0ABU4|YCHF_SHIFL/1.5e-197/Ribosome-binding ATPase YchF OS=Shigella flexneri GN=ychF PE=3 SV=2	eclg:EC036_25860/3.3e-201/GTP-binding protein YchF; K06942 ribosome-binding ATPase	At1g56050/4.0e-105/[R] KOG1491 Predicted GTP-binding protein (ODN superfamily)	Unigene1113_All/4.2e-40/Protein of unknown function (DUF933)	NA
Unigene1264_All	3792	23.37	36.68	0.650335904812229	0.00096320116	*	0.0001800376	AFQ68050.1/1.8e-203/Lysophospholipase L2 [Klebsiella pneumoniae subsp. pneumoniae 1084]	CP022997.1/0.0/CP022997.1 Klebsiella pneumoniae strain 721005, complete genome	sp|P0A9F9|METR_ECOLI/4.8e-165/HTH-type transcriptional regulator MetR OS=Escherichia coli (strain K12) GN=metR PE=1 SV=1	ror:RORB6_17780/6.0e-180/lysophospholipase L2; K01048 lysophospholipase [EC:3.1.1.5]	NA	Unigene1264_All/3.9e-56/Serine aminopeptidase, S33	NA
Unigene733_All	7365	224.86	352.39	0.648145939409808	7.316446e-59	*	2.73512e-60	WP_040024505.1/3.1e-228/MFS transporter [Klebsiella pneumoniae] >OLR09692.1 MFS transporter [Klebsiella pneumoniae]	CP022997.1/0.0/CP022997.1 Klebsiella pneumoniae strain 721005, complete genome	sp|Q8XFG0|MDTM_SALTI/4.5e-143/Multidrug resistance protein MdtM OS=Salmonella typhi GN=mdtM PE=3 SV=1	eae:EAE_17315/2.0e-203/major facilitator superfamily protein	At1g67940/4.9e-28/[Q] KOG0055 Multidrug/pheromone exporter, ABC superfamily	Unigene733_All/4.3e-24/Major Facilitator Superfamily	biological_process:GO:0008643//carbohydrate transport;GO:0055085//transmembrane transport;cellular_component:GO:0016021//integral component of membrane;molecular_function:GO:0005215//transporter activity;
Unigene1254_All	8101	354.47	555.47	0.648045463736695	1.02746338461538e-101	*	2.3406e-103	OUE84224.1/0.0e+00/fumarate reductase flavoprotein subunit, partial [Klebsiella aerogenes]	CP022997.1/0.0/CP022997.1 Klebsiella pneumoniae strain 721005, complete genome	sp|P00363|FRDA_ECOLI/0.0e+00/Fumarate reductase flavoprotein subunit OS=Escherichia coli (strain K12) GN=frdA PE=1 SV=3	kpm:KPHS_04000/0.0e+00/fumarate reductase; K00244 fumarate reductase flavoprotein subunit [EC:1.3.5.4]	At2g18450/6.0e-112/[C] KOG2403 Succinate dehydrogenase, flavoprotein subunit	Unigene1254_All/1.9e-101/FAD binding domain	biological_process:GO:0022900//electron transport chain;GO:0009061//anaerobic respiration;molecular_function:GO:0102040//fumarate reductase (menaquinone);GO:0050660//flavin adenine dinucleotide binding;
Unigene83_All	977	2.76	4.32	0.6463630453853	0.7277987808418	*	0.58581	BAH61370.1/3.8e-102/inorganic pyrophosphatase [Klebsiella pneumoniae subsp. pneumoniae NTUH-K2044] >EKF80839.1 Inorganic pyrophosphatase 1 (Pyrophosphate phospho-hydrolase 1) [Klebsiella pneumoniae subsp. pneumoniae KpQ3] >AHM81729.1 Inorganic pyrophosphatase [Klebsiella pneumoniae 30684/NJST258_2] >AHM87411.1 Inorganic pyrophosphatase [Klebsiella pneumoniae 30660/NJST258_1] >CDQ54956.1 ppa [Kleb…	CP022997.1/0.0/CP022997.1 Klebsiella pneumoniae strain 721005, complete genome	sp|P65749|IPYR_SALTI/5.5e-97/Inorganic pyrophosphatase OS=Salmonella typhi GN=ppa PE=3 SV=2	kps:KPNJ2_04957/5.8e-103/Inorganic pyrophosphatase; K01507 inorganic pyrophosphatase [EC:3.6.1.1]	At1g01050/1.2e-22/[C] KOG1626 Inorganic pyrophosphatase/Nucleosome remodeling factor, subunit NURF38	Unigene83_All/8.1e-56/Inorganic pyrophosphatase	NA
Unigene405_All	3430	5905.89	9226.97	0.643702480159809	0	*	0	KMH73944.1/1.5e-198/quinolinate synthase A, partial [Klebsiella pneumoniae]	CP022997.1/0.0/CP022997.1 Klebsiella pneumoniae strain 721005, complete genome	sp|A4W892|NADA_ENT38/3.5e-183/Quinolinate synthase A OS=Enterobacter sp. (strain 638) GN=nadA PE=3 SV=1	eec:EcWSU1_01293/2.8e-184/nadA; Quinolinate synthase A; K03517 quinolinate synthase [EC:2.5.1.72]	CE03664/4.9e-39/[P] KOG1482 Zn2+ transporter	Unigene405_All/2.2e-102/Quinolinate synthetase A protein	biological_process:GO:0009435//NAD biosynthetic process;cellular_component:GO:0005737//cytoplasm;molecular_function:GO:0016765//transferase activity, transferring alkyl or aryl (other than methyl) groups;GO:0046872//metal ion binding;GO:0051539//4 iron, 4 sulfur cluster binding;GO:0008987//quinolinate synthetase A activity;
Unigene106_All	1394	1.85	2.89	0.643544221984367	0.725167548806941	*	0.58581	WP_071067845.1/8.7e-233/alanine transaminase [Klebsiella pneumoniae] >SAR70782.1 PLP-dependent aminotransferase YfdZ [Klebsiella pneumoniae]	CP022997.1/0.0/CP022997.1 Klebsiella pneumoniae strain 721005, complete genome	sp|P77434|ALAC_ECOLI/7.3e-228/Glutamate-pyruvate aminotransferase AlaC OS=Escherichia coli (strain K12) GN=alaC PE=1 SV=1	kpz:KPNIH27_18180/5.9e-234/glutamate-pyruvate aminotransferase; K14261 alanine-synthesizing transaminase [EC:2.6.1.-]	At1g77670/2.3e-35/[E] KOG0257 Kynurenine aminotransferase, glutamine transaminase K	Unigene106_All/5.7e-59/Aminotransferase class I and II	biological_process:GO:0009058//biosynthetic process;molecular_function:GO:0003824//catalytic activity;GO:0030170//pyridoxal phosphate binding;
Unigene1716_All	1183	4.45	6.95	0.64320764175711	0.651861556973564	*	0.417694	EKF78123.1/3.3e-164/Putative non-heme chloroperoxidase [Klebsiella pneumoniae subsp. pneumoniae KpQ3]	CP022997.1/0.0/CP022997.1 Klebsiella pneumoniae strain 721005, complete genome	sp|P25026|PRXC_BURPY/2.4e-123/Non-heme chloroperoxidase OS=Burkholderia pyrrocinia GN=cpo PE=1 SV=3	kpa:KPNJ1_01928/1.1e-164/Non-heme chloroperoxidase; K00433 non-heme chloroperoxidase [EC:1.11.1.10]	At2g39420/2.4e-06/[I] KOG1455 Lysophospholipase	Unigene1716_All/3.8e-29/alpha/beta hydrolase fold	NA
Unigene845_All	1246	10.49	16.38	0.642920679063741	0.397233462515567	*	0.1863192	WP_084797192.1/3.3e-106/cytochrome b [Alloscardovia sp. HMSC034E08]	NA	sp|P23134|CYB_RHORU/2.2e-95/Cytochrome b OS=Rhodospirillum rubrum GN=petB PE=1 SV=1	paca:ID47_08375/5.3e-101/cytochrome B; K00412 ubiquinol-cytochrome c reductase cytochrome b subunit	HsMi013/1.1e-193/[C] KOG4663 Cytochrome b	NA	biological_process:GO:0006122//mitochondrial electron transport, ubiquinol to cytochrome c;cellular_component:GO:0045275//respiratory chain complex III;molecular_function:GO:0008121//ubiquinol-cytochrome-c reductase activity;
Unigene103_All	1412	9.14	14.26	0.641707911385818	0.397728766084788	*	0.1863192	EGF62041.1/1.4e-201/CobW/P47K family protein [Klebsiella sp. MS 92-3]	CP022997.1/0.0/CP022997.1 Klebsiella pneumoniae strain 721005, complete genome	sp|P24203|YJIA_ECOLI/1.2e-164/Uncharacterized GTP-binding protein YjiA OS=Escherichia coli (strain K12) GN=yjiA PE=1 SV=3	kps:KPNJ2_04786/1.0e-180/GTP-dependent regulatory protein	At1g80480/6.2e-41/[H] KOG2743 Cobalamin synthesis protein	Unigene103_All/5.7e-51/CobW/HypB/UreG, nucleotide-binding domain	NA
Unigene81_All	857	30.99	48.34	0.641414718179367	0.193835876616915	*	0.0682728	WP_002896351.1/1.6e-67/MULTISPECIES: membrane protein [Enterobacterales] >YP_005226055.1 hypothetical protein KPHS_17550 [Klebsiella pneumoniae subsp. pneumoniae HS11286] >BAH62574.1 hypothetical protein KP1_1842 [Klebsiella pneumoniae subsp. pneumoniae NTUH-K2044] >AEJ97410.1 hypothetical protein KPN2242_07460 [Klebsiella pneumoniae KCTC 2242] >EHL93317.1 inner membrane protein ybjM [Klebsiella …	CP022997.1/0.0/CP022997.1 Klebsiella pneumoniae strain 721005, complete genome	sp|P0A1P9|GLRX1_SALTI/8.0e-44/Glutaredoxin 1 OS=Salmonella typhi GN=grxA PE=3 SV=1	kpx:PMK1_03215/2.4e-68/ybjM; Inner membrane protein YbjM	Hs5032119/8.8e-06/[AR] KOG2146 Splicing coactivator SRm160/300, subunit SRm160 (contains PWI domain)	Unigene81_All/1.1e-30/Putative inner membrane protein of Enterobacteriaceae	cellular_component:GO:0016021//integral component of membrane;
Unigene261_All	1553	1.65	2.57	0.639302334948062	0.726217755249819	*	0.58581	WP_004200143.1/3.7e-131/hypothetical protein [Klebsiella pneumoniae] >YP_005227292.1 hypothetical protein KPHS_29920 [Klebsiella pneumoniae subsp. pneumoniae HS11286] >AEW61690.1 hypothetical protein KPHS_29920 [Klebsiella pneumoniae subsp. pneumoniae HS11286] >EMR21726.1 hypothetical protein G000_11483 [Klebsiella pneumoniae ATCC BAA-2146] >AGT23980.1 hypothetical protein N559_2277 [Klebsiella p…	CP022997.1/0.0/CP022997.1 Klebsiella pneumoniae strain 721005, complete genome	NA	kpb:FH42_06175/5.5e-132/hypothetical protein	NA	Unigene261_All/5.5e-09/Transcriptional regulatory protein, C terminal	NA
Unigene997_All	1524	3.37	5.24	0.636818220355592	0.653052171689498	*	0.417694	AHM81002.1/8.2e-277/hypothetical protein KPNJ2_04222 [Klebsiella pneumoniae 30684/NJST258_2] >AHM86676.1 hypothetical protein KPNJ1_04270 [Klebsiella pneumoniae 30660/NJST258_1]	CP022997.1/0.0/CP022997.1 Klebsiella pneumoniae strain 721005, complete genome	sp|P96681|YDFD_BACSU/2.5e-35/Uncharacterized HTH-type transcriptional regulator YdfD OS=Bacillus subtilis (strain 168) GN=ydfD PE=3 SV=1	ron:TE10_07860/6.7e-231/DeoR faimly transcriptional regulator	SPCC569.07/2.0e-08/[E] KOG0634 Aromatic amino acid aminotransferase and related proteins	Unigene997_All/1.8e-27/Aminotransferase class I and II	biological_process:GO:0006351//transcription, DNA-templated;molecular_function:GO:0003677//DNA binding;GO:0008483//transaminase activity;GO:0003824//catalytic activity;GO:0003700//DNA binding transcription factor activity;GO:0030170//pyridoxal phosphate binding;
Unigene19_All	3236	0.76	1.18	0.634715535918256	0.724643583815029	*	0.58581	WP_004151345.1/9.3e-262/MULTISPECIES: PTS ascorbate transporter subunit IIC [Enterobacteriaceae] >YP_005225389.1 putative sugar-specific permease [Klebsiella pneumoniae subsp. pneumoniae HS11286] >BAH62001.1 putative sugar-specific permease [Klebsiella pneumoniae subsp. pneumoniae NTUH-K2044] >EGF62096.1 putative sugar-specific permease, SgaT/UlaA [Klebsiella sp. MS 92-3] >AEJ96751.1 putative sug…	CP022997.1/0.0/CP022997.1 Klebsiella pneumoniae strain 721005, complete genome	sp|Q328K4|ULAA_SHIDS/8.6e-46/Ascorbate-specific PTS system EIIC component OS=Shigella dysenteriae serotype 1 (strain Sd197) GN=ulaA PE=3 SV=2	kpb:FH42_22680/1.4e-262/PTS beta-glucoside transporter subunit IIBC; K03475 PTS system, ascorbate-specific IIC component	YCR036w/2.5e-13/[G] KOG2855 Ribokinase	Unigene19_All/1.7e-125/PTS system sugar-specific permease component	biological_process:GO:0009401//phosphoenolpyruvate-dependent sugar phosphotransferase system;cellular_component:GO:0016021//integral component of membrane;molecular_function:GO:0008982//protein-N(PI)-phosphohistidine-sugar phosphotransferase activity;GO:0103111//D-glucosamine PTS permease activity;
Unigene204_All	17068	13.57	21.02	0.631341948543324	1.89657331937173e-08	*	2.11592e-09	WP_004200680.1/0.0e+00/MULTISPECIES: cellulose biosynthesis protein BcsC [Klebsiella] >YP_005229337.1 cellulose synthase subunit BcsC [Klebsiella pneumoniae subsp. pneumoniae HS11286] >AEW63735.1 cellulose synthase subunit BcsC [Klebsiella pneumoniae subsp. pneumoniae HS11286] >EMR18630.1 cellulose synthase subunit BcsC [Klebsiella pneumoniae ATCC BAA-2146] >EOY68385.1 cellulose synthase operon p…	CP022882.1/0.0/CP022882.1 Klebsiella pneumoniae strain 911021, complete genome	sp|Q8ZLB8|BCSC_SALTY/0.0e+00/Cellulose synthase operon protein C OS=Salmonella typhimurium (strain LT2 / SGSC1412 / ATCC 700720) GN=bcsC PE=3 SV=3	kps:KPNJ2_00245/0.0e+00/Cellulose synthase operon C protein; K20543 cellulose synthase operon protein C	Hs5032093/4.4e-32/[E] KOG3787 Glutamate/aspartate and neutral amino acid transporters	Unigene204_All/4.3e-121/Cellulose synthase operon protein C C-terminus (BCSC_C)	biological_process:GO:0030244//cellulose biosynthetic process;cellular_component:GO:0019867//outer membrane;
Unigene546_All	5201	0.72	1.11	0.624490864907794	0.664458586666667	*	0.465742	WP_032440457.1/0.0e+00/cloacin [Klebsiella pneumoniae] >EWD00045.1 hypothetical protein X657_4936 [Klebsiella pneumoniae NB60] >SBW74898.1 Ccl [Klebsiella pneumoniae] >SBZ96782.1 Ccl [Klebsiella pneumoniae] >SBZ79568.1 Ccl [Klebsiella pneumoniae] >SBZ39038.1 Ccl [Klebsiella pneumoniae] >SBY68781.1 Ccl [Klebsiella pneumoniae] >SCA69526.1 Ccl [Klebsiella pneumoniae] >AOT68088.1 cloacin (plasmid) [K…	CP006658.1/0.0/CP006658.1 Klebsiella pneumoniae JM45 plasmid p2, complete sequence	sp|P00645|CEAC_ECOLX/0.0e+00/Cloacin OS=Escherichia coli GN=ccl PE=3 SV=2	kpj:N559_5399/0.0e+00/Ccl	SPMi005/4.5e-28/[A] KOG4768 Mitochondrial mRNA maturase	Unigene546_All/1.3e-101/Colicin-like bacteriocin tRNase domain	NA
Unigene1493_All	3871	902.45	1388.51	0.621618660237721	7.31554230857143e-110	*	1.495584e-111	AHM77883.1/2.1e-215/23S rRNA (cytidine(2498)-2'-O)-methyltransferase [Klebsiella pneumoniae 30684/NJST258_2] >AHM83478.1 23S rRNA (cytidine(2498)-2'-O)-methyltransferase [Klebsiella pneumoniae 30660/NJST258_1] >CDQ52739.1 rlmM [Klebsiella pneumoniae]	CP022882.1/0.0/CP022882.1 Klebsiella pneumoniae strain 911021, complete genome	sp|B5QWR4|RLMM_SALEP/1.0e-202/Ribosomal RNA large subunit methyltransferase M OS=Salmonella enteritidis PT4 (strain P125109) GN=rlmM PE=3 SV=1	eec:EcWSU1_03608/3.6e-204/rlmM; Ribosomal RNA large subunit methyltransferase M; K06968 23S rRNA (cytidine2498-2'-O)-methyltransferase [EC:2.1.1.186]	SPAC1782.12c/8.6e-08/[S] KOG3472 Predicted small membrane protein	Unigene1493_All/6.9e-09/FtsJ-like methyltransferase	biological_process:GO:0006364//rRNA processing;cellular_component:GO:0005737//cytoplasm;molecular_function:GO:0008757//S-adenosylmethionine-dependent methyltransferase activity;GO:0008168//methyltransferase activity;
Unigene624_All	3189	247.34	378.76	0.614788406781285	1.70047657345133e-24	*	1.122394e-25	AHM80564.1/7.5e-264/Imidazolonepropionase [Klebsiella pneumoniae 30684/NJST258_2] >AHM86203.1 Imidazolonepropionase [Klebsiella pneumoniae 30660/NJST258_1] >CDQ53632.1 hutI [Klebsiella pneumoniae]	CP022997.1/0.0/CP022997.1 Klebsiella pneumoniae strain 721005, complete genome	sp|A9MTJ5|HUTI_SALPB/1.1e-162/Imidazolonepropionase OS=Salmonella paratyphi B (strain ATCC BAA-1250 / SPB7) GN=hutI PE=3 SV=1	kps:KPNJ2_03784/1.1e-264/Imidazolonepropionase; K01468 imidazolonepropionase [EC:3.5.2.7]	Hs22056401/4.8e-49/[FQ] KOG3968 Atrazine chlorohydrolase/guanine deaminase	Unigene624_All/1.9e-17/Amidohydrolase family	biological_process:GO:0019557//histidine catabolic process to glutamate and formate;GO:0019556//histidine catabolic process to glutamate and formamide;cellular_component:GO:0005737//cytoplasm;molecular_function:GO:0050480//imidazolonepropionase activity;GO:0005506//iron ion binding;GO:0008270//zinc ion binding;
Unigene610_All	1429	52.34	79.91	0.610462130052302	0.00974860430446194	*	0.00216952	AHM79854.1/5.9e-144/Short-chain type dehydrogenase/reductase [Klebsiella pneumoniae 30684/NJST258_2] >AHM85482.1 Short-chain type dehydrogenase/reductase [Klebsiella pneumoniae 30660/NJST258_1]	CP022997.1/0.0/CP022997.1 Klebsiella pneumoniae strain 721005, complete genome	sp|P39334|BDCR_ECOLI/2.1e-52/HTH-type transcriptional repressor BdcR OS=Escherichia coli (strain K12) GN=bdcR PE=1 SV=2	kpa:KPNJ1_03076/8.9e-145/Short-chain type dehydrogenase/reductase	At3g03980/5.4e-32/[R] KOG0725 Reductases with broad range of substrate specificities	Unigene610_All/2.8e-50/Enoyl-(Acyl carrier protein) reductase	molecular_function:GO:0004316//3-oxoacyl-[acyl-carrier-protein] reductase (NADPH) activity;GO:0102131//3-oxo-glutaryl-[acp] methyl ester reductase activity;GO:0102132//3-oxo-pimeloyl-[acp] methyl ester reductase activity;
Unigene898_All	3509	11.38	17.28	0.602602659856887	0.0733114940711462	*	0.021668	WP_004217775.1/1.5e-260/cystathionine beta-synthase [Klebsiella pneumoniae] >YP_005228836.1 cystathionine-beta-synthase [Klebsiella pneumoniae subsp. pneumoniae HS11286] >AEW63234.1 cystathionine-beta-synthase [Klebsiella pneumoniae subsp. pneumoniae HS11286] >CCM83230.1 Cystathionine beta-synthase [Klebsiella pneumoniae subsp. pneumoniae ST258-K26BO] >CCM92834.1 Cystathionine beta-synthase [Kleb…	CP022997.1/0.0/CP022997.1 Klebsiella pneumoniae strain 721005, complete genome	sp|Q83A83|METC_COXBU/7.9e-122/Cystathionine beta-lyase OS=Coxiella burnetii (strain RSA 493 / Nine Mile phase I) GN=metC PE=1 SV=1	koc:AB185_10995/1.9e-236/cystathionine beta-synthase; K01697 cystathionine beta-synthase [EC:4.2.1.22]	7302582/9.3e-94/[E] KOG0053 Cystathionine beta-lyases/cystathionine gamma-synthases	Unigene898_All/2.2e-61/Pyridoxal-phosphate dependent enzyme	biological_process:GO:0006535//cysteine biosynthetic process from serine;
CL76.Contig2_All	5925	3800.68	5763.98	0.600807767681628	0	*	0	NA	CP022997.1/0.0/CP022997.1 Klebsiella pneumoniae strain 721005, complete genome	sp|P23832|SAMB_SALTM/4.1e-187/Protein SamB OS=Salmonella typhimurium GN=samB PE=3 SV=1	kok:KONIH1_30170/2.3e-271/DNA polymerase	SPMi005/5.1e-28/[A] KOG4768 Mitochondrial mRNA maturase	CL76.Contig2_All/3.5e-51/Reverse transcriptase (RNA-dependent DNA polymerase)	NA
Unigene182_All	8758	2.42	3.67	0.600773015568618	0.22825561	*	0.0853292	WP_004152217.1/4.2e-248/MULTISPECIES: L-aspartate oxidase [Klebsiella] >YP_005224875.1 L-aspartate oxidase [Klebsiella pneumoniae subsp. pneumoniae HS11286] >AEW59273.1 L-aspartate oxidase [Klebsiella pneumoniae subsp. pneumoniae HS11286] >EJJ34319.1 L-aspartate oxidase [Klebsiella pneumoniae subsp. pneumoniae KPNIH4] >EJJ34759.1 L-aspartate oxidase [Klebsiella pneumoniae subsp. pneumoniae KPNIH2…	CP022997.1/0.0/CP022997.1 Klebsiella pneumoniae strain 721005, complete genome	sp|P0AFI6|PBP7_SHIFL/6.1e-147/D-alanyl-D-alanine endopeptidase OS=Shigella flexneri GN=pbpG PE=3 SV=2	kok:KONIH1_13000/3.2e-216/FAD-dependent oxidoreductase	At3g23510/3.5e-73/[R] TWOG0003 Methyltransferases	Unigene182_All/3.4e-19/Flavin containing amine oxidoreductase	molecular_function:GO:0016491//oxidoreductase activity;
Unigene470_All	685	6.97	10.57	0.60074481551426	0.709551340339531	*	0.512684	WP_002890414.1/8.6e-93/MULTISPECIES: hypothetical protein [Enterobacterales] >YP_005225404.1 hypothetical protein KPHS_11040 [Klebsiella pneumoniae subsp. pneumoniae HS11286] >ABR75816.1 hypothetical lipoprotein [Klebsiella pneumoniae subsp. pneumoniae MGH 78578] >BAH62016.1 hypothetical lipoprotein [Klebsiella pneumoniae subsp. pneumoniae NTUH-K2044] >EGF62110.1 hypothetical protein HMPREF9538_0…	CP022997.1/0.0/CP022997.1 Klebsiella pneumoniae strain 721005, complete genome	sp|P46122|YAJI_ECOLI/6.6e-65/Uncharacterized lipoprotein YajI OS=Escherichia coli (strain K12) GN=yajI PE=1 SV=3	kpb:FH42_22750/1.3e-93/hypothetical protein	NA	Unigene470_All/1.5e-76/Protein of unknown function (DUF3251)	NA
Unigene1026_All	902	5.04	7.59	0.59067615191555	0.710700411336032	*	0.512684	EEW41122.1/1.5e-137/hypothetical protein HMPREF0484_2747 [Klebsiella pneumoniae subsp. rhinoscleromatis ATCC 13884] >EJJ42900.1 L-aspartate dehydrogenase [Klebsiella pneumoniae subsp. pneumoniae KPNIH4] >EJK06203.1 L-aspartate dehydrogenase [Klebsiella pneumoniae subsp. pneumoniae KPNIH17] >EJK25705.1 L-aspartate dehydrogenase [Klebsiella pneumoniae subsp. pneumoniae KPNIH19] >EJK40664.1 L-aspart…	CP022997.1/0.0/CP022997.1 Klebsiella pneumoniae strain 721005, complete genome	sp|A8GIW3|ASPD_SERP5/3.9e-97/Probable L-aspartate dehydrogenase OS=Serratia proteamaculans (strain 568) GN=nadX PE=3 SV=1	kpq:KPR0928_21565/8.7e-138/aspartate dehydrogenase; K06989 aspartate dehydrogenase [EC:1.4.1.21]	NA	Unigene1026_All/4e-30/Domain of unknown function DUF108	biological_process:GO:0006742//NADP catabolic process;GO:0009435//NAD biosynthetic process;molecular_function:GO:0050661//NADP binding;GO:0033735//aspartate dehydrogenase activity;GO:0051287//NAD binding;GO:0016639//oxidoreductase activity, acting on the CH-NH2 group of donors, NAD or NADP as acceptor;
Unigene116_All	1154	3.81	5.71	0.583699747869521	0.708405979015335	*	0.512684	BAH63645.1/7.3e-169/putative AraC-type trancriptional regulator [Klebsiella pneumoniae subsp. pneumoniae NTUH-K2044] >EKF78633.1 Putative AraC-type trancriptional regulator [Klebsiella pneumoniae subsp. pneumoniae KpQ3] >AHM79271.1 Transcriptional regulator, AraC family protein [Klebsiella pneumoniae 30684/NJST258_2] >AHM84941.1 Transcriptional regulator, AraC family protein [Klebsiella pneumonia…	CP022997.1/0.0/CP022997.1 Klebsiella pneumoniae strain 721005, complete genome	sp|P76103|YDCO_ECOLI/8.1e-31/Inner membrane protein YdcO OS=Escherichia coli (strain K12) GN=ydcO PE=1 SV=2	kqv:B8P98_12800/3.2e-161/AraC family transcriptional regulator; K07506 AraC family transcriptional regulator	NA	Unigene116_All/2.8e-24/Bacterial regulatory helix-turn-helix proteins, AraC family	biological_process:GO:0006351//transcription, DNA-templated;molecular_function:GO:0043565//sequence-specific DNA binding;GO:0003700//DNA binding transcription factor activity;
Unigene1300_All	1377	9.40	14.07	0.581889666671533	0.457307118644068	*	0.2364	WP_073547118.1/3.5e-149/magnesium-translocating P-type ATPase [Klebsiella pneumoniae] >OSS93841.1 magnesium-translocating P-type ATPase [Klebsiella pneumoniae]	CP022997.1/0.0/CP022997.1 Klebsiella pneumoniae strain 721005, complete genome	sp|P36640|ATMA_SALTY/4.2e-143/Magnesium-transporting ATPase, P-type 1 OS=Salmonella typhimurium (strain LT2 / SGSC1412 / ATCC 700720) GN=mgtA PE=2 SV=1	kpj:N559_4642/5.2e-150/magnesium-transporting ATPase MgtA; K01531 Mg2+-importing ATPase [EC:3.6.3.2]	CE01809/1.2e-23/[J] KOG2317 Putative translation initiation inhibitor UK114/IBM1	Unigene1300_All/4.4e-15/Cation transporting ATPase, C-terminus	cellular_component:GO:0016021//integral component of membrane;molecular_function:GO:0000166//nucleotide binding;GO:0015444//magnesium-importing ATPase activity;
Unigene637_All	1467	2.92	4.37	0.581664910620581	0.710125411003236	*	0.512684	WP_070553135.1/1.3e-247/NAD(P)/FAD-dependent oxidoreductase [Klebsiella sp. HMSC16A12] >OFV32599.1 NADH dehydrogenase [Klebsiella sp. HMSC16A12]	CP022997.1/0.0/CP022997.1 Klebsiella pneumoniae strain 721005, complete genome	sp|P00393|DHNA_ECOLI/4.5e-236/NADH dehydrogenase OS=Escherichia coli (strain K12) GN=ndh PE=1 SV=2	cama:F384_05500/1.9e-235/NADH dehydrogenase; K03885 NADH dehydrogenase [EC:1.6.99.3]	At4g21490/4.8e-28/[C] KOG2495 NADH-dehydrogenase (ubiquinone)	Unigene637_All/1.1e-69/Pyridine nucleotide-disulphide oxidoreductase	molecular_function:GO:0003954//NADH dehydrogenase activity;GO:0016491//oxidoreductase activity;
Unigene1094_All	1505	2.84	4.25	0.581571911520382	0.707834683870968	*	0.512684	WP_002907552.1/4.8e-144/MULTISPECIES: protocatechuate 3,4-dioxygenase subunit beta [Enterobacteriaceae] >YP_005227226.1 protocatechuate 3,4-dioxygenase subunit beta [Klebsiella pneumoniae subsp. pneumoniae HS11286] >EGF63131.1 protocatechuate 3,4-dioxygenase, beta subunit [Klebsiella sp. MS 92-3] >AEW61624.1 protocatechuate 3,4-dioxygenase, beta subunit [Klebsiella pneumoniae subsp. pneumoniae HS…	CP022997.1/0.0/CP022997.1 Klebsiella pneumoniae strain 721005, complete genome	sp|P20372|PCXB_ACIAD/3.9e-94/Protocatechuate 3,4-dioxygenase beta chain OS=Acinetobacter baylyi (strain ATCC 33305 / BD413 / ADP1) GN=pcaH PE=1 SV=2	kps:KPNJ2_02480/7.2e-145/Protocatechuate 3,4-dioxygenase beta chain; K00449 protocatechuate 3,4-dioxygenase, beta subunit [EC:1.13.11.3]	NA	Unigene1094_All/3.7e-55/Dioxygenase	biological_process:GO:0019619//3,4-dihydroxybenzoate catabolic process;molecular_function:GO:0018578//protocatechuate 3,4-dioxygenase activity;GO:0008199//ferric iron binding;GO:0051213//dioxygenase activity;
Unigene271_All	3558	342.41	511.52	0.579065813322212	4.53604747252747e-33	*	2.4111e-34	AHM76798.1/0.0e+00/Integral membrane protein with trka domains [Klebsiella pneumoniae 30684/NJST258_2] >AHM82424.1 Integral membrane protein with trka domains [Klebsiella pneumoniae 30660/NJST258_1]	CP022997.1/0.0/CP022997.1 Klebsiella pneumoniae strain 721005, complete genome	sp|A8ACJ7|Y031_CITK8/1.5e-282/Putative transport protein CKO_00031 OS=Citrobacter koseri (strain ATCC BAA-895 / CDC 4225-83 / SGSC4696) GN=CKO_00031 PE=3 SV=1	eae:EAE_06955/1.0e-298/putative transporter; K07085 putative transport protein	NA	Unigene271_All/9.4e-90/Predicted Permease Membrane Region	NA
Unigene826_All	3240	1.26	1.88	0.577308928177721	0.708978197092084	*	0.512684	WP_063623963.1/3.2e-302/glutamine-hydrolyzing GMP synthase [Enterobacter cloacae] >CZY65517.1 GMP synthase [Enterobacter cloacae]	CP022997.1/0.0/CP022997.1 Klebsiella pneumoniae strain 721005, complete genome	sp|Q2NS52|GUAA_SODGM/5.5e-279/GMP synthase [glutamine-hydrolyzing] OS=Sodalis glossinidius (strain morsitans) GN=guaA PE=3 SV=1	eec:EcWSU1_03319/8.7e-305/guaA; GMP synthase [glutamine-hydrolyzing]; K01951 GMP synthase (glutamine-hydrolysing) [EC:6.3.5.2]	YMR217w/3.3e-146/[F] KOG1622 GMP synthase	Unigene826_All/2.7e-44/GMP synthase C terminal domain	biological_process:GO:0006541//glutamine metabolic process;GO:0006177//GMP biosynthetic process;molecular_function:GO:0003922//GMP synthase (glutamine-hydrolyzing) activity;GO:0005524//ATP binding;GO:0016462//pyrophosphatase activity;
Unigene1470_All	4573	946.72	1411.62	0.576342070336748	5.79338724848485e-116	*	1.116716e-117	WP_004176050.1/0.0e+00/MULTISPECIES: catalase-peroxidase [Enterobacteriaceae] >YP_005227075.1 putative catalase (hydroperoxidase I) [Klebsiella pneumoniae subsp. pneumoniae HS11286] >A6T9H9.1 RecName: Full=Catalase-peroxidase; Short=CP; AltName: Full=Peroxidase/catalase; Flags: Precursor >ABR77250.1 putative catalase (hydroperoxidase I) [Klebsiella pneumoniae subsp. pneumoniae MGH 78578] >AEJ9829…	CP022997.1/0.0/CP022997.1 Klebsiella pneumoniae strain 721005, complete genome	sp|A9MI19|KATG_SALAR/0.0e+00/Catalase-peroxidase OS=Salmonella arizonae (strain ATCC BAA-731 / CDC346-86 / RSK2980) GN=katG PE=3 SV=1	ron:TE10_14035/0.0e+00/peroxidase; K03782 catalase-peroxidase [EC:1.11.1.21]	Hs21918872/4.4e-35/[R] KOG2383 Predicted ATPase	Unigene1470_All/7e-84/Peroxidase	biological_process:GO:0006979//response to oxidative stress;GO:0042744//hydrogen peroxide catabolic process;molecular_function:GO:0046872//metal ion binding;GO:0020037//heme binding;GO:0004096//catalase activity;GO:0004601//peroxidase activity;
Unigene404_All	1596	12.80	18.94	0.565292520581023	0.333316824010914	*	0.142711	WP_004152292.1/1.0e-157/MULTISPECIES: incFII family plasmid replication initiator RepA [Klebsiella] >YP_006959410.1 IncFII family plasmid replication initiator repA (plasmid) [Klebsiella pneumoniae] >YP_007366465.1 DNA replication protein (plasmid) [Klebsiella pneumoniae] >ABR80244.1 DNA replication (plasmid) [Klebsiella pneumoniae subsp. pneumoniae MGH 78578] >ABR80424.1 DNA replication (plasmid…	MF150084.1/0.0/MF150084.1 Klebsiella pneumoniae strain A64477 plasmid pKP64477a, complete sequence	sp|P03066|REPA2_ECOLX/8.6e-116/Replication initiation protein OS=Escherichia coli GN=repA PE=3 SV=1	kpa:KPNJ1_05498/1.6e-158/Replication initiation protein, RepA family protein	NA	Unigene404_All/2.4e-30/IncFII RepA protein family	biological_process:GO:0006276//plasmid maintenance;
Unigene1324_All	1031	6.05	8.93	0.561725032959266	0.689737000887311	*	0.45405	APP43652.1/4.8e-196/fimbrial assembly protein [Klebsiella pneumoniae]	CP022997.1/0.0/CP022997.1 Klebsiella pneumoniae strain 721005, complete genome	sp|P42915|YRAJ_ECOLI/2.6e-73/Outer membrane usher protein YraJ OS=Escherichia coli (strain K12) GN=yraJ PE=2 SV=1	kpg:KPNIH32_02115/7.3e-197/fimbrial assembly protein; K07347 outer membrane usher protein	NA	Unigene1324_All/7.5e-120/Outer membrane usher protein	NA
Unigene1479_All	1744	7435.51	10941.14	0.557259461058322	7.7483408e-299	*	6.33626e-301	OKB57040.1/4.0e-195/porin OmpA [Klebsiella pneumoniae]	CP022997.1/0.0/CP022997.1 Klebsiella pneumoniae strain 721005, complete genome	sp|P24017|OMPA_KLEPN/4.9e-197/Outer membrane protein A OS=Klebsiella pneumoniae GN=ompA PE=1 SV=2	kps:KPNJ2_03528/6.1e-196/Outer membrane protein A; K03286 OmpA-OmpF porin, OOP family	NA	Unigene1479_All/1e-74/OmpA-like transmembrane domain	cellular_component:GO:0009279//cell outer membrane;GO:0016021//integral component of membrane;molecular_function:GO:0005198//structural molecule activity;
Unigene1487_All	1581	3.77	5.54	0.555321452780524	0.689125531914894	*	0.45405	PBO56717.1/7.7e-52/hypothetical protein CKX37_26460, partial [Escherichia coli]	CP011462.1/0.0/CP011462.1 Vibrio anguillarum strain HI610 chromosome I sequence	NA	mbd:MEBOL_007911/3.3e-07/two-component system response regulator	Hs22053937/1.8e-12/[R] KOG1721 FOG: Zn-finger	NA	NA
Unigene946_All	2448	74.08	108.69	0.553063207914207	6.26459823529412e-05	*	9.9531e-06	AHM79335.1/4.7e-274/hypothetical protein KPNJ2_02555 [Klebsiella pneumoniae 30684/NJST258_2] >AHM85006.1 hypothetical protein KPNJ1_02600 [Klebsiella pneumoniae 30660/NJST258_1]	CP022997.1/0.0/CP022997.1 Klebsiella pneumoniae strain 721005, complete genome	sp|P37594|SMVA_SALTY/1.5e-204/Methyl viologen resistance protein SmvA OS=Salmonella typhimurium (strain LT2 / SGSC1412 / ATCC 700720) GN=smvA PE=3 SV=2	kqu:AVR78_18420/3.2e-259/MFS transporter; K08167 MFS transporter, DHA2 family, multidrug resistance protein	At1g31810/3.9e-06/[ZR] LSE0118 A Protein possibly involved in cytoskeleton rearrangements, contains FH domain	Unigene946_All/1.2e-39/Major Facilitator Superfamily	biological_process:GO:0055085//transmembrane transport;cellular_component:GO:0016021//integral component of membrane;
Unigene1773_All	347	6.93	10.14	0.549130394866127	0.861574480476506	*	0.76042	WP_048337241.1/2.8e-47/propanediol utilization protein [Klebsiella pneumoniae] >KMI42166.1 propanediol utilization polyhedral bodies protein [Klebsiella pneumoniae] >KSV35602.1 propanediol utilization protein [Klebsiella pneumoniae] >SLX23038.1 propanediol utilization polyhedral body protein PduT [Klebsiella pneumoniae]	CP022997.1/0.0/CP022997.1 Klebsiella pneumoniae strain 721005, complete genome	sp|P0ABF5|EUTM_ECOL6/9.2e-07/Ethanolamine utilization protein EutM OS=Escherichia coli O6:H1 (strain CFT073 / ATCC 700928 / UPEC) GN=eutM PE=3 SV=1	kpw:KPNIH30_21540/4.2e-48/propanediol utilization protein	NA	NA	NA
Unigene1217_All	350	6.84	10.00	0.547931769776189	0.861004656084656	*	0.76042	ESB02737.1/1.8e-30/S-type Pyocin [Klebsiella pneumoniae 909957]	CP022997.1/0.0/CP022997.1 Klebsiella pneumoniae strain 721005, complete genome	NA	kps:KPNJ2_02126/2.8e-31/Hypothetical protein	NA	NA	NA
Unigene832_All	1183	6.67	9.72	0.543269552421196	0.643058298424467	*	0.405292	WP_002902515.1/1.7e-184/MULTISPECIES: 2-hydroxyacid dehydrogenase [Enterobacterales] >YP_005226656.1 D-lactate dehydrogenase [Klebsiella pneumoniae subsp. pneumoniae HS11286] >ABR76881.1 D-lactate dehydrogenase [Klebsiella pneumoniae subsp. pneumoniae MGH 78578] >BAH63135.1 D-lactate dehydrogenase [Klebsiella pneumoniae subsp. pneumoniae NTUH-K2044] >EEW40886.1 4-phosphoerythronate dehydrogenase …	CP022997.1/0.0/CP022997.1 Klebsiella pneumoniae strain 721005, complete genome	sp|P52643|LDHD_ECOLI/1.3e-169/D-lactate dehydrogenase OS=Escherichia coli (strain K12) GN=ldhA PE=1 SV=1	lef:LJPFL01_1990/5.4e-172/D-lactate dehydrogenase; K03778 D-lactate dehydrogenase [EC:1.1.1.28]	SPAC186.07c/5.5e-83/[E] KOG0068 D-3-phosphoglycerate dehydrogenase, D-isomer-specific 2-hydroxy acid dehydrogenase superfamily	Unigene832_All/1.5e-53/D-isomer specific 2-hydroxyacid dehydrogenase, NAD binding domain	molecular_function:GO:0016616//oxidoreductase activity, acting on the CH-OH group of donors, NAD or NADP as acceptor;GO:0008720//D-lactate dehydrogenase activity;GO:0051287//NAD binding;GO:0033711//4-phosphoerythronate dehydrogenase activity;
Unigene1521_All	1975	3.82	5.54	0.53631333801344	0.643654827458256	*	0.405292	CQR83327.1/0.0e+00/molecular chaperone and ATPase component of HslUV protease [Escherichia coli K-12]	CP022997.1/0.0/CP022997.1 Klebsiella pneumoniae strain 721005, complete genome	sp|B5XZ37|HSLU_KLEP3/2.2e-246/ATP-dependent protease ATPase subunit HslU OS=Klebsiella pneumoniae (strain 342) GN=hslU PE=3 SV=1	esc:Entcl_4343/1.1e-238/heat shock protein HslVU, ATPase subunit HslU; K03667 ATP-dependent HslUV protease ATP-binding subunit HslU	At5g53350/1.3e-15/[O] KOG0745 Putative ATP-dependent Clp-type protease (AAA+ ATPase superfamily)	Unigene1521_All/5.1e-51/AAA domain (Cdc48 subfamily)	biological_process:GO:0043335//protein unfolding;cellular_component:GO:0009376//HslUV protease complex;molecular_function:GO:0070011//peptidase activity, acting on L-amino acid peptides;GO:0008233//peptidase activity;GO:0005524//ATP binding;GO:0016887//ATPase activity;
Unigene179_All	8372	2.61	3.77	0.53051471669878	0.326807666849315	*	0.1393514	KHQ23226.1/0.0e+00/glutathione ABC transporter ATP-binding protein [Klebsiella pneumoniae] >OVT71946.1 glutathione ABC transporter ATP-binding protein GsiA [Klebsiella pneumoniae] >OVT89613.1 glutathione ABC transporter ATP-binding protein GsiA [Klebsiella pneumoniae] >OVT93435.1 glutathione ABC transporter ATP-binding protein GsiA [Klebsiella pneumoniae] >OVU05493.1 glutathione ABC transporter A…	CP022997.1/0.0/CP022997.1 Klebsiella pneumoniae strain 721005, complete genome	sp|Q0TJM0|GSIA_ECOL5/1.9e-270/Glutathione import ATP-binding protein GsiA OS=Escherichia coli O6:K15:H31 (strain 536 / UPEC) GN=gsiA PE=3 SV=2	kpq:KPR0928_08400/0.0e+00/glutathione ABC transporter ATP-binding protein; K13892 glutathione transport system ATP-binding protein	At5g08100/2.0e-57/[E] KOG1592 Asparaginase	Unigene179_All/0.12/Protein of unknown function (DUF2623)	NA
Unigene820_All	457	4.67	6.74	0.529326041472197	0.857601475625823	*	0.76042	WP_002916323.1/9.2e-59/MULTISPECIES: copper resistance protein [Enterobacterales] >YP_005228699.1 copper-sensitivity suppressor protein A [Klebsiella pneumoniae subsp. pneumoniae HS11286] >BAH65114.1 copper-sensitivity suppressor protein A [Klebsiella pneumoniae subsp. pneumoniae NTUH-K2044] >AEW63097.1 copper-sensitivity suppressor protein A [Klebsiella pneumoniae subsp. pneumoniae HS11286] >EJJ…	CP022997.1/0.0/CP022997.1 Klebsiella pneumoniae strain 721005, complete genome	NA	kpne:KU54_004430/1.4e-59/copper resistance protein	NA	NA	cellular_component:GO:0016021//integral component of membrane;
Unigene449_All	485	8.63	12.42	0.525232709041526	0.77759649252669	*	0.638156	WP_023339258.1/8.3e-58/hypothetical protein [Klebsiella pneumoniae] >ESN36235.1 hypothetical protein L367_03033 [Klebsiella pneumoniae MGH 21] >KEC97947.1 hypothetical protein P820_01624 [Klebsiella pneumoniae UCI 17] >KMI08187.1 hypothetical protein SM84_02355 [Klebsiella pneumoniae] >KMI19074.1 hypothetical protein SM86_03112 [Klebsiella pneumoniae] >KMK47620.1 hypothetical protein ABW15_14265 …	CP022997.1/0.0/CP022997.1 Klebsiella pneumoniae strain 721005, complete genome	NA	kps:KPNJ2_03977/8.2e-58/hypothetical protein	NA	NA	NA
Unigene1441_All	7308	192.14	275.90	0.521987563953392	2.81777215353535e-31	*	1.629436e-32	WP_002895741.1/0.0e+00/MULTISPECIES: ABC transporter ATP-binding protein [Enterobacterales] >EGF61222.1 ABC transporter, ATP-binding protein [Klebsiella sp. MS 92-3] >EJJ39088.1 putative ABC-type transport system ATP-binding component [Klebsiella pneumoniae subsp. pneumoniae KPNIH4] >EJJ46428.1 putative ABC-type transport system ATP-binding component [Klebsiella pneumoniae subsp. pneumoniae KPNIH…	CP022997.1/0.0/CP022997.1 Klebsiella pneumoniae strain 721005, complete genome	sp|P0A9U1|YBHF_ECOLI/1.7e-291/Uncharacterized ABC transporter ATP-binding protein YbhF OS=Escherichia coli (strain K12) GN=ybhF PE=1 SV=1	enf:AKI40_2243/2.6e-296/ABC-type multidrug transport system, ATPase component; K01990 ABC-2 type transport system ATP-binding protein	7295524/2.6e-34/[IR] KOG0059 Lipid exporter ABCA1 and related proteins, ABC superfamily	Unigene1441_All/3e-56/ABC transporter	molecular_function:GO:0005524//ATP binding;GO:0016887//ATPase activity;
Unigene1636_All	2794	208.79	299.58	0.5208886968387	9.04312427329193e-13	*	8.50434e-14	WP_002894398.1/2.2e-296/MULTISPECIES: alkyl hydroperoxide reductase subunit F [Enterobacteriaceae] >YP_005225789.1 alkyl hydroperoxide reductase FAD/NAD(P)-binding subunit [Klebsiella pneumoniae subsp. pneumoniae HS11286] >EGF62391.1 alkyl hydroperoxide reductase, F subunit [Klebsiella sp. MS 92-3] >EHL93491.1 alkyl hydroperoxide reductase subunit F [Klebsiella sp. 4_1_44FAA] >AEW60187.1 alkyl hy…	CP022997.1/0.0/CP022997.1 Klebsiella pneumoniae strain 721005, complete genome	sp|P19480|AHPF_SALTY/1.8e-286/Alkyl hydroperoxide reductase subunit F OS=Salmonella typhimurium (strain LT2 / SGSC1412 / ATCC 700720) GN=ahpF PE=1 SV=1	kpw:KPNIH30_07635/3.4e-297/alkyl hydroperoxide reductase; K03387 alkyl hydroperoxide reductase subunit F [EC:1.6.4.-]	At2g41680_1/2.7e-40/[O] KOG0404 Thioredoxin reductase	Unigene1636_All/8.8e-44/Pyridine nucleotide-disulphide oxidoreductase	biological_process:GO:0000302//response to reactive oxygen species;GO:0045454//cell redox homeostasis;cellular_component:GO:0005623//cell;molecular_function:GO:0015035//protein disulfide oxidoreductase activity;GO:0009055//electron transfer activity;GO:0050660//flavin adenine dinucleotide binding;GO:0051287//NAD binding;GO:0051920//peroxiredoxin activity;GO:0008785//alkyl hydroperoxide reductase …
Unigene1318_All	1822	31.92	45.77	0.519941640378316	0.0738469680473373	*	0.0218694	EYB80231.1/1.9e-187/hypothetical protein KPB1_5400 [Klebsiella pneumoniae Kb140]	CP022997.1/0.0/CP022997.1 Klebsiella pneumoniae strain 721005, complete genome	sp|P0A9Z8|BLA2_KLEPN/6.1e-158/Beta-lactamase SHV-2 OS=Klebsiella pneumoniae GN=bla PE=3 SV=1	ag:ABN49114/3.2e-155/SHV-97; beta-lactamase class A SHV-97; K18699 beta-lactamase class A SHV [EC:3.5.2.6]	NA	Unigene1318_All/6.1e-37/Beta-lactamase enzyme family	NA
Unigene876_All	522	3.92	5.62	0.519716476105718	0.860435584930601	*	0.76042	WP_073579025.1/8.0e-91/endosialidase chaperone [Klebsiella pneumoniae] >OSW59541.1 endosialidase chaperone [Klebsiella pneumoniae]	CP012427.1/0.0/CP012427.1 Klebsiella pneumoniae strain KP5 plasmid pSg1-1, complete sequence	NA	koc:AB185_14180/2.0e-46/tail fiber	NA	NA	NA
Unigene1093_All	1620	15.75	22.56	0.518415239124152	0.322467462586926	*	0.1354288	SBH80354.1/1.1e-306/ferrichrome-iron receptor [Klebsiella pneumoniae]	CP022997.1/0.0/CP022997.1 Klebsiella pneumoniae strain 721005, complete genome	sp|P75780|FIU_ECOLI/3.1e-230/Catecholate siderophore receptor Fiu OS=Escherichia coli (strain K12) GN=fiu PE=1 SV=1	pao:Pat9b_2431/1.5e-244/TonB-dependent siderophore receptor; K16090 catecholate siderophore receptor	NA	Unigene1093_All/6.9e-19/TonB-dependent Receptor Plug Domain	NA
Unigene1649_All	2141	5.07	7.26	0.51798380099241	0.558728660696517	*	0.327992	WP_087464815.1/1.9e-223/aromatic amino acid transaminase [Klebsiella pneumoniae] >OUR22680.1 aromatic amino acid aminotransferase [Klebsiella pneumoniae]	CP022997.1/0.0/CP022997.1 Klebsiella pneumoniae strain 721005, complete genome	sp|O85746|TYRB_KLEPN/2.8e-223/Tyrosine aminotransferase OS=Klebsiella pneumoniae GN=tyrB PE=1 SV=1	eae:EAE_08480/1.6e-198/aromatic amino acid aminotransferase; K00832 aromatic-amino-acid transaminase [EC:2.6.1.57]	At4g31990/1.2e-83/[E] KOG1411 Aspartate aminotransferase/Glutamic oxaloacetic transaminase AAT1/GOT2	Unigene1649_All/3.2e-83/Aminotransferase class I and II	NA
Unigene674_All	537	3.78	5.41	0.517242359605743	0.859867265521797	*	0.76042	WP_023328083.1/1.6e-89/hypothetical protein [Klebsiella pneumoniae] >ESM97335.1 hypothetical protein L378_03133 [Klebsiella pneumoniae MGH 32] >OHY26433.1 phage tail protein [Klebsiella pneumoniae] >OIK30731.1 phage tail protein [Klebsiella pneumoniae] >OXM89438.1 phage tail protein [Klebsiella pneumoniae] >OXM91243.1 phage tail protein [Klebsiella pneumoniae] >OZJ08023.1 phage tail protein [Kleb…	CP022997.1/0.0/CP022997.1 Klebsiella pneumoniae strain 721005, complete genome	NA	kqv:B8P98_16655/4.9e-88/phage tail protein	NA	Unigene674_All/6.5e-09/Chaperone of endosialidase	NA
Unigene392_All	1750	8.21	11.73	0.514748886250704	0.499199167930661	*	0.269136	WP_002907763.1/2.1e-207/MULTISPECIES: alkene reductase [Enterobacterales] >YP_005227270.1 N-ethylmaleimide reductase [Klebsiella pneumoniae subsp. pneumoniae HS11286] >ABR77420.1 N-ethylmaleimide reductase [Klebsiella pneumoniae subsp. pneumoniae MGH 78578] >BAH63699.1 N-ethylmaleimide reductase [Klebsiella pneumoniae subsp. pneumoniae NTUH-K2044] >EGF58043.1 oxidoreductase, FAD/FMN-binding [Kleb…	CP022997.1/0.0/CP022997.1 Klebsiella pneumoniae strain 721005, complete genome	sp|P77258|NEMA_ECOLI/8.1e-184/N-ethylmaleimide reductase OS=Escherichia coli (strain K12) GN=nemA PE=2 SV=1	kqv:B8P98_12545/3.6e-204/alkene reductase; K10680 N-ethylmaleimide reductase [EC:1.-.-.-]	At1g76690/1.0e-72/[CR] KOG0134 NADH:flavin oxidoreductase/12-oxophytodienoate reductase	Unigene392_All/2e-89/NADH:flavin oxidoreductase / NADH oxidase family	molecular_function:GO:0010181//FMN binding;GO:0016491//oxidoreductase activity;
Unigene1244_All	5053	23.14	33.06	0.514697860184824	0.00405567404011461	*	0.00082677	WP_062955135.1/0.0e+00/hypothetical protein [Klebsiella pneumoniae] >OHY23969.1 hypothetical protein BLJ30_26125 [Klebsiella pneumoniae] >OIK29978.1 hypothetical protein BLJ97_26865 [Klebsiella pneumoniae] >OXM91289.1 hypothetical protein CGQ20_16940 [Klebsiella pneumoniae] >OXM95066.1 hypothetical protein CGQ21_17580 [Klebsiella pneumoniae] >OZJ07197.1 hypothetical protein CEP05_27210 [Klebsiell…	CP022997.1/0.0/CP022997.1 Klebsiella pneumoniae strain 721005, complete genome	NA	kps:KPNJ2_03958/0.0e+00/Hypothetical protein	NA	Unigene1244_All/0.0096/Domain of unknown function (DUF4407)	NA
Unigene2122_All	628	3.10	4.42	0.511778154117194	0.858166802900461	*	0.76042	CDK74022.1/1.8e-116/L-fuculokinase [Klebsiella pneumoniae IS22]	CP022997.1/0.0/CP022997.1 Klebsiella pneumoniae strain 721005, complete genome	sp|Q8ZMC5|FUCK_SALTY/1.0e-96/L-fuculokinase OS=Salmonella typhimurium (strain LT2 / SGSC1412 / ATCC 700720) GN=fucK PE=3 SV=1	kpt:VK055_4357/2.7e-117/fucK; L-fuculokinase; K00879 L-fuculokinase [EC:2.7.1.51]	NA	Unigene2122_All/2.2e-18/FGGY family of carbohydrate kinases, C-terminal domain	molecular_function:GO:0008737//L-fuculokinase activity;
Unigene499_All	633	9.21	13.12	0.510494658526748	0.70604616256525	*	0.553042	WP_075324403.1/2.1e-117/histidine kinase [Klebsiella pneumoniae] >OLL65613.1 histidine kinase [Klebsiella pneumoniae]	CP022882.1/0.0/CP022882.1 Klebsiella pneumoniae strain 911021, complete genome	sp|P58402|EVGS_ECO57/7.7e-44/Sensor protein EvgS OS=Escherichia coli O157:H7 GN=evgS PE=3 SV=1	kps:KPNJ2_00723/3.1e-118/Sensor protein evgS; K07679 two-component system, NarL family, sensor histidine kinase EvgS [EC:2.7.13.3]	NA	Unigene499_All/1.5e-12/Bacterial extracellular solute-binding proteins, family 3	NA
Unigene1586_All	638	6.08	8.66	0.51029570128314	0.777043436699858	*	0.638156	WP_040223242.1/7.3e-78/chromosome partitioning protein [Klebsiella pneumoniae]	CP022997.1/0.0/CP022997.1 Klebsiella pneumoniae strain 721005, complete genome	NA	kpnu:LI86_03765/1.1e-78/chromosome partitioning protein; K12055 chromosome partitioning related protein ParA	NA	Unigene1586_All/0.06/Protein of unknown function (DUF1350)	NA
Unigene753_All	5426	142.91	203.53	0.51013458986508	1.31444982222222e-16	*	1.105612e-17	WP_023342612.1/0.0e+00/biosynthetic arginine decarboxylase [Klebsiella pneumoniae] >ESN56024.1 biosynthetic arginine decarboxylase [Klebsiella pneumoniae MGH 18] >KDH35426.1 biosynthetic arginine decarboxylase [Klebsiella pneumoniae BIDMC 69] >KDH52031.1 biosynthetic arginine decarboxylase [Klebsiella pneumoniae BWH 48] >KDL35097.1 biosynthetic arginine decarboxylase [Klebsiella pneumoniae MGH 60…	CP022997.1/0.0/CP022997.1 Klebsiella pneumoniae strain 721005, complete genome	sp|Q83Q93|SPEA_SHIFL/0.0e+00/Biosynthetic arginine decarboxylase OS=Shigella flexneri GN=speA PE=3 SV=2	ebf:D782_0761/0.0e+00/arginine decarboxylase; K01585 arginine decarboxylase [EC:4.1.1.19]	Hs5174529/2.4e-117/[H] KOG1506 S-adenosylmethionine synthetase	Unigene753_All/8.5e-71/Pyridoxal-dependent decarboxylase, pyridoxal binding domain	biological_process:GO:0008295//spermidine biosynthetic process;GO:0009446//putrescine biosynthetic process;GO:0006527//arginine catabolic process;molecular_function:GO:0046872//metal ion binding;GO:0008792//arginine decarboxylase activity;
Unigene683_All	642	3.02	4.30	0.509788110264381	0.857036892692561	*	0.76042	WP_023328688.1/5.4e-113/Zn-dependent hydrolase [Klebsiella pneumoniae] >ESM98819.1 N-carbamoyl-L-amino-acid hydrolase [Klebsiella pneumoniae MGH 30]	CP022997.1/0.0/CP022997.1 Klebsiella pneumoniae strain 721005, complete genome	sp|Q6DTN4|HYUC_RHIML/8.7e-35/N-carbamoyl-L-amino-acid hydrolase OS=Rhizobium meliloti GN=hyuC PE=1 SV=1	kph:KPNIH24_19560/8.1e-114/allantoate amidohydrolase; K06016 beta-ureidopropionase / N-carbamoyl-L-amino-acid hydrolase [EC:3.5.1.6 3.5.1.87]	NA	Unigene683_All/2.1e-05/Peptidase family M20/M25/M40	biological_process:GO:0008152//metabolic process;molecular_function:GO:0016787//hydrolase activity;GO:0047652//allantoate deiminase activity;GO:0050538//N-carbamoyl-L-amino-acid hydrolase activity;GO:0016813//hydrolase activity, acting on carbon-nitrogen (but not peptide) bonds, in linear amidines;
CL63.Contig2_All	789	2.35	3.33	0.502861420506262	0.859299696369637	*	0.76042	NA	NA	sp|Q92J29|COX3_RICCN/1.1e-60/Probable cytochrome c oxidase subunit 3 OS=Rickettsia conorii (strain ATCC VR-613 / Malish 7) GN=ctaE PE=3 SV=2	apb:SAR116_1115/2.9e-68/cytochrome-c oxidase; K02276 cytochrome c oxidase subunit III [EC:1.9.3.1]	HsMi005/8.1e-139/[C] KOG4664 Cytochrome oxidase subunit III and related proteins	NA	NA
Unigene47_All	2641	24.68	34.90	0.499884641947597	0.0626344515811088	*	0.01781716	SBI28598.1/4.1e-175/putative ABC-type amino acid transport/signal transduction systems periplasmic component [Klebsiella pneumoniae]	CP022882.1/0.0/CP022882.1 Klebsiella pneumoniae strain 911021, complete genome	sp|O32229|YVAG_BACSU/2.3e-57/Uncharacterized oxidoreductase YvaG OS=Bacillus subtilis (strain 168) GN=yvaG PE=3 SV=1	kpx:PMK1_00455/4.9e-165/pheC; Cyclohexadienyl dehydratase precursor; K01713 cyclohexadienyl dehydratase [EC:4.2.1.51 4.2.1.91]	Hs10337605/1.1e-27/[R] KOG0725 Reductases with broad range of substrate specificities	Unigene47_All/2.3e-45/Bacterial extracellular solute-binding proteins, family 3	NA
Unigene1311_All	875	8.35	11.79	0.497715615618348	0.682152144026187	*	0.48691	WP_080841760.1/2.1e-139/hypothetical protein [Klebsiella pneumoniae] >SLX45137.1 cyclic diguanylate phosphodiesterase (EAL) domain-containing protein [Klebsiella pneumoniae] >SLX51478.1 cyclic diguanylate phosphodiesterase (EAL) domain-containing protein [Klebsiella pneumoniae] >SLX59866.1 cyclic diguanylate phosphodiesterase (EAL) domain-containing protein [Klebsiella pneumoniae] >SLX48430.1 cyc…	CP022882.1/0.0/CP022882.1 Klebsiella pneumoniae strain 911021, complete genome	sp|P32701|YJCC_ECOLI/4.6e-55/Putative cyclic-di-GMP phosphodiesterase YjcC OS=Escherichia coli (strain K12) GN=yjcC PE=1 SV=2	kok:KONIH1_01985/2.6e-102/signal peptide protein	NA	Unigene1311_All/1.3e-39/CSS motif domain associated with EAL	NA
Unigene934_All	1439	1.19	1.68	0.497499659470817	0.862145059602649	*	0.76042	WP_085287826.1/4.3e-235/integrase [Klebsiella pneumoniae] >OSC39167.1 integrase [Klebsiella pneumoniae]	CP022997.1/0.0/CP022997.1 Klebsiella pneumoniae strain 721005, complete genome	sp|P37326|INTS_ECOLI/1.2e-39/Prophage integrase IntS OS=Escherichia coli (strain K12) GN=intS PE=1 SV=1	ear:CCG33992/3.0e-209/Integrase	NA	Unigene934_All/8.3e-21/Phage integrase family	NA
Unigene1585_All	1083	6.54	9.21	0.493910520593253	0.682710827190827	*	0.48691	OIR39526.1/1.1e-203/nickel ABC transporter, nickel/metallophore periplasmic binding protein [Klebsiella pneumoniae]	CP022997.1/0.0/CP022997.1 Klebsiella pneumoniae strain 721005, complete genome	sp|P33590|NIKA_ECOLI/4.4e-148/Nickel-binding periplasmic protein OS=Escherichia coli (strain K12) GN=nikA PE=1 SV=1	kqu:AVR78_03090/1.9e-195/nickel ABC transporter, nickel/metallophore periplasmic binding protein; K15584 nickel transport system substrate-binding protein	NA	Unigene1585_All/5.4e-61/Bacterial extracellular solute-binding proteins, family 5 Middle	biological_process:GO:0055085//transmembrane transport;GO:0015675//nickel cation transport;cellular_component:GO:0043190//ATP-binding cassette (ABC) transporter complex;molecular_function:GO:0020037//heme binding;GO:0016151//nickel cation binding;
Unigene1136_All	1123	4.71	6.63	0.493281810499805	0.706573062686567	*	0.553042	NA	CP022997.1/0.0/CP022997.1 Klebsiella pneumoniae strain 721005, complete genome	sp|P52679|PCPR_SPHCR/2.7e-31/PCP degradation transcriptional activation protein OS=Sphingobium chlorophenolicum GN=pcpR PE=1 SV=2	kqv:B8P98_10990/2.5e-166/LysR family transcriptional regulator	NA	Unigene1136_All/6.7e-20/LysR substrate binding domain	NA
Unigene1704_All	1093	4.86	6.84	0.493040011280117	0.704994716306776	*	0.553042	WP_004199973.1/7.6e-192/LacI family transcriptional regulator [Klebsiella pneumoniae] >YP_005227047.1 putative periplasmic binding protein/LacI transcriptional regulator [Klebsiella pneumoniae subsp. pneumoniae HS11286] >AEW61445.1 putative periplasmic binding protein/LacI transcriptional regulator [Klebsiella pneumoniae subsp. pneumoniae HS11286] >EMR21493.1 putative periplasmic binding protein/…	CP022997.1/0.0/CP022997.1 Klebsiella pneumoniae strain 721005, complete genome	sp|P25144|CCPA_BACSU/2.0e-07/Catabolite control protein A OS=Bacillus subtilis (strain 168) GN=ccpA PE=1 SV=1	kva:Kvar_2509/4.0e-177/transcriptional regulator, LacI family; K02529 LacI family transcriptional regulator	NA	Unigene1704_All/2.1e-20/Periplasmic binding protein domain	biological_process:GO:0006355//regulation of transcription, DNA-templated;GO:0006351//transcription, DNA-templated;molecular_function:GO:0003677//DNA binding;
Unigene1527_All	2771	0.59	0.83	0.492396381985084	0.858732875989446	*	0.76042	WP_073511358.1/0.0e+00/DNA mismatch repair protein MutS [Klebsiella pneumoniae] >OKB48199.1 DNA mismatch repair protein MutS [Klebsiella pneumoniae]	CP022997.1/0.0/CP022997.1 Klebsiella pneumoniae strain 721005, complete genome	sp|A8ANU8|MUTS_CITK8/0.0e+00/DNA mismatch repair protein MutS OS=Citrobacter koseri (strain ATCC BAA-895 / CDC 4225-83 / SGSC4696) GN=mutS PE=3 SV=1	koc:AB185_12975/0.0e+00/DNA mismatch repair protein MutS; K03555 DNA mismatch repair protein MutS	SPCC285.16c/9.6e-78/[L] KOG0217 Mismatch repair ATPase MSH6 (MutS family)	Unigene1527_All/2.1e-88/MutS domain V	NA
Unigene192_All	3670	348.46	489.95	0.491641470447555	1.79640460350877e-24	*	1.196204e-25	EEW39445.1/0.0e+00/hypothetical protein HMPREF0484_4509 [Klebsiella pneumoniae subsp. rhinoscleromatis ATCC 13884]	CP022997.1/0.0/CP022997.1 Klebsiella pneumoniae strain 721005, complete genome	sp|P77148|YDHS_ECOLI/4.5e-192/Uncharacterized protein YdhS OS=Escherichia coli (strain K12) GN=ydhS PE=4 SV=1	kqu:AVR78_17725/3.0e-293/FAD/NAD(P) binding domain-containing protein	SPBC23G7.10c/3.8e-66/[CR] KOG0134 NADH:flavin oxidoreductase/12-oxophytodienoate reductase	Unigene192_All/2.1e-28/FAD-NAD(P)-binding	NA
Unigene1694_All	1529	6.71	9.40	0.486347990364816	0.625732769811321	*	0.387428	WP_004151204.1/3.3e-161/MULTISPECIES: peptidoglycan endopeptidase [Enterobacterales] >BAH63703.1 putative lipoprotein [Klebsiella pneumoniae subsp. pneumoniae NTUH-K2044] >EGF58172.1 NlpC/P60 family protein [Klebsiella sp. MS 92-3] >EHL94351.1 hypothetical protein HMPREF1024_00733 [Klebsiella sp. 4_1_44FAA] >EJJ47584.1 putative lipoprotein [Klebsiella pneumoniae subsp. pneumoniae KPNIH4] >EJJ5221…	CP022997.1/0.0/CP022997.1 Klebsiella pneumoniae strain 721005, complete genome	sp|P76190|MEPH_ECOLI/5.0e-89/Murein DD-endopeptidase MepH OS=Escherichia coli (strain K12) GN=mepH PE=1 SV=1	kpy:KPNIH31_14170/5.1e-162/endopeptidase; K19303 murein DD-endopeptidase [EC:3.4.-.-]	NA	Unigene1694_All/3.3e-18/Helix-turn-helix domain	biological_process:GO:0008152//metabolic process;molecular_function:GO:0016787//hydrolase activity;GO:0004568//chitinase activity;
Unigene1508_All	1854	2.72	3.81	0.486184346242983	0.703946397026022	*	0.553042	WP_004175955.1/2.0e-115/MULTISPECIES: glutathione S-transferase family protein [Enterobacterales] >YP_005227166.1 GST-like protein [Klebsiella pneumoniae subsp. pneumoniae HS11286] >ABR77327.1 hypothetical GST-like protein [Klebsiella pneumoniae subsp. pneumoniae MGH 78578] >BAH63600.1 hypothetical GST-like protein [Klebsiella pneumoniae subsp. pneumoniae NTUH-K2044] >EGF64393.1 glutathione S-tra…	CP022997.1/0.0/CP022997.1 Klebsiella pneumoniae strain 721005, complete genome	sp|P76117|YNCG_ECOLI/3.8e-75/Uncharacterized GST-like protein YncG OS=Escherichia coli (strain K12) GN=yncG PE=3 SV=1	kpp:A79E_2355/3.0e-116/Glutathione S-transferase, theta; K11208 GST-like protein	NA	Unigene1508_All/3.6e-08/Glutathione S-transferase, N-terminal domain	molecular_function:GO:0004364//glutathione transferase activity;GO:0016740//transferase activity;
Unigene229_All	3750	894.14	1252.06	0.485731055122813	2.07196343606557e-61	*	7.38258e-63	WP_032439481.1/1.0e-179/ATP-dependent 6-phosphofructokinase [Klebsiella pneumoniae] >KDL33720.1 6-phosphofructokinase [Klebsiella pneumoniae MGH 64]	CP022997.1/0.0/CP022997.1 Klebsiella pneumoniae strain 721005, complete genome	sp|Q9Z6C3|PFKA_ENTCL/7.3e-174/ATP-dependent 6-phosphofructokinase OS=Enterobacter cloacae GN=pfkA PE=3 SV=1	enf:AKI40_4866/9.8e-175/pfkA; 6-phosphofructokinase isozyme I; K00850 6-phosphofructokinase 1 [EC:2.7.1.11]	Hs4505749/1.4e-52/[G] KOG2440 Pyrophosphate-dependent phosphofructo-1-kinase	Unigene229_All/5.8e-107/Phosphofructokinase	NA
Unigene566_All	7110	118.05	165.07	0.483679905553527	3.59459848648649e-16	*	3.10748e-17	NA	CP022997.1/0.0/CP022997.1 Klebsiella pneumoniae strain 721005, complete genome	sp|A1A7B8|SGRR_ECOK1/6.1e-270/HTH-type transcriptional regulator SgrR OS=Escherichia coli O1:K1 / APEC GN=sgrR PE=3 SV=1	ror:RORB6_14875/3.6e-303/transcriptional regulator SgrR; K11925 SgrR family transcriptional regulator	At1g65410/4.9e-25/[Q] KOG0055 Multidrug/pheromone exporter, ABC superfamily	Unigene566_All/5.2e-42/Sugar transport-related sRNA regulator N-term	NA
Unigene1370_All	2059	2.44	3.41	0.482890591461286	0.704470166666667	*	0.553042	WP_013099375.1/0.0e+00/MULTISPECIES: translational GTPase TypA [Proteobacteria] >YP_003615581.1 GTP-binding protein [Enterobacter cloacae subsp. cloacae ATCC 13047] >ADF64632.1 GTP-binding protein [Enterobacter cloacae subsp. cloacae ATCC 13047] >KGB13114.1 GTP-binding protein TypA/BipA [Enterobacter cloacae] >CUI82295.1 Tyrosine phosphorylated protein A [Achromobacter sp. ATCC13047] >KTH92237.1 …	CP022997.1/0.0/CP022997.1 Klebsiella pneumoniae strain 721005, complete genome	sp|P0A3B4|TYPA_SHIFL/0.0e+00/GTP-binding protein TypA/BipA OS=Shigella flexneri GN=typA PE=3 SV=1	eclg:EC036_44120/0.0e+00/GTP-binding protein TypA; K06207 GTP-binding protein	At5g13650/2.0e-165/[J] KOG0462 Elongation factor-type GTP-binding protein	Unigene1370_All/3.2e-39/Elongation factor Tu GTP binding domain	molecular_function:GO:0005525//GTP binding;GO:0003924//GTPase activity;
Unigene737_All	2202	2.27	3.17	0.481790542848492	0.705520047690015	*	0.553042	AGT25757.1/1.9e-157/hypothetical protein N559_4131 [Klebsiella pneumoniae JM45] >AHM81159.1 Transporter, drug/metabolite exporter family protein [Klebsiella pneumoniae 30684/NJST258_2] >AHM86833.1 Transporter, drug/metabolite exporter family protein [Klebsiella pneumoniae 30660/NJST258_1]	CP015130.1/0.0/CP015130.1 Klebsiella pneumoniae strain Kpn555, complete genome	sp|P9WGJ1|Y3661_MYCTU/4.5e-14/Probable phosphatase Rv3661 OS=Mycobacterium tuberculosis (strain ATCC 25618 / H37Rv) GN=Rv3661 PE=1 SV=1	kps:KPNJ2_04379/2.9e-158/Transporter, drug/metabolite exporter family protein	CE10640/4.6e-06/[R] LSE0016 C Predicted secreted small molecules methylase	Unigene737_All/1.4e-23/EamA-like transporter family	NA
Unigene621_All	2830	45.33	63.28	0.481283438586807	0.00635770196164384	*	0.001355468	WP_040189377.1/3.2e-234/molybdopterin molybdotransferase [Klebsiella pneumoniae] >KRR34248.1 molybdopterin biosynthesis protein MoeA [Klebsiella pneumoniae]	CP022997.1/0.0/CP022997.1 Klebsiella pneumoniae strain 721005, complete genome	sp|P12281|MOEA_ECOLI/1.0e-188/Molybdopterin molybdenumtransferase OS=Escherichia coli (strain K12) GN=moeA PE=1 SV=1	ron:TE10_10020/8.3e-211/molybdopterin biosynthesis protein MoeA; K03750 molybdopterin molybdotransferase [EC:2.10.1.1]	7297432/5.8e-54/[H] KOG2017 Molybdopterin synthase sulfurylase	Unigene621_All/1.5e-38/MoeA N-terminal region (domain I and II)	biological_process:GO:0006777//Mo-molybdopterin cofactor biosynthetic process;GO:0032324//molybdopterin cofactor biosynthetic process;molecular_function:GO:0016740//transferase activity;GO:0061599//molybdopterin molybdotransferase activity;
Unigene211_All	4748	4.76	6.64	0.480221668038981	0.390920915159236	*	0.1792482	BAH63249.1/0.0e+00/bifunctional putative acetyl-CoA:acetoacetyl-CoA transferase: alpha subunit/beta subunit [Klebsiella pneumoniae subsp. pneumoniae NTUH-K2044] >CDQ54523.1 mdcA [Klebsiella pneumoniae]	CP022997.1/0.0/CP022997.1 Klebsiella pneumoniae strain 721005, complete genome	sp|O06924|MADA_MALRU/3.4e-184/Acetyl-S-ACP:malonate ACP transferase OS=Malonomonas rubra GN=madA PE=1 SV=1	kpa:KPNJ1_02915/0.0e+00/Malonate decarboxylase; K13929 malonate decarboxylase alpha subunit [EC:2.3.1.187]	AtCh032/1.5e-06/[EI] KOG0540 3-Methylcrotonyl-CoA carboxylase, non-biotin containing subunit/Acetyl-CoA carboxylase carboxyl transferase, subunit beta	Unigene211_All/6.4e-296/Malonate decarboxylase, alpha subunit, transporter	molecular_function:GO:0016740//transferase activity;
Unigene1269_All	3192	40.76	56.51	0.471352137684952	0.00714726504347826	*	0.001536328	WP_004190219.1/1.2e-160/MULTISPECIES: O-acetylserine/cysteine exporter [Klebsiella] >EKF78953.1 O-acetylserine/cysteine export protein [Klebsiella pneumoniae subsp. pneumoniae KpQ3] >ESM26999.1 O-acetylserine/cysteine efflux transporter [Klebsiella pneumoniae UCICRE 2] >EWD58316.1 O-acetylserine/cysteine efflux transporter [Klebsiella pneumoniae UCI 25] >EWE09505.1 O-acetylserine/cysteine efflux …	CP022997.1/0.0/CP022997.1 Klebsiella pneumoniae strain 721005, complete genome	sp|P31125|EAMA_ECOLI/1.8e-133/Probable amino-acid metabolite efflux pump OS=Escherichia coli (strain K12) GN=eamA PE=1 SV=2	kqu:AVR78_17245/2.5e-155/O-acetylserine/cysteine exporter; K15268 O-acetylserine/cysteine efflux transporter	7292802/5.1e-06/[K] KOG1878 Nuclear receptor coregulator SMRT/SMRTER, contains Myb-like domains	Unigene1269_All/3.7e-31/EamA-like transporter family	cellular_component:GO:0016021//integral component of membrane;
Unigene1066_All	9402	114.86	158.96	0.46878731086364	2.00053425454545e-19	*	1.542468e-20	WP_085206492.1/0.0e+00/PrkA family serine protein kinase [Klebsiella pneumoniae] >SME25042.1 PrkA family serine protein kinase [Klebsiella pneumoniae]	CP022997.1/0.0/CP022997.1 Klebsiella pneumoniae strain 721005, complete genome	sp|P0ACY4|YEAG_ECOL6/0.0e+00/Uncharacterized protein YeaG OS=Escherichia coli O6:H1 (strain CFT073 / ATCC 700928 / UPEC) GN=yeaG PE=3 SV=1	kpc:KPNIH10_10315/0.0e+00/serine/threonine protein kinase; K07180 serine protein kinase	SPBC32F12.11/2.0e-127/[G] KOG0657 Glyceraldehyde 3-phosphate dehydrogenase	Unigene1066_All/1.9e-179/PrkA AAA domain	molecular_function:GO:0004672//protein kinase activity;
Unigene38_All	2374	12.23	16.92	0.468305164592563	0.336446792944369	*	0.1448372	WP_004147046.1/4.6e-218/MULTISPECIES: MFS transporter [Enterobacterales] >YP_005225085.1 sugar efflux protein [Klebsiella pneumoniae subsp. pneumoniae HS11286] >BAH61713.1 sugar efflux protein [Klebsiella pneumoniae subsp. pneumoniae NTUH-K2044] >EGF60622.1 sugar efflux transporter A [Klebsiella sp. MS 92-3] >EHL90480.1 sugar efflux transporter A [Klebsiella sp. 4_1_44FAA] >AEW59483.1 sugar efflu…	CP022997.1/0.0/CP022997.1 Klebsiella pneumoniae strain 721005, complete genome	sp|P31675|SETA_ECOLI/1.2e-193/Sugar efflux transporter A OS=Escherichia coli (strain K12) GN=setA PE=1 SV=3	kpu:KP1_0883/7.0e-219/setA; sugar efflux protein; K03291 MFS transporter, SET family, sugar efflux transporter	NA	Unigene38_All/1.2e-39/Major Facilitator Superfamily	cellular_component:GO:0016021//integral component of membrane;molecular_function:GO:0015542//sugar efflux transmembrane transporter activity;
Unigene602_All	1100	15.27	21.12	0.467909772561602	0.519135063572149	*	0.300504	WP_073557679.1/1.1e-113/L-arabinose ABC transporter ATP-binding protein AraG [Klebsiella pneumoniae] >APM43207.1 L-arabinose ABC transporter ATP-binding protein AraG [Klebsiella pneumoniae] >OMI97281.1 L-arabinose ABC transporter ATP-binding protein AraG [Klebsiella pneumoniae]	CP022997.1/0.0/CP022997.1 Klebsiella pneumoniae strain 721005, complete genome	sp|Q322L1|ARAG_SHIBS/3.4e-103/Arabinose import ATP-binding protein AraG OS=Shigella boydii serotype 4 (strain Sb227) GN=araG PE=3 SV=1	kpn:KPN_02395/1.7e-114/araG; ATP-binding component of high-affinity L-arabinose transport system; K10539 L-arabinose transport system ATP-binding protein [EC:3.6.3.17]	CE19900/1.3e-09/[IR] KOG0059 Lipid exporter ABCA1 and related proteins, ABC superfamily	Unigene602_All/1.3e-12/ABC transporter	biological_process:GO:0042882//L-arabinose transport;cellular_component:GO:0005886//plasma membrane;molecular_function:GO:0005524//ATP binding;GO:0015612//L-arabinose-importing ATPase activity;
Unigene930_All	15323	231.55	318.99	0.462187440689788	7.58856228571428e-61	*	2.79252e-62	AHM77350.1/0.0e+00/Aerobic respiration control sensor protein arcB [Klebsiella pneumoniae 30684/NJST258_2] >AHM82938.1 Aerobic respiration control sensor protein arcB [Klebsiella pneumoniae 30660/NJST258_1]	CP022997.1/0.0/CP022997.1 Klebsiella pneumoniae strain 721005, complete genome	sp|P0AEC4|ARCB_SHIFL/0.0e+00/Aerobic respiration control sensor protein ArcB OS=Shigella flexneri GN=arcB PE=3 SV=1	kps:KPNJ2_00570/0.0e+00/Aerobic respiration control sensor protein arcB; K07648 two-component system, OmpR family, aerobic respiration control sensor histidine kinase ArcB [EC:2.7.13.3]	At2g01830/8.3e-38/[T] KOG0519 Sensory transduction histidine kinase	Unigene930_All/5.2e-29/Histidine kinase-, DNA gyrase B-, and HSP90-like ATPase	biological_process:GO:0006355//regulation of transcription, DNA-templated;GO:0006351//transcription, DNA-templated;cellular_component:GO:0005622//intracellular;GO:0016021//integral component of membrane;GO:0005886//plasma membrane;molecular_function:GO:0000155//phosphorelay sensor kinase activity;GO:0005524//ATP binding;GO:0016301//kinase activity;
Unigene441_All	777	13.19	18.12	0.458138390794691	0.694230380194518	*	0.45863	WP_004144804.1/3.0e-65/hypothetical protein [Klebsiella pneumoniae] >YP_005228909.1 hypothetical protein KPHS_46090 [Klebsiella pneumoniae subsp. pneumoniae HS11286] >BAH65250.1 hypothetical protein KP1_4770 [Klebsiella pneumoniae subsp. pneumoniae NTUH-K2044] >EEW41179.1 putative acid-resistance protein [Klebsiella pneumoniae subsp. rhinoscleromatis ATCC 13884] >AEW63307.1 hypothetical protein K…	CP022997.1/0.0/CP022997.1 Klebsiella pneumoniae strain 721005, complete genome	NA	kpa:KPNJ1_00684/4.5e-66/Protein hdeB precursor; K19778 acid stress chaperone HdeB	At2g29210/3.5e-09/[AR] KOG2146 Splicing coactivator SRm160/300, subunit SRm160 (contains PWI domain)	Unigene441_All/1.3e-08/HdeA/HdeB family	NA
Unigene245_All	1009	11.52	15.82	0.45760888303048	0.649096643848289	*	0.409856	WP_047719003.1/1.6e-90/L-fucose:H+ symporter permease [Klebsiella pneumoniae] >AKL31736.1 fucose permease [Klebsiella pneumoniae] >ALR27798.1 fucose permease [Klebsiella pneumoniae]	CP022997.1/0.0/CP022997.1 Klebsiella pneumoniae strain 721005, complete genome	sp|P11551|FUCP_ECOLI/4.3e-36/L-fucose-proton symporter OS=Escherichia coli (strain K12) GN=fucP PE=1 SV=3	kpne:KU54_013055/2.4e-91/fucose permease; K02429 MFS transporter, FHS family, L-fucose permease	CE03147/1.7e-16/[G] KOG2855 Ribokinase	Unigene245_All/1.3e-09/Major Facilitator Superfamily	cellular_component:GO:0016021//integral component of membrane;molecular_function:GO:0015150//fucose transmembrane transporter activity;
Unigene87_All	5224	3.86	5.30	0.457391512182481	0.443486532110092	*	0.225888	AHM81653.1/0.0e+00/hypothetical protein KPNJ2_04881 [Klebsiella pneumoniae 30684/NJST258_2] >AHM87332.1 hypothetical protein KPNJ1_04932 [Klebsiella pneumoniae 30660/NJST258_1]	CP022997.1/0.0/CP022997.1 Klebsiella pneumoniae strain 721005, complete genome	sp|Q5KYR0|IOLD_GEOKA/2.8e-240/3D-(3,5/4)-trihydroxycyclohexane-1,2-dione hydrolase OS=Geobacillus kaustophilus (strain HTA426) GN=iolD PE=3 SV=1	koe:A225_0552/0.0e+00/Epi-inositol hydrolase; K03336 3D-(3,5/4)-trihydroxycyclohexane-1,2-dione acylhydrolase (decyclizing) [EC:3.7.1.22]	YMR108w/3.1e-29/[EH] KOG4166 Thiamine pyrophosphate-requiring enzyme	Unigene87_All/6.8e-39/Thiamine pyrophosphate enzyme, C-terminal TPP binding domain	biological_process:GO:0019310//inositol catabolic process;molecular_function:GO:0000287//magnesium ion binding;GO:0016787//hydrolase activity;GO:0016823//hydrolase activity, acting on acid carbon-carbon bonds, in ketonic substances;GO:0030976//thiamine pyrophosphate binding;
Unigene1139_All	2830	917.03	1257.25	0.455230716944725	1.00393767804878e-40	*	4.80858e-42	NA	CP022997.1/0.0/CP022997.1 Klebsiella pneumoniae strain 721005, complete genome	sp|P25553|ALDA_ECOLI/4.3e-243/Lactaldehyde dehydrogenase OS=Escherichia coli (strain K12) GN=aldA PE=1 SV=2	koc:AB185_21735/1.1e-255/aldehyde dehydrogenase; K07248 lactaldehyde dehydrogenase / glycolaldehyde dehydrogenase [EC:1.2.1.22 1.2.1.21]	At1g79440/1.6e-88/[C] KOG2451 Aldehyde dehydrogenase	Unigene1139_All/1.4e-164/Aldehyde dehydrogenase family	NA
CL3.Contig1_All	1618	2.51	3.44	0.454721200751326	0.666123896407686	*	0.465742	WP_002916322.1/1.5e-292/MULTISPECIES: 6-phospho-beta-glucosidase [Enterobacteriaceae] >YP_005228698.1 6-phospho-beta-glucosidase [Klebsiella pneumoniae subsp. pneumoniae HS11286] >ABR78727.1 6-phospho-beta-glucosidase A [Klebsiella pneumoniae subsp. pneumoniae MGH 78578] >BAH65113.1 6-phospho-beta-glucosidase A [Klebsiella pneumoniae subsp. pneumoniae NTUH-K2044] >EEW41217.1 glycosyl hydrolase, f…	CP022997.1/0.0/CP022997.1 Klebsiella pneumoniae strain 721005, complete genome	sp|Q46829|BGLA_ECOLI/2.1e-279/6-phospho-beta-glucosidase BglA OS=Escherichia coli (strain K12) GN=bglA PE=1 SV=2	cfar:CI104_21055/2.6e-281/6-phospho-beta-glucosidase; K01223 6-phospho-beta-glucosidase [EC:3.2.1.86]	At5g36890/9.0e-52/[G] KOG0626 Beta-glucosidase, lactase phlorizinhydrolase, and related proteins	CL3.Contig1_All/8.6e-132/Glycosyl hydrolase family 1	biological_process:GO:0005975//carbohydrate metabolic process;molecular_function:GO:0004553//hydrolase activity, hydrolyzing O-glycosyl compounds;GO:0103047//methyl beta-D-glucoside 6-phosphate glucohydrolase activity;GO:0008706//6-phospho-beta-glucosidase activity;
CL37.Contig1_All	5089	1.51	2.06	0.44809578785814	0.712407033816425	*	0.516828	WP_004178082.1/8.8e-291/MULTISPECIES: group II intron reverse transcriptase/maturase [Enterobacterales] >NP_941260.1 putative reverse transcriptase/maturase (plasmid) [Serratia marcescens] >YP_005226014.1 putative reverse transcriptase/maturase [Klebsiella pneumoniae subsp. pneumoniae HS11286] >YP_005226364.1 putative reverse transcriptase/maturase [Klebsiella pneumoniae subsp. pneumoniae HS11286…	MF437312.1/0.0/MF437312.1 Klebsiella pneumoniae strain CR-HvKP4 plasmid pKPC-CR-HvKP4, complete sequence	sp|P11904|PARM_ECOLX/6.9e-66/Plasmid segregation protein ParM OS=Escherichia coli GN=parM PE=1 SV=1	kpx:PMK1_ndm00013/1.3e-291/ltrA_1; Group II intron-encoded protein LtrA	SPMi005/4.4e-28/[A] KOG4768 Mitochondrial mRNA maturase	CL37.Contig1_All/3.5e-51/Reverse transcriptase (RNA-dependent DNA polymerase)	molecular_function:GO:0003964//RNA-directed DNA polymerase activity;
CL9.Contig7_All	4688	4.57	6.23	0.447037997965932	0.45743404735062	*	0.237	WP_060176068.1/0.0e+00/alanine--tRNA ligase [Klebsiella pneumoniae] >AMA26506.1 alanine--tRNA ligase [Klebsiella pneumoniae subsp. pneumoniae]	CP014004.1/0.0/CP014004.1 Klebsiella pneumoniae subsp. pneumoniae strain NUHL24835, complete genome	sp|A8GA09|SYA_SERP5/0.0e+00/Alanine--tRNA ligase OS=Serratia proteamaculans (strain 568) GN=alaS PE=3 SV=2	eae:EAE_01510/0.0e+00/alaS; alanyl-tRNA synthetase; K01872 alanyl-tRNA synthetase [EC:6.1.1.7]	At1g50200/1.4e-166/[J] KOG0188 Alanyl-tRNA synthetase	CL9.Contig7_All/9.9e-239/tRNA synthetases class II (A)	biological_process:GO:0006419//alanyl-tRNA aminoacylation;cellular_component:GO:0005737//cytoplasm;molecular_function:GO:0005524//ATP binding;GO:0008270//zinc ion binding;GO:0000049//tRNA binding;GO:0004813//alanine-tRNA ligase activity;
Unigene214_All	8414	5.51	7.49	0.442913399887594	0.201414290553746	*	0.0722362	WP_069346648.1/0.0e+00/hypothetical protein [Klebsiella pneumoniae] >ODP04992.1 hypothetical protein BAY54_03820 [Klebsiella pneumoniae]	CP022997.1/0.0/CP022997.1 Klebsiella pneumoniae strain 721005, complete genome	sp|P76578|YFHM_ECOLI/0.0e+00/Uncharacterized lipoprotein YfhM OS=Escherichia coli (strain K12) GN=yfhM PE=1 SV=1	esc:Entcl_1229/0.0e+00/alpha-2-macroglobulin domain protein; K06894 uncharacterized protein	7302087/1.1e-28/[F] KOG0888 Nucleoside diphosphate kinase	Unigene214_All/3.3e-23/MG2 domain	NA
Unigene1723_All	2328	3.92	5.32	0.440572591385981	0.694844743362832	*	0.45863	KUF67036.1/0.0e+00/Fe(3+) dicitrate transport protein FecA precursor [Klebsiella pneumoniae]	CP022997.1/0.0/CP022997.1 Klebsiella pneumoniae strain 721005, complete genome	sp|P76115|YNCD_ECOLI/0.0e+00/Probable TonB-dependent receptor YncD OS=Escherichia coli (strain K12) GN=yncD PE=3 SV=1	kpb:FH42_05620/0.0e+00/TonB-dependent receptor; K02014 iron complex outermembrane recepter protein	Hs4505285/3.9e-08/[WV] KOG1216 von Willebrand factor and related coagulation proteins	Unigene1723_All/2.4e-55/TonB dependent receptor	biological_process:GO:0006810//transport;cellular_component:GO:0009279//cell outer membrane;molecular_function:GO:0004872//receptor activity;
Unigene755_All	4073	23.50	31.84	0.438179579091287	0.0433179266230937	*	0.01161386	EGF62532.1/0.0e+00/acyl-CoA dehydrogenase protein [Klebsiella sp. MS 92-3]	CP022997.1/0.0/CP022997.1 Klebsiella pneumoniae strain 721005, complete genome	sp|Q47146|FADE_ECOLI/0.0e+00/Acyl-coenzyme A dehydrogenase OS=Escherichia coli (strain K12) GN=fadE PE=2 SV=2	ear:CCG31604/0.0e+00/Butyryl-CoA dehydrogenase (EC 1.3.8.1); K06445 acyl-CoA dehydrogenase [EC:1.3.99.-]	Hs21361497/1.1e-24/[I] KOG0137 Very-long-chain acyl-CoA dehydrogenase	Unigene755_All/2.1e-120/Domain of unknown function (DUF1974)	NA
Unigene248_All	3634	2004.17	2708.53	0.434505182706779	6.26605515789473e-104	*	1.39083e-105	WP_071068008.1/0.0e+00/catalase HPII [Klebsiella pneumoniae] >SBG10090.1 hydroperoxidase II [Klebsiella pneumoniae]	CP022997.1/0.0/CP022997.1 Klebsiella pneumoniae strain 721005, complete genome	sp|P21179|CATE_ECOLI/0.0e+00/Catalase HPII OS=Escherichia coli (strain K12) GN=katE PE=1 SV=1	kvd:KR75_18755/0.0e+00/catalase HPII; K03781 catalase [EC:1.11.1.6]	CE22477/2.9e-106/[P] KOG0047 Catalase	Unigene248_All/6.1e-178/Catalase	NA
Unigene591_All	3011	38.13	51.45	0.432244546055216	0.0277179170232558	*	0.00696186	AHM88125.1/1.6e-186/Replication initiation protein RepA (plasmid) [Klebsiella pneumoniae 30660/NJST258_1]	MF150084.1/0.0/MF150084.1 Klebsiella pneumoniae strain A64477 plasmid pKP64477a, complete sequence	sp|P56979|INTM_ECOLI/9.5e-132/Probable site-specific recombinase OS=Escherichia coli (strain K12) GN=intM PE=3 SV=1	kpa:KPNJ1_05600/2.4e-187/Replication initiation protein RepA	NA	Unigene591_All/1.6e-30/Initiator Replication protein	biological_process:GO:0006270//DNA replication initiation;cellular_component:GO:0005727//extrachromosomal circular DNA;molecular_function:GO:0003887//DNA-directed DNA polymerase activity;
Unigene37_All	18453	810.09	1091.40	0.430025845169171	3.79299907368421e-218	*	4.20952e-220	WP_004152941.1/0.0e+00/MULTISPECIES: ribonuclease E [Klebsiella] >EJJ37706.1 ribonuclease E [Klebsiella pneumoniae subsp. pneumoniae KPNIH2] >EJJ60065.1 ribonuclease E [Klebsiella pneumoniae subsp. pneumoniae KPNIH7] >EJJ61269.1 ribonuclease E [Klebsiella pneumoniae subsp. pneumoniae KPNIH6] >EJJ61790.1 ribonuclease E [Klebsiella pneumoniae subsp. pneumoniae KPNIH5] >EJJ69930.1 ribonuclease E [Kl…	CP022997.1/0.0/CP022997.1 Klebsiella pneumoniae strain 721005, complete genome	sp|P21513|RNE_ECOLI/0.0e+00/Ribonuclease E OS=Escherichia coli (strain K12) GN=rne PE=1 SV=6	kpa:KPNJ1_03443/0.0e+00/Ribonuclease E; K08300 ribonuclease E [EC:3.1.26.12]	At5g46290/2.6e-102/[IQ] KOG1394 3-oxoacyl-(acyl-carrier-protein) synthase (I and II)	Unigene37_All/1.4e-93/Ribonuclease E/G family	biological_process:GO:0006364//rRNA processing;GO:0008033//tRNA processing;GO:0006402//mRNA catabolic process;cellular_component:GO:0005737//cytoplasm;GO:0009898//cytoplasmic side of plasma membrane;molecular_function:GO:0008995//ribonuclease E activity;GO:0000287//magnesium ion binding;GO:0003723//RNA binding;GO:0004521//endoribonuclease activity;GO:0008270//zinc ion binding;
Unigene628_All	2902	56.33	75.86	0.429435900054689	0.00647940546448087	*	0.0013852	WP_004214302.1/5.8e-215/N-methyl-L-tryptophan oxidase [Klebsiella pneumoniae] >EMB08811.1 N-methyltryptophan oxidase [Klebsiella pneumoniae hvKP1] >AGX37307.1 N-methyltryptophan oxidase [Klebsiella pneumoniae CG43] >ESM03536.1 N-methyl-L-tryptophan oxidase [Klebsiella pneumoniae UCICRE 6] >CDI20429.1 N-methyl-L-tryptophan oxidase [Klebsiella pneumoniae subsp. pneumoniae SA1] >EWD16729.1 N-methyl-…	CP022997.1/0.0/CP022997.1 Klebsiella pneumoniae strain 721005, complete genome	sp|A8AI24|Y2011_CITK8/3.5e-184/UPF0176 protein CKO_02011 OS=Citrobacter koseri (strain ATCC BAA-895 / CDC 4225-83 / SGSC4696) GN=CKO_02011 PE=3 SV=1	eae:EAE_16275/6.8e-192/solA; N-methyltryptophan oxidase; K02846 N-methyl-L-tryptophan oxidase [EC:1.5.3.-]	Hs7706065/8.6e-37/[R] KOG2820 FAD-dependent oxidoreductase	Unigene628_All/1.6e-44/FAD dependent oxidoreductase	NA
Unigene254_All	2978	2.48	3.33	0.425182056684387	0.711833898632341	*	0.516828	AHM81143.1/3.2e-160/Usher protein cooc [Klebsiella pneumoniae 30684/NJST258_2] >AHM86817.1 Usher protein cooc [Klebsiella pneumoniae 30660/NJST258_1]	CP022997.1/0.0/CP022997.1 Klebsiella pneumoniae strain 721005, complete genome	sp|P77802|ECPC_ECOLI/5.1e-146/Probable outer membrane usher protein EcpC OS=Escherichia coli (strain K12) GN=ecpC PE=1 SV=1	kpa:KPNJ1_04411/4.9e-161/Usher protein cooc; K21966 Mat/Ecp fimbriae outer membrane usher protein	NA	Unigene254_All/0.0036/Pili and flagellar-assembly chaperone, PapD N-terminal domain	NA
Unigene1726_All	1436	8.38	11.19	0.417187887277042	0.65970290616622	*	0.431196	WP_004200032.1/6.8e-132/MULTISPECIES: hypothetical protein [Klebsiella] >YP_005227116.1 hypothetical protein KPHS_28160 [Klebsiella pneumoniae subsp. pneumoniae HS11286] >ABR77280.1 hypothetical protein KPN_01849 [Klebsiella pneumoniae subsp. pneumoniae MGH 78578] >AEW61514.1 hypothetical protein KPHS_28160 [Klebsiella pneumoniae subsp. pneumoniae HS11286] >CCM82577.1 FIG00731972: hypothetical pr…	CP022997.1/0.0/CP022997.1 Klebsiella pneumoniae strain 721005, complete genome	NA	kpb:FH42_05320/1.0e-132/hypothetical protein	NA	Unigene1726_All/0.12/Protein of unknown function (DUF423)	cellular_component:GO:0016021//integral component of membrane;
Unigene444_All	2162	2.70	3.59	0.41102443677222	0.726176830569575	*	0.588322	EJK91046.1/8.5e-227/transporter, major facilitator family protein [Klebsiella pneumoniae subsp. pneumoniae DSM 30104]	CP022997.1/0.0/CP022997.1 Klebsiella pneumoniae strain 721005, complete genome	sp|P31126|YDEE_ECOLI/4.0e-164/Uncharacterized MFS-type transporter YdeE OS=Escherichia coli (strain K12) GN=ydeE PE=3 SV=2	ron:TE10_15100/2.6e-188/transporter	At2g29210/9.6e-09/[AR] KOG2146 Splicing coactivator SRm160/300, subunit SRm160 (contains PWI domain)	Unigene444_All/2.4e-30/Major Facilitator Superfamily	biological_process:GO:0055085//transmembrane transport;cellular_component:GO:0016021//integral component of membrane;
Unigene599_All	1757	63.50	84.43	0.410999122224844	0.0522923815384615	*	0.01429488	WP_002916185.1/4.8e-180/MULTISPECIES: nickel transporter [Klebsiella] >YP_005228651.1 hypothetical protein KPHS_43510 [Klebsiella pneumoniae subsp. pneumoniae HS11286] >AEW63049.1 hypothetical protein KPHS_43510 [Klebsiella pneumoniae subsp. pneumoniae HS11286] >EJJ39971.1 hypothetical protein KPNIH4_17501 [Klebsiella pneumoniae subsp. pneumoniae KPNIH4] >EJJ43579.1 hypothetical protein KPNIH2_07…	CP022997.1/0.0/CP022997.1 Klebsiella pneumoniae strain 721005, complete genome	sp|P42195|PECS_DICD3/2.0e-28/HTH-type transcriptional regulator PecS OS=Dickeya dadantii (strain 3937) GN=pecS PE=4 SV=2	kpy:KPNIH31_21150/7.3e-181/nickel transporter	NA	Unigene599_All/8.8e-27/High-affinity nickel-transport protein	cellular_component:GO:0016021//integral component of membrane;GO:0005886//plasma membrane;molecular_function:GO:0046872//metal ion binding;GO:0015099//nickel cation transmembrane transporter activity;
Unigene1413_All	661	7.28	9.67	0.409577439278145	0.811907947038327	*	0.680542	OMJ05561.1/4.5e-123/pullulanase [Klebsiella pneumoniae]	CP022997.1/0.0/CP022997.1 Klebsiella pneumoniae strain 721005, complete genome	sp|P07811|PULA_KLEAE/1.4e-125/Pullulanase OS=Klebsiella aerogenes GN=pulA PE=1 SV=1	ag:AAA25124/6.8e-124/pulA; pullulanase; K01200 pullulanase [EC:3.2.1.41]	At5g04360/2.0e-42/[G] KOG0470 1,4-alpha-glucan branching enzyme/starch branching enzyme II	Unigene1413_All/9.2e-06/Alpha amylase, catalytic domain	NA
CL58.Contig1_All	2558	16.62	22.02	0.405894086794024	0.295126134084507	*	0.1223946	NA	CP022882.1/0.0/CP022882.1 Klebsiella pneumoniae strain 911021, complete genome	sp|P09394|GLPQ_ECOLI/2.3e-171/Glycerophosphodiester phosphodiesterase, periplasmic OS=Escherichia coli (strain K12) GN=glpQ PE=1 SV=2	kpi:D364_13480/1.7e-207/glpQ; glycerophosphodiester phosphodiesterase; K01126 glycerophosphoryl diester phosphodiesterase [EC:3.1.4.46]	At5g08030/2.1e-31/[C] KOG2258 Glycerophosphoryl diester phosphodiesterase	CL58.Contig1_All/1.6e-76/Glycerophosphoryl diester phosphodiesterase family	NA
Unigene779_All	803	17.30	22.85	0.401422127421345	0.686521122557726	*	0.451532	WP_047718363.1/9.6e-59/maltose/maltodextrin ABC transporter substrate-binding protein MalE [Klebsiella pneumoniae] >AKL28997.1 sugar ABC transporter substrate-binding protein [Klebsiella pneumoniae] >ALR25020.1 sugar ABC transporter substrate-binding protein [Klebsiella pneumoniae] >OYI20743.1 maltose/maltodextrin ABC transporter substrate-binding protein MalE [Klebsiella pneumoniae subsp. pneumo…	CP022997.1/0.0/CP022997.1 Klebsiella pneumoniae strain 721005, complete genome	sp|P18815|MALE_KLEAE/4.9e-59/Maltose-binding periplasmic protein OS=Klebsiella aerogenes GN=malE PE=3 SV=1	kph:KPNIH24_01405/1.4e-59/malE; sugar ABC transporter substrate-binding protein; K10108 maltose/maltodextrin transport system substrate-binding protein	NA	NA	biological_process:GO:0006810//transport;
Unigene289_All	1355	447.64	589.63	0.397470971983415	5.202912e-07	*	6.50364e-08	WP_004221338.1/5.3e-102/hypothetical protein [Klebsiella pneumoniae] >CCM96787.1 hypothetical protein BN18_5069 [Klebsiella pneumoniae subsp. pneumoniae ST512-K30BO]	CP022997.1/0.0/CP022997.1 Klebsiella pneumoniae strain 721005, complete genome	sp|P76243|YEAO_ECOLI/7.7e-41/Uncharacterized protein YeaO OS=Escherichia coli (strain K12) GN=yeaO PE=4 SV=2	kvq:SP68_24720/1.5e-85/purine-nucleoside phosphorylase	NA	Unigene289_All/4.9e-31/Protein of unknown function, DUF488	NA
Unigene947_All	4559	235.74	309.65	0.393441872425046	3.8569862e-13	*	3.60466e-14	AHM81249.1/0.0e+00/Lysine decarboxylase [Klebsiella pneumoniae 30684/NJST258_2] >AHM86923.1 Lysine decarboxylase [Klebsiella pneumoniae 30660/NJST258_1]	CP022997.1/0.0/CP022997.1 Klebsiella pneumoniae strain 721005, complete genome	sp|P52095|DCLZ_ECOLI/0.0e+00/Constitutive lysine decarboxylase OS=Escherichia coli (strain K12) GN=ldcC PE=1 SV=2	kps:KPNJ2_04473/0.0e+00/Lysine decarboxylase; K01582 lysine decarboxylase [EC:4.1.1.18]	Hs4507349/5.0e-07/[K] KOG2341 TATA box binding protein (TBP)-associated factor, RNA polymerase II	Unigene947_All/4.6e-191/Orn/Lys/Arg decarboxylase, major domain	biological_process:GO:0006520//cellular amino acid metabolic process;cellular_component:GO:0005737//cytoplasm;molecular_function:GO:0016831//carboxy-lyase activity;GO:0008923//lysine decarboxylase activity;
Unigene178_All	10650	5.97	7.84	0.393122722850403	0.158148756610169	*	0.0545022	WP_093958642.1/0.0e+00/ribonucleoside-diphosphate reductase subunit alpha [Klebsiella pneumoniae] >OXO18831.1 ribonucleoside-diphosphate reductase subunit alpha [Klebsiella pneumoniae] >OXO26229.1 ribonucleoside-diphosphate reductase subunit alpha [Klebsiella pneumoniae]	CP022997.1/0.0/CP022997.1 Klebsiella pneumoniae strain 721005, complete genome	sp|P43754|RIR1_HAEIN/0.0e+00/Ribonucleoside-diphosphate reductase subunit alpha OS=Haemophilus influenzae (strain ATCC 51907 / DSM 11121 / KW20 / Rd) GN=nrdA PE=3 SV=1	eec:EcWSU1_03123/0.0e+00/nrdA; Ribonucleoside-diphosphate reductase 1 subunit alpha; K00525 ribonucleoside-diphosphate reductase alpha chain [EC:1.17.4.1]	At2g21790/2.2e-61/[F] KOG1112 Ribonucleotide reductase, alpha subunit	Unigene178_All/2.7e-121/Ribonucleotide reductase, barrel domain	biological_process:GO:0006260//DNA replication;molecular_function:GO:0004748//ribonucleoside-diphosphate reductase activity, thioredoxin disulfide as acceptor;GO:0005524//ATP binding;
Unigene895_All	8148	106.61	139.87	0.391743790416162	7.31072338823529e-11	*	7.25948e-12	AGT26244.1/0.0e+00/anaerobic ribonucleoside triphosphate reductase [Klebsiella pneumoniae JM45] >AHM81696.1 Anaerobic ribonucleoside-triphosphate reductase [Klebsiella pneumoniae 30684/NJST258_2] >AHM87377.1 Anaerobic ribonucleoside-triphosphate reductase [Klebsiella pneumoniae 30660/NJST258_1]	CP022882.1/0.0/CP022882.1 Klebsiella pneumoniae strain 911021, complete genome	sp|Q9L646|NRDD_SALTY/0.0e+00/Anaerobic ribonucleoside-triphosphate reductase OS=Salmonella typhimurium (strain LT2 / SGSC1412 / ATCC 700720) GN=nrdD PE=3 SV=1	cnt:JT31_15000/0.0e+00/ribonucleoside-triphosphate reductase; K21636 ribonucleoside-triphosphate reductase (formate) [EC:1.1.98.6]	NA	Unigene895_All/3.9e-183/Anaerobic ribonucleoside-triphosphate reductase	biological_process:GO:0006260//DNA replication;molecular_function:GO:0005524//ATP binding;GO:0008998//ribonucleoside-triphosphate reductase activity;
Unigene1676_All	5195	41.89	54.90	0.390200265026038	0.00354578522898551	*	0.000714542	CDO14197.1/9.3e-272/unnamed protein product [Klebsiella pneumoniae]	CP022997.1/0.0/CP022997.1 Klebsiella pneumoniae strain 721005, complete genome	sp|P76046|YCJX_ECOLI/4.4e-254/Uncharacterized protein YcjX OS=Escherichia coli (strain K12) GN=ycjX PE=1 SV=1	koe:A225_2568/1.2e-263/hypothetical protein YcjX with nucleoside triphosphate hydrolase domain; K06918 uncharacterized protein	Hs6005904/2.8e-06/[K] KOG4673 Transcription factor TMF, TATA element modulatory factor	Unigene1676_All/3.2e-187/YcjX-like family, DUF463	molecular_function:GO:0005524//ATP binding;
Unigene236_All	8884	214.01	280.31	0.389345002421662	1.05368957288136e-22	*	7.26258e-24	WP_080898535.1/0.0e+00/DNA topoisomerase III [Klebsiella pneumoniae] >SLU77044.1 DNA topoisomerase III [Klebsiella pneumoniae] >SLU83464.1 DNA topoisomerase III [Klebsiella pneumoniae]	CP018454.1/0.0/CP018454.1 Klebsiella pneumoniae strain SWU01, complete genome	sp|P14294|TOP3_ECOLI/0.0e+00/DNA topoisomerase 3 OS=Escherichia coli (strain K12) GN=topB PE=1 SV=1	kqv:B8P98_16300/0.0e+00/DNA topoisomerase III; K03169 DNA topoisomerase III [EC:5.99.1.2]	YAL062w/3.0e-117/[E] KOG2250 Glutamate/leucine/phenylalanine/valine dehydrogenases	Unigene236_All/5.5e-114/DNA topoisomerase	NA
Unigene21_All	4449	5.82	7.60	0.384980265422664	0.480863402854007	*	0.25588	WP_057222594.1/0.0e+00/nitrite reductase large subunit [Klebsiella pneumoniae] >CTQ30334.1 nitrite reductase, large subunit, nucleotide-and Fe/S-cluster binding [Klebsiella pneumoniae] >SLV29224.1 nitrite reductase subunit NirD [Klebsiella pneumoniae] >SLV02454.1 nitrite reductase subunit NirD [Klebsiella pneumoniae] >SLV16933.1 nitrite reductase subunit NirD [Klebsiella pneumoniae] >SLV17609.1 n…	CP022997.1/0.0/CP022997.1 Klebsiella pneumoniae strain 721005, complete genome	sp|P08201|NIRB_ECOLI/0.0e+00/Nitrite reductase (NADH) large subunit OS=Escherichia coli (strain K12) GN=nirB PE=3 SV=4	senj:CFSAN001992_16205/0.0e+00/nitrite reductase subunit NirD; K00362 nitrite reductase (NADH) large subunit [EC:1.7.1.15]	At5g40850/3.0e-57/[H] KOG1527 Uroporphyrin III methyltransferase	Unigene21_All/3.6e-53/Pyridine nucleotide-disulphide oxidoreductase	biological_process:GO:0042128//nitrate assimilation;molecular_function:GO:0050661//NADP binding;GO:0046872//metal ion binding;GO:0020037//heme binding;GO:0008942//nitrite reductase [NAD(P)H] activity;GO:0050660//flavin adenine dinucleotide binding;GO:0051539//4 iron, 4 sulfur cluster binding;
Unigene1615_All	2897	19.00	24.80	0.384340702055927	0.259161432335329	*	0.1011214	BAH62289.1/1.4e-163/short chain dehydrogenase [Klebsiella pneumoniae subsp. pneumoniae NTUH-K2044]	CP022997.1/0.0/CP022997.1 Klebsiella pneumoniae strain 721005, complete genome	sp|A0QYC2|DTHD_MYCS2/5.1e-42/D-threitol dehydrogenase OS=Mycobacterium smegmatis (strain ATCC 700084 / mc(2)155) GN=dthD PE=1 SV=1	kpu:KP1_1536/2.1e-164/short chain dehydrogenase	SPAC8E11.10/6.8e-34/[R] KOG0725 Reductases with broad range of substrate specificities	Unigene1615_All/1e-64/Enoyl-(Acyl carrier protein) reductase	molecular_function:GO:0004316//3-oxoacyl-[acyl-carrier-protein] reductase (NADPH) activity;GO:0052587//diacetyl reductase ((R)-acetoin forming) activity;GO:0102131//3-oxo-glutaryl-[acp] methyl ester reductase activity;GO:0102132//3-oxo-pimeloyl-[acp] methyl ester reductase activity;GO:0016491//oxidoreductase activity;
Unigene39_All	3530	1.15	1.50	0.383328639551506	0.811342551532033	*	0.680542	WP_009485688.1/0.0e+00/MULTISPECIES: glutathione-regulated potassium-efflux system protein KefC [Klebsiella] >EGF61379.1 glutathione-regulated potassium-efflux system protein KefC [Klebsiella sp. MS 92-3] >EPO14179.1 glutathione-regulated potassium-efflux system protein KefC [Klebsiella pneumoniae DMC0799] >EZQ92348.1 glutathione-regulated potassium-efflux system protein kefC [Klebsiella pneumoni…	CP022997.1/0.0/CP022997.1 Klebsiella pneumoniae strain 721005, complete genome	sp|A4W6F3|KEFC_ENT38/3.8e-305/Glutathione-regulated potassium-efflux system protein KefC OS=Enterobacter sp. (strain 638) GN=kefC PE=3 SV=1	ear:CCG31785/0.0e+00/Glutathione-regulated potassium-efflux system protein KefC; K11745 glutathione-regulated potassium-efflux system ancillary protein KefC	At1g01790/2.2e-87/[P] KOG1650 Predicted K+/H+-antiporter	Unigene39_All/3.4e-61/Sodium/hydrogen exchanger family	NA
Unigene16_All	11741	267.49	348.05	0.379809616973815	1.90010210909091e-35	*	9.76688e-37	WP_073547234.1/1.6e-287/deoxyribodipyrimidine photo-lyase [Klebsiella pneumoniae] >OSW80731.1 deoxyribodipyrimidine photo-lyase [Klebsiella pneumoniae]	CP022997.1/0.0/CP022997.1 Klebsiella pneumoniae strain 721005, complete genome	sp|D0ZQC5|DTPD_SALT1/1.9e-252/Dipeptide permease D OS=Salmonella typhimurium (strain 14028s / SGSC 2262) GN=dtpD PE=3 SV=2	kom:HR38_13295/9.6e-261/peptide permease; K03305 proton-dependent oligopeptide transporter, POT family	At2g42790/4.0e-93/[C] KOG2617 Citrate synthase	Unigene16_All/8.9e-90/POT family	biological_process:GO:0018298//protein-chromophore linkage;molecular_function:GO:0016829//lyase activity;
Unigene653_All	3276	1.25	1.62	0.374065718222538	0.810777942936674	*	0.680542	WP_093998096.1/0.0e+00/molecular chaperone DnaK [Klebsiella pneumoniae] >OXO40482.1 molecular chaperone DnaK [Klebsiella pneumoniae]	CP022997.1/0.0/CP022997.1 Klebsiella pneumoniae strain 721005, complete genome	sp|Q1C0J9|DNAK_YERPA/0.0e+00/Chaperone protein DnaK OS=Yersinia pestis bv. Antiqua (strain Antiqua) GN=dnaK PE=3 SV=1	eclg:EC036_06580/0.0e+00/molecular chaperone DnaK; K04043 molecular chaperone DnaK	CE08631/5.2e-216/[O] KOG0102 Molecular chaperones mortalin/PBP74/GRP75, HSP70 superfamily	Unigene653_All/2.8e-268/Hsp70 protein	biological_process:GO:0006457//protein folding;molecular_function:GO:0005524//ATP binding;GO:0051082//unfolded protein binding;
CL48.Contig2_All	6114	115.06	148.77	0.370697255850388	7.00611725373134e-08	*	8.22564e-09	WP_062955080.1/0.0e+00/outer membrane assembly protein AsmA [Klebsiella pneumoniae] >OHY25311.1 outer membrane assembly protein AsmA [Klebsiella pneumoniae] >OIK32018.1 outer membrane assembly protein AsmA [Klebsiella pneumoniae] >OXM90518.1 outer membrane assembly protein AsmA [Klebsiella pneumoniae] >OXM93411.1 outer membrane assembly protein AsmA [Klebsiella pneumoniae] >OZI96249.1 outer membr…	CP022997.1/0.0/CP022997.1 Klebsiella pneumoniae strain 721005, complete genome	sp|P76389|YEGH_ECOLI/1.4e-251/UPF0053 protein YegH OS=Escherichia coli (strain K12) GN=yegH PE=3 SV=2	ror:RORB6_02000/8.7e-290/assembly protein; K07289 AsmA protein	At3g27190/2.2e-42/[TZ] KOG4203 Armadillo/beta-Catenin/plakoglobin	CL48.Contig2_All/2.8e-34/AsmA family	NA
Unigene1142_All	2137	523.93	676.93	0.36963258280453	2.31814930177515e-11	*	2.28836e-12	NA	CP022997.1/0.0/CP022997.1 Klebsiella pneumoniae strain 721005, complete genome	sp|Q48413|RAMA_KLEPN/4.8e-61/Transcriptional activator RamA OS=Klebsiella pneumoniae GN=ramA PE=4 SV=1	kpx:PMK1_02886/1.5e-217/metal-dependent hydrolase	CE21545/4.9e-29/[R] KOG3798 Predicted Zn-dependent hydrolase (beta-lactamase superfamily)	Unigene1142_All/1.5e-41/Beta-lactamase superfamily domain	NA
Unigene407_All	2207	378.82	488.46	0.366727924046374	1.56589251368421e-08	*	1.737848e-09	AHM77205.1/3.9e-280/Anaerobic C4-dicarboxylate transporter [Klebsiella pneumoniae 30684/NJST258_2] >AHM87627.1 Anaerobic C4-dicarboxylate transporter [Klebsiella pneumoniae 30660/NJST258_1]	CP022997.1/0.0/CP022997.1 Klebsiella pneumoniae strain 721005, complete genome	sp|P0ABP1|DCUB_ECO57/2.5e-238/Anaerobic C4-dicarboxylate transporter DcuB OS=Escherichia coli O157:H7 GN=dcuB PE=3 SV=1	kps:KPNJ2_00425/6.0e-281/Anaerobic C4-dicarboxylate transporter; K07792 anaerobic C4-dicarboxylate transporter DcuB	NA	Unigene407_All/1.1e-148/Anaerobic c4-dicarboxylate membrane transporter	NA
Unigene109_All	1001	615.04	792.23	0.365239092726817	1.1911873300813e-05	*	1.711636e-06	WP_004141101.1/3.2e-88/MULTISPECIES: ferritin [Enterobacterales] >YP_005227726.1 ferritin [Klebsiella pneumoniae subsp. pneumoniae HS11286] >ABR77828.1 cytoplasmic ferritin (an iron storage protein) [Klebsiella pneumoniae subsp. pneumoniae MGH 78578] >BAH64133.1 ferritin [Klebsiella pneumoniae subsp. pneumoniae NTUH-K2044] >EEW40329.1 ferritin-like protein [Klebsiella pneumoniae subsp. rhinoscler…	CP022997.1/0.0/CP022997.1 Klebsiella pneumoniae strain 721005, complete genome	sp|P0A9A0|FTNA_ECO57/1.6e-83/Bacterial non-heme ferritin OS=Escherichia coli O157:H7 GN=ftnA PE=3 SV=1	kpn:KPN_02402/4.9e-89/ftn; cytoplasmic ferritin (an iron storage protein); K02217 ferritin [EC:1.16.3.2]	NA	Unigene109_All/3e-35/Ferritin-like domain	biological_process:GO:0006879//cellular iron ion homeostasis;GO:0006826//iron ion transport;cellular_component:GO:0005737//cytoplasm;molecular_function:GO:0008199//ferric iron binding;GO:0016491//oxidoreductase activity;
Unigene113_All	1110	258.54	332.90	0.364701366196086	0.00462201201133144	*	0.00095302	WP_004230147.1/3.5e-75/heat-inducible protein [Klebsiella pneumoniae] >YP_005226655.1 heat shock protein hslJ [Klebsiella pneumoniae subsp. pneumoniae HS11286] >AEW61053.1 heat shock protein hslJ [Klebsiella pneumoniae subsp. pneumoniae HS11286] >AFQ66077.1 Heat shock protein hslJ [Klebsiella pneumoniae subsp. pneumoniae 1084] >CCM85499.1 Heat shock protein hslJ [Klebsiella pneumoniae subsp. pneu…	CP022997.1/0.0/CP022997.1 Klebsiella pneumoniae strain 721005, complete genome	sp|P52644|HSLJ_ECOLI/3.6e-44/Heat shock protein HslJ OS=Escherichia coli (strain K12) GN=hslJ PE=1 SV=1	kpa:KPNJ1_03043/5.2e-76/Heat shock protein hslJ; K03668 heat shock protein HslJ	NA	Unigene113_All/1.8e-20/META domain	NA
Unigene332_All	418	7.93	10.21	0.364590095173823	0.901069343709468	*	0.811594	WP_002919103.1/3.6e-33/MULTISPECIES: membrane protein [Enterobacterales] >YP_005229128.1 hypothetical protein KPHS_48280 [Klebsiella pneumoniae subsp. pneumoniae HS11286] >ABR79066.1 hypothetical protein KPN_03674 [Klebsiella pneumoniae subsp. pneumoniae MGH 78578] >BAH65451.1 hypothetical protein KP1_4994 [Klebsiella pneumoniae subsp. pneumoniae NTUH-K2044] >EEW41007.1 hypothetical protein HMPRE…	CP022997.1/0.0/CP022997.1 Klebsiella pneumoniae strain 721005, complete genome	sp|P64623|YHDV_ECO57/1.4e-30/Uncharacterized protein YhdV OS=Escherichia coli O157:H7 GN=yhdV PE=3 SV=1	kpnu:LI86_02265/5.4e-34/membrane protein	NA	NA	cellular_component:GO:0016021//integral component of membrane;
Unigene933_All	1716	2368.38	3048.57	0.364232096984584	3.74934848e-37	*	1.861534e-38	SBW87118.1/5.7e-186/phosphoglycerate transporter protein PgtP [Klebsiella pneumoniae]	CP022997.1/0.0/CP022997.1 Klebsiella pneumoniae strain 721005, complete genome	sp|P12681|PGTP_SALTY/1.6e-171/Phosphoglycerate transporter protein OS=Salmonella typhimurium (strain LT2 / SGSC1412 / ATCC 700720) GN=pgtP PE=2 SV=2	kpv:KPNIH29_13410/1.6e-185/phosphoglycerate transporter; K11382 MFS transporter, OPA family, phosphoglycerate transporter protein	Hs20558703/1.5e-12/[G] KOG2533 Permease of the major facilitator superfamily	Unigene933_All/2.3e-16/Major Facilitator Superfamily	NA
Unigene1237_All	5820	105.08	135.18	0.363393613822952	9.28349273542601e-07	*	1.20924e-07	WP_095100382.1/0.0e+00/aminoglycoside/multidrug transporter subunit AcrD [Enterobacter sp. 10-1] >PAC11151.1 aminoglycoside/multidrug transporter subunit AcrD [Enterobacter sp. 10-1]	CP022997.1/0.0/CP022997.1 Klebsiella pneumoniae strain 721005, complete genome	sp|P24177|ACRD_ECOLI/0.0e+00/Probable aminoglycoside efflux pump OS=Escherichia coli (strain K12) GN=acrD PE=3 SV=3	sbv:N643_10995/0.0e+00/multidrug transporter; K18324 multidrug efflux pump	7294054/3.3e-72/[E] KOG0399 Glutamate synthase	Unigene1237_All/0/AcrB/AcrD/AcrF family	cellular_component:GO:0016021//integral component of membrane;GO:0005886//plasma membrane;molecular_function:GO:0005215//transporter activity;
Unigene953_All	856	11.77	15.13	0.362297667178293	0.710144582665696	*	0.569526	WP_002883411.1/4.8e-109/MULTISPECIES: homoserine/homoserine lactone efflux protein [Enterobacteriaceae] >YP_005224466.1 homoserine/homoserine lactone efflux protein [Klebsiella pneumoniae subsp. pneumoniae HS11286] >EEW42800.1 homoserine/homoserine lactone efflux protein [Klebsiella pneumoniae subsp. rhinoscleromatis ATCC 13884] >EGF65087.1 homoserine/homoserine lactone efflux protein [Klebsiella…	CP022997.1/0.0/CP022997.1 Klebsiella pneumoniae strain 721005, complete genome	sp|P0AG36|RHTB_ECO57/2.6e-103/Homoserine/homoserine lactone efflux protein OS=Escherichia coli O157:H7 GN=rhtB PE=3 SV=1	kqu:AVR78_05455/7.3e-110/rhtB; homoserine/homoserine lactone efflux protein; K05834 homoserine/homoserine lactone efflux protein	NA	Unigene953_All/6.7e-49/LysE type translocator	biological_process:GO:0006865//amino acid transport;cellular_component:GO:0016021//integral component of membrane;GO:0005886//plasma membrane;
Unigene1282_All	5409	25.90	33.18	0.357361788381947	0.0497535855793991	*	0.01354274	CQR83710.1/0.0e+00/putative ATPase, activator of (R)-hydroxyglutaryl-CoA dehydratase [Escherichia coli K-12]	CP022997.1/0.0/CP022997.1 Klebsiella pneumoniae strain 721005, complete genome	sp|P39385|YJIN_ECOLI/1.8e-189/Uncharacterized protein YjiN OS=Escherichia coli (strain K12) GN=yjiN PE=4 SV=1	kpk:A593_13895/9.0e-230/membrane protein	SPAC1348.05/2.2e-09/[R] KOG0255 Synaptic vesicle transporter SVOP and related transporters (major facilitator superfamily)	Unigene1282_All/1.1e-109/Protein of unknown function (DUF445)	cellular_component:GO:0016021//integral component of membrane;
Unigene822_All	3960	422.62	541.27	0.356987385848544	2.61387221917808e-16	*	2.22912e-17	EOZ38202.1/2.7e-303/protein YdgA [Klebsiella pneumoniae VAKPC276] >EOZ45374.1 protein YdgA [Klebsiella pneumoniae VAKPC270] >EOZ55799.1 protein YdgA [Klebsiella pneumoniae VAKPC309] >EPN97057.1 protein YdgA [Klebsiella pneumoniae UHKPC47] >EPO29172.1 protein YdgA [Klebsiella pneumoniae DMC1316] >CDL54626.1 Putative GTP-binding protein YdgA [Escherichia coli ISC56] >AHM79756.1 Putative membrane as…	CP022997.1/0.0/CP022997.1 Klebsiella pneumoniae strain 721005, complete genome	sp|P77804|YDGA_ECOLI/9.7e-193/Protein YdgA OS=Escherichia coli (strain K12) GN=ydgA PE=1 SV=1	kps:KPNJ2_02976/4.0e-304/Putative membrane associated protein	Hs4505235/1.1e-47/[G] KOG2757 Mannose-6-phosphate isomerase	Unigene822_All/4.9e-135/Bacterial protein of unknown function (DUF945)	NA
CL51.Contig1_All	4753	29.23	37.42	0.356359729434731	0.0529029126808511	*	0.01452358	WP_059304947.1/0.0e+00/transketolase [Klebsiella aerogenes] >KUQ10211.1 transketolase [[Enterobacter] aerogenes]	CP022997.1/0.0/CP022997.1 Klebsiella pneumoniae strain 721005, complete genome	sp|P33570|TKT2_ECOLI/0.0e+00/Transketolase 2 OS=Escherichia coli (strain K12) GN=tktB PE=1 SV=1	kom:HR38_25190/0.0e+00/transketolase; K00615 transketolase [EC:2.2.1.1]	At2g45290/1.6e-186/[G] KOG0523 Transketolase	CL51.Contig1_All/6.4e-170/Transketolase, thiamine diphosphate binding domain	biological_process:GO:0008152//metabolic process;molecular_function:GO:0046872//metal ion binding;GO:0004802//transketolase activity;
Unigene1450_All	3778	8.61	11.01	0.354729326167525	0.466776327071823	*	0.246748	EJK89460.1/0.0e+00/arylsulfatase [Klebsiella pneumoniae subsp. pneumoniae DSM 30104] >AGT22069.1 phosphoethanolamine transferase [Klebsiella pneumoniae JM45] >AHM76999.1 Integral membrane protein [Klebsiella pneumoniae 30684/NJST258_2] >AHM82625.1 Integral membrane protein [Klebsiella pneumoniae 30660/NJST258_1]	CP022997.1/0.0/CP022997.1 Klebsiella pneumoniae strain 721005, complete genome	sp|P43666|EPTB_SALTY/3.8e-279/Kdo(2)-lipid A phosphoethanolamine 7''-transferase OS=Salmonella typhimurium (strain LT2 / SGSC1412 / ATCC 700720) GN=eptB PE=3 SV=2	ear:CCG32801/7.3e-303/Phosphoethanolamine transferase specific for the outer Kdo residue of lipopolysaccharide; K12975 KDO II ethanolaminephosphotransferase [EC:2.7.8.42]	Hs22064845/4.3e-20/[T] KOG0192 Tyrosine kinase specific for activated (GTP-bound) p21cdc42Hs	Unigene1450_All/3.4e-46/Sulfatase	molecular_function:GO:0016740//transferase activity;
Unigene731_All	3304	3.96	5.06	0.3536369546147	0.666872853598015	*	0.47094	WP_004151794.1/6.3e-298/MULTISPECIES: transcriptional regulator CadC [Klebsiella] >YP_005225607.1 transcriptional activator of cad operon [Klebsiella pneumoniae subsp. pneumoniae HS11286] >AEW60005.1 transcriptional activator of cad operon [Klebsiella pneumoniae subsp. pneumoniae HS11286] >EJJ34864.1 DNA-binding transcriptional activator CadC [Klebsiella pneumoniae subsp. pneumoniae KPNIH4] >EJJ3…	CP022997.1/0.0/CP022997.1 Klebsiella pneumoniae strain 721005, complete genome	sp|P23890|CADC_ECOLI/1.4e-189/Transcriptional activator CadC OS=Escherichia coli (strain K12) GN=cadC PE=1 SV=1	kpnu:LI86_19735/9.5e-299/transcriptional regulator; K03765 transcriptional activator of cad operon	NA	Unigene731_All/9.6e-19/Transcriptional regulatory protein, C terminal	biological_process:GO:0000160//phosphorelay signal transduction system;GO:0006355//regulation of transcription, DNA-templated;GO:0006351//transcription, DNA-templated;cellular_component:GO:0005622//intracellular;GO:0016021//integral component of membrane;molecular_function:GO:0003677//DNA binding;
Unigene208_All	12905	760.09	970.75	0.352929548227213	1.08059105454545e-93	*	2.77722e-95	WP_094323611.1/0.0e+00/DNA topoisomerase IV subunit B [Klebsiella pneumoniae] >OYL92203.1 DNA topoisomerase IV subunit B [Klebsiella pneumoniae]	CP022997.1/0.0/CP022997.1 Klebsiella pneumoniae strain 721005, complete genome	sp|P0A2I5|PARE_SALTY/0.0e+00/DNA topoisomerase 4 subunit B OS=Salmonella typhimurium (strain LT2 / SGSC1412 / ATCC 700720) GN=parE PE=1 SV=1	kph:KPNIH24_06030/0.0e+00/DNA topoisomerase IV subunit B; K02622 topoisomerase IV subunit B [EC:5.99.1.-]	At3g10270/3.3e-112/[B] KOG0355 DNA topoisomerase type II	Unigene208_All/1e-39/DNA gyrase B	NA
Unigene1268_All	7813	210.74	268.58	0.34988770319419	7.34114730666667e-16	*	6.43208e-17	WP_086075572.1/2.0e-286/glucose-6-phosphate dehydrogenase [Klebsiella quasipneumoniae] >OSZ23384.1 glucose-6-phosphate dehydrogenase [Klebsiella quasipneumoniae]	CP022997.1/0.0/CP022997.1 Klebsiella pneumoniae strain 721005, complete genome	sp|P0AC53|G6PD_ECOLI/8.7e-278/Glucose-6-phosphate 1-dehydrogenase OS=Escherichia coli (strain K12) GN=zwf PE=1 SV=1	eec:EcWSU1_02777/5.9e-283/zwf; Glucose-6-phosphate 1-dehydrogenase; K00036 glucose-6-phosphate 1-dehydrogenase [EC:1.1.1.49 1.1.1.363]	Hs21614520/1.3e-79/[G] KOG0563 Glucose-6-phosphate 1-dehydrogenase	Unigene1268_All/8.3e-116/Glucose-6-phosphate dehydrogenase, C-terminal domain	NA
Unigene1546_All	2268	6.97	8.88	0.349401020481683	0.670765563668744	*	0.439994	WP_080899773.1/1.9e-213/copper homeostasis/adhesion lipoprotein NlpE [Klebsiella pneumoniae] >SLZ40226.1 copper homeostasis protein CutF precursor / Lipoprotein NlpE [Klebsiella pneumoniae]	CP022997.1/0.0/CP022997.1 Klebsiella pneumoniae strain 721005, complete genome	sp|P40710|NLPE_ECOLI/6.8e-98/Lipoprotein NlpE OS=Escherichia coli (strain K12) GN=nlpE PE=1 SV=1	kpz:KPNIH27_04505/9.2e-136/copper homeostasis protein; K06079 copper homeostasis protein (lipoprotein)	7297716/5.9e-09/[J] KOG3429 Predicted peptidyl-tRNA hydrolase	Unigene1546_All/7.1e-33/NlpE C-terminal OB domain	NA
Unigene340_All	527	5.81	7.40	0.348987107111783	0.89699737120723	*	0.811594	OKB41592.1/3.9e-93/hypothetical protein A9F10_08095 [Klebsiella pneumoniae]	CP022997.1/0.0/CP022997.1 Klebsiella pneumoniae strain 721005, complete genome	sp|Q55587|Y335_SYNY3/7.4e-32/Uncharacterized protein sll0335 OS=Synechocystis sp. (strain PCC 6803 / Kazusa) GN=sll0335 PE=4 SV=1	kpw:KPNIH30_16795/5.9e-94/hypothetical protein	NA	Unigene340_All/1.7e-35/A circularly permuted ATPgrasp	NA
Unigene1513_All	1002	181.27	230.77	0.34831550616223	0.0508414876231263	*	0.01386856	BAH62164.1/3.2e-72/hypothetical protein KP1_1395 [Klebsiella pneumoniae subsp. pneumoniae NTUH-K2044] >EKF80101.1 Hypothetical protein B819_138295 [Klebsiella pneumoniae subsp. pneumoniae KpQ3] >AHM80932.1 Transthyretin-like protein [Klebsiella pneumoniae 30684/NJST258_2] >AHM86535.1 hypothetical protein KPNJ1_04129 [Klebsiella pneumoniae 30660/NJST258_1]	CP022997.1/0.0/CP022997.1 Klebsiella pneumoniae strain 721005, complete genome	sp|Q8ZQ52|HIUH_SALTY/4.7e-35/5-hydroxyisourate hydrolase OS=Salmonella typhimurium (strain LT2 / SGSC1412 / ATCC 700720) GN=hiuH PE=3 SV=1	kps:KPNJ2_04152/4.9e-73/Transthyretin-like protein; K07127 5-hydroxyisourate hydrolase [EC:3.5.2.17]	CE12662/1.6e-19/[I] KOG3006 Transthyretin and related proteins	Unigene1513_All/3.7e-37/HIUase/Transthyretin family	biological_process:GO:0006144//purine nucleobase metabolic process;molecular_function:GO:0016787//hydrolase activity;GO:0033971//hydroxyisourate hydrolase activity;
Unigene668_All	1915	131.17	166.98	0.348237516805314	0.00907966899470899	*	0.00200474	WP_080892422.1/1.2e-216/transcriptional regulator FtrA [Klebsiella pneumoniae] >SLW50154.1 AraC family transcriptional regulator [Klebsiella pneumoniae] >SLY80625.1 AraC family transcriptional regulator [Klebsiella pneumoniae]	CP022997.1/0.0/CP022997.1 Klebsiella pneumoniae strain 721005, complete genome	sp|Q9HTH5|CDHR_PSEAE/3.0e-30/HTH-type transcriptional regulator CdhR OS=Pseudomonas aeruginosa (strain ATCC 15692 / DSM 22644 / CIP 104116 / JCM 14847 / LMG 12228 / 1C / PRS 101 / PAO1) GN=cdhR PE=1 SV=1	kpe:KPK_2771/3.4e-200/transcriptional regulator, AraC family; K13633 AraC family transcriptional regulator, transcriptional activator FtrA	Hs20546747/8.0e-07/[R] KOG0825 PHD Zn-finger protein	Unigene668_All/4.2e-22/Helix-turn-helix domain	biological_process:GO:0006351//transcription, DNA-templated;molecular_function:GO:0043565//sequence-specific DNA binding;GO:0003700//DNA binding transcription factor activity;
Unigene1460_All	2725	118.80	151.11	0.347064300691215	0.00185865962985075	*	0.000363698	AHM80327.1/1.3e-240/Nicotinate phosphoribosyltransferase [Klebsiella pneumoniae 30684/NJST258_2] >AHM85965.1 Nicotinate phosphoribosyltransferase [Klebsiella pneumoniae 30660/NJST258_1] >CDQ53807.1 pncB [Klebsiella pneumoniae]	CP022997.1/0.0/CP022997.1 Klebsiella pneumoniae strain 721005, complete genome	sp|A8AIE5|PNCB_CITK8/1.1e-208/Nicotinate phosphoribosyltransferase OS=Citrobacter koseri (strain ATCC BAA-895 / CDC 4225-83 / SGSC4696) GN=pncB PE=3 SV=1	ear:CCG30909/1.6e-219/Nicotinate phosphoribosyltransferase (EC 2.4.2.11); K00763 nicotinate phosphoribosyltransferase [EC:6.3.4.21]	At1g51780/3.9e-55/[T] LSE0466 A IAA-amino acid hydrolase	Unigene1460_All/4.8e-82/Nicotinate phosphoribosyltransferase (NAPRTase) family	NA
Unigene287_All	3825	59.51	75.66	0.346398658585264	0.0109883253196931	*	0.0025096	EFD82371.1/0.0e+00/ATP-dependent DNA helicase RecQ [Klebsiella sp. 1_1_55]	CP022997.1/0.0/CP022997.1 Klebsiella pneumoniae strain 721005, complete genome	sp|P40724|RECQ_SALTY/0.0e+00/ATP-dependent DNA helicase RecQ OS=Salmonella typhimurium (strain LT2 / SGSC1412 / ATCC 700720) GN=recQ PE=3 SV=3	eec:EcWSU1_04359/0.0e+00/recQ; ATP-dependent DNA helicase recQ; K03654 ATP-dependent DNA helicase RecQ [EC:3.6.4.12]	7299503/5.5e-92/[L] KOG0351 ATP-dependent DNA helicase	Unigene287_All/6e-37/RQC domain	biological_process:GO:0006281//DNA repair;GO:0006260//DNA replication;GO:0009432//SOS response;GO:0006310//DNA recombination;cellular_component:GO:0005622//intracellular;molecular_function:GO:0005524//ATP binding;GO:0003676//nucleic acid binding;GO:0043140//ATP-dependent 3'-5' DNA helicase activity;
Unigene1625_All	3974	21.25	26.96	0.343357655269432	0.193953160264901	*	0.0684274	AHM81392.1/2.3e-230/Multidrug resistance protein B [Klebsiella pneumoniae 30684/NJST258_2] >AHM87066.1 Multidrug resistance protein B [Klebsiella pneumoniae 30660/NJST258_1] >CDQ52256.1 ydiM [Klebsiella pneumoniae]	CP022997.1/0.0/CP022997.1 Klebsiella pneumoniae strain 721005, complete genome	sp|A6T4L2|AROD_KLEP7/2.4e-135/3-dehydroquinate dehydratase OS=Klebsiella pneumoniae subsp. pneumoniae (strain ATCC 700721 / MGH 78578) GN=aroD PE=3 SV=2	kpa:KPNJ1_04664/3.5e-231/Multidrug resistance protein B	At3g06350/9.0e-29/[E] KOG0692 Pentafunctional AROM protein	Unigene1625_All/3.5e-28/Major Facilitator Superfamily	biological_process:GO:0055085//transmembrane transport;cellular_component:GO:0016021//integral component of membrane;molecular_function:GO:0005215//transporter activity;
Unigene730_All	3180	8.49	10.77	0.343181790991169	0.536017574297189	*	0.311842	OKB40073.1/0.0e+00/alpha-glucosidase [Klebsiella pneumoniae]	CP022997.1/0.0/CP022997.1 Klebsiella pneumoniae strain 721005, complete genome	sp|P0AA78|EXUT_ECOLI/2.6e-103/Hexuronate transporter OS=Escherichia coli (strain K12) GN=exuT PE=1 SV=2	ear:CCG31028/0.0e+00/Alpha-glucosidase (EC 3.2.1.20); K01187 alpha-glucosidase [EC:3.2.1.20]	Hs21361456/1.7e-46/[GMO] KOG1066 Glucosidase II catalytic (alpha) subunit and related enzymes, glycosyl hydrolase family 31	Unigene730_All/7.7e-72/Glycosyl hydrolases family 31	biological_process:GO:0005975//carbohydrate metabolic process;molecular_function:GO:0004553//hydrolase activity, hydrolyzing O-glycosyl compounds;GO:0030246//carbohydrate binding;
Unigene438_All	627	4.66	5.90	0.340384999594923	0.898157031674208	*	0.811594	WP_085834467.1/7.0e-57/aldo/keto reductase [Klebsiella pneumoniae] >OVP28005.1 aldo/keto reductase [Klebsiella pneumoniae] >OVY00356.1 aldo/keto reductase [Klebsiella pneumoniae]	CP022997.1/0.0/CP022997.1 Klebsiella pneumoniae strain 721005, complete genome	sp|O05408|YRPG_BACSU/4.0e-24/Uncharacterized oxidoreductase YrpG OS=Bacillus subtilis (strain 168) GN=yrpG PE=3 SV=2	kpb:FH42_04595/4.3e-51/aldo/keto reductase	NA	Unigene438_All/0.13/Ubiquitinol-cytochrome C reductase Fe-S subunit TAT signal	NA
Unigene1734_All	667	4.32	5.46	0.337869638756384	0.896418663225806	*	0.811594	AHM81685.1/2.0e-118/Aspartate carbamoyltransferase [Klebsiella pneumoniae 30684/NJST258_2] >AHM87366.1 Aspartate carbamoyltransferase [Klebsiella pneumoniae 30660/NJST258_1]	CP022997.1/0.0/CP022997.1 Klebsiella pneumoniae strain 721005, complete genome	sp|A6THH4|PYRB_KLEP7/2.9e-118/Aspartate carbamoyltransferase OS=Klebsiella pneumoniae subsp. pneumoniae (strain ATCC 700721 / MGH 78578) GN=pyrB PE=3 SV=1	kps:KPNJ2_04913/3.0e-119/Aspartate carbamoyltransferase; K00609 aspartate carbamoyltransferase catalytic subunit [EC:2.1.3.2]	At3g20330/2.0e-42/[R] KOG0370 Multifunctional pyrimidine synthesis protein CAD (includes carbamoyl-phophate synthetase, aspartate transcarbamylase, and glutamine amidotransferase)	Unigene1734_All/1.8e-48/Aspartate/ornithine carbamoyltransferase, carbamoyl-P binding domain	biological_process:GO:0044205//'de novo' UMP biosynthetic process;GO:0006520//cellular amino acid metabolic process;GO:0006207//'de novo' pyrimidine nucleobase biosynthetic process;molecular_function:GO:0016597//amino acid binding;GO:0016740//transferase activity;GO:0004070//aspartate carbamoyltransferase activity;
CL13.Contig4_All	5123	95.53	120.30	0.332610872791075	0.000113960520141343	*	1.88381e-05	WP_070180898.1/0.0e+00/peptide chain release factor 3 [Klebsiella pneumoniae] >OFB55834.1 peptide chain release factor 3 [Klebsiella pneumoniae]	CP022997.1/0.0/CP022997.1 Klebsiella pneumoniae strain 721005, complete genome	sp|A8G9G8|RF3_SERP5/3.4e-283/Peptide chain release factor 3 OS=Serratia proteamaculans (strain 568) GN=prfC PE=3 SV=1	kps:KPNJ2_04723/0.0e+00/Bacterial Peptide Chain Release Factor 3 (RF-3); K02837 peptide chain release factor 3	At2g45030/7.5e-44/[J] KOG0465 Mitochondrial elongation factor	CL13.Contig4_All/1.5e-46/Class II release factor RF3, C-terminal domain	NA
Unigene453_All	2799	262.48	330.48	0.332355466337701	2.13454584070796e-06	*	2.8178e-07	WP_004151981.1/3.4e-260/MULTISPECIES: exodeoxyribonuclease VII large subunit [Enterobacterales] >YP_005228210.1 exodeoxyribonuclease VII large subunit [Klebsiella pneumoniae subsp. pneumoniae HS11286] >AEW62608.1 exodeoxyribonuclease VII large subunit [Klebsiella pneumoniae subsp. pneumoniae HS11286] >EJJ36047.1 exodeoxyribonuclease VII large subunit [Klebsiella pneumoniae subsp. pneumoniae KPNIH…	CP022997.1/0.0/CP022997.1 Klebsiella pneumoniae strain 721005, complete genome	sp|A4WD84|EX7L_ENT38/2.6e-224/Exodeoxyribonuclease 7 large subunit OS=Enterobacter sp. (strain 638) GN=xseA PE=3 SV=1	ron:TE10_21050/1.4e-234/xseA; exodeoxyribonuclease VII large subunit; K03601 exodeoxyribonuclease VII large subunit [EC:3.1.11.6]	NA	Unigene453_All/5.9e-103/Exonuclease VII, large subunit	biological_process:GO:0006308//DNA catabolic process;cellular_component:GO:0009318//exodeoxyribonuclease VII complex;GO:0005737//cytoplasm;molecular_function:GO:0003676//nucleic acid binding;GO:0008855//exodeoxyribonuclease VII activity;
CL18.Contig1_All	2607	85.30	107.34	0.331570146567412	0.0200012295145631	*	0.00481338	AHM78016.1/1.1e-212/Membrane-bound lytic murein transglycosylase B [Klebsiella pneumoniae 30684/NJST258_2] >AHM83615.1 Membrane-bound lytic murein transglycosylase B [Klebsiella pneumoniae 30660/NJST258_1] >CDO12853.1 mltB [Klebsiella pneumoniae] >CDQ52659.1 mltB [Klebsiella pneumoniae]	CP006656.1/0.0/CP006656.1 Klebsiella pneumoniae JM45, complete genome	sp|P0AD98|LIVJ_ECO57/1.7e-201/Leu/Ile/Val-binding protein OS=Escherichia coli O157:H7 GN=livJ PE=3 SV=1	kps:KPNJ2_01236/1.7e-213/Membrane-bound lytic murein transglycosylase B; K08305 membrane-bound lytic murein transglycosylase B [EC:4.2.2.-]	NA	CL18.Contig1_All/2.6e-58/Periplasmic binding protein	NA
CL7.Contig1_All	859	6.39	8.03	0.32958405657032	0.822679194630872	*	0.716	CBY98997.1/7.3e-65/hypothetical protein SENTW_5564 (plasmid) [Salmonella enterica subsp. enterica serovar Weltevreden str. 2007-60-3289-1]	MF437312.1/0.0/MF437312.1 Klebsiella pneumoniae strain CR-HvKP4 plasmid pKPC-CR-HvKP4, complete sequence	sp|P0ABT0|HOLE_ECO57/2.1e-12/DNA polymerase III subunit theta OS=Escherichia coli O157:H7 GN=holE PE=3 SV=1	kpk:A593_26505/1.1e-44/membrane protein	NA	NA	cellular_component:GO:0016021//integral component of membrane;
Unigene843_All	885	3.09	3.88	0.328449814282753	0.895840701482914	*	0.811594	CDK77273.1/1.7e-141/HTH-type transcriptional regulator YidP [Klebsiella pneumoniae IS22]	CP022997.1/0.0/CP022997.1 Klebsiella pneumoniae strain 721005, complete genome	sp|P31453|YIDP_ECOLI/3.4e-45/Uncharacterized HTH-type transcriptional regulator YidP OS=Escherichia coli (strain K12) GN=yidP PE=4 SV=1	kps:KPNJ2_02772/9.2e-132/Transcriptional regulator, GntR family protein; K03482 GntR family transcriptional regulator, glv operon transcriptional regulator	NA	Unigene843_All/4.1e-33/UTRA domain	NA
Unigene1272_All	2855	23.32	29.21	0.324894569628682	0.31787309637883	*	0.1333136	CDQ55401.1/2.3e-216/unnamed protein product [Klebsiella pneumoniae]	CP022997.1/0.0/CP022997.1 Klebsiella pneumoniae strain 721005, complete genome	sp|Q3Z2K0|PURT_SHISS/4.1e-185/Formate-dependent phosphoribosylglycinamide formyltransferase OS=Shigella sonnei (strain Ss046) GN=purT PE=3 SV=1	kom:HR38_22150/3.9e-200/phosphoribosylglycinamide formyltransferase; K08289 phosphoribosylglycinamide formyltransferase 2 [EC:2.1.2.2]	SPAC17G8.06c/8.5e-29/[E] KOG2448 Dihydroxy-acid dehydratase	Unigene1272_All/2.5e-56/ATP-grasp domain	NA
CL10.Contig1_All	3125	497.09	622.59	0.324775323760624	2.59509791411043e-12	*	2.4708e-13	WP_071444103.1/0.0e+00/D-lactate dehydrogenase [Klebsiella pneumoniae]	CP022997.1/0.0/CP022997.1 Klebsiella pneumoniae strain 721005, complete genome	sp|P06149|DLD_ECOLI/3.2e-300/Quinone-dependent D-lactate dehydrogenase OS=Escherichia coli (strain K12) GN=dld PE=1 SV=3	ecos:EC958_2471/6.0e-303/D-lactate dehydrogenase; K03777 D-lactate dehydrogenase (quinone) [EC:1.1.5.12]	NA	CL10.Contig1_All/3.7e-149/D-lactate dehydrogenase, membrane binding	biological_process:GO:0055085//transmembrane transport;GO:0006089//lactate metabolic process;cellular_component:GO:0005887//integral component of plasma membrane;molecular_function:GO:0004457//lactate dehydrogenase activity;GO:0050660//flavin adenine dinucleotide binding;GO:0051287//NAD binding;
Unigene61_All	947	2.86	3.58	0.323944440485867	0.900485371354504	*	0.811594	SAS91861.1/5.6e-167/NADH dehydrogenase transcriptional regulator [Klebsiella pneumoniae] >SLR69432.1 NADH dehydrogenase transcriptional regulator [Klebsiella pneumoniae] >SLV70962.1 NADH dehydrogenase transcriptional regulator [Klebsiella pneumoniae] >SLT09424.1 NADH dehydrogenase transcriptional regulator [Klebsiella pneumoniae] >SLT02561.1 NADH dehydrogenase transcriptional regulator [Klebsiell…	CP022997.1/0.0/CP022997.1 Klebsiella pneumoniae strain 721005, complete genome	sp|P36771|LRHA_ECOLI/2.2e-34/Probable HTH-type transcriptional regulator LrhA OS=Escherichia coli (strain K12) GN=lrhA PE=4 SV=2	kpu:KP1_2854/4.7e-166/NADH dehydrogenase transcriptional regulator	NA	Unigene61_All/4.8e-23/LysR substrate binding domain	NA
Unigene253_All	1498	1.71	2.14	0.323614471515249	0.897576826873385	*	0.811594	CCM96121.1/1.6e-293/Ferrichrome-iron receptor [Klebsiella pneumoniae subsp. pneumoniae ST512-K30BO] >EOZ22032.1 ferrichrome receptor FcuA [Klebsiella pneumoniae VAKPC254] >EPS12941.1 ferrichrome receptor FcuA [Klebsiella pneumoniae subsp. pneumoniae MP14] >AGT25438.1 putative TonB-dependent receptor [Klebsiella pneumoniae JM45] >OUH04839.1 iron complex outermembrane recepter protein [Klebsiella p…	CP022997.1/0.0/CP022997.1 Klebsiella pneumoniae strain 721005, complete genome	sp|Q05202|FCUA_YEREN/1.5e-141/Ferrichrome receptor FcuA OS=Yersinia enterocolitica GN=fcuA PE=1 SV=1	ron:TE10_08555/9.1e-257/TonB-dependent receptor; K02014 iron complex outermembrane recepter protein	NA	Unigene253_All/0.1/Haem-degrading	biological_process:GO:0015891//siderophore transport;cellular_component:GO:0009279//cell outer membrane;GO:0016021//integral component of membrane;molecular_function:GO:0004872//receptor activity;GO:0005506//iron ion binding;
Unigene218_All	5752	293.87	367.49	0.322526904803687	1.26170954465409e-13	*	1.171798e-14	WP_023280733.1/0.0e+00/MULTISPECIES: glucose-6-phosphate isomerase [Klebsiella] >ESL17832.1 glucose-6-phosphate isomerase [Klebsiella pneumoniae BIDMC 40] >KDJ47030.1 glucose-6-phosphate isomerase [Klebsiella pneumoniae CHS 43] >KDJ65494.1 glucose-6-phosphate isomerase [Klebsiella pneumoniae CHS 48] >KDM24351.1 glucose-6-phosphate isomerase [Klebsiella pneumoniae UCI 62] >KMG53553.1 glucose-6-pho…	CP022997.1/0.0/CP022997.1 Klebsiella pneumoniae strain 721005, complete genome	sp|A7MPC2|G6PI_CROS8/5.0e-307/Glucose-6-phosphate isomerase OS=Cronobacter sakazakii (strain ATCC BAA-894) GN=pgi PE=3 SV=1	sbz:A464_4208/0.0e+00/Glucose-6-phosphate isomerase; K01810 glucose-6-phosphate isomerase [EC:5.3.1.9]	Hs18201905/2.3e-206/[G] KOG2446 Glucose-6-phosphate isomerase	Unigene218_All/6.5e-256/Phosphoglucose isomerase	biological_process:GO:0006094//gluconeogenesis;GO:0006096//glycolytic process;cellular_component:GO:0005737//cytoplasm;molecular_function:GO:0004347//glucose-6-phosphate isomerase activity;GO:0016853//isomerase activity;
Unigene1329_All	1375	1.88	2.35	0.321928094887363	0.895263484536083	*	0.811594	WP_073557577.1/6.2e-191/PTS cellobiose transporter subunit IIC [Klebsiella pneumoniae] >APM41473.1 PTS cellobiose transporter subunit IIC [Klebsiella pneumoniae] >OMI91928.1 PTS cellobiose transporter subunit IIC [Klebsiella pneumoniae]	CP022997.1/0.0/CP022997.1 Klebsiella pneumoniae strain 721005, complete genome	sp|Q45400|PTEC_GEOSE/3.3e-55/PTS system cellobiose-specific EIIC component OS=Geobacillus stearothermophilus GN=celB PE=3 SV=1	sply:Q5A_012715/2.2e-185/licC_1; Lichenan permease IIC component; K02761 PTS system, cellobiose-specific IIC component	NA	Unigene1329_All/5.9e-49/Phosphotransferase system, EIIC	NA
Unigene205_All	10748	251.59	314.37	0.321388969030464	1.2162048e-21	*	8.80896e-23	WP_065953878.1/0.0e+00/DNA repair protein RecN [Klebsiella pneumoniae] >OCV81201.1 DNA repair protein RecN [Klebsiella pneumoniae]	CP022997.1/0.0/CP022997.1 Klebsiella pneumoniae strain 721005, complete genome	sp|P05824|RECN_ECOLI/4.7e-266/DNA repair protein RecN OS=Escherichia coli (strain K12) GN=recN PE=1 SV=2	eae:EAE_01140/3.5e-302/recombination and repair protein; K03631 DNA repair protein RecN (Recombination protein N)	At5g03940/3.0e-103/[U] KOG0780 Signal recognition particle, subunit Srp54	Unigene205_All/9.3e-19/AAA domain	NA
Unigene90_All	1342	5.80	7.24	0.319936797068271	0.783544288339223	*	0.647614	WP_004151657.1/1.5e-229/MULTISPECIES: methylthioribose kinase [Enterobacterales] >YP_005225763.1 methylthioribose kinase [Klebsiella pneumoniae subsp. pneumoniae HS11286] >Q9F0P1.2 RecName: Full=Methylthioribose kinase; Short=MTR kinase >A6T655.1 RecName: Full=Methylthioribose kinase; Short=MTR kinase >AAG43573.2 5-methylthioribose kinase [Klebsiella pneumoniae] >ABR76076.1 5-methylthioribose kin…	CP022882.1/0.0/CP022882.1 Klebsiella pneumoniae strain 911021, complete genome	sp|Q9F0P1|MTNK_KLEPN/4.7e-232/Methylthioribose kinase OS=Klebsiella pneumoniae GN=mtnK PE=1 SV=2	kpk:A593_17595/2.5e-229/methylthioribose kinase; K00899 5-methylthioribose kinase [EC:2.7.1.100]	NA	Unigene90_All/2.2e-09/Phosphotransferase enzyme family	biological_process:GO:0019284//L-methionine salvage from S-adenosylmethionine;GO:0019509//L-methionine salvage from methylthioadenosine;molecular_function:GO:0046522//S-methyl-5-thioribose kinase activity;GO:0005524//ATP binding;GO:0016301//kinase activity;
Unigene1485_All	1745	1.45	1.81	0.319936797068271	0.898737987063389	*	0.811594	WP_032454510.1/4.2e-184/MULTISPECIES: O-antigen assembly polymerase [Klebsiella] >CDN03199.1 putative Wzy protein involved in ECA polysaccharide chain elongation [Klebsiella quasipneumoniae subsp. quasipneumoniae] >KMH21406.1 4-alpha-L-fucosyltransferase [Klebsiella quasipneumoniae subsp. quasipneumoniae] >KMH45945.1 4-alpha-L-fucosyltransferase [Klebsiella pneumoniae] >KNG96327.1 common antigen …	CP022997.1/0.0/CP022997.1 Klebsiella pneumoniae strain 721005, complete genome	sp|A8ACU6|WZYE_CITK8/4.0e-167/Probable ECA polymerase OS=Citrobacter koseri (strain ATCC BAA-895 / CDC 4225-83 / SGSC4696) GN=wzyE PE=3 SV=1	pge:LG71_04955/1.0e-166/enterobacterial common antigen polymerase; K02853 enterobacterial common antigen polymerase [EC:2.4.1.-]	NA	Unigene1485_All/3e-193/WzyE protein, O-antigen assembly polymerase	biological_process:GO:0009246//enterobacterial common antigen biosynthetic process;cellular_component:GO:0005887//integral component of plasma membrane;
Unigene776_All	2009	1.25	1.56	0.319617934200161	0.899902155440415	*	0.811594	SAY14305.1/0.0e+00/5-keto-2-deoxygluconokinase [Klebsiella pneumoniae]	CP022997.1/0.0/CP022997.1 Klebsiella pneumoniae strain 721005, complete genome	sp|Q5KYR3|IOLC_GEOKA/1.4e-46/5-dehydro-2-deoxygluconokinase OS=Geobacillus kaustophilus (strain HTA426) GN=iolC PE=3 SV=1	kok:KONIH1_03020/0.0e+00/5-dehydro-2-deoxygluconokinase; K03338 5-dehydro-2-deoxygluconokinase [EC:2.7.1.92]	At5g51830/5.6e-27/[G] KOG2855 Ribokinase	Unigene776_All/3.9e-143/Uncharacterized protein conserved in bacteria (DUF2090)	molecular_function:GO:0047590//5-dehydro-2-deoxygluconokinase activity;
Unigene1503_All	1490	5.17	6.45	0.319134879995682	0.782990937853107	*	0.647614	WP_002916831.1/2.9e-170/MULTISPECIES: AraC family transcriptional regulator [Enterobacterales] >YP_005228865.1 hypothetical protein KPHS_45650 [Klebsiella pneumoniae subsp. pneumoniae HS11286] >ABR78834.1 hypothetical protein KPN_03438 [Klebsiella pneumoniae subsp. pneumoniae MGH 78578] >BAH65204.1 hypothetical protein KP1_4718 [Klebsiella pneumoniae subsp. pneumoniae NTUH-K2044] >EEW41475.1 tran…	CP022997.1/0.0/CP022997.1 Klebsiella pneumoniae strain 721005, complete genome	sp|P0ADU5|YGIW_ECOLI/2.5e-53/Protein YgiW OS=Escherichia coli (strain K12) GN=ygiW PE=1 SV=1	kpne:KU54_003590/4.4e-171/AraC family transcriptional regulator; K13652 AraC family transcriptional regulator	NA	Unigene1503_All/7.4e-36/GyrI-like small molecule binding domain	biological_process:GO:0006351//transcription, DNA-templated;molecular_function:GO:0008168//methyltransferase activity;GO:0043565//sequence-specific DNA binding;GO:0003700//DNA binding transcription factor activity;
Unigene797_All	1479	8.69	10.84	0.318936674539471	0.699900914798206	*	0.547002	WP_002920542.1/4.4e-243/MULTISPECIES: idonate transporter [Enterobacterales] >YP_005229237.1 GntP family high-affinity gluconate permease [Klebsiella pneumoniae subsp. pneumoniae HS11286] >ABR79172.1 high-affinity gluconate permease in GNT I system (GntP family) [Klebsiella pneumoniae subsp. pneumoniae MGH 78578] >BAH65560.1 high-affinity gluconate transporter [Klebsiella pneumoniae subsp. pneumo…	CP022997.1/0.0/CP022997.1 Klebsiella pneumoniae strain 721005, complete genome	sp|P39835|GNTT_ECOLI/4.8e-230/High-affinity gluconate transporter OS=Escherichia coli (strain K12) GN=gntT PE=1 SV=3	kgo:CEW81_01835/2.0e-232/gluconate transporter; K06155 Gnt-I system high-affinity gluconate transporter	NA	Unigene797_All/4.1e-185/GntP family permease	cellular_component:GO:0016021//integral component of membrane;molecular_function:GO:0015128//gluconate transmembrane transporter activity;
[truncated: 1,174 more rows]
