# Supplementary material for: CusS-CusR Two-Component System Mediates Tigecycline Resistance in Carbapenem-Resistant Klebsiella pneumoniae
Source: Front Microbiol. 2020 Jan 28;10:3159. doi: 10.3389/fmicb.2019.03159 (PMC6997431; doi:10.3389/fmicb.2019.03159)
Supplement: DATA SHEET S1 — Transcriptome sequencing results of groups B and C. [file Data_Sheet_1.ZIP › Differential expression genes/datasets/A1-VS-A3.PossionDis_Method.GeneDiffExp.xls]

GeneID	Length	A1-Expression	A3-Expression	log2FoldChange(A3/A1)	FDR	Up/Down-Regulation(A3/A1)	Pvalue	Nr	Nt	Swissprot	KEGG	KOG	Pfam	GO
Unigene690_All	353	0.01	19.47	10.92703717	0.065583566	*	0.0213626	OKN37898.1/1.2e-61/anaerobic sulfatase-maturating enzyme [Klebsiella pneumoniae]	CP022997.1/0.0/CP022997.1 Klebsiella pneumoniae strain 721005, complete genome	sp|Q9X758|ANSME_KLEPN/2.1e-62/Anaerobic sulfatase-maturating enzyme OS=Klebsiella pneumoniae GN=atsB PE=1 SV=1	kpnu:LI86_19540/1.8e-62/radical SAM protein; K06871 uncharacterized protein	NA	NA	NA
Unigene1805_All	211	0.01	16.28	10.66888498	0.487361934	*	0.285862	WP_040215645.1/2.4e-30/MFS transporter [Klebsiella pneumoniae]	CP022997.1/0.0/CP022997.1 Klebsiella pneumoniae strain 721005, complete genome	sp|P39398|LGOT_ECOLI/3.3e-31/Probable L-galactonate transporter OS=Escherichia coli (strain K12) GN=lgoT PE=1 SV=2	kpj:N559_4492/3.7e-31/transporter major facilitator family	NA	NA	NA
Unigene1409_All	359	0.01	15.81	10.62662165	0.112690103	*	0.0408584	WP_071739068.1/4.3e-59/AtzE family amidohydrolase, partial [Klebsiella pneumoniae] >OJE64934.1 amidase, partial [Klebsiella pneumoniae]	CP022997.1/0.0/CP022997.1 Klebsiella pneumoniae strain 721005, complete genome	sp|Q936X3|ATZE_PSESD/2.9e-27/Biuret hydrolase OS=Pseudomonas sp. (strain ADP) GN=atzE PE=1 SV=1	kpk:A593_23645/6.5e-60/amidase; K19837 biuret amidohydrolase [EC:3.5.1.84]	NA	Unigene1409_All/9.5e-09/Amidase	molecular_function:GO:0004040//amidase activity;
Unigene2236_All	269	0.01	15.36	10.5849625	0.314366148	*	0.1494618	WP_046622700.1/3.8e-44/DUF4432 domain-containing protein [Klebsiella pneumoniae]	CP022997.1/0.0/CP022997.1 Klebsiella pneumoniae strain 721005, complete genome	NA	kpne:KU54_024170/5.7e-45/thioredoxin	NA	NA	molecular_function:GO:0030246//carbohydrate binding;
Unigene1565_All	383	0.01	14.31	10.48280796	0.112147454	*	0.0408584	WP_073579052.1/3.0e-58/phage N-6-adenine-methyltransferase [Klebsiella pneumoniae] >OSW59595.1 phage N-6-adenine-methyltransferase [Klebsiella pneumoniae]	CP016924.1/0.0/CP016924.1 Klebsiella pneumoniae isolate 23 plasmid pIncFIB_DHQP1400954, complete sequence	NA	eclx:LI66_23595/3.8e-50/adenine methyltransferase	NA	Unigene1565_All/1e-09/DNA N-6-adenine-methyltransferase (Dam)	molecular_function:GO:0003677//DNA binding;GO:0009007//site-specific DNA-methyltransferase (adenine-specific) activity;
Unigene1582_All	463	0.01	13.04	10.34872815	0.065819903	*	0.0213626	CZQ43713.1/7.0e-46/conserved hypothetical protein, partial [Klebsiella pneumoniae]	CP022997.1/0.0/CP022997.1 Klebsiella pneumoniae strain 721005, complete genome	NA	kpnu:LI86_04900/2.4e-46/hypothetical protein	NA	NA	NA
Unigene1200_All	352	0.01	13.04	10.34872815	0.189545132	*	0.0781458	WP_047718269.1/3.7e-55/hypothetical protein [Klebsiella pneumoniae] >AKL28600.1 hypothetical protein AB186_10180 [Klebsiella pneumoniae] >ALR24623.1 hypothetical protein AGG09_10295 [Klebsiella pneumoniae]	CP022997.1/0.0/CP022997.1 Klebsiella pneumoniae strain 721005, complete genome	sp|P75617|YAAW_ECOLI/4.5e-25/UPF0174 protein YaaW OS=Escherichia coli (strain K12) GN=yaaW PE=3 SV=1	kpm:KPHS_07220/5.6e-56/hypothetical protein	NA	Unigene1200_All/0.019/Ubiquinol-cytochrome C chaperone	NA
Unigene2197_All	237	0.01	12.95	10.33873638	0.491280422	*	0.285862	WP_072242250.1/3.7e-35/diol dehydratase reactivase subunit alpha [Klebsiella pneumoniae]	CP022997.1/0.0/CP022997.1 Klebsiella pneumoniae strain 721005, complete genome	sp|O68195|DDRFA_KLEOK/8.7e-33/Diol dehydratase-reactivating factor alpha subunit OS=Klebsiella oxytoca (strain ATCC 8724 / DSM 4798 / JCM 20051 / NBRC 3318 / NRRL B-199 / KCTC 1686) GN=ddrA PE=1 SV=1	kpb:FH42_12000/5.6e-36/glycerol dehydratase	NA	NA	molecular_function:GO:0046872//metal ion binding;GO:0005524//ATP binding;
Unigene2200_All	323	0.01	11.23	10.13314221	0.315920492	*	0.1494618	WP_077266428.1/2.0e-52/type VI secretion system lipoprotein TssJ [Klebsiella pneumoniae]	CP022997.1/0.0/CP022997.1 Klebsiella pneumoniae strain 721005, complete genome	NA	kpt:VK055_0201/3.1e-53/sciN2; type VI secretion lipofamily protein; K11906 type VI secretion system protein VasD	NA	Unigene2200_All/9.9e-26/Type VI secretion lipoprotein, VasD, EvfM, TssJ, VC_A0113	NA
Unigene129_All	456	0.01	8.88	9.794415866	0.190899026	*	0.0781458	WP_015493071.1/6.4e-36/MULTISPECIES: DUF905 domain-containing protein [Enterobacterales] >YP_007688746.1 putative cytoplasmic protein (plasmid) [Klebsiella pneumoniae] >YP_009071563.1 putative cytoplasmic protein (plasmid) [Klebsiella pneumoniae] >AFN40261.1 hypothetical protein A225_NDM1p0200 (plasmid) [Klebsiella michiganensis E718] >AGI37722.1 putative cytoplasmic protein (plasmid) [Klebsiella…	CP023187.1/0.0/CP023187.1 Klebsiella michiganensis strain K518 plasmid pK518_NDM1, complete sequence	sp|Q1CC63|YUBL_YERPN/1.6e-30/UPF0401 protein YubL OS=Yersinia pestis bv. Antiqua (strain Nepal516) GN=yubL PE=3 SV=1	cfar:CI104_27865/3.7e-36/DUF905 domain-containing protein	NA	NA	NA
Unigene1416_All	207	0.01	8.47	9.726218159	0.689981845	*	0.54674	KUF53244.1/8.2e-31/hypothetical protein AOT25_00718 [Klebsiella pneumoniae]	CP022997.1/0.0/CP022997.1 Klebsiella pneumoniae strain 721005, complete genome	NA	kpw:KPNIH30_22670/1.2e-31/bacterial conjugation TrbI-like family protein	NA	NA	NA
Unigene1804_All	300	0.01	8.46	9.724513853	0.492766149	*	0.285862	OKB63211.1/2.8e-48/alkanesulfonate monooxygenase, FMNH(2)-dependent [Klebsiella pneumoniae]	CP022997.1/0.0/CP022997.1 Klebsiella pneumoniae strain 721005, complete genome	sp|Q98CB9|SSUD1_RHILO/2.0e-42/Alkanesulfonate monooxygenase 1 OS=Rhizobium loti (strain MAFF303099) GN=ssuD1 PE=3 SV=1	kpb:FH42_11765/4.3e-49/alkanesulfonate monooxygenase; K04091 alkanesulfonate monooxygenase [EC:1.14.14.5]	NA	Unigene1804_All/3.5e-30/Luciferase-like monooxygenase	molecular_function:GO:0008726//alkanesulfonate monooxygenase activity;
Unigene1787_All	209	0.01	8.3	9.696967526	0.693564837	*	0.54674	APS95320.1/8.3e-31/FAD-binding dehydrogenase [Klebsiella pneumoniae]	CP022997.1/0.0/CP022997.1 Klebsiella pneumoniae strain 721005, complete genome	NA	kpp:A79E_3901/1.3e-31/Succinate dehydrogenase/fumarate reductase, flavoprotein subunit	NA	NA	NA
Unigene2223_All	210	0.01	8.22	9.682994584	0.714228724	*	0.54674	CDK96787.1/5.7e-32/Biosynthetic Aromatic amino acid aminotransferase alpha [Klebsiella pneumoniae IS33]	CP022997.1/0.0/CP022997.1 Klebsiella pneumoniae strain 721005, complete genome	sp|P04693|TYRB_ECOLI/1.1e-26/Aromatic-amino-acid aminotransferase OS=Escherichia coli (strain K12) GN=tyrB PE=1 SV=1	kph:KPNIH24_16520/8.7e-33/aromatic amino acid aminotransferase; K00832 aromatic-amino-acid transaminase [EC:2.6.1.57]	Hs4504067/2.8e-14/[E] KOG1412 Aspartate aminotransferase/Glutamic oxaloacetic transaminase AAT2/GOT1	NA	NA
Unigene1843_All	212	0.01	8.06	9.654636029	0.69151287	*	0.54674	EEW40773.1/4.2e-30/family 4 glycosyl hydrolase [Klebsiella pneumoniae subsp. rhinoscleromatis ATCC 13884] >EGF60484.1 6-phospho-beta-glucosidase [Klebsiella sp. MS 92-3] >AHM80045.1 6-phospho-beta-glucosidase [Klebsiella pneumoniae 30684/NJST258_2] >AHM85680.1 6-phospho-beta-glucosidase [Klebsiella pneumoniae 30660/NJST258_1] >KXA21993.1 6-phospho-beta-glucosidase [Klebsiella pneumoniae]	CP022997.1/0.0/CP022997.1 Klebsiella pneumoniae strain 721005, complete genome	sp|P17411|CHBF_ECOLI/7.8e-25/6-phospho-beta-glucosidase OS=Escherichia coli (strain K12) GN=chbF PE=1 SV=4	ear:CCG29630/6.3e-31/Chitobiose-specific 6-phospho-beta-glucosidase ChbF (EC 3.2.1.86); K01222 6-phospho-beta-glucosidase [EC:3.2.1.86]	NA	NA	biological_process:GO:0005975//carbohydrate metabolic process;molecular_function:GO:0004553//hydrolase activity, hydrolyzing O-glycosyl compounds;GO:0016616//oxidoreductase activity, acting on the CH-OH group of donors, NAD or NADP as acceptor;GO:0103047//methyl beta-D-glucoside 6-phosphate glucohydrolase activity;GO:0008706//6-phospho-beta-glucosidase activity;
Unigene2100_All	313	0.01	7.88	9.622051819	0.485426038	*	0.285862	WP_073557502.1/1.3e-51/xylose ABC transporter ATP-binding protein [Klebsiella pneumoniae] >OSX00720.1 xylose ABC transporter ATP-binding protein [Klebsiella pneumoniae]	CP022997.1/0.0/CP022997.1 Klebsiella pneumoniae strain 721005, complete genome	sp|P37388|XYLG_ECOLI/3.1e-46/Xylose import ATP-binding protein XylG OS=Escherichia coli (strain K12) GN=xylG PE=1 SV=1	kpt:VK055_3538/1.9e-52/ccmA12; heme ABC exporter, ATP-binding protein CcmA; K10545 D-xylose transport system ATP-binding protein [EC:3.6.3.17]	NA	Unigene2100_All/2.3e-12/ABC transporter	cellular_component:GO:0005886//plasma membrane;molecular_function:GO:0015614//D-xylose-importing ATPase activity;GO:0005524//ATP binding;
Unigene971_All	685	0.01	7.8	9.607330314	0.065701522	*	0.0213626	WP_075995107.1/9.4e-132/fimbrial biogenesis outer membrane usher protein [Klebsiella pneumoniae] >APV26492.1 hypothetical protein A6P56_20330 [Klebsiella pneumoniae]	CP022997.1/0.0/CP022997.1 Klebsiella pneumoniae strain 721005, complete genome	sp|P33341|YEHB_ECOLI/1.8e-17/Outer membrane usher protein YehB OS=Escherichia coli (strain K12) GN=yehB PE=2 SV=1	kpnu:LI86_19760/1.4e-132/membrane protein	NA	Unigene971_All/1.3e-26/Outer membrane usher protein	cellular_component:GO:0016020//membrane;molecular_function:GO:0005215//transporter activity;
Unigene1557_All	502	0.01	7.78	9.603626345	0.191172129	*	0.0781458	AHM78586.1/3.8e-90/Transcriptional regulator [Klebsiella pneumoniae 30684/NJST258_2] >AHM84246.1 Transcriptional regulator [Klebsiella pneumoniae 30660/NJST258_1]	CP022997.1/0.0/CP022997.1 Klebsiella pneumoniae strain 721005, complete genome	sp|Q9HUI2|ARUR_PSEAE/1.2e-12/Transcriptional regulatory protein AruR OS=Pseudomonas aeruginosa (strain ATCC 15692 / DSM 22644 / CIP 104116 / JCM 14847 / LMG 12228 / 1C / PRS 101 / PAO1) GN=aruR PE=3 SV=1	kpa:KPNJ1_01840/5.8e-91/Transcriptional regulator; K07660 two-component system, OmpR family, response regulator PhoP	NA	Unigene1557_All/4.1e-19/Response regulator receiver domain	NA
Unigene705_All	321	0.01	7.56	9.562242424	0.479709539	*	0.285862	WP_045854675.1/1.1e-50/NADPH-dependent FMN reductase [Raoultella terrigena]	CP022997.1/0.0/CP022997.1 Klebsiella pneumoniae strain 721005, complete genome	sp|P80644|SSUE_ECOLI/1.4e-46/FMN reductase (NADPH) OS=Escherichia coli (strain K12) GN=ssuE PE=1 SV=2	kpk:A593_19340/1.7e-51/NAD(P)H-dependent FMN reductase; K00299 FMN reductase [EC:1.5.1.38]	NA	Unigene705_All/1.1e-24/NADPH-dependent FMN reductase	NA
Unigene880_All	325	0.01	7.41	9.533329732	0.490787169	*	0.285862	WP_073900226.1/1.4e-56/hypothetical protein [Klebsiella pneumoniae] >OKO63933.1 hypothetical protein BTN83_00485 [Klebsiella pneumoniae] >ONG09844.1 hypothetical protein BXT92_10895 [Klebsiella pneumoniae] >OUM18068.1 ISNCY family transposase [Klebsiella pneumoniae] >OXV27443.1 ISNCY family transposase [Klebsiella pneumoniae]	CP022997.1/0.0/CP022997.1 Klebsiella pneumoniae strain 721005, complete genome	sp|P37415|YTL2_SALTY/2.9e-42/Recombination-promoting nuclease pSLT051 OS=Salmonella typhimurium (strain LT2 / SGSC1412 / ATCC 700720) GN=PSLT051 PE=3 SV=1	kpp:A79E_1281/2.1e-57/Transposase	NA	Unigene880_All/2.6e-45/Putative transposase, YhgA-like	NA
Unigene288_All	521	0.01	7.4	9.531381461	0.190355154	*	0.0781458	WP_050597989.1/1.4e-74/Polarity suppression protein [Klebsiella pneumoniae]	CP022997.1/0.0/CP022997.1 Klebsiella pneumoniae strain 721005, complete genome	NA	kpw:KPNIH30_02950/2.1e-75/Polarity suppression protein	NA	Unigene288_All/1.4e-54/Phage polarity suppression protein (Psu)	NA
Unigene2106_All	227	0.01	7.04	9.459431619	0.720836854	*	0.54674	WP_074075427.1/2.1e-35/colicin V synthesis protein [Klebsiella pneumoniae] >APP21742.1 colicin V synthesis protein [Klebsiella pneumoniae]	CP022997.1/0.0/CP022997.1 Klebsiella pneumoniae strain 721005, complete genome	sp|P22520|CVAB_ECOLX/1.7e-17/Colicin V secretion/processing ATP-binding protein CvaB OS=Escherichia coli GN=cvaB PE=3 SV=1	kph:KPNIH24_01985/3.1e-36/colicin V synthesis protein; K13409 ATP-binding cassette, subfamily B, bacterial RaxB	NA	NA	NA
Unigene1201_All	652	0.01	6.92	9.434628228	0.112327756	*	0.0408584	AHM79963.1/3.2e-121/hypothetical protein KPNJ2_03183 [Klebsiella pneumoniae 30684/NJST258_2] >AHM85597.1 hypothetical protein KPNJ1_03191 [Klebsiella pneumoniae 30660/NJST258_1] >CDQ55729.1 licH [Klebsiella pneumoniae]	CP022997.1/0.0/CP022997.1 Klebsiella pneumoniae strain 721005, complete genome	sp|P46320|LICH_BACSU/3.1e-48/Probable 6-phospho-beta-glucosidase OS=Bacillus subtilis (strain 168) GN=licH PE=2 SV=1	kpi:D364_06780/4.8e-122/diacetylchitobiose-6-phosphate hydrolase; K01222 6-phospho-beta-glucosidase [EC:3.2.1.86]	NA	Unigene1201_All/1.4e-46/Family 4 glycosyl hydrolase C-terminal domain	NA
Unigene1051_All	449	0.01	6.81	9.411510988	0.31321039	*	0.1494618	WP_071009854.1/2.4e-75/ABC transporter permease [Klebsiella pneumoniae] >SAR53993.1 dipeptide transport system permease DppC [Klebsiella pneumoniae]	CP022997.1/0.0/CP022997.1 Klebsiella pneumoniae strain 721005, complete genome	sp|P0AFB0|NIKC_ECO57/1.1e-31/Nickel transport system permease protein NikC OS=Escherichia coli O157:H7 GN=nikC PE=3 SV=1	kpi:D364_12925/3.6e-76/cytochrome C550; K02034 peptide/nickel transport system permease protein	NA	Unigene1051_All/2.1e-11/Binding-protein-dependent transport system inner membrane component	biological_process:GO:0006810//transport;cellular_component:GO:0016021//integral component of membrane;GO:0005886//plasma membrane;
Unigene1033_All	232	0.01	6.74	9.396604781	0.724186987	*	0.54674	ASU51463.1/2.4e-18/Hypothetical protein (plasmid) [Klebsiella pneumoniae]	MF168404.1/0.0/MF168404.1 Klebsiella pneumoniae strain 20049 plasmid p20049-KPC, complete sequence	NA	NA	NA	NA	NA
Unigene1791_All	234	0.01	6.63	9.37286506	0.689473009	*	0.54674	WP_071561166.1/6.3e-35/MULTISPECIES: Cro/Cl family transcriptional regulator [Enterobacteriaceae] >SDB16460.1 hypothetical protein SAMN03159325_0862 [Klebsiella sp. NFIX20] >SEA15987.1 hypothetical protein SAMN03159374_2153 [Klebsiella sp. NFIX12] >SFX39310.1 hypothetical protein SAMN03159513_2152 [Klebsiella sp. NFIX27] >SFX33400.1 hypothetical protein SAMN03159373_1846 [Klebsiella sp. NFIX18] >…	CP022997.1/0.0/CP022997.1 Klebsiella pneumoniae strain 721005, complete genome	NA	senc:SEET0819_16480/4.7e-19/Cro/Cl family transcriptional regulator	NA	NA	NA
Unigene149_All	593	0.01	6.24	9.285402219	0.189008936	*	0.0781458	OKB40005.1/8.0e-111/outer membrane receptor protein [Klebsiella pneumoniae]	CP022997.1/0.0/CP022997.1 Klebsiella pneumoniae strain 721005, complete genome	sp|P05825|FEPA_ECOLI/7.2e-84/Ferrienterobactin receptor OS=Escherichia coli (strain K12) GN=fepA PE=1 SV=2	kpm:KPHS_02860/1.2e-111/outer membrane ferric enterobactin receptor; K19611 ferric enterobactin receptor	NA	Unigene149_All/7.6e-26/TonB dependent receptor	NA
Unigene1852_All	242	0.01	6.22	9.28077077	0.719727021	*	0.54674	WP_085075977.1/2.8e-38/terminase large subunit [Cronobacter sakazakii]	CP022997.1/0.0/CP022997.1 Klebsiella pneumoniae strain 721005, complete genome	NA	kpq:KPR0928_23420/4.2e-39/terminase	NA	NA	NA
Unigene703_All	367	0.01	6.11	9.25502857	0.481126004	*	0.285862	AHM77952.1/5.1e-60/Vanillate decarboxylase VdcB protein [Klebsiella pneumoniae 30684/NJST258_2] >AHM83550.1 Vanillate decarboxylase VdcB protein [Klebsiella pneumoniae 30660/NJST258_1] >CDQ52600.1 pad1 [Klebsiella pneumoniae]	CP022997.1/0.0/CP022997.1 Klebsiella pneumoniae strain 721005, complete genome	sp|P69772|PADL_ECO57/6.4e-59/Probable UbiX-like flavin prenyltransferase OS=Escherichia coli O157:H7 GN=ecdB PE=1 SV=1	kpi:D364_15795/7.7e-61/phenolic acid decarboxylase subunit B; K03186 flavin prenyltransferase [EC:2.5.1.129]	NA	Unigene703_All/4.1e-10/Flavoprotein	biological_process:GO:0051188//cofactor biosynthetic process;molecular_function:GO:0004659//prenyltransferase activity;GO:0016829//lyase activity;
Unigene719_All	246	0.01	6.03	9.236014192	0.687950993	*	0.54674	WP_047045581.1/2.8e-41/PTS glucitol/sorbitol transporter subunit IIC [Klebsiella aerogenes] >KLF03406.1 PTS system glucitol/sorbitol-specific transporter subunit IIC [[Enterobacter] aerogenes]	CP022997.1/0.0/CP022997.1 Klebsiella pneumoniae strain 721005, complete genome	sp|P56579|PTHC_ECOLI/1.7e-42/PTS system glucitol/sorbitol-specific EIIC component OS=Escherichia coli (strain K12) GN=srlA PE=1 SV=1	kok:KONIH1_22905/4.2e-42/srlA; PTS system glucitol/sorbitol-specific transporter subunit IIC; K02783 PTS system, glucitol/sorbitol-specific IIC component	NA	NA	biological_process:GO:0009401//phosphoenolpyruvate-dependent sugar phosphotransferase system;cellular_component:GO:0016021//integral component of membrane;molecular_function:GO:0008982//protein-N(PI)-phosphohistidine-sugar phosphotransferase activity;GO:0103111//D-glucosamine PTS permease activity;
Unigene1594_All	253	0.01	5.72	9.159871337	0.700318652	*	0.54674	WP_015958852.1/3.4e-39/fimbrial biogenesis outer membrane usher protein [Klebsiella pneumoniae] >ABR78392.1 outer membrane protein; export and assembly of type 1 fimbriae [Klebsiella pneumoniae subsp. pneumoniae MGH 78578] >EOY82185.1 chaperone-usher secretion system usher protein [Klebsiella pneumoniae UHKPC81] >CDL62537.1 type 1 fimbriae anchoring protein FimD [Klebsiella pneumoniae IS39] >SBK9…	CP022997.1/0.0/CP022997.1 Klebsiella pneumoniae strain 721005, complete genome	NA	kpw:KPNIH30_20375/5.2e-40/membrane protein; K07347 outer membrane usher protein	NA	NA	cellular_component:GO:0009279//cell outer membrane;GO:0016021//integral component of membrane;molecular_function:GO:0005215//transporter activity;
Unigene1595_All	254	0.01	5.68	9.14974712	0.712052856	*	0.54674	EJK92151.1/6.1e-28/hypothetical protein UUU_07570 [Klebsiella pneumoniae subsp. pneumoniae DSM 30104]	CP022997.1/0.0/CP022997.1 Klebsiella pneumoniae strain 721005, complete genome	NA	kpp:A79E_3986/8.7e-19/High-affinity branched-chain amino acid transport system permease protein LivH; K01997 branched-chain amino acid transport system permease protein	NA	NA	cellular_component:GO:0016021//integral component of membrane;GO:0005886//plasma membrane;molecular_function:GO:0005215//transporter activity;
Unigene2205_All	257	0.01	5.56	9.118941073	0.690491433	*	0.54674	WP_046623725.1/1.9e-37/MULTISPECIES: BMC domain-containing protein [Enterobacteriaceae] >KKJ10281.1 microcompartment protein [Klebsiella pneumoniae HE12] >KKJ38897.1 microcompartment protein [Klebsiella pneumoniae MRSN 3562] >KKJ56538.1 microcompartment protein [Klebsiella pneumoniae MRSN 2404] >OAA13892.1 hypothetical protein LT21_01970 [Klebsiella pneumoniae] >SBJ86341.1 propanediol utilization…	CP022997.1/0.0/CP022997.1 Klebsiella pneumoniae strain 721005, complete genome	sp|Q03511|CCMK_SYNE7/1.2e-06/Carbon dioxide-concentrating mechanism protein CcmK OS=Synechococcus elongatus (strain PCC 7942) GN=ccmK PE=1 SV=1	kpi:D364_16300/2.9e-38/microcompartments protein	NA	NA	NA
CL30.Contig2_All	10281	0.01	5.55	9.116343961	1.23E-21	Up	1.13E-22	AHM80601.1/1.2e-243/TolA protein [Klebsiella pneumoniae 30684/NJST258_2] >AHM86240.1 TolA protein [Klebsiella pneumoniae 30660/NJST258_1]	CP022997.1/0.0/CP022997.1 Klebsiella pneumoniae strain 721005, complete genome	sp|Q09049|CYDA_AZOVI/1.2e-218/Cytochrome bd ubiquinol oxidase subunit 1 OS=Azotobacter vinelandii GN=cydA PE=1 SV=1	kpa:KPNJ1_03834/1.9e-244/TolA protein; K03646 colicin import membrane protein	SPAC17C9.03/6.6e-23/[J] KOG0401 Translation initiation factor 4F, ribosome/mRNA-bridging subunit (eIF-4G)	CL30.Contig2_All/1.3e-172/Cytochrome bd terminal oxidase subunit I	NA
Unigene699_All	261	0.01	5.41	9.079484784	0.709351593	*	0.54674	AGX40862.1/2.3e-14/hypothetical protein D364_09140 [Klebsiella pneumoniae CG43]	CP022997.1/0.0/CP022997.1 Klebsiella pneumoniae strain 721005, complete genome	NA	kpi:D364_09140/3.5e-15/hypothetical protein	NA	NA	NA
Unigene1587_All	401	0.01	5.34	9.060695932	0.488335684	*	0.285862	WP_076027285.1/1.8e-66/type VI secretion protein VasK [Klebsiella pneumoniae] >APV14010.1 type VI secretion protein VasK [Klebsiella pneumoniae]	CP022997.1/0.0/CP022997.1 Klebsiella pneumoniae strain 721005, complete genome	NA	kpt:VK055_0198/2.7e-67/icmF2; intracellular multiplication and human macrophage-killing family protein; K11891 type VI secretion system protein ImpL	NA	Unigene1587_All/2.3e-10/Intracellular multiplication and human macrophage-killing	NA
Unigene639_All	404	0.01	5.29	9.047123912	0.48350546	*	0.285862	EWD47639.1/1.3e-35/branched-chain amino acid transport system ATP-binding protein [Klebsiella pneumoniae UCI 26] >SLW58998.1 branched chain amino acid ABC transporter ATPase [Klebsiella pneumoniae] >SLR77021.1 branched chain amino acid ABC transporter ATPase [Klebsiella pneumoniae] >SLR69020.1 branched chain amino acid ABC transporter ATPase [Klebsiella pneumoniae] >SLR59267.1 branched chain amin…	CP022997.1/0.0/CP022997.1 Klebsiella pneumoniae strain 721005, complete genome	NA	kpi:D364_01520/1.3e-24/DNA polymerase IV	NA	NA	NA
Unigene1559_All	269	0.01	5.12	9	0.695629018	*	0.54674	WP_077273805.1/4.8e-39/ABC transporter permease [Klebsiella pneumoniae] >OSV86205.1 mannose-1-phosphate guanyltransferase [Klebsiella pneumoniae] >OSV97366.1 mannose-1-phosphate guanyltransferase [Klebsiella pneumoniae]	CP022997.1/0.0/CP022997.1 Klebsiella pneumoniae strain 721005, complete genome	sp|P0AFQ0|YBHR_ECO57/1.6e-14/Inner membrane transport permease YbhR OS=Escherichia coli O157:H7 GN=ybhR PE=3 SV=1	kpnu:LI86_00640/7.2e-40/mannose-1-phosphate guanyltransferase; K01992 ABC-2 type transport system permease protein	NA	NA	NA
Unigene1778_All	271	0.01	5.05	8.980139578	0.684927033	*	0.54674	CEO85887.1/6.1e-42/fimbrial subunit [Klebsiella pneumoniae]	CP022882.1/0.0/CP022882.1 Klebsiella pneumoniae strain 911021, complete genome	NA	kpnu:LI86_24870/9.2e-43/fimbrial protein	NA	NA	biological_process:GO:0007155//cell adhesion;cellular_component:GO:0009289//pilus;
Unigene1766_All	420	0.01	4.99	8.962896005	0.490294905	*	0.285862	WP_073900417.1/7.9e-73/AcrB/AcrD/AcrF family protein [Klebsiella pneumoniae] >OKO64671.1 MFS transporter [Klebsiella pneumoniae] >ONG07518.1 MFS transporter [Klebsiella pneumoniae] >OUM14459.1 AcrB/AcrD/AcrF family protein [Klebsiella pneumoniae] >OXV19444.1 AcrB/AcrD/AcrF family protein [Klebsiella pneumoniae]	CP022997.1/0.0/CP022997.1 Klebsiella pneumoniae strain 721005, complete genome	NA	kvq:SP68_04350/1.2e-73/multidrug transporter	NA	Unigene1766_All/1.6e-10/AcrB/AcrD/AcrF family	cellular_component:GO:0016021//integral component of membrane;molecular_function:GO:0005215//transporter activity;
Unigene2136_All	276	0.01	4.89	8.933690655	0.706670748	*	0.54674	WP_087787637.1/1.9e-46/terminase [Klebsiella pneumoniae]	CP022997.1/0.0/CP022997.1 Klebsiella pneumoniae strain 721005, complete genome	NA	kpg:KPNIH32_20215/6.3e-47/terminase	NA	NA	NA
Unigene697_All	432	0.01	4.8	8.906890596	0.491774668	*	0.285862	WP_071827502.1/3.5e-31/hypothetical protein [Klebsiella pneumoniae]	CP022997.1/0.0/CP022997.1 Klebsiella pneumoniae strain 721005, complete genome	NA	kps:KPNJ2_03829/9.9e-31/hypothetical protein	NA	NA	cellular_component:GO:0016021//integral component of membrane;
Unigene1732_All	433	0.01	4.78	8.900866808	0.483984178	*	0.285862	WP_087761908.1/1.5e-71/fimbrial protein [Klebsiella pneumoniae] >OVH41563.1 fimbrial protein [Klebsiella pneumoniae]	CP022997.1/0.0/CP022997.1 Klebsiella pneumoniae strain 721005, complete genome	sp|B7UJD8|ECPD_ECO27/5.5e-17/Fimbria adhesin EcpD OS=Escherichia coli O127:H6 (strain E2348/69 / EPEC) GN=ecpD PE=1 SV=1	kpnu:LI86_19445/2.3e-72/fimbrial protein; K21967 Mat/Ecp fimbriae adhesin	NA	NA	NA
Unigene514_All	437	0.01	4.72	8.882643049	0.48065292	*	0.285862	WP_077871635.1/1.8e-75/P-type conjugative transfer protein VirB9 [Escherichia coli]	CP022997.1/0.0/CP022997.1 Klebsiella pneumoniae strain 721005, complete genome	sp|Q8YDZ1|VIRB9_BRUME/2.3e-15/Type IV secretion system protein virB9 OS=Brucella melitensis biotype 1 (strain 16M / ATCC 23456 / NCTC 10094) GN=virB9 PE=3 SV=2	ypm:YP_pCRY14/7.8e-76/virB9; type IV secretory pathway VirB9 component; K03204 type IV secretion system protein VirB9	NA	Unigene514_All/2.7e-22/Conjugal transfer protein	NA
Unigene368_All	283	0.01	4.68	8.87036472	0.710429635	*	0.54674	WP_073901419.1/7.2e-46/glycoside-pentoside-hexuronide family transporter [Klebsiella pneumoniae] >OKO62723.1 glycoside-pentoside-hexuronide family transporter [Klebsiella pneumoniae] >ONG06342.1 glycoside-pentoside-hexuronide family transporter [Klebsiella pneumoniae] >OUM16874.1 glycoside-pentoside-hexuronide family transporter [Klebsiella pneumoniae] >OXV24753.1 glycoside-pentoside-hexuronide f…	CP022997.1/0.0/CP022997.1 Klebsiella pneumoniae strain 721005, complete genome	sp|P31435|YICJ_ECOLI/4.5e-44/Inner membrane symporter YicJ OS=Escherichia coli (strain K12) GN=yicJ PE=1 SV=2	kpi:D364_20535/1.1e-46/transporter; K03292 glycoside/pentoside/hexuronide:cation symporter, GPH family	NA	NA	biological_process:GO:0008643//carbohydrate transport;GO:0006814//sodium ion transport;cellular_component:GO:0016021//integral component of membrane;molecular_function:GO:0005215//transporter activity;
Unigene1418_All	284	0.01	4.65	8.861086906	0.694079733	*	0.54674	WP_048255480.1/3.1e-44/type IV pilin biogenesis protein [Klebsiella pneumoniae] >KLZ62718.1 protein transporter HofC [Klebsiella pneumoniae] >OUH64903.1 protein transporter HofC [Klebsiella pneumoniae]	CP022997.1/0.0/CP022997.1 Klebsiella pneumoniae strain 721005, complete genome	sp|P36646|HOFC_ECOLI/5.6e-26/Protein transport protein HofC homolog OS=Escherichia coli (strain K12) GN=hofC PE=3 SV=3	kpm:KPHS_08270/4.6e-45/type IV pilin biogenesis transmembrane protein; K02505 protein transport protein HofC	NA	NA	biological_process:GO:0009306//protein secretion;cellular_component:GO:0016021//integral component of membrane;GO:0005886//plasma membrane;
Unigene1159_All	443	0.01	4.63	8.854868383	0.492269909	*	0.285862	NA	CP022997.1/0.0/CP022997.1 Klebsiella pneumoniae strain 721005, complete genome	sp|P0AD11|YECJ_ECOL6/1.5e-30/Uncharacterized protein YecJ OS=Escherichia coli O6:H1 (strain CFT073 / ATCC 700928 / UPEC) GN=yecJ PE=4 SV=1	kpx:PMK1_04761/1.1e-37/hypothetical protein	NA	NA	NA
Unigene1209_All	773	0.01	4.49	8.810571635	0.190084378	*	0.0781458	PAU41110.1/7.7e-106/porphyrin biosynthesis protein, partial [Klebsiella pneumoniae]	CP022128.1/0.0/CP022128.1 Klebsiella pneumoniae strain DHQP1605752_NV plasmid p1605752FIB_2, complete sequence	NA	kpx:PMK1_b00074/1.2e-106/cobS; Aerobic cobaltochelatase subunit CobS; K09882 cobaltochelatase CobS [EC:6.6.1.2]	NA	Unigene1209_All/0.002/Radical SAM superfamily	molecular_function:GO:0051116//cobaltochelatase activity;GO:0005524//ATP binding;GO:0016887//ATPase activity;
Unigene714_All	292	0.01	4.43	8.791162889	0.719173385	*	0.54674	WP_062955137.1/4.3e-49/hypothetical protein [Klebsiella pneumoniae] >OHY23967.1 hypothetical protein BLJ30_26115 [Klebsiella pneumoniae] >OIK29980.1 hypothetical protein BLJ97_26875 [Klebsiella pneumoniae] >OXM91291.1 hypothetical protein CGQ20_16950 [Klebsiella pneumoniae] >OXM95064.1 hypothetical protein CGQ21_17570 [Klebsiella pneumoniae] >OZJ07199.1 hypothetical protein CEP05_27220 [Klebsiell…	CP022997.1/0.0/CP022997.1 Klebsiella pneumoniae strain 721005, complete genome	NA	ecly:LI62_17685/2.9e-42/bacteriophage protein	NA	NA	NA
Unigene1219_All	457	0.01	4.43	8.791162889	0.483027688	*	0.285862	NA	NA	NA	NA	NA	Unigene1219_All/0.23/Domain of unknown function (DUF3440)	NA
Unigene130_All	622	0.01	4.4	8.781359714	0.312827023	*	0.1494618	SAU42311.1/5.1e-116/Uncharacterised protein [Klebsiella pneumoniae]	CP022997.1/0.0/CP022997.1 Klebsiella pneumoniae strain 721005, complete genome	sp|Q59477|DHAT_KLEPN/3.4e-116/1,3-propanediol dehydrogenase OS=Klebsiella pneumoniae GN=dhaT PE=1 SV=1	kpw:KPNIH30_23280/1.6e-114/1,3-propanediol dehydrogenase; K00086 1,3-propanediol dehydrogenase [EC:1.1.1.202]	SPAC5H10.06c/1.1e-50/[C] KOG3857 Alcohol dehydrogenase, class IV	Unigene130_All/8.2e-67/Iron-containing alcohol dehydrogenase	NA
Unigene812_All	795	0.01	4.34	8.761551232	0.191446014	*	0.0781458	WP_073547060.1/8.3e-148/DUF1983 domain-containing protein [Klebsiella pneumoniae] >OZR85591.1 DUF1983 domain-containing protein [Klebsiella pneumoniae] >ASV23865.1 DUF1983 domain-containing protein [Klebsiella pneumoniae]	CP022997.1/0.0/CP022997.1 Klebsiella pneumoniae strain 721005, complete genome	NA	kpp:A79E_3050/2.4e-147/Phage tail fiber protein	NA	Unigene812_All/8.7e-05/Putative phage tail protein	NA
Unigene988_All	465	0.01	4.32	8.754887502	0.486876514	*	0.285862	WP_071443977.1/3.4e-85/cytochrome ubiquinol oxidase subunit I [Klebsiella pneumoniae]	CP022997.1/0.0/CP022997.1 Klebsiella pneumoniae strain 721005, complete genome	sp|P94364|CYDA_BACSU/2.2e-16/Cytochrome bd ubiquinol oxidase subunit 1 OS=Bacillus subtilis (strain 168) GN=cydA PE=3 SV=1	kpg:KPNIH32_14715/5.2e-86/cytochrome D ubiquinol oxidase subunit I; K00425 cytochrome d ubiquinol oxidase subunit I [EC:1.10.3.14]	NA	Unigene988_All/2.8e-46/Cytochrome bd terminal oxidase subunit I	NA
Unigene892_All	303	0.01	4.16	8.700439718	0.717517575	*	0.54674	WP_088296302.1/1.3e-45/DUF1983 domain-containing protein [Klebsiella pneumoniae] >ASC12688.1 hypothetical protein AM486_18440 [Klebsiella pneumoniae]	CP022997.1/0.0/CP022997.1 Klebsiella pneumoniae strain 721005, complete genome	NA	kox:KOX_17790/2.0e-46/gp24	NA	Unigene892_All/0.05/Bacterial collagen, middle region	NA
Unigene1840_All	304	0.01	4.14	8.693486957	0.698226587	*	0.54674	WP_073545737.1/4.3e-52/gfo/Idh/MocA family oxidoreductase [Klebsiella pneumoniae] >OSU52414.1 dehydrogenase [Klebsiella pneumoniae]	CP022997.1/0.0/CP022997.1 Klebsiella pneumoniae strain 721005, complete genome	NA	kpne:KU54_019640/6.5e-53/dehydrogenase	NA	Unigene1840_All/2.4e-07/Oxidoreductase family, C-terminal alpha/beta domain	NA
Unigene168_All	486	0.01	4.06	8.665335917	0.482550859	*	0.285862	OKB40411.1/1.2e-77/L-fucose:H+ symporter permease [Klebsiella pneumoniae]	CP022997.1/0.0/CP022997.1 Klebsiella pneumoniae strain 721005, complete genome	sp|P11551|FUCP_ECOLI/7.1e-21/L-fucose-proton symporter OS=Escherichia coli (strain K12) GN=fucP PE=1 SV=3	kpz:KPNIH27_12795/1.9e-78/fucose permease; K02429 MFS transporter, FHS family, L-fucose permease	NA	Unigene168_All/0.0002/Major Facilitator Superfamily	cellular_component:GO:0016021//integral component of membrane;molecular_function:GO:0015150//fucose transmembrane transporter activity;
Unigene1229_All	490	0.01	4.02	8.651051691	0.487848323	*	0.285862	WP_073901703.1/1.9e-81/phosphonoacetaldehyde hydrolase [Klebsiella pneumoniae] >OKO61882.1 phosphonoacetaldehyde hydrolase [Klebsiella pneumoniae] >ONG08092.1 phosphonoacetaldehyde hydrolase [Klebsiella pneumoniae] >OUM17159.1 phosphonoacetaldehyde hydrolase [Klebsiella pneumoniae] >OXV21852.1 phosphonoacetaldehyde hydrolase [Klebsiella pneumoniae]	CP022997.1/0.0/CP022997.1 Klebsiella pneumoniae strain 721005, complete genome	sp|A6TFW3|PHNX_KLEP7/5.9e-84/Phosphonoacetaldehyde hydrolase OS=Klebsiella pneumoniae subsp. pneumoniae (strain ATCC 700721 / MGH 78578) GN=phnX PE=3 SV=1	kpn:KPN_04064/2.8e-82/phnX; 2-aminoethylphosphonate transport; K05306 phosphonoacetaldehyde hydrolase [EC:3.11.1.1]	NA	Unigene1229_All/0.15/Adaptin AP4 complex epsilon appendage platform	biological_process:GO:0019700//organic phosphonate catabolic process;molecular_function:GO:0000287//magnesium ion binding;GO:0050194//phosphonoacetaldehyde hydrolase activity;GO:0016787//hydrolase activity;
Unigene1029_All	310	0.01	4	8.64385619	0.714774771	*	0.54674	CDL09885.1/1.1e-50/Galactitol-1-phosphate 5-dehydrogenase [Klebsiella pneumoniae IS43]	CP022997.1/0.0/CP022997.1 Klebsiella pneumoniae strain 721005, complete genome	sp|P0A9S4|GATD_ECO57/8.8e-33/Galactitol 1-phosphate 5-dehydrogenase OS=Escherichia coli O157:H7 GN=gatD PE=3 SV=1	kpv:KPNIH29_23290/1.6e-51/galactitol-1-phosphate 5-dehydrogenase; K00094 galactitol-1-phosphate 5-dehydrogenase [EC:1.1.1.251]	YJR159w/1.1e-11/[Q] KOG0024 Sorbitol dehydrogenase	NA	NA
Unigene2277_All	313	0.01	3.94	8.622051819	0.716417931	*	0.54674	WP_046881735.1/3.0e-48/MULTISPECIES: dicarboxylate/amino acid:cation symporter [Klebsiella] >KKY87034.1 C4-dicarboxylate ABC transporter [Klebsiella pneumoniae] >CTQ05926.1 Glutamate-aspartate symporter protein [Klebsiella variicola]	CP022997.1/0.0/CP022997.1 Klebsiella pneumoniae strain 721005, complete genome	sp|A6X4N2|DCTA_OCHA4/1.2e-16/C4-dicarboxylate transport protein OS=Ochrobactrum anthropi (strain ATCC 49188 / DSM 6882 / JCM 21032 / NBRC 15819 / NCTC 12168) GN=dctA PE=3 SV=1	kvq:SP68_06585/4.5e-49/C4-dicarboxylate ABC transporter	Hs4759126/1.2e-08/[E] KOG3787 Glutamate/aspartate and neutral amino acid transporters	Unigene2277_All/6e-18/Sodium:dicarboxylate symporter family	biological_process:GO:0015810//aspartate transport;GO:0015813//L-glutamate transport;cellular_component:GO:0016021//integral component of membrane;molecular_function:GO:0015293//symporter activity;
Unigene1828_All	320	0.01	3.8	8.569855608	0.695111822	*	0.54674	SAS22384.1/2.2e-54/Uncharacterised protein [Klebsiella pneumoniae]	CP021940.1/0.0/CP021940.1 Klebsiella pneumoniae strain AR_0145 plasmid tig00000209, complete sequence	NA	kpm:KPHS_p100810/1.6e-54/hypothetical protein	NA	NA	NA
Unigene1394_All	515	0.01	3.76	8.554588852	0.48882402	*	0.285862	EJK92151.1/7.7e-94/hypothetical protein UUU_07570 [Klebsiella pneumoniae subsp. pneumoniae DSM 30104]	CP022997.1/0.0/CP022997.1 Klebsiella pneumoniae strain 721005, complete genome	sp|P21628|BRAE_PSEAE/3.8e-17/High-affinity branched-chain amino acid transport system permease protein BraE OS=Pseudomonas aeruginosa (strain ATCC 15692 / DSM 22644 / CIP 104116 / JCM 14847 / LMG 12228 / 1C / PRS 101 / PAO1) GN=braE PE=3 SV=1	kpc:KPNIH10_05215/7.8e-91/branched-chain amino acid ABC transporter permease; K01998 branched-chain amino acid transport system permease protein	NA	Unigene1394_All/1.4e-17/Branched-chain amino acid transport system / permease component	NA
Unigene1218_All	719	0.01	3.68	8.523561956	0.313979948	*	0.1494618	WP_086523120.1/2.7e-81/beta-1,4 mannanase [Klebsiella pneumoniae] >OUG84309.1 glycosyl hydrolase [Klebsiella pneumoniae]	CP022997.1/0.0/CP022997.1 Klebsiella pneumoniae strain 721005, complete genome	sp|B1LPK1|LAMB_ECOSM/1.1e-06/Maltoporin OS=Escherichia coli (strain SMS-3-5 / SECEC) GN=lamB PE=3 SV=1	kpw:KPNIH30_20835/4.1e-82/beta-1,4 mannanase	NA	NA	molecular_function:GO:0030246//carbohydrate binding;
Unigene1043_All	532	0.01	3.6	8.491853096	0.485908569	*	0.285862	KKJ23146.1/3.8e-96/DNA primase, partial [Klebsiella pneumoniae MRSN 6902]	CP022997.1/0.0/CP022997.1 Klebsiella pneumoniae strain 721005, complete genome	NA	kpc:KPNIH10_02835/5.8e-97/DNA primase; K06919 putative DNA primase/helicase	NA	Unigene1043_All/2.1e-06/Poxvirus D5 protein-like	NA
Unigene1850_All	332	0.01	3.58	8.483815777	0.709890205	*	0.54674	SAT18777.1/1.4e-56/Uncharacterised protein [Klebsiella pneumoniae]	CP022997.1/0.0/CP022997.1 Klebsiella pneumoniae strain 721005, complete genome	sp|P14802|YOXD_BACSU/6.5e-10/Uncharacterized oxidoreductase YoxD OS=Bacillus subtilis (strain 168) GN=yoxD PE=3 SV=2	kpi:D364_06860/1.2e-52/3-oxoacyl-ACP reductase	At1g24360/8.9e-07/[I] KOG1200 Mitochondrial/plastidial beta-ketoacyl-ACP reductase	Unigene1850_All/2.5e-15/short chain dehydrogenase	NA
Unigene542_All	332	0.01	3.58	8.483815777	0.708813798	*	0.54674	EJK91499.1/1.7e-25/hypothetical protein UUU_15240 [Klebsiella pneumoniae subsp. pneumoniae DSM 30104] >ESM70966.1 hypothetical protein L392_01686 [Klebsiella pneumoniae MGH 46] >EWD58793.1 hypothetical protein P828_01887 [Klebsiella pneumoniae UCI 25] >EWD81362.1 hypothetical protein P821_01073 [Klebsiella variicola] >KDL59625.1 hypothetical protein AF52_00018 [Klebsiella pneumoniae MGH 66] >KFJ7…	CP022997.1/0.0/CP022997.1 Klebsiella pneumoniae strain 721005, complete genome	NA	kco:BWI95_11650/1.2e-15/hypothetical protein	NA	NA	NA
Unigene1837_All	333	0.01	3.56	8.475733431	0.707205295	*	0.54674	WP_004199809.1/6.3e-41/MULTISPECIES: DUF3277 domain-containing protein [Enterobacteriaceae] >YP_005226575.1 Putative bacteriophage protein [Klebsiella pneumoniae subsp. pneumoniae HS11286] >AEW60973.1 Putative bacteriophage protein [Klebsiella pneumoniae subsp. pneumoniae HS11286] >AFN31178.1 putative bacteriophage protein [Klebsiella michiganensis E718] >EMR23996.1 bacteriophage protein [Klebsie…	CP022997.1/0.0/CP022997.1 Klebsiella pneumoniae strain 721005, complete genome	NA	koe:A225_1425/9.6e-42/putative bacteriophage protein	NA	NA	NA
Unigene2306_All	336	0.01	3.51	8.45532722	0.713683511	*	0.54674	WP_048296807.1/1.3e-57/MULTISPECIES: fimbrial biogenesis outer membrane usher protein [Klebsiella] >KMH17948.1 hypothetical protein SM66_00980 [Klebsiella quasipneumoniae subsp. quasipneumoniae] >SFH06236.1 Fimbrial, FimD or usher-like [Klebsiella sp. NFIX54] >SFY19116.1 Fimbrial, FimD or usher-like [Klebsiella sp. NFPP35] >SFX74135.1 Fimbrial, FimD or usher-like [Klebsiella sp. NFIX56] >OVU94707…	CP022997.1/0.0/CP022997.1 Klebsiella pneumoniae strain 721005, complete genome	sp|Q8X6I4|ECPC_ECO57/3.8e-58/Probable outer membrane usher protein EcpC OS=Escherichia coli O157:H7 GN=ecpC PE=2 SV=1	kpp:A79E_3997/1.9e-58/CFA/I fimbrial subunit C usher protein; K21966 Mat/Ecp fimbriae outer membrane usher protein	NA	Unigene2306_All/5.4e-27/Fimbrial, FimD or usher-like	NA
Unigene69_All	951	0.01	3.51	8.45532722	0.189276654	*	0.0781458	WP_071080369.1/9.9e-164/LysR family transcriptional regulator [Klebsiella pneumoniae] >SAR11851.1 LysR family transcriptional regulator YfeR [Klebsiella pneumoniae]	CP022997.1/0.0/CP022997.1 Klebsiella pneumoniae strain 721005, complete genome	sp|P0ACR8|YFER_SHIFL/4.8e-130/Uncharacterized HTH-type transcriptional regulator YfeR OS=Shigella flexneri GN=yfeR PE=4 SV=1	kpa:KPNJ1_01586/1.5e-164/Transcriptional regulator, LysR family protein	NA	Unigene69_All/1.3e-45/LysR substrate binding domain	biological_process:GO:0006351//transcription, DNA-templated;molecular_function:GO:0003677//DNA binding;GO:0003700//DNA binding transcription factor activity;
Unigene1580_All	574	0.01	3.26	8.348728154	0.478769853	*	0.285862	WP_073557452.1/8.9e-75/DUF2955 domain-containing protein [Klebsiella pneumoniae] >OST29212.1 1,4-alpha-glucan branching protein [Klebsiella pneumoniae] >OST36580.1 1,4-alpha-glucan branching protein [Klebsiella pneumoniae]	CP022997.1/0.0/CP022997.1 Klebsiella pneumoniae strain 721005, complete genome	NA	kpv:KPNIH29_03325/1.3e-75/1,4-alpha-glucan branching protein	NA	Unigene1580_All/4.6e-35/Protein of unknown function (DUF2955)	NA
Unigene1764_All	353	0.01	3.25	8.344295908	0.693050704	*	0.54674	WP_073557808.1/2.4e-46/amidohydrolase [Klebsiella pneumoniae] >APM44044.1 amidohydrolase [Klebsiella pneumoniae] >OMJ03306.1 amidohydrolase [Klebsiella pneumoniae]	CP022997.1/0.0/CP022997.1 Klebsiella pneumoniae strain 721005, complete genome	sp|P76052|ABGB_ECOLI/1.3e-32/p-aminobenzoyl-glutamate hydrolase subunit B OS=Escherichia coli (strain K12) GN=abgB PE=1 SV=1	kpj:N559_2792/3.6e-47/aminobenzoyl-glutamate utilization protein; K12941 aminobenzoyl-glutamate utilization protein B	NA	NA	biological_process:GO:0008152//metabolic process;molecular_function:GO:0016787//hydrolase activity;
Unigene1605_All	357	0.01	3.19	8.317412614	0.723626471	*	0.54674	WP_047718492.1/1.4e-46/nickel ABC transporter, nickel/metallophore periplasmic binding protein [Klebsiella pneumoniae] >AKL29559.1 nickel ABC transporter substrate-binding protein [Klebsiella pneumoniae] >ALR25583.1 nickel ABC transporter substrate-binding protein [Klebsiella pneumoniae] >SLX01247.1 nickel ABC transporter, periplasmic nickel-binding protein NikA [Klebsiella pneumoniae] >SLY60517.…	CP022997.1/0.0/CP022997.1 Klebsiella pneumoniae strain 721005, complete genome	sp|P33590|NIKA_ECOLI/4.4e-36/Nickel-binding periplasmic protein OS=Escherichia coli (strain K12) GN=nikA PE=1 SV=1	kpn:KPN_03850/2.1e-47/nikA; nickel transport protein (ABC superfamily, peri_bind); K15584 nickel transport system substrate-binding protein	NA	NA	biological_process:GO:0055085//transmembrane transport;GO:0015675//nickel cation transport;cellular_component:GO:0043190//ATP-binding cassette (ABC) transporter complex;molecular_function:GO:0020037//heme binding;GO:0016151//nickel cation binding;
CL9.Contig6_All	2059	0.01	3.06	8.257387843	0.020761391	*	0.0058399	WP_086616194.1/1.1e-45/hypothetical protein [Klebsiella pneumoniae]	CP022997.1/0.0/CP022997.1 Klebsiella pneumoniae strain 721005, complete genome	sp|B7N6S6|CSRA_ECOLU/8.2e-26/Carbon storage regulator OS=Escherichia coli O17:K52:H18 (strain UMN026 / ExPEC) GN=csrA PE=3 SV=1	kom:HR38_26625/3.9e-24/carbon storage regulator; K03563 carbon storage regulator	NA	NA	NA
Unigene308_All	1106	0.01	2.95	8.204571144	0.189814372	*	0.0781458	AHM80720.1/1.6e-192/Transcriptional regulator, LacI family protein [Klebsiella pneumoniae 30684/NJST258_2] >AHM86356.1 Transcriptional regulator, LacI family protein [Klebsiella pneumoniae 30660/NJST258_1]	CP022997.1/0.0/CP022997.1 Klebsiella pneumoniae strain 721005, complete genome	sp|Q65TP0|PURR_MANSM/1.8e-27/HTH-type transcriptional repressor PurR OS=Mannheimia succiniciproducens (strain MBEL55E) GN=purR PE=3 SV=1	kps:KPNJ2_03940/2.3e-193/Transcriptional regulator, LacI family protein	NA	Unigene308_All/2.5e-17/Periplasmic binding protein-like domain	NA
Unigene1194_All	380	0.01	2.9	8.17990909	0.715321653	*	0.54674	WP_009459729.1/5.2e-31/MULTISPECIES: AlpA family phage regulatory protein [Proteobacteria] >EKU29700.1 phage transcriptional regulator AlpA [Alcaligenes sp. HPC1271] >ERI33723.1 transcriptional regulator [Alcaligenes sp. EGD-AK7] >ERY07816.1 hypothetical protein Q077_02801 [Pseudomonas aeruginosa BL23] >CDH76652.1 hypothetical protein PAMH27_2250 [Pseudomonas aeruginosa MH27] >KDD55602.1 transcri…	CP021775.1/0.0/CP021775.1 Pseudomonas aeruginosa strain Pa58, complete genome	NA	paeb:NCGM1900_3585/7.9e-32/alpA; phage transcriptional regulator; K07733 prophage regulatory protein	NA	NA	NA
Unigene877_All	653	0.01	2.76	8.108524457	0.48207497	*	0.285862	NA	NA	NA	NA	NA	NA	NA
Unigene1343_All	393	0.01	2.75	8.103287808	0.711510959	*	0.54674	WP_002901544.1/5.7e-57/MULTISPECIES: transcriptional regulator [Enterobacterales] >YP_005226427.1 DNA-binding transcriptional activator OsmE [Klebsiella pneumoniae subsp. pneumoniae HS11286] >ABR76662.1 activator of ntrL gene [Klebsiella pneumoniae subsp. pneumoniae MGH 78578] >BAH62951.1 activator of ntrL gene [Klebsiella pneumoniae subsp. pneumoniae NTUH-K2044] >EEW40731.1 SmpA / OmlA family pr…
ducible lipoprotein E [Klebsiella pneumoniae] >KMA58627.1 osmotically-inducible lipoprotein E [Klebsiella pneumoniae] >KMA60424.1 osmotically-inducible lipoprotein E [Klebsiella pneumoniae] >KMA70292.1 osmotically-inducible lipoprotein E [Klebsiella pneumoniae] >KMA73902.1 osmotically-inducible lipoprotein E [Klebsiella pneumoniae] >KMA76318.1 osmotically-inducible lipoprotein E [Klebsiella pneum…
in E [Klebsiella pneumoniae] >SBW70877.1 osmotically inducible lipoprotein E [Klebsiella pneumoniae] >SBW65707.1 osmotically inducible lipoprotein E [Klebsiella pneumoniae] >SBZ98385.1 osmotically inducible lipoprotein E [Klebsiella pneumoniae] >SBX44044.1 osmotically inducible lipoprotein E [Klebsiella pneumoniae] >SBZ92858.1 osmotically inducible lipoprotein E [Klebsiella pneumoniae] >SBX50506.…
E [Klebsiella pneumoniae] >SLU86161.1 osmotically inducible lipoprotein E [Klebsiella pneumoniae] >SLU93713.1 osmotically inducible lipoprotein E [Klebsiella pneumoniae] >SLR17953.1 osmotically inducible lipoprotein E [Klebsiella pneumoniae] >SLO18193.1 osmotically inducible lipoprotein E [Klebsiella pneumoniae] >SLU17758.1 osmotically inducible lipoprotein E [Klebsiella pneumoniae] >SLV54061.1 o…
lebsiella pneumoniae] >OVU80298.1 transcriptional regulator [Klebsiella pneumoniae] >OVU85165.1 transcriptional regulator [Klebsiella pneumoniae] >OVU87272.1 transcriptional regulator [Klebsiella pneumoniae] >OVU91189.1 transcriptional regulator [Klebsiella pneumoniae] >OVV10593.1 transcriptional regulator [Klebsiella pneumoniae] >OVV14154.1 transcriptional regulator [Klebsiella pneumoniae] >OVV2…	CP023134.1/0.0/CP023134.1 Klebsiella pneumoniae subsp. pneumoniae strain KpvK54, complete genome	sp|P0ADB2|OSME_ECO57/5.8e-50/Osmotically-inducible putative lipoprotein OsmE OS=Escherichia coli O157:H7 GN=osmE PE=3 SV=1	kpj:N559_3052/8.6e-58/DNA-binding transcriptional activator OsmE; K04064 osmotically inducible lipoprotein OsmE	NA	Unigene1343_All/6e-12/SmpA / OmlA family	cellular_component:GO:0019867//outer membrane;molecular_function:GO:0003677//DNA binding;
Unigene1371_All	404	0.01	2.64	8.044394119	0.704540618	*	0.54674	WP_032423984.1/2.5e-71/fimbrial biogenesis outer membrane usher protein [Klebsiella pneumoniae] >EZR09348.1 outer membrane usher protein [Klebsiella pneumoniae UCI 60]	CP022882.1/0.0/CP022882.1 Klebsiella pneumoniae strain 911021, complete genome	sp|P43662|LPFC_SALTY/6.7e-25/Outer membrane usher protein LpfC OS=Salmonella typhimurium (strain LT2 / SGSC1412 / ATCC 700720) GN=lpfC PE=3 SV=2	kpnu:LI86_24860/3.7e-72/membrane protein; K07347 outer membrane usher protein	NA	Unigene1371_All/2.8e-30/Outer membrane usher protein	cellular_component:GO:0009279//cell outer membrane;GO:0016021//integral component of membrane;molecular_function:GO:0004872//receptor activity;GO:0005215//transporter activity;
Unigene521_All	413	0.01	2.56	8	0.687445147	*	0.54674	CDQ54643.1/2.1e-49/unnamed protein product [Klebsiella pneumoniae]	CP022997.1/0.0/CP022997.1 Klebsiella pneumoniae strain 721005, complete genome	NA	kph:KPNIH24_16500/9.7e-44/membrane protein	NA	NA	NA
CL74.Contig1_All	1553	0.01	2.53	7.982993575	0.112508638	*	0.0408584	NA	NA	NA	NA	NA	NA	NA
Unigene284_All	1298	0.01	2.47	7.948367232	0.191720686	*	0.0781458	AGT22064.1/1.1e-237/biotin sulfoxide reductase [Klebsiella pneumoniae JM45] >AHM76995.1 Biotin sulfoxide reductase [Klebsiella pneumoniae 30684/NJST258_2] >AHM82621.1 Biotin sulfoxide reductase [Klebsiella pneumoniae 30660/NJST258_1]	CP022997.1/0.0/CP022997.1 Klebsiella pneumoniae strain 721005, complete genome	sp|P20099|BISC_ECOLI/2.7e-200/Biotin sulfoxide reductase OS=Escherichia coli (strain K12) GN=bisC PE=1 SV=3	ror:RORB6_19785/6.3e-214/bisC; biotin sulfoxide reductase; K08351 biotin/methionine sulfoxide reductase [EC:1.-.-.-]	NA	Unigene284_All/8.1e-72/Molybdopterin oxidoreductase	NA
CL5.Contig1_All	3794	0.01	2.46	7.942514505	0.001908649	*	0.000436422	WP_087846787.1/0.0e+00/dimethyl sulfoxide reductase subunit A [Klebsiella pneumoniae] >OVX02504.1 dimethyl sulfoxide reductase subunit A [Klebsiella pneumoniae]	CP022997.1/0.0/CP022997.1 Klebsiella pneumoniae strain 721005, complete genome	sp|P77783|YNFF_ECOLI/0.0e+00/Probable dimethyl sulfoxide reductase chain YnfF OS=Escherichia coli (strain K12) GN=ynfF PE=1 SV=4	kvq:SP68_01305/0.0e+00/dimethyl sulfoxide reductase subunit A; K07309 Tat-targeted selenate reductase subunit YnfE [EC:1.97.1.9]	NA	CL5.Contig1_All/3.2e-91/Molybdopterin oxidoreductase	NA
Unigene345_All	428	0.01	2.43	7.924812504	0.696146984	*	0.54674	ASY91327.1/9.6e-74/Hypothetical protein (plasmid) [Enterobacter cloacae]	MF190369.1/0.0/MF190369.1 Enterobacter cloacae strain A1137 plasmid pA1137, complete sequence	NA	cfar:CI104_27835/3.0e-64/hypothetical protein	NA	NA	NA
Unigene1199_All	437	0.01	2.36	7.882643049	0.723066821	*	0.54674	WP_019405038.1/2.7e-76/major capsid protein, partial [Klebsiella pneumoniae]	CP022997.1/0.0/CP022997.1 Klebsiella pneumoniae strain 721005, complete genome	NA	kps:KPNJ2_01332/4.1e-77/Major capsid protein precursor	NA	Unigene1199_All/1.5e-62/Phage major capsid protein, P2 family	NA
Unigene1536_All	759	0.01	2.29	7.839203788	0.48160002	*	0.285862	CZQ47235.1/2.4e-88/heat shock protein, partial [Klebsiella pneumoniae]	CP022997.1/0.0/CP022997.1 Klebsiella pneumoniae strain 721005, complete genome	sp|P57640|IBP_BUCAI/1.3e-26/Small heat shock protein ibp OS=Buchnera aphidicola subsp. Acyrthosiphon pisum (strain APS) GN=ibp PE=3 SV=1	kpc:KPNIH10_12520/5.2e-83/heat-shock protein; K04080 molecular chaperone IbpA	NA	Unigene1536_All/6.6e-15/Hsp20/alpha crystallin family	NA
Unigene1775_All	447	0.01	2.28	7.832890014	0.701369392	*	0.54674	WP_073901032.1/3.0e-78/FAD-binding protein [Klebsiella pneumoniae] >OKO66480.1 3-oxosteroid 1-dehydrogenase [Klebsiella pneumoniae] >ONG05821.1 3-oxosteroid 1-dehydrogenase [Klebsiella pneumoniae] >OUM19090.1 3-oxosteroid 1-dehydrogenase [Klebsiella pneumoniae] >OXV29035.1 3-oxosteroid 1-dehydrogenase [Klebsiella pneumoniae]	CP022997.1/0.0/CP022997.1 Klebsiella pneumoniae strain 721005, complete genome	sp|P71864|3O1D1_MYCTU/8.8e-10/3-oxosteroid 1-dehydrogenase OS=Mycobacterium tuberculosis (strain ATCC 25618 / H37Rv) GN=kstD PE=1 SV=3	kpv:KPNIH29_05850/4.6e-79/3-oxosteroid 1-dehydrogenase	NA	Unigene1775_All/4.7e-09/FAD binding domain	NA
Unigene1383_All	451	0.01	2.26	7.820178962	0.696665723	*	0.54674	WP_071739056.1/5.0e-73/type II secretion system protein GspD [Klebsiella pneumoniae] >OJE67966.1 type II secretion system protein GspD [Klebsiella pneumoniae]	CP022997.1/0.0/CP022997.1 Klebsiella pneumoniae strain 721005, complete genome	sp|P15644|GSPD_KLEPN/4.3e-73/Type II secretion system protein D OS=Klebsiella pneumoniae GN=pulD PE=1 SV=1	kpc:KPNIH10_04440/7.5e-74/general secretion pathway protein GspD; K02453 general secretion pathway protein D	NA	Unigene1383_All/9.8e-27/Bacterial type II/III secretion system short domain	NA
CL50.Contig2_All	1403	0.01	2.26	7.820178962	0.190626702	*	0.0781458	WP_002898935.1/1.1e-166/MULTISPECIES: LysR family transcriptional regulator [Klebsiella] >YP_005226231.1 LysR family transcriptional regulator [Klebsiella pneumoniae subsp. pneumoniae HS11286] >AEW60629.1 transcriptional regulator, LysR family [Klebsiella pneumoniae subsp. pneumoniae HS11286] >EJJ38693.1 LysR family transcriptional regulator [Klebsiella pneumoniae subsp. pneumoniae KPNIH4] >EJJ44…
ily transcriptional regulator [Klebsiella pneumoniae] >KUP70984.1 LysR family transcriptional regulator [Klebsiella pneumoniae] >KUP71326.1 LysR family transcriptional regulator [Klebsiella pneumoniae] >KUP80868.1 LysR family transcriptional regulator [Klebsiella pneumoniae] >KXA85182.1 LysR family transcriptional regulator [Klebsiella pneumoniae] >KYL79466.1 LysR family transcriptional regulator…
5474.1 LysR family transcriptional regulator [Klebsiella pneumoniae] >OXO39891.1 LysR family transcriptional regulator [Klebsiella pneumoniae] >OXO49509.1 LysR family transcriptional regulator [Klebsiella pneumoniae] >OXO52716.1 LysR family transcriptional regulator [Klebsiella pneumoniae] >OXO53230.1 LysR family transcriptional regulator [Klebsiella pneumoniae] >OXO55738.1 LysR family transcript…	CP022882.1/0.0/CP022882.1 Klebsiella pneumoniae strain 911021, complete genome	sp|P30864|YAFC_ECOLI/1.5e-34/Uncharacterized HTH-type transcriptional regulator YafC OS=Escherichia coli (strain K12) GN=yafC PE=4 SV=1	ear:CCG30685/2.4e-158/Transcriptional regulator, LysR family	NA	CL50.Contig2_All/4.4e-41/LysR substrate binding domain	biological_process:GO:0006351//transcription, DNA-templated;molecular_function:GO:0003677//DNA binding;GO:0003700//DNA binding transcription factor activity;
Unigene1653_All	1115	0.01	2.19	7.77478706	0.313594697	*	0.1494618	WP_002893604.1/1.1e-153/MULTISPECIES: transketolase, partial [Klebsiella] >YP_005225735.1 putative transketolase C-terminal subunit, partial [Klebsiella pneumoniae subsp. pneumoniae HS11286] >AEW60133.1 putative transketolase C-terminal subunit [Klebsiella pneumoniae subsp. pneumoniae HS11286] >EJJ46633.1 putative transketolase C-terminal subunit [Klebsiella pneumoniae subsp. pneumoniae KPNIH2] >…
iae] >AQU62373.1 transketolase [Klebsiella pneumoniae] >ARA53136.1 transketolase [Klebsiella pneumoniae] >ARA57485.1 transketolase [Klebsiella pneumoniae] >SLW37341.1 transketolase [Klebsiella pneumoniae] >SLS64589.1 transketolase [Klebsiella pneumoniae] >SLS18944.1 transketolase [Klebsiella pneumoniae] >SLY67226.1 transketolase [Klebsiella pneumoniae] >SJN04001.1 Transketolase, C-terminal sectio…	CP022997.1/0.0/CP022997.1 Klebsiella pneumoniae strain 721005, complete genome	sp|Q74FC3|DXS1_GEOSL/5.6e-37/1-deoxy-D-xylulose-5-phosphate synthase 1 OS=Geobacter sulfurreducens (strain ATCC 51573 / DSM 12127 / PCA) GN=dxs1 PE=3 SV=1	kph:KPNIH24_21630/1.7e-154/transketolase; K00615 transketolase [EC:2.2.1.1]	Hs14149797/2.7e-23/[G] KOG0523 Transketolase	Unigene1653_All/3.6e-26/Transketolase, C-terminal domain	biological_process:GO:0008152//metabolic process;molecular_function:GO:0008661//1-deoxy-D-xylulose-5-phosphate synthase activity;GO:0003824//catalytic activity;GO:0004802//transketolase activity;
Unigene2272_All	461	0.01	2.19	7.77478706	0.686435683	*	0.54674	WP_004213436.1/2.9e-68/type II secretion system protein GspF [Klebsiella pneumoniae] >EMB09546.1 general secretion pathway protein F [Klebsiella pneumoniae hvKP1] >AGX36438.1 general secretion pathway protein F [Klebsiella pneumoniae CG43] >ESM09126.1 general secretion pathway protein F [Klebsiella pneumoniae UCICRE 6] >ESM60458.1 general secretion pathway protein F [Klebsiella pneumoniae MGH 48]…	CP022997.1/0.0/CP022997.1 Klebsiella pneumoniae strain 721005, complete genome	sp|P15745|GSPF_KLEPN/6.4e-64/Type II secretion system protein F OS=Klebsiella pneumoniae GN=pulF PE=3 SV=1	kpi:D364_00750/4.4e-69/general secretion pathway protein F; K02455 general secretion pathway protein F	NA	Unigene2272_All/1.5e-25/Type II secretion system (T2SS), protein F	biological_process:GO:0015628//protein secretion by the type II secretion system;cellular_component:GO:0016021//integral component of membrane;GO:0015627//type II protein secretion system complex;GO:0005886//plasma membrane;molecular_function:GO:0008565//protein transporter activity;
Unigene493_All	1127	0.01	2.17	7.761551232	0.314753298	*	0.1494618	ETX31155.1/3.3e-89/hypothetical protein SPFCAV_04522 [Salmonella enterica subsp. enterica serovar Gallinarum/pullorum str. FCAV198]	CP022997.1/0.0/CP022997.1 Klebsiella pneumoniae strain 721005, complete genome	NA	kpg:KPNIH32_09130/3.7e-85/tail assembly protein; K06906 uncharacterized protein	NA	Unigene493_All/3.9e-45/Phage P2 GpU	NA
Unigene816_All	464	0.01	2.17	7.761551232	0.697185235	*	0.54674	CDK62225.1/3.2e-30/FIG00731379: hypothetical protein [Klebsiella pneumoniae IS10] >CDL11390.1 FIG00731379: hypothetical protein [Klebsiella pneumoniae IS43] >CDL16645.1 FIG00731379: hypothetical protein [Klebsiella pneumoniae IS46]	CP022997.1/0.0/CP022997.1 Klebsiella pneumoniae strain 721005, complete genome	NA	kpi:D364_10975/4.8e-31/signal peptide protein	NA	NA	NA
Unigene2185_All	471	0.01	2.12	7.727920455	0.712595579	*	0.54674	WP_073546796.1/7.5e-80/diol dehydratase reactivase subunit alpha [Klebsiella pneumoniae] >OSV20221.1 diol dehydratase reactivase subunit alpha [Klebsiella pneumoniae] >OVR79902.1 diol dehydratase reactivase subunit alpha [Klebsiella pneumoniae]	CP022997.1/0.0/CP022997.1 Klebsiella pneumoniae strain 721005, complete genome	sp|O68195|DDRFA_KLEOK/2.0e-68/Diol dehydratase-reactivating factor alpha subunit OS=Klebsiella oxytoca (strain ATCC 8724 / DSM 4798 / JCM 20051 / NBRC 3318 / NRRL B-199 / KCTC 1686) GN=ddrA PE=1 SV=1	kpne:KU54_005085/1.1e-80/glycerol dehydratase	NA	Unigene2185_All/0.0073/Sporulation protein YtfJ (Spore_YtfJ)	NA
Unigene838_All	1497	0.01	2.11	7.721099189	0.191996147	*	0.0781458	AHM80521.1/4.6e-272/ATP-dependent RNA helicase RhlE [Klebsiella pneumoniae 30684/NJST258_2] >AHM86159.1 ATP-dependent RNA helicase RhlE [Klebsiella pneumoniae 30660/NJST258_1]	CP022997.1/0.0/CP022997.1 Klebsiella pneumoniae strain 721005, complete genome	sp|P25888|RHLE_ECOLI/1.9e-221/ATP-dependent RNA helicase RhlE OS=Escherichia coli (strain K12) GN=rhlE PE=1 SV=3	kpa:KPNJ1_03753/6.9e-273/ATP-dependent RNA helicase RhlE; K11927 ATP-dependent RNA helicase RhlE [EC:3.6.4.13]	At3g01540/1.2e-79/[A] KOG0331 ATP-dependent RNA helicase	Unigene838_All/1.1e-50/DEAD/DEAH box helicase	NA
Unigene872_All	1172	0.01	2.07	7.693486957	0.315530467	*	0.1494618	EPB02563.1/2.3e-178/hypothetical protein H239_0019 [Klebsiella pneumoniae UHKPC45]	CP022997.1/0.0/CP022997.1 Klebsiella pneumoniae strain 721005, complete genome	sp|Q56992|HMUU_YERPE/1.9e-88/Hemin transport system permease protein HmuU OS=Yersinia pestis GN=hmuU PE=1 SV=2	kpm:KPHS_41650/1.5e-150/vtamin B12-transporter permease; K02015 iron complex transport system permease protein	Hs16507208/2.6e-08/[K] KOG2746 HMG-box transcription factor Capicua and related proteins	Unigene872_All/3e-73/FecCD transport family	cellular_component:GO:0016021//integral component of membrane;GO:0005886//plasma membrane;molecular_function:GO:0005215//transporter activity;
Unigene884_All	488	0.01	2.02	7.658211483	0.715869372	*	0.54674	EGJ07299.1/1.3e-55/nitrogen regulatory protein P-II [Escherichia coli D9]	CP022997.1/0.0/CP022997.1 Klebsiella pneumoniae strain 721005, complete genome	sp|P0AC57|GLNK_ECO57/4.4e-55/Nitrogen regulatory protein P-II 2 OS=Escherichia coli O157:H7 GN=glnK PE=3 SV=1	ecv:APECO1_1561/2.0e-56/glnK; glutamine synthetase activity regulation protein; K04752 nitrogen regulatory protein P-II 2	NA	Unigene884_All/2.2e-41/Nitrogen regulatory protein P-II	NA
Unigene890_All	493	0.01	1.99	7.636624621	0.686940044	*	0.54674	OKB41679.1/1.2e-88/6-phospho-beta-glucosidase [Klebsiella pneumoniae]	CP022997.1/0.0/CP022997.1 Klebsiella pneumoniae strain 721005, complete genome	sp|P17411|CHBF_ECOLI/1.8e-80/6-phospho-beta-glucosidase OS=Escherichia coli (strain K12) GN=chbF PE=1 SV=4	kpp:A79E_2952/1.8e-89/Chitobiose-specific 6-phospho-beta-glucosidase ChbF; K01222 6-phospho-beta-glucosidase [EC:3.2.1.86]	NA	Unigene890_All/6.5e-68/Family 4 glycosyl hydrolase	NA
Unigene855_All	494	0.01	1.99	7.636624621	0.683924945	*	0.54674	CDL44983.1/3.4e-91/Outer membrane protein N precursor [Klebsiella pneumoniae ISC21]	CP022997.1/0.0/CP022997.1 Klebsiella pneumoniae strain 721005, complete genome	sp|Q56110|OMPS1_SALTI/6.4e-78/Outer membrane protein S1 OS=Salmonella typhi GN=ompS1 PE=3 SV=1	sbv:N643_06220/6.1e-77/outer membrane porin protein C; K14062 outer membrane protein N	NA	Unigene855_All/1.1e-70/Gram-negative porin	biological_process:GO:0006811//ion transport;cellular_component:GO:0009279//cell outer membrane;GO:0046930//pore complex;molecular_function:GO:0015288//porin activity;
CL11.Contig2_All	1886	0.01	1.93	7.592457037	0.1922724	*	0.0781458	CDL21564.1/1.0e-204/Fumarate hydratase class I, aerobic [Klebsiella pneumoniae IS53]	CP022997.1/0.0/CP022997.1 Klebsiella pneumoniae strain 721005, complete genome	sp|P40720|FUMA_SALTY/2.3e-192/Fumarate hydratase class I, aerobic OS=Salmonella typhimurium (strain LT2 / SGSC1412 / ATCC 700720) GN=fumA PE=3 SV=3	kva:Kvar_2812/5.4e-198/hydro-lyase, Fe-S type, tartrate/fumarate subfamily, beta subunit; K01676 fumarate hydratase, class I [EC:4.2.1.2]	Hs19923466/5.1e-06/[A] KOG1869 Splicing coactivator SRm160/300, subunit SRm300	CL11.Contig2_All/3.2e-87/Fumarate hydratase (Fumerase)	NA
Unigene486_All	883	0.01	1.92	7.584962501	0.484463845	*	0.285862	KON71388.1/1.4e-103/Cytochrome c oxidase subunit 1-beta [Candidatus Hodgkinia cicadicola]	NA	sp|Q08855|COX1_RHILE/1.8e-94/Cytochrome c oxidase subunit 1 OS=Rhizobium leguminosarum GN=ctaD PE=2 SV=1	txi:TH3_17495/1.2e-94/cytochrome c oxidase, subunit I; K02274 cytochrome c oxidase subunit I [EC:1.9.3.1]	HsMi003/1.3e-148/[C] KOG4769 Cytochrome c oxidase, subunit I	NA	biological_process:GO:0009060//aerobic respiration;GO:0006119//oxidative phosphorylation;GO:0022900//electron transport chain;cellular_component:GO:0045277//respiratory chain complex IV;GO:0016021//integral component of membrane;GO:0005886//plasma membrane;molecular_function:GO:0020037//heme binding;GO:0005506//iron ion binding;GO:0004129//cytochrome-c oxidase activity;GO:0005507//copper ion bind…
Unigene1771_All	545	0.01	1.74	7.442943496	0.685932062	*	0.54674	WP_047718490.1/3.5e-97/cellulose synthase [Klebsiella pneumoniae] >AKL29518.1 cellulose synthase [Klebsiella pneumoniae] >ALR25542.1 cellulose synthase [Klebsiella pneumoniae] >SLX01781.1 cellulose synthase operon protein C [Klebsiella pneumoniae] >SLY60873.1 cellulose synthase operon protein C [Klebsiella pneumoniae] >OVV61060.1 cellulose synthase [Klebsiella pneumoniae] >OVV64369.1 cellulose sy…	CP022997.1/0.0/CP022997.1 Klebsiella pneumoniae strain 721005, complete genome	sp|Q9WX63|BCSC3_KOMXY/2.5e-14/Cellulose synthase 1 operon protein C OS=Komagataeibacter xylinus GN=bcsCI PE=3 SV=1	kph:KPNIH24_25150/5.3e-98/cellulose synthase; K20543 cellulose synthase operon protein C	NA	Unigene1771_All/0.011/Tetratricopeptide repeat	biological_process:GO:0006011//UDP-glucose metabolic process;GO:0030244//cellulose biosynthetic process;cellular_component:GO:0019867//outer membrane;
Unigene1415_All	555	0.01	1.7	7.409390936	0.702951429	*	0.54674	EJK90206.1/4.7e-81/hypothetical protein UUU_33260 [Klebsiella pneumoniae subsp. pneumoniae DSM 30104]	CP022997.1/0.0/CP022997.1 Klebsiella pneumoniae strain 721005, complete genome	sp|Q45400|PTEC_GEOSE/3.3e-14/PTS system cellobiose-specific EIIC component OS=Geobacillus stearothermophilus GN=celB PE=3 SV=1	kva:Kvar_0992/5.1e-72/PTS system, lactose/cellobiose family IIC subunit; K02761 PTS system, cellobiose-specific IIC component	NA	Unigene1415_All/0.089/Stretch-responsive small skeletal muscle X protein, Chisel	biological_process:GO:0009401//phosphoenolpyruvate-dependent sugar phosphotransferase system;cellular_component:GO:0016021//integral component of membrane;GO:0005886//plasma membrane;molecular_function:GO:0008982//protein-N(PI)-phosphohistidine-sugar phosphotransferase activity;
Unigene1575_All	563	0.01	1.67	7.383704292	0.683425	*	0.54674	WP_071033787.1/8.1e-81/beta-ketoacyl-[acyl-carrier-protein] synthase II [Klebsiella pneumoniae] >SBF49679.1 3-oxoacyl-ACP synthase [Klebsiella pneumoniae]	CP022997.1/0.0/CP022997.1 Klebsiella pneumoniae strain 721005, complete genome	sp|P56902|FABF_RHIME/7.4e-30/3-oxoacyl-[acyl-carrier-protein] synthase 2 OS=Rhizobium meliloti (strain 1021) GN=fabF PE=3 SV=2	kpb:FH42_04920/1.2e-81/3-oxoacyl-ACP synthase; K09458 3-oxoacyl-[acyl-carrier-protein] synthase II [EC:2.3.1.179]	At2g04540/4.1e-20/[IQ] KOG1394 3-oxoacyl-(acyl-carrier-protein) synthase (I and II)	Unigene1575_All/5.4e-25/Beta-ketoacyl synthase, N-terminal domain	biological_process:GO:0006633//fatty acid biosynthetic process;molecular_function:GO:0033817//beta-ketoacyl-acyl-carrier-protein synthase II activity;
Unigene1707_All	568	0.01	1.65	7.366322214	0.694595394	*	0.54674	WP_050307205.1/4.6e-15/thymosin beta-4 [Salmonella enterica] >NP_067253.1 thymosin beta-4 [Mus musculus] >NP_066932.1 thymosin beta-4 [Homo sapiens] >NP_112398.1 thymosin beta-4 [Rattus norvegicus] >NP_001038020.1 thymosin beta-4 [Sus scrofa] >NP_001126333.1 thymosin beta-4 [Pongo abelii] >NP_001157420.1 thymosin beta-4 [Equus caballus] >NP_001232157.1 thymosin beta-4 [Taeniopygia guttata] >NP_00…	NA	NA	NA	Hs11056061/5.1e-18/[N] KOG4794 Thymosin beta	NA	biological_process:GO:2001028//positive regulation of endothelial cell chemotaxis;GO:0001649//osteoblast differentiation;GO:1905273//positive regulation of proton-transporting ATP synthase activity, rotational mechanism;GO:1901222//regulation of NIK/NF-kappaB signaling;GO:0007253//cytoplasmic sequestering of NF-kappaB;GO:0045893//positive regulation of transcription, DNA-templated;GO:0002576//pla…
Unigene663_All	1015	0.01	1.63	7.348728154	0.489803627	*	0.285862	AHM81648.1/7.1e-192/Transporter [Klebsiella pneumoniae 30684/NJST258_2] >AHM87327.1 Transporter [Klebsiella pneumoniae 30660/NJST258_1]	CP022997.1/0.0/CP022997.1 Klebsiella pneumoniae strain 721005, complete genome	sp|A1JIE0|UGPC_YERE8/4.2e-84/sn-glycerol-3-phosphate import ATP-binding protein UgpC OS=Yersinia enterocolitica serotype O:8 / biotype 1B (strain NCTC 13174 / 8081) GN=ugpC PE=3 SV=1	kph:KPNIH24_02750/1.1e-192/ABC transporter; K05816 sn-glycerol 3-phosphate transport system ATP-binding protein [EC:3.6.3.20]	At1g67940/5.0e-24/[Q] KOG0055 Multidrug/pheromone exporter, ABC superfamily	Unigene663_All/5.5e-35/ABC transporter	cellular_component:GO:0043190//ATP-binding cassette (ABC) transporter complex;molecular_function:GO:0005524//ATP binding;GO:0016887//ATPase activity;
Unigene1698_All	577	0.01	1.62	7.339850003	0.724748372	*	0.54674	OUH30943.1/5.5e-24/hypothetical protein AZ023_005259, partial [Klebsiella pneumoniae]	MF133442.1/0.0/MF133442.1 Klebsiella pneumoniae strain 11219 plasmid p11219-CTXM, complete sequence	NA	NA	NA	NA	NA
Unigene1652_All	1031	0.01	1.6	7.321928095	0.479239235	*	0.285862	WP_032423057.1/8.9e-150/MULTISPECIES: hypothetical protein [Klebsiella] >EZQ89898.1 hypothetical protein AE77_05102 [Klebsiella pneumoniae CHS 21] >ANF44075.1 hypothetical protein WM86_26780 (plasmid) [Klebsiella pneumoniae] >SAT43836.1 Uncharacterised protein [Klebsiella pneumoniae] >ODP07643.1 hypothetical protein BAY54_20615 [Klebsiella pneumoniae] >SAT03261.1 Uncharacterised protein [Klebsiel…	CP021940.1/0.0/CP021940.1 Klebsiella pneumoniae strain AR_0145 plasmid tig00000209, complete sequence	NA	kpm:KPHS_p101210/1.3e-148/hypothetical protein	SPBC3D6.14c/8.1e-06/[GO] KOG4157 beta-1,6-N-acetylglucosaminyltransferase, contains WSC domain	NA	NA
Unigene1754_All	591	0.01	1.57	7.294620749	0.7186206	*	0.54674	WP_002916526.1/3.8e-105/MULTISPECIES: short chain dehydrogenase [Enterobacterales] >YP_005228729.1 short chain dehydrogenase [Klebsiella pneumoniae subsp. pneumoniae HS11286] >ABR78760.1 putative short-chain dehydrogenase [Klebsiella pneumoniae subsp. pneumoniae MGH 78578] >AEW63127.1 short chain dehydrogenase [Klebsiella pneumoniae subsp. pneumoniae HS11286] >EJJ42901.1 short chain dehydrogenase…
la pneumoniae] >KSX33030.1 short-chain dehydrogenase [Klebsiella pneumoniae] >KSX37515.1 short-chain dehydrogenase [Klebsiella pneumoniae] >KSX44226.1 short-chain dehydrogenase [Klebsiella pneumoniae] >KSX47480.1 short-chain dehydrogenase [Klebsiella pneumoniae] >KSX70366.1 short-chain dehydrogenase [Klebsiella pneumoniae] >KSX75219.1 short-chain dehydrogenase [Klebsiella pneumoniae] >KSX87617.1 …
ort-chain dehydrogenase [Klebsiella pneumoniae] >OUH52104.1 short-chain dehydrogenase [Klebsiella pneumoniae] >OUH68072.1 short-chain dehydrogenase [Klebsiella pneumoniae] >OUH87677.1 short-chain dehydrogenase [Klebsiella pneumoniae] >OUH92367.1 short-chain dehydrogenase [Klebsiella pneumoniae] >OUI07553.1 short-chain dehydrogenase [Klebsiella pneumoniae] >OUI23185.1 short-chain dehydrogenase [Kl…	CP022997.1/0.0/CP022997.1 Klebsiella pneumoniae strain 721005, complete genome	sp|Q99RF5|Y2478_STAAM/1.9e-12/Uncharacterized oxidoreductase SAV2478 OS=Staphylococcus aureus (strain Mu50 / ATCC 700699) GN=SAV2478 PE=3 SV=1	kpg:KPNIH32_23160/5.8e-106/short-chain dehydrogenase	CE05752/1.8e-10/[R] KOG0725 Reductases with broad range of substrate specificities	Unigene1754_All/6.3e-34/short chain dehydrogenase	molecular_function:GO:0016491//oxidoreductase activity;
Unigene825_All	593	0.01	1.56	7.285402219	0.726437762	*	0.54674	WP_073511487.1/2.6e-101/MFS transporter [Klebsiella pneumoniae] >OKB43621.1 MFS transporter [Klebsiella pneumoniae]	CP022997.1/0.0/CP022997.1 Klebsiella pneumoniae strain 721005, complete genome	sp|Q9I6Q3|PCAK_PSEAE/5.6e-12/4-hydroxybenzoate transporter PcaK OS=Pseudomonas aeruginosa (strain ATCC 15692 / DSM 22644 / CIP 104116 / JCM 14847 / LMG 12228 / 1C / PRS 101 / PAO1) GN=pcaK PE=3 SV=1	kpx:PMK1_04160/3.9e-102/ydjE; Inner membrane metabolite transport protein YdjE; K08369 MFS transporter, putative metabolite:H+ symporter	Hs7662272/1.4e-07/[R] KOG0255 Synaptic vesicle transporter SVOP and related transporters (major facilitator superfamily)	Unigene825_All/2.6e-14/Sugar (and other) transporter	cellular_component:GO:0016021//integral component of membrane;molecular_function:GO:0022857//transmembrane transporter activity;
Unigene1172_All	1066	0.01	1.54	7.266786541	0.489313333	*	0.285862	NA	CP022882.1/0.0/CP022882.1 Klebsiella pneumoniae strain 911021, complete genome	NA	kpq:KPR0928_08675/1.6e-202/phage tail protein	NA	Unigene1172_All/4.2e-35/Phage tail-collar fibre protein	NA
Unigene1576_All	634	0.01	1.43	7.159871337	0.70401009	*	0.54674	WP_002902169.1/5.7e-99/MULTISPECIES: DUF4123 domain-containing protein [Klebsiella] >YP_005226605.1 hypothetical protein KPHS_23050 [Klebsiella pneumoniae subsp. pneumoniae HS11286] >AEW61003.1 hypothetical protein KPHS_23050 [Klebsiella pneumoniae subsp. pneumoniae HS11286] >EJJ41057.1 hypothetical protein KPNIH2_12209 [Klebsiella pneumoniae subsp. pneumoniae KPNIH2] >EJJ47363.1 hypothetical pro…
erised protein [Klebsiella pneumoniae] >SBY68521.1 Uncharacterised protein [Klebsiella pneumoniae] >SBY65197.1 Uncharacterised protein [Klebsiella pneumoniae] >SBX61987.1 Uncharacterised protein [Klebsiella pneumoniae] >SBY97267.1 Uncharacterised protein [Klebsiella pneumoniae] >OCN10351.1 hypothetical protein BBB55_04420 [Klebsiella pneumoniae] >OCU05912.1 hypothetical protein A6D88_16090 [Klebs…
protein CEP05_27285 [Klebsiella pneumoniae] >OZJ17837.1 hypothetical protein CEP03_26785 [Klebsiella pneumoniae] >OZJ23014.1 hypothetical protein CEP02_26195 [Klebsiella pneumoniae] >OZJ28222.1 hypothetical protein CEP01_26785 [Klebsiella pneumoniae] >OZJ33956.1 hypothetical protein CEP00_27680 [Klebsiella pneumoniae] >OZJ40472.1 hypothetical protein CEO99_20500 [Klebsiella pneumoniae] >OZJ44687.…	CP022997.1/0.0/CP022997.1 Klebsiella pneumoniae strain 721005, complete genome	NA	kps:KPNJ2_03092/8.7e-100/hypothetical protein	NA	Unigene1576_All/1.5e-12/Domain of unknown function (DUF4123)	NA
Unigene999_All	653	0.01	1.38	7.108524457	0.725873758	*	0.54674	WP_048328143.1/9.1e-108/MULTISPECIES: adenine methylase [Enterobacteriaceae] >KMK47604.1 adenine methylase [Klebsiella pneumoniae] >SAV87390.1 adenine-specific DNA methyltransferase [Klebsiella pneumoniae] >SAL91088.1 Adenine-specific methyltransferase [Klebsiella pneumoniae] >OVT91265.1 adenine methylase [Klebsiella pneumoniae] >OVV40083.1 adenine methylase [Klebsiella pneumoniae]	CP022997.1/0.0/CP022997.1 Klebsiella pneumoniae strain 721005, complete genome	sp|P43641|MTMU_MYCSP/1.7e-14/Modification methylase MunI OS=Mycoplasma sp. GN=munIM PE=3 SV=1	kpc:KPNIH10_19325/8.9e-108/adenine methylase	NA	Unigene999_All/2.6e-24/MT-A70	biological_process:GO:0006139//nucleobase-containing compound metabolic process;molecular_function:GO:0008168//methyltransferase activity;GO:0003676//nucleic acid binding;
Unigene1563_All	654	0.01	1.38	7.108524457	0.703480361	*	0.54674	WP_048270875.1/6.7e-127/carbohydrate porin [Klebsiella pneumoniae] >KMH98119.1 porin [Klebsiella pneumoniae]	CP022997.1/0.0/CP022997.1 Klebsiella pneumoniae strain 721005, complete genome	sp|Q43923|QUIX_ACIAD/1.4e-24/Putative porin QuiX OS=Acinetobacter baylyi (strain ATCC 33305 / BD413 / ADP1) GN=quiX PE=3 SV=1	kpnu:LI86_08195/1.0e-127/porin; K07267 porin	NA	Unigene1563_All/7.4e-29/Carbohydrate-selective porin, OprB family	NA
CL71.Contig2_All	1172	0.01	1.38	7.108524457	0.478301389	*	0.285862	NA	CP022997.1/0.0/CP022997.1 Klebsiella pneumoniae strain 721005, complete genome	NA	kpc:KPNIH10_05045/2.4e-103/CI repressor	NA	CL71.Contig2_All/4.2e-26/Ash protein family	NA
Unigene2297_All	3657	0.01	1.37	7.098032083	0.065466032	*	0.0213626	WP_090460943.1/0.0e+00/endopeptidase La [Enterobacter sp. kpr-6] >SFR03901.1 ATP-dependent proteinase. Serine peptidase. MEROPS family S16 [Enterobacter sp. kpr-6]	CP022997.1/0.0/CP022997.1 Klebsiella pneumoniae strain 721005, complete genome	sp|P46067|LON_ERWAM/0.0e+00/Lon protease OS=Erwinia amylovora GN=lon PE=2 SV=1	sens:Q786_02220/0.0e+00/peptidase; K01338 ATP-dependent Lon protease [EC:3.4.21.53]	7293766/1.1e-150/[O] KOG2004 Mitochondrial ATP-dependent protease PIM1/LON	Unigene2297_All/3.8e-98/Lon protease (S16) C-terminal proteolytic domain	biological_process:GO:0033554//cellular response to stress;GO:0006515//protein quality control for misfolded or incompletely synthesized proteins;cellular_component:GO:0005737//cytoplasm;molecular_function:GO:0004252//serine-type endopeptidase activity;GO:0005524//ATP binding;GO:0043565//sequence-specific DNA binding;GO:0004176//ATP-dependent peptidase activity;
Unigene1023_All	661	0.01	1.36	7.087462841	0.700843628	*	0.54674	WP_071596409.1/2.6e-25/MULTISPECIES: hypothetical protein [Enterobacteriaceae]	CP022824.1/0.0/CP022824.1 Klebsiella sp. KPN1705 plasmid pKPN1705-1, complete sequence	NA	kpx:PMK1_a00134/5.1e-10/hypothetical protein	NA	NA	NA
Unigene1325_All	669	0.01	1.34	7.06608919	0.705071946	*	0.54674	WP_077271508.1/1.4e-127/type VI secretion protein VasK [Klebsiella pneumoniae] >OKN63504.1 type VI secretion system protein ImpL [Klebsiella pneumoniae]	CP022997.1/0.0/CP022997.1 Klebsiella pneumoniae strain 721005, complete genome	NA	kpc:KPNIH10_11600/2.1e-128/type VI secretion protein VasK; K11891 type VI secretion system protein ImpL	NA	Unigene1325_All/8.8e-55/Type VI secretion protein IcmF C-terminal	NA
Unigene1328_All	678	0.01	1.32	7.044394119	0.692537333	*	0.54674	AOZ86919.1/5.6e-68/hypothetical protein A7K74_3 (plasmid) [Klebsiella pneumoniae subsp. pneumoniae]	MF437312.1/0.0/MF437312.1 Klebsiella pneumoniae strain CR-HvKP4 plasmid pKPC-CR-HvKP4, complete sequence	NA	koe:A225_NDM1p0565/1.3e-64/hypothetical protein	NA	Unigene1328_All/0.0069/Inhibitor of apoptosis-promoting Bax1	cellular_component:GO:0016021//integral component of membrane;
Unigene634_All	679	0.01	1.31	7.033423002	0.692024722	*	0.54674	WP_073511680.1/6.1e-123/ethanolamine permease [Klebsiella pneumoniae] >OKB49141.1 ethanolamine permease, partial [Klebsiella pneumoniae]	CP022997.1/0.0/CP022997.1 Klebsiella pneumoniae strain 721005, complete genome	sp|O87394|Y093_RHIME/3.5e-18/Uncharacterized transporter R00093 OS=Rhizobium meliloti (strain 1021) GN=R00093 PE=3 SV=1	kpnu:LI86_21080/9.2e-124/ethanolamin permease; K16238 ethanolamine permease	CE08887/6.5e-12/[E] KOG1286 Amino acid transporters	Unigene634_All/6.7e-22/Amino acid permease	cellular_component:GO:0016021//integral component of membrane;molecular_function:GO:0015171//amino acid transmembrane transporter activity;
Unigene1552_All	1272	0.01	1.26	6.977279923	0.484944464	*	0.285862	AHM81355.1/2.0e-204/GMP reductase [Klebsiella pneumoniae 30684/NJST258_2] >AHM87028.1 GMP reductase [Klebsiella pneumoniae 30660/NJST258_1]	CP022997.1/0.0/CP022997.1 Klebsiella pneumoniae strain 721005, complete genome	sp|A4W6K6|GUAC_ENT38/1.2e-184/GMP reductase OS=Enterobacter sp. (strain 638) GN=guaC PE=3 SV=1	ror:RORB6_14705/1.3e-187/guanosine 5'-monophosphate oxidoreductase; K00364 GMP reductase [EC:1.7.1.7]	Hs7706109/1.7e-138/[F] KOG2550 IMP dehydrogenase/GMP reductase	Unigene1552_All/1.7e-80/IMP dehydrogenase / GMP reductase domain	NA
Unigene1021_All	713	0.01	1.24	6.95419631	0.72028151	*	0.54674	WP_069346755.1/1.6e-126/4-carboxymuconolactone decarboxylase [Klebsiella pneumoniae] >ODP02268.1 4-carboxymuconolactone decarboxylase [Klebsiella pneumoniae]	CP022997.1/0.0/CP022997.1 Klebsiella pneumoniae strain 721005, complete genome	sp|P20370|DC4C_ACIAD/2.4e-09/4-carboxymuconolactone decarboxylase OS=Acinetobacter baylyi (strain ATCC 33305 / BD413 / ADP1) GN=pcaC PE=4 SV=2	kpnu:LI86_04535/2.5e-127/4-carboxymuconolactone decarboxylase; K01607 4-carboxymuconolactone decarboxylase [EC:4.1.1.44]	NA	Unigene1021_All/1.5e-38/Carboxymuconolactone decarboxylase family	NA
Unigene2257_All	717	0.01	1.23	6.942514505	0.688964923	*	0.54674	WP_084456150.1/7.8e-129/nitrate ABC transporter, permease protein [Klebsiella pneumoniae] >ORC54502.1 nitrate ABC transporter, permease protein [Klebsiella pneumoniae subsp. pneumoniae]	CP022997.1/0.0/CP022997.1 Klebsiella pneumoniae strain 721005, complete genome	sp|Q48468|NASR_KLEOX/5.8e-88/Nitrate regulatory protein OS=Klebsiella oxytoca GN=nasR PE=1 SV=2	kpj:N559_2053/1.2e-129/nitrate regulatory protein	NA	Unigene2257_All/1.4e-36/Nitrate and nitrite sensing	biological_process:GO:0031564//transcription antitermination;GO:0006351//transcription, DNA-templated;molecular_function:GO:0003723//RNA binding;
Unigene1166_All	745	0.01	1.17	6.87036472	0.727568405	*	0.54674	NA	CP022997.1/0.0/CP022997.1 Klebsiella pneumoniae strain 721005, complete genome	sp|Q31ZS8|KITH_SHIBS/2.8e-101/Thymidine kinase OS=Shigella boydii serotype 4 (strain Sb227) GN=tdk PE=3 SV=1	kps:KPNJ2_02207/1.1e-117/Thymidine kinase; K00857 thymidine kinase [EC:2.7.1.21]	ECU01g0740i/2.7e-19/[F] KOG3125 Thymidine kinase	Unigene1166_All/5.5e-65/Thymidine kinase	NA
Unigene1197_All	762	0.01	1.14	6.832890014	0.701895946	*	0.54674	WP_025368410.1/9.5e-133/amino acid transporter [Klebsiella pneumoniae] >AHE46110.1 putative S-methylmethionine permease [Klebsiella pneumoniae subsp. pneumoniae Kp13] >SAR48943.1 Lysine-specific permease [Klebsiella pneumoniae] >OZN64102.1 amino acid permease [Klebsiella pneumoniae]	CP022997.1/0.0/CP022997.1 Klebsiella pneumoniae strain 721005, complete genome	sp|Q47689|MMUP_ECOLI/1.6e-128/Probable S-methylmethionine permease OS=Escherichia coli (strain K12) GN=mmuP PE=3 SV=2	ear:CCG31584/3.7e-129/Lysine-specific permease; K16235 S-methylmethionine transporter	YEL063c/1.2e-35/[E] KOG1286 Amino acid transporters	Unigene1197_All/3.3e-58/Amino acid permease	cellular_component:GO:0016021//integral component of membrane;molecular_function:GO:0015171//amino acid transmembrane transporter activity;
Unigene859_All	790	0.01	1.09	6.768184325	0.688457585	*	0.54674	KLF72773.1/7.3e-144/hypothetical protein YA38_07830, partial [[Enterobacter] aerogenes]	CP012427.1/0.0/CP012427.1 Klebsiella pneumoniae strain KP5 plasmid pSg1-1, complete sequence	NA	kpx:PMK1_b00043/1.2e-138/chromosome segregation protein SMC	NA	Unigene859_All/0.011/Phage capsid scaffolding protein (GPO) serine peptidase	NA
Unigene291_All	801	0.01	1.07	6.741466986	0.71313913	*	0.54674	WP_002920800.1/2.3e-60/MULTISPECIES: type II toxin-antitoxin system death-on-curing family toxin [Enterobacteriaceae] >YP_005229267.1 death -on-curing protein of phage P1 [Klebsiella pneumoniae subsp. pneumoniae HS11286] >ABR79201.1 death -on-curing protein of phage P1 [Klebsiella pneumoniae subsp. pneumoniae MGH 78578] >EGF64842.1 death-on-curing family protein [Klebsiella sp. MS 92-3] >EHL92382…
n [Klebsiella pneumoniae] >ALH86939.1 toxin [Klebsiella pneumoniae] >KPV69375.1 toxin [Klebsiella pneumoniae subsp. pneumoniae] >KRR31770.1 toxin [Klebsiella pneumoniae] >CEP74336.1 fic/DOC family protein [Klebsiella pneumoniae] >ALQ85362.1 toxin [Klebsiella pneumoniae] >ALQ90858.1 toxin [Klebsiella pneumoniae] >ALR25618.1 toxin [Klebsiella pneumoniae] >KSU96325.1 toxin [Klebsiella pneumoniae] >K…
protein, Doc toxin [Klebsiella pneumoniae] >SLX97084.1 Death on curing protein, Doc toxin [Klebsiella pneumoniae] >SLU11589.1 Death on curing protein, Doc toxin [Klebsiella pneumoniae] >SLT44984.1 Death on curing protein, Doc toxin [Klebsiella pneumoniae] >SMA09102.1 Death on curing protein, Doc toxin [Klebsiella pneumoniae] >SLQ36501.1 Death on curing protein, Doc toxin [Klebsiella pneumoniae] >…
neumoniae] >OVW82792.1 death-on-curing family protein [Klebsiella pneumoniae] >OVW92526.1 death-on-curing family protein [Klebsiella pneumoniae] >OVW99595.1 death-on-curing family protein [Klebsiella pneumoniae] >OVX02316.1 death-on-curing family protein [Klebsiella pneumoniae] >OVX14370.1 death-on-curing family protein [Klebsiella pneumoniae] >OVX32001.1 death-on-curing family protein [Klebsiell…	CP022997.1/0.0/CP022997.1 Klebsiella pneumoniae strain 721005, complete genome	sp|P40819|YEFM_SALTY/3.9e-32/Putative antitoxin YefM OS=Salmonella typhimurium (strain LT2 / SGSC1412 / ATCC 700720) GN=yefM PE=3 SV=2	kpn:KPN_03814/3.4e-61/death -on-curing protein of phage P1; K07341 death on curing protein	NA	Unigene291_All/1.2e-08/Fic/DOC family	molecular_function:GO:0016301//kinase activity;
Unigene144_All	825	0.01	1.04	6.700439718	0.718068664	*	0.54674	EKF77851.1/9.2e-81/Putative adenosine deaminase [Klebsiella pneumoniae subsp. pneumoniae KpQ3] >AHM78354.1 Guanine deaminase [Klebsiella pneumoniae 30684/NJST258_2] >AHM84010.1 Guanine deaminase [Klebsiella pneumoniae 30660/NJST258_1]	CP022997.1/0.0/CP022997.1 Klebsiella pneumoniae strain 721005, complete genome	sp|P17583|CYNX_ECOLI/3.4e-31/Cyanate transport protein CynX OS=Escherichia coli (strain K12) GN=cynX PE=3 SV=2	kpa:KPNJ1_01604/1.4e-81/Guanine deaminase	At5g28050/4.1e-16/[F] KOG1018 Cytosine deaminase FCY1 and related enzymes	Unigene144_All/1.1e-19/Cytidine and deoxycytidylate deaminase zinc-binding region	molecular_function:GO:0016787//hydrolase activity;GO:0008270//zinc ion binding;
Unigene970_All	821	0.01	1.04	6.700439718	0.685429179	*	0.54674	OZV66125.1/7.1e-33/hypothetical protein CA834_14535, partial [Winogradskyella sp. WNB302]	NA	NA	NA	NA	NA	NA
CL71.Contig1_All	861	0.01	0.99	6.62935662	0.706137009	*	0.54674	NA	CP023185.1/0.0/CP023185.1 Klebsiella michiganensis strain K518 chromosome, complete genome	sp|P68665|YQ55_SALTI/2.9e-25/P4 prophage-derived uncharacterized protein t2655 OS=Salmonella typhi GN=t2655 PE=4 SV=1	kpg:KPNIH32_02975/3.1e-84/CI repressor	NA	CL71.Contig1_All/1e-22/Ash protein family	NA
CL56.Contig1_All	2357	0.01	0.97	6.599912842	0.315141403	*	0.1494618	NA	CP022997.1/0.0/CP022997.1 Klebsiella pneumoniae strain 721005, complete genome	NA	ddl:Desdi_0739/1.8e-238/transposase family protein	NA	CL56.Contig1_All/1.4e-54/Transposase DDE domain group 1	NA
Unigene1502_All	883	0.01	0.96	6.584962501	0.721393056	*	0.54674	WP_021313773.1/5.0e-101/MULTISPECIES: hypothetical protein [Klebsiella] >ESL15995.1 hypothetical protein L478_05320 [Klebsiella pneumoniae BIDMC 41] >ESL60397.1 hypothetical protein L457_05045 [Klebsiella pneumoniae BIDMC 21] >EWC99814.1 hypothetical protein X657_5200 [Klebsiella pneumoniae NB60] >EWD87255.1 hypothetical protein P815_05109 [Klebsiella pneumoniae BIDMC 53] >EWE18560.1 hypothetical…	MF144193.1/0.0/MF144193.1 Klebsiella pneumoniae strain 205880 plasmid p205880-NR1, complete sequence	NA	kpx:PMK1_b00096/7.6e-102/hypothetical protein	NA	Unigene1502_All/0.027/Crossover junction endodeoxyribonuclease RuvC	molecular_function:GO:0003676//nucleic acid binding;
Unigene491_All	883	0.01	0.96	6.584962501	0.716967331	*	0.54674	WP_002906702.1/1.4e-90/MULTISPECIES: N-acetyltransferase [Enterobacterales] >YP_005227170.1 putative acyltransferase [Klebsiella pneumoniae subsp. pneumoniae HS11286] >BAH63604.1 putative acyltransferase [Klebsiella pneumoniae subsp. pneumoniae NTUH-K2044] >AEJ98375.1 putative acyltransferase [Klebsiella pneumoniae KCTC 2242] >AEW61568.1 putative acyltransferase [Klebsiella pneumoniae subsp. pneu…
6356.1 Acetyltransferase (GNAT) family protein [Klebsiella pneumoniae] >CZQ46929.1 N-acetyltransferase GCN5 [Klebsiella pneumoniae] >OAK86763.1 acetyltransferase [Klebsiella pneumoniae subsp. pneumoniae] >SBI12439.1 N-acetyltransferase GCN5 [Klebsiella pneumoniae] >SAW51300.1 N-acetyltransferase GCN5 [Klebsiella pneumoniae] >SAV97731.1 N-acetyltransferase GCN5 [Klebsiella pneumoniae] >SBK35243.1 …
iella pneumoniae] >OSW62307.1 N-acetyltransferase [Klebsiella pneumoniae] >OSW67546.1 N-acetyltransferase [Klebsiella pneumoniae] >OSW67943.1 N-acetyltransferase [Klebsiella pneumoniae] >OSW74270.1 N-acetyltransferase [Klebsiella pneumoniae] >OSW82126.1 N-acetyltransferase [Klebsiella pneumoniae] >OSW86948.1 N-acetyltransferase [Klebsiella pneumoniae] >OSX02461.1 N-acetyltransferase [Klebsiella p…	CP022997.1/0.0/CP022997.1 Klebsiella pneumoniae strain 721005, complete genome	NA	kpi:D364_09735/2.1e-91/N-acetyltransferase	NA	Unigene491_All/4.3e-12/Acetyltransferase (GNAT) family	molecular_function:GO:0008080//N-acetyltransferase activity;GO:0016740//transferase activity;
Unigene756_All	1646	0.01	0.95	6.569855608	0.48639206	*	0.285862	ESZ82327.1/1.1e-114/GNAT family acetyltransferase [Pseudomonas aeruginosa DHS29]	CP021775.1/0.0/CP021775.1 Pseudomonas aeruginosa strain Pa58, complete genome	sp|P54608|YHCX_BACSU/5.5e-17/Hydrolase YhcX OS=Bacillus subtilis (strain 168) GN=yhcX PE=3 SV=2	axo:NH44784_010201/4.0e-112/Histone acetyltransferase HPA2 and related acetyltransferases	NA	Unigene756_All/0.00065/Acetyltransferase (GNAT) family	molecular_function:GO:0016740//transferase activity;
Unigene503_All	901	0.01	0.94	6.554588852	0.708276818	*	0.54674	WP_077256696.1/4.1e-167/DNA helicase [Klebsiella pneumoniae]	MF150084.1/0.0/MF150084.1 Klebsiella pneumoniae strain A64477 plasmid pKP64477a, complete sequence	sp|P22706|TRAI2_ECOLX/2.3e-86/Multifunctional conjugation protein TraI OS=Escherichia coli GN=traI PE=3 SV=1	kpg:KPNIH32_29185/6.2e-168/conjugal transfer protein TraI	At3g19020/1.5e-08/[M] LSE0601 A Pollen extensin-like protein (Pex)	Unigene503_All/1.8e-45/DNA helicase TraI	NA
Unigene1310_All	933	0.01	0.9	6.491853096	0.721950116	*	0.54674	WP_004152362.1/4.8e-163/MULTISPECIES: LysR family transcriptional regulator [Enterobacteriaceae] >YP_005226370.1 putative LysR-family transcriptional regulator [Klebsiella pneumoniae subsp. pneumoniae HS11286] >AEW60768.1 putative LysR-family transcriptional regulator [Klebsiella pneumoniae subsp. pneumoniae HS11286] >EJJ33493.1 putative LysR-family transcriptional regulator [Klebsiella pneumonia…
transcriptional regulator [Klebsiella pneumoniae] >KUP44440.1 LysR family transcriptional regulator [Klebsiella pneumoniae] >KUP53180.1 LysR family transcriptional regulator [Klebsiella pneumoniae] >KUP61221.1 LysR family transcriptional regulator [Klebsiella pneumoniae] >KUP64068.1 LysR family transcriptional regulator [Klebsiella pneumoniae] >KUP73692.1 LysR family transcriptional regulator [Kl…
LysR family transcriptional regulator [Klebsiella pneumoniae] >ARZ98500.1 LysR family transcriptional regulator [Klebsiella pneumoniae] >OWF97963.1 LysR family transcriptional regulator [Klebsiella pneumoniae] >ASB04904.1 LysR family transcriptional regulator [Klebsiella pneumoniae] >ASB15162.1 LysR family transcriptional regulator [Klebsiella pneumoniae] >ASC33033.1 LysR family transcriptional r…	CP022997.1/0.0/CP022997.1 Klebsiella pneumoniae strain 721005, complete genome	sp|P52685|MAUR_PARDE/9.4e-22/Mau operon transcriptional activator OS=Paracoccus denitrificans GN=mauR PE=4 SV=1	kps:KPNJ2_03327/7.3e-164/Transcriptional regulator, LysR family protein	At2g29210/4.6e-08/[AR] KOG2146 Splicing coactivator SRm160/300, subunit SRm160 (contains PWI domain)	Unigene1310_All/8.3e-23/LysR substrate binding domain	biological_process:GO:0006351//transcription, DNA-templated;molecular_function:GO:0003677//DNA binding;GO:0003700//DNA binding transcription factor activity;
CL72.Contig1_All	9404	0.07	6.22	6.473415848	3.43E-22	Up	3.09E-23	NA	CP022997.1/0.0/CP022997.1 Klebsiella pneumoniae strain 721005, complete genome	sp|B7UGX2|HSCA_ECO27/4.6e-310/Chaperone protein HscA OS=Escherichia coli O127:H6 (strain E2348/69 / EPEC) GN=hscA PE=3 SV=1	kox:KOX_27340/0.0e+00/hscA; chaperone protein HscA; K04044 molecular chaperone HscA	Hs20560255/1.7e-142/[E] KOG1549 Cysteine desulfurase NFS1	CL72.Contig1_All/6.5e-198/Hsp70 protein	NA
Unigene1344_All	967	0.01	0.86	6.426264755	0.684425622	*	0.54674	AHM81038.1/6.8e-152/Shikimate 5-dehydrogenase [Klebsiella pneumoniae 30684/NJST258_2] >AHM86713.1 Shikimate 5-dehydrogenase [Klebsiella pneumoniae 30660/NJST258_1]	CP022997.1/0.0/CP022997.1 Klebsiella pneumoniae strain 721005, complete genome	sp|Q1AWA3|AROE_RUBXD/1.2e-32/Shikimate dehydrogenase (NADP(+)) OS=Rubrobacter xylanophilus (strain DSM 9941 / NBRC 16129) GN=aroE PE=3 SV=1	kps:KPNJ2_04258/1.0e-152/Shikimate 5-dehydrogenase; K00014 shikimate dehydrogenase [EC:1.1.1.25]	NA	Unigene1344_All/1.3e-19/Shikimate dehydrogenase substrate binding domain	NA
CL21.Contig1_All	993	0.01	0.85	6.409390936	0.705604075	*	0.54674	WP_071008346.1/2.1e-156/electron transport complex subunit RsxC [Klebsiella pneumoniae] >SBF33914.1 electron transport complex protein RnfC [Klebsiella pneumoniae]	CP006918.1/0.0/CP006918.1 Klebsiella pneumoniae 30684/NJST258_2, complete genome	sp|B5XWP9|ETCC_KLEP3/2.7e-136/Electron transport complex subunit C OS=Klebsiella pneumoniae (strain 342) GN=rnfC PE=3 SV=1	kps:KPNJ2_02460/1.0e-155/Electron transport complex protein rnfC; K03615 electron transport complex protein RnfC	Hs4505877/2.9e-08/[Z] KOG0516 Dystonin, GAS (Growth-arrest-specific protein), and related proteins	CL21.Contig1_All/2.9e-05/4Fe-4S binding domain	NA
Unigene1349_All	1000	0.01	0.83	6.375039431	0.725310628	*	0.54674	WP_004176115.1/4.1e-152/MULTISPECIES: MurR/RpiR family transcriptional regulator [Enterobacteriaceae] >YP_005227016.1 putative sugar isomerase [Klebsiella pneumoniae subsp. pneumoniae HS11286] >ABR77198.1 putative sugar isomerase [Klebsiella pneumoniae subsp. pneumoniae MGH 78578] >EGF61077.1 transcriptional regulator, RpiR family [Klebsiella sp. MS 92-3] >AEJ98243.1 putative sugar isomerase [Kle…
neumoniae] >APM43829.1 MurR/RpiR family transcriptional regulator [Klebsiella pneumoniae] >APM53462.1 MurR/RpiR family transcriptional regulator [Klebsiella pneumoniae] >APM64872.1 MurR/RpiR family transcriptional regulator [Klebsiella pneumoniae] >OKN13153.1 sugar isomerase [Klebsiella pneumoniae] >OKN36124.1 sugar isomerase [Klebsiella pneumoniae] >OKN39041.1 sugar isomerase [Klebsiella pneumon…
criptional regulator [Klebsiella pneumoniae subsp. pneumoniae] >OYF23167.1 MurR/RpiR family transcriptional regulator [Klebsiella pneumoniae subsp. pneumoniae] >OYF33349.1 MurR/RpiR family transcriptional regulator [Klebsiella pneumoniae subsp. pneumoniae] >OYF40937.1 MurR/RpiR family transcriptional regulator [Klebsiella pneumoniae subsp. pneumoniae] >OYF59392.1 MurR/RpiR family transcriptional …	CP022997.1/0.0/CP022997.1 Klebsiella pneumoniae strain 721005, complete genome	sp|P46117|YARA_PROST/4.0e-10/Uncharacterized HTH-type transcriptional regulator in aarA 3'region OS=Providencia stuartii PE=4 SV=1	kqu:AVR78_17780/6.2e-153/MurR/RpiR family transcriptional regulator	NA	Unigene1349_All/3e-14/Helix-turn-helix domain, rpiR family	biological_process:GO:1901135//carbohydrate derivative metabolic process;GO:0006351//transcription, DNA-templated;molecular_function:GO:0003677//DNA binding;GO:0097367//carbohydrate derivative binding;GO:0016853//isomerase activity;GO:0003700//DNA binding transcription factor activity;
Unigene64_All	1029	0.01	0.8	6.321928095	0.697705522	*	0.54674	WP_004200255.1/1.9e-189/NAD-dependent epimerase [Klebsiella pneumoniae] >YP_005227437.1 NAD dependent epimerase/dehydratase [Klebsiella pneumoniae subsp. pneumoniae HS11286] >AEW61835.1 NAD dependent epimerase/dehydratase [Klebsiella pneumoniae subsp. pneumoniae HS11286] >EMR21860.1 NAD dependent epimerase/dehydratase [Klebsiella pneumoniae ATCC BAA-2146] >AGT23853.1 hypothetical protein N559_213…	CP022997.1/0.0/CP022997.1 Klebsiella pneumoniae strain 721005, complete genome	NA	kva:Kvar_2044/9.2e-176/NAD-dependent epimerase/dehydratase	NA	Unigene64_All/7.4e-12/NAD(P)H-binding	NA
Unigene1112_All	1967	0.01	0.78	6.285402219	0.480180766	*	0.285862	NA	CP022997.1/0.0/CP022997.1 Klebsiella pneumoniae strain 721005, complete genome	sp|Q8Z3P2|QSEC_SALTI/6.4e-153/Sensor protein QseC OS=Salmonella typhi GN=qseC PE=3 SV=1	kqv:B8P98_03625/2.3e-207/two-component system sensor histidine kinase QseC; K07645 two-component system, OmpR family, sensor histidine kinase QseC [EC:2.7.13.3]	NA	Unigene1112_All/1.6e-13/His Kinase A (phospho-acceptor) domain	NA
Unigene434_All	1112	0.01	0.73	6.189824559	0.710969886	*	0.54674	WP_062955064.1/5.5e-206/oligosaccharide repeat unit polymerase [Klebsiella pneumoniae] >BAT23880.1 O-antigen and lipid-linked capsular repeat unit polymerase [Klebsiella sp. 9682] >CZQ24504.1 Uncharacterised protein [Klebsiella pneumoniae] >OHY25320.1 hypothetical protein BLJ30_19525 [Klebsiella pneumoniae] >OIK32031.1 hypothetical protein BLJ97_16775 [Klebsiella pneumoniae] >OZI97442.1 oligosacc…	CP022882.1/0.0/CP022882.1 Klebsiella pneumoniae strain 911021, complete genome	NA	ecx:EcHS_A2186/1.1e-203/putative membrane protein	NA	NA	cellular_component:GO:0016021//integral component of membrane;
Unigene193_All	1766	0.01	0.58	5.857980995	0.699794461	*	0.54674	AHM80867.1/2.3e-121/hypothetical protein KPNJ2_04087 [Klebsiella pneumoniae 30684/NJST258_2] >AHM86471.1 hypothetical protein KPNJ1_04065 [Klebsiella pneumoniae 30660/NJST258_1]	CP022997.1/0.0/CP022997.1 Klebsiella pneumoniae strain 721005, complete genome	sp|P0ADL3|YICN_ECOLI/1.0e-56/Uncharacterized protein YicN OS=Escherichia coli (strain K12) GN=yicN PE=4 SV=2	kpne:KU54_019675/3.5e-122/FAD-dependent oxidoreductase; K09471 gamma-glutamylputrescine oxidase [EC:1.4.3.-]	NA	Unigene193_All/3.4e-08/FAD dependent oxidoreductase	molecular_function:GO:0016491//oxidoreductase activity;
Unigene1294_All	1481	0.01	0.53	5.727920455	0.69874843	*	0.54674	WP_032440486.1/4.0e-119/MULTISPECIES: hypothetical protein [Klebsiella] >EWC99763.1 hypothetical protein X657_5149 [Klebsiella pneumoniae NB60] >AIT04604.1 hypothetical protein PMK1_b00031 (plasmid) [Klebsiella pneumoniae] >CEO83050.1 Uncharacterised protein [Klebsiella pneumoniae] >KLF15394.1 hypothetical protein YA26_10365 [[Enterobacter] aerogenes] >KLZ71124.1 hypothetical protein SL22_05515 […	CP017387.1/0.0/CP017387.1 Klebsiella pneumoniae strain KP36 plasmid 2, complete sequence	NA	kpx:PMK1_b00031/6.0e-120/hypothetical protein	NA	Unigene1294_All/0.012/Bacteriophage HK97-gp10, putative tail-component	NA
Unigene1133_All	1562	0.01	0.5	5.64385619	0.722508037	*	0.54674	NA	CP022997.1/0.0/CP022997.1 Klebsiella pneumoniae strain 721005, complete genome	NA	kpa:KPNJ1_00762/3.4e-89/Acetyltransferase	NA	Unigene1133_All/4.3e-09/Acetyltransferase (GNAT) domain	NA
Unigene51_All	1648	0.01	0.47	5.554588852	0.727002644	*	0.54674	WP_002910193.1/1.4e-285/MULTISPECIES: nitrate reductase subunit beta [Enterobacterales] >YP_005227508.1 nitrate reductase 1, Fe-S (beta) subunit [Klebsiella pneumoniae subsp. pneumoniae HS11286] >ABR77639.1 nitrate reductase 1, Fe-S (beta) subunit [Klebsiella pneumoniae subsp. pneumoniae MGH 78578] >ACI09532.1 nitrate reductase 1, beta subunit [Klebsiella pneumoniae 342] >BAH63940.1 nitrate reduc…
ry nitrate reductase 1 beta chain [Klebsiella pneumoniae] >KMA19696.1 respiratory nitrate reductase 1 beta chain [Klebsiella pneumoniae] >KMA22614.1 respiratory nitrate reductase 1 beta chain [Klebsiella pneumoniae] >KMA26496.1 respiratory nitrate reductase 1 beta chain [Klebsiella pneumoniae] >KMA30392.1 respiratory nitrate reductase 1 beta chain [Klebsiella pneumoniae] >KMA40057.1 respiratory n…
iae] >SBW43648.1 respiratory nitrate reductase subunit beta [Klebsiella pneumoniae] >SBW39954.1 respiratory nitrate reductase subunit beta [Klebsiella pneumoniae] >SBW63206.1 respiratory nitrate reductase subunit beta [Klebsiella pneumoniae] >SBW41630.1 respiratory nitrate reductase subunit beta [Klebsiella pneumoniae] >SBW69408.1 respiratory nitrate reductase subunit beta [Klebsiella pneumoniae]…
eta [Klebsiella pneumoniae subsp. pneumoniae] >OQZ61482.1 nitrate reductase subunit beta [Klebsiella pneumoniae subsp. pneumoniae] >OQZ65152.1 nitrate reductase subunit beta [Klebsiella pneumoniae subsp. pneumoniae] >OQZ71412.1 nitrate reductase subunit beta [Klebsiella pneumoniae] >OQZ78617.1 nitrate reductase subunit beta [Klebsiella pneumoniae subsp. pneumoniae] >OQZ81071.1 nitrate reductase s…
ubunit beta [Klebsiella pneumoniae] >ASG35236.1 nitrate reductase subunit beta [Klebsiella pneumoniae] >ASG61355.1 nitrate reductase subunit beta [Klebsiella pneumoniae] >OXM93856.1 nitrate reductase subunit beta [Klebsiella pneumoniae] >OXM97693.1 nitrate reductase subunit beta [Klebsiella pneumoniae] >OXN54309.1 nitrate reductase subunit beta [Klebsiella pneumoniae] >OXN57461.1 nitrate reductas…	CP022997.1/0.0/CP022997.1 Klebsiella pneumoniae strain 721005, complete genome	sp|P11349|NARH_ECOLI/9.4e-267/Respiratory nitrate reductase 1 beta chain OS=Escherichia coli (strain K12) GN=narH PE=1 SV=3	kpc:KPNIH10_15800/2.1e-286/narH; nitrate reductase; K00371 nitrate reductase / nitrite oxidoreductase, beta subunit [EC:1.7.5.1 1.7.99.-]	NA	Unigene51_All/4.7e-37/4Fe-4S dicluster domain	biological_process:GO:0042126//nitrate metabolic process;cellular_component:GO:0009325//nitrate reductase complex;molecular_function:GO:0008940//nitrate reductase activity;
Unigene1279_All	1848	0.01	0.42	5.392317423	0.691001774	*	0.54674	AHM79443.1/1.7e-175/hypothetical protein KPNJ2_02663 [Klebsiella pneumoniae 30684/NJST258_2] >AHM85115.1 hypothetical protein KPNJ1_02709 [Klebsiella pneumoniae 30660/NJST258_1]	CP022997.1/0.0/CP022997.1 Klebsiella pneumoniae strain 721005, complete genome	NA	kps:KPNJ2_02663/2.6e-176/hypothetical protein	NA	Unigene1279_All/0.14/Protein of unknown function (DUF2691)	NA
Unigene562_All	2601	0.01	0.29	4.857980995	0.707740651	*	0.54674	NA	CP022997.1/0.0/CP022997.1 Klebsiella pneumoniae strain 721005, complete genome	sp|Q7A362|SRAP_STAAN/2.2e-15/Serine-rich adhesin for platelets OS=Staphylococcus aureus (strain N315) GN=sraP PE=1 SV=1	kpp:A79E_3050/0.0e+00/Phage tail fiber protein	NA	Unigene562_All/2.1e-16/Domain of unknown function (DUF1983)	NA
Unigene1256_All	2824	0.01	0.27	4.754887502	0.699271055	*	0.54674	WP_004201103.1/6.4e-158/MULTISPECIES: phage recombination protein Bet [Klebsiella] >CCM80687.1 hypothetical protein BN426_0197 [Klebsiella pneumoniae subsp. pneumoniae ST258-K26BO] >CCM90060.1 hypothetical protein BN427_3939 [Klebsiella pneumoniae subsp. pneumoniae ST258-K28BO] >CCM95508.1 FIG01078329: hypothetical protein [Klebsiella pneumoniae subsp. pneumoniae ST512-K30BO] >EMR15042.1 hypothet…	CP018454.1/0.0/CP018454.1 Klebsiella pneumoniae strain SWU01, complete genome	sp|P75717|EXOD_ECOLI/3.0e-39/Putative uncharacterized protein ExoD OS=Escherichia coli (strain K12) GN=exoD PE=5 SV=1	kpb:FH42_02365/9.7e-159/recombinase	NA	Unigene1256_All/2.2e-25/RecT family	biological_process:GO:0006259//DNA metabolic process;molecular_function:GO:0003677//DNA binding;
Unigene15_All	2891	0.01	0.26	4.700439718	0.702423291	*	0.54674	CQB88216.1/4.7e-15/putative serine/threonine-protein kinase [Chlamydia trachomatis]	NA	sp|Q8R9T6|PKN1_CALS4/2.6e-14/Probable serine/threonine-protein kinase Sps1 OS=Caldanaerobacter subterraneus subsp. tengcongensis (strain DSM 15242 / JCM 11007 / NBRC 100824 / MB4) GN=sps1 PE=3 SV=1	ddh:Desde_3303/2.7e-15/serine/threonine protein kinase; K12132 eukaryotic-like serine/threonine-protein kinase [EC:2.7.11.1]	7303111/3.4e-25/[T] KOG0695 Serine/threonine protein kinase	Unigene15_All/1.8e-65/Per os infectivity	cellular_component:GO:0016021//integral component of membrane;molecular_function:GO:0004674//protein serine/threonine kinase activity;GO:0005524//ATP binding;
Unigene219_All	3662	14.23	219.88	3.949708818	1.02E-217	Up	1.62E-219	WP_002907483.1/3.4e-188/MULTISPECIES: dicarboxylate transporter/tellurite-resistance protein TehA [Enterobacterales] >YP_005227219.1 TDT family K+-tellurite ethidium and proflavin transport protein [Klebsiella pneumoniae subsp. pneumoniae HS11286] >BAH63649.1 TDT family K+-tellurite ethidium and proflavin transport protein [Klebsiella pneumoniae subsp. pneumoniae NTUH-K2044] >AEJ98423.1 potassium…
tellurite resistance protein TehA [Klebsiella pneumoniae] >KMG43598.1 tellurite resistance protein TehA [Klebsiella pneumoniae] >KMG51359.1 tellurite resistance protein TehA [Klebsiella pneumoniae] >KMG57702.1 tellurite resistance protein TehA [Klebsiella pneumoniae] >KMG63360.1 tellurite resistance protein TehA [Klebsiella pneumoniae] >KMG70661.1 tellurite resistance protein TehA [Klebsiella pne…
otein TehA [Klebsiella pneumoniae] >SBF16459.1 Tellurite resistance protein TehA [Klebsiella pneumoniae] >SBF49406.1 Tellurite resistance protein TehA [Klebsiella pneumoniae] >SBF42433.1 Tellurite resistance protein TehA [Klebsiella pneumoniae] >SBF92376.1 Tellurite resistance protein TehA [Klebsiella pneumoniae] >SBF27125.1 Tellurite resistance protein TehA [Klebsiella pneumoniae] >SAS70863.1 Te…
e] >OUH28378.1 tellurite resistance protein TehA [Klebsiella pneumoniae] >OUH40943.1 tellurite resistance protein TehA [Klebsiella pneumoniae] >OUH45951.1 tellurite resistance protein TehA [Klebsiella pneumoniae] >OUH50719.1 tellurite resistance protein TehA [Klebsiella pneumoniae] >OUH55650.1 tellurite resistance protein TehA [Klebsiella pneumoniae] >OUH66685.1 tellurite resistance protein TehA …
protein TehA [Klebsiella pneumoniae subsp. pneumoniae] >OYG12353.1 dicarboxylate transporter/tellurite-resistance protein TehA [Klebsiella pneumoniae subsp. pneumoniae] >OYG21328.1 dicarboxylate transporter/tellurite-resistance protein TehA [Klebsiella pneumoniae subsp. pneumoniae] >OYG30369.1 dicarboxylate transporter/tellurite-resistance protein TehA [Klebsiella pneumoniae subsp. pneumoniae] >O…	CP022997.1/0.0/CP022997.1 Klebsiella pneumoniae strain 721005, complete genome	sp|P25396|TEHA_ECOLI/3.1e-145/Tellurite resistance protein TehA OS=Escherichia coli (strain K12) GN=tehA PE=1 SV=1	ron:TE10_13390/2.4e-157/potassium-tellurite ethidium and proflavin transporter; K03304 tellurite resistance protein	NA	Unigene219_All/1.2e-38/Voltage-dependent anion channel	biological_process:GO:0055085//transmembrane transport;cellular_component:GO:0016021//integral component of membrane;
Unigene913_All	6317	7.12	108.98	3.936042345	9.09E-189	Up	1.70E-190	WP_069334713.1/0.0e+00/multidrug ABC transporter permease/ATP-binding protein [Klebsiella pneumoniae] >ODN07260.1 multidrug ABC transporter permease/ATP-binding protein [Klebsiella pneumoniae]	CP022997.1/0.0/CP022997.1 Klebsiella pneumoniae strain 721005, complete genome	sp|P0AAG5|MDLB_ECOLI/3.8e-292/Multidrug resistance-like ATP-binding protein MdlB OS=Escherichia coli (strain K12) GN=mdlB PE=1 SV=1	ror:RORB6_13165/2.1e-310/multidrug ABC transporter ATP-binding protein; K18889 ATP-binding cassette, subfamily B, multidrug efflux pump	Hs9955966/3.6e-72/[U] KOG0058 Peptide exporter, ABC superfamily	Unigene913_All/3.3e-39/ABC transporter transmembrane region	NA
Unigene268_All	1395	2.47	31.87	3.689616072	3.99E-11	Up	5.18E-12	WP_002913847.1/8.1e-231/MULTISPECIES: MFS transporter [Enterobacterales] >YP_005228204.1 major facilitator superfamily transporter [Klebsiella pneumoniae subsp. pneumoniae HS11286] >EGF61992.1 transporter, major facilitator family protein [Klebsiella sp. MS 92-3] >AEW62602.1 major facilitator superfamily transporter [Klebsiella pneumoniae subsp. pneumoniae HS11286] >EJJ39585.1 major facilitator s…
facilitator superfamily transporter [Klebsiella pneumoniae] >KMX58281.1 major facilitator superfamily transporter [Klebsiella pneumoniae] >KMX60390.1 major facilitator superfamily transporter [Klebsiella pneumoniae] >KMX68151.1 major facilitator superfamily transporter [Klebsiella pneumoniae] >KMX75696.1 major facilitator superfamily transporter [Klebsiella pneumoniae] >KMX76642.1 major facilitat…
r [Klebsiella pneumoniae] >OVT39221.1 MFS transporter [Klebsiella pneumoniae] >OVT47224.1 MFS transporter [Klebsiella pneumoniae] >OVT50981.1 MFS transporter [Klebsiella pneumoniae] >OVU21498.1 MFS transporter [Klebsiella pneumoniae] >OVV34253.1 MFS transporter [Klebsiella pneumoniae] >OVV46619.1 MFS transporter [Klebsiella pneumoniae] >OVV62846.1 MFS transporter [Klebsiella pneumoniae] >OVV65306…	CP022997.1/0.0/CP022997.1 Klebsiella pneumoniae strain 721005, complete genome	NA	kpa:KPNJ1_01502/1.2e-231/Permease	NA	Unigene268_All/3.1e-14/Major Facilitator Superfamily	biological_process:GO:0055085//transmembrane transport;cellular_component:GO:0016021//integral component of membrane;
Unigene174_All	434	2.51	23.82	3.246414144	0.033579687	*	0.00997572	WP_046623724.1/2.3e-75/MULTISPECIES: propanediol dehydratase large subunit PduC [Enterobacteriaceae] >KKJ10275.1 propanediol dehydratase [Klebsiella pneumoniae HE12] >KKJ38891.1 propanediol dehydratase [Klebsiella pneumoniae MRSN 3562] >KKJ56532.1 propanediol dehydratase [Klebsiella pneumoniae MRSN 2404] >OAA13898.1 Propanediol dehydratase large subunit [Klebsiella pneumoniae] >SBJ86471.1 propane…	CP022997.1/0.0/CP022997.1 Klebsiella pneumoniae strain 721005, complete genome	sp|P37450|PDUC_SALTY/1.6e-77/Propanediol dehydratase large subunit OS=Salmonella typhimurium (strain LT2 / SGSC1412 / ATCC 700720) GN=pduC PE=1 SV=3	kpj:N559_1034/3.5e-76/propanediol utilization dehydratase, large subunit; K01699 propanediol dehydratase large subunit [EC:4.2.1.28]	NA	Unigene174_All/4.5e-85/Dehydratase large subunit	NA
CL45.Contig1_All	1612	0.53	4.86	3.196892049	0.033513716	*	0.00997572	EJK92930.1/4.4e-196/hypothetical protein UUU_02280 [Klebsiella pneumoniae subsp. pneumoniae DSM 30104]	CP022997.1/0.0/CP022997.1 Klebsiella pneumoniae strain 721005, complete genome	sp|Q08015|MIAE_SALTY/8.7e-116/tRNA-(ms[2]io[6]A)-hydroxylase OS=Salmonella typhimurium (strain LT2 / SGSC1412 / ATCC 700720) GN=miaE PE=4 SV=1	kpj:N559_4629/5.0e-144/hydroxylase for synthesis of 2-methylthio-cis-ribozeatin in tRNA; K06169 tRNA-(ms[2]io[6]A)-hydroxylase [EC:1.-.-.-]	SPBC3D6.14c/3.2e-09/[GO] KOG4157 beta-1,6-N-acetylglucosaminyltransferase, contains WSC domain	CL45.Contig1_All/7e-112/tRNA-(MS[2]IO[6]A)-hydroxylase (MiaE)	molecular_function:GO:0004497//monooxygenase activity;GO:0045301//tRNA-(2-methylthio-N-6-(cis-hydroxy)isopentenyl adenosine)-hydroxylase activity;
Unigene1322_All	1004	0.89	7.42	3.059541946	0.056012544	*	0.01762266	BAH62604.1/8.1e-132/aquaporin Z [Klebsiella pneumoniae subsp. pneumoniae NTUH-K2044] >EKF79686.1 Aquaporin Z [Klebsiella pneumoniae subsp. pneumoniae KpQ3] >AGT25024.1 aquaporin Z [Klebsiella pneumoniae JM45] >AHE45460.1 Aquaporin Z [Klebsiella pneumoniae subsp. pneumoniae Kp13] >CDL62747.1 Aquaporin Z [Klebsiella pneumoniae IS39] >CDL11253.1 Aquaporin Z [Klebsiella pneumoniae IS43] >CDL42174.1 A…	CP022997.1/0.0/CP022997.1 Klebsiella pneumoniae strain 721005, complete genome	sp|O68874|AQPZ_SHIFL/1.9e-121/Aquaporin Z OS=Shigella flexneri GN=aqpZ PE=3 SV=2	kpa:KPNJ1_03614/1.2e-132/Aquaporin; K06188 aquaporin Z	7303591/2.8e-35/[G] KOG0223 Aquaporin (major intrinsic protein family)	Unigene1322_All/1.3e-49/Major intrinsic protein	cellular_component:GO:0016021//integral component of membrane;GO:0005886//plasma membrane;molecular_function:GO:0015250//water channel activity;
Unigene821_All	1428	0.6	4.99	3.05600541	0.055908624	*	0.01762266	WP_004148647.1/5.8e-208/MULTISPECIES: malate/lactate/ureidoglycolate dehydrogenase [Enterobacterales] >YP_005227369.1 hypothetical protein KPHS_30690 [Klebsiella pneumoniae subsp. pneumoniae HS11286] >ABR77517.1 putative dehydrogenase [Klebsiella pneumoniae subsp. pneumoniae MGH 78578] >EGF60386.1 malate/L-lactate dehydrogenase [Klebsiella sp. MS 92-3] >AEJ98572.1 putative dehydrogenase [Klebsiel…
ogenase [Klebsiella pneumoniae] >KSZ29769.1 dehydrogenase [Klebsiella pneumoniae] >KTG59707.1 dehydrogenase [Klebsiella pneumoniae] >KTG65573.1 dehydrogenase [Klebsiella pneumoniae] >KTG66586.1 dehydrogenase [Klebsiella pneumoniae] >KTG77086.1 dehydrogenase [Klebsiella pneumoniae] >KTK45201.1 dehydrogenase [Klebsiella pneumoniae] >KTK98163.1 dehydrogenase [Klebsiella pneumoniae] >ALU56637.1 dehyd…
bsiella pneumoniae] >SMD67352.1 putative oxidoreductase YbiC [Klebsiella pneumoniae] >SME57231.1 putative oxidoreductase YbiC [Klebsiella pneumoniae] >ORT62457.1 malate/lactate/ureidoglycolate dehydrogenase [Klebsiella pneumoniae] >ORZ45743.1 malate/lactate/ureidoglycolate dehydrogenase [Klebsiella pneumoniae] >ORZ45906.1 malate/lactate/ureidoglycolate dehydrogenase [Klebsiella pneumoniae] >ORZ52…
siella pneumoniae] >OXQ86595.1 malate/lactate/ureidoglycolate dehydrogenase [Klebsiella pneumoniae] >OXQ91606.1 malate/lactate/ureidoglycolate dehydrogenase [Klebsiella pneumoniae] >OXR01991.1 malate/lactate/ureidoglycolate dehydrogenase [Klebsiella pneumoniae] >OXR04062.1 malate/lactate/ureidoglycolate dehydrogenase [Klebsiella pneumoniae] >OXR11875.1 malate/lactate/ureidoglycolate dehydrogenase…	CP022997.1/0.0/CP022997.1 Klebsiella pneumoniae strain 721005, complete genome	sp|P58409|HCXB_ECO57/2.4e-149/Hydroxycarboxylate dehydrogenase B OS=Escherichia coli O157:H7 GN=hcxB PE=3 SV=1	kpa:KPNJ1_02376/8.8e-209/L-lactate dehydrogenase; K13574 uncharacterized oxidoreductase [EC:1.1.1.-]	CE15964/3.6e-28/[C] TWOG0224 Predicted malate dehydrogenase	Unigene821_All/2.7e-92/Malate/L-lactate dehydrogenase	molecular_function:GO:0004459//L-lactate dehydrogenase activity;GO:0016491//oxidoreductase activity;
Unigene1016_All	294	4.5	35.04	2.961005868	0.088858497	*	0.0309186	WP_025368395.1/2.4e-31/competence protein ComEA [Klebsiella pneumoniae] >AHE46011.1 competence protein ComEA-related protein [Klebsiella pneumoniae subsp. pneumoniae Kp13]	CP022997.1/0.0/CP022997.1 Klebsiella pneumoniae strain 721005, complete genome	sp|P0AAR9|YBAV_SHIFL/2.4e-24/Uncharacterized protein YbaV OS=Shigella flexneri GN=ybaV PE=3 SV=1	kpb:FH42_22955/3.6e-32/competence protein ComEA; K02237 competence protein ComEA	NA	NA	biological_process:GO:0006281//DNA repair;molecular_function:GO:0003677//DNA binding;
Unigene1339_All	432	2.52	19.18	2.928107082	0.089008091	*	0.0309186	BAH62207.1/3.4e-71/hypothetical protein KP1_1443 [Klebsiella pneumoniae subsp. pneumoniae NTUH-K2044] >EEW42280.1 hypothetical protein HMPREF0484_1638 [Klebsiella pneumoniae subsp. rhinoscleromatis ATCC 13884] >EGF64455.1 hypothetical protein HMPREF9538_01086 [Klebsiella sp. MS 92-3] >EJK92056.1 hypothetical protein UUU_09470 [Klebsiella pneumoniae subsp. pneumoniae DSM 30104] >EKF80064.1 Hypothe…	CP022997.1/0.0/CP022997.1 Klebsiella pneumoniae strain 721005, complete genome	NA	kpa:KPNJ1_04083/5.2e-72/hypothetical protein	ECU03g1610/9.8e-06/[S] KOG4744 Uncharacterized conserved protein	Unigene1339_All/0.47/Connexin	NA
Unigene423_All	1980	0.42	3.11	2.888453347	0.089158189	*	0.0309186	WP_015062678.1/1.1e-129/Gifsy-2 prophage protein [Salmonella sp. 14] >YP_006964367.1 Gifsy-2 prophage protein (plasmid) [Salmonella sp. 14] >AFK90090.1 Gifsy-2 prophage protein (plasmid) [Salmonella sp. 14]	MF437312.1/0.0/MF437312.1 Klebsiella pneumoniae strain CR-HvKP4 plasmid pKPC-CR-HvKP4, complete sequence	sp|P23832|SAMB_SALTM/1.0e-110/Protein SamB OS=Salmonella typhimurium GN=samB PE=3 SV=1	cfar:CI104_27915/1.1e-121/DNA breaking-rejoining protein	At2g26470/3.5e-21/[S] KOG2618 Uncharacterized conserved protein	Unigene423_All/1.8e-48/SOS response associated peptidase (SRAP)	molecular_function:GO:0008233//peptidase activity;
Unigene539_All	384	2.98	19.96	2.743727485	0.138565627	*	0.0538056	WP_073511261.1/2.0e-59/phage tail protein [Klebsiella pneumoniae] >OKB50881.1 phage tail protein [Klebsiella pneumoniae]	CP022997.1/0.0/CP022997.1 Klebsiella pneumoniae strain 721005, complete genome	sp|Q02TE1|Y807_PSEAB/3.1e-11/Putative prophage major tail sheath protein OS=Pseudomonas aeruginosa (strain UCBPP-PA14) GN=gpFI PE=1 SV=1	kpg:KPNIH32_09105/3.1e-60/tail sheath protein; K06907 uncharacterized protein	NA	Unigene539_All/3.4e-17/Phage tail sheath protein	NA
Unigene543_All	432	2.52	16.78	2.735247077	0.138774624	*	0.0538056	OTP64925.1/1.5e-79/KlcA [Klebsiella pneumoniae]	MF437312.1/0.0/MF437312.1 Klebsiella pneumoniae strain CR-HvKP4 plasmid pKPC-CR-HvKP4, complete sequence	sp|P52603|KLCA2_ECOLX/1.1e-12/Antirestriction protein KlcA OS=Escherichia coli GN=klcA PE=2 SV=1	kpx:PMK1_c00029/9.8e-79/klcA; Antirestriction protein KlcA	NA	Unigene543_All/2e-27/Antirestriction protein	NA
Unigene1263_All	1864	0.45	2.91	2.693022247	0.138357257	*	0.0538056	BAH61593.1/4.8e-279/hypothetical protein KP1_0751 [Klebsiella pneumoniae subsp. pneumoniae NTUH-K2044] >AHE46497.1 D-aminoacylase [Klebsiella pneumoniae subsp. pneumoniae Kp13] >AHM81541.1 hypothetical protein KPNJ2_04765 [Klebsiella pneumoniae 30684/NJST258_2] >CDQ52385.1 unnamed protein product [Klebsiella pneumoniae]	CP022997.1/0.0/CP022997.1 Klebsiella pneumoniae strain 721005, complete genome	sp|P72349|NDAD_ALCXX/5.2e-120/D-aminoacylase OS=Alcaligenes xylosoxydans xylosoxydans GN=dan PE=1 SV=3	ron:TE10_05515/3.1e-262/D-aminoacylase; K06015 N-acyl-D-amino-acid deacylase [EC:3.5.1.81]	SPBC2G2.04c/2.3e-14/[J] KOG2317 Putative translation initiation inhibitor UK114/IBM1	Unigene1263_All/2.4e-43/Amidohydrolase family	molecular_function:GO:0047420//N-acyl-D-amino-acid deacylase activity;GO:0016810//hydrolase activity, acting on carbon-nitrogen (but not peptide) bonds;
Unigene1169_All	1188	0.74	4.77	2.68839209	0.138149514	*	0.0538056	NA	CP022997.1/0.0/CP022997.1 Klebsiella pneumoniae strain 721005, complete genome	sp|Q05098|PFEA_PSEAE/1.1e-123/Ferric enterobactin receptor OS=Pseudomonas aeruginosa (strain ATCC 15692 / DSM 22644 / CIP 104116 / JCM 14847 / LMG 12228 / 1C / PRS 101 / PAO1) GN=pfeA PE=2 SV=1	exf:BFV63_12320/5.8e-198/outer membrane receptor protein; K19611 ferric enterobactin receptor	NA	Unigene1169_All/3e-19/TonB-dependent Receptor Plug Domain	NA
Unigene2076_All	340	3.57	20.66	2.532844275	0.216589254	*	0.0927154	WP_000725700.1/1.4e-46/MULTISPECIES: hypothetical protein [Enterobacteriaceae] >YP_005226569.1 hypothetical protein KPHS_22690 [Klebsiella pneumoniae subsp. pneumoniae HS11286] >EFJ84659.1 hypothetical protein HMPREF9536_05033 [Escherichia coli MS 84-1] >EFK68442.1 hypothetical protein HMPREF9347_02675 [Escherichia coli MS 124-1] >EFU37704.1 hypothetical protein HMPREF9350_00122 [Escherichia coli…
thetical protein A6D86_25355 [Klebsiella pneumoniae] >OCU30503.1 hypothetical protein A6D85_25050 [Klebsiella pneumoniae] >OCU35800.1 hypothetical protein A6D84_25135 [Klebsiella pneumoniae] >OCU45999.1 hypothetical protein A6D83_18310 [Klebsiella pneumoniae] >OCU48377.1 hypothetical protein A6D82_17210 [Klebsiella pneumoniae] >OCU54895.1 hypothetical protein A6D81_23945 [Klebsiella pneumoniae] >…
ebsiella pneumoniae] >OZK07730.1 hypothetical protein CEO87_16230 [Klebsiella pneumoniae] >OZK11291.1 hypothetical protein CEO86_23885 [Klebsiella pneumoniae] >OZK18398.1 hypothetical protein CEO85_16240 [Klebsiella pneumoniae] >OZK22676.1 hypothetical protein CEO84_22175 [Klebsiella pneumoniae] >OZK28446.1 hypothetical protein CEO83_22110 [Klebsiella pneumoniae] >OZK35660.1 hypothetical protein …	CP022997.1/0.0/CP022997.1 Klebsiella pneumoniae strain 721005, complete genome	NA	kpc:KPNIH10_11370/2.0e-47/hypothetical protein	NA	NA	NA
Unigene965_All	2415	12.7	72.41	2.511360454	1.25E-30	Up	1.02E-31	WP_004151713.1/1.8e-214/MULTISPECIES: aldose dehydrogenase [Klebsiella] >YP_005226003.1 putative dehydrogenase [Klebsiella pneumoniae subsp. pneumoniae HS11286] >AEW60401.1 putative dehydrogenase [Klebsiella pneumoniae subsp. pneumoniae HS11286] >EJJ33806.1 putative dehydrogenase [Klebsiella pneumoniae subsp. pneumoniae KPNIH4] >EJJ46379.1 putative dehydrogenase [Klebsiella pneumoniae subsp. pneu…
1 Soluble aldose sugar dehydrogenase%2C PQQ-dependent [Klebsiella pneumoniae] >SAV09378.1 Soluble aldose sugar dehydrogenase%2C PQQ-dependent [Klebsiella pneumoniae] >SAS78209.1 Soluble aldose sugar dehydrogenase%2C PQQ-dependent [Klebsiella pneumoniae] >SAW69458.1 Soluble aldose sugar dehydrogenase%2C PQQ-dependent [Klebsiella pneumoniae] >SAV55122.1 Soluble aldose sugar dehydrogenase%2C PQQ-dep…	CP022882.1/0.0/CP022882.1 Klebsiella pneumoniae strain 911021, complete genome	sp|P75804|YLII_ECOLI/3.4e-156/Aldose sugar dehydrogenase YliI OS=Escherichia coli (strain K12) GN=yliI PE=1 SV=1	kox:KOX_15290/1.6e-170/glucose sorbosone dehydrogenase; K21430 aldose sugar dehydrogenase [EC:1.1.5.-]	At2g47730/2.5e-13/[O] KOG0867 Glutathione S-transferase	Unigene965_All/2.2e-129/Glucose / Sorbosone dehydrogenase	molecular_function:GO:0003824//catalytic activity;GO:0016491//oxidoreductase activity;
Unigene1193_All	666	1.44	8.08	2.488286481	0.216293771	*	0.0927154	WP_032446069.1/9.7e-81/beta-ketoacyl-[acyl-carrier-protein] synthase II [Klebsiella pneumoniae] >CDI21658.1 3-oxoacyl-(acyl-carrier-protein) synthase 2 [Klebsiella pneumoniae subsp. pneumoniae BJ1-GA] >OUH96372.1 beta-ketoacyl-acyl-carrier-protein synthase II [Klebsiella pneumoniae] >OVW83621.1 beta-ketoacyl-[acyl-carrier-protein] synthase II [Klebsiella pneumoniae]	CP022997.1/0.0/CP022997.1 Klebsiella pneumoniae strain 721005, complete genome	sp|O34340|FABF_BACSU/8.2e-44/3-oxoacyl-[acyl-carrier-protein] synthase 2 OS=Bacillus subtilis (strain 168) GN=fabF PE=1 SV=1	kpb:FH42_04920/1.5e-81/3-oxoacyl-ACP synthase; K09458 3-oxoacyl-[acyl-carrier-protein] synthase II [EC:2.3.1.179]	At2g04540/8.3e-36/[IQ] KOG1394 3-oxoacyl-(acyl-carrier-protein) synthase (I and II)	Unigene1193_All/1.7e-33/Beta-ketoacyl synthase, C-terminal domain	biological_process:GO:0006633//fatty acid biosynthetic process;molecular_function:GO:0033817//beta-ketoacyl-acyl-carrier-protein synthase II activity;
CL19.Contig3_All	7919	462.33	2573.08	2.476501427	0	Up	0	WP_032689204.1/0.0e+00/MULTISPECIES: multidrug efflux RND transporter permease subunit [Enterobacteriaceae] >KAJ95005.1 multidrug transporter [Raoultella ornithinolytica] >KFD02315.1 RND efflux system inner membrane transporter [Raoultella planticola ATCC 33531] >KGZ17095.1 multidrug transporter [Raoultella planticola] >SAP45506.1 RND efflux system [Klebsiella oxytoca] >OAZ85421.1 multidrug trans…	CP022997.1/0.0/CP022997.1 Klebsiella pneumoniae strain 721005, complete genome	sp|P24181|ACRF_ECOLI/0.0e+00/Multidrug export protein AcrF OS=Escherichia coli (strain K12) GN=acrF PE=1 SV=2	lef:LJPFL01_1026/0.0e+00/RND efflux system, inner membrane transporter CmeB; K18138 multidrug efflux pump	Hs5360206/5.6e-38/[TZ] KOG3699 Cytoskeletal protein Adducin	CL19.Contig3_All/0/AcrB/AcrD/AcrF family	cellular_component:GO:0016021//integral component of membrane;GO:0005886//plasma membrane;molecular_function:GO:0005215//transporter activity;
Unigene766_All	2467	169.1	919.11	2.442360875	0	Up	0	CSN14462.1/1.6e-213/catecholate siderophore receptor Fiu [Shigella sonnei]	CP022997.1/0.0/CP022997.1 Klebsiella pneumoniae strain 721005, complete genome	sp|A6T7W1|Y1221_KLEP7/5.8e-127/PKHD-type hydroxylase KPN78578_12210 OS=Klebsiella pneumoniae subsp. pneumoniae (strain ATCC 700721 / MGH 78578) GN=KPN78578_12210 PE=3 SV=1	kpj:N559_3030/6.3e-146/catecholate siderophore receptor fiu; K16090 catecholate siderophore receptor	NA	Unigene766_All/2.7e-43/TonB dependent receptor	NA
Unigene1527_All	2771	0.59	3	2.346175641	0.063310891	*	0.0204372	WP_073511358.1/0.0e+00/DNA mismatch repair protein MutS [Klebsiella pneumoniae] >OKB48199.1 DNA mismatch repair protein MutS [Klebsiella pneumoniae]	CP022997.1/0.0/CP022997.1 Klebsiella pneumoniae strain 721005, complete genome	sp|A8ANU8|MUTS_CITK8/0.0e+00/DNA mismatch repair protein MutS OS=Citrobacter koseri (strain ATCC BAA-895 / CDC 4225-83 / SGSC4696) GN=mutS PE=3 SV=1	koc:AB185_12975/0.0e+00/DNA mismatch repair protein MutS; K03555 DNA mismatch repair protein MutS	SPCC285.16c/9.6e-78/[L] KOG0217 Mismatch repair ATPase MSH6 (MutS family)	Unigene1527_All/2.1e-88/MutS domain V	NA
Unigene134_All	577	1.72	8.08	2.231946728	0.32556461	*	0.1578322	APP41992.1/5.6e-93/outer membrane receptor protein [Klebsiella pneumoniae]	CP022997.1/0.0/CP022997.1 Klebsiella pneumoniae strain 721005, complete genome	sp|Q05098|PFEA_PSEAE/5.2e-39/Ferric enterobactin receptor OS=Pseudomonas aeruginosa (strain ATCC 15692 / DSM 22644 / CIP 104116 / JCM 14847 / LMG 12228 / 1C / PRS 101 / PAO1) GN=pfeA PE=2 SV=1	kpnu:LI86_15785/8.4e-94/outer membrane receptor protein; K19611 ferric enterobactin receptor	NA	Unigene134_All/8e-18/TonB dependent receptor	NA
CL19.Contig8_All	890	1.02	4.74	2.216317907	0.325957804	*	0.1578322	WP_073545933.1/1.9e-156/hydrophobe/amphiphile efflux-1 family RND transporter [Klebsiella pneumoniae] >OSU56921.1 hydrophobe/amphiphile efflux-1 family RND transporter [Klebsiella pneumoniae]	CP022997.1/0.0/CP022997.1 Klebsiella pneumoniae strain 721005, complete genome	sp|P31224|ACRB_ECOLI/4.0e-139/Multidrug efflux pump subunit AcrB OS=Escherichia coli (strain K12) GN=acrB PE=1 SV=1	kpg:KPNIH32_25190/2.8e-157/multidrug transporter; K18142 multidrug efflux pump	NA	CL19.Contig8_All/2.9e-123/AcrB/AcrD/AcrF family	NA
CL54.Contig1_All	1780	0.47	2.18	2.213595473	0.326747048	*	0.1578322	NA	CP022997.1/0.0/CP022997.1 Klebsiella pneumoniae strain 721005, complete genome	sp|A4WCM3|MQO_ENT38/4.9e-213/Probable malate:quinone oxidoreductase OS=Enterobacter sp. (strain 638) GN=mqo PE=3 SV=2	kps:KPNJ2_02925/0.0e+00/Malate:quinone oxidoreductase; K00116 malate dehydrogenase (quinone) [EC:1.1.5.4]	NA	CL54.Contig1_All/5.5e-228/Malate:quinone oxidoreductase (Mqo)	NA
Unigene1360_All	839	1.1	5.09	2.210162133	0.327143105	*	0.1578322	WP_002923196.1/4.5e-136/MULTISPECIES: phosphonate utilization transcriptional regulator PhnR [Klebsiella] >YP_005229533.1 2-aminoethylphosphonate transporter repressor [Klebsiella pneumoniae subsp. pneumoniae HS11286] >AEW63931.1 2-aminoethylphosphonate transporter repressor [Klebsiella pneumoniae subsp. pneumoniae HS11286] >EJJ41639.1 2-aminoethylphosphonate transporter repressor [Klebsiella pne…
etabolism regulator [Klebsiella pneumoniae] >SAW47403.1 2-aminoethylphosphonate uptake and metabolism regulator [Klebsiella pneumoniae] >SAV25667.1 2-aminoethylphosphonate uptake and metabolism regulator [Klebsiella pneumoniae] >SBK33434.1 2-aminoethylphosphonate uptake and metabolism regulator [Klebsiella pneumoniae] >SAX62025.1 2-aminoethylphosphonate uptake and metabolism regulator [Klebsiella…
>OVQ55528.1 phosphonate utilization transcriptional regulator PhnR [Klebsiella pneumoniae] >OVQ70914.1 phosphonate utilization transcriptional regulator PhnR [Klebsiella pneumoniae] >OVQ79275.1 phosphonate utilization transcriptional regulator PhnR [Klebsiella pneumoniae] >OVQ80395.1 phosphonate utilization transcriptional regulator PhnR [Klebsiella pneumoniae] >OVQ88866.1 phosphonate utilization…	CP022997.1/0.0/CP022997.1 Klebsiella pneumoniae strain 721005, complete genome	sp|P0ACN0|YIHL_ECO57/2.9e-30/Uncharacterized HTH-type transcriptional regulator YihL OS=Escherichia coli O157:H7 GN=yihL PE=4 SV=1	kpc:KPNIH10_26000/6.9e-137/transcriptional regulator	NA	Unigene1360_All/9.9e-35/UTRA domain	biological_process:GO:0006351//transcription, DNA-templated;molecular_function:GO:0003677//DNA binding;GO:0003700//DNA binding transcription factor activity;
Unigene492_All	1301	0.67	3.07	2.196005655	0.326351949	*	0.1578322	WP_062955142.1/2.4e-136/hypothetical protein [Klebsiella pneumoniae] >OHY23953.1 terminase [Klebsiella pneumoniae] >OIK29994.1 terminase [Klebsiella pneumoniae] >OXM91306.1 terminase [Klebsiella pneumoniae] >OXM95049.1 terminase [Klebsiella pneumoniae] >OZJ07180.1 terminase [Klebsiella pneumoniae] >OZJ35604.1 terminase [Klebsiella pneumoniae] >OZJ56033.1 terminase [Klebsiella pneumoniae] >OZJ6164…	CP022997.1/0.0/CP022997.1 Klebsiella pneumoniae strain 721005, complete genome	NA	kps:KPNJ2_03974/4.0e-136/Terminase large subunit	NA	Unigene492_All/2.8e-27/Terminase small subunit	NA
Unigene249_All	960	3.75	16.5	2.137503524	0.01207434	*	0.00319158	WP_002906464.1/1.4e-160/MULTISPECIES: methyl viologen resistance protein YddG [Enterobacteriaceae] >YP_005227138.1 hypothetical protein KPHS_28380 [Klebsiella pneumoniae subsp. pneumoniae HS11286] >ABR77299.1 putative transmembrane protein [Klebsiella pneumoniae subsp. pneumoniae MGH 78578] >EGF60971.1 putative membrane protein [Klebsiella sp. MS 92-3] >AEJ98350.1 aromatic amino acid exporter [Kl…
KUP63172.1 aromatic amino acid exporter [Klebsiella pneumoniae] >KUP75890.1 aromatic amino acid exporter [Klebsiella pneumoniae] >KUP77341.1 aromatic amino acid exporter [Klebsiella pneumoniae] >KUP81887.1 aromatic amino acid exporter [Klebsiella pneumoniae] >AMA25345.1 aromatic amino acid transporter [Klebsiella pneumoniae subsp. pneumoniae] >KWQ07732.1 aromatic amino acid transporter [Klebsiell…
79870.1 EamA family transporter [Klebsiella pneumoniae] >OSS83651.1 EamA family transporter [Klebsiella pneumoniae] >OSS86033.1 EamA family transporter [Klebsiella pneumoniae] >OSS89984.1 EamA family transporter [Klebsiella pneumoniae] >OSS90213.1 EamA family transporter [Klebsiella pneumoniae] >OSS96176.1 EamA family transporter [Klebsiella pneumoniae] >OST12392.1 EamA family transporter [Klebsi…
iae] >OZR16236.1 EamA family transporter [Klebsiella pneumoniae] >OZR21821.1 EamA family transporter [Klebsiella pneumoniae] >OZR27070.1 EamA family transporter [Klebsiella pneumoniae] >OZR34346.1 EamA family transporter [Klebsiella pneumoniae] >OZR40127.1 EamA family transporter [Klebsiella pneumoniae] >OZR45322.1 EamA family transporter [Klebsiella pneumoniae] >OZR50089.1 EamA family transporte…	CP022882.1/0.0/CP022882.1 Klebsiella pneumoniae strain 911021, complete genome	sp|D0ZXP9|YDDG_SALT1/1.0e-127/Methyl viologen resistance protein YddG OS=Salmonella typhimurium (strain 14028s / SGSC 2262) GN=yddG PE=1 SV=1	kph:KPNIH24_14215/2.1e-161/aromatic amino acid exporter	NA	Unigene249_All/6.5e-13/EamA-like transporter family	cellular_component:GO:0016021//integral component of membrane;
Unigene303_All	281	96.92	426.4	2.137341128	8.51E-10	Up	1.23E-10	ELL53845.1/5.4e-33/hypothetical protein SEECHS44_09300 [Salmonella enterica subsp. enterica serovar Enteritidis str. CHS44] >ELL65059.1 hypothetical protein SEE30663_17692 [Salmonella enterica subsp. enterica serovar Enteritidis str. SE30663] >ELN76166.1 hypothetical protein SEEE7927_11068 [Salmonella enterica subsp. enterica serovar Enteritidis str. 17927] >ELN77386.1 hypothetical protein SEEECH…	CP022997.1/0.0/CP022997.1 Klebsiella pneumoniae strain 721005, complete genome	NA	senq:AU40_14910/3.6e-34/hypothetical protein	NA	NA	NA
Unigene1661_All	2523	1.64	7.21	2.136303445	0.003386273	*	0.000802012	WP_002887551.1/3.0e-191/MULTISPECIES: oxidoreductase [Klebsiella] >YP_005224940.1 putative dehydrogenase [Klebsiella pneumoniae subsp. pneumoniae HS11286] >AEW59338.1 putative dehydrogenase [Klebsiella pneumoniae subsp. pneumoniae HS11286] >EJJ36137.1 putative dehydrogenase [Klebsiella pneumoniae subsp. pneumoniae KPNIH2] >EJJ37384.1 putative dehydrogenase [Klebsiella pneumoniae subsp. pneumoniae…
idoreductase [Klebsiella pneumoniae] >OCU85245.1 oxidoreductase [Klebsiella pneumoniae] >OCU91535.1 oxidoreductase [Klebsiella pneumoniae] >OCU97062.1 oxidoreductase [Klebsiella pneumoniae] >OCV01940.1 oxidoreductase [Klebsiella pneumoniae] >OCV20251.1 oxidoreductase [Klebsiella pneumoniae] >OCV25813.1 oxidoreductase [Klebsiella pneumoniae] >OCV32585.1 oxidoreductase [Klebsiella pneumoniae] >AOD0…	CP022997.1/0.0/CP022997.1 Klebsiella pneumoniae strain 721005, complete genome	sp|Q9I492|PY2CR_PSEAE/4.5e-127/Delta(1)-pyrroline-2-carboxylate/Delta(1)-piperideine-2-carboxylate reductase OS=Pseudomonas aeruginosa (strain ATCC 15692 / DSM 22644 / CIP 104116 / JCM 14847 / LMG 12228 / 1C / PRS 101 / PAO1) GN=lhpD PE=1 SV=1	kpc:KPNIH10_03270/4.5e-192/oxidoreductase; K13609 delta1-piperideine-2-carboxylate reductase [EC:1.5.1.21]	CE15964/1.9e-24/[C] TWOG0224 Predicted malate dehydrogenase	Unigene1661_All/2.8e-101/Malate/L-lactate dehydrogenase	molecular_function:GO:0009040//ureidoglycolate dehydrogenase activity;GO:0016491//oxidoreductase activity;
Unigene842_All	530	9.61	41.58	2.113281422	0.005240659	*	0.001290244	WP_032424186.1/2.4e-98/cytochrome ubiquinol oxidase subunit I [Klebsiella pneumoniae] >EZR07356.1 cytochrome d ubiquinol oxidase subunit I [Klebsiella pneumoniae UCI 60]	CP022997.1/0.0/CP022997.1 Klebsiella pneumoniae strain 721005, complete genome	sp|P45021|CYOA_HAEIN/2.8e-39/Probable cytochrome oxidase subunit 1 OS=Haemophilus influenzae (strain ATCC 51907 / DSM 11121 / KW20 / Rd) GN=HI_1076 PE=3 SV=1	kpb:FH42_05745/3.6e-99/cytochrome D ubiquinol oxidase subunit I; K00425 cytochrome d ubiquinol oxidase subunit I [EC:1.10.3.14]	NA	Unigene842_All/2.6e-77/Cytochrome bd terminal oxidase subunit I	NA
Unigene1725_All	1893	52.41	224.49	2.098737167	3.82E-58	Up	1.92E-59	ESL70888.1/2.9e-183/beta-hydroxylase [Klebsiella quasipneumoniae subsp. quasipneumoniae] >OKN40427.1 beta-hydroxylase [Klebsiella pneumoniae]	CP022997.1/0.0/CP022997.1 Klebsiella pneumoniae strain 721005, complete genome	sp|P55734|YGAP_ECOLI/8.0e-60/Inner membrane protein YgaP OS=Escherichia coli (strain K12) GN=ygaP PE=1 SV=1	kpv:KPNIH29_20425/5.6e-179/aspartyl beta-hydroxylase; K12979 beta-hydroxylase [EC:1.14.11.-]	7302993/2.9e-09/[O] KOG3696 Aspartyl beta-hydroxylase	Unigene1725_All/5.4e-48/Aspartyl/Asparaginyl beta-hydroxylase	NA
Unigene1088_All	1523	1.12	4.65	2.053731984	0.142561424	*	0.0558574	WP_087836082.1/1.6e-176/ABC transporter substrate-binding protein [Klebsiella pneumoniae] >OVW68342.1 ABC transporter substrate-binding protein [Klebsiella pneumoniae]	CP022997.1/0.0/CP022997.1 Klebsiella pneumoniae strain 721005, complete genome	sp|P02925|RBSB_ECOLI/8.7e-33/Ribose import binding protein RbsB OS=Escherichia coli (strain K12) GN=rbsB PE=1 SV=1	kps:KPNJ2_04032/7.2e-169/D-ribose-binding protein; K17202 erythritol transport system substrate-binding protein	NA	Unigene1088_All/8.8e-51/Periplasmic binding protein domain	molecular_function:GO:0005524//ATP binding;
Unigene458_All	649	4.47	18.09	2.016845671	0.065211917	*	0.021089	AHM79838.1/7.0e-84/hypothetical protein KPNJ2_03058 [Klebsiella pneumoniae 30684/NJST258_2] >AHM85466.1 hypothetical protein KPNJ1_03060 [Klebsiella pneumoniae 30660/NJST258_1]	CP022997.1/0.0/CP022997.1 Klebsiella pneumoniae strain 721005, complete genome	sp|P45265|LRP_HAEIN/1.3e-17/Leucine-responsive regulatory protein OS=Haemophilus influenzae (strain ATCC 51907 / DSM 11121 / KW20 / Rd) GN=lrp PE=3 SV=1	kpv:KPNIH29_11595/1.5e-83/AsnC family transcriptional regulator	NA	Unigene458_All/5e-17/Lrp/AsnC ligand binding domain	biological_process:GO:0006351//transcription, DNA-templated;cellular_component:GO:0005622//intracellular;molecular_function:GO:0043565//sequence-specific DNA binding;GO:0003700//DNA binding transcription factor activity;
Unigene436_All	4301	18.46	73.09	1.985271481	4.27E-42	Up	2.92E-43	AHE44317.1/6.7e-308/Para-nitrobenzyl esterase [Klebsiella pneumoniae subsp. pneumoniae Kp13] >AHM79262.1 Para-nitrobenzyl esterase [Klebsiella pneumoniae 30684/NJST258_2] >AHM84931.1 Para-nitrobenzyl esterase [Klebsiella pneumoniae 30660/NJST258_1]	CP022997.1/0.0/CP022997.1 Klebsiella pneumoniae strain 721005, complete genome	sp|P76097|YDCJ_ECOLI/4.7e-225/Uncharacterized protein YdcJ OS=Escherichia coli (strain K12) GN=ydcJ PE=4 SV=1	kva:Kvar_2357/2.9e-287/Carboxylesterase; K03929 para-nitrobenzyl esterase [EC:3.1.1.-]	SPBC1539.07c/7.2e-56/[Q] KOG0022 Alcohol dehydrogenase, class III	Unigene436_All/5.2e-103/Carboxylesterase family	molecular_function:GO:0004104//cholinesterase activity;
Unigene854_All	465	2.28	8.64	1.921997488	0.464516057	*	0.264584	WP_071552176.1/1.2e-34/PTS system, cellobiose-specific IIC component [Klebsiella pneumoniae] >OKN19490.1 PTS system, cellobiose-specific IIC component [Klebsiella pneumoniae] >OUG93081.1 PTS system, cellobiose-specific IIC component [Klebsiella pneumoniae]	CP022997.1/0.0/CP022997.1 Klebsiella pneumoniae strain 721005, complete genome	sp|P46317|PTJC_BACSU/1.6e-17/Lichenan permease IIC component OS=Bacillus subtilis (strain 168) GN=licC PE=2 SV=1	kph:KPNIH24_02560/1.9e-35/oligo-beta-mannoside permease IIC protein; K02761 PTS system, cellobiose-specific IIC component	NA	NA	NA
Unigene2159_All	446	2.42	9.16	1.920340551	0.464993464	*	0.264584	WP_073578766.1/1.0e-73/type II secretion system protein GspD [Klebsiella pneumoniae] >APM60933.1 type II secretion system protein GspD [Klebsiella pneumoniae]	CP022997.1/0.0/CP022997.1 Klebsiella pneumoniae strain 721005, complete genome	sp|P15644|GSPD_KLEPN/3.2e-68/Type II secretion system protein D OS=Klebsiella pneumoniae GN=pulD PE=1 SV=1	kpw:KPNIH30_04680/1.5e-74/general secretion pathway protein GspD; K02453 general secretion pathway protein D	NA	Unigene2159_All/5.6e-31/Bacterial type II and III secretion system protein	NA
Unigene510_All	497	8.36	31.54	1.915607813	0.042856145	*	0.01305734	WP_004212432.1/3.2e-89/MULTISPECIES: alpha-xylosidase [Klebsiella] >EMB10655.1 alpha-glucosidase [Klebsiella pneumoniae hvKP1] >AGX39993.1 alpha-glucosidase [Klebsiella pneumoniae CG43] >ESL99414.1 alpha-xylosidase [Klebsiella pneumoniae UCICRE 6] >CDI19867.1 putative alpha-glucosidase [Klebsiella pneumoniae subsp. pneumoniae SA1] >EWD07685.1 alpha-xylosidase [Klebsiella pneumoniae UCI 42] >AJB30…	CP022997.1/0.0/CP022997.1 Klebsiella pneumoniae strain 721005, complete genome	sp|P31434|XYLS_ECOLI/7.9e-68/Alpha-xylosidase OS=Escherichia coli (strain K12) GN=yicI PE=1 SV=2	kpne:KU54_000470/4.9e-90/alpha-glucosidase; K01811 alpha-D-xyloside xylohydrolase [EC:3.2.1.177]	NA	Unigene510_All/3.9e-08/Glycosyl hydrolases family 31	biological_process:GO:0005975//carbohydrate metabolic process;molecular_function:GO:0030246//carbohydrate binding;GO:0061634//alpha-D-xyloside xylohydrolase;
Unigene603_All	1971	4.25	16.02	1.914339401	0.000192153	Up	3.81E-05	WP_048290052.1/6.5e-234/UDP-N-acetylglucosamine 1-carboxyvinyltransferase [Klebsiella pneumoniae] >KMB33460.1 UDP-N-acetylglucosamine 1-carboxyvinyltransferase [Klebsiella pneumoniae] >KMD15441.1 UDP-N-acetylglucosamine 1-carboxyvinyltransferase [Klebsiella pneumoniae] >SBX89872.1 UDP-N-acetylglucosamine 1-carboxyvinyltransferase [Klebsiella pneumoniae] >OSY20464.1 UDP-N-acetylglucosamine 1-carbo…	CP022997.1/0.0/CP022997.1 Klebsiella pneumoniae strain 721005, complete genome	sp|B2VGU0|MURA_ERWT9/2.6e-215/UDP-N-acetylglucosamine 1-carboxyvinyltransferase OS=Erwinia tasmaniensis (strain DSM 17950 / CIP 109463 / Et1/99) GN=murA PE=3 SV=1	kpx:PMK1_01107/4.4e-235/murA; UDP-N-acetylglucosamine 1-carboxyvinyltransferase; K00790 UDP-N-acetylglucosamine 1-carboxyvinyltransferase [EC:2.5.1.7]	At2g45300/1.8e-09/[E] KOG0692 Pentafunctional AROM protein	Unigene603_All/5.8e-132/EPSP synthase (3-phosphoshikimate 1-carboxyvinyltransferase)	biological_process:GO:0008360//regulation of cell shape;GO:0009252//peptidoglycan biosynthetic process;GO:0019277//UDP-N-acetylgalactosamine biosynthetic process;GO:0051301//cell division;GO:0071555//cell wall organization;GO:0007049//cell cycle;cellular_component:GO:0005737//cytoplasm;molecular_function:GO:0008760//UDP-N-acetylglucosamine 1-carboxyvinyltransferase activity;GO:0016740//transferas…
Unigene887_All	607	1.62	6.06	1.903323981	0.464039631	*	0.264584	WP_072249767.1/9.1e-54/ABC transporter permease [Klebsiella pneumoniae]	CP022997.1/0.0/CP022997.1 Klebsiella pneumoniae strain 721005, complete genome	sp|P94311|DPPB_BACPE/2.0e-17/Dipeptide transport system permease protein DppB OS=Bacillus pseudofirmus (strain OF4) GN=dppB PE=3 SV=1	kpq:KPR0928_13950/1.4e-54/peptide ABC transporter permease; K02033 peptide/nickel transport system permease protein	NA	Unigene887_All/2.4e-20/Binding-protein-dependent transport system inner membrane component	NA
Unigene1367_All	711	1.33	4.97	1.901819606	0.463089703	*	0.264584	WP_060528001.1/1.9e-127/hypothetical protein [Klebsiella pneumoniae] >KSW86278.1 hypothetical protein APT74_06495 [Klebsiella pneumoniae] >SLO54824.1 Uncharacterised protein [Klebsiella pneumoniae] >OVW35300.1 hypothetical protein BME52_09970 [Klebsiella pneumoniae]	CP021940.1/0.0/CP021940.1 Klebsiella pneumoniae strain AR_0145 plasmid tig00000209, complete sequence	NA	kpx:PMK1_b00026/2.9e-128/hypothetical protein	NA	NA	NA
Unigene1705_All	1423	0.6	2.23	1.894009304	0.46356418	*	0.264584	CCM93418.1/3.5e-282/Sucrose-6-phosphate hydrolase [Klebsiella pneumoniae subsp. pneumoniae ST512-K30BO] >EOY71416.1 beta-fructofuranosidase CscA [Klebsiella pneumoniae UHKPC40] >EOY74546.1 sucrose-6-phosphate hydrolase [Klebsiella pneumoniae UHKPC09] >EOY81215.1 sucrose-6-phosphate hydrolase [Klebsiella pneumoniae UHKPC01] >EOY88804.1 sucrose-6-phosphate hydrolase [Klebsiella pneumoniae UHKPC27] …	CP022882.1/0.0/CP022882.1 Klebsiella pneumoniae strain 911021, complete genome	sp|P40714|CSCA_ECOLX/2.3e-152/Sucrose-6-phosphate hydrolase OS=Escherichia coli GN=cscA PE=3 SV=1	kpe:KPK_0852/1.4e-275/cscA; beta-fructofuranosidase; K01193 beta-fructofuranosidase [EC:3.2.1.26]	At1g62660/1.2e-31/[G] KOG0228 Beta-fructofuranosidase (invertase)	Unigene1705_All/1.4e-105/Glycosyl hydrolases family 32 N-terminal domain	NA
Unigene679_All	1116	0.79	2.92	1.886043811	0.462616196	*	0.264584	WP_072242329.1/1.7e-210/ABC transporter substrate-binding protein [Klebsiella pneumoniae]	CP022997.1/0.0/CP022997.1 Klebsiella pneumoniae strain 721005, complete genome	sp|Q66FU7|UGPB_YERPS/1.4e-32/sn-glycerol-3-phosphate-binding periplasmic protein UgpB OS=Yersinia pseudotuberculosis serotype I (strain IP32953) GN=ugpB PE=3 SV=1	kpnu:LI86_23700/2.5e-211/ABC transporter substrate-binding protein; K05813 sn-glycerol 3-phosphate transport system substrate-binding protein	NA	Unigene679_All/5e-42/Bacterial extracellular solute-binding protein	NA
Unigene238_All	4787	1.18	4.17	1.821260524	0.005329884	*	0.001315328	EJK89831.1/9.2e-266/putative dehydratase [Klebsiella pneumoniae subsp. pneumoniae DSM 30104]	CP022997.1/0.0/CP022997.1 Klebsiella pneumoniae strain 721005, complete genome	sp|A6TBU8|RHMD_KLEP7/7.2e-243/L-rhamnonate dehydratase OS=Klebsiella pneumoniae subsp. pneumoniae (strain ATCC 700721 / MGH 78578) GN=rhmD PE=3 SV=1	kps:KPNJ2_01665/9.4e-247/Transporter, MFS superfamily protein	SPBC1683.12/1.6e-27/[G] KOG2533 Permease of the major facilitator superfamily	Unigene238_All/2.7e-38/Enolase C-terminal domain-like	NA
Unigene1728_All	479	13.17	45.61	1.792094825	0.018168009	*	0.00502542	AHM78067.1/2.7e-85/Outer membrane usher protein fimD [Klebsiella pneumoniae 30684/NJST258_2] >AHM83667.1 Outer membrane usher protein fimD [Klebsiella pneumoniae 30660/NJST258_1]	CP022997.1/0.0/CP022997.1 Klebsiella pneumoniae strain 721005, complete genome	sp|P30130|FIMD_ECOLI/3.2e-42/Outer membrane usher protein FimD OS=Escherichia coli (strain K12) GN=fimD PE=1 SV=2	kpnu:LI86_06200/4.1e-86/membrane protein; K07347 outer membrane usher protein	NA	Unigene1728_All/9.8e-63/Outer membrane usher protein	cellular_component:GO:0009279//cell outer membrane;GO:0016021//integral component of membrane;molecular_function:GO:0005215//transporter activity;
Unigene1436_All	4660	8.55	29.11	1.767518514	5.02E-16	Up	5.46E-17	WP_044245276.1/4.7e-267/two-component sensor histidine kinase [Klebsiella pneumoniae] >KMI76612.1 two-component system OmpR family, heavy metal sensor histidine kinase CusS [Klebsiella pneumoniae] >KSW30873.1 histidine kinase [Klebsiella pneumoniae] >SAU83552.1 sensor kinase CusS [Klebsiella pneumoniae] >SLP31307.1 sensor kinase CusS [Klebsiella pneumoniae] >SLP25776.1 sensor kinase CusS [Klebsie…	CP021859.1/0.0/CP021859.1 Klebsiella pneumoniae strain AR_0125, complete genome	sp|Q8XBY4|CUSS_ECO57/5.5e-179/Sensor kinase CusS OS=Escherichia coli O157:H7 GN=cusS PE=3 SV=1	ear:CCG31993/7.7e-254/Osmosensitive K+ channel histidine kinase KdpD (EC 2.7.3.-); K07644 two-component system, OmpR family, heavy metal sensor histidine kinase CusS [EC:2.7.13.3]	SPAC27E2.09/1.4e-12/[T] KOG0519 Sensory transduction histidine kinase	Unigene1436_All/8.9e-20/Histidine kinase-, DNA gyrase B-, and HSP90-like ATPase	NA
Unigene573_All	2502	0.99	3.34	1.754347672	0.138259062	*	0.053444	NA	CP022997.1/0.0/CP022997.1 Klebsiella pneumoniae strain 721005, complete genome	sp|P08310|CATB_PSEPU/8.5e-110/Muconate cycloisomerase 1 OS=Pseudomonas putida GN=catB PE=1 SV=4	kps:KPNJ2_02557/1.5e-216/Muconate cycloisomerase; K01856 muconate cycloisomerase [EC:5.5.1.1]	NA	Unigene573_All/4.8e-45/Enolase C-terminal domain-like	NA
Unigene1123_All	1943	5.18	17.46	1.753029556	0.000282765	Up	5.77E-05	NA	CP022997.1/0.0/CP022997.1 Klebsiella pneumoniae strain 721005, complete genome	sp|P9WG84|Y1877_MYCTO/2.2e-57/Uncharacterized MFS-type transporter MT1926 OS=Mycobacterium tuberculosis (strain CDC 1551 / Oshkosh) GN=MT1926 PE=3 SV=1	kpm:KPHS_52020/7.0e-185/multidrug resistance protein membrane translocase	SPBC3E7.06c/7.5e-29/[R] KOG0254 Predicted transporter (major facilitator superfamily)	Unigene1123_All/1.3e-18/Major Facilitator Superfamily	NA
Unigene836_All	1971	4.68	15.24	1.703282468	0.000956536	Up	0.000210326	EMH98794.1/7.2e-257/ribosomal protein S12 methylthiotransferase [Klebsiella pneumoniae RYC492]	CP022997.1/0.0/CP022997.1 Klebsiella pneumoniae strain 721005, complete genome	sp|B5R840|RIMO_SALG2/6.9e-248/Ribosomal protein S12 methylthiotransferase RimO OS=Salmonella gallinarum (strain 287/91 / NCTC 13346) GN=rimO PE=3 SV=1	kpr:KPR_3718/1.1e-257/rimO; highly similar to ribosomal protein S12 methylthiotransferase RimO from Klebsiella pneumoniae subsp. pneumoniae strain ATCC 700721 - MGH 78578 (sp|A6T6T1); K14441 ribosomal protein S12 methylthiotransferase [EC:2.8.4.4]	At4g36390/1.9e-40/[T] KOG2492 CDK5 activator-binding protein	Unigene836_All/6.1e-34/Radical SAM superfamily	NA
Unigene1413_All	661	7.28	23.12	1.667131042	0.060447531	*	0.01933614	OMJ05561.1/4.5e-123/pullulanase [Klebsiella pneumoniae]	CP022997.1/0.0/CP022997.1 Klebsiella pneumoniae strain 721005, complete genome	sp|P07811|PULA_KLEAE/1.4e-125/Pullulanase OS=Klebsiella aerogenes GN=pulA PE=1 SV=1	ag:AAA25124/6.8e-124/pulA; pullulanase; K01200 pullulanase [EC:3.2.1.41]	At5g04360/2.0e-42/[G] KOG0470 1,4-alpha-glucan branching enzyme/starch branching enzyme II	Unigene1413_All/9.2e-06/Alpha amylase, catalytic domain	NA
Unigene1534_All	493	247.09	779.25	1.657049625	2.26E-29	Up	1.88E-30	WP_002889874.1/8.5e-42/MULTISPECIES: Zn-finger protein [Enterobacteriaceae] >EFD84681.1 hypothetical protein HMPREF0485_01737 [Klebsiella sp. 1_1_55] >EJJ35490.1 Zn-finger protein [Klebsiella pneumoniae subsp. pneumoniae KPNIH2] >EJJ38330.1 Zn-finger protein [Klebsiella pneumoniae subsp. pneumoniae KPNIH4] >EJJ51568.1 Zn-finger protein [Klebsiella pneumoniae subsp. pneumoniae KPNIH6] >EJJ52027.1 …
moniae] >KSY94798.1 hypothetical protein APU15_10620 [Klebsiella pneumoniae] >KSY96373.1 hypothetical protein APU14_18740 [Klebsiella pneumoniae] >KSZ25792.1 hypothetical protein APU21_16565 [Klebsiella pneumoniae] >KSZ34762.1 hypothetical protein APU22_28830 [Klebsiella pneumoniae] >ALP77141.1 Zn-finger protein [Klebsiella pneumoniae] >KTG53592.1 Zn-finger protein [Klebsiella pneumoniae] >KTG541…
BL146_0014325 [Klebsiella pneumoniae] >OSV44215.1 hypothetical protein BL147_0019370 [Klebsiella pneumoniae] >OSV54436.1 hypothetical protein BL149_0017135 [Klebsiella pneumoniae] >OSV59749.1 hypothetical protein BL150_0013060 [Klebsiella pneumoniae] >OSV60126.1 hypothetical protein BL148_0002700 [Klebsiella pneumoniae] >OSV65755.1 hypothetical protein BL120_0027360 [Klebsiella pneumoniae] >OSV66…
iella pneumoniae] >OZL00703.1 hypothetical protein CEO70_24720 [Klebsiella pneumoniae] >OZL06244.1 hypothetical protein CEO69_24240 [Klebsiella pneumoniae] >OZL11701.1 hypothetical protein CEO68_24235 [Klebsiella pneumoniae] >OZL17344.1 hypothetical protein CEO67_23765 [Klebsiella pneumoniae] >OZL24377.1 hypothetical protein CEO66_03105 [Klebsiella pneumoniae] >OZL30764.1 hypothetical protein CEO…	CP022997.1/0.0/CP022997.1 Klebsiella pneumoniae strain 721005, complete genome	NA	kpa:KPNJ1_04453/1.3e-42/hypothetical protein	NA	NA	NA
Unigene1329_All	1375	1.88	5.78	1.620336831	0.199578494	*	0.0835662	WP_073557577.1/6.2e-191/PTS cellobiose transporter subunit IIC [Klebsiella pneumoniae] >APM41473.1 PTS cellobiose transporter subunit IIC [Klebsiella pneumoniae] >OMI91928.1 PTS cellobiose transporter subunit IIC [Klebsiella pneumoniae]	CP022997.1/0.0/CP022997.1 Klebsiella pneumoniae strain 721005, complete genome	sp|Q45400|PTEC_GEOSE/3.3e-55/PTS system cellobiose-specific EIIC component OS=Geobacillus stearothermophilus GN=celB PE=3 SV=1	sply:Q5A_012715/2.2e-185/licC_1; Lichenan permease IIC component; K02761 PTS system, cellobiose-specific IIC component	NA	Unigene1329_All/5.9e-49/Phosphotransferase system, EIIC	NA
Unigene1135_All	914	10.91	33.1	1.601180115	0.003058237	*	0.000718954	NA	CP022997.1/0.0/CP022997.1 Klebsiella pneumoniae strain 721005, complete genome	sp|P21158|CSGA_MYXXA/6.4e-15/C-factor OS=Myxococcus xanthus GN=csgA PE=1 SV=1	kpa:KPNJ1_03257/3.6e-131/Short chain dehydrogenase	7290912/1.4e-17/[R] KOG1611 Predicted short chain-type dehydrogenase	Unigene1135_All/1.1e-21/short chain dehydrogenase	NA
Unigene520_All	733	5.14	15.56	1.598001796	0.130948236	*	0.0492396	WP_002886979.1/4.5e-140/MULTISPECIES: phosphodiesterase [Klebsiella] >YP_005224834.1 putative phosphohydrolase [Klebsiella pneumoniae subsp. pneumoniae HS11286] >AEJ96224.1 putative phosphohydrolase [Klebsiella pneumoniae KCTC 2242] >AEW59232.1 putative phosphohydrolase [Klebsiella pneumoniae subsp. pneumoniae HS11286] >EJJ34798.1 putative phosphohydrolase [Klebsiella pneumoniae subsp. pneumoniae…
phate phosphodiesterase CpdA [Klebsiella pneumoniae] >KMX27478.1 3',5'-cyclic adenosine monophosphate phosphodiesterase CpdA [Klebsiella pneumoniae] >KMX27724.1 3',5'-cyclic adenosine monophosphate phosphodiesterase CpdA [Klebsiella pneumoniae] >KMX36035.1 3',5'-cyclic adenosine monophosphate phosphodiesterase CpdA [Klebsiella pneumoniae] >KMX46735.1 3',5'-cyclic adenosine monophosphate phosphodi…
iae] >OVQ04925.1 phosphodiesterase [Klebsiella pneumoniae] >OVQ06852.1 phosphodiesterase [Klebsiella pneumoniae] >OVQ13864.1 phosphodiesterase [Klebsiella pneumoniae] >OVQ14799.1 phosphodiesterase [Klebsiella pneumoniae] >OVQ19514.1 phosphodiesterase [Klebsiella pneumoniae] >OVQ29598.1 phosphodiesterase [Klebsiella pneumoniae] >OVQ30305.1 phosphodiesterase [Klebsiella pneumoniae] >OVQ38516.1 phos…	CP022997.1/0.0/CP022997.1 Klebsiella pneumoniae strain 721005, complete genome	sp|E3GCF1|CPDA_ENTLS/5.0e-127/3',5'-cyclic adenosine monophosphate phosphodiesterase CpdA OS=Enterobacter lignolyticus (strain SCF1) GN=cpdA PE=3 SV=1	kps:KPNJ2_04875/6.8e-141/3',5'-cyclic-nucleotide phosphodiesterase; K03651 3',5'-cyclic-AMP phosphodiesterase [EC:3.1.4.53]	NA	Unigene520_All/2.7e-14/Calcineurin-like phosphoesterase	molecular_function:GO:0046872//metal ion binding;GO:0000166//nucleotide binding;GO:0004115//3',5'-cyclic-AMP phosphodiesterase activity;
Unigene623_All	2244	1.48	4.42	1.578449194	0.131152206	*	0.0492396	CAL62196.1/2.9e-185/Conserved hypothetical protein, putative peroxidase [Herminiimonas arsenicoxydans] >AFG30105.1 putative peroxidase [Pseudomonas aeruginosa]	CP021775.1/0.0/CP021775.1 Pseudomonas aeruginosa strain Pa58, complete genome	sp|P76536|YFEX_ECOLI/2.2e-32/Probable deferrochelatase/peroxidase YfeX OS=Escherichia coli (strain K12) GN=yfeX PE=1 SV=2	har:HEAR2053/4.3e-186/Conserved hypothetical protein, putative peroxidase; K07223 putative iron-dependent peroxidase	NA	Unigene623_All/7.8e-87/Dyp-type peroxidase family	molecular_function:GO:0020037//heme binding;GO:0004601//peroxidase activity;
Unigene62_All	1314	3.3	9.73	1.559973781	0.085274893	*	0.0294722	WP_002904248.1/1.0e-214/MULTISPECIES: 5-methyltetrahydropteroyltriglutamate--homocysteine S-methyltransferase [Enterobacteriaceae] >YP_005226837.1 5-methyltetrahydropteroyltriglutamate/homocysteine S-methyltransferase [Klebsiella pneumoniae subsp. pneumoniae HS11286] >AEW61235.1 5-methyltetrahydropteroyltriglutamate--homocysteine methyltransferase [Klebsiella pneumoniae subsp. pneumoniae HS11286]…
-methyltetrahydropteroyltriglutamate-homocysteine methyltransferase [Klebsiella pneumoniae] >KMD00766.1 5-methyltetrahydropteroyltriglutamate-homocysteine methyltransferase [Klebsiella pneumoniae] >KMD04707.1 5-methyltetrahydropteroyltriglutamate-homocyst
ropteroyltriglutamate--homocysteine S-methyltransferase [Klebsiella pneumoniae] >ARA56315.1 5-methyltetrahydropteroyltriglutamate--homocysteine S-methyltransferase [Klebsiella pneumoniae] >SLX26551.1 methionine synthase II [Klebsiella pneumoniae] >SLO02766.1 methionine synthase II [Klebsiella pneumoniae] >SLZ35953.1 methionine synthase II [Klebsiella pneumoniae] >SLX06333.1 methionine synthase II…
-methyltransferase [Klebsiella pneumoniae] >OVK55037.1 5-methyltetrahydropteroyltriglutamate--homocysteine S-methyltransferase [Klebsiella pneumoniae] >OVK60861.1 5-methyltetrahydropteroyltriglutamate--homocysteine S-methyltransferase [Klebsiella pneumoni
oniae] >OZQ38398.1 5-methyltetrahydropteroyltriglutamate--homocysteine S-methyltransferase [Klebsiella pneumoniae] >OZQ50238.1 5-methyltetrahydropteroyltriglutamate--homocysteine S-methyltransferase [Klebsiella pneumoniae] >OZQ59993.1 5-methyltetrahydropteroyltriglutamate--homocysteine S-methyltransferase [Klebsiella pneumoniae] >OZR14870.1 5-methyltetrahydropteroyltriglutamate--homocysteine S-me…	CP022997.1/0.0/CP022997.1 Klebsiella pneumoniae strain 721005, complete genome	sp|P42318|YXJG_BACSU/4.7e-120/Uncharacterized protein YxjG OS=Bacillus subtilis (strain 168) GN=yxjG PE=4 SV=3	kpne:KU54_013540/1.5e-215/methionine synthase; K00549 5-methyltetrahydropteroyltriglutamate--homocysteine methyltransferase [EC:2.1.1.14]	NA	Unigene62_All/4.8e-13/Cobalamin-independent synthase, Catalytic domain	biological_process:GO:0009086//methionine biosynthetic process;molecular_function:GO:0008168//methyltransferase activity;GO:0008270//zinc ion binding;GO:0003871//5-methyltetrahydropteroyltriglutamate-homocysteine S-methyltransferase activity;
Unigene1186_All	658	43.14	126.74	1.554773839	5.33E-07	Up	8.92E-08	OKV64132.1/2.2e-45/IS5 family transposase, partial [Escherichia coli] >OKV67452.1 IS5 family transposase, partial [Escherichia coli]	CP021859.1/0.0/CP021859.1 Klebsiella pneumoniae strain AR_0125, complete genome	sp|P76071|INSH5_ECOLI/4.6e-47/Transposase InsH for insertion sequence element IS5Y OS=Escherichia coli (strain K12) GN=insH5 PE=3 SV=1	ecle:ECNIH2_05455/3.3e-46/transposase; K07481 transposase, IS5 family	NA	NA	NA
Unigene1364_All	3604	1.13	3.31	1.550508444	0.085130848	*	0.0294722	SBL74240.1/0.0e+00/transcription-repair coupling factor [Klebsiella oxytoca]	CP022997.1/0.0/CP022997.1 Klebsiella pneumoniae strain 721005, complete genome	sp|P30958|MFD_ECOLI/0.0e+00/Transcription-repair-coupling factor OS=Escherichia coli (strain K12) GN=mfd PE=1 SV=2	koc:AB185_24725/0.0e+00/transcription-repair coupling factor; K03723 transcription-repair coupling factor (superfamily II helicase) [EC:3.6.4.-]	At3g02060/1.0e-108/[A] KOG0344 ATP-dependent RNA helicase	Unigene1364_All/3.5e-31/TRCF domain	NA
Unigene2298_All	292	4.55	13.3	1.547487795	0.656697403	*	0.434726	WP_078232819.1/1.0e-47/DUF3383 domain-containing protein [Escherichia coli] >AQV80132.1 hypothetical protein BE962_18675 [Escherichia coli]	CP022997.1/0.0/CP022997.1 Klebsiella pneumoniae strain 721005, complete genome	NA	kpm:KPHS_22740/1.6e-48/putative bacteriophage protein	NA	NA	NA
Unigene1307_All	2277	65.35	191	1.547313497	6.77E-40	Up	4.83E-41	AHM80189.1/0.0e+00/Ferric aerobactin receptor precursor [Klebsiella pneumoniae 30684/NJST258_2] >AHM85824.1 Ferric aerobactin receptor precursor [Klebsiella pneumoniae 30660/NJST258_1] >CDQ54045.1 iutA [Klebsiella pneumoniae]	CP022997.1/0.0/CP022997.1 Klebsiella pneumoniae strain 721005, complete genome	sp|Q6U607|IUTA_KLEPN/0.0e+00/Ferric aerobactin receptor OS=Klebsiella pneumoniae GN=iutA PE=1 SV=1	ror:RORB6_09115/0.0e+00/Aerobactin siderophore receptor IutA; K02014 iron complex outermembrane recepter protein	NA	Unigene1307_All/9.7e-30/TonB dependent receptor	NA
Unigene1167_All	362	6.5	18.72	1.526068812	0.41202	*	0.2289	NA	CP022997.1/0.0/CP022997.1 Klebsiella pneumoniae strain 721005, complete genome	NA	NA	NA	NA	NA
Unigene1795_All	405	2.76	7.9	1.517184386	0.654385088	*	0.434726	WP_048261730.1/3.0e-69/DUF927 domain-containing protein [Klebsiella pneumoniae] >KMB97949.1 hypothetical protein SL68_03894 [Klebsiella pneumoniae]	CP022997.1/0.0/CP022997.1 Klebsiella pneumoniae strain 721005, complete genome	NA	kpm:KPHS_48150/4.5e-70/putative prophage protein; K06919 putative DNA primase/helicase	NA	NA	molecular_function:GO:0016779//nucleotidyltransferase activity;
CL36.Contig1_All	477	2.21	6.26	1.502116288	0.656117793	*	0.434726	ASY91323.1/3.1e-73/Plasmid SOS inhibition protein B (plasmid) [Enterobacter cloacae]	CP023187.1/0.0/CP023187.1 Klebsiella michiganensis strain K518 plasmid pK518_NDM1, complete sequence	sp|P10032|PSIB2_ECOLX/4.6e-41/Protein PsiB OS=Escherichia coli GN=psiB PE=4 SV=1	cfar:CI104_27855/9.8e-72/psiB; conjugation system SOS inhibitor PsiB	NA	CL36.Contig1_All/3.7e-62/Plasmid SOS inhibition protein (PsiB)	NA
Unigene1696_All	1233	41.75	117.54	1.493303701	2.33E-12	Up	2.90E-13	WP_002898883.1/1.5e-111/MULTISPECIES: transcriptional regulator [Enterobacterales] >YP_005226215.1 transcriptional regulator [Klebsiella pneumoniae subsp. pneumoniae HS11286] >ABR76474.1 hypothetical transcriptional regulator [Klebsiella pneumoniae subsp. pneumoniae MGH 78578] >BAH62745.1 hypothetical transcriptional regulator [Klebsiella pneumoniae subsp. pneumoniae NTUH-K2044] >EEW40228.1 HTH-t…
MA15192.1 HTH-type transcriptional regulator RutR [Klebsiella pneumoniae] >KMA26084.1 HTH-type transcriptional regulator RutR [Klebsiella pneumoniae] >KMA30177.1 HTH-type transcriptional regulator RutR [Klebsiella pneumoniae] >KMA42810.1 HTH-type transcriptional regulator RutR [Klebsiella pneumoniae] >KMA43572.1 HTH-type transcriptional regulator RutR [Klebsiella pneumoniae] >KMA44738.1 HTH-type …
oniae] >SBX47502.1 transcriptional regulator RutR [Klebsiella pneumoniae] >SBY93240.1 transcriptional regulator RutR [Klebsiella pneumoniae] >SBZ34593.1 transcriptional regulator RutR [Klebsiella pneumoniae] >SBX42616.1 transcriptional regulator RutR [Klebsiella pneumoniae] >SBW93583.1 transcriptional regulator RutR [Klebsiella pneumoniae] >SBX24639.1 transcriptional regulator RutR [Klebsiella pn…
scriptional regulator RutR [Klebsiella pneumoniae] >SLY62195.1 transcriptional regulator RutR [Klebsiella pneumoniae] >SLW57828.1 transcriptional regulator RutR [Klebsiella pneumoniae] >SLV36836.1 transcriptional regulator RutR [Klebsiella pneumoniae] >SLW57053.1 transcriptional regulator RutR [Klebsiella pneumoniae] >SLX01183.1 transcriptional regulator RutR [Klebsiella pneumoniae] >SLZ90271.1 t…
Klebsiella pneumoniae] >OVR81057.1 pyrimidine utilization regulatory protein R [Klebsiella pneumoniae] >OVR81323.1 pyrimidine utilization regulatory protein R [Klebsiella pneumoniae] >OVR92506.1 pyrimidine utilization regulatory protein R [Klebsiella pneumoniae] >OVS03810.1 pyrimidine utilization regulatory protein R [Klebsiella pneumoniae] >OVS04381.1 pyrimidine utilization regulatory protein R …
PAB10050.1 pyrimidine utilization regulatory protein R [Klebsiella pneumoniae] >PAB17594.1 pyrimidine utilization regulatory protein R [Klebsiella pneumoniae] >PAB19159.1 pyrimidine utilization regulatory protein R [Klebsiella pneumoniae] >PAB46776.1 pyrimidine utilization regulatory protein R [Klebsiella pneumoniae] >PAB51609.1 pyrimidine utilization regulatory protein R [Klebsiella pneumoniae] …	CP022997.1/0.0/CP022997.1 Klebsiella pneumoniae strain 721005, complete genome	sp|P0ACU4|RUTR_SHIFL/1.7e-95/HTH-type transcriptional regulator RutR OS=Shigella flexneri GN=rutR PE=3 SV=1	kpq:KPR0928_09760/2.3e-112/transcriptional regulator; K09017 TetR/AcrR family transcriptional regulator	NA	Unigene1696_All/5.4e-59/YcdC-like protein, C-terminal region	biological_process:GO:0045892//negative regulation of transcription, DNA-templated;GO:0006351//transcription, DNA-templated;molecular_function:GO:0003677//DNA binding;
Unigene1119_All	758	1.23	3.45	1.487938046	0.655539206	*	0.434726	NA	CP022997.1/0.0/CP022997.1 Klebsiella pneumoniae strain 721005, complete genome	NA	kpg:KPNIH32_20920/2.6e-135/tail protein	NA	Unigene1119_All/0.0041/Baculovirus polyhedron envelope protein, PEP, C terminus	NA
Unigene430_All	636	1.53	4.28	1.484079144	0.659026117	*	0.434726	AHM79963.1/2.4e-113/hypothetical protein KPNJ2_03183 [Klebsiella pneumoniae 30684/NJST258_2] >AHM85597.1 hypothetical protein KPNJ1_03191 [Klebsiella pneumoniae 30660/NJST258_1] >CDQ55729.1 licH [Klebsiella pneumoniae]	CP022997.1/0.0/CP022997.1 Klebsiella pneumoniae strain 721005, complete genome	sp|P46320|LICH_BACSU/3.4e-63/Probable 6-phospho-beta-glucosidase OS=Bacillus subtilis (strain 168) GN=licH PE=2 SV=1	kph:KPNIH24_17135/1.2e-104/diacetylchitobiose-6-phosphate hydrolase; K01222 6-phospho-beta-glucosidase [EC:3.2.1.86]	NA	Unigene430_All/1.5e-61/Family 4 glycosyl hydrolase	NA
Unigene844_All	723	2.61	7.3	1.483846657	0.412454162	*	0.2289	WP_023328369.1/1.4e-133/glycoporin [Klebsiella pneumoniae] >ESN01804.1 glycoporin [Klebsiella pneumoniae MGH 30]	CP022997.1/0.0/CP022997.1 Klebsiella pneumoniae strain 721005, complete genome	NA	kpc:KPNIH10_21545/2.1e-134/porin	NA	Unigene844_All/2e-110/Porin-like glycoporin RafY	NA
Unigene1530_All	735	1.28	3.58	1.483815777	0.658442391	*	0.434726	AHM78050.1/6.7e-91/Hypothetical protein KPNJ2_01270 [Klebsiella pneumoniae 30684/NJST258_2] >CDQ52691.1 unnamed protein product [Klebsiella pneumoniae]	CP022997.1/0.0/CP022997.1 Klebsiella pneumoniae strain 721005, complete genome	sp|A8ANM6|ALAE_CITK8/2.4e-65/L-alanine exporter AlaE OS=Citrobacter koseri (strain ATCC BAA-895 / CDC 4225-83 / SGSC4696) GN=alaE PE=3 SV=2	kpx:PMK1_00475/2.8e-78/alaE; L-alanine exporter AlaE	NA	Unigene1530_All/5.5e-67/L-alanine exporter	biological_process:GO:0032973//amino acid export;cellular_component:GO:0005887//integral component of plasma membrane;molecular_function:GO:0034639//L-amino acid efflux transmembrane transporter activity;
CL63.Contig2_All	789	2.35	6.57	1.483232614	0.411586751	*	0.2289	NA	NA	sp|Q92J29|COX3_RICCN/1.1e-60/Probable cytochrome c oxidase subunit 3 OS=Rickettsia conorii (strain ATCC VR-613 / Malish 7) GN=ctaE PE=3 SV=2	apb:SAR116_1115/2.9e-68/cytochrome-c oxidase; K02276 cytochrome c oxidase subunit III [EC:1.9.3.1]	HsMi005/8.1e-139/[C] KOG4664 Cytochrome oxidase subunit III and related proteins	NA	NA
Unigene1556_All	718	1.32	3.68	1.479167837	0.654961639	*	0.434726	CDL09582.1/6.2e-126/Permease of the drug/metabolite transporter (DMT) superfamily [Klebsiella pneumoniae IS43]	CP022997.1/0.0/CP022997.1 Klebsiella pneumoniae strain 721005, complete genome	sp|Q07835|YXXF_BACSU/3.8e-23/Uncharacterized transporter YxxF OS=Bacillus subtilis (strain 168) GN=yxxF PE=3 SV=2	kpz:KPNIH27_15315/9.4e-127/multidrug DMT transporter permease	NA	Unigene1556_All/8.9e-24/EamA-like transporter family	NA
Unigene955_All	1980	0.42	1.17	1.478047297	0.659610878	*	0.434726	WP_004148971.1/1.6e-301/MULTISPECIES: Na+/H+ antiporter [Enterobacterales] >ABR77859.1 putative sodium:hydrogen antiporter [Klebsiella pneumoniae subsp. pneumoniae MGH 78578] >AEJ98921.1 putative sodium:hydrogen antiporter [Klebsiella pneumoniae KCTC 2242] >EJK89625.1 putative sodium:hydrogen antiporter [Klebsiella pneumoniae subsp. pneumoniae DSM 30104] >EKB66938.1 Na+/H+ antiporter [Klebsiella …
H+ antiporter [Klebsiella pneumoniae] >SLX47634.1 Na+/H+ antiporter [Klebsiella pneumoniae] >SLU83160.1 Na+/H+ antiporter [Klebsiella pneumoniae] >SLX85915.1 Na+/H+ antiporter [Klebsiella pneumoniae] >SLU80787.1 Na+/H+ antiporter [Klebsiella pneumoniae] >SLY85806.1 Na+/H+ antiporter [Klebsiella pneumoniae] >SLW68281.1 Na+/H+ antiporter [Klebsiella pneumoniae] >SLW88545.1 Na+/H+ antiporter [Klebsi…	CP022997.1/0.0/CP022997.1 Klebsiella pneumoniae strain 721005, complete genome	sp|P32703|YJCE_ECOLI/1.7e-97/Uncharacterized Na(+)/H(+) exchanger YjcE OS=Escherichia coli (strain K12) GN=yjcE PE=3 SV=1	kpy:KPNIH31_16635/2.5e-302/sodium:proton antiporter; K03316 monovalent cation:H+ antiporter, CPA1 family	SPAC15A10.06/2.2e-20/[P] KOG1965 Sodium/hydrogen exchanger protein	Unigene955_All/2e-64/Sodium/hydrogen exchanger family	cellular_component:GO:0016021//integral component of membrane;molecular_function:GO:0015299//solute:proton antiporter activity;
Unigene908_All	3256	273.69	761.94	1.477134672	1.82E-213	Up	3.08E-215	AHM81755.1/2.6e-219/Permease [Klebsiella pneumoniae 30684/NJST258_2] >AHM87437.1 Permease [Klebsiella pneumoniae 30660/NJST258_1]	CP022997.1/0.0/CP022997.1 Klebsiella pneumoniae strain 721005, complete genome	sp|B5BKK5|ULAE_SALPK/2.3e-131/L-ribulose-5-phosphate 3-epimerase UlaE OS=Salmonella paratyphi A (strain AKU_12601) GN=ulaE PE=3 SV=1	koc:AB185_33615/2.5e-203/MFS transporter	At5g16150/3.6e-07/[R] KOG0254 Predicted transporter (major facilitator superfamily)	Unigene908_All/1.8e-37/Major Facilitator Superfamily	biological_process:GO:0055085//transmembrane transport;cellular_component:GO:0016021//integral component of membrane;
Unigene482_All	1195	0.73	2.03	1.475511358	0.653235026	*	0.434726	WP_004151569.1/7.1e-151/MULTISPECIES: hypothetical protein [Klebsiella] >YP_005226702.1 hypothetical protein KPHS_24020 [Klebsiella pneumoniae subsp. pneumoniae HS11286] >EHL91785.1 hypothetical protein HMPREF1024_03307 [Klebsiella sp. 4_1_44FAA] >AEW61100.1 hypothetical protein KPHS_24020 [Klebsiella pneumoniae subsp. pneumoniae HS11286] >EJJ40966.1 hypothetical protein KPNIH2_11744 [Klebsiella …
hypothetical protein BAY47_14980 [Klebsiella pneumoniae] >ODO91423.1 hypothetical protein BAY51_17935 [Klebsiella pneumoniae] >ODP00211.1 hypothetical protein BAY54_09320 [Klebsiella pneumoniae] >OEJ67943.1 hypothetical protein BHU60_14150 [Klebsiella pneumoniae] >OFI20386.1 hypothetical protein BEE61_17915 [Klebsiella pneumoniae] >SAS70302.1 protein ydcF [Klebsiella pneumoniae] >SAR51683.1 prote…
CEO57_20600 [Klebsiella pneumoniae] >OZL80153.1 hypothetical protein CEO56_15665 [Klebsiella pneumoniae] >OZL85693.1 hypothetical protein CEO55_16325 [Klebsiella pneumoniae] >OZL91367.1 hypothetical protein CEO54_16375 [Klebsiella pneumoniae] >OZL97503.1 hypothetical protein CEO53_14785 [Klebsiella pneumoniae] >OZM05943.1 hypothetical protein CEO52_00645 [Klebsiella pneumoniae] >OZM07431.1 hypoth…	CP022997.1/0.0/CP022997.1 Klebsiella pneumoniae strain 721005, complete genome	sp|P34209|YDCF_ECOLI/3.8e-76/Protein YdcF OS=Escherichia coli (strain K12) GN=ydcF PE=1 SV=3	kpnu:LI86_14120/1.1e-151/hypothetical protein	NA	Unigene482_All/5.1e-14/DUF218 domain	NA
Unigene651_All	1109	1.59	4.42	1.475019604	0.413325238	*	0.2289	KUF51520.1/2.1e-189/hypothetical protein AOT21_05299 [Klebsiella pneumoniae]	CP022997.1/0.0/CP022997.1 Klebsiella pneumoniae strain 721005, complete genome	NA	kps:KPNJ2_04850/7.1e-182/HNH endonuclease family protein; K07454 putative restriction endonuclease	NA	Unigene651_All/1.5e-08/HNH endonuclease	NA
Unigene1641_All	1785	0.47	1.3	1.467778961	0.653809551	*	0.434726	WP_074193573.1/3.7e-220/MULTISPECIES: uracil-DNA glycosylase [Klebsiella] >EZQ88058.1 DNA polymerase III subunit alpha [Klebsiella pneumoniae CHS 21] >SAQ18770.1 putative DNA polymerase III alpha subunit [Klebsiella oxytoca] >SBZ02158.1 putative DNA polymerase III alpha subunit [Klebsiella pneumoniae] >OXS89203.1 uracil-DNA glycosylase [Klebsiella pneumoniae] >OYG23937.1 uracil-DNA glycosylase [K…	CP022128.1/0.0/CP022128.1 Klebsiella pneumoniae strain DHQP1605752_NV plasmid p1605752FIB_2, complete sequence	sp|O68770|DPO3A_YERPE/1.3e-205/DNA polymerase III subunit alpha OS=Yersinia pestis GN=dnaE PE=3 SV=2	kpx:PMK1_b00077/2.4e-219/dnaE; DNA polymerase III subunit alpha; K02337 DNA polymerase III subunit alpha [EC:2.7.7.7]	NA	Unigene1641_All/4.5e-15/Helix-hairpin-helix motif	NA
Unigene702_All	1280	0.68	1.88	1.46712601	0.657278037	*	0.434726	WP_047719033.1/1.6e-204/amino acid transporter [Klebsiella pneumoniae] >AKL31946.1 amino acid transporter [Klebsiella pneumoniae] >ALR28009.1 amino acid transporter [Klebsiella pneumoniae]	CP022997.1/0.0/CP022997.1 Klebsiella pneumoniae strain 721005, complete genome	sp|A0A0H2VDI7|CYCA_ECOL6/4.6e-104/D-serine/D-alanine/glycine transporter OS=Escherichia coli O6:H1 (strain CFT073 / ATCC 700928 / UPEC) GN=cycA PE=1 SV=1	kpa:KPNJ1_02997/2.4e-205/D-serine/D-alanine/glycine transporter; K03293 amino acid transporter, AAT family	SPBPB2B2.01/7.9e-27/[E] KOG1286 Amino acid transporters	Unigene702_All/6.5e-66/Amino acid permease	cellular_component:GO:0016021//integral component of membrane;molecular_function:GO:0015171//amino acid transmembrane transporter activity;
Unigene929_All	1928	0.87	2.4	1.4639471	0.412889241	*	0.2289	CDO16707.1/0.0e+00/unnamed protein product [Klebsiella pneumoniae]	CP022997.1/0.0/CP022997.1 Klebsiella pneumoniae strain 721005, complete genome	sp|Q8P8Y5|Y2094_XANCP/1.3e-44/Uncharacterized esterase XCC2094 OS=Xanthomonas campestris pv. campestris (strain ATCC 33913 / DSM 3586 / NCPPB 528 / LMG 568 / P 25) GN=XCC2094 PE=3 SV=1	kpne:KU54_025145/0.0e+00/hydrolase	NA	Unigene929_All/7e-116/Tannase and feruloyl esterase	molecular_function:GO:0016787//hydrolase activity;
Unigene1482_All	1266	0.69	1.9	1.461331152	0.657859699	*	0.434726	WP_002916048.1/2.8e-238/MULTISPECIES: oligogalacturonate lyase [Enterobacterales] >YP_005228633.1 translocation protein TolB precursor [Klebsiella pneumoniae subsp. pneumoniae HS11286] >BAH65047.1 translocation protein TolB precursor [Klebsiella pneumoniae subsp. pneumoniae NTUH-K2044] >EGF60859.1 putative oligogalacturonate lyase [Klebsiella sp. MS 92-3] >AEJ99740.1 Oligogalacturonide lyase [Kle…
lyase [Klebsiella pneumoniae] >KMH57527.1 oligogalacturonide lyase [Klebsiella pneumoniae] >KMH65739.1 oligogalacturonide lyase [Klebsiella pneumoniae] >KMH69095.1 oligogalacturonide lyase [Klebsiella pneumoniae] >KMH77689.1 oligogalacturonide lyase [Klebsiella pneumoniae] >KMH83451.1 oligogalacturonide lyase [Klebsiella pneumoniae] >KMH94403.1 oligogalacturonide lyase [Klebsiella pneumoniae] >KM…
6.1 oligogalacturonate lyase [Klebsiella pneumoniae] >APP63045.1 oligogalacturonate lyase [Klebsiella pneumoniae] >APP68909.1 oligogalacturonate lyase [Klebsiella pneumoniae] >APQ24717.1 Oligogalacturonate lyase [Klebsiella pneumoniae] >APR46812.1 oligogalacturonate lyase [Klebsiella pneumoniae] >OLL07228.1 oligogalacturonate lyase [Klebsiella pneumoniae subsp. pneumoniae] >OLL66111.1 oligogalact…
cturonate lyase [Klebsiella pneumoniae] >OWA69767.1 oligogalacturonate lyase [Klebsiella pneumoniae] >OWA80033.1 oligogalacturonate lyase [Klebsiella pneumoniae] >OWA82962.1 oligogalacturonate lyase [Klebsiella pneumoniae] >OWA89134.1 oligogalacturonate lyase [Klebsiella pneumoniae] >OWA96280.1 oligogalacturonate lyase [Klebsiella pneumoniae] >OWB01781.1 oligogalacturonate lyase [Klebsiella pneum…	CP022997.1/0.0/CP022997.1 Klebsiella pneumoniae strain 721005, complete genome	sp|P21258|OGL_DICD3/4.8e-162/Oligogalacturonate lyase OS=Dickeya dadantii (strain 3937) GN=ogl PE=2 SV=2	ror:RORB6_23245/5.7e-220/oligogalacturonide lyase; K01730 oligogalacturonide lyase [EC:4.2.2.6]	NA	Unigene1482_All/1.7e-209/Oligogalacturonate lyase	biological_process:GO:0045490//pectin catabolic process;molecular_function:GO:0047487//oligogalacturonide lyase activity;
Unigene1333_All	3689	270.27	736.85	1.446969579	5.39E-228	Up	7.88E-230	BAH64004.1/3.0e-248/putative permease of the major facilitator superfamily [Klebsiella pneumoniae subsp. pneumoniae NTUH-K2044] >EJK90770.1 putative permease of the major facilitator superfamily [Klebsiella pneumoniae subsp. pneumoniae DSM 30104] >AFQ65269.1 metabolite/H symporter, major facilitator superfamily (MFS) [Klebsiella pneumoniae subsp. pneumoniae 1084] >CCN30343.1 citrate:proton sympor…	CP022997.1/0.0/CP022997.1 Klebsiella pneumoniae strain 721005, complete genome	sp|P16482|CITH_KLEPN/3.3e-235/Citrate-proton symporter OS=Klebsiella pneumoniae GN=citH PE=3 SV=1	pant:PSNIH1_p00195/3.6e-222/citrate-proton symporter; K03288 MFS transporter, MHS family, citrate/tricarballylate:H+ symporter	At2g20780/5.3e-07/[R] KOG0254 Predicted transporter (major facilitator superfamily)	Unigene1333_All/7.8e-33/Sugar (and other) transporter	biological_process:GO:0055085//transmembrane transport;cellular_component:GO:0016021//integral component of membrane;molecular_function:GO:0005215//transporter activity;
Unigene1644_All	3436	2.85	7.4	1.376563351	0.011762216	*	0.00309532	WP_004198592.1/0.0e+00/MULTISPECIES: acetolactate synthase large subunit biosynthetic type [Klebsiella] >EMI38544.1 acetolactate synthase, large subunit, biosynthetic type [Klebsiella pneumoniae VA360] >ERO77208.1 acetolactate synthase isozyme 1 large subunit [Klebsiella pneumoniae BIDMC 16] >ERO82241.1 acetolactate synthase isozyme 1 large subunit [Klebsiella pneumoniae BIDMC 18C] >ERO88175.1 ac…
.1 acetolactate synthase large subunit [Klebsiella pneumoniae] >SBI02607.1 acetolactate synthase large subunit [Klebsiella pneumoniae] >SAV33468.1 acetolactate synthase large subunit [Klebsiella pneumoniae] >SBJ25438.1 acetolactate synthase large subunit [Klebsiella pneumoniae] >SBK08776.1 acetolactate synthase large subunit [Klebsiella pneumoniae] >SBJ62487.1 acetolactate synthase large subunit …
actate synthase, large subunit, biosynthetic type [Klebsiella pneumoniae] >OVI88133.1 acetolactate synthase, large subunit, biosynthetic type [Klebsiella pneumoniae] >OVJ10824.1 acetolactate synthase, large subunit, biosynthetic type [Klebsiella pneumoniae] >OVJ17710.1 acetolactate synthase, large subunit, biosynthetic type [Klebsiella pneumoniae] >OVJ19715.1 acetolactate synthase, large subunit,…	CP022997.1/0.0/CP022997.1 Klebsiella pneumoniae strain 721005, complete genome	sp|P08142|ILVB_ECOLI/1.2e-292/Acetolactate synthase isozyme 1 large subunit OS=Escherichia coli (strain K12) GN=ilvB PE=1 SV=1	kpq:KPR0928_25575/0.0e+00/acetolactate synthase catalytic subunit; K01652 acetolactate synthase I/II/III large subunit [EC:2.2.1.6]	At3g48560/1.5e-133/[EH] KOG4166 Thiamine pyrophosphate-requiring enzyme	Unigene1644_All/5.3e-59/Thiamine pyrophosphate enzyme, N-terminal TPP binding domain	biological_process:GO:0009099//valine biosynthetic process;GO:0009097//isoleucine biosynthetic process;molecular_function:GO:0000287//magnesium ion binding;GO:0050660//flavin adenine dinucleotide binding;GO:0030976//thiamine pyrophosphate binding;GO:0003984//acetolactate synthase activity;
Unigene263_All	1035	4.3	11.15	1.374635145	0.1657045	*	0.0662818	WP_004143408.1/3.6e-143/MULTISPECIES: DeoR/GlpR transcriptional regulator [Enterobacteriaceae] >YP_005226943.1 DeoR transcriptional regulator [Klebsiella pneumoniae subsp. pneumoniae HS11286] >ABR77132.1 putative bacterial regulatory protein, DeoR [Klebsiella pneumoniae subsp. pneumoniae MGH 78578] >BAH63413.1 putative DeoR-family bacterial regulatory protein [Klebsiella pneumoniae subsp. pneumon…
niae] >SLP87957.1 L-fucose operon activator [Klebsiella pneumoniae] >SLP69202.1 L-fucose operon activator [Klebsiella pneumoniae] >SLP48109.1 L-fucose operon activator [Klebsiella pneumoniae] >SLO66525.1 L-fucose operon activator [Klebsiella pneumoniae] >SLS86121.1 L-fucose operon activator [Klebsiella pneumoniae] >SLO35768.1 L-fucose operon activator [Klebsiella pneumoniae] >SLP78444.1 L-fucose …	CP022997.1/0.0/CP022997.1 Klebsiella pneumoniae strain 721005, complete genome	sp|O05261|YULB_BACSU/5.3e-34/Uncharacterized HTH-type transcriptional regulator YulB OS=Bacillus subtilis (strain 168) GN=yulB PE=4 SV=1	kpb:FH42_04525/5.5e-144/alkaline phosphatase; K02430 DeoR family transcriptional regulator, L-fucose operon activator	NA	Unigene263_All/2.2e-40/DeoR C terminal sensor domain	biological_process:GO:0006351//transcription, DNA-templated;cellular_component:GO:0005622//intracellular;molecular_function:GO:0003677//DNA binding;GO:0003700//DNA binding transcription factor activity;
CL19.Contig4_All	21683	302.32	783.45	1.373764781	0	Up	0	WP_015367912.1/0.0e+00/mechanosensitive channel MscK [Klebsiella aerogenes] >CCG31384.1 Potassium efflux system KefA protein / Small-conductance mechanosensitive channel [Klebsiella aerogenes EA1509E]	CP022997.1/0.0/CP022997.1 Klebsiella pneumoniae strain 721005, complete genome	sp|P77338|MSCK_ECOLI/0.0e+00/Mechanosensitive channel MscK OS=Escherichia coli (strain K12) GN=mscK PE=1 SV=1	ecle:ECNIH2_06095/0.0e+00/multidrug transporter; K18138 multidrug efflux pump	At5g56030/1.2e-122/[O] KOG0019 Molecular chaperone (HSP90 family)	CL19.Contig4_All/6.1e-94/Mechanosensitive ion channel inner membrane domain 1	biological_process:GO:0055085//transmembrane transport;cellular_component:GO:0016021//integral component of membrane;
Unigene978_All	1156	3.04	7.72	1.344529524	0.250497188	*	0.112504	WP_004200243.1/2.3e-138/ABC transporter substrate-binding protein [Klebsiella pneumoniae] >YP_005227410.1 ABC transporter substrate-binding protein [Klebsiella pneumoniae subsp. pneumoniae HS11286] >AEW61808.1 putative ABC transport system periplasmic binding component [Klebsiella pneumoniae subsp. pneumoniae HS11286] >EMR21839.1 molybdate ABC transporter periplasmic molybdate-binding protein [Kl…	CP022997.1/0.0/CP022997.1 Klebsiella pneumoniae strain 721005, complete genome	sp|P57911|Y1146_PASMU/6.0e-42/Uncharacterized protein PM1146 OS=Pasteurella multocida (strain Pm70) GN=PM1146 PE=4 SV=1	kpm:KPHS_31100/3.5e-139/ABC transporter substrate-binding protein; K02020 molybdate transport system substrate-binding protein	At5g19410/2.8e-07/[Q] KOG0061 Transporter, ABC superfamily (Breast cancer resistance protein)	Unigene978_All/2.2e-42/Bacterial extracellular solute-binding protein	NA
Unigene1470_All	4573	946.72	2389.28	1.335566228	0	Up	0	WP_004176050.1/0.0e+00/MULTISPECIES: catalase-peroxidase [Enterobacteriaceae] >YP_005227075.1 putative catalase (hydroperoxidase I) [Klebsiella pneumoniae subsp. pneumoniae HS11286] >A6T9H9.1 RecName: Full=Catalase-peroxidase; Short=CP; AltName: Full=Peroxidase/catalase; Flags: Precursor >ABR77250.1 putative catalase (hydroperoxidase I) [Klebsiella pneumoniae subsp. pneumoniae MGH 78578] >AEJ9829…	CP022997.1/0.0/CP022997.1 Klebsiella pneumoniae strain 721005, complete genome	sp|A9MI19|KATG_SALAR/0.0e+00/Catalase-peroxidase OS=Salmonella arizonae (strain ATCC BAA-731 / CDC346-86 / RSK2980) GN=katG PE=3 SV=1	ron:TE10_14035/0.0e+00/peroxidase; K03782 catalase-peroxidase [EC:1.11.1.21]	Hs21918872/4.4e-35/[R] KOG2383 Predicted ATPase	Unigene1470_All/7e-84/Peroxidase	biological_process:GO:0006979//response to oxidative stress;GO:0042744//hydrogen peroxide catabolic process;molecular_function:GO:0046872//metal ion binding;GO:0020037//heme binding;GO:0004096//catalase activity;GO:0004601//peroxidase activity;
Unigene1610_All	4216	2.88	7.21	1.323930448	0.006262165	*	0.001560048	WP_032432126.1/4.1e-209/amidohydrolase/deacetylase family metallohydrolase [Klebsiella pneumoniae] >EWD26814.1 dihydroorotase [Klebsiella pneumoniae UCI 37]	CP022997.1/0.0/CP022997.1 Klebsiella pneumoniae strain 721005, complete genome	sp|Q837K0|DEACT_ENTFA/2.2e-94/Deacetylase EF_0837 OS=Enterococcus faecalis (strain ATCC 700802 / V583) GN=EF_0837 PE=1 SV=1	koc:AB185_33375/4.4e-192/dihydroorotase; K01465 dihydroorotase [EC:3.5.2.3]	Hs19923466/2.0e-10/[A] KOG1869 Splicing coactivator SRm160/300, subunit SRm300	Unigene1610_All/2.6e-10/Amidohydrolase family	molecular_function:GO:0046872//metal ion binding;GO:0019213//deacetylase activity;GO:0016787//hydrolase activity;GO:0004151//dihydroorotase activity;GO:0016810//hydrolase activity, acting on carbon-nitrogen (but not peptide) bonds;GO:0000034//adenine deaminase activity;
Unigene1196_All	589	5.04	12.59	1.320782644	0.383680023	*	0.19543	WP_050491799.1/1.7e-97/hypothetical protein [Klebsiella pneumoniae] >KEC97949.1 hypothetical protein P820_01626 [Klebsiella pneumoniae UCI 17] >KSX82618.1 hypothetical protein APT92_07475 [Klebsiella pneumoniae] >OHY24910.1 hypothetical protein BLJ30_20745 [Klebsiella pneumoniae] >OIK31492.1 hypothetical protein BLJ97_18650 [Klebsiella pneumoniae] >OXM91309.1 hypothetical protein CGQ20_17055 [Kle…	CP022997.1/0.0/CP022997.1 Klebsiella pneumoniae strain 721005, complete genome	NA	kqv:B8P98_19140/7.0e-19/hypothetical protein	NA	Unigene1196_All/0.037/Mitochondrial import receptor subunit TOM6 homolog	NA
Unigene73_All	4229	1.34	3.33	1.313289177	0.098726063	*	0.0351026	WP_084441542.1/9.9e-256/acetyl-CoA carboxylase biotin carboxylase subunit [Klebsiella pneumoniae] >SMB49550.1 biotin carboxylase [Klebsiella pneumoniae]	CP022997.1/0.0/CP022997.1 Klebsiella pneumoniae strain 721005, complete genome	sp|P24182|ACCC_ECOLI/7.5e-252/Biotin carboxylase OS=Escherichia coli (strain K12) GN=accC PE=1 SV=2	eec:EcWSU1_04064/1.9e-259/accC; Biotin carboxylase; K01961 acetyl-CoA carboxylase, biotin carboxylase subunit [EC:6.4.1.2 6.3.4.14]	At5g35360/2.4e-136/[IE] KOG0238 3-Methylcrotonyl-CoA carboxylase, biotin-containing subunit/Propionyl-CoA carboxylase, alpha chain/Acetyl-CoA carboxylase, biotin carboxylase subunit	Unigene73_All/1.4e-85/Carbamoyl-phosphate synthase L chain, ATP binding domain	NA
Unigene1663_All	1742	4.86	12.05	1.310004928	0.038462984	*	0.01165136	WP_002923018.1/6.4e-116/MULTISPECIES: phosphatase [Enterobacterales] >YP_005229500.1 putative enzyme with a phophatase-like domain [Klebsiella pneumoniae subsp. pneumoniae HS11286] >BAH65817.1 putative enzyme with a phophatase-like domain [Klebsiella pneumoniae subsp. pneumoniae NTUH-K2044] >AEK00524.1 putative enzyme with a phophatase-like domain [Klebsiella pneumoniae KCTC 2242] >EHL92110.1 hyp…
Klebsiella pneumoniae] >SBI82740.1 pyridoxamine 5'-phosphate oxidase [Klebsiella pneumoniae] >SBJ76701.1 pyridoxamine 5'-phosphate oxidase [Klebsiella pneumoniae] >SBL05517.1 pyridoxamine 5'-phosphate oxidase [Klebsiella pneumoniae] >SBI15573.1 pyridoxamine 5'-phosphate oxidase [Klebsiella pneumoniae] >SBJ28304.1 pyridoxamine 5'-phosphate oxidase [Klebsiella pneumoniae] >SBI42866.1 pyridoxamine 5…
>OXP40930.1 phosphatase [Klebsiella pneumoniae] >OXP47193.1 phosphatase [Klebsiella pneumoniae] >OXP48003.1 phosphatase [Klebsiella pneumoniae] >OXP62550.1 phosphatase [Klebsiella pneumoniae] >OXP66937.1 phosphatase [Klebsiella pneumoniae] >OXP67961.1 phosphatase [Klebsiella pneumoniae] >OXP72093.1 phosphatase [Klebsiella pneumoniae] >OXP77306.1 phosphatase [Klebsiella pneumoniae] >OXP93966.1 pho…	CP022997.1/0.0/CP022997.1 Klebsiella pneumoniae strain 721005, complete genome	NA	kpi:D364_20610/9.6e-117/phophatase; K07006 uncharacterized protein	NA	Unigene1663_All/7e-11/Pyridoxamine 5'-phosphate oxidase	molecular_function:GO:0048037//cofactor binding;
Unigene1171_All	411	13.53	33.5	1.307999256	0.226442052	*	0.0975952	NA	NA	NA	NA	NA	Unigene1171_All/0.039/Flagellar assembly protein T, C-terminal domain	NA
CL77.Contig4_All	5471	135.19	334.22	1.305809629	1.90E-133	Up	4.77E-135	WP_093958642.1/0.0e+00/ribonucleoside-diphosphate reductase subunit alpha [Klebsiella pneumoniae] >OXO18831.1 ribonucleoside-diphosphate reductase subunit alpha [Klebsiella pneumoniae] >OXO26229.1 ribonucleoside-diphosphate reductase subunit alpha [Klebsiella pneumoniae]	CP022997.1/0.0/CP022997.1 Klebsiella pneumoniae strain 721005, complete genome	sp|P37426|RIR1_SALTY/0.0e+00/Ribonucleoside-diphosphate reductase 1 subunit alpha OS=Salmonella typhimurium (strain LT2 / SGSC1412 / ATCC 700720) GN=nrdA PE=3 SV=1	eec:EcWSU1_03123/0.0e+00/nrdA; Ribonucleoside-diphosphate reductase 1 subunit alpha; K00525 ribonucleoside-diphosphate reductase alpha chain [EC:1.17.4.1]	SPAC1F7.05/8.5e-62/[F] KOG1112 Ribonucleotide reductase, alpha subunit	CL77.Contig4_All/2.7e-121/Ribonucleotide reductase, barrel domain	biological_process:GO:0006260//DNA replication;molecular_function:GO:0004748//ribonucleoside-diphosphate reductase activity, thioredoxin disulfide as acceptor;GO:0005524//ATP binding;
Unigene661_All	1097	2.42	5.96	1.300305283	0.383240023	*	0.19543	SHE15464.1/3.8e-42/Uncharacterised protein [Chlamydia abortus]	NA	sp|A1AVS5|NUON_RUTMC/2.0e-23/NADH-quinone oxidoreductase subunit N OS=Ruthia magnifica subsp. Calyptogena magnifica GN=nuoN PE=3 SV=1	tcy:Thicy_0650/1.1e-22/NAD(P)H-quinone oxidoreductase subunit 2; K00343 NADH-quinone oxidoreductase subunit N [EC:1.6.5.3]	HsMi007/1.5e-167/[C] KOG4668 NADH dehydrogenase subunits 2, 5, and related proteins	NA	biological_process:GO:0006810//transport;GO:0042773//ATP synthesis coupled electron transport;cellular_component:GO:0016021//integral component of membrane;GO:0005886//plasma membrane;molecular_function:GO:0048038//quinone binding;GO:0008137//NADH dehydrogenase (ubiquinone) activity;
Unigene1305_All	1409	1.83	4.5	1.298081353	0.382363043	*	0.19543	WP_095866625.1/2.4e-121/MFS transporter [Klebsiella pneumoniae] >PBD53315.1 MFS transporter [Klebsiella pneumoniae]	CP022997.1/0.0/CP022997.1 Klebsiella pneumoniae strain 721005, complete genome	sp|O05406|YRHP_BACSU/7.1e-21/Uncharacterized membrane protein YrhP OS=Bacillus subtilis (strain 168) GN=yrhP PE=3 SV=2	kpu:KP1_2786/7.1e-110/amino acid homoserine exporter	NA	Unigene1305_All/0.0016/Major Facilitator Superfamily	biological_process:GO:0055085//transmembrane transport;cellular_component:GO:0016021//integral component of membrane;
Unigene329_All	2285	1.09	2.67	1.292511607	0.382801031	*	0.19543	AMX05091.1/2.1e-292/alkylhydroperoxidase [Enterobacter asburiae]	CP022997.1/0.0/CP022997.1 Klebsiella pneumoniae strain 721005, complete genome	sp|Q53218|Y4VJ_SINFN/3.9e-21/Uncharacterized protein y4vJ OS=Sinorhizobium fredii (strain NBRC 101917 / NGR234) GN=NGR_a01140 PE=3 SV=2	kqu:AVR78_18325/1.1e-181/luciferase	7290042/3.9e-08/[U] KOG0058 Peptide exporter, ABC superfamily	Unigene329_All/9.9e-42/Luciferase-like monooxygenase	molecular_function:GO:0016705//oxidoreductase activity, acting on paired donors, with incorporation or reduction of molecular oxygen;GO:0004497//monooxygenase activity;
Unigene973_All	2200	1.14	2.78	1.286051059	0.384121034	*	0.19543	WP_002885173.1/9.7e-279/MULTISPECIES: sugar ABC transporter ATP-binding protein [Enterobacterales] >YP_005224631.1 putative ABC transporter [Klebsiella pneumoniae subsp. pneumoniae HS11286] >ABR79844.1 putative ABC transporter [Klebsiella pneumoniae subsp. pneumoniae MGH 78578] >EEW38426.1 ABC transporter, ATP-binding protein [Klebsiella pneumoniae subsp. rhinoscleromatis ATCC 13884] >AEJ96026.1 …
8.1 ribose import ATP-binding protein RbsA 2 [Klebsiella pneumoniae] >KMD54972.1 ribose import ATP-binding protein RbsA 2 [Klebsiella pneumoniae] >KMD66039.1 ribose import ATP-binding protein RbsA 2 [Klebsiella pneumoniae] >KMD70906.1 ribose import ATP-binding protein RbsA 2 [Klebsiella pneumoniae] >KMD86331.1 ribose import ATP-binding protein RbsA 2 [Klebsiella pneumoniae] >KMD86729.1 ribose imp…
D-xylose ABC transporter ATP-binding protein [Klebsiella pneumoniae] >OIS25767.1 D-xylose ABC transporter ATP-binding protein [Klebsiella pneumoniae] >OIV54104.1 D-xylose ABC transporter ATP-binding protein [Klebsiella pneumoniae] >OIV54757.1 D-xylose ABC transporter ATP-binding protein [Klebsiella pneumoniae] >OIV83961.1 D-xylose ABC transporter ATP-binding protein [Klebsiella pneumoniae] >OIV85…
pneumoniae] >OVG21732.1 D-xylose ABC transporter ATP-binding protein [Klebsiella pneumoniae] >OVG24840.1 D-xylose ABC transporter ATP-binding protein [Klebsiella pneumoniae] >OVG29621.1 D-xylose ABC transporter ATP-binding protein [Klebsiella pneumoniae] >OVG35241.1 D-xylose ABC transporter ATP-binding protein [Klebsiella pneumoniae] >OVG48857.1 D-xylose ABC transporter ATP-binding protein [Klebs…
ATP-binding protein [Klebsiella pneumoniae] >OZZ61289.1 sugar ABC transporter ATP-binding protein [Klebsiella pneumoniae] >OZZ68735.1 sugar ABC transporter ATP-binding protein [Klebsiella pneumoniae] >OZZ74522.1 sugar ABC transporter ATP-binding protein [Klebsiella pneumoniae] >OZZ84605.1 sugar ABC transporter ATP-binding protein [Klebsiella pneumoniae] >OZZ91958.1 sugar ABC transporter ATP-bindi…	CP022997.1/0.0/CP022997.1 Klebsiella pneumoniae strain 721005, complete genome	sp|Q8X5Q4|RBSA2_ECO57/2.6e-248/Ribose import ATP-binding protein RbsA 2 OS=Escherichia coli O157:H7 GN=rbsA2 PE=3 SV=3	kpt:VK055_2978/1.5e-279/ABC transporter family protein; K10441 ribose transport system ATP-binding protein [EC:3.6.3.17]	7293943/2.5e-20/[IR] KOG0059 Lipid exporter ABCA1 and related proteins, ABC superfamily	Unigene973_All/8.2e-53/ABC transporter	cellular_component:GO:0005886//plasma membrane;molecular_function:GO:0005524//ATP binding;GO:0015591//D-ribose transmembrane transporter activity;GO:0015407//monosaccharide-transporting ATPase activity;
Unigene893_All	8752	1	2.42	1.275007047	0.034654458	*	0.01033554	WP_049233167.1/9.5e-277/sodium:proton antiporter [Pseudomonas aeruginosa] >KSQ14957.1 Na+/H+ antiporter NhaA [Pseudomonas aeruginosa] >KSQ31225.1 Na+/H+ antiporter NhaA [Pseudomonas aeruginosa]	CP018454.1/0.0/CP018454.1 Klebsiella pneumoniae strain SWU01, complete genome	sp|A4G6P0|NHAA_HERAR/5.5e-265/Na(+)/H(+) antiporter NhaA OS=Herminiimonas arsenicoxydans GN=nhaA PE=3 SV=1	kmi:VW41_01740/7.6e-271/sodium:proton antiporter	Hs11496891/3.4e-137/[Q] KOG0022 Alcohol dehydrogenase, class III	Unigene893_All/5.3e-119/Na+/H+ antiporter 1	biological_process:GO:0006885//regulation of pH;GO:0045454//cell redox homeostasis;cellular_component:GO:0016021//integral component of membrane;GO:0005886//plasma membrane;molecular_function:GO:0015081//sodium ion transmembrane transporter activity;GO:0015297//antiporter activity;
CL35.Contig1_All	8927	238.08	573.28	1.267793517	0	Up	0	WP_000401180.1/0.0e+00/ABC transporter ATP-binding protein [Escherichia coli] >YP_002412988.1 siderophore ABC transporter permease/ATP-binding protein [Escherichia coli UMN026] >CAR13459.1 permease and ATP-binding protein of yersiniabactin-iron ABC transporter YbtQ [Escherichia coli UMN026] >EFI20059.1 YbtQ protein [Escherichia coli FVEC1302] >ALY13487.1 ABC transporter [Escherichia coli]	CP017385.1/0.0/CP017385.1 Klebsiella pneumoniae strain KP36, complete genome	sp|A6TB83|MTFA_KLEP7/4.8e-155/Protein MtfA OS=Klebsiella pneumoniae subsp. pneumoniae (strain ATCC 700721 / MGH 78578) GN=mtfA PE=1 SV=2	eum:ECUMN_2270/0.0e+00/irp; siderophore ABC transporter permease/ATP-binding protein; K06147 ATP-binding cassette, subfamily B, bacterial	CE03260/3.7e-62/[Q] KOG0055 Multidrug/pheromone exporter, ABC superfamily	CL35.Contig1_All/2e-32/ABC transporter	cellular_component:GO:0016021//integral component of membrane;molecular_function:GO:0005524//ATP binding;GO:0042626//ATPase activity, coupled to transmembrane movement of substances;
Unigene1314_All	1080	4.1	9.86	1.265963737	0.22613522	*	0.0975952	WP_002903238.1/4.1e-97/MULTISPECIES: hypothetical protein [Enterobacteriaceae] >EEW40910.1 hypothetical protein HMPREF0484_3028 [Klebsiella pneumoniae subsp. rhinoscleromatis ATCC 13884] >EJK31177.1 hypothetical protein KPNIH21_08043 [Klebsiella pneumoniae subsp. pneumoniae KPNIH21] >EJK36559.1 hypothetical protein KPNIH22_09187 [Klebsiella pneumoniae subsp. pneumoniae KPNIH22] >EJK40968.1 hypoth…
a pneumoniae] >OVT40188.1 hypothetical protein B9022_28430 [Klebsiella pneumoniae] >OVT42685.1 hypothetical protein B9008_25900 [Klebsiella pneumoniae] >OVT73868.1 hypothetical protein BME91_05370 [Klebsiella pneumoniae] >OVU03725.1 hypothetical protein BMD98_04545 [Klebsiella pneumoniae] >OVU47562.1 hypothetical protein BME16_03695 [Klebsiella pneumoniae] >OVU56849.1 hypothetical protein BME15_0…	CP022997.1/0.0/CP022997.1 Klebsiella pneumoniae strain 721005, complete genome	sp|P64465|YDFZ_ECO57/1.2e-15/Putative selenoprotein YdfZ OS=Escherichia coli O157:H7 GN=ydfZ PE=3 SV=1	kpg:KPNIH32_12360/6.2e-98/hypothetical protein	NA	Unigene1314_All/0.076/Domain of unknown function (DUF4451)	cellular_component:GO:0016021//integral component of membrane;
Unigene1692_All	536	3.79	8.9	1.231607488	0.563378004	*	0.353182	KTE89979.1/2.5e-07/hypothetical protein AT727_24830 [Desulfitobacterium hafniense]	CP011462.1/0.0/CP011462.1 Vibrio anguillarum strain HI610 chromosome I sequence	NA	NA	NA	NA	NA
Unigene1290_All	2407	293.7	687.46	1.226932507	1.66E-105	Up	5.04E-107	WP_002918235.1/4.7e-234/MULTISPECIES: tryptophan permease [Klebsiella] >YP_005229006.1 tryptophan permease [Klebsiella pneumoniae subsp. pneumoniae HS11286] >EEW41062.1 aromatic amino acid transport protein [Klebsiella pneumoniae subsp. rhinoscleromatis ATCC 13884] >AEW63404.1 tryptophan permease [Klebsiella pneumoniae subsp. pneumoniae HS11286] >EJJ45588.1 tryptophan permease [Klebsiella pneumon…
rotein [Klebsiella pneumoniae] >KUF60789.1 Tryptophan-specific transport protein [Klebsiella pneumoniae] >KUF64069.1 Tryptophan-specific transport protein [Klebsiella pneumoniae] >KUP47372.1 tryptophan permease [Klebsiella pneumoniae] >KUP50922.1 tryptophan permease [Klebsiella pneumoniae] >KUP58422.1 tryptophan permease [Klebsiella pneumoniae] >KUP65034.1 tryptophan permease [Klebsiella pneumoni…
56.1 tryptophan permease [Klebsiella pneumoniae] >OVG79285.1 tryptophan permease [Klebsiella pneumoniae] >OVG96928.1 tryptophan permease [Klebsiella pneumoniae] >OVH02997.1 tryptophan permease [Klebsiella pneumoniae] >OVH03374.1 tryptophan permease [Klebsiella pneumoniae] >OVH05375.1 tryptophan permease [Klebsiella pneumoniae] >OVH12545.1 tryptophan permease [Klebsiella pneumoniae] >OVH17988.1 tr…	CP022997.1/0.0/CP022997.1 Klebsiella pneumoniae strain 721005, complete genome	sp|P0AAD3|MTR_SHIFL/2.0e-217/Tryptophan-specific transport protein OS=Shigella flexneri GN=mtr PE=3 SV=1	esc:Entcl_0536/3.2e-219/aromatic amino acid transporter; K03835 tryptophan-specific transport protein	At5g19500/3.7e-17/[E] LSE0265 A Predicted tyrosine-specific transport protein	Unigene1290_All/2.4e-149/Tryptophan/tyrosine permease family	cellular_component:GO:0005887//integral component of plasma membrane;molecular_function:GO:0015173//aromatic amino acid transmembrane transporter activity;
Unigene1699_All	3647	1331.49	3102.04	1.220175696	0	Up	0	WP_013213986.1/5.1e-184/MULTISPECIES: IS1182 family transposase [Gammaproteobacteria] >YP_003754011.1 putative ISKpn6-like transposase (plasmid) [Klebsiella pneumoniae] >YP_005229653.1 putative transposase (plasmid) [Klebsiella pneumoniae subsp. pneumoniae HS11286] >YP_007688775.1 putative transposase (plasmid) [Klebsiella pneumoniae] >YP_008532706.1 TnpA (plasmid) [Pseudomonas aeruginosa] >YP_00…	CP017086.1/0.0/CP017086.1 Proteus mirabilis strain T18 plasmid pT18, complete sequence	sp|Q9F663|BLKPC_KLEPN/1.0e-164/Carbapenem-hydrolyzing beta-lactamase KPC OS=Klebsiella pneumoniae GN=bla PE=1 SV=2	panp:PSNIH2_19905/4.9e-163/beta-lactamase; K18768 beta-lactamase class A KPC [EC:3.5.2.6]	NA	Unigene1699_All/1.4e-16/Transposase DDE domain	biological_process:GO:0046677//response to antibiotic;GO:0030655//beta-lactam antibiotic catabolic process;molecular_function:GO:0008800//beta-lactamase activity;
Unigene1697_All	767	2.43	5.66	1.219845739	0.561805786	*	0.353182	CED74018.1/1.1e-77/NUDIX hydrolase [Klebsiella pneumoniae]	CP022997.1/0.0/CP022997.1 Klebsiella pneumoniae strain 721005, complete genome	NA	kpa:KPNJ1_04047/1.9e-69/Phosphohydrolase (mutt/nudix family protein)	NA	Unigene1697_All/1.7e-13/NUDIX domain	molecular_function:GO:0016787//hydrolase activity;
Unigene506_All	933	1.94	4.49	1.210658793	0.564431047	*	0.353182	CDK96696.1/8.5e-168/Unknown pentose kinase TM0952 [Klebsiella pneumoniae IS33]	CP022997.1/0.0/CP022997.1 Klebsiella pneumoniae strain 721005, complete genome	sp|Q0A923|GLPK_ALKEH/1.9e-51/Glycerol kinase OS=Alkalilimnicola ehrlichii (strain ATCC BAA-1101 / DSM 17681 / MLHE-1) GN=glpK PE=3 SV=1	kpo:KPN2242_05845/1.3e-168/carbohydrate kinase, FGGY-like protein; K00864 glycerol kinase [EC:2.7.1.30]	7291929/3.4e-43/[G] KOG2517 Ribulose kinase and related carbohydrate kinases	Unigene506_All/5e-44/FGGY family of carbohydrate kinases, C-terminal domain	biological_process:GO:0005975//carbohydrate metabolic process;molecular_function:GO:0004370//glycerol kinase activity;GO:0016301//kinase activity;
Unigene979_All	1319	1.31	3.03	1.209750982	0.560762507	*	0.353182	WP_002913291.1/1.1e-229/MULTISPECIES: beta-ketoacyl-[acyl-carrier-protein] synthase I [Enterobacterales] >YP_005228082.1 3-oxoacyl-ACP synthase [Klebsiella pneumoniae subsp. pneumoniae HS11286] >ABR78130.1 3-oxoacyl-(acyl carrier protein) synthase [Klebsiella pneumoniae subsp. pneumoniae MGH 78578] >BAH64513.1 3-oxoacyl-(acyl carrier protein) synthase [Klebsiella pneumoniae subsp. pneumoniae NTUH…
siella pneumoniae] >AKL30746.1 3-oxoacyl-ACP synthase [Klebsiella pneumoniae] >AKL49276.1 3-oxoacyl-ACP synthase [Klebsiella pneumoniae] >KLY15782.1 3-oxoacyl-[acyl-carrier-protein] synthase 1 [Klebsiella oxytoca] >KLY24889.1 3-oxoacyl-[acyl-carrier-protein] synthase 1 [Klebsiella oxytoca] >KLY40198.1 3-oxoacyl-[acyl-carrier-protein] synthase 1 [Klebsiella pneumoniae] >KLY49439.1 3-oxoacyl-[acyl-…
e] >SAS88233.1 3-oxoacyl-ACP synthase [Klebsiella pneumoniae] >SAW01978.1 3-oxoacyl-ACP synthase [Klebsiella pneumoniae] >SAV20379.1 3-oxoacyl-ACP synthase [Klebsiella pneumoniae] >SAV03554.1 3-oxoacyl-ACP synthase [Klebsiella pneumoniae] >SAW82819.1 3-oxoacyl-ACP synthase [Klebsiella pneumoniae] >SAW18925.1 3-oxoacyl-ACP synthase [Klebsiella pneumoniae] >SAX10686.1 3-oxoacyl-ACP synthase [Klebsi…
thase [Klebsiella pneumoniae] >SLU83530.1 3-oxoacyl-ACP synthase [Klebsiella pneumoniae] >SLZ51345.1 3-oxoacyl-ACP synthase [Klebsiella pneumoniae] >SLW73016.1 3-oxoacyl-ACP synthase [Klebsiella pneumoniae] >SLW91569.1 3-oxoacyl-ACP synthase [Klebsiella pneumoniae] >SLX72870.1 3-oxoacyl-ACP synthase [Klebsiella pneumoniae] >SLW60936.1 3-oxoacyl-ACP synthase [Klebsiella pneumoniae] >SLU05870.1 3-o…
cyl-[acyl-carrier-protein] synthase I [Klebsiella pneumoniae] >OVF51233.1 beta-ketoacyl-[acyl-carrier-protein] synthase I [Klebsiella pneumoniae] >OVF59936.1 beta-ketoacyl-[acyl-carrier-protein] synthase I [Klebsiella pneumoniae] >OVF61516.1 beta-ketoacyl-[acyl-carrier-protein] synthase I [Klebsiella pneumoniae] >OVF71785.1 beta-ketoacyl-[acyl-carrier-protein] synthase I [Klebsiella pneumoniae] >…
-carrier-protein] synthase I [Klebsiella pneumoniae subsp. pneumoniae] >OXV01136.1 beta-ketoacyl-[acyl-carrier-protein] synthase I [Klebsiella pneumoniae] >ASR21694.1 beta-ketoacyl-ACP synthase I [Klebsiella quasipneumoniae] >ASR27143.1 beta-ketoacyl-ACP	CP022997.1/0.0/CP022997.1 Klebsiella pneumoniae strain 721005, complete genome	sp|P0A953|FABB_ECOLI/1.8e-223/3-oxoacyl-[acyl-carrier-protein] synthase 1 OS=Escherichia coli (strain K12) GN=fabB PE=1 SV=1	kpo:KPN2242_16660/1.7e-230/3-oxoacyl-(acyl carrier protein) synthase I; K00647 3-oxoacyl-[acyl-carrier-protein] synthase I [EC:2.3.1.41]	At2g04540/6.4e-64/[IQ] KOG1394 3-oxoacyl-(acyl-carrier-protein) synthase (I and II)	Unigene979_All/1.2e-39/Beta-ketoacyl synthase, N-terminal domain	biological_process:GO:0008152//metabolic process;molecular_function:GO:0004315//3-oxoacyl-[acyl-carrier-protein] synthase activity;GO:0016740//transferase activity;
Unigene280_All	1071	1.66	3.83	1.206161151	0.561283662	*	0.353182	WP_004184075.1/5.0e-188/type I glyceraldehyde-3-phosphate dehydrogenase [Klebsiella pneumoniae] >EKB85350.1 glyceraldehyde-3-phosphate dehydrogenase, type I [Klebsiella pneumoniae subsp. pneumoniae WGLW5] >ESN59313.1 glyceraldehyde-3-phosphate dehydrogenase, type I [Klebsiella pneumoniae MGH 17] >SBH64971.1 NAD-dependent glyceraldehyde-3-phosphate dehydrogenase [Klebsiella pneumoniae] >SBJ35075.1…	CP022997.1/0.0/CP022997.1 Klebsiella pneumoniae strain 721005, complete genome	sp|P00362|G3P_GEOSE/3.2e-114/Glyceraldehyde-3-phosphate dehydrogenase OS=Geobacillus stearothermophilus GN=gap PE=1 SV=5	kpg:KPNIH32_13515/1.7e-188/glyceraldehyde-3-phosphate dehydrogenase; K00134 glyceraldehyde 3-phosphate dehydrogenase [EC:1.2.1.12]	At3g26650/3.8e-91/[G] KOG0657 Glyceraldehyde 3-phosphate dehydrogenase	Unigene280_All/4.4e-62/Glyceraldehyde 3-phosphate dehydrogenase, C-terminal domain	biological_process:GO:0006006//glucose metabolic process;molecular_function:GO:0016620//oxidoreductase activity, acting on the aldehyde or oxo group of donors, NAD or NADP as acceptor;GO:0050661//NADP binding;GO:0051287//NAD binding;GO:0004365//glyceraldehyde-3-phosphate dehydrogenase (NAD+) (phosphorylating) activity;
Unigene437_All	3082	296.95	684.83	1.20552587	1.11E-132	Up	2.86E-134	EGF61867.1/2.5e-240/glycine hydroxymethyltransferase [Klebsiella sp. MS 92-3] >AGT23140.1 glycine hydroxymethyltransferase [Klebsiella pneumoniae JM45] >ESB03428.1 glycine hydroxymethyltransferase [Klebsiella pneumoniae 909957] >AHE43195.1 Serine hydroxymethyltransferase [Klebsiella pneumoniae subsp. pneumoniae Kp13] >AHM78209.1 Serine hydroxymethyltransferase [Klebsiella pneumoniae 30684/NJST258…	CP022997.1/0.0/CP022997.1 Klebsiella pneumoniae strain 721005, complete genome	sp|Q3YZ04|GLYA_SHISS/9.1e-231/Serine hydroxymethyltransferase OS=Shigella sonnei (strain Ss046) GN=glyA PE=3 SV=1	eec:EcWSU1_03358/1.8e-238/glyA1; Serine hydroxymethyltransferase 1; K00600 glycine hydroxymethyltransferase [EC:2.1.2.1]	7290652/4.4e-100/[E] KOG2467 Glycine/serine hydroxymethyltransferase	Unigene437_All/9.3e-190/Serine hydroxymethyltransferase	biological_process:GO:0035999//tetrahydrofolate interconversion;GO:0019264//glycine biosynthetic process from serine;cellular_component:GO:0005737//cytoplasm;molecular_function:GO:0004372//glycine hydroxymethyltransferase activity;GO:0030170//pyridoxal phosphate binding;
Unigene1479_All	1744	7435.51	17145.78	1.205349932	0	Up	0	OKB57040.1/4.0e-195/porin OmpA [Klebsiella pneumoniae]	CP022997.1/0.0/CP022997.1 Klebsiella pneumoniae strain 721005, complete genome	sp|P24017|OMPA_KLEPN/4.9e-197/Outer membrane protein A OS=Klebsiella pneumoniae GN=ompA PE=1 SV=2	kps:KPNJ2_03528/6.1e-196/Outer membrane protein A; K03286 OmpA-OmpF porin, OOP family	NA	Unigene1479_All/1e-74/OmpA-like transmembrane domain	cellular_component:GO:0009279//cell outer membrane;GO:0016021//integral component of membrane;molecular_function:GO:0005198//structural molecule activity;
Unigene1690_All	1258	2.77	6.38	1.203670448	0.341593952	*	0.1664022	EHC79852.1/7.0e-133/Respiratory nitrate reductase gamma chain [Salmonella enterica subsp. enterica serovar Montevideo str. S5-403]	CP022997.1/0.0/CP022997.1 Klebsiella pneumoniae strain 721005, complete genome	sp|P11350|NARI_ECOLI/4.2e-118/Respiratory nitrate reductase 1 gamma chain OS=Escherichia coli (strain K12) GN=narI PE=1 SV=1	enf:AKI40_3367/7.4e-127/Respiratory nitrate reductase gamma subunit; K00374 nitrate reductase gamma subunit [EC:1.7.5.1 1.7.99.-]	NA	Unigene1690_All/3.5e-80/Nitrate reductase gamma subunit	cellular_component:GO:0016021//integral component of membrane;GO:0009325//nitrate reductase complex;molecular_function:GO:0008940//nitrate reductase activity;
Unigene669_All	2454	1.35	3.1	1.199308808	0.341184367	*	0.1664022	WP_004146794.1/3.6e-290/MULTISPECIES: methylmalonate-semialdehyde dehydrogenase (CoA acylating) [Enterobacterales] >YP_005224823.1 putative aldehyde dehydrogenase [Klebsiella pneumoniae subsp. pneumoniae HS11286] >ABR80021.1 putative aldehyde dehydrogenase [Klebsiella pneumoniae subsp. pneumoniae MGH 78578] >ACI10949.1 methylmalonate-semialdehyde dehydrogenase (acylating) [Klebsiella pneumoniae 3…
7682.1 methylmalonate-semialdehyde dehydrogenase (acylating) [Klebsiella pneumoniae] >KLZ63748.1 methylmalonate-semialdehyde dehydrogenase (acylating) [Klebsiella pneumoniae] >KLZ66418.1 methylmalonate-semialdehyde dehydrogenase (acylating) [Klebsiella pneumoniae] >KLZ73298.1 methylmalonate-semialdehyde dehydrogenase (acylating) [Klebsiella pneumoniae] >KLZ78406.1 methylmalonate-semialdehyde dehy…
nate-semialdehyde dehydrogenase (acylating) [Klebsiella pneumoniae] >OCU47862.1 methylmalonate-semialdehyde dehydrogenase (acylating) [Klebsiella pneumoniae] >OCU57378.1 methylmalonate-semialdehyde dehydrogenase (acylating) [Klebsiella pneumoniae] >OCU62310.1 methylmalonate-semialdehyde dehydrogenase (acylating) [Klebsiella pneumoniae] >OCU67346.1 methylmalonate-semialdehyde dehydrogenase (acylat…
1 methylmalonate-semialdehyde dehydrogenase (CoA acylating) [Klebsiella pneumoniae] >OSV49492.1 methylmalonate-semialdehyde dehydrogenase (CoA acylating) [Klebsiella pneumoniae] >OSV61237.1 methylmalonate-semialdehyde dehydrogenase (CoA acylating) [Klebsiella pneumoniae] >OSV64902.1 methylmalonate-semialdehyde dehydrogenase (CoA acylating) [Klebsiella pneumoniae] >OSV67734.1 methylmalonate-semial…
ehyde dehydrogenase (CoA acylating) [Klebsiella pneumoniae] >OXP42189.1 methylmalonate-semialdehyde dehydrogenase (CoA acylating) [Klebsiella pneumoniae] >OXP42579.1 methylmalonate-semialdehyde dehydrogenase (CoA acylating) [Klebsiella pneumoniae] >OXP50400.1 methylmalonate-semialdehyde dehydrogenase (CoA acylating) [Klebsiella pneumoniae] >OXP53367.1 methylmalonate-semialdehyde dehydrogenase (Co…	CP022997.1/0.0/CP022997.1 Klebsiella pneumoniae strain 721005, complete genome	sp|Q9KAH5|IOLA_BACHD/7.0e-141/Malonate-semialdehyde dehydrogenase OS=Bacillus halodurans (strain ATCC BAA-125 / DSM 18197 / FERM 7344 / JCM 9153 / C-125) GN=iolA PE=3 SV=1	koe:A225_0548/3.5e-274/Methylmalonate-semialdehyde dehydrogenase; K00140 malonate-semialdehyde dehydrogenase (acetylating) / methylmalonate-semialdehyde dehydrogenase [EC:1.2.1.18 1.2.1.27]	At2g14170/5.2e-128/[EG] KOG2449 Methylmalonate semialdehyde dehydrogenase	Unigene669_All/4.3e-137/Aldehyde dehydrogenase family	molecular_function:GO:0018478//malonate-semialdehyde dehydrogenase (acetylating) activity;GO:0004491//methylmalonate-semialdehyde dehydrogenase (acylating) activity;
Unigene619_All	2986	0.55	1.26	1.19592021	0.563904034	*	0.353182	WP_002914881.1/4.7e-284/MULTISPECIES: 6-phospho-beta-glucosidase [Enterobacterales] >YP_005228425.1 cryptic 6-phospho-beta-glucosidase [Klebsiella pneumoniae subsp. pneumoniae HS11286] >AEW62823.1 cryptic 6-phospho-beta-glucosidase [Klebsiella pneumoniae subsp. pneumoniae HS11286] >EJJ39614.1 cryptic 6-phospho-beta-glucosidase [Klebsiella pneumoniae subsp. pneumoniae KPNIH2] >EJJ48208.1 cryptic 6…
ae] >SBI69398.1 6-phospho-beta-glucosidase ascB [Klebsiella pneumoniae] >SBK19138.1 6-phospho-beta-glucosidase ascB [Klebsiella pneumoniae] >SBH89675.1 6-phospho-beta-glucosidase ascB [Klebsiella pneumoniae] >SBH36316.1 6-phospho-beta-glucosidase ascB [Klebsiella pneumoniae] >SBJ36843.1 6-phospho-beta-glucosidase ascB [Klebsiella pneumoniae] >SBN24504.1 6-phospho-beta-glucosidase ascB [Klebsiella…
oniae] >OZJ83061.1 6-phospho-beta-glucosidase [Klebsiella pneumoniae] >OZJ88800.1 6-phospho-beta-glucosidase [Klebsiella pneumoniae] >OZJ93358.1 6-phospho-beta-glucosidase [Klebsiella pneumoniae] >OZJ98755.1 6-phospho-beta-glucosidase [Klebsiella pneumoniae] >OZK04340.1 6-phospho-beta-glucosidase [Klebsiella pneumoniae] >OZK09439.1 6-phospho-beta-glucosidase [Klebsiella pneumoniae] >OZK15017.1 6-…	CP022997.1/0.0/CP022997.1 Klebsiella pneumoniae strain 721005, complete genome	sp|P24240|ASCB_ECOLI/2.0e-251/6-phospho-beta-glucosidase AscB OS=Escherichia coli (strain K12) GN=ascB PE=3 SV=2	eae:EAE_01630/3.1e-272/cryptic 6-phospho-beta-glucosidase; K01223 6-phospho-beta-glucosidase [EC:3.2.1.86]	At5g36890/8.2e-51/[G] KOG0626 Beta-glucosidase, lactase phlorizinhydrolase, and related proteins	Unigene619_All/1.9e-40/Phosphotransferase system, EIIC	biological_process:GO:0005975//carbohydrate metabolic process;molecular_function:GO:0103047//methyl beta-D-glucoside 6-phosphate glucohydrolase activity;GO:0004553//hydrolase activity, hydrolyzing O-glycosyl compounds;GO:0008706//6-phospho-beta-glucosidase activity;
CL5.Contig4_All	4698	0.62	1.42	1.195550809	0.280284664	*	0.1288326	WP_002898141.1/0.0e+00/MULTISPECIES: dimethylsulfoxide reductase subunit A [Klebsiella] >YP_005226105.1 anaerobic dimethyl sulfoxide reductase subunit A [Klebsiella pneumoniae subsp. pneumoniae HS11286] >AEW60503.1 anaerobic dimethyl sulfoxide reductase subunit A [Klebsiella pneumoniae subsp. pneumoniae HS11286] >EJJ44257.1 anaerobic dimethyl sulfoxide reductase subunit A [Klebsiella pneumoniae s…
oxide reductase [Klebsiella pneumoniae] >KTG63442.1 dimethyl sulfoxide reductase [Klebsiella pneumoniae] >KTG74094.1 dimethyl sulfoxide reductase [Klebsiella pneumoniae] >KTK41437.1 dimethyl sulfoxide reductase subunit A [Klebsiella pneumoniae] >KTK97090.1 dimethyl sulfoxide reductase subunit A [Klebsiella pneumoniae] >KUF52590.1 Dimethyl sulfoxide reductase DmsA precursor [Klebsiella pneumoniae]…
lla pneumoniae] >OVR88991.1 dimethyl sulfoxide reductase subunit A [Klebsiella pneumoniae] >OVR94519.1 dimethyl sulfoxide reductase subunit A [Klebsiella pneumoniae] >OVS03707.1 dimethyl sulfoxide reductase subunit A [Klebsiella pneumoniae] >OVS07590.1 dimethyl sulfoxide reductase subunit A [Klebsiella pneumoniae] >OVS10330.1 dimethyl sulfoxide reductase subunit A [Klebsiella pneumoniae] >OVS2153…	CP022997.1/0.0/CP022997.1 Klebsiella pneumoniae strain 721005, complete genome	sp|P18775|DMSA_ECOLI/0.0e+00/Dimethyl sulfoxide reductase DmsA OS=Escherichia coli (strain K12) GN=dmsA PE=1 SV=2	ror:RORB6_10530/0.0e+00/anaerobic dimethyl sulfoxide reductase subunit A; K07306 anaerobic dimethyl sulfoxide reductase subunit A [EC:1.8.5.3]	NA	CL5.Contig4_All/2.7e-108/Molybdopterin oxidoreductase	molecular_function:GO:0009055//electron transfer activity;GO:0009389//dimethyl sulfoxide reductase activity;GO:0030151//molybdenum ion binding;GO:0051539//4 iron, 4 sulfur cluster binding;
Unigene316_All	2479	0.67	1.53	1.191298652	0.562852954	*	0.353182	WP_004899493.1/0.0e+00/MULTISPECIES: beta-glucosidase BglX [Klebsiella] >AEJ99070.1 beta-D-glucoside glucohydrolase [Klebsiella pneumoniae KCTC 2242] >CCN30652.1 beta-glucosidase, periplasmic [Klebsiella pneumoniae subsp. pneumoniae Ecl8] >CDI13979.1 beta-D-glucoside glucohydrolase, periplasmic [Klebsiella pneumoniae subsp. pneumoniae T69]	CP022997.1/0.0/CP022997.1 Klebsiella pneumoniae strain 721005, complete genome	sp|P33363|BGLX_ECOLI/0.0e+00/Periplasmic beta-glucosidase OS=Escherichia coli (strain K12) GN=bglX PE=3 SV=2	eld:i02_2463/0.0e+00/bglX; periplasmic beta-glucosidase precursor; K05349 beta-glucosidase [EC:3.2.1.21]	At3g47010/3.2e-64/[GRV] LSE0437 A Predicted beta-glucosidase	Unigene316_All/8.9e-99/Glycosyl hydrolase family 3 N terminal domain	biological_process:GO:0005975//carbohydrate metabolic process;molecular_function:GO:0008422//beta-glucosidase activity;GO:0102483//scopolin beta-glucosidase activity;
Unigene1513_All	1002	181.27	409.92	1.177202201	9.63E-23	Up	8.61E-24	BAH62164.1/3.2e-72/hypothetical protein KP1_1395 [Klebsiella pneumoniae subsp. pneumoniae NTUH-K2044] >EKF80101.1 Hypothetical protein B819_138295 [Klebsiella pneumoniae subsp. pneumoniae KpQ3] >AHM80932.1 Transthyretin-like protein [Klebsiella pneumoniae 30684/NJST258_2] >AHM86535.1 hypothetical protein KPNJ1_04129 [Klebsiella pneumoniae 30660/NJST258_1]	CP022997.1/0.0/CP022997.1 Klebsiella pneumoniae strain 721005, complete genome	sp|Q8ZQ52|HIUH_SALTY/4.7e-35/5-hydroxyisourate hydrolase OS=Salmonella typhimurium (strain LT2 / SGSC1412 / ATCC 700720) GN=hiuH PE=3 SV=1	kps:KPNJ2_04152/4.9e-73/Transthyretin-like protein; K07127 5-hydroxyisourate hydrolase [EC:3.5.2.17]	CE12662/1.6e-19/[I] KOG3006 Transthyretin and related proteins	Unigene1513_All/3.7e-37/HIUase/Transthyretin family	biological_process:GO:0006144//purine nucleobase metabolic process;molecular_function:GO:0016787//hydrolase activity;GO:0033971//hydroxyisourate hydrolase activity;
Unigene99_All	1335	5.83	13.15	1.173495011	0.107099299	*	0.0385808	EEW38765.1/3.4e-101/lipocalin-like protein [Klebsiella pneumoniae subsp. rhinoscleromatis ATCC 13884] >EGF63425.1 outer membrane lipoprotein blc [Klebsiella sp. MS 92-3] >EKF80725.1 Outer membrane lipoprotein blc [Klebsiella pneumoniae subsp. pneumoniae KpQ3] >ESA99102.1 outer membrane lipoprotein blc [Klebsiella pneumoniae 909957] >AHE46558.1 Outer membrane lipoprotein blc [Klebsiella pneumoniae…	CP022997.1/0.0/CP022997.1 Klebsiella pneumoniae strain 721005, complete genome	sp|P0A902|BLC_ECO57/1.4e-63/Outer membrane lipoprotein Blc OS=Escherichia coli O157:H7 GN=blc PE=3 SV=1	kpa:KPNJ1_04882/5.1e-102/Outer membrane lipoprotein Blc; K03098 apolipoprotein D and lipocalin family protein	At5g58070/5.4e-18/[M] KOG4824 Apolipoprotein D/Lipocalin	Unigene99_All/1.2e-47/Lipocalin-like domain	molecular_function:GO:0005215//transporter activity;
Unigene1243_All	4342	174.94	394.15	1.171884576	1.38E-104	Up	4.27E-106	WP_071080884.1/2.4e-289/carboxypeptidase M32 [Klebsiella pneumoniae] >SAS14204.1 thermostable carboxypeptidase 1 [Klebsiella pneumoniae]	CP022997.1/0.0/CP022997.1 Klebsiella pneumoniae strain 721005, complete genome	sp|P43531|YNFM_ECOLI/6.4e-206/Inner membrane transport protein YnfM OS=Escherichia coli (strain K12) GN=ynfM PE=1 SV=2	kox:KOX_21595/4.3e-259/carboxypeptidase Taq; K01299 carboxypeptidase Taq [EC:3.4.17.19]	CE29547/3.3e-08/[R] KOG0255 Synaptic vesicle transporter SVOP and related transporters (major facilitator superfamily)	Unigene1243_All/1.2e-99/Carboxypeptidase Taq (M32) metallopeptidase	molecular_function:GO:0004180//carboxypeptidase activity;
Unigene1455_All	5570	16.47	36.74	1.157511071	4.98E-13	Up	6.02E-14	WP_071033614.1/1.6e-266/sensor histidine kinase [Klebsiella pneumoniae]	CP022997.1/0.0/CP022997.1 Klebsiella pneumoniae strain 721005, complete genome	sp|P52101|GLRK_ECOLI/1.1e-210/Sensor histidine kinase GlrK OS=Escherichia coli (strain K12) GN=glrK PE=1 SV=3	koc:AB185_14520/7.1e-238/response regulator GlrR; K07715 two-component system, NtrC family, response regulator GlrR	YGR234w/1.8e-54/[C] KOG3378 Globins and related hemoproteins	Unigene1455_All/3.3e-16/Histidine kinase-, DNA gyrase B-, and HSP90-like ATPase	NA
Unigene398_All	2929	25.23	56.27	1.157225757	2.16E-10	Up	3.02E-11	WP_002887871.1/3.1e-272/MULTISPECIES: sodium:alanine symporter family protein [Enterobacterales] >YP_005225017.1 inner membrane transport protein [Klebsiella pneumoniae subsp. pneumoniae HS11286] >BAH61661.1 inner membrane transport protein [Klebsiella pneumoniae subsp. pneumoniae NTUH-K2044] >EEW38904.1 amino acid carrier protein [Klebsiella pneumoniae subsp. rhinoscleromatis ATCC 13884] >AEW594…
KME45366.1 AGCS family alanine or glycine:cation symporter [Klebsiella pneumoniae] >KME46042.1 AGCS family alanine or glycine:cation symporter [Klebsiella pneumoniae] >KME50794.1 AGCS family alanine or glycine:cation symporter [Klebsiella pneumoniae] >KME54846.1 AGCS family alanine or glycine:cation symporter [Klebsiella pneumoniae] >KME56443.1 AGCS family alanine or glycine:cation symporter [Kle…
>OIV56722.1 sodium:alanine symporter family protein [Klebsiella pneumoniae] >OIV60287.1 sodium:alanine symporter family protein [Klebsiella pneumoniae] >OIV68718.1 sodium:alanine symporter family protein [Klebsiella pneumoniae] >OIV79129.1 sodium:alanine symporter family protein [Klebsiella pneumoniae] >OIV84461.1 sodium:alanine symporter family protein [Klebsiella pneumoniae] >OIV88389.1 sodium:…
tein [Klebsiella pneumoniae] >OVG89487.1 sodium:alanine symporter family protein [Klebsiella pneumoniae] >OVG98501.1 sodium:alanine symporter family protein [Klebsiella pneumoniae] >OVH02629.1 sodium:alanine symporter family protein [Klebsiella pneumoniae] >OVH08542.1 sodium:alanine symporter family protein [Klebsiella pneumoniae] >OVH11394.1 sodium:alanine symporter family protein [Klebsiella pn…
>OZR48795.1 sodium:alanine symporter family protein [Klebsiella pneumoniae] >OZR55907.1 sodium:alanine symporter family protein [Klebsiella pneumoniae] >OZR61754.1 sodium:alanine symporter family protein [Klebsiella pneumoniae] >OZR67542.1 sodium:alanine symporter family protein [Klebsiella pneumoniae] >OZR72905.1 sodium:alanine symporter family protein [Klebsiella pneumoniae] >OZR76602.1 sodium:…	CP022997.1/0.0/CP022997.1 Klebsiella pneumoniae strain 721005, complete genome	sp|P30143|YAAJ_ECOLI/1.8e-199/Uncharacterized transporter YaaJ OS=Escherichia coli (strain K12) GN=yaaJ PE=3 SV=1	kqv:B8P98_23770/6.5e-267/sodium:alanine symporter family protein; K03310 alanine or glycine:cation symporter, AGCS family	NA	Unigene398_All/1.5e-141/Sodium:alanine symporter family	cellular_component:GO:0016021//integral component of membrane;GO:0005886//plasma membrane;molecular_function:GO:0015655//alanine:sodium symporter activity;
Unigene1701_All	1777	849.74	1895.11	1.157188207	3.58E-190	Up	6.49E-192	AHM79672.1/4.3e-136/Hypothetical protein KPNJ2_02892 [Klebsiella pneumoniae 30684/NJST258_2] >AHM85298.1 Hypothetical protein KPNJ1_02892 [Klebsiella pneumoniae 30660/NJST258_1] >OVW57958.1 hypothetical protein BME48_08720 [Klebsiella pneumoniae] >OVW63985.1 hypothetical protein BME47_09345 [Klebsiella pneumoniae] >OVX02506.1 hypothetical protein BME42_10695 [Klebsiella pneumoniae]	CP022997.1/0.0/CP022997.1 Klebsiella pneumoniae strain 721005, complete genome	sp|P0A952|ATDA_ECO57/1.1e-95/Spermidine N(1)-acetyltransferase OS=Escherichia coli O157:H7 GN=speG PE=3 SV=2	kpc:KPNIH10_12440/6.8e-134/lipoprotein	NA	Unigene1701_All/1.3e-120/Uncharacterised protein family (UPF0257)	NA
Unigene953_All	856	11.77	25.82	1.13337468	0.085034273	*	0.0291404	WP_002883411.1/4.8e-109/MULTISPECIES: homoserine/homoserine lactone efflux protein [Enterobacteriaceae] >YP_005224466.1 homoserine/homoserine lactone efflux protein [Klebsiella pneumoniae subsp. pneumoniae HS11286] >EEW42800.1 homoserine/homoserine lactone efflux protein [Klebsiella pneumoniae subsp. rhinoscleromatis ATCC 13884] >EGF65087.1 homoserine/homoserine lactone efflux protein [Klebsiella…
ine lactone efflux protein [Klebsiella pneumoniae] >KMB41700.1 homoserine/homoserine lactone efflux protein [Klebsiella pneumoniae] >KMB42244.1 homoserine/homoserine lactone efflux protein [Klebsiella pneumoniae] >KMB51218.1 homoserine/homoserine lactone efflux protein [Klebsiella pneumoniae] >KMB60696.1 homoserine/homoserine lactone efflux protein [Klebsiella pneumoniae] >KMB60926.1 homoserine/h…
fflux protein [Klebsiella pneumoniae] >OCU97885.1 homoserine/homoserine lactone efflux protein [Klebsiella pneumoniae] >OCV16776.1 homoserine/homoserine lactone efflux protein [Klebsiella pneumoniae] >OCV20978.1 homoserine/homoserine lactone efflux protein [Klebsiella pneumoniae] >OCV28719.1 homoserine/homoserine lactone efflux protein [Klebsiella pneumoniae] >OCV32201.1 homoserine/homoserine lac…
ux protein [Klebsiella pneumoniae] >OST57469.1 homoserine/homoserine lactone efflux protein [Klebsiella pneumoniae] >OST59121.1 homoserine/homoserine lactone efflux protein [Klebsiella pneumoniae] >OST69123.1 homoserine/homoserine lactone efflux protein [Klebsiella pneumoniae] >OST79380.1 homoserine/homoserine lactone efflux protein [Klebsiella pneumoniae] >OST79729.1 homoserine/homoserine lacton…
serine/homoserine lactone efflux protein [Klebsiella pneumoniae] >OXO07359.1 homoserine/homoserine lactone efflux protein [Klebsiella pneumoniae] >OXO10773.1 homoserine/homoserine lactone efflux protein [Klebsiella pneumoniae] >OXO15914.1 homoserine/homoserine lactone efflux protein [Klebsiella pneumoniae] >OXO17976.1 homoserine/homoserine lactone efflux protein [Klebsiella pneumoniae] >OXO30345.…	CP022997.1/0.0/CP022997.1 Klebsiella pneumoniae strain 721005, complete genome	sp|P0AG36|RHTB_ECO57/2.6e-103/Homoserine/homoserine lactone efflux protein OS=Escherichia coli O157:H7 GN=rhtB PE=3 SV=1	kqu:AVR78_05455/7.3e-110/rhtB; homoserine/homoserine lactone efflux protein; K05834 homoserine/homoserine lactone efflux protein	NA	Unigene953_All/6.7e-49/LysE type translocator	biological_process:GO:0006865//amino acid transport;cellular_component:GO:0016021//integral component of membrane;GO:0005886//plasma membrane;
Unigene776_All	2009	1.25	2.68	1.100304906	0.484461149	*	0.29096	SAY14305.1/0.0e+00/5-keto-2-deoxygluconokinase [Klebsiella pneumoniae]	CP022997.1/0.0/CP022997.1 Klebsiella pneumoniae strain 721005, complete genome	sp|Q5KYR3|IOLC_GEOKA/1.4e-46/5-dehydro-2-deoxygluconokinase OS=Geobacillus kaustophilus (strain HTA426) GN=iolC PE=3 SV=1	kok:KONIH1_03020/0.0e+00/5-dehydro-2-deoxygluconokinase; K03338 5-dehydro-2-deoxygluconokinase [EC:2.7.1.92]	At5g51830/5.6e-27/[G] KOG2855 Ribokinase	Unigene776_All/3.9e-143/Uncharacterized protein conserved in bacteria (DUF2090)	molecular_function:GO:0047590//5-dehydro-2-deoxygluconokinase activity;
Unigene1449_All	2514	0.99	2.11	1.091742569	0.485406439	*	0.29096	WP_004152566.1/0.0e+00/MULTISPECIES: lytic transglycosylase [Klebsiella] >YP_005226578.1 lytic transglycosylase, catalytic [Klebsiella pneumoniae subsp. pneumoniae HS11286] >AEW60976.1 lytic transglycosylase, catalytic [Klebsiella pneumoniae subsp. pneumoniae HS11286] >EJJ32601.1 lytic transglycosylase, catalytic [Klebsiella pneumoniae subsp. pneumoniae KPNIH2] >EJJ33143.1 lytic transglycosylase,…
ytic transglycosylase [Klebsiella pneumoniae] >OIV65617.1 lytic transglycosylase [Klebsiella pneumoniae] >OIV84958.1 lytic transglycosylase [Klebsiella pneumoniae] >OKB32133.1 lytic transglycosylase [Klebsiella pneumoniae] >OKB44866.1 lytic transglycosylase [Klebsiella pneumoniae] >APM02939.1 lytic transglycosylase [Klebsiella pneumoniae] >APM08407.1 lytic transglycosylase [Klebsiella pneumoniae]…	CP022882.1/0.0/CP022882.1 Klebsiella pneumoniae strain 911021, complete genome	sp|O31976|YOMI_BACSU/4.5e-18/SPBc2 prophage-derived uncharacterized transglycosylase YomI OS=Bacillus subtilis (strain 168) GN=yomI PE=3 SV=2	kpnu:LI86_14725/0.0e+00/lytic transglycosylase	NA	Unigene1449_All/2.7e-23/Transglycosylase SLT domain	NA
Unigene1510_All	2938	0.84	1.79	1.091498354	0.484933333	*	0.29096	WP_004151408.1/4.6e-159/MULTISPECIES: rhomboid family intramembrane serine protease GlpG [Enterobacterales] >YP_005229242.1 intramembrane serine protease GlpG [Klebsiella pneumoniae subsp. pneumoniae HS11286] >A6TF43.1 RecName: Full=Rhomboid protease GlpG; AltName: Full=Intramembrane serine protease >ABR79177.1 protein of glp regulon [Klebsiella pneumoniae subsp. pneumoniae MGH 78578] >BAH65565.1…
serine protease GlpG [Klebsiella pneumoniae] >OJE67484.1 rhomboid family intramembrane serine protease GlpG [Klebsiella pneumoniae] >OJE76580.1 rhomboid family intramembrane serine protease GlpG [Klebsiella pneumoniae] >OJE84562.1 rhomboid family intramembrane serine protease GlpG [Klebsiella pneumoniae] >OJE86503.1 rhomboid family intramembrane serine protease GlpG [Klebsiella pneumoniae] >OJE95…
Klebsiella pneumoniae] >OVQ60714.1 rhomboid family intramembrane serine protease GlpG [Klebsiella pneumoniae] >OVQ71116.1 rhomboid family intramembrane serine protease GlpG [Klebsiella pneumoniae] >OVQ72511.1 rhomboid family intramembrane serine protease GlpG [Klebsiella pneumoniae] >OVQ78791.1 rhomboid family intramembrane serine protease GlpG [Klebsiella pneumoniae] >OVQ88223.1 rhomboid family …
pG [Klebsiella pneumoniae] >OZR16093.1 rhomboid family intramembrane serine protease GlpG [Klebsiella pneumoniae] >OZR21678.1 rhomboid family intramembrane serine protease GlpG [Klebsiella pneumoniae] >OZR26732.1 rhomboid family intramembrane serine protease GlpG [Klebsiella pneumoniae] >OZR31434.1 rhomboid family intramembrane serine protease GlpG [Klebsiella pneumoniae] >OZR36767.1 rhomboid fam…	CP022997.1/0.0/CP022997.1 Klebsiella pneumoniae strain 721005, complete genome	sp|A6TF43|GLPG_KLEP7/1.5e-161/Rhomboid protease GlpG OS=Klebsiella pneumoniae subsp. pneumoniae (strain ATCC 700721 / MGH 78578) GN=glpG PE=3 SV=1	eae:EAE_05360/2.3e-147/intramembrane serine protease GlpG; K02441 GlpG protein	NA	Unigene1510_All/7.9e-30/Cytoplasmic N-terminal domain of rhomboid serine protease	cellular_component:GO:0016021//integral component of membrane;GO:0005886//plasma membrane;molecular_function:GO:0004252//serine-type endopeptidase activity;GO:0008233//peptidase activity;
Unigene1318_All	1822	31.92	67.2	1.074000581	7.25E-07	Up	1.22E-07	EYB80231.1/1.9e-187/hypothetical protein KPB1_5400 [Klebsiella pneumoniae Kb140]	CP022997.1/0.0/CP022997.1 Klebsiella pneumoniae strain 721005, complete genome	sp|P0A9Z8|BLA2_KLEPN/6.1e-158/Beta-lactamase SHV-2 OS=Klebsiella pneumoniae GN=bla PE=3 SV=1	ag:ABN49114/3.2e-155/SHV-97; beta-lactamase class A SHV-97; K18699 beta-lactamase class A SHV [EC:3.5.2.6]	NA	Unigene1318_All/6.1e-37/Beta-lactamase enzyme family	NA
Unigene224_All	5005	2.1	4.42	1.073657042	0.067116889	*	0.0219798	AHM81826.1/0.0e+00/Hypothetical protein KPNJ2_05054 [Klebsiella pneumoniae 30684/NJST258_2] >AHM87509.1 Hypothetical protein KPNJ1_05109 [Klebsiella pneumoniae 30660/NJST258_1]	CP022997.1/0.0/CP022997.1 Klebsiella pneumoniae strain 721005, complete genome	sp|A6TH46|DSBD_KLEP7/0.0e+00/Thiol:disulfide interchange protein DsbD OS=Klebsiella pneumoniae subsp. pneumoniae (strain ATCC 700721 / MGH 78578) GN=dsbD PE=3 SV=1	kpk:A593_12700/0.0e+00/dipZ; thiol:disulfide interchange protein precursor; K04084 thiol:disulfide interchange protein DsbD [EC:1.8.1.8]	Hs7706244/6.5e-16/[P] KOG3338 Divalent cation tolerance-related protein	Unigene224_All/1.1e-89/Protein of unknown function (DUF1176)	NA
Unigene192_All	3670	348.46	727.81	1.062568816	2.57E-138	Up	6.16E-140	EEW39445.1/0.0e+00/hypothetical protein HMPREF0484_4509 [Klebsiella pneumoniae subsp. rhinoscleromatis ATCC 13884]	CP022997.1/0.0/CP022997.1 Klebsiella pneumoniae strain 721005, complete genome	sp|P77148|YDHS_ECOLI/4.5e-192/Uncharacterized protein YdhS OS=Escherichia coli (strain K12) GN=ydhS PE=4 SV=1	kqu:AVR78_17725/3.0e-293/FAD/NAD(P) binding domain-containing protein	SPBC23G7.10c/3.8e-66/[CR] KOG0134 NADH:flavin oxidoreductase/12-oxophytodienoate reductase	Unigene192_All/2.1e-28/FAD-NAD(P)-binding	NA
Unigene426_All	1574	4.33	8.97	1.05074096	0.207947777	*	0.0882866	AHM79706.1/4.1e-170/Glucokinase regulatory protein [Klebsiella pneumoniae 30684/NJST258_2] >AHM85332.1 Glucokinase regulatory protein [Klebsiella pneumoniae 30660/NJST258_1]	CP022997.1/0.0/CP022997.1 Klebsiella pneumoniae strain 721005, complete genome	sp|Q8GC81|MURQ_KLEAE/9.5e-67/N-acetylmuramic acid 6-phosphate etherase OS=Klebsiella aerogenes GN=murQ PE=3 SV=1	kpa:KPNJ1_02926/6.1e-171/Glucokinase regulatory protein; K07106 N-acetylmuramic acid 6-phosphate etherase [EC:4.2.1.126]	NA	Unigene426_All/7.1e-07/SIS domain	NA
Unigene79_All	2558	1.29	2.67	1.049468676	0.431958852	*	0.241998	KDL38579.1/3.7e-205/hypothetical protein AF50_01773 [Klebsiella pneumoniae MGH 64]	CP022997.1/0.0/CP022997.1 Klebsiella pneumoniae strain 721005, complete genome	sp|Q00924|HYDRA_PSESN/1.7e-52/Hydantoin racemase OS=Pseudomonas sp. (strain NS671) GN=hyuE PE=1 SV=1	kpb:FH42_04970/3.4e-187/allantoinase; K16842 allantoinase [EC:3.5.2.5]	At2g29210/4.1e-06/[AR] KOG2146 Splicing coactivator SRm160/300, subunit SRm160 (contains PWI domain)	Unigene79_All/1.5e-09/Polysaccharide deacetylase	NA
Unigene1264_All	3792	23.37	48.11	1.041679065	7.31E-10	Up	1.05E-10	AFQ68050.1/1.8e-203/Lysophospholipase L2 [Klebsiella pneumoniae subsp. pneumoniae 1084]	CP022997.1/0.0/CP022997.1 Klebsiella pneumoniae strain 721005, complete genome	sp|P0A9F9|METR_ECOLI/4.8e-165/HTH-type transcriptional regulator MetR OS=Escherichia coli (strain K12) GN=metR PE=1 SV=1	ror:RORB6_17780/6.0e-180/lysophospholipase L2; K01048 lysophospholipase [EC:3.1.1.5]	NA	Unigene1264_All/3.9e-56/Serine aminopeptidase, S33	NA
Unigene725_All	6045	0.66	1.34	1.021695071	0.391622847	*	0.202682	WP_088621796.1/0.0e+00/N-succinylarginine dihydrolase [Klebsiella pneumoniae]	CP022997.1/0.0/CP022997.1 Klebsiella pneumoniae strain 721005, complete genome	sp|Q7N2G9|ASTD_PHOLL/1.8e-198/N-succinylglutamate 5-semialdehyde dehydrogenase OS=Photorhabdus luminescens subsp. laumondii (strain DSM 15139 / CIP 105565 / TT01) GN=astD PE=3 SV=1	kpk:A593_22030/1.4e-252/N-succinylarginine dihydrolase; K01484 succinylarginine dihydrolase [EC:3.5.3.23]	At1g80600/2.8e-74/[E] KOG1401 Acetylornithine aminotransferase	Unigene725_All/0.035/Protein of unknown function (DUF1552)	biological_process:GO:0019544//arginine catabolic process to glutamate;GO:0019545//arginine catabolic process to succinate;molecular_function:GO:0043824//succinylglutamate-semialdehyde dehydrogenase activity;
Unigene615_All	1450	12.43	25.09	1.013286174	0.024817522	*	0.00714048	WP_002886919.1/4.7e-173/MULTISPECIES: HTH-type transcriptional regulator TreR [Klebsiella] >YP_005224800.1 trehalose repressor [Klebsiella pneumoniae subsp. pneumoniae HS11286] >AEW59198.1 trehalose repressor [Klebsiella pneumoniae subsp. pneumoniae HS11286] >EJJ36326.1 trehalose repressor [Klebsiella pneumoniae subsp. pneumoniae KPNIH4] >EJJ38790.1 trehalose repressor [Klebsiella pneumoniae subs…
.1 trehalose operon repressor [Klebsiella pneumoniae] >APM06712.1 trehalose operon repressor [Klebsiella pneumoniae] >APM12876.1 trehalose operon repressor [Klebsiella pneumoniae] >APM21024.1 trehalose operon repressor [Klebsiella pneumoniae] >APM28682.1 trehalose operon repressor [Klebsiella pneumoniae] >APM66959.1 trehalose operon repressor [Klebsiella pneumoniae] >OKK73820.1 trehalose operon r…	CP022997.1/0.0/CP022997.1 Klebsiella pneumoniae strain 721005, complete genome	sp|P36674|TRER_SALTY/1.6e-148/HTH-type transcriptional regulator TreR OS=Salmonella typhimurium (strain LT2 / SGSC1412 / ATCC 700720) GN=treR PE=3 SV=1	kpa:KPNJ1_04970/7.1e-174/Trehalose operon repressor; K03485 LacI family transcriptional regulator, trehalose operon repressor	NA	Unigene615_All/1.8e-21/Bacterial regulatory proteins, lacI family	biological_process:GO:0045892//negative regulation of transcription, DNA-templated;GO:0006351//transcription, DNA-templated;GO:0005991//trehalose metabolic process;molecular_function:GO:0003677//DNA binding;
Unigene1807_All	211	8.13	16.28	1.001773442	0.789211554	*	0.69506	WP_048337989.1/1.3e-34/glycoside hydrolase 43 family protein [Klebsiella pneumoniae] >KMI76591.1 xylan 1,4-beta-xylosidase [Klebsiella pneumoniae] >SBX03791.1 beta-xylosidase [Klebsiella pneumoniae] >SLP07817.1 beta-xylosidase [Klebsiella pneumoniae] >SLO81123.1 beta-xylosidase [Klebsiella pneumoniae] >OVK02488.1 glycoside hydrolase 43 family protein [Klebsiella pneumoniae] >OZJ12599.1 glycoside …	CP022997.1/0.0/CP022997.1 Klebsiella pneumoniae strain 721005, complete genome	sp|P94489|XYNB_BACSU/6.6e-08/Beta-xylosidase OS=Bacillus subtilis (strain 168) GN=xynB PE=1 SV=2	kpn:KPN_04721/1.9e-35/puative beta-1,4-xylosidase; XynB; K01198 xylan 1,4-beta-xylosidase [EC:3.2.1.37]	NA	NA	biological_process:GO:0005975//carbohydrate metabolic process;molecular_function:GO:0004553//hydrolase activity, hydrolyzing O-glycosyl compounds;
Unigene2107_All	239	12.86	25.48	0.986474635	0.713901493	*	0.53146	OLU14264.1/1.4e-37/MFS transporter, partial [Klebsiella pneumoniae]	CP022997.1/0.0/CP022997.1 Klebsiella pneumoniae strain 721005, complete genome	sp|P59832|LACY_KLEPN/1.7e-39/Lactose permease (Fragment) OS=Klebsiella pneumoniae GN=lacY PE=3 SV=1	kph:KPNIH24_15635/2.1e-38/lacY; galactoside permease; K02532 MFS transporter, OHS family, lactose permease	NA	NA	NA
Unigene4_All	8021	8.97	17.76	0.985451691	2.14E-07	*	3.46E-08	WP_079902265.1/0.0e+00/oxaloacetate decarboxylase subunit alpha [Salmonella enterica] >OPP28816.1 oxaloacetate decarboxylase subunit alpha [Salmonella enterica subsp. enterica serovar Enteritidis] >OPR38493.1 oxaloacetate decarboxylase subunit alpha [Salmonella enterica subsp. enterica serovar Enteritidis]	CP022882.1/0.0/CP022882.1 Klebsiella pneumoniae strain 911021, complete genome	sp|P13187|DCOA_KLEPN/0.0e+00/Oxaloacetate decarboxylase alpha chain OS=Klebsiella pneumoniae GN=oadA PE=3 SV=2	kpnu:LI86_22615/0.0e+00/oxaloacetate decarboxylase; K01571 oxaloacetate decarboxylase, alpha subunit [EC:4.1.1.3]	CE09072/4.6e-80/[C] KOG0369 Pyruvate carboxylase	Unigene4_All/6.2e-73/HMGL-like	NA
Unigene425_All	2138	27.71	54.82	0.984295617	7.00E-06	*	1.23E-06	WP_002911378.1/2.4e-141/MULTISPECIES: DNA-binding transcriptional regulator KdgR [Enterobacterales] >YP_005227659.1 IclR family transcriptional regulator [Klebsiella pneumoniae subsp. pneumoniae HS11286] >ABR77769.1 putative transcriptional repressor (IclR family) [Klebsiella pneumoniae subsp. pneumoniae MGH 78578] >BAH64071.1 putative IclR-family transcriptional repressor [Klebsiella pneumoniae …
gR [Klebsiella pneumoniae] >KMD46050.1 transcriptional regulator KdgR [Klebsiella pneumoniae] >KMD56562.1 transcriptional regulator KdgR [Klebsiella pneumoniae] >KMD59413.1 transcriptional regulator KdgR [Klebsiella pneumoniae] >KMD60525.1 transcriptional regulator KdgR [Klebsiella pneumoniae] >KMD70009.1 transcriptional regulator KdgR [Klebsiella pneumoniae] >KMD72177.1 transcriptional regulator…
scriptional regulator KdgR [Klebsiella pneumoniae subsp. pneumoniae] >OCN68547.1 DNA-binding transcriptional regulator KdgR [Klebsiella pneumoniae subsp. pneumoniae] >OCN76002.1 DNA-binding transcriptional regulator KdgR [Klebsiella pneumoniae subsp. pneumoniae] >OCN81352.1 DNA-binding transcriptional regulator KdgR [Klebsiella pneumoniae subsp. pneumoniae] >OCN83207.1 DNA-binding transcriptional…
ptional regulator KdgR [Klebsiella pneumoniae] >SLS58211.1 transcriptional regulator KdgR [Klebsiella pneumoniae] >SLQ77422.1 transcriptional regulator KdgR [Klebsiella pneumoniae] >SLS55493.1 transcriptional regulator KdgR [Klebsiella pneumoniae] >SLY53252.1 transcriptional regulator KdgR [Klebsiella pneumoniae] >SLZ30673.1 transcriptional regulator KdgR [Klebsiella pneumoniae] >SLQ88967.1 trans…
transcriptional regulator [Klebsiella pneumoniae] >OVW37841.1 IclR family transcriptional regulator [Klebsiella pneumoniae] >OVW39042.1 IclR family transcriptional regulator [Klebsiella pneumoniae] >OVW42132.1 IclR family transcriptional regulator [Klebsiella pneumoniae] >OVW56108.1 IclR family transcriptional regulator [Klebsiella pneumoniae] >OVW61120.1 IclR family transcriptional regulator [Kl…	CP022997.1/0.0/CP022997.1 Klebsiella pneumoniae strain 721005, complete genome	sp|P76268|KDGR_ECOLI/2.2e-135/Transcriptional regulator KdgR OS=Escherichia coli (strain K12) GN=kdgR PE=1 SV=1	kpm:KPHS_33590/3.6e-142/IclR family transcriptional regulator; K19333 IclR family transcriptional regulator, KDG regulon repressor	NA	Unigene425_All/6.4e-49/Bacterial transcriptional regulator	biological_process:GO:0006355//regulation of transcription, DNA-templated;GO:0006351//transcription, DNA-templated;molecular_function:GO:0003677//DNA binding;
Unigene1506_All	2833	2.03	3.99	0.974909019	0.306917776	*	0.1443052	WP_065874911.1/0.0e+00/sigma-54-dependent transcriptional regulator [Klebsiella pneumoniae] >OCU48469.1 Fis family transcriptional regulator [Klebsiella pneumoniae]	CP022997.1/0.0/CP022997.1 Klebsiella pneumoniae strain 721005, complete genome	sp|P23914|LEVR_BACSU/6.5e-90/Transcriptional regulatory protein LevR OS=Bacillus subtilis (strain 168) GN=levR PE=3 SV=2	kqu:AVR78_07910/0.0e+00/Fis family transcriptional regulator; K19505 sigma-54 dependent transcriptional regulator, gfr operon transcriptional activator	NA	Unigene1506_All/7.3e-49/Sigma-54 interaction domain	NA
CL32.Contig2_All	4413	111.03	216.22	0.961550435	8.54E-43	*	5.75E-44	WP_057774791.1/5.7e-238/4-aminobutyrate--2-oxoglutarate transaminase [Klebsiella pneumoniae] >KRR37566.1 4-aminobutyrate aminotransferase [Klebsiella pneumoniae] >OKN61600.1 4-aminobutyrate aminotransferase PuuE [Klebsiella pneumoniae] >OVK44532.1 4-aminobutyrate--2-oxoglutarate transaminase [Klebsiella pneumoniae]	CP006656.1/0.0/CP006656.1 Klebsiella pneumoniae JM45, complete genome	sp|P0AD98|LIVJ_ECO57/2.8e-201/Leu/Ile/Val-binding protein OS=Escherichia coli O157:H7 GN=livJ PE=3 SV=1	sbz:A464_3640/3.3e-222/Gamma-aminobutyrate:alpha-ketoglutarate aminotransferase; K00823 4-aminobutyrate aminotransferase [EC:2.6.1.19]	YLR438w/1.3e-52/[E] KOG1402 Ornithine aminotransferase	CL32.Contig2_All/6.8e-130/Aminotransferase class-III	biological_process:GO:0009448//gamma-aminobutyric acid metabolic process;molecular_function:GO:0034386//4-aminobutyrate:2-oxoglutarate transaminase activity;GO:0030170//pyridoxal phosphate binding;GO:0003867//4-aminobutyrate transaminase activity;
Unigene1597_All	331	3.72	7.19	0.950689149	0.790261037	*	0.69506	WP_094313299.1/3.7e-57/ABC transporter substrate-binding protein [Klebsiella pneumoniae] >OYM31016.1 ABC transporter substrate-binding protein [Klebsiella pneumoniae subsp. pneumoniae]	CP022997.1/0.0/CP022997.1 Klebsiella pneumoniae strain 721005, complete genome	NA	kpw:KPNIH30_01630/5.6e-58/ABC transporter substrate-binding protein	NA	Unigene1597_All/3.3e-05/Bacterial extracellular solute-binding protein	NA
Unigene1022_All	361	3.26	6.27	0.943593479	0.790786826	*	0.69506	WP_069345479.1/2.5e-43/fimbrial protein [Klebsiella pneumoniae] >ODO80418.1 fimbrial protein [Klebsiella pneumoniae]	CP022997.1/0.0/CP022997.1 Klebsiella pneumoniae strain 721005, complete genome	sp|P26926|CAF1M_YERPE/5.6e-07/Chaperone protein caf1M OS=Yersinia pestis GN=caf1M PE=1 SV=2	kpb:FH42_04360/3.8e-44/fimbrial protein	NA	NA	biological_process:GO:0071555//cell wall organization;GO:0043711//pilus organization;GO:0061077//chaperone-mediated protein folding;cellular_component:GO:0030288//outer membrane-bounded periplasmic space;
Unigene2247_All	355	3.35	6.43	0.940657642	0.797151308	*	0.69506	OZM27686.1/2.9e-60/elongation factor 1-alpha, partial [Klebsiella pneumoniae]	CP007026.1/0.0/CP007026.1 Candidatus Nitrosopelagicus brevis strain CN25, complete genome	sp|Q4JT41|EFTU_CORJK/3.1e-18/Elongation factor Tu OS=Corynebacterium jeikeium (strain K411) GN=tuf PE=3 SV=1	csu:CSUB_C0388/2.3e-41/elongation factor EF-1 alpha subunit; K03231 elongation factor 1-alpha	Hs4503471/3.2e-63/[J] KOG0052 Translation elongation factor EF-1 alpha/Tu	Unigene2247_All/5.5e-39/Elongation factor Tu GTP binding domain	biological_process:GO:0034198//cellular response to amino acid starvation;GO:0035690//cellular response to drug;GO:0051260//protein homooligomerization;GO:0006479//protein methylation;GO:0001933//negative regulation of protein phosphorylation;GO:0006355//regulation of transcription, DNA-templated;GO:0006414//translational elongation;GO:1990090//cellular response to nerve growth factor stimulus;GO…
Unigene862_All	374	3.1	5.94	0.938194716	0.788164854	*	0.69506	WP_074193155.1/4.6e-64/aquaporin [Klebsiella pneumoniae]	CP022997.1/0.0/CP022997.1 Klebsiella pneumoniae strain 721005, complete genome	sp|P37451|PDUF_SALTY/2.3e-59/Propanediol diffusion facilitator OS=Salmonella typhimurium (strain LT2 / SGSC1412 / ATCC 700720) GN=pduF PE=2 SV=2	kpa:KPNJ1_01043/6.9e-65/Propanediol diffusion facilitator	Hs17975595/3.7e-17/[G] KOG0224 Aquaporin (major intrinsic protein family)	Unigene862_All/1.9e-26/Major intrinsic protein	NA
Unigene133_All	431	2.53	4.81	0.926899509	0.793956313	*	0.69506	WP_023328095.1/3.2e-77/phage portal protein [Klebsiella pneumoniae] >ESM97351.1 HK97 family phage portal protein [Klebsiella pneumoniae MGH 32]	CP022997.1/0.0/CP022997.1 Klebsiella pneumoniae strain 721005, complete genome	NA	kox:KOX_17715/4.8e-78/phage portal protein, HK97 family	NA	Unigene133_All/1.4e-42/Phage portal protein	NA
Unigene2075_All	462	4.61	8.72	0.919561384	0.712223041	*	0.53146	WP_048292220.1/9.0e-86/metal-dependent hydrolase [Klebsiella pneumoniae] >KMG78442.1 hypothetical protein SM60_04627 [Klebsiella pneumoniae]	CP022997.1/0.0/CP022997.1 Klebsiella pneumoniae strain 721005, complete genome	NA	kpj:N559_4634/1.4e-86/amidohydrolase family protein	NA	Unigene2075_All/3.6e-09/Amidohydrolase family	NA
Unigene1753_All	514	2	3.77	0.914564523	0.793426302	*	0.69506	CDL57300.1/3.3e-97/Biofilm PGA synthesis deacetylase PgaB (EC 3.-) [Escherichia coli ISC56]	CP022997.1/0.0/CP022997.1 Klebsiella pneumoniae strain 721005, complete genome	sp|P75906|PGAB_ECOLI/2.8e-44/Poly-beta-1,6-N-acetyl-D-glucosamine N-deacetylase OS=Escherichia coli (strain K12) GN=pgaB PE=1 SV=1	kpp:A79E_4673/5.0e-98/Biofilm PGA synthesis deacetylase PgaB; K11931 poly-beta-1,6-N-acetyl-D-glucosamine N-deacetylase [EC:3.5.1.-]	NA	Unigene1753_All/2.8e-24/Polysaccharide deacetylase	NA
Unigene1187_All	588	1.68	3.16	0.911463325	0.7923684	*	0.69506	WP_072661898.1/7.2e-96/DUF3883 domain-containing protein, partial [Escherichia coli] >OJK46951.1 hypothetical protein BK244_28420, partial [Escherichia coli]	CP017085.1/0.0/CP017085.1 Proteus mirabilis strain T18 chromosome, complete genome	NA	aaj:BOQ57_11265/1.1e-96/hypothetical protein	NA	Unigene1187_All/6.1e-22/Domain of unknown function (DUF3883)	NA
Unigene1774_All	617	1.58	2.97	0.910538373	0.796617024	*	0.69506	EMH91688.1/1.2e-114/hypothetical protein MTE1_4674 [Klebsiella pneumoniae JHCK1]	CP022997.1/0.0/CP022997.1 Klebsiella pneumoniae strain 721005, complete genome	sp|Q9KEE9|ARAQ_BACHD/3.5e-25/L-arabinose transport system permease protein AraQ OS=Bacillus halodurans (strain ATCC BAA-125 / DSM 18197 / FERM 7344 / JCM 9153 / C-125) GN=araQ PE=3 SV=1	kpg:KPNIH32_02905/4.2e-115/ABC transporter permease; K05815 sn-glycerol 3-phosphate transport system permease protein	NA	Unigene1774_All/3.6e-19/Binding-protein-dependent transport system inner membrane component	biological_process:GO:0006810//transport;cellular_component:GO:0016021//integral component of membrane;GO:0005886//plasma membrane;
CL76.Contig2_All	5925	3800.68	7125.06	0.906644601	0	*	0	NA	CP022997.1/0.0/CP022997.1 Klebsiella pneumoniae strain 721005, complete genome	sp|P23832|SAMB_SALTM/4.1e-187/Protein SamB OS=Salmonella typhimurium GN=samB PE=3 SV=1	kok:KONIH1_30170/2.3e-271/DNA polymerase	SPMi005/5.1e-28/[A] KOG4768 Mitochondrial mRNA maturase	CL76.Contig2_All/3.5e-51/Reverse transcriptase (RNA-dependent DNA polymerase)	NA
Unigene2238_All	579	1.72	3.22	0.904652123	0.791313316	*	0.69506	OBX15000.1/1.1e-67/hypothetical protein BA726_18330 [Klebsiella pneumoniae]	CP022997.1/0.0/CP022997.1 Klebsiella pneumoniae strain 721005, complete genome	sp|A1JRU8|LAMB_YERE8/1.5e-06/Maltoporin OS=Yersinia enterocolitica serotype O:8 / biotype 1B (strain NCTC 13174 / 8081) GN=lamB PE=3 SV=1	kpg:KPNIH32_03070/2.7e-55/LamB; K02024 maltoporin	NA	Unigene2238_All/1.2e-25/LamB porin	NA
Unigene490_All	651	1.48	2.77	0.9042888	0.789735947	*	0.69506	WP_032424153.1/1.3e-114/DUF3372 domain-containing protein [Klebsiella pneumoniae] >EZR08212.1 pullulanase [Klebsiella pneumoniae UCI 60]	CP022997.1/0.0/CP022997.1 Klebsiella pneumoniae strain 721005, complete genome	sp|P07206|PULA_KLEPN/8.1e-105/Pullulanase OS=Klebsiella pneumoniae GN=pulA PE=1 SV=2	kpg:KPNIH32_04700/2.0e-115/pullulanase; K01200 pullulanase [EC:3.2.1.41]	At5g04360/5.8e-26/[G] KOG0470 1,4-alpha-glucan branching enzyme/starch branching enzyme II	Unigene490_All/1e-42/Domain of unknown function (DUF3372)	NA
Unigene1154_All	626	3.11	5.82	0.904104573	0.71334113	*	0.53146	NA	CP022997.1/0.0/CP022997.1 Klebsiella pneumoniae strain 721005, complete genome	sp|P76471|YFAZ_ECOLI/3.2e-34/Outer membrane protein YfaZ OS=Escherichia coli (strain K12) GN=yfaZ PE=3 SV=2	kpq:KPR0928_03180/6.5e-100/porin	NA	Unigene1154_All/1.3e-44/YfaZ precursor	NA
Unigene1432_All	3702	15.39	28.79	0.903574557	6.44E-05	*	1.20E-05	WP_064317742.1/1.2e-260/MFS transporter [Klebsiella pneumoniae] >SBI99199.1 transporter [Klebsiella pneumoniae]	CP022997.1/0.0/CP022997.1 Klebsiella pneumoniae strain 721005, complete genome	sp|P37344|PSPF_ECOLI/1.4e-153/Psp operon transcriptional activator OS=Escherichia coli (strain K12) GN=pspF PE=1 SV=2	kqv:B8P98_15845/5.7e-252/MFS transporter; K08170 MFS transporter, DHA2 family, multidrug resistance protein	At1g51760/2.5e-57/[T] LSE0466 A IAA-amino acid hydrolase	Unigene1432_All/1.7e-40/Major Facilitator Superfamily	biological_process:GO:0055085//transmembrane transport;cellular_component:GO:0016021//integral component of membrane;
Unigene337_All	631	1.54	2.88	0.903138461	0.791840506	*	0.69506	WP_004200008.1/4.6e-64/EamA-like transporter family protein [Klebsiella pneumoniae] >YP_005227073.1 hypothetical protein KPHS_27730 [Klebsiella pneumoniae subsp. pneumoniae HS11286] >AEW61471.1 hypothetical protein KPHS_27730 [Klebsiella pneumoniae subsp. pneumoniae HS11286] >EMR21519.1 hypothetical protein G000_10428 [Klebsiella pneumoniae ATCC BAA-2146] >CDK65833.1 FIG073159: hypothetical prote…	CP022997.1/0.0/CP022997.1 Klebsiella pneumoniae strain 721005, complete genome	NA	kpb:FH42_05130/6.9e-65/hypothetical protein; K09936 bacterial/archaeal transporter family-2 protein	NA	Unigene337_All/2e-29/Putative inner membrane exporter, YdcZ	cellular_component:GO:0016021//integral component of membrane;
Unigene1650_All	2363	85.31	159.47	0.902498277	3.77E-15	*	4.17E-16	AHM76808.1/1.9e-232/Multidrug resistance protein D [Klebsiella pneumoniae 30684/NJST258_2] >AHM82434.1 Multidrug resistance protein D [Klebsiella pneumoniae 30660/NJST258_1]	CP022997.1/0.0/CP022997.1 Klebsiella pneumoniae strain 721005, complete genome	sp|P31442|EMRD_ECOLI/1.4e-199/Multidrug resistance protein D OS=Escherichia coli (strain K12) GN=emrD PE=1 SV=2	seec:CFSAN002050_01870/4.0e-206/emrD; multidrug resistance protein D; K08154 MFS transporter, DHA1 family, 2-module integral membrane pump EmrD	YNL065w/6.4e-14/[R] KOG0255 Synaptic vesicle transporter SVOP and related transporters (major facilitator superfamily)	Unigene1650_All/5.9e-38/Major Facilitator Superfamily	biological_process:GO:0055085//transmembrane transport;cellular_component:GO:0016021//integral component of membrane;
Unigene691_All	711	1.33	2.48	0.898913875	0.794487032	*	0.69506	NA	NA	NA	NA	NA	NA	NA
Unigene787_All	741	6.34	11.81	0.897454219	0.492234727	*	0.284978	WP_076027533.1/8.3e-150/phosphoadenosine phosphosulfate reductase [Klebsiella pneumoniae] >APV15606.1 phosphoadenosine phosphosulfate reductase [Klebsiella pneumoniae]	CP022997.1/0.0/CP022997.1 Klebsiella pneumoniae strain 721005, complete genome	sp|P77216|YBDN_ECOLI/1.0e-119/Uncharacterized protein YbdN OS=Escherichia coli (strain K12) GN=ybdN PE=4 SV=1	kpy:KPNIH31_07490/1.3e-150/hypothetical protein	NA	Unigene787_All/4.5e-39/Domain of unknown function (DUF3440)	biological_process:GO:0008152//metabolic process;molecular_function:GO:0003824//catalytic activity;
Unigene1007_All	727	2.6	4.84	0.896495424	0.712781647	*	0.53146	CDK91302.1/1.3e-139/putative outer membrane protein [Klebsiella pneumoniae IS33]	CP022997.1/0.0/CP022997.1 Klebsiella pneumoniae strain 721005, complete genome	sp|P33129|HTRE_ECOLI/9.9e-19/Outer membrane usher protein HtrE OS=Escherichia coli (strain K12) GN=htrE PE=1 SV=3	kpg:KPNIH32_06820/2.0e-140/membrane protein	NA	Unigene1007_All/2.2e-27/PapC N-terminal domain	NA
Unigene1025_All	881	3.1	5.76	0.893800596	0.649435323	*	0.423842	WP_032424334.1/1.3e-173/arylsulfatase [Klebsiella pneumoniae] >EZR04266.1 arylsulfatase [Klebsiella pneumoniae UCI 60]	CP022997.1/0.0/CP022997.1 Klebsiella pneumoniae strain 721005, complete genome	sp|P20713|ATSA_KLEAE/4.1e-176/Arylsulfatase OS=Klebsiella aerogenes GN=atsA PE=1 SV=1	kpne:KU54_019715/1.9e-174/arylsulfatase; K01130 arylsulfatase [EC:3.1.6.1]	SPBPB10D8.02c/3.6e-47/[R] KOG3867 Sulfatase	Unigene1025_All/2e-35/Sulfatase	biological_process:GO:0008152//metabolic process;molecular_function:GO:0008484//sulfuric ester hydrolase activity;
Unigene960_All	869	3.15	5.85	0.893084796	0.648273542	*	0.423842	WP_073591379.1/5.9e-139/alpha-glucosidase [Klebsiella pneumoniae] >OSV17764.1 alpha-glucosidase [Klebsiella pneumoniae] >OSX28860.1 alpha-glucosidase [Klebsiella pneumoniae]	CP022997.1/0.0/CP022997.1 Klebsiella pneumoniae strain 721005, complete genome	sp|Q9F234|AGL2_BACTQ/2.5e-29/Alpha-glucosidase 2 OS=Bacillus thermoamyloliquefaciens PE=3 SV=1	kom:HR38_14015/1.1e-121/alpha-glucosidase; K01187 alpha-glucosidase [EC:3.2.1.20]	At5g63840/9.5e-24/[GMO] KOG1066 Glucosidase II catalytic (alpha) subunit and related enzymes, glycosyl hydrolase family 31	Unigene960_All/8.7e-39/Glycosyl hydrolases family 31	molecular_function:GO:0030246//carbohydrate binding;GO:0032450//maltose alpha-glucosidase activity;GO:0061634//alpha-D-xyloside xylohydrolase;GO:0004558//alpha-1,4-glucosidase activity;
Unigene1315_All	796	1.17	2.17	0.891186513	0.792896998	*	0.69506	WP_032444473.1/3.9e-129/GntR family transcriptional regulator [Klebsiella pneumoniae] >KEF83421.1 GntR family transcriptional regulator [Klebsiella pneumoniae UHKPC05]	CP022997.1/0.0/CP022997.1 Klebsiella pneumoniae strain 721005, complete genome	sp|P39399|LGOR_ECOLI/3.3e-108/Probable HTH-type transcriptional regulator LgoR OS=Escherichia coli (strain K12) GN=lgoR PE=2 SV=2	koe:A225_0727/1.3e-121/Regulator of L-galactonate catabolism YjjM	NA	Unigene1315_All/1.5e-12/Bacterial regulatory proteins, gntR family	biological_process:GO:0006351//transcription, DNA-templated;molecular_function:GO:0003677//DNA binding;GO:0003700//DNA binding transcription factor activity;
Unigene1535_All	1346	1.28	2.37	0.888743249	0.714462736	*	0.53146	EJK92952.1/1.5e-202/zinc-binding dehydrogenase family oxidoreductase [Klebsiella pneumoniae subsp. pneumoniae DSM 30104]	CP022997.1/0.0/CP022997.1 Klebsiella pneumoniae strain 721005, complete genome	sp|P27250|AHR_ECOLI/1.0e-170/Aldehyde reductase Ahr OS=Escherichia coli (strain K12) GN=ahr PE=1 SV=2	kpz:KPNIH27_02690/2.0e-194/alcohol dehydrogenase; K12957 uncharacterized zinc-type alcohol dehydrogenase-like protein [EC:1.-.-.-]	At4g37990/2.4e-58/[Q] KOG0023 Alcohol dehydrogenase, class V	Unigene1535_All/4.2e-25/Alcohol dehydrogenase GroES-like domain	molecular_function:GO:0008270//zinc ion binding;GO:0008106//alcohol dehydrogenase (NADP+) activity;GO:0016491//oxidoreductase activity;
CL73.Contig2_All	1105	0.8	1.48	0.887525271	0.797686309	*	0.69506	NA	CP018454.1/0.0/CP018454.1 Klebsiella pneumoniae strain SWU01, complete genome	sp|Q9CMD0|Y901_PASMU/1.8e-16/Uncharacterized protein PM0901 OS=Pasteurella multocida (strain Pm70) GN=PM0901 PE=4 SV=1	bpt:Bpet1545/1.9e-73/intB13; phage-related integrase	NA	CL73.Contig2_All/8.2e-18/Domain of unknown function (DUF4102)	NA
Unigene655_All	1023	6.11	11.3	0.887078487	0.387967998	*	0.1989754	WP_004151530.1/7.0e-147/MULTISPECIES: Cof-type HAD-IIB family hydrolase [Enterobacterales] >YP_005229574.1 sugar phosphatase [Klebsiella pneumoniae subsp. pneumoniae HS11286] >ABR79484.1 conserved protein, phophatase-like domain [Klebsiella pneumoniae subsp. pneumoniae MGH 78578] >BAH65889.1 putative hydrolase of the HAD superfamily [Klebsiella pneumoniae subsp. pneumoniae NTUH-K2044] >AEK00592.1…
atase YidA [Klebsiella pneumoniae] >KMX02667.1 sugar phosphatase YidA [Klebsiella pneumoniae] >KMX05048.1 sugar phosphatase YidA [Klebsiella pneumoniae] >KMX12156.1 sugar phosphatase YidA [Klebsiella pneumoniae] >KMX13804.1 sugar phosphatase YidA [Klebsiella pneumoniae] >KMX17857.1 sugar phosphatase YidA [Klebsiella pneumoniae] >KMX29420.1 sugar phosphatase YidA [Klebsiella pneumoniae] >KMX33554.…
[Klebsiella pneumoniae] >APP68035.1 sugar-phosphatase [Klebsiella pneumoniae] >APQ23900.1 Sugar phosphatase YidA [Klebsiella pneumoniae] >APR45892.1 sugar-phosphatase [Klebsiella pneumoniae] >OLL10207.1 sugar phosphatase YidA [Klebsiella pneumoniae subsp. pneumoniae] >APS94221.1 sugar-phosphatase [Klebsiella pneumoniae] >OLQ98862.1 sugar-phosphatase [Klebsiella pneumoniae] >OLR03178.1 sugar-phosp…
e] >OVR61613.1 sugar-phosphatase [Klebsiella pneumoniae] >OVR68759.1 sugar-phosphatase [Klebsiella pneumoniae] >OVR76534.1 sugar-phosphatase [Klebsiella pneumoniae] >OVR76833.1 sugar-phosphatase [Klebsiella pneumoniae] >OVR88358.1 sugar-phosphatase [Klebsiella pneumoniae] >OVR91051.1 sugar-phosphatase [Klebsiella pneumoniae] >OVR97276.1 sugar-phosphatase [Klebsiella pneumoniae] >OVS03511.1 sugar-…	CP022997.1/0.0/CP022997.1 Klebsiella pneumoniae strain 721005, complete genome	sp|P0A8Y7|YIDA_SHIFL/6.5e-141/Sugar phosphatase YidA OS=Shigella flexneri GN=yidA PE=3 SV=1	kom:HR38_05045/1.9e-141/sugar phosphatase	NA	Unigene655_All/8.4e-67/haloacid dehalogenase-like hydrolase	molecular_function:GO:0016787//hydrolase activity;GO:0050308//sugar-phosphatase activity;
Unigene858_All	1277	2.04	3.77	0.885995371	0.648853912	*	0.423842	WP_085819714.1/1.3e-139/nickel import ATP-binding protein NikD [Klebsiella pneumoniae]	CP022997.1/0.0/CP022997.1 Klebsiella pneumoniae strain 721005, complete genome	sp|Q32AQ2|NIKD_SHIDS/1.2e-88/Nickel import ATP-binding protein NikD OS=Shigella dysenteriae serotype 1 (strain Sd197) GN=nikD PE=3 SV=1	kps:KPNJ2_00275/2.8e-137/Nickel transport ATP-binding protein nikD; K15587 nickel transport system ATP-binding protein [EC:3.6.3.24]	Hs16156905/8.2e-16/[IR] KOG0059 Lipid exporter ABCA1 and related proteins, ABC superfamily	Unigene858_All/5e-22/ABC transporter	molecular_function:GO:0005524//ATP binding;GO:0015413//nickel-transporting ATPase activity;GO:0016887//ATPase activity;
Unigene116_All	1154	3.81	7.03	0.883733692	0.492732437	*	0.284978	BAH63645.1/7.3e-169/putative AraC-type trancriptional regulator [Klebsiella pneumoniae subsp. pneumoniae NTUH-K2044] >EKF78633.1 Putative AraC-type trancriptional regulator [Klebsiella pneumoniae subsp. pneumoniae KpQ3] >AHM79271.1 Transcriptional regulator, AraC family protein [Klebsiella pneumoniae 30684/NJST258_2] >AHM84941.1 Transcriptional regulator, AraC family protein [Klebsiella pneumonia…	CP022997.1/0.0/CP022997.1 Klebsiella pneumoniae strain 721005, complete genome	sp|P76103|YDCO_ECOLI/8.1e-31/Inner membrane protein YdcO OS=Escherichia coli (strain K12) GN=ydcO PE=1 SV=2	kqv:B8P98_12800/3.2e-161/AraC family transcriptional regulator; K07506 AraC family transcriptional regulator	NA	Unigene116_All/2.8e-24/Bacterial regulatory helix-turn-helix proteins, AraC family	biological_process:GO:0006351//transcription, DNA-templated;molecular_function:GO:0043565//sequence-specific DNA binding;GO:0003700//DNA binding transcription factor activity;
CL55.Contig3_All	3720	0.64	1.18	0.882643049	0.562328883	*	0.353182	NA	CP018454.1/0.0/CP018454.1 Klebsiella pneumoniae strain SWU01, complete genome	sp|Q8UAK2|RGMG2_AGRFC/2.6e-171/Putative ribose/galactose/methyl galactoside import ATP-binding protein 2 OS=Agrobacterium fabrum (strain C58 / ATCC 33970) GN=Atu3371 PE=3 SV=2	kpp:A79E_3748/5.7e-276/Inositol transport system ATP-binding protein; K17215 inositol transport system ATP-binding protein	Hs16156905/3.3e-17/[IR] KOG0059 Lipid exporter ABCA1 and related proteins, ABC superfamily	CL55.Contig3_All/6.4e-59/ABC transporter	NA
Unigene1504_All	1777	0.95	1.75	0.881355504	0.715024862	*	0.53146	WP_060598440.1/0.0e+00/porphyrin biosynthesis protein [Klebsiella pneumoniae] >KSX52483.1 porphyrin biosynthesis protein [Klebsiella pneumoniae]	MF133442.1/0.0/MF133442.1 Klebsiella pneumoniae strain 11219 plasmid p11219-CTXM, complete sequence	sp|Q4L9P0|SRAP_STAHJ/1.8e-13/Serine-rich adhesin for platelets OS=Staphylococcus haemolyticus (strain JCSC1435) GN=sraP PE=3 SV=1	kpx:PMK1_b00073/0.0e+00/cobT; Aerobic cobaltochelatase subunit CobT	Hs16445033/2.8e-14/[S] KOG3854 SPRT-like metalloprotease	Unigene1504_All/1.4e-38/Cobalamin biosynthesis protein CobT	NA
Unigene748_All	1585	15.05	27.7	0.880122489	0.028116314	*	0.00818826	EGF56950.1/3.1e-218/Heptosyltransferase [Klebsiella sp. MS 92-3] >ESB00323.1 Heptosyltransferase [Klebsiella pneumoniae 909957] >CDQ54111.1 unnamed protein product [Klebsiella pneumoniae]	CP022997.1/0.0/CP022997.1 Klebsiella pneumoniae strain 721005, complete genome	sp|P0A1G3|MSGA_SALTY/1.1e-22/Virulence protein MsgA OS=Salmonella typhimurium (strain LT2 / SGSC1412 / ATCC 700720) GN=msgA PE=3 SV=1	kpe:KPK_3302/3.0e-210/heptosyltransferase family protein	NA	Unigene748_All/1.6e-12/Glycosyltransferase family 9 (heptosyltransferase)	biological_process:GO:0008152//metabolic process;molecular_function:GO:0016757//transferase activity, transferring glycosyl groups;GO:0016740//transferase activity;
Unigene811_All	2887	49.23	90.52	0.878698845	1.93E-10	*	2.68E-11	WP_002887618.1/0.0e+00/MULTISPECIES: phosphatidylglycerol--membrane-oligosaccharide glycerophosphotransferase [Klebsiella] >YP_005224963.1 phosphoglycerol transferase I [Klebsiella pneumoniae subsp. pneumoniae HS11286] >AEW59361.1 phosphoglycerol transferase I [Klebsiella pneumoniae subsp. pneumoniae HS11286] >EJJ36159.1 phosphoglycerol transferase I [Klebsiella pneumoniae subsp. pneumoniae KPNIH…
bsiella pneumoniae] >SBJ99030.1 phosphoglycerol transferase I [Klebsiella pneumoniae] >SBJ40991.1 phosphoglycerol transferase I [Klebsiella pneumoniae] >SBH22259.1 phosphoglycerol transferase I [Klebsiella pneumoniae] >SBJ45660.1 phosphoglycerol transferase I [Klebsiella pneumoniae] >SBH82044.1 phosphoglycerol transferase I [Klebsiella pneumoniae] >SBJ22930.1 phosphoglycerol transferase I [Klebsi…
e] >OVS58047.1 phosphoglycerol transferase I [Klebsiella pneumoniae] >OVS58502.1 phosphoglycerol transferase I [Klebsiella pneumoniae] >OVS66199.1 phosphoglycerol transferase I [Klebsiella pneumoniae] >OVS74332.1 phosphoglycerol transferase I [Klebsiella pneumoniae] >OVS75561.1 phosphoglycerol transferase I [Klebsiella pneumoniae] >OVS77415.1 phosphoglycerol transferase I [Klebsiella pneumoniae] …	CP022997.1/0.0/CP022997.1 Klebsiella pneumoniae strain 721005, complete genome	sp|B4TU18|OPGB_SALSV/0.0e+00/Phosphoglycerol transferase I OS=Salmonella schwarzengrund (strain CVM19633) GN=mdoB PE=3 SV=1	koc:AB185_32290/0.0e+00/phosphoglycerol transferase I; K01002 phosphoglycerol transferase [EC:2.7.8.20]	NA	Unigene811_All/5.3e-19/Sulfatase	biological_process:GO:0008152//metabolic process;cellular_component:GO:0016021//integral component of membrane;molecular_function:GO:0008484//sulfuric ester hydrolase activity;GO:0016740//transferase activity;GO:0008960//phosphatidylglycerol-membrane-oligosaccharide glycerophosphotransferase activity;GO:0047495//membrane-oligosaccharide glycerophosphotransferase activity;
Unigene578_All	2265	1.47	2.7	0.877143252	0.553863546	*	0.345274	WP_040195724.1/1.2e-236/PTS N-acetylmuramic acid transporter subunits IIBC, partial [Klebsiella pneumoniae]	CP022997.1/0.0/CP022997.1 Klebsiella pneumoniae strain 721005, complete genome	sp|Q7N9D9|PTYBC_PHOLL/2.0e-187/PTS system N-acetylmuramic acid-specific EIIBC component OS=Photorhabdus luminescens subsp. laumondii (strain DSM 15139 / CIP 105565 / TT01) GN=murP PE=3 SV=1	kpw:KPNIH30_26275/1.9e-237/murP; PTS system N-acetylmuramic acid transporter subunits IIBC; K11191 PTS system, N-acetylmuramic acid-specific IIB component [EC:2.7.1.192]; K11192 PTS system, N-acetylmuramic acid-specific IIC component	NA	Unigene578_All/5.8e-34/Phosphotransferase system, EIIC	biological_process:GO:0009401//phosphoenolpyruvate-dependent sugar phosphotransferase system;cellular_component:GO:0016021//integral component of membrane;GO:0005886//plasma membrane;molecular_function:GO:0016301//kinase activity;GO:0008982//protein-N(PI)-phosphohistidine-sugar phosphotransferase activity;GO:0103111//D-glucosamine PTS permease activity;
Unigene1288_All	2608	3.48	6.39	0.876728625	0.234674265	*	0.1025156	AHM77781.1/6.1e-163/Aldo/keto reductase family protein [Klebsiella pneumoniae 30684/NJST258_2] >AHM83376.1 Aldo/keto reductase family protein [Klebsiella pneumoniae 30660/NJST258_1]	CP022997.1/0.0/CP022997.1 Klebsiella pneumoniae strain 721005, complete genome	sp|P25906|PDXI_ECOLI/1.0e-105/Pyridoxine 4-dehydrogenase OS=Escherichia coli (strain K12) GN=pdxI PE=1 SV=1	kps:KPNJ2_01001/9.2e-164/Aldo/keto reductase family protein; K05275 pyridoxine 4-dehydrogenase [EC:1.1.1.65]	SPBC215.11c/7.0e-46/[C] KOG1575 Voltage-gated shaker-like K+ channel, subunit beta/KCNAB	Unigene1288_All/8.9e-49/Aldo/keto reductase family	molecular_function:GO:0016491//oxidoreductase activity;
CL47.Contig2_All	6237	103.62	190.1	0.875456043	8.86E-46	*	5.44E-47	ABR79469.1/0.0e+00/putative PTS family enzyme IIC) [Klebsiella pneumoniae subsp. pneumoniae MGH 78578] >BAH65874.1 putative alpha-glucoside-specific PTS family enzyme IIBC component [Klebsiella pneumoniae subsp. pneumoniae NTUH-K2044] >EGF62691.1 PTS system protein maltose-specific EIICB component [Klebsiella sp. MS 92-3] >EJK89009.1 PTS system protein maltose-specific EIICB component [Klebsiella…	CP022997.1/0.0/CP022997.1 Klebsiella pneumoniae strain 721005, complete genome	sp|B7MY25|SDHD_ECO81/5.4e-222/D-serine dehydratase OS=Escherichia coli O81 (strain ED1a) GN=dsdA PE=3 SV=1	cfar:CI104_00095/9.9e-289/PTS alpha-glucoside transporter subunit IICB; K02749 PTS system, alpha-glucoside-specific IIB component [EC:2.7.1.208 2.7.1.-]; K02750 PTS system, alpha-glucoside-specific IIC component	NA	CL47.Contig2_All/5.4e-71/Phosphotransferase system, EIIC	NA
Unigene574_All	3137	6.26	11.48	0.87488808	0.047028822	*	0.01452118	NA	CP022997.1/0.0/CP022997.1 Klebsiella pneumoniae strain 721005, complete genome	sp|P0A9F6|GCVA_ECOLI/4.1e-37/Glycine cleavage system transcriptional activator OS=Escherichia coli (strain K12) GN=gcvA PE=1 SV=1	kps:KPNJ2_02419/6.0e-202/Transcriptional regulator, LysR family protein	NA	Unigene574_All/1.9e-26/Metallo-beta-lactamase superfamily	NA
Unigene23_All	1762	0.48	0.88	0.874469118	0.796083456	*	0.69506	WP_004226794.1/0.0e+00/endo-b1,4-mannanase 5C [Klebsiella pneumoniae] >CCM82203.1 Endo-b1,4-mannanase 5C [Klebsiella pneumoniae subsp. pneumoniae ST258-K26BO]	CP022997.1/0.0/CP022997.1 Klebsiella pneumoniae strain 721005, complete genome	NA	kom:HR38_26845/4.4e-287/beta-1,4 mannanase	At3g10900/2.9e-11/[GM] LSE0446 A Cellulase ((1-4)-beta-mannan endohydrolase)	Unigene23_All/7.3e-48/Carbohydrate binding module (family 35)	molecular_function:GO:0030246//carbohydrate binding;GO:0016787//hydrolase activity;
Unigene1332_All	1440	0.6	1.1	0.874469118	0.788687857	*	0.69506	WP_064143652.1/1.6e-245/two-component system sensor histidine kinase RstB [Klebsiella pneumoniae] >SBH75590.1 Sensory histidine kinase in two-component regulatory system with RstA [Klebsiella pneumoniae] >SBK21180.1 Sensory histidine kinase in two-component regulatory system with RstA [Klebsiella pneumoniae] >SAY14319.1 Sensory histidine kinase in two-component regulatory system with RstA [Klebsi…	CP022997.1/0.0/CP022997.1 Klebsiella pneumoniae strain 721005, complete genome	sp|P18392|RSTB_ECOLI/9.9e-204/Sensor protein RstB OS=Escherichia coli (strain K12) GN=rstB PE=1 SV=2	koc:AB185_19980/1.1e-230/sensor protein RstB; K07639 two-component system, OmpR family, sensor histidine kinase RstB [EC:2.7.13.3]	At2g01830/2.8e-12/[T] KOG0519 Sensory transduction histidine kinase	Unigene1332_All/4e-21/Histidine kinase-, DNA gyrase B-, and HSP90-like ATPase	cellular_component:GO:0005622//intracellular;GO:0016021//integral component of membrane;molecular_function:GO:0000155//phosphorelay sensor kinase activity;GO:0005524//ATP binding;
Unigene1501_All	1163	0.76	1.39	0.871013559	0.795550602	*	0.69506	EKF79398.1/5.9e-134/Putative CTP synthase [Klebsiella pneumoniae subsp. pneumoniae KpQ3] >AHM80121.1 CTP synthase [Klebsiella pneumoniae 30684/NJST258_2] >AHM85755.1 CTP synthase [Klebsiella pneumoniae 30660/NJST258_1]	CP022997.1/0.0/CP022997.1 Klebsiella pneumoniae strain 721005, complete genome	sp|P76242|NIMT_ECOLI/1.2e-53/2-nitroimidazole transporter OS=Escherichia coli (strain K12) GN=nimT PE=1 SV=1	kpx:PMK1_03553/1.4e-127/pyrG_2; CTP synthase	At4g20320/7.4e-24/[F] KOG2387 CTP synthase (UTP-ammonia lyase)	Unigene1501_All/2.1e-17/Glutamine amidotransferase class-I	biological_process:GO:0006541//glutamine metabolic process;GO:0006221//pyrimidine nucleotide biosynthetic process;molecular_function:GO:0016740//transferase activity;GO:0003883//CTP synthase activity;
Unigene1500_All	1641	0.52	0.95	0.86941589	0.795018462	*	0.69506	WP_085838199.1/2.8e-299/nitrate reductase subunit alpha [Klebsiella pneumoniae]	CP022997.1/0.0/CP022997.1 Klebsiella pneumoniae strain 721005, complete genome	sp|P09152|NARG_ECOLI/2.4e-286/Respiratory nitrate reductase 1 alpha chain OS=Escherichia coli (strain K12) GN=narG PE=1 SV=4	lax:APT61_09295/3.4e-289/narZ; nitrate reductase; K00370 nitrate reductase / nitrite oxidoreductase, alpha subunit [EC:1.7.5.1 1.7.99.-]	NA	Unigene1500_All/5.9e-34/Molybdopterin oxidoreductase	biological_process:GO:0042126//nitrate metabolic process;cellular_component:GO:0009325//nitrate reductase complex;molecular_function:GO:0009055//electron transfer activity;GO:0008940//nitrate reductase activity;GO:0030151//molybdenum ion binding;GO:0051539//4 iron, 4 sulfur cluster binding;
Unigene20_All	7038	1235.48	2244.28	0.861181024	0	*	0	AHM84726.1/6.4e-300/Scaffold protein sufB [Klebsiella pneumoniae 30660/NJST258_1]	CP022997.1/0.0/CP022997.1 Klebsiella pneumoniae strain 721005, complete genome	sp|P77522|SUFB_ECOLI/1.2e-283/FeS cluster assembly protein SufB OS=Escherichia coli (strain K12) GN=sufB PE=1 SV=2	eok:G2583_2078/1.2e-285/sufB; cysteine desulfurase activator complex subunit SufB; K09014 Fe-S cluster assembly protein SufB	At1g08490/7.1e-85/[E] KOG1549 Cysteine desulfurase NFS1	Unigene20_All/2.9e-69/Uncharacterized protein family (UPF0051)	biological_process:GO:0016226//iron-sulfur cluster assembly;
Unigene1066_All	9402	114.86	207.28	0.851704454	5.54E-72	*	2.33E-73	WP_085206492.1/0.0e+00/PrkA family serine protein kinase [Klebsiella pneumoniae] >SME25042.1 PrkA family serine protein kinase [Klebsiella pneumoniae]	CP022997.1/0.0/CP022997.1 Klebsiella pneumoniae strain 721005, complete genome	sp|P0ACY4|YEAG_ECOL6/0.0e+00/Uncharacterized protein YeaG OS=Escherichia coli O6:H1 (strain CFT073 / ATCC 700928 / UPEC) GN=yeaG PE=3 SV=1	kpc:KPNIH10_10315/0.0e+00/serine/threonine protein kinase; K07180 serine protein kinase	SPBC32F12.11/2.0e-127/[G] KOG0657 Glyceraldehyde 3-phosphate dehydrogenase	Unigene1066_All/1.9e-179/PrkA AAA domain	molecular_function:GO:0004672//protein kinase activity;
Unigene600_All	4552	7.82	13.98	0.838123848	0.005910058	*	0.001468874	WP_002887781.1/5.3e-231/MULTISPECIES: NupC/NupG family nucleoside CNT transporter [Klebsiella] >YP_005224989.1 putative Na+ dependent nucleoside transporter [Klebsiella pneumoniae subsp. pneumoniae HS11286] >AEW59387.1 putative Na+ dependent nucleoside transporter [Klebsiella pneumoniae subsp. pneumoniae HS11286] >EJJ36183.1 putative Na+ dependent nucleoside transporter [Klebsiella pneumoniae sub…
sporter NupC [Klebsiella pneumoniae] >KSX91072.1 nucleoside transporter NupC [Klebsiella pneumoniae] >KSY48555.1 nucleoside transporter NupC [Klebsiella pneumoniae] >KSY56581.1 nucleoside transporter NupC [Klebsiella pneumoniae] >KSZ01715.1 nucleoside transporter NupC [Klebsiella pneumoniae] >KSZ35301.1 nucleoside transporter NupC [Klebsiella pneumoniae] >KTG61567.1 nucleoside transporter NupC [K…
1.1 NupC/NupG family nucleoside CNT transporter [Klebsiella pneumoniae] >OXM98673.1 NupC/NupG family nucleoside CNT transporter [Klebsiella pneumoniae] >OXN41055.1 NupC/NupG family nucleoside CNT transporter [Klebsiella pneumoniae] >OXN50504.1 NupC/NupG family nucleoside CNT transporter [Klebsiella pneumoniae] >OXN65066.1 NupC/NupG family nucleoside CNT transporter [Klebsiella pneumoniae] >OXN653…	CP022997.1/0.0/CP022997.1 Klebsiella pneumoniae strain 721005, complete genome	sp|P39407|YJJU_ECOLI/5.1e-161/Uncharacterized protein YjjU OS=Escherichia coli (strain K12) GN=yjjU PE=3 SV=1	cui:AFK65_03060/3.3e-209/nucleoside transporter NupC; K03317 concentrative nucleoside transporter, CNT family	Hs11545853/1.7e-79/[FP] KOG3747 Concentrative Na+-nucleoside cotransporter CNT1/CNT2	Unigene600_All/3.8e-77/Na+ dependent nucleoside transporter C-terminus	cellular_component:GO:0016021//integral component of membrane;molecular_function:GO:0005337//nucleoside transmembrane transporter activity;
Unigene926_All	1656	7.69	13.68	0.831012727	0.180119009	*	0.0726796	WP_077274298.1/0.0e+00/beta-galactosidase [Klebsiella pneumoniae] >OST00567.1 beta-D-galactosidase [Klebsiella pneumoniae] >OSW44050.1 beta-D-galactosidase [Klebsiella pneumoniae]	CP022997.1/0.0/CP022997.1 Klebsiella pneumoniae strain 721005, complete genome	sp|A6T8X0|BGAL1_KLEP7/0.0e+00/Beta-galactosidase 1 OS=Klebsiella pneumoniae subsp. pneumoniae (strain ATCC 700721 / MGH 78578) GN=lacZ1 PE=3 SV=1	kpg:KPNIH32_12940/0.0e+00/lacZ; beta-D-galactosidase; K01190 beta-galactosidase [EC:3.2.1.23]	Hs4504223/2.3e-18/[G] KOG2024 Beta-Glucuronidase GUSB (glycosylhydrolase superfamily 2)	Unigene926_All/1.9e-73/Glycosyl hydrolases family 2, TIM barrel domain	biological_process:GO:0005975//carbohydrate metabolic process;cellular_component:GO:0009341//beta-galactosidase complex;molecular_function:GO:0030246//carbohydrate binding;GO:0004565//beta-galactosidase activity;
Unigene789_All	8172	383.62	682.23	0.830580259	2.31E-195	*	4.06E-197	WP_069339958.1/0.0e+00/ATP-dependent Clp protease ATP-binding subunit ClpA [Klebsiella pneumoniae] >ODN07361.1 ATP-dependent Clp protease ATP-binding subunit ClpA [Klebsiella pneumoniae]	CP022997.1/0.0/CP022997.1 Klebsiella pneumoniae strain 721005, complete genome	sp|P0ABI0|CLPA_ECOL6/0.0e+00/ATP-dependent Clp protease ATP-binding subunit ClpA OS=Escherichia coli O6:H1 (strain CFT073 / ATCC 700928 / UPEC) GN=clpA PE=3 SV=1	ron:TE10_10305/0.0e+00/clpA; Clp protease ClpX; K03694 ATP-dependent Clp protease ATP-binding subunit ClpA	At3g48870/6.5e-82/[O] KOG1051 Chaperone HSP104 and related ATP-dependent Clp proteases	Unigene789_All/3.5e-51/AAA domain (Cdc48 subfamily)	molecular_function:GO:0008233//peptidase activity;GO:0005524//ATP binding;GO:0004176//ATP-dependent peptidase activity;
Unigene753_All	5426	142.91	253.43	0.826480444	6.89E-48	*	4.07E-49	WP_023342612.1/0.0e+00/biosynthetic arginine decarboxylase [Klebsiella pneumoniae] >ESN56024.1 biosynthetic arginine decarboxylase [Klebsiella pneumoniae MGH 18] >KDH35426.1 biosynthetic arginine decarboxylase [Klebsiella pneumoniae BIDMC 69] >KDH52031.1 biosynthetic arginine decarboxylase [Klebsiella pneumoniae BWH 48] >KDL35097.1 biosynthetic arginine decarboxylase [Klebsiella pneumoniae MGH 60…	CP022997.1/0.0/CP022997.1 Klebsiella pneumoniae strain 721005, complete genome	sp|Q83Q93|SPEA_SHIFL/0.0e+00/Biosynthetic arginine decarboxylase OS=Shigella flexneri GN=speA PE=3 SV=2	ebf:D782_0761/0.0e+00/arginine decarboxylase; K01585 arginine decarboxylase [EC:4.1.1.19]	Hs5174529/2.4e-117/[H] KOG1506 S-adenosylmethionine synthetase	Unigene753_All/8.5e-71/Pyridoxal-dependent decarboxylase, pyridoxal binding domain	biological_process:GO:0008295//spermidine biosynthetic process;GO:0009446//putrescine biosynthetic process;GO:0006527//arginine catabolic process;molecular_function:GO:0046872//metal ion binding;GO:0008792//arginine decarboxylase activity;
Unigene1721_All	2517	47.96	83.47	0.799426112	2.62E-07	*	4.26E-08	EFD84760.1/7.9e-168/recombination-associated protein RdgC [Klebsiella sp. 1_1_55] >EKF80296.1 Recombination-associated protein rdgC [Klebsiella pneumoniae subsp. pneumoniae KpQ3] >CCI78616.1 rdgC [Klebsiella pneumoniae subsp. rhinoscleromatis SB3432] >AHE46082.1 Recombination-associated protein rdgC [Klebsiella pneumoniae subsp. pneumoniae Kp13] >AHM81095.1 Recombination associated protein rdgC […	CP022997.1/0.0/CP022997.1 Klebsiella pneumoniae strain 721005, complete genome	sp|Q8ZC18|RDGC_YERPE/1.0e-142/Recombination-associated protein RdgC OS=Yersinia pestis GN=rdgC PE=3 SV=1	kpr:KPR_4388/1.2e-168/rdgC; highly similar to recombination-associated protein RdgC from Klebsiella pneumoniae subsp. pneumoniae strain ATCC 700721 - MGH 78578 9sp|A6T5B7); K03554 recombination associated protein RdgC	NA	Unigene1721_All/2.2e-127/Putative exonuclease, RdgC	biological_process:GO:0006310//DNA recombination;cellular_component:GO:0009295//nucleoid;GO:0005737//cytoplasm;molecular_function:GO:0004527//exonuclease activity;GO:0003677//DNA binding;
Unigene963_All	1513	105.72	183.23	0.793407403	6.83E-09	*	1.04E-09	WP_004200067.1/1.1e-156/transcriptional activator RhaS [Klebsiella pneumoniae] >YP_005227160.1 positive regulator for rhaBAD operon [Klebsiella pneumoniae subsp. pneumoniae HS11286] >AEW61558.1 positive regulator for rhaBAD operon [Klebsiella pneumoniae subsp. pneumoniae HS11286] >EMR21598.1 positive regulator for rhaBAD operon [Klebsiella pneumoniae ATCC BAA-2146] >EOY66230.1 putative HTH-type t…	CP022997.1/0.0/CP022997.1 Klebsiella pneumoniae strain 721005, complete genome	sp|P76121|YDDH_ECOLI/5.2e-86/Uncharacterized protein YddH OS=Escherichia coli (strain K12) GN=yddH PE=3 SV=2	kpj:N559_2401/1.7e-157/positive regulator for rhaBAD operon; K02855 AraC family transcriptional regulator, L-rhamnose operon regulatory protein RhaS	NA	Unigene963_All/3.6e-22/Helix-turn-helix domain	biological_process:GO:0006351//transcription, DNA-templated;cellular_component:GO:0005737//cytoplasm;molecular_function:GO:0043565//sequence-specific DNA binding;GO:0003700//DNA binding transcription factor activity;
Unigene735_All	3016	6.53	11.21	0.779631381	0.090730722	*	0.0318884	CDQ55618.1/6.1e-223/unnamed protein product [Klebsiella pneumoniae]	CP022997.1/0.0/CP022997.1 Klebsiella pneumoniae strain 721005, complete genome	sp|P44206|Y1472_HAEIN/4.1e-119/Uncharacterized protein HI_1472 OS=Haemophilus influenzae (strain ATCC 51907 / DSM 11121 / KW20 / Rd) GN=HI_1472 PE=1 SV=1	kpa:KPNJ1_02338/1.5e-221/Iron(III) dicitrate-binding protein; K02016 iron complex transport system substrate-binding protein	NA	Unigene735_All/2.2e-86/FecCD transport family	NA
Unigene773_All	1316	3.95	6.68	0.757995449	0.525126925	*	0.324596	EJK91382.1/1.1e-157/hypothetical protein UUU_14070 [Klebsiella pneumoniae subsp. pneumoniae DSM 30104]	CP022997.1/0.0/CP022997.1 Klebsiella pneumoniae strain 721005, complete genome	sp|A6T799|RUTD_KLEP7/3.6e-136/Putative aminoacrylate hydrolase RutD OS=Klebsiella pneumoniae subsp. pneumoniae (strain ATCC 700721 / MGH 78578) GN=rutD PE=3 SV=1	kpb:FH42_01030/4.5e-135/aminoacrylate hydrolase; K09023 aminoacrylate hydrolase [EC:3.5.1.-]	NA	Unigene773_All/1.6e-17/alpha/beta hydrolase fold	biological_process:GO:0006212//uracil catabolic process;GO:0019740//nitrogen utilization;molecular_function:GO:0016811//hydrolase activity, acting on carbon-nitrogen (but not peptide) bonds, in linear amides;
Unigene945_All	1088	18.71	31.59	0.755658379	0.126908225	*	0.0474236	WP_040222933.1/1.5e-131/conjugal transfer protein TraG, partial [Klebsiella pneumoniae]	CP022997.1/0.0/CP022997.1 Klebsiella pneumoniae strain 721005, complete genome	NA	kpq:KPR0928_21860/2.3e-132/membrane protein	At2g29210/1.2e-07/[AR] KOG2146 Splicing coactivator SRm160/300, subunit SRm160 (contains PWI domain)	Unigene945_All/1.1e-32/TraG-like protein, N-terminal region	cellular_component:GO:0016021//integral component of membrane;
Unigene1244_All	5053	23.14	38.99	0.75271529	1.73E-06	*	2.97E-07	WP_062955135.1/0.0e+00/hypothetical protein [Klebsiella pneumoniae] >OHY23969.1 hypothetical protein BLJ30_26125 [Klebsiella pneumoniae] >OIK29978.1 hypothetical protein BLJ97_26865 [Klebsiella pneumoniae] >OXM91289.1 hypothetical protein CGQ20_16940 [Klebsiella pneumoniae] >OXM95066.1 hypothetical protein CGQ21_17580 [Klebsiella pneumoniae] >OZJ07197.1 hypothetical protein CEP05_27210 [Klebsiell…	CP022997.1/0.0/CP022997.1 Klebsiella pneumoniae strain 721005, complete genome	NA	kps:KPNJ2_03958/0.0e+00/Hypothetical protein	NA	Unigene1244_All/0.0096/Domain of unknown function (DUF4407)	NA
Unigene545_All	5232	388.78	651.5	0.744811174	4.65E-98	*	1.52E-99	WP_004178082.1/9.0e-291/MULTISPECIES: group II intron reverse transcriptase/maturase [Enterobacterales] >NP_941260.1 putative reverse transcriptase/maturase (plasmid) [Serratia marcescens] >YP_005226014.1 putative reverse transcriptase/maturase [Klebsiella pneumoniae subsp. pneumoniae HS11286] >YP_005226364.1 putative reverse transcriptase/maturase [Klebsiella pneumoniae subsp. pneumoniae HS11286…
oniae CHS 64] >KDK57935.1 hypothetical protein AF20_00002 [Klebsiella pneumoniae CHS 64] >KDK58233.1 hypothetical protein AF21_01279 [Klebsiella pneumoniae CHS 65] >KDK59378.1 hypothetical protein AF21_02437 [Klebsiella pneumoniae CHS 65] >KDK60551.1 hypothetical protein AF21_01089 [Klebsiella pneumoniae CHS 65] >KDK62192.1 hypothetical protein AF21_00755 [Klebsiella pneumoniae CHS 65] >KDK63392.…
ae] >KME25391.1 reverse transcriptase/maturase [Klebsiella pneumoniae] >KME26251.1 reverse transcriptase/maturase [Klebsiella pneumoniae] >KME26678.1 reverse transcriptase/maturase [Klebsiella pneumoniae] >KME27680.1 reverse transcriptase/maturase [Klebsiella pneumoniae] >KME32394.1 reverse transcriptase/maturase [Klebsiella pneumoniae] >KME35759.1 reverse transcriptase/maturase [Klebsiella pneum…	MF437312.1/0.0/MF437312.1 Klebsiella pneumoniae strain CR-HvKP4 plasmid pKPC-CR-HvKP4, complete sequence	sp|P23832|SAMB_SALTM/4.0e-186/Protein SamB OS=Salmonella typhimurium GN=samB PE=3 SV=1	kok:KONIH1_30170/2.0e-271/DNA polymerase	SPMi005/4.5e-28/[A] KOG4768 Mitochondrial mRNA maturase	Unigene545_All/3.5e-51/Reverse transcriptase (RNA-dependent DNA polymerase)	molecular_function:GO:0003964//RNA-directed DNA polymerase activity;
Unigene866_All	2908	4.8	8.03	0.742365582	0.212632644	*	0.090773	CDQ53158.1/0.0e+00/yagW [Klebsiella pneumoniae]	CP022997.1/0.0/CP022997.1 Klebsiella pneumoniae strain 721005, complete genome	sp|Q8FKL3|ECPD_ECOL6/2.5e-294/Fimbria adhesin EcpD OS=Escherichia coli O6:H1 (strain CFT073 / ATCC 700928 / UPEC) GN=ecpD PE=1 SV=1	eum:ECUMN_0324/1.2e-292/yagW; putative surface or exported protein; K21967 Mat/Ecp fimbriae adhesin	7292802/3.2e-07/[K] KOG1878 Nuclear receptor coregulator SMRT/SMRTER, contains Myb-like domains	Unigene866_All/3.2e-29/CS1-pili formation C-terminal	NA
Unigene659_All	553	16.37	27.34	0.739958921	0.448949502	*	0.253092	EHM48932.1/4.4e-87/xanthine phosphoribosyltransferase [Yokenella regensburgei ATCC 43003]	CP022997.1/0.0/CP022997.1 Klebsiella pneumoniae strain 721005, complete genome	sp|B5Y1E0|XGPT_KLEP3/2.3e-84/Xanthine phosphoribosyltransferase OS=Klebsiella pneumoniae (strain 342) GN=gpt PE=3 SV=1	kpa:KPNJ1_04471/1.1e-82/Xanthine-guanine phosphoribosyltransferase; K00769 xanthine phosphoribosyltransferase [EC:2.4.2.22]	NA	Unigene659_All/6.1e-15/Phosphoribosyl transferase domain	biological_process:GO:0006166//purine ribonucleoside salvage;GO:0032265//XMP salvage;cellular_component:GO:0005886//plasma membrane;molecular_function:GO:0000287//magnesium ion binding;GO:0000310//xanthine phosphoribosyltransferase activity;GO:0046872//metal ion binding;GO:0016757//transferase activity, transferring glycosyl groups;
CL44.Contig3_All	2326	10.04	16.75	0.738401826	0.085070173	*	0.0292522	WP_060175473.1/9.3e-264/amino acid permease [Klebsiella pneumoniae] >AMA22984.1 D-alanine/D-serine/glycine permease [Klebsiella pneumoniae subsp. pneumoniae]	CP022997.1/0.0/CP022997.1 Klebsiella pneumoniae strain 721005, complete genome	sp|P0A190|YIFK_SALTI/5.6e-249/Probable transport protein YifK OS=Salmonella typhi GN=yifK PE=3 SV=1	kom:HR38_06190/4.1e-256/D-alanine/D-serine/glycine permease; K03293 amino acid transporter, AAT family	YNL268w/9.2e-66/[E] KOG1286 Amino acid transporters	CL44.Contig3_All/1.5e-101/Amino acid permease	NA
Unigene475_All	1029	8.66	14.43	0.73663237	0.410546187	*	0.213436	OZB35330.1/6.7e-97/hypothetical protein B7X44_10265 [Halothiobacillus sp. 15-55-196]	CP022997.1/0.0/CP022997.1 Klebsiella pneumoniae strain 721005, complete genome	sp|A6TEN9|RL13_KLEP7/6.0e-78/50S ribosomal protein L13 OS=Klebsiella pneumoniae subsp. pneumoniae (strain ATCC 700721 / MGH 78578) GN=rplM PE=3 SV=1	kpr:KPR_4822/1.4e-91/rplM; highly similar to 50S ribosomal protein L13 from Klebsiella pneumoniae subsp. pneumoniae strain ATCC 700721 - MGH 78578 (sp|A6TEN9); K02871 large subunit ribosomal protein L13	At1g78630/4.4e-36/[J] KOG3203 Mitochondrial/chloroplast ribosomal protein L13	Unigene475_All/4.5e-57/Ribosomal protein L13	NA
Unigene232_All	3572	2.51	4.18	0.735815578	0.360486756	*	0.180665	WP_004200021.1/0.0e+00/MULTISPECIES: oxidoreductase alpha [Klebsiella] >YP_005227089.1 oxidoreductase alpha [Klebsiella pneumoniae subsp. pneumoniae HS11286] >AEW61487.1 oxidoreductase alpha [Klebsiella pneumoniae subsp. pneumoniae HS11286] >EMR21532.1 oxidoreductase alpha [Klebsiella pneumoniae ATCC BAA-2146] >ESL50876.1 oxidoreductase alpha (molybdopterin) subunit [Klebsiella pneumoniae BIDMC 2…	CP022997.1/0.0/CP022997.1 Klebsiella pneumoniae strain 721005, complete genome	sp|Q8FHF8|YDEP_ECOL6/3.0e-241/Protein YdeP OS=Escherichia coli O6:H1 (strain CFT073 / ATCC 700928 / UPEC) GN=ydeP PE=3 SV=1	kpt:VK055_0658/0.0e+00/acid resistance protein	At1g16610/5.5e-09/[R] KOG0118 FOG: RRM domain	Unigene232_All/5.4e-22/Molybdopterin oxidoreductase	molecular_function:GO:0030151//molybdenum ion binding;GO:0051539//4 iron, 4 sulfur cluster binding;GO:0008863//formate dehydrogenase (NAD+) activity;
Unigene242_All	1588	5.36	8.89	0.729950418	0.411008514	*	0.213436	CDQ54540.1/2.7e-283/ttdT [Klebsiella pneumoniae]	CP022997.1/0.0/CP022997.1 Klebsiella pneumoniae strain 721005, complete genome	sp|Q3YXI0|TTDT_SHISS/7.2e-155/L-tartrate/succinate antiporter OS=Shigella sonnei (strain Ss046) GN=ttdT PE=3 SV=1	eas:Entas_2765/1.2e-259/anion transporter; K11106 L-tartrate/succinate antiporter	Hs12383072/1.7e-10/[P] KOG1281 Na+/dicarboxylate, Na+/tricarboxylate and phosphate transporters	Unigene242_All/2.7e-148/Sodium:sulfate symporter transmembrane region	NA
Unigene214_All	8414	5.51	9.11	0.725398735	0.007345337	*	0.001855664	WP_069346648.1/0.0e+00/hypothetical protein [Klebsiella pneumoniae] >ODP04992.1 hypothetical protein BAY54_03820 [Klebsiella pneumoniae]	CP022997.1/0.0/CP022997.1 Klebsiella pneumoniae strain 721005, complete genome	sp|P76578|YFHM_ECOLI/0.0e+00/Uncharacterized lipoprotein YfhM OS=Escherichia coli (strain K12) GN=yfhM PE=1 SV=1	esc:Entcl_1229/0.0e+00/alpha-2-macroglobulin domain protein; K06894 uncharacterized protein	7302087/1.1e-28/[F] KOG0888 Nucleoside diphosphate kinase	Unigene214_All/3.3e-23/MG2 domain	NA
Unigene986_All	2856	2.88	4.75	0.721858702	0.410084899	*	0.213436	SFX71114.1/0.0e+00/aconitase [[Enterobacter] aerogenes]	CP022997.1/0.0/CP022997.1 Klebsiella pneumoniae strain 721005, complete genome	sp|Q8ZRS8|ACNB_SALTY/0.0e+00/Aconitate hydratase B OS=Salmonella typhimurium (strain LT2 / SGSC1412 / ATCC 700720) GN=acnB PE=1 SV=1	eae:EAE_11410/0.0e+00/bifunctional aconitate hydratase 2/2-methylisocitrate dehydratase; K01682 aconitate hydratase 2 / 2-methylisocitrate dehydratase [EC:4.2.1.3 4.2.1.99]	YJL200c/1.0e-10/[CE] KOG0453 Aconitase/homoaconitase (aconitase superfamily)	Unigene986_All/5.3e-97/Aconitate hydratase 2 N-terminus	biological_process:GO:0006099//tricarboxylic acid cycle;cellular_component:GO:0005829//cytosol;molecular_function:GO:0003994//aconitate hydratase activity;GO:0047456//2-methylisocitrate dehydratase activity;GO:0046872//metal ion binding;GO:0051539//4 iron, 4 sulfur cluster binding;
CL12.Contig2_All	5689	76.63	125.57	0.712510619	1.02E-19	*	1.00E-20	EGF62788.1/1.8e-308/phosphoribosylaminoimidazolecarboxamide formyltransferase/IMP cyclohydrolase, partial [Klebsiella sp. MS 92-3]	CP022997.1/0.0/CP022997.1 Klebsiella pneumoniae strain 721005, complete genome	sp|A7MJ89|PUR9_CROS8/4.7e-281/Bifunctional purine biosynthesis protein PurH OS=Cronobacter sakazakii (strain ATCC BAA-894) GN=purH PE=3 SV=1	kps:KPNJ2_00448/7.3e-307/Phosphoribosylaminoimidazolecarboxamide formyltransferase; K00602 phosphoribosylaminoimidazolecarboxamide formyltransferase / IMP cyclohydrolase [EC:2.1.2.3 3.5.4.10]	At2g35040/3.3e-125/[F] KOG2555 AICAR transformylase/IMP cyclohydrolase/methylglyoxal synthase	CL12.Contig2_All/2.4e-120/AICARFT/IMPCHase bienzyme	biological_process:GO:0006189//'de novo' IMP biosynthetic process;molecular_function:GO:0004643//phosphoribosylaminoimidazolecarboxamide formyltransferase activity;GO:0003937//IMP cyclohydrolase activity;
Unigene1544_All	1118	17.36	28.44	0.712154517	0.174547441	*	0.0701252	BAH61398.1/2.9e-130/hypothetical protein KP1_0526 [Klebsiella pneumoniae subsp. pneumoniae NTUH-K2044] >EGF55650.1 transcriptional regulator, RpiR family [Klebsiella sp. MS 92-3] >EKF80813.1 Hypothetical protein B819_146167 [Klebsiella pneumoniae subsp. pneumoniae KpQ3] >AHM87376.1 Transcriptional regulator, RpiR family protein [Klebsiella pneumoniae 30660/NJST258_1] >CDO16516.1 unnamed protein p…	CP022997.1/0.0/CP022997.1 Klebsiella pneumoniae strain 721005, complete genome	sp|O68281|HEXR_PSEAE/6.0e-15/HTH-type transcriptional regulator HexR OS=Pseudomonas aeruginosa (strain ATCC 15692 / DSM 22644 / CIP 104116 / JCM 14847 / LMG 12228 / 1C / PRS 101 / PAO1) GN=hexR PE=3 SV=2	ron:TE10_04690/3.4e-107/RpiR family transcriptional regulator	NA	Unigene1544_All/1.2e-13/Helix-turn-helix domain, rpiR family	biological_process:GO:1901135//carbohydrate derivative metabolic process;GO:0006351//transcription, DNA-templated;molecular_function:GO:0003677//DNA binding;GO:0097367//carbohydrate derivative binding;GO:0003700//DNA binding transcription factor activity;
Unigene1362_All	1006	11.56	18.92	0.710770691	0.346384448	*	0.1699512	WP_002904870.1/1.5e-181/MULTISPECIES: AraC family transcriptional regulator [Enterobacterales] >YP_005226951.1 putative helix-turn-helix AraC-type transcriptional regulator [Klebsiella pneumoniae subsp. pneumoniae HS11286] >ABR77140.1 putative Helix-turn-helix, AraC type [Klebsiella pneumoniae subsp. pneumoniae MGH 78578] >EGF62355.1 transcriptional regulator, AraC family [Klebsiella sp. MS 92-3]…
transcriptional regulator [Klebsiella pneumoniae] >KXA86274.1 AraC family transcriptional regulator [Klebsiella pneumoniae] >KYL81012.1 AraC family transcriptional regulator [Klebsiella pneumoniae] >OAA02104.1 HTH-type transcriptional regulator CdhR [Klebsiella pneumoniae] >OAA12669.1 HTH-type transcriptional regulator CdhR [Klebsiella pneumoniae] >ANE70416.1 AraC family transcriptional regulator…
iella pneumoniae] >OSV47979.1 AraC family transcriptional regulator [Klebsiella pneumoniae] >OSV48357.1 AraC family transcriptional regulator [Klebsiella pneumoniae] >OSV57949.1 AraC family transcriptional regulator [Klebsiella pneumoniae] >OSV61553.1 AraC family transcriptional regulator [Klebsiella pneumoniae] >OSV78813.1 AraC family transcriptional regulator [Klebsiella pneumoniae] >OSV79982.1…
117.1 AraC family transcriptional regulator [Klebsiella pneumoniae] >OZR37318.1 AraC family transcriptional regulator [Klebsiella pneumoniae] >OZR42373.1 AraC family transcriptional regulator [Klebsiella pneumoniae] >OZR48399.1 AraC family transcriptional regulator [Klebsiella pneumoniae] >OZR53857.1 AraC family transcriptional regulator [Klebsiella pneumoniae] >OZR58741.1 AraC family transcripti…	CP022997.1/0.0/CP022997.1 Klebsiella pneumoniae strain 721005, complete genome	sp|Q9HTH5|CDHR_PSEAE/9.5e-20/HTH-type transcriptional regulator CdhR OS=Pseudomonas aeruginosa (strain ATCC 15692 / DSM 22644 / CIP 104116 / JCM 14847 / LMG 12228 / 1C / PRS 101 / PAO1) GN=cdhR PE=1 SV=1	kle:AO703_12070/3.7e-161/AraC family transcriptional regulator	NA	Unigene1362_All/1.1e-20/Helix-turn-helix domain	biological_process:GO:0006351//transcription, DNA-templated;molecular_function:GO:0043565//sequence-specific DNA binding;GO:0003700//DNA binding transcription factor activity;
Unigene1711_All	976	27.6	45.15	0.710057721	0.09871858	*	0.0352154	AJC03674.1/9.3e-141/3-demethylubiquinol 3-O-methyltransferase [Klebsiella pneumoniae subsp. pneumoniae 1158]	CP022997.1/0.0/CP022997.1 Klebsiella pneumoniae strain 721005, complete genome	sp|A6TBT7|UBIG_KLEP7/1.2e-139/Ubiquinone biosynthesis O-methyltransferase OS=Klebsiella pneumoniae subsp. pneumoniae (strain ATCC 700721 / MGH 78578) GN=ubiG PE=3 SV=1	kpr:KPR_2072/5.5e-138/ubiG; highly similar to 3-demethylubiquinone-9 3-methyltransferase from Klebsiella pneumoniae subsp. pneumoniae strain ATCC 700721 - MGH 78578 (sp|A6TBT7); K00568 2-polyprenyl-6-hydroxyphenyl methylase / 3-demethylubiquinone-9 3-methyltransferase [EC:2.1.1.222 2.1.1.64]	At2g30920/1.7e-45/[H] KOG1270 Methyltransferases	Unigene1711_All/1.6e-23/Methyltransferase domain	biological_process:GO:0006744//ubiquinone biosynthetic process;molecular_function:GO:0008425//2-polyprenyl-6-methoxy-1,4-benzoquinone methyltransferase activity;GO:0008689//3-demethylubiquinone-9 3-O-methyltransferase activity;
Unigene11_All	6721	583.06	953.54	0.709649107	3.50E-170	*	6.96E-172	WP_094644903.1/8.4e-265/D-serine/D-alanine/glycine transporter [Klebsiella pneumoniae]	CP022997.1/0.0/CP022997.1 Klebsiella pneumoniae strain 721005, complete genome	sp|A0A0H2VDI7|CYCA_ECOL6/1.7e-250/D-serine/D-alanine/glycine transporter OS=Escherichia coli O6:H1 (strain CFT073 / ATCC 700928 / UPEC) GN=cycA PE=1 SV=1	sens:Q786_21665/1.5e-250/alanine glycine permease; K11737 D-serine/D-alanine/glycine transporter	YNL268w/3.2e-58/[E] KOG1286 Amino acid transporters	Unigene11_All/2.4e-120/Amino acid permease	cellular_component:GO:0016021//integral component of membrane;molecular_function:GO:0015171//amino acid transmembrane transporter activity;
Unigene925_All	1974	3.82	6.24	0.707973391	0.44802	*	0.253092	CDK64702.1/0.0e+00/RND multidrug efflux transporter; Acriflavin resistance protein [Klebsiella pneumoniae IS10]	CP022997.1/0.0/CP022997.1 Klebsiella pneumoniae strain 721005, complete genome	sp|P24181|ACRF_ECOLI/2.2e-169/Multidrug export protein AcrF OS=Escherichia coli (strain K12) GN=acrF PE=1 SV=2	ent:Ent638_1495/6.7e-300/transporter, hydrophobe/amphiphile efflux-1 (HAE1) family; K18146 multidrug efflux pump	NA	Unigene925_All/6.5e-203/AcrB/AcrD/AcrF family	NA
Unigene254_All	2978	2.48	4.04	0.704015172	0.447556691	*	0.253092	AHM81143.1/3.2e-160/Usher protein cooc [Klebsiella pneumoniae 30684/NJST258_2] >AHM86817.1 Usher protein cooc [Klebsiella pneumoniae 30660/NJST258_1]	CP022997.1/0.0/CP022997.1 Klebsiella pneumoniae strain 721005, complete genome	sp|P77802|ECPC_ECOLI/5.1e-146/Probable outer membrane usher protein EcpC OS=Escherichia coli (strain K12) GN=ecpC PE=1 SV=1	kpa:KPNJ1_04411/4.9e-161/Usher protein cooc; K21966 Mat/Ecp fimbriae outer membrane usher protein	NA	Unigene254_All/0.0036/Pili and flagellar-assembly chaperone, PapD N-terminal domain	NA
Unigene1403_All	920	3.94	6.39	0.697620301	0.665797754	*	0.482022	WP_072241236.1/2.2e-176/FAD-binding dehydrogenase [Klebsiella pneumoniae] >AST75869.1 FAD-binding dehydrogenase [Klebsiella pneumoniae subsp. pneumoniae]	CP022997.1/0.0/CP022997.1 Klebsiella pneumoniae strain 721005, complete genome	sp|A0R4S9|3O1D_MYCS2/8.6e-44/3-oxosteroid 1-dehydrogenase OS=Mycobacterium smegmatis (strain ATCC 700084 / mc(2)155) GN=ksdD PE=1 SV=1	kpg:KPNIH32_05905/3.3e-177/FAD-binding dehydrogenase	CE01955/3.2e-06/[C] KOG2404 Fumarate reductase, flavoprotein subunit	Unigene1403_All/1.5e-55/FAD binding domain	NA
Unigene668_All	1915	131.17	212.45	0.695685546	1.80E-10	*	2.49E-11	WP_080892422.1/1.2e-216/transcriptional regulator FtrA [Klebsiella pneumoniae] >SLW50154.1 AraC family transcriptional regulator [Klebsiella pneumoniae] >SLY80625.1 AraC family transcriptional regulator [Klebsiella pneumoniae]	CP022997.1/0.0/CP022997.1 Klebsiella pneumoniae strain 721005, complete genome	sp|Q9HTH5|CDHR_PSEAE/3.0e-30/HTH-type transcriptional regulator CdhR OS=Pseudomonas aeruginosa (strain ATCC 15692 / DSM 22644 / CIP 104116 / JCM 14847 / LMG 12228 / 1C / PRS 101 / PAO1) GN=cdhR PE=1 SV=1	kpe:KPK_2771/3.4e-200/transcriptional regulator, AraC family; K13633 AraC family transcriptional regulator, transcriptional activator FtrA	Hs20546747/8.0e-07/[R] KOG0825 PHD Zn-finger protein	Unigene668_All/4.2e-22/Helix-turn-helix domain	biological_process:GO:0006351//transcription, DNA-templated;molecular_function:GO:0043565//sequence-specific DNA binding;GO:0003700//DNA binding transcription factor activity;
Unigene304_All	1045	3.41	5.51	0.69228058	0.66633599	*	0.482022	WP_004143800.1/4.7e-167/MULTISPECIES: LysR family transcriptional regulator [Enterobacterales] >YP_005227228.1 putative transcriptional regulator (LysR family) [Klebsiella pneumoniae subsp. pneumoniae HS11286] >ABR77381.1 putative transcriptional regulator (LysR familiy) [Klebsiella pneumoniae subsp. pneumoniae MGH 78578] >BAH63658.1 putative LysR-family transcriptional regulator [Klebsiella pneu…
la pneumoniae] >KLZ97402.1 LysR family transcriptional regulator [Klebsiella pneumoniae] >KMA07659.1 LysR family transcriptional regulator [Klebsiella pneumoniae] >KMA10049.1 LysR family transcriptional regulator [Klebsiella pneumoniae] >KMA20502.1 LysR family transcriptional regulator [Klebsiella pneumoniae] >KMA22356.1 LysR family transcriptional regulator [Klebsiella pneumoniae] >KMA28541.1 Ly…
>SBI46613.1 LysR family transcriptional regulator YdcI [Klebsiella pneumoniae] >SBK18828.1 LysR family transcriptional regulator YdcI [Klebsiella pneumoniae] >SAW55908.1 LysR family transcriptional regulator YdcI [Klebsiella pneumoniae] >SBJ74636.1 LysR family transcriptional regulator YdcI [Klebsiella pneumoniae] >SAW64607.1 LysR family transcriptional regulator YdcI [Klebsiella pneumoniae] >SBJ…
nal regulator YdcI [Klebsiella pneumoniae] >SLQ32864.1 LysR family transcriptional regulator YdcI [Klebsiella pneumoniae] >SLQ12705.1 LysR family transcriptional regulator YdcI [Klebsiella pneumoniae] >SLO41202.1 LysR family transcriptional regulator YdcI [Klebsiella pneumoniae] >SLQ20529.1 LysR family transcriptional regulator YdcI [Klebsiella pneumoniae] >SLP30192.1 LysR family transcriptional …
lebsiella pneumoniae] >OVH46525.1 LysR family transcriptional regulator [Klebsiella pneumoniae] >OVH48215.1 LysR family transcriptional regulator [Klebsiella pneumoniae] >OVH49497.1 LysR family transcriptional regulator [Klebsiella pneumoniae] >OVH62857.1 LysR family transcriptional regulator [Klebsiella pneumoniae] >OVH64800.1 LysR family transcriptional regulator [Klebsiella pneumoniae] >OVH745…
bsiella pneumoniae] >OZJ38660.1 LysR family transcriptional regulator [Klebsiella pneumoniae] >OZJ39661.1 LysR family transcriptional regulator [Klebsiella pneumoniae] >OZJ46793.1 LysR family transcriptional regulator [Klebsiella pneumoniae] >OZJ51276.1 LysR family transcriptional regulator [Klebsiella pneumoniae] >OZJ59605.1 LysR family transcriptional regulator [Klebsiella pneumoniae] >OZJ66578…	CP022997.1/0.0/CP022997.1 Klebsiella pneumoniae strain 721005, complete genome	sp|P77171|YDCI_ECOLI/1.3e-144/Uncharacterized HTH-type transcriptional regulator YdcI OS=Escherichia coli (strain K12) GN=ydcI PE=4 SV=2	kpa:KPNJ1_02521/7.2e-168/Transcriptional regulator, LysR family protein	NA	Unigene304_All/2.3e-34/LysR substrate binding domain	biological_process:GO:0006351//transcription, DNA-templated;molecular_function:GO:0003677//DNA binding;GO:0003700//DNA binding transcription factor activity;
Unigene1316_All	573	12.17	19.58	0.686051597	0.572382484	*	0.36117	APP29244.1/1.4e-104/phage tail tape measure protein [Klebsiella pneumoniae]	CP022997.1/0.0/CP022997.1 Klebsiella pneumoniae strain 721005, complete genome	NA	kpa:KPNJ1_03653/2.1e-105/Phage tail protein	NA	Unigene1316_All/0.046/Borrelia burgdorferi protein of unknown function (DUF759)	NA
Unigene112_All	3580	2.73	4.38	0.682029919	0.388328564	*	0.1998416	WP_085827412.1/0.0e+00/glutamine--fructose-6-phosphate transaminase (isomerizing) [Klebsiella pneumoniae]	CP022997.1/0.0/CP022997.1 Klebsiella pneumoniae strain 721005, complete genome	sp|Q663R1|GLMS_YERPS/3.1e-299/Glutamine--fructose-6-phosphate aminotransferase [isomerizing] OS=Yersinia pseudotuberculosis serotype I (strain IP32953) GN=glmS PE=3 SV=3	kom:HR38_05170/0.0e+00/glucosamine--fructose-6-phosphate aminotransferase; K00820 glucosamine---fructose-6-phosphate aminotransferase (isomerizing) [EC:2.6.1.16]	Hs4503981/1.5e-107/[M] KOG1268 Glucosamine 6-phosphate synthetases, contain amidotransferase and phosphosugar isomerase domains	Unigene112_All/5.5e-64/SIS domain	biological_process:GO:0005975//carbohydrate metabolic process;GO:1901137//carbohydrate derivative biosynthetic process;cellular_component:GO:0005737//cytoplasm;molecular_function:GO:0097367//carbohydrate derivative binding;GO:0004360//glutamine-fructose-6-phosphate transaminase (isomerizing) activity;
Unigene610_All	1429	52.34	83.69	0.677141323	0.002310287	*	0.000537716	AHM79854.1/5.9e-144/Short-chain type dehydrogenase/reductase [Klebsiella pneumoniae 30684/NJST258_2] >AHM85482.1 Short-chain type dehydrogenase/reductase [Klebsiella pneumoniae 30660/NJST258_1]	CP022997.1/0.0/CP022997.1 Klebsiella pneumoniae strain 721005, complete genome	sp|P39334|BDCR_ECOLI/2.1e-52/HTH-type transcriptional repressor BdcR OS=Escherichia coli (strain K12) GN=bdcR PE=1 SV=2	kpa:KPNJ1_03076/8.9e-145/Short-chain type dehydrogenase/reductase	At3g03980/5.4e-32/[R] KOG0725 Reductases with broad range of substrate specificities	Unigene610_All/2.8e-50/Enoyl-(Acyl carrier protein) reductase	molecular_function:GO:0004316//3-oxoacyl-[acyl-carrier-protein] reductase (NADPH) activity;GO:0102131//3-oxo-glutaryl-[acp] methyl ester reductase activity;GO:0102132//3-oxo-pimeloyl-[acp] methyl ester reductase activity;
Unigene996_All	3195	471.43	751.07	0.671903805	1.17E-56	*	6.04E-58	OVV00179.1/9.7e-280/cytosol nonspecific dipeptidase [Klebsiella quasipneumoniae subsp. quasipneumoniae]	CP022997.1/0.0/CP022997.1 Klebsiella pneumoniae strain 721005, complete genome	sp|P15288|PEPD_ECOLI/4.4e-260/Cytosol non-specific dipeptidase OS=Escherichia coli (strain K12) GN=pepD PE=1 SV=3	kpp:A79E_4041/4.0e-278/Aminoacyl-histidine dipeptidase (Peptidase D); K01270 dipeptidase D [EC:3.4.13.-]	7291986/1.8e-35/[L] KOG2093 Translesion DNA polymerase - REV1 deoxycytidyl transferase	Unigene996_All/4.9e-20/Peptidase family M20/M25/M40	NA
CL37.Contig1_All	5089	1.51	2.4	0.668485856	0.448484269	*	0.253092	WP_004178082.1/8.8e-291/MULTISPECIES: group II intron reverse transcriptase/maturase [Enterobacterales] >NP_941260.1 putative reverse transcriptase/maturase (plasmid) [Serratia marcescens] >YP_005226014.1 putative reverse transcriptase/maturase [Klebsiella pneumoniae subsp. pneumoniae HS11286] >YP_005226364.1 putative reverse transcriptase/maturase [Klebsiella pneumoniae subsp. pneumoniae HS11286…
oniae CHS 64] >KDK57935.1 hypothetical protein AF20_00002 [Klebsiella pneumoniae CHS 64] >KDK58233.1 hypothetical protein AF21_01279 [Klebsiella pneumoniae CHS 65] >KDK59378.1 hypothetical protein AF21_02437 [Klebsiella pneumoniae CHS 65] >KDK60551.1 hypothetical protein AF21_01089 [Klebsiella pneumoniae CHS 65] >KDK62192.1 hypothetical protein AF21_00755 [Klebsiella pneumoniae CHS 65] >KDK63392.…
ae] >KME25391.1 reverse transcriptase/maturase [Klebsiella pneumoniae] >KME26251.1 reverse transcriptase/maturase [Klebsiella pneumoniae] >KME26678.1 reverse transcriptase/maturase [Klebsiella pneumoniae] >KME27680.1 reverse transcriptase/maturase [Klebsiella pneumoniae] >KME32394.1 reverse transcriptase/maturase [Klebsiella pneumoniae] >KME35759.1 reverse transcriptase/maturase [Klebsiella pneum…	MF437312.1/0.0/MF437312.1 Klebsiella pneumoniae strain CR-HvKP4 plasmid pKPC-CR-HvKP4, complete sequence	sp|P11904|PARM_ECOLX/6.9e-66/Plasmid segregation protein ParM OS=Escherichia coli GN=parM PE=1 SV=1	kpx:PMK1_ndm00013/1.3e-291/ltrA_1; Group II intron-encoded protein LtrA	SPMi005/4.4e-28/[A] KOG4768 Mitochondrial mRNA maturase	CL37.Contig1_All/3.5e-51/Reverse transcriptase (RNA-dependent DNA polymerase)	molecular_function:GO:0003964//RNA-directed DNA polymerase activity;
Unigene1737_All	413	8.06	12.79	0.66616452	0.730816108	*	0.601748	WP_069345578.1/3.1e-53/pyrophosphatase [Klebsiella pneumoniae] >ODO93159.1 pyrophosphatase [Klebsiella pneumoniae] >ODP25114.1 pyrophosphatase [Klebsiella pneumoniae]	CP022997.1/0.0/CP022997.1 Klebsiella pneumoniae strain 721005, complete genome	sp|Q8GQS5|IPYR_AQUPY/1.5e-16/Inorganic pyrophosphatase OS=Aquifex pyrophilus GN=ppa PE=3 SV=1	kpne:KU54_012205/4.7e-54/potassium ABC transporter ATPase; K01507 inorganic pyrophosphatase [EC:3.6.1.1]	At1g01050/5.7e-11/[C] KOG1626 Inorganic pyrophosphatase/Nucleosome remodeling factor, subunit NURF38	Unigene1737_All/4.5e-16/Inorganic pyrophosphatase	biological_process:GO:0006796//phosphate-containing compound metabolic process;cellular_component:GO:0005737//cytoplasm;molecular_function:GO:0000287//magnesium ion binding;GO:0004427//inorganic diphosphatase activity;
Unigene1469_All	5319	1580.09	2507.11	0.666018561	0	*	0	EWF40776.1/6.2e-255/protease degQ [Klebsiella pneumoniae BWH 15] >SLY27711.1 serine endoprotease [Klebsiella pneumoniae] >OUG84858.1 periplasmic pH-dependent serine endoprotease DegQ [Klebsiella pneumoniae]	CP022997.1/0.0/CP022997.1 Klebsiella pneumoniae strain 721005, complete genome	sp|P39099|DEGQ_ECOLI/1.8e-205/Periplasmic pH-dependent serine endoprotease DegQ OS=Escherichia coli (strain K12) GN=degQ PE=1 SV=1	kpj:N559_0530/5.5e-248/serine endoprotease; K04772 serine protease DegQ [EC:3.4.21.-]	Hs21735621/2.9e-91/[C] KOG1494 NAD-dependent malate dehydrogenase	Unigene1469_All/1.7e-30/Trypsin-like peptidase domain	cellular_component:GO:0042597//periplasmic space;molecular_function:GO:0004252//serine-type endopeptidase activity;GO:0008233//peptidase activity;
CL77.Contig7_All	1818	0.93	1.46	0.650665748	0.858892106	*	0.775012	AHM81655.1/9.5e-155/Transcriptional regulator, RpiR family protein [Klebsiella pneumoniae 30684/NJST258_2] >AHM87334.1 Transcriptional regulator, RpiR family protein [Klebsiella pneumoniae 30660/NJST258_1]	CP003200.1/0.0/CP003200.1 Klebsiella pneumoniae subsp. pneumoniae HS11286, complete genome	sp|O68281|HEXR_PSEAE/9.2e-13/HTH-type transcriptional regulator HexR OS=Pseudomonas aeruginosa (strain ATCC 15692 / DSM 22644 / CIP 104116 / JCM 14847 / LMG 12228 / 1C / PRS 101 / PAO1) GN=hexR PE=3 SV=2	kps:KPNJ2_04883/1.4e-155/Transcriptional regulator, RpiR family protein	NA	CL77.Contig7_All/3.6e-25/SIS domain	NA
Unigene178_All	10650	5.97	9.34	0.645691618	0.005007352	*	0.001229876	WP_093958642.1/0.0e+00/ribonucleoside-diphosphate reductase subunit alpha [Klebsiella pneumoniae] >OXO18831.1 ribonucleoside-diphosphate reductase subunit alpha [Klebsiella pneumoniae] >OXO26229.1 ribonucleoside-diphosphate reductase subunit alpha [Klebsiella pneumoniae]	CP022997.1/0.0/CP022997.1 Klebsiella pneumoniae strain 721005, complete genome	sp|P43754|RIR1_HAEIN/0.0e+00/Ribonucleoside-diphosphate reductase subunit alpha OS=Haemophilus influenzae (strain ATCC 51907 / DSM 11121 / KW20 / Rd) GN=nrdA PE=3 SV=1	eec:EcWSU1_03123/0.0e+00/nrdA; Ribonucleoside-diphosphate reductase 1 subunit alpha; K00525 ribonucleoside-diphosphate reductase alpha chain [EC:1.17.4.1]	At2g21790/2.2e-61/[F] KOG1112 Ribonucleotide reductase, alpha subunit	Unigene178_All/2.7e-121/Ribonucleotide reductase, barrel domain	biological_process:GO:0006260//DNA replication;molecular_function:GO:0004748//ribonucleoside-diphosphate reductase activity, thioredoxin disulfide as acceptor;GO:0005524//ATP binding;
Unigene204_All	17068	13.57	21.13	0.638872047	7.46E-09	*	1.14E-09	WP_004200680.1/0.0e+00/MULTISPECIES: cellulose biosynthesis protein BcsC [Klebsiella] >YP_005229337.1 cellulose synthase subunit BcsC [Klebsiella pneumoniae subsp. pneumoniae HS11286] >AEW63735.1 cellulose synthase subunit BcsC [Klebsiella pneumoniae subsp. pneumoniae HS11286] >EMR18630.1 cellulose synthase subunit BcsC [Klebsiella pneumoniae ATCC BAA-2146] >EOY68385.1 cellulose synthase operon p…
SX52683.1 cellulose biosynthesis protein BcsC [Klebsiella pneumoniae] >OUG78037.1 cellulose synthase subunit BcsC [Klebsiella pneumoniae] >OUG92346.1 cellulose synthase subunit BcsC [Klebsiella pneumoniae] >OUH13754.1 cellulose synthase subunit BcsC [Klebsiella pneumoniae] >OUI08137.1 cellulose synthase subunit BcsC [Klebsiella pneumoniae] >OUI23775.1 cellulose synthase subunit BcsC [Klebsiella p…	CP022882.1/0.0/CP022882.1 Klebsiella pneumoniae strain 911021, complete genome	sp|Q8ZLB8|BCSC_SALTY/0.0e+00/Cellulose synthase operon protein C OS=Salmonella typhimurium (strain LT2 / SGSC1412 / ATCC 700720) GN=bcsC PE=3 SV=3	kps:KPNJ2_00245/0.0e+00/Cellulose synthase operon C protein; K20543 cellulose synthase operon protein C	Hs5032093/4.4e-32/[E] KOG3787 Glutamate/aspartate and neutral amino acid transporters	Unigene204_All/4.3e-121/Cellulose synthase operon protein C C-terminus (BCSC_C)	biological_process:GO:0030244//cellulose biosynthetic process;cellular_component:GO:0019867//outer membrane;
Unigene1113_All	3499	40.31	62.75	0.638477676	1.92E-05	*	3.46E-06	NA	CP022997.1/0.0/CP022997.1 Klebsiella pneumoniae strain 721005, complete genome	sp|P0ABU4|YCHF_SHIFL/1.5e-197/Ribosome-binding ATPase YchF OS=Shigella flexneri GN=ychF PE=3 SV=2	eclg:EC036_25860/3.3e-201/GTP-binding protein YchF; K06942 ribosome-binding ATPase	At1g56050/4.0e-105/[R] KOG1491 Predicted GTP-binding protein (ODN superfamily)	Unigene1113_All/4.2e-40/Protein of unknown function (DUF933)	NA
Unigene75_All	946	2.86	4.42	0.628031223	0.729262282	*	0.601748	AHM81566.1/9.9e-156/Transcriptional regulator, AraC family protein [Klebsiella pneumoniae 30684/NJST258_2] >AHM87244.1 Transcriptional regulator, AraC family protein [Klebsiella pneumoniae 30660/NJST258_1]	CP022997.1/0.0/CP022997.1 Klebsiella pneumoniae strain 721005, complete genome	sp|O31449|YBFI_BACSU/1.6e-16/Uncharacterized HTH-type transcriptional regulator YbfI OS=Bacillus subtilis (strain 168) GN=ybfI PE=4 SV=1	kps:KPNJ2_04790/1.5e-156/Transcriptional regulator, AraC family protein	NA	Unigene75_All/4.5e-18/AraC-like ligand binding domain	biological_process:GO:0006351//transcription, DNA-templated;molecular_function:GO:0043565//sequence-specific DNA binding;GO:0003700//DNA binding transcription factor activity;
Unigene1354_All	1178	2.23	3.44	0.625364855	0.731335522	*	0.601748	WP_004140447.1/4.0e-170/MULTISPECIES: LysR family transcriptional regulator [Enterobacteriaceae] >YP_005226367.1 putative LysR-family transcriptional regulator [Klebsiella pneumoniae subsp. pneumoniae HS11286] >BAH62905.1 putative LysR-family transcriptional regulator [Klebsiella pneumoniae subsp. pneumoniae NTUH-K2044] >EEW40685.1 LysR substrate binding domain protein [Klebsiella pneumoniae subs…
siella pneumoniae] >KMG23389.1 LysR family transcriptional regulator [Klebsiella pneumoniae] >KMG33232.1 LysR family transcriptional regulator [Klebsiella pneumoniae] >KMG34666.1 LysR family transcriptional regulator [Klebsiella pneumoniae] >KMG44961.1 LysR family transcriptional regulator [Klebsiella pneumoniae] >KMG46250.1 LysR family transcriptional regulator [Klebsiella pneumoniae] >KMG59550.…
regulator [Klebsiella pneumoniae] >SLR26208.1 LysR family transcriptional regulator [Klebsiella pneumoniae] >SLT40343.1 LysR family transcriptional regulator [Klebsiella pneumoniae] >SLZ31652.1 LysR family transcriptional regulator [Klebsiella pneumoniae] >SLS31992.1 LysR family transcriptional regulator [Klebsiella pneumoniae] >SLY80985.1 LysR family transcriptional regulator [Klebsiella pneumon…
la pneumoniae] >OVT01729.1 LysR family transcriptional regulator [Klebsiella pneumoniae] >OVT10680.1 LysR family transcriptional regulator [Klebsiella pneumoniae] >OVT13193.1 LysR family transcriptional regulator [Klebsiella pneumoniae] >OVT15879.1 LysR family transcriptional regulator [Klebsiella pneumoniae] >OVT27911.1 LysR family transcriptional regulator [Klebsiella pneumoniae] >OVT28831.1 Ly…	CP022997.1/0.0/CP022997.1 Klebsiella pneumoniae strain 721005, complete genome	sp|P37641|YHJC_ECOLI/1.5e-53/Uncharacterized HTH-type transcriptional regulator YhjC OS=Escherichia coli (strain K12) GN=yhjC PE=4 SV=2	koc:AB185_28635/6.0e-139/LysR family transcriptional regulator	NA	Unigene1354_All/4.2e-39/LysR substrate binding domain	biological_process:GO:0006351//transcription, DNA-templated;molecular_function:GO:0003677//DNA binding;GO:0003700//DNA binding transcription factor activity;
Unigene83_All	977	2.76	4.25	0.622794574	0.731855676	*	0.601748	BAH61370.1/3.8e-102/inorganic pyrophosphatase [Klebsiella pneumoniae subsp. pneumoniae NTUH-K2044] >EKF80839.1 Inorganic pyrophosphatase 1 (Pyrophosphate phospho-hydrolase 1) [Klebsiella pneumoniae subsp. pneumoniae KpQ3] >AHM81729.1 Inorganic pyrophosphatase [Klebsiella pneumoniae 30684/NJST258_2] >AHM87411.1 Inorganic pyrophosphatase [Klebsiella pneumoniae 30660/NJST258_1] >CDQ54956.1 ppa [Kleb…	CP022997.1/0.0/CP022997.1 Klebsiella pneumoniae strain 721005, complete genome	sp|P65749|IPYR_SALTI/5.5e-97/Inorganic pyrophosphatase OS=Salmonella typhi GN=ppa PE=3 SV=2	kps:KPNJ2_04957/5.8e-103/Inorganic pyrophosphatase; K01507 inorganic pyrophosphatase [EC:3.6.1.1]	At1g01050/1.2e-22/[C] KOG1626 Inorganic pyrophosphatase/Nucleosome remodeling factor, subunit NURF38	Unigene83_All/8.1e-56/Inorganic pyrophosphatase	NA
Unigene967_All	1369	1.89	2.91	0.622632919	0.728745807	*	0.601748	AHE43022.1/5.3e-243/Cellobiose permease IIC component [Klebsiella pneumoniae subsp. pneumoniae Kp13] >OUI64003.1 PTS system, cellobiose-specific IIC component [Klebsiella pneumoniae]	CP022997.1/0.0/CP022997.1 Klebsiella pneumoniae strain 721005, complete genome	sp|Q45400|PTEC_GEOSE/8.9e-61/PTS system cellobiose-specific EIIC component OS=Geobacillus stearothermophilus GN=celB PE=3 SV=1	kpa:KPNJ1_01172/8.1e-244/PTS system, cellobiose-specific IIC component; K02761 PTS system, cellobiose-specific IIC component	NA	Unigene967_All/1.2e-45/Phosphotransferase system, EIIC	NA
Unigene253_All	1498	1.71	2.63	0.621066474	0.729779489	*	0.601748	CCM96121.1/1.6e-293/Ferrichrome-iron receptor [Klebsiella pneumoniae subsp. pneumoniae ST512-K30BO] >EOZ22032.1 ferrichrome receptor FcuA [Klebsiella pneumoniae VAKPC254] >EPS12941.1 ferrichrome receptor FcuA [Klebsiella pneumoniae subsp. pneumoniae MP14] >AGT25438.1 putative TonB-dependent receptor [Klebsiella pneumoniae JM45] >OUH04839.1 iron complex outermembrane recepter protein [Klebsiella p…	CP022997.1/0.0/CP022997.1 Klebsiella pneumoniae strain 721005, complete genome	sp|Q05202|FCUA_YEREN/1.5e-141/Ferrichrome receptor FcuA OS=Yersinia enterocolitica GN=fcuA PE=1 SV=1	ron:TE10_08555/9.1e-257/TonB-dependent receptor; K02014 iron complex outermembrane recepter protein	NA	Unigene253_All/0.1/Haem-degrading	biological_process:GO:0015891//siderophore transport;cellular_component:GO:0009279//cell outer membrane;GO:0016021//integral component of membrane;molecular_function:GO:0004872//receptor activity;GO:0005506//iron ion binding;
Unigene87_All	5224	3.86	5.93	0.619431257	0.21208322	*	0.0902904	AHM81653.1/0.0e+00/hypothetical protein KPNJ2_04881 [Klebsiella pneumoniae 30684/NJST258_2] >AHM87332.1 hypothetical protein KPNJ1_04932 [Klebsiella pneumoniae 30660/NJST258_1]	CP022997.1/0.0/CP022997.1 Klebsiella pneumoniae strain 721005, complete genome	sp|Q5KYR0|IOLD_GEOKA/2.8e-240/3D-(3,5/4)-trihydroxycyclohexane-1,2-dione hydrolase OS=Geobacillus kaustophilus (strain HTA426) GN=iolD PE=3 SV=1	koe:A225_0552/0.0e+00/Epi-inositol hydrolase; K03336 3D-(3,5/4)-trihydroxycyclohexane-1,2-dione acylhydrolase (decyclizing) [EC:3.7.1.22]	YMR108w/3.1e-29/[EH] KOG4166 Thiamine pyrophosphate-requiring enzyme	Unigene87_All/6.8e-39/Thiamine pyrophosphate enzyme, C-terminal TPP binding domain	biological_process:GO:0019310//inositol catabolic process;molecular_function:GO:0000287//magnesium ion binding;GO:0016787//hydrolase activity;GO:0016823//hydrolase activity, acting on acid carbon-carbon bonds, in ketonic substances;GO:0030976//thiamine pyrophosphate binding;
Unigene218_All	5752	293.87	451	0.617949346	3.44E-54	*	1.87E-55	WP_023280733.1/0.0e+00/MULTISPECIES: glucose-6-phosphate isomerase [Klebsiella] >ESL17832.1 glucose-6-phosphate isomerase [Klebsiella pneumoniae BIDMC 40] >KDJ47030.1 glucose-6-phosphate isomerase [Klebsiella pneumoniae CHS 43] >KDJ65494.1 glucose-6-phosphate isomerase [Klebsiella pneumoniae CHS 48] >KDM24351.1 glucose-6-phosphate isomerase [Klebsiella pneumoniae UCI 62] >KMG53553.1 glucose-6-pho…	CP022997.1/0.0/CP022997.1 Klebsiella pneumoniae strain 721005, complete genome	sp|A7MPC2|G6PI_CROS8/5.0e-307/Glucose-6-phosphate isomerase OS=Cronobacter sakazakii (strain ATCC BAA-894) GN=pgi PE=3 SV=1	sbz:A464_4208/0.0e+00/Glucose-6-phosphate isomerase; K01810 glucose-6-phosphate isomerase [EC:5.3.1.9]	Hs18201905/2.3e-206/[G] KOG2446 Glucose-6-phosphate isomerase	Unigene218_All/6.5e-256/Phosphoglucose isomerase	biological_process:GO:0006094//gluconeogenesis;GO:0006096//glycolytic process;cellular_component:GO:0005737//cytoplasm;molecular_function:GO:0004347//glucose-6-phosphate isomerase activity;GO:0016853//isomerase activity;
Unigene16_All	11741	267.49	409.65	0.614906857	1.57E-100	*	5.06E-102	WP_073547234.1/1.6e-287/deoxyribodipyrimidine photo-lyase [Klebsiella pneumoniae] >OSW80731.1 deoxyribodipyrimidine photo-lyase [Klebsiella pneumoniae]	CP022997.1/0.0/CP022997.1 Klebsiella pneumoniae strain 721005, complete genome	sp|D0ZQC5|DTPD_SALT1/1.9e-252/Dipeptide permease D OS=Salmonella typhimurium (strain 14028s / SGSC 2262) GN=dtpD PE=3 SV=2	kom:HR38_13295/9.6e-261/peptide permease; K03305 proton-dependent oligopeptide transporter, POT family	At2g42790/4.0e-93/[C] KOG2617 Citrate synthase	Unigene16_All/8.9e-90/POT family	biological_process:GO:0018298//protein-chromophore linkage;molecular_function:GO:0016829//lyase activity;
Unigene1684_All	2107	1.19	1.82	0.612976877	0.730297431	*	0.601748	WP_004894458.1/2.0e-225/4-hydroxybenzoate 3-monooxygenase [Klebsiella pneumoniae] >EMH99646.1 4-hydroxybenzoate 3-monooxygenase [Klebsiella pneumoniae RYC492] >ESM82806.1 P-hydroxybenzoate hydroxylase [Klebsiella pneumoniae MGH 36] >KDL30353.1 P-hydroxybenzoate hydroxylase [Klebsiella pneumoniae MGH 64] >KMD74115.1 p-hydroxybenzoate hydroxylase [Klebsiella pneumoniae] >KMG78617.1 p-hydroxybenzoat…	CP022997.1/0.0/CP022997.1 Klebsiella pneumoniae strain 721005, complete genome	sp|P20586|PHHY_PSEAE/3.7e-159/p-hydroxybenzoate hydroxylase OS=Pseudomonas aeruginosa (strain ATCC 15692 / DSM 22644 / CIP 104116 / JCM 14847 / LMG 12228 / 1C / PRS 101 / PAO1) GN=pobA PE=1 SV=1	kpc:KPNIH10_03410/4.7e-227/radical SAM protein; K00481 p-hydroxybenzoate 3-monooxygenase [EC:1.14.13.2]	NA	Unigene1684_All/5.5e-83/FAD binding domain	biological_process:GO:0043639//benzoate catabolic process;molecular_function:GO:0071949//FAD binding;GO:0018659//4-hydroxybenzoate 3-monooxygenase activity;
Unigene1192_All	2468	5.03	7.69	0.612425198	0.391478059	*	0.202836	WP_001325183.1/1.6e-226/chromosome partitioning protein ParA [Klebsiella pneumoniae] >YP_005351315.1 plasmid-partitioning protein (plasmid) [Klebsiella pneumoniae] >YP_007969493.1 plasmid-partitioning protein (plasmid) [Klebsiella pneumoniae subsp. pneumoniae KPX] >YP_008146325.1 sopA (plasmid) [Klebsiella pneumoniae] >YP_008998983.1 plasmid-partitioning protein (plasmid) [Klebsiella pneumoniae] …	CP022692.1/0.0/CP022692.1 Klebsiella pneumoniae subsp. pneumoniae strain AUSMDU00008079 plasmid pAUSMDU8079-1, complete sequence	sp|P62557|SOPA_ECO57/1.2e-222/Protein SopA OS=Escherichia coli O157:H7 GN=sopA PE=3 SV=1	sew:SeSA_B0007/2.1e-226/sopA; plasmid partition protein SopA; K03496 chromosome partitioning protein	NA	Unigene1192_All/5.1e-29/AAA domain	NA
Unigene1668_All	3490	81.08	123.92	0.611991055	2.33E-09	*	3.47E-10	ABR75771.1/1.1e-236/microcin B17 transport protein (ABC superfamily, atp_bind and membrane) [Klebsiella pneumoniae subsp. pneumoniae MGH 78578] >EGF62142.1 transport protein [Klebsiella sp. MS 92-3] >EKF80312.1 Microcin B17 transport protein [Klebsiella pneumoniae subsp. pneumoniae KpQ3] >AGT25719.1 transport protein [Klebsiella pneumoniae JM45] >ESA98165.1 transport protein [Klebsiella pneumonia…	CP022997.1/0.0/CP022997.1 Klebsiella pneumoniae strain 721005, complete genome	sp|P0AFY6|SBMA_ECOLI/7.4e-213/Peptide antibiotic transporter SbmA OS=Escherichia coli (strain K12) GN=sbmA PE=1 SV=1	eae:EAE_12335/1.5e-222/microcin B17 transporter; K17938 peptide/bleomycin uptake transporter	NA	Unigene1668_All/3.7e-164/SbmA/BacA-like family	cellular_component:GO:0016021//integral component of membrane;molecular_function:GO:0005524//ATP binding;GO:0042626//ATPase activity, coupled to transmembrane movement of substances;
Unigene387_All	2917	204.11	310.96	0.607382146	2.55E-18	*	2.63E-19	WP_002903391.1/9.5e-181/MULTISPECIES: universal stress protein UspE [Enterobacterales] >YP_005226736.1 universal stress protein UspE [Klebsiella pneumoniae subsp. pneumoniae HS11286] >ABR76960.1 conserved protein, adenine nucleotide-binding domain [Klebsiella pneumoniae subsp. pneumoniae MGH 78578] >BAH63214.1 conserved protein with adenine nucleotide-binding domain [Klebsiella pneumoniae subsp. …
niae] >KME59204.1 universal stress protein E [Klebsiella pneumoniae] >KME60178.1 universal stress protein E [Klebsiella pneumoniae] >KME67955.1 universal stress protein E [Klebsiella pneumoniae] >KME79080.1 universal stress protein E [Klebsiella pneumoniae] >KME81036.1 universal stress protein E [Klebsiella pneumoniae] >KME87819.1 universal stress protein E [Klebsiella pneumoniae] >KME95054.1 uni…
n UspE [Klebsiella pneumoniae] >OCV39857.1 universal stress protein UspE [Klebsiella pneumoniae] >OCV50144.1 universal stress protein UspE [Klebsiella pneumoniae] >OCV55949.1 universal stress protein UspE [Klebsiella pneumoniae] >OCV70408.1 universal stress protein UspE [Klebsiella pneumoniae] >OCV71973.1 universal stress protein UspE [Klebsiella pneumoniae] >OCV74379.1 universal stress protein U…
eumoniae] >OSV32179.1 universal stress protein UspE [Klebsiella pneumoniae] >OSV37560.1 universal stress protein UspE [Klebsiella pneumoniae] >OSV41624.1 universal stress protein UspE [Klebsiella pneumoniae] >OSV56283.1 universal stress protein UspE [Klebsiella pneumoniae] >OSV56934.1 universal stress protein UspE [Klebsiella pneumoniae] >OSV57633.1 universal stress protein UspE [Klebsiella pneum…
pE [Klebsiella pneumoniae subsp. pneumoniae] >OYF78330.1 universal stress protein UspE [Klebsiella pneumoniae subsp. pneumoniae] >OYF96898.1 universal stress protein UspE [Klebsiella pneumoniae subsp. pneumoniae] >OYG00963.1 universal stress protein UspE [Klebsiella pneumoniae subsp. pneumoniae] >OYG05152.1 universal stress protein UspE [Klebsiella pneumoniae subsp. pneumoniae] >OYG16092.1 univer…	CP022997.1/0.0/CP022997.1 Klebsiella pneumoniae strain 721005, complete genome	sp|Q8ZP84|USPE_SALTY/2.5e-169/Universal stress protein E OS=Salmonella typhimurium (strain LT2 / SGSC1412 / ATCC 700720) GN=uspE PE=1 SV=3	kpq:KPR0928_12175/1.4e-181/universal stress protein UspE; K14055 universal stress protein E	Hs4505177/9.9e-17/[L] KOG4062 6-O-methylguanine-DNA methyltransferase MGMT/MGT1, involved in DNA repair	Unigene387_All/5.4e-36/Universal stress protein family	biological_process:GO:0006950//response to stress;
Unigene1282_All	5409	25.9	39.36	0.603778123	6.18E-05	*	1.15E-05	CQR83710.1/0.0e+00/putative ATPase, activator of (R)-hydroxyglutaryl-CoA dehydratase [Escherichia coli K-12]	CP022997.1/0.0/CP022997.1 Klebsiella pneumoniae strain 721005, complete genome	sp|P39385|YJIN_ECOLI/1.8e-189/Uncharacterized protein YjiN OS=Escherichia coli (strain K12) GN=yjiN PE=4 SV=1	kpk:A593_13895/9.0e-230/membrane protein	SPAC1348.05/2.2e-09/[R] KOG0255 Synaptic vesicle transporter SVOP and related transporters (major facilitator superfamily)	Unigene1282_All/1.1e-109/Protein of unknown function (DUF445)	cellular_component:GO:0016021//integral component of membrane;
Unigene1615_All	2897	19	28.85	0.6025719	0.024496046	*	0.00703366	BAH62289.1/1.4e-163/short chain dehydrogenase [Klebsiella pneumoniae subsp. pneumoniae NTUH-K2044]	CP022997.1/0.0/CP022997.1 Klebsiella pneumoniae strain 721005, complete genome	sp|A0QYC2|DTHD_MYCS2/5.1e-42/D-threitol dehydrogenase OS=Mycobacterium smegmatis (strain ATCC 700084 / mc(2)155) GN=dthD PE=1 SV=1	kpu:KP1_1536/2.1e-164/short chain dehydrogenase	SPAC8E11.10/6.8e-34/[R] KOG0725 Reductases with broad range of substrate specificities	Unigene1615_All/1e-64/Enoyl-(Acyl carrier protein) reductase	molecular_function:GO:0004316//3-oxoacyl-[acyl-carrier-protein] reductase (NADPH) activity;GO:0052587//diacetyl reductase ((R)-acetoin forming) activity;GO:0102131//3-oxo-glutaryl-[acp] methyl ester reductase activity;GO:0102132//3-oxo-pimeloyl-[acp] methyl ester reductase activity;GO:0016491//oxidoreductase activity;
Unigene289_All	1355	447.64	678.33	0.599648342	8.75E-17	*	9.27E-18	WP_004221338.1/5.3e-102/hypothetical protein [Klebsiella pneumoniae] >CCM96787.1 hypothetical protein BN18_5069 [Klebsiella pneumoniae subsp. pneumoniae ST512-K30BO]	CP022997.1/0.0/CP022997.1 Klebsiella pneumoniae strain 721005, complete genome	sp|P76243|YEAO_ECOLI/7.7e-41/Uncharacterized protein YeaO OS=Escherichia coli (strain K12) GN=yeaO PE=4 SV=2	kvq:SP68_24720/1.5e-85/purine-nucleoside phosphorylase	NA	Unigene289_All/4.9e-31/Protein of unknown function, DUF488	NA
Unigene47_All	2641	24.68	37.24	0.593510678	0.014866142	*	0.00402516	SBI28598.1/4.1e-175/putative ABC-type amino acid transport/signal transduction systems periplasmic component [Klebsiella pneumoniae]	CP022882.1/0.0/CP022882.1 Klebsiella pneumoniae strain 911021, complete genome	sp|O32229|YVAG_BACSU/2.3e-57/Uncharacterized oxidoreductase YvaG OS=Bacillus subtilis (strain 168) GN=yvaG PE=3 SV=1	kpx:PMK1_00455/4.9e-165/pheC; Cyclohexadienyl dehydratase precursor; K01713 cyclohexadienyl dehydratase [EC:4.2.1.51 4.2.1.91]	Hs10337605/1.1e-27/[R] KOG0725 Reductases with broad range of substrate specificities	Unigene47_All/2.3e-45/Bacterial extracellular solute-binding proteins, family 3	NA
Unigene1115_All	2879	4	6.02	0.589763487	0.424219373	*	0.237414	NA	CP022882.1/0.0/CP022882.1 Klebsiella pneumoniae strain 911021, complete genome	sp|P32674|PFLD_ECOLI/1.3e-130/Formate acetyltransferase 2 OS=Escherichia coli (strain K12) GN=pflD PE=3 SV=1	ron:TE10_10005/0.0e+00/formate acetyltransferase; K00656 formate C-acetyltransferase [EC:2.3.1.54]	NA	Unigene1115_All/5.3e-213/Pyruvate formate lyase-like	NA
Unigene1636_All	2794	208.79	312.92	0.583741254	1.85E-16	*	1.99E-17	WP_002894398.1/2.2e-296/MULTISPECIES: alkyl hydroperoxide reductase subunit F [Enterobacteriaceae] >YP_005225789.1 alkyl hydroperoxide reductase FAD/NAD(P)-binding subunit [Klebsiella pneumoniae subsp. pneumoniae HS11286] >EGF62391.1 alkyl hydroperoxide reductase, F subunit [Klebsiella sp. MS 92-3] >EHL93491.1 alkyl hydroperoxide reductase subunit F [Klebsiella sp. 4_1_44FAA] >AEW60187.1 alkyl hy…
se subunit F [Klebsiella pneumoniae] >KMW88896.1 alkyl hydroperoxide reductase subunit F [Klebsiella pneumoniae] >KMW96893.1 alkyl hydroperoxide reductase subunit F [Klebsiella pneumoniae] >KMW99464.1 alkyl hydroperoxide reductase subunit F [Klebsiella pneumoniae] >KMX08086.1 alkyl hydroperoxide reductase subunit F [Klebsiella pneumoniae] >KMX10569.1 alkyl hydroperoxide reductase subunit F [Klebs…
R19542.1 alkyl hydroperoxide reductase subunit F [Klebsiella pneumoniae] >OUR19852.1 alkyl hydroperoxide reductase subunit F [Klebsiella pneumoniae] >OUR25927.1 alkyl hydroperoxide reductase subunit F [Klebsiella pneumoniae] >OUR34913.1 alkyl hydroperoxide reductase subunit F [Klebsiella pneumoniae] >OUY67917.1 alkyl hydroperoxide reductase subunit F [Klebsiella pneumoniae] >OVA24173.1 alkyl hydr…	CP022997.1/0.0/CP022997.1 Klebsiella pneumoniae strain 721005, complete genome	sp|P19480|AHPF_SALTY/1.8e-286/Alkyl hydroperoxide reductase subunit F OS=Salmonella typhimurium (strain LT2 / SGSC1412 / ATCC 700720) GN=ahpF PE=1 SV=1	kpw:KPNIH30_07635/3.4e-297/alkyl hydroperoxide reductase; K03387 alkyl hydroperoxide reductase subunit F [EC:1.6.4.-]	At2g41680_1/2.7e-40/[O] KOG0404 Thioredoxin reductase	Unigene1636_All/8.8e-44/Pyridine nucleotide-disulphide oxidoreductase	biological_process:GO:0000302//response to reactive oxygen species;GO:0045454//cell redox homeostasis;cellular_component:GO:0005623//cell;molecular_function:GO:0015035//protein disulfide oxidoreductase activity;GO:0009055//electron transfer activity;GO:0050660//flavin adenine dinucleotide binding;GO:0051287//NAD binding;GO:0051920//peroxiredoxin activity;GO:0008785//alkyl hydroperoxide reductase …
Unigene733_All	7365	224.86	336.7	0.582436676	4.94E-47	*	2.98E-48	WP_040024505.1/3.1e-228/MFS transporter [Klebsiella pneumoniae] >OLR09692.1 MFS transporter [Klebsiella pneumoniae]	CP022997.1/0.0/CP022997.1 Klebsiella pneumoniae strain 721005, complete genome	sp|Q8XFG0|MDTM_SALTI/4.5e-143/Multidrug resistance protein MdtM OS=Salmonella typhi GN=mdtM PE=3 SV=1	eae:EAE_17315/2.0e-203/major facilitator superfamily protein	At1g67940/4.9e-28/[Q] KOG0055 Multidrug/pheromone exporter, ABC superfamily	Unigene733_All/4.3e-24/Major Facilitator Superfamily	biological_process:GO:0008643//carbohydrate transport;GO:0055085//transmembrane transport;cellular_component:GO:0016021//integral component of membrane;molecular_function:GO:0005215//transporter activity;
Unigene189_All	4117	86.29	128.4	0.57337992	3.52E-10	*	4.96E-11	WP_002914820.1/8.7e-289/MULTISPECIES: transcriptional regulator [Enterobacterales] >YP_005228415.1 anaerobic nitric oxide reductase transcriptional regulator [Klebsiella pneumoniae subsp. pneumoniae HS11286] >AEW62813.1 anaerobic nitric oxide reductase transcription regulator [Klebsiella pneumoniae subsp. pneumoniae HS11286] >EJJ39606.1 anaerobic nitric oxide reductase transcription regulator [Kl…
aerobic nitric oxide reductase transcription regulator NorR [Klebsiella pneumoniae] >KMD75425.1 anaerobic nitric oxide reductase transcription regulator NorR [Klebsiella pneumoniae] >KMD88572.1 anaerobic nitric oxide reductase transcription regulator NorR [Klebsiella pneumoniae] >KMD91496.1 anaerobic nitric oxide reductase transcription regulator NorR [Klebsiella pneumoniae] >KMD96189.1 anaerobic…
a pneumoniae] >OSI00111.1 nitric oxide reductase transcription regulator [Klebsiella pneumoniae] >ARM20667.1 nitric oxide reductase transcription regulator [Klebsiella pneumoniae] >OSP63109.1 nitric oxide reductase transcription regulator [Klebsiella pneumoniae] >OSP72852.1 nitric oxide reductase transcription regulator [Klebsiella pneumoniae] >OSP77748.1 nitric oxide reductase transcription regu…
[Klebsiella pneumoniae] >OZK76362.1 nitric oxide reductase transcription regulator [Klebsiella pneumoniae] >OZK80325.1 nitric oxide reductase transcription regulator [Klebsiella pneumoniae] >OZK86861.1 nitric oxide reductase transcription regulator [Klebsiella pneumoniae] >OZK93623.1 nitric oxide reductase transcription regulator [Klebsiella pneumoniae] >OZK99372.1 nitric oxide reductase transcri…	CP022882.1/0.0/CP022882.1 Klebsiella pneumoniae strain 911021, complete genome	sp|A6TCX4|NORR_KLEP7/8.0e-291/Anaerobic nitric oxide reductase transcription regulator NorR OS=Klebsiella pneumoniae subsp. pneumoniae (strain ATCC 700721 / MGH 78578) GN=norR PE=3 SV=1	kqu:AVR78_25005/8.5e-273/nitric oxide reductase transcription regulator; K12266 anaerobic nitric oxide reductase transcription regulator	At1g70460/3.3e-10/[T] KOG1187 Serine/threonine protein kinase	Unigene189_All/7.9e-67/Sigma-54 interaction domain	biological_process:GO:0000160//phosphorelay signal transduction system;GO:0006351//transcription, DNA-templated;cellular_component:GO:0005622//intracellular;molecular_function:GO:0003677//DNA binding;GO:0005524//ATP binding;GO:0008134//transcription factor binding;GO:0003700//DNA binding transcription factor activity;
Unigene764_All	3583	376.54	559.15	0.570432227	8.21E-36	*	6.33E-37	WP_002917960.1/1.0e-301/MULTISPECIES: galactarate dehydratase [Enterobacterales] >YP_005228976.1 (D)-galactarate dehydrogenase [Klebsiella pneumoniae subsp. pneumoniae HS11286] >ABR78935.1 (D)-galactarate dehydrogenase [Klebsiella pneumoniae subsp. pneumoniae MGH 78578] >BAH65317.1 (D)-galactarate dehydrogenase [Klebsiella pneumoniae subsp. pneumoniae NTUH-K2044] >EGF64930.1 galactarate dehydrata…
neumoniae] >KMG37903.1 D-galactarate dehydratase [Klebsiella pneumoniae] >KMG42272.1 D-galactarate dehydratase [Klebsiella pneumoniae] >KMG49338.1 D-galactarate dehydratase [Klebsiella pneumoniae] >KMG52295.1 D-galactarate dehydratase [Klebsiella pneumoniae] >KMG56029.1 D-galactarate dehydratase [Klebsiella pneumoniae] >KMG61625.1 D-galactarate dehydratase [Klebsiella pneumoniae] >KMG67646.1 D-ga…
ctarate dehydratase [Klebsiella pneumoniae] >SBF76167.1 D-galactarate dehydratase [Klebsiella pneumoniae] >SAR89676.1 D-galactarate dehydratase [Klebsiella pneumoniae] >SBG38044.1 D-galactarate dehydratase [Klebsiella pneumoniae] >SBF45655.1 D-galactarate dehydratase [Klebsiella pneumoniae] >SBF65381.1 D-galactarate dehydratase [Klebsiella pneumoniae] >SAS08211.1 D-galactarate dehydratase [Klebsi…
pneumoniae] >OUR20189.1 galactarate dehydratase [Klebsiella pneumoniae] >OUR20376.1 galactarate dehydratase [Klebsiella pneumoniae] >OUR20797.1 galactarate dehydratase [Klebsiella pneumoniae] >OUR34383.1 galactarate dehydratase [Klebsiella pneumoniae] >OUR57241.1 D-galactarate dehydratase [Klebsiella pneumoniae] >ARV38251.1 galactarate dehydratase [Klebsiella pneumoniae subsp. pneumoniae] >OUY237…
iella pneumoniae] >OZR17920.1 galactarate dehydratase [Klebsiella pneumoniae] >OZR23502.1 galactarate dehydratase [Klebsiella pneumoniae] >OZR28982.1 galactarate dehydratase [Klebsiella pneumoniae] >OZR33692.1 galactarate dehydratase [Klebsiella pneumoniae] >OZR38345.1 galactarate dehydratase [Klebsiella pneumoniae] >OZR43784.1 galactarate dehydratase [Klebsiella pneumoniae] >OZR51095.1 galactara…	CP022997.1/0.0/CP022997.1 Klebsiella pneumoniae strain 721005, complete genome	sp|P39829|GARD_ECOLI/1.3e-284/Galactarate dehydratase (L-threo-forming) OS=Escherichia coli (strain K12) GN=garD PE=1 SV=2	kpa:KPNJ1_00613/1.5e-302/D-galactarate dehydratase; K01708 galactarate dehydratase [EC:4.2.1.42]	At1g06020/6.7e-31/[G] KOG2855 Ribokinase	Unigene764_All/6.1e-146/D-galactarate dehydratase / Altronate hydrolase, C terminus	biological_process:GO:0046392//galactarate catabolic process;molecular_function:GO:0008867//galactarate dehydratase activity;
Unigene799_All	887	35.94	53.34	0.569627416	0.189521619	*	0.0784686	AHM79856.1/6.7e-130/Glucose 1-dehydrogenase [Klebsiella pneumoniae 30684/NJST258_2] >AHM85484.1 Glucose 1-dehydrogenase [Klebsiella pneumoniae 30660/NJST258_1]	CP022997.1/0.0/CP022997.1 Klebsiella pneumoniae strain 721005, complete genome	sp|P39333|BDCA_ECOLI/6.3e-108/Cyclic-di-GMP-binding biofilm dispersal mediator protein OS=Escherichia coli (strain K12) GN=bdcA PE=1 SV=2	kpa:KPNJ1_03078/1.0e-130/Glucose 1-dehydrogenase; K19336 cyclic-di-GMP-binding biofilm dispersal mediator protein	Hs10337605/2.0e-24/[R] KOG0725 Reductases with broad range of substrate specificities	Unigene799_All/4.1e-53/Enoyl-(Acyl carrier protein) reductase	NA
Unigene1026_All	902	5.04	7.47	0.567684509	0.715760993	*	0.53117	EEW41122.1/1.5e-137/hypothetical protein HMPREF0484_2747 [Klebsiella pneumoniae subsp. rhinoscleromatis ATCC 13884] >EJJ42900.1 L-aspartate dehydrogenase [Klebsiella pneumoniae subsp. pneumoniae KPNIH4] >EJK06203.1 L-aspartate dehydrogenase [Klebsiella pneumoniae subsp. pneumoniae KPNIH17] >EJK25705.1 L-aspartate dehydrogenase [Klebsiella pneumoniae subsp. pneumoniae KPNIH19] >EJK40664.1 L-aspart…	CP022997.1/0.0/CP022997.1 Klebsiella pneumoniae strain 721005, complete genome	sp|A8GIW3|ASPD_SERP5/3.9e-97/Probable L-aspartate dehydrogenase OS=Serratia proteamaculans (strain 568) GN=nadX PE=3 SV=1	kpq:KPR0928_21565/8.7e-138/aspartate dehydrogenase; K06989 aspartate dehydrogenase [EC:1.4.1.21]	NA	Unigene1026_All/4e-30/Domain of unknown function DUF108	biological_process:GO:0006742//NADP catabolic process;GO:0009435//NAD biosynthetic process;molecular_function:GO:0050661//NADP binding;GO:0033735//aspartate dehydrogenase activity;GO:0051287//NAD binding;GO:0016639//oxidoreductase activity, acting on the CH-NH2 group of donors, NAD or NADP as acceptor;
Unigene113_All	1110	258.54	382.27	0.56420448	3.85E-07	*	6.27E-08	WP_004230147.1/3.5e-75/heat-inducible protein [Klebsiella pneumoniae] >YP_005226655.1 heat shock protein hslJ [Klebsiella pneumoniae subsp. pneumoniae HS11286] >AEW61053.1 heat shock protein hslJ [Klebsiella pneumoniae subsp. pneumoniae HS11286] >AFQ66077.1 Heat shock protein hslJ [Klebsiella pneumoniae subsp. pneumoniae 1084] >CCM85499.1 Heat shock protein hslJ [Klebsiella pneumoniae subsp. pneu…	CP022997.1/0.0/CP022997.1 Klebsiella pneumoniae strain 721005, complete genome	sp|P52644|HSLJ_ECOLI/3.6e-44/Heat shock protein HslJ OS=Escherichia coli (strain K12) GN=hslJ PE=1 SV=1	kpa:KPNJ1_03043/5.2e-76/Heat shock protein hslJ; K03668 heat shock protein HslJ	NA	Unigene113_All/1.8e-20/META domain	NA
Unigene393_All	6071	2.78	4.11	0.564053511	0.332350655	*	0.1613164	WP_002916478.1/0.0e+00/MULTISPECIES: aminomethyl-transferring glycine dehydrogenase [Enterobacterales] >YP_005228704.1 glycine dehydrogenase [Klebsiella pneumoniae subsp. pneumoniae HS11286] >AEW63102.1 glycine dehydrogenase [Klebsiella pneumoniae subsp. pneumoniae HS11286] >EJJ42877.1 glycine dehydrogenase [Klebsiella pneumoniae subsp. pneumoniae KPNIH4] >EJJ43631.1 glycine dehydrogenase [Klebsi…
carboxylating) [Klebsiella pneumoniae] >KMX68715.1 glycine dehydrogenase (decarboxylating) [Klebsiella pneumoniae] >KMX73405.1 glycine dehydrogenase (decarboxylating) [Klebsiella pneumoniae] >KMX77203.1 glycine dehydrogenase (decarboxylating) [Klebsiella pneumoniae] >KMX83645.1 glycine dehydrogenase (decarboxylating) [Klebsiella pneumoniae] >KMX86269.1 glycine dehydrogenase (decarboxylating) [Kle…
se (aminomethyl-transferring) [Klebsiella pneumoniae] >OSW75505.1 glycine dehydrogenase (aminomethyl-transferring) [Klebsiella pneumoniae] >OSW79572.1 glycine dehydrogenase (aminomethyl-transferring) [Klebsiella pneumoniae] >OSW88780.1 glycine dehydrogenase (aminomethyl-transferring) [Klebsiella pneumoniae] >OSW96882.1 glycine dehydrogenase (aminomethyl-transferring) [Klebsiella pneumoniae] >OSX0…
iae] >OZM26591.1 glycine dehydrogenase (aminomethyl-transferring) [Klebsiella pneumoniae] >OZM32135.1 glycine dehydrogenase (aminomethyl-transferring) [Klebsiella pneumoniae] >OZM36861.1 glycine dehydrogenase (aminomethyl-transferring) [Klebsiella pneumoniae] >OZM43142.1 glycine dehydrogenase (aminomethyl-transferring) [Klebsiella pneumoniae] >OZM47888.1 glycine dehydrogenase (aminomethyl-transfe…	CP022997.1/0.0/CP022997.1 Klebsiella pneumoniae strain 721005, complete genome	sp|A4WE55|GCSP_ENT38/0.0e+00/Glycine dehydrogenase (decarboxylating) OS=Enterobacter sp. (strain 638) GN=gcvP PE=3 SV=1	eclz:LI64_17425/0.0e+00/glycine dehydrogenase; K00281 glycine dehydrogenase [EC:1.4.4.2]	At2g26080/9.8e-301/[E] KOG2040 Glycine dehydrogenase (decarboxylating)	Unigene393_All/3.9e-202/Glycine cleavage system P-protein	biological_process:GO:0019464//glycine decarboxylation via glycine cleavage system;molecular_function:GO:0004375//glycine dehydrogenase (decarboxylating) activity;
Unigene1630_All	2525	63.52	93.71	0.560992097	0.000116433	*	2.24E-05	WP_002898450.1/2.8e-141/MULTISPECIES: AraC family transcriptional regulator [Klebsiella] >YP_005226176.1 AraC family transcription regulator [Klebsiella pneumoniae subsp. pneumoniae HS11286] >ABR76439.1 bacterial regulatory protein, AraC family [Klebsiella pneumoniae subsp. pneumoniae MGH 78578] >AEJ97525.1 AraC family transcription regulator [Klebsiella pneumoniae KCTC 2242] >AEW60574.1 AraC fam…
neumoniae KP-1] >KRR33293.1 AraC family transcriptional regulator [Klebsiella pneumoniae] >CEP71395.1 HTH-type transcriptional regulator AppY [Klebsiella pneumoniae] >ALR23577.1 AraC family transcriptional regulator [Klebsiella pneumoniae] >KSW33548.1 AraC family transcriptional regulator [Klebsiella pneumoniae] >KSW43074.1 AraC family transcriptional regulator [Klebsiella pneumoniae] >KSW58356.1…
C family transcriptional regulator [Klebsiella pneumoniae] >OVF84188.1 AraC family transcriptional regulator [Klebsiella pneumoniae] >OVF99032.1 AraC family transcriptional regulator [Klebsiella pneumoniae] >OVG09421.1 AraC family transcriptional regulator [Klebsiella pneumoniae] >OVG15065.1 AraC family transcriptional regulator [Klebsiella pneumoniae] >OVG17733.1 AraC family transcriptional regu…	CP022997.1/0.0/CP022997.1 Klebsiella pneumoniae strain 721005, complete genome	sp|P0AAC6|YCCA_ECOLI/1.0e-110/Modulator of FtsH protease YccA OS=Escherichia coli (strain K12) GN=yccA PE=1 SV=1	kpnu:LI86_17065/4.3e-142/AraC family transcriptional regulator	Hs14757108/1.3e-12/[V] KOG1629 Bax-mediated apoptosis inhibitor TEGT/BI-1	Unigene1630_All/7.6e-16/Helix-turn-helix domain	biological_process:GO:0006351//transcription, DNA-templated;molecular_function:GO:0043565//sequence-specific DNA binding;GO:0003700//DNA binding transcription factor activity;
Unigene829_All	1289	3.37	4.97	0.56049726	0.715197402	*	0.53117	BAH62174.1/1.4e-168/putative GNAT-family acetyltransferase [Klebsiella pneumoniae subsp. pneumoniae NTUH-K2044] >EKF80093.1 Putative GNAT-family acetyltransferase [Klebsiella pneumoniae subsp. pneumoniae KpQ3] >AGT25489.1 putative GNAT-family acetyltransferase [Klebsiella pneumoniae JM45] >AHM80921.1 Acetyltransferase [Klebsiella pneumoniae 30684/NJST258_2] >AHM86524.1 Acetyltransferase [Klebsiel…	CP022997.1/0.0/CP022997.1 Klebsiella pneumoniae strain 721005, complete genome	sp|P08189|FIMF_ECOLI/1.7e-08/Protein FimF OS=Escherichia coli (strain K12) GN=fimF PE=1 SV=2	kpa:KPNJ1_04118/2.1e-169/Acetyltransferase	NA	Unigene829_All/6.8e-13/Acetyltransferase (GNAT) domain	molecular_function:GO:0008080//N-acetyltransferase activity;
CL27.Contig2_All	11336	22.5	32.96	0.550791241	4.07E-07	*	6.69E-08	WP_009483783.1/0.0e+00/ATP-dependent Clp protease ATP-binding subunit [Klebsiella pneumoniae] >YP_007969541.1 ATPase with chaperone activity (plasmid) [Klebsiella pneumoniae subsp. pneumoniae KPX] >YP_008146277.1 ATPase with chaperone activity, ATP-binding subunit (plasmid) [Klebsiella pneumoniae] >YP_009062293.1 ATP-dependent protease ClpC (plasmid) [Klebsiella pneumoniae] >EGF65506.1 negative r…	CP022692.1/0.0/CP022692.1 Klebsiella pneumoniae subsp. pneumoniae strain AUSMDU00008079 plasmid pAUSMDU8079-1, complete sequence	sp|Q8EU05|CLPB_OCEIH/3.8e-226/Chaperone protein ClpB OS=Oceanobacillus iheyensis (strain DSM 14371 / CIP 107618 / JCM 11309 / KCTC 3954 / HTE831) GN=clpB PE=3 SV=1	kpa:KPNJ1_05528/0.0e+00/ATP-dependent clp protease ATP-binding subunit clpA; K03696 ATP-dependent Clp protease ATP-binding subunit ClpC	At5g50920/1.6e-208/[O] KOG1051 Chaperone HSP104 and related ATP-dependent Clp proteases	CL27.Contig2_All/8.7e-56/AAA domain (Cdc48 subfamily)	biological_process:GO:0019538//protein metabolic process;molecular_function:GO:0008233//peptidase activity;GO:0005524//ATP binding;
Unigene1460_All	2725	118.8	173.79	0.548810235	2.32E-08	*	3.59E-09	AHM80327.1/1.3e-240/Nicotinate phosphoribosyltransferase [Klebsiella pneumoniae 30684/NJST258_2] >AHM85965.1 Nicotinate phosphoribosyltransferase [Klebsiella pneumoniae 30660/NJST258_1] >CDQ53807.1 pncB [Klebsiella pneumoniae]	CP022997.1/0.0/CP022997.1 Klebsiella pneumoniae strain 721005, complete genome	sp|A8AIE5|PNCB_CITK8/1.1e-208/Nicotinate phosphoribosyltransferase OS=Citrobacter koseri (strain ATCC BAA-895 / CDC 4225-83 / SGSC4696) GN=pncB PE=3 SV=1	ear:CCG30909/1.6e-219/Nicotinate phosphoribosyltransferase (EC 2.4.2.11); K00763 nicotinate phosphoribosyltransferase [EC:6.3.4.21]	At1g51780/3.9e-55/[T] LSE0466 A IAA-amino acid hydrolase	Unigene1460_All/4.8e-82/Nicotinate phosphoribosyltransferase (NAPRTase) family	NA
Unigene895_All	8148	106.61	155.54	0.544942875	8.87E-22	*	8.04E-23	AGT26244.1/0.0e+00/anaerobic ribonucleoside triphosphate reductase [Klebsiella pneumoniae JM45] >AHM81696.1 Anaerobic ribonucleoside-triphosphate reductase [Klebsiella pneumoniae 30684/NJST258_2] >AHM87377.1 Anaerobic ribonucleoside-triphosphate reductase [Klebsiella pneumoniae 30660/NJST258_1]	CP022882.1/0.0/CP022882.1 Klebsiella pneumoniae strain 911021, complete genome	sp|Q9L646|NRDD_SALTY/0.0e+00/Anaerobic ribonucleoside-triphosphate reductase OS=Salmonella typhimurium (strain LT2 / SGSC1412 / ATCC 700720) GN=nrdD PE=3 SV=1	cnt:JT31_15000/0.0e+00/ribonucleoside-triphosphate reductase; K21636 ribonucleoside-triphosphate reductase (formate) [EC:1.1.98.6]	NA	Unigene895_All/3.9e-183/Anaerobic ribonucleoside-triphosphate reductase	biological_process:GO:0006260//DNA replication;molecular_function:GO:0005524//ATP binding;GO:0008998//ribonucleoside-triphosphate reductase activity;
Unigene654_All	322	7.77	11.28	0.537780564	0.856117907	*	0.775012	BAH62358.1/7.2e-42/cold shock protein [Klebsiella pneumoniae subsp. pneumoniae NTUH-K2044] >EKF79919.1 Cold shock protein [Klebsiella pneumoniae subsp. pneumoniae KpQ3] >CCI78147.1 cspE [Klebsiella pneumoniae subsp. rhinoscleromatis SB3432] >AHM80692.1 Cold shock protein [Klebsiella pneumoniae 30684/NJST258_2] >AHM86328.1 Cold shock protein [Klebsiella pneumoniae 30660/NJST258_1] >CDO13471.1 cspE…	CP022997.1/0.0/CP022997.1 Klebsiella pneumoniae strain 721005, complete genome	sp|P0A975|CSPE_SHIFL/5.3e-33/Cold shock-like protein CspE OS=Shigella flexneri GN=cspE PE=3 SV=2	kps:KPNJ2_03912/1.1e-42/Cold shock protein; K03704 cold shock protein (beta-ribbon, CspA family)	At4g36020/1.2e-13/[J] KOG3070 Predicted RNA-binding protein containing PIN domain and invovled in translation or RNA processing	NA	NA
Unigene604_All	837	9.89	14.28	0.529953553	0.650559661	*	0.426478	WP_048978395.1/4.2e-65/4-carboxymuconolactone decarboxylase [Klebsiella pneumoniae] >OUI65173.1 4-carboxymuconolactone decarboxylase [Klebsiella pneumoniae] >OUY81555.1 4-carboxymuconolactone decarboxylase [Klebsiella pneumoniae] >OVX15948.1 4-carboxymuconolactone decarboxylase [Klebsiella pneumoniae] >OYJ90384.1 4-carboxymuconolactone decarboxylase [Klebsiella pneumoniae subsp. pneumoniae]	CP022997.1/0.0/CP022997.1 Klebsiella pneumoniae strain 721005, complete genome	sp|P29911|YNQ5_PARDE/1.7e-14/Uncharacterized 13.8 kDa protein in nqo9-nqo10 intergenic region OS=Paracoccus denitrificans PE=4 SV=1	kph:KPNIH24_00460/8.0e-61/4-carboxymuconolactone decarboxylase; K01607 4-carboxymuconolactone decarboxylase [EC:4.1.1.44]	7302779/4.1e-08/[F] KOG4419 5' nucleotidase	Unigene604_All/1.2e-22/Carboxymuconolactone decarboxylase family	molecular_function:GO:0016829//lyase activity;GO:0047575//4-carboxymuconolactone decarboxylase activity;GO:0051920//peroxiredoxin activity;
Unigene1278_All	3345	11.48	16.55	0.527708575	0.1337904	*	0.0512472	AGT26239.1/0.0e+00/alpha,alpha-phosphotrehalase [Klebsiella pneumoniae JM45] >AHM81691.1 Trehalose-6-phosphate hydrolase [Klebsiella pneumoniae 30684/NJST258_2] >AHM87372.1 Trehalose-6-phosphate hydrolase [Klebsiella pneumoniae 30660/NJST258_1]	CP022997.1/0.0/CP022997.1 Klebsiella pneumoniae strain 721005, complete genome	sp|P28904|TREC_ECOLI/5.9e-284/Trehalose-6-phosphate hydrolase OS=Escherichia coli (strain K12) GN=treC PE=1 SV=3	kps:KPNJ2_04919/0.0e+00/Trehalose-6-phosphate hydrolase; K01226 trehalose-6-phosphate hydrolase [EC:3.2.1.93]	SPBC1683.07/2.9e-105/[G] KOG0471 Alpha-amylase	Unigene1278_All/2.5e-125/Alpha amylase, catalytic domain	biological_process:GO:0005993//trehalose catabolic process;cellular_component:GO:0005737//cytoplasm;molecular_function:GO:0008788//alpha,alpha-phosphotrehalase activity;GO:0016787//hydrolase activity;
Unigene1242_All	3058	45.83	66.07	0.527703059	0.000881933	*	0.000191859	WP_004200136.1/5.5e-256/multidrug transporter MdtK [Klebsiella pneumoniae] >YP_005227282.1 multidrug efflux protein [Klebsiella pneumoniae subsp. pneumoniae HS11286] >AEW61680.1 multidrug efflux protein [Klebsiella pneumoniae subsp. pneumoniae HS11286] >EMR21716.1 multidrug efflux protein [Klebsiella pneumoniae ATCC BAA-2146] >AGT23988.1 multidrug efflux protein [Klebsiella pneumoniae JM45] >CDK9…	CP022997.1/0.0/CP022997.1 Klebsiella pneumoniae strain 721005, complete genome	sp|A4W9T2|MDTK_ENT38/1.4e-231/Multidrug resistance protein MdtK OS=Enterobacter sp. (strain 638) GN=mdtK PE=3 SV=1	ear:CCG30341/9.5e-245/Multi antimicrobial extrusion protein (Na(+)/drug antiporter), MATE family of MDR efflux pumps; K03327 multidrug resistance protein, MATE family	At5g06300/5.0e-43/[RE] TWOG0190 Predicted lysine decarboxylase	Unigene1242_All/2.7e-71/MatE	biological_process:GO:0006814//sodium ion transport;cellular_component:GO:0016021//integral component of membrane;GO:0005886//plasma membrane;molecular_function:GO:0015238//drug transmembrane transporter activity;GO:0015297//antiporter activity;
Unigene1110_All	2084	2.81	4.05	0.527351778	0.659225854	*	0.47418	NA	CP022997.1/0.0/CP022997.1 Klebsiella pneumoniae strain 721005, complete genome	sp|P37773|MPL_ECOLI/4.7e-255/UDP-N-acetylmuramate--L-alanyl-gamma-D-glutamyl-meso-2,6-diaminoheptandioate ligase OS=Escherichia coli (strain K12) GN=mpl PE=1 SV=3	ehm:AB284_22675/1.3e-258/UDP-N-acetylmuramate:L-alanyl-gamma-D-glutamyl-meso-diaminopimelate ligase; K02558 UDP-N-acetylmuramate: L-alanyl-gamma-D-glutamyl-meso-diaminopimelate ligase [EC:6.3.2.45]	At2g29210/8.7e-07/[AR] KOG2146 Splicing coactivator SRm160/300, subunit SRm160 (contains PWI domain)	Unigene1110_All/5.9e-20/Mur ligase family, catalytic domain	NA
Unigene439_All	1300	10.68	15.39	0.527081585	0.476616354	*	0.273706	WP_002887060.1/1.7e-118/MULTISPECIES: HNH endonuclease [Klebsiella] >YP_005224863.1 hypothetical protein KPHS_05630 [Klebsiella pneumoniae subsp. pneumoniae HS11286] >AEW59261.1 hypothetical protein KPHS_05630 [Klebsiella pneumoniae subsp. pneumoniae HS11286] >EJJ34770.1 hypothetical protein KPNIH2_23074 [Klebsiella pneumoniae subsp. pneumoniae KPNIH2] >EJJ36832.1 hypothetical protein KPNIH4_2259…
HNH endonuclease [Klebsiella pneumoniae subsp. pneumoniae] >OAA01669.1 HNH endonuclease [Klebsiella pneumoniae] >OAA08076.1 HNH endonuclease [Klebsiella pneumoniae] >ANE72285.1 HNH endonuclease [Klebsiella pneumoniae] >CZQ44431.1 HNH endonuclease domain protein [Klebsiella pneumoniae] >OAK85679.1 HNH endonuclease [Klebsiella pneumoniae subsp. pneumoniae] >ANF39437.1 HNH endonuclease [Klebsiella p…
9.1 HNH endonuclease [Klebsiella pneumoniae] >OVR24258.1 HNH endonuclease [Klebsiella pneumoniae] >OVR29823.1 HNH endonuclease [Klebsiella pneumoniae] >OVR39004.1 HNH endonuclease [Klebsiella pneumoniae] >OVR39933.1 HNH endonuclease [Klebsiella pneumoniae] >OVR48700.1 HNH endonuclease [Klebsiella pneumoniae] >OVR53639.1 HNH endonuclease [Klebsiella pneumoniae] >OVR63684.1 HNH endonuclease [Klebsi…	CP022997.1/0.0/CP022997.1 Klebsiella pneumoniae strain 721005, complete genome	sp|P07129|XYNB_BACPU/6.5e-29/Beta-xylosidase OS=Bacillus pumilus GN=xynB PE=1 SV=2	kpq:KPR0928_02895/2.6e-119/HNH endonuclease	NA	Unigene439_All/2.5e-08/HNH endonuclease	molecular_function:GO:0004519//endonuclease activity;GO:0003676//nucleic acid binding;
Unigene444_All	2162	2.7	3.89	0.526810748	0.658155682	*	0.47418	EJK91046.1/8.5e-227/transporter, major facilitator family protein [Klebsiella pneumoniae subsp. pneumoniae DSM 30104]	CP022997.1/0.0/CP022997.1 Klebsiella pneumoniae strain 721005, complete genome	sp|P31126|YDEE_ECOLI/4.0e-164/Uncharacterized MFS-type transporter YdeE OS=Escherichia coli (strain K12) GN=ydeE PE=3 SV=2	ron:TE10_15100/2.6e-188/transporter	At2g29210/9.6e-09/[AR] KOG2146 Splicing coactivator SRm160/300, subunit SRm160 (contains PWI domain)	Unigene444_All/2.4e-30/Major Facilitator Superfamily	biological_process:GO:0055085//transmembrane transport;cellular_component:GO:0016021//integral component of membrane;
Unigene1252_All	3380	1.69	2.43	0.523933067	0.658690333	*	0.47418	AHM80048.1/1.6e-256/hypothetical protein KPNJ2_03268 [Klebsiella pneumoniae 30684/NJST258_2] >AHM85683.1 hypothetical protein KPNJ1_03277 [Klebsiella pneumoniae 30660/NJST258_1] >CDQ54160.1 chbC [Klebsiella pneumoniae]	CP022997.1/0.0/CP022997.1 Klebsiella pneumoniae strain 721005, complete genome	sp|P17334|PTQC_ECOLI/3.8e-230/PTS system N,N'-diacetylchitobiose-specific EIIC component OS=Escherichia coli (strain K12) GN=chbC PE=1 SV=2	lef:LJPFL01_1736/9.9e-243/PTS system, N,N'-diacetylchitobiose-specific IIC component; K02761 PTS system, cellobiose-specific IIC component	NA	Unigene1252_All/2e-47/Phosphotransferase system, EIIC	biological_process:GO:0009401//phosphoenolpyruvate-dependent sugar phosphotransferase system;cellular_component:GO:0016021//integral component of membrane;GO:0005886//plasma membrane;molecular_function:GO:0008982//protein-N(PI)-phosphohistidine-sugar phosphotransferase activity;
Unigene119_All	1090	2167.82	3098.82	0.515473985	2.05E-43	*	1.37E-44	AHM77332.1/1.1e-49/Hypothetical protein KPNJ2_00552 [Klebsiella pneumoniae 30684/NJST258_2] >AHM82919.1 Hypothetical protein KPNJ1_00513 [Klebsiella pneumoniae 30660/NJST258_1]	CP022997.1/0.0/CP022997.1 Klebsiella pneumoniae strain 721005, complete genome	sp|P64616|YHCO_ECOLI/5.3e-32/Uncharacterized protein YhcO OS=Escherichia coli (strain K12) GN=yhcO PE=3 SV=1	kpt:VK055_3829/2.3e-44/barstar family protein; K03623 ribonuclease inhibitor	NA	Unigene119_All/1.2e-21/Protein of unknown function (DUF1471)	NA
Unigene1492_All	2048	1519.38	2171.69	0.515335443	1.79E-62	*	8.25E-64	WP_087826911.1/5.1e-197/3-deoxy-7-phosphoheptulonate synthase [Klebsiella quasipneumoniae] >OVV03664.1 3-deoxy-7-phosphoheptulonate synthase [Klebsiella quasipneumoniae subsp. quasipneumoniae]	CP022997.1/0.0/CP022997.1 Klebsiella pneumoniae strain 721005, complete genome	sp|P44303|AROG_HAEIN/3.9e-137/Phospho-2-dehydro-3-deoxyheptonate aldolase OS=Haemophilus influenzae (strain ATCC 51907 / DSM 11121 / KW20 / Rd) GN=aroG PE=3 SV=1	enx:NI40_006165/2.9e-189/phospho-2-dehydro-3-deoxyheptonate aldolase; K01626 3-deoxy-7-phosphoheptulonate synthase [EC:2.5.1.54]	Hs4505753/1.4e-81/[G] KOG0235 Phosphoglycerate mutase	Unigene1492_All/2.4e-111/DAHP synthetase I family	biological_process:GO:0009423//chorismate biosynthetic process;GO:0009073//aromatic amino acid family biosynthetic process;molecular_function:GO:0003849//3-deoxy-7-phosphoheptulonate synthase activity;
Unigene1268_All	7813	210.74	301.06	0.514586864	6.54E-36	*	5.01E-37	WP_086075572.1/2.0e-286/glucose-6-phosphate dehydrogenase [Klebsiella quasipneumoniae] >OSZ23384.1 glucose-6-phosphate dehydrogenase [Klebsiella quasipneumoniae]	CP022997.1/0.0/CP022997.1 Klebsiella pneumoniae strain 721005, complete genome	sp|P0AC53|G6PD_ECOLI/8.7e-278/Glucose-6-phosphate 1-dehydrogenase OS=Escherichia coli (strain K12) GN=zwf PE=1 SV=1	eec:EcWSU1_02777/5.9e-283/zwf; Glucose-6-phosphate 1-dehydrogenase; K00036 glucose-6-phosphate 1-dehydrogenase [EC:1.1.1.49 1.1.1.363]	Hs21614520/1.3e-79/[G] KOG0563 Glucose-6-phosphate 1-dehydrogenase	Unigene1268_All/8.3e-116/Glucose-6-phosphate dehydrogenase, C-terminal domain	NA
Unigene1713_All	297	66.34	94.71	0.513637749	0.613205688	*	0.393384	NA	CP012744.1/0.0/CP012744.1 Klebsiella pneumoniae subsp. pneumoniae strain TGH10, complete genome	NA	NA	Hs7656859/8.0e-07/[S] LSE0175 H Uncharacterized protein	NA	NA
Unigene933_All	1716	2368.38	3380.79	0.513459829	4.38E-79	*	1.69E-80	SBW87118.1/5.7e-186/phosphoglycerate transporter protein PgtP [Klebsiella pneumoniae]	CP022997.1/0.0/CP022997.1 Klebsiella pneumoniae strain 721005, complete genome	sp|P12681|PGTP_SALTY/1.6e-171/Phosphoglycerate transporter protein OS=Salmonella typhimurium (strain LT2 / SGSC1412 / ATCC 700720) GN=pgtP PE=2 SV=2	kpv:KPNIH29_13410/1.6e-185/phosphoglycerate transporter; K11382 MFS transporter, OPA family, phosphoglycerate transporter protein	Hs20558703/1.5e-12/[G] KOG2533 Permease of the major facilitator superfamily	Unigene933_All/2.3e-16/Major Facilitator Superfamily	NA
Unigene587_All	3505	47.69	67.97	0.51121134	0.000373134	*	7.77E-05	WP_069334552.1/2.0e-193/pheromone autoinducer 2 transporter [Klebsiella pneumoniae] >ODN14462.1 pheromone autoinducer 2 transporter [Klebsiella pneumoniae]	CP022997.1/0.0/CP022997.1 Klebsiella pneumoniae strain 721005, complete genome	sp|P0AFS6|TQSA_SHIFL/3.0e-153/AI-2 transport protein TqsA OS=Shigella flexneri GN=tqsA PE=3 SV=1	senc:SEET0819_14065/1.0e-157/tqsA; pheromone autoinducer 2 transporter; K11744 AI-2 transport protein TqsA	NA	Unigene587_All/7e-70/AI-2E family transporter	cellular_component:GO:0016021//integral component of membrane;
Unigene554_All	3823	670.89	955.24	0.50978701	6.96E-53	*	3.82E-54	NA	CP022882.1/0.0/CP022882.1 Klebsiella pneumoniae strain 911021, complete genome	sp|B5XTD8|CDH_KLEP3/3.6e-144/CDP-diacylglycerol pyrophosphatase OS=Klebsiella pneumoniae (strain 342) GN=cdh PE=3 SV=1	ror:RORB6_19260/3.2e-229/Di-and tricarboxylate transporter	At2g21170/1.6e-51/[G] KOG1643 Triosephosphate isomerase	Unigene554_All/1.1e-22/Sodium:sulfate symporter transmembrane region	NA
Unigene820_All	457	4.67	6.64	0.507760692	0.855565216	*	0.775012	WP_002916323.1/9.2e-59/MULTISPECIES: copper resistance protein [Enterobacterales] >YP_005228699.1 copper-sensitivity suppressor protein A [Klebsiella pneumoniae subsp. pneumoniae HS11286] >BAH65114.1 copper-sensitivity suppressor protein A [Klebsiella pneumoniae subsp. pneumoniae NTUH-K2044] >AEW63097.1 copper-sensitivity suppressor protein A [Klebsiella pneumoniae subsp. pneumoniae HS11286] >EJJ…
e] >KSW95863.1 copper resistance protein [Klebsiella pneumoniae] >KSX10076.1 copper resistance protein [Klebsiella pneumoniae] >KSX19143.1 copper resistance protein [Klebsiella pneumoniae] >KSX37545.1 copper resistance protein [Klebsiella pneumoniae] >KSX44256.1 copper resistance protein [Klebsiella pneumoniae] >KSX70397.1 copper resistance protein [Klebsiella pneumoniae] >KSX75188.1 copper resis…
opper resistance protein [Klebsiella pneumoniae] >OVR80022.1 copper resistance protein [Klebsiella pneumoniae] >OVR83568.1 copper resistance protein [Klebsiella pneumoniae] >OVR90371.1 copper resistance protein [Klebsiella pneumoniae] >OVR93677.1 copper resistance protein [Klebsiella pneumoniae] >OVS00033.1 copper resistance protein [Klebsiella pneumoniae] >OVS06896.1 copper resistance protein [K…	CP022997.1/0.0/CP022997.1 Klebsiella pneumoniae strain 721005, complete genome	NA	kpne:KU54_004430/1.4e-59/copper resistance protein	NA	NA	cellular_component:GO:0016021//integral component of membrane;
Unigene181_All	7692	247.57	351.93	0.507451998	3.36E-40	*	2.38E-41	KHQ23226.1/0.0e+00/glutathione ABC transporter ATP-binding protein [Klebsiella pneumoniae] >OVT71946.1 glutathione ABC transporter ATP-binding protein GsiA [Klebsiella pneumoniae] >OVT89613.1 glutathione ABC transporter ATP-binding protein GsiA [Klebsiella pneumoniae] >OVT93435.1 glutathione ABC transporter ATP-binding protein GsiA [Klebsiella pneumoniae] >OVU05493.1 glutathione ABC transporter A…	CP022997.1/0.0/CP022997.1 Klebsiella pneumoniae strain 721005, complete genome	sp|Q0TJM0|GSIA_ECOL5/1.7e-270/Glutathione import ATP-binding protein GsiA OS=Escherichia coli O6:K15:H31 (strain 536 / UPEC) GN=gsiA PE=3 SV=2	kpb:FH42_25365/0.0e+00/glutathione ABC transporter ATP-binding protein; K13892 glutathione transport system ATP-binding protein	At5g08100/1.8e-57/[E] KOG1592 Asparaginase	Unigene181_All/0.12/Protein of unknown function (DUF2623)	NA
Unigene1419_All	3971	9.91	14.06	0.504639632	0.13900531	*	0.0542202	WP_047219625.1/0.0e+00/transposase, partial [Delftia lacustris]	CP013215.1/0.0/CP013215.1 Klebsiella pneumoniae subsp. pneumoniae strain H11 plasmid pH11, complete sequence	sp|P06694|TNP2_ECOLX/0.0e+00/Transposase for transposon Tn21 OS=Escherichia coli GN=tnpA PE=3 SV=1	rmn:TK49_22100/0.0e+00/transposase	Hs22052670_1/2.0e-28/[P] KOG1482 Zn2+ transporter	Unigene1419_All/2.3e-63/Tn3 transposase DDE domain	biological_process:GO:0006313//transposition, DNA-mediated;molecular_function:GO:0004803//transposase activity;
Unigene1142_All	2137	523.93	740.99	0.50008	1.17E-21	*	1.07E-22	NA	CP022997.1/0.0/CP022997.1 Klebsiella pneumoniae strain 721005, complete genome	sp|Q48413|RAMA_KLEPN/4.8e-61/Transcriptional activator RamA OS=Klebsiella pneumoniae GN=ramA PE=4 SV=1	kpx:PMK1_02886/1.5e-217/metal-dependent hydrolase	CE21545/4.9e-29/[R] KOG3798 Predicted Zn-dependent hydrolase (beta-lactamase superfamily)	Unigene1142_All/1.5e-41/Beta-lactamase superfamily domain	NA
Unigene1093_All	1620	15.75	22.22	0.496506988	0.318931414	*	0.1534974	SBH80354.1/1.1e-306/ferrichrome-iron receptor [Klebsiella pneumoniae]	CP022997.1/0.0/CP022997.1 Klebsiella pneumoniae strain 721005, complete genome	sp|P75780|FIU_ECOLI/3.1e-230/Catecholate siderophore receptor Fiu OS=Escherichia coli (strain K12) GN=fiu PE=1 SV=1	pao:Pat9b_2431/1.5e-244/TonB-dependent siderophore receptor; K16090 catecholate siderophore receptor	NA	Unigene1093_All/6.9e-19/TonB-dependent Receptor Plug Domain	NA
Unigene876_All	522	3.92	5.53	0.496425826	0.859449105	*	0.775012	WP_073579025.1/8.0e-91/endosialidase chaperone [Klebsiella pneumoniae] >OSW59541.1 endosialidase chaperone [Klebsiella pneumoniae]	CP012427.1/0.0/CP012427.1 Klebsiella pneumoniae strain KP5 plasmid pSg1-1, complete sequence	NA	koc:AB185_14180/2.0e-46/tail fiber	NA	NA	NA
Unigene81_All	857	30.99	43.64	0.493848347	0.354702106	*	0.1754842	WP_002896351.1/1.6e-67/MULTISPECIES: membrane protein [Enterobacterales] >YP_005226055.1 hypothetical protein KPHS_17550 [Klebsiella pneumoniae subsp. pneumoniae HS11286] >BAH62574.1 hypothetical protein KP1_1842 [Klebsiella pneumoniae subsp. pneumoniae NTUH-K2044] >AEJ97410.1 hypothetical protein KPN2242_07460 [Klebsiella pneumoniae KCTC 2242] >EHL93317.1 inner membrane protein ybjM [Klebsiella …
siella pneumoniae] >KME38398.1 inner membrane protein YbjM [Klebsiella pneumoniae] >KME41456.1 inner membrane protein YbjM [Klebsiella pneumoniae] >KME41914.1 inner membrane protein YbjM [Klebsiella pneumoniae] >KME50625.1 inner membrane protein YbjM [Klebsiella pneumoniae] >KME60986.1 inner membrane protein YbjM [Klebsiella pneumoniae] >KME62916.1 inner membrane protein YbjM [Klebsiella pneumoni…
eumoniae] >OCU44080.1 hypothetical protein A6D83_23485 [Klebsiella pneumoniae] >OCU46363.1 hypothetical protein A6D82_21385 [Klebsiella pneumoniae] >OCU55288.1 hypothetical protein A6D81_22195 [Klebsiella pneumoniae] >OCU62530.1 hypothetical protein A6D80_16140 [Klebsiella pneumoniae] >OCU67672.1 hypothetical protein A6D79_15290 [Klebsiella pneumoniae] >OCU75894.1 hypothetical protein A6D78_09205…
a pneumoniae] >ORZ49309.1 hypothetical protein BS593_22240 [Klebsiella pneumoniae] >ORZ59722.1 hypothetical protein BS592_13415 [Klebsiella pneumoniae] >ORZ60896.1 hypothetical protein BS594_12310 [Klebsiella pneumoniae] >ORZ68790.1 hypothetical protein BS595_13455 [Klebsiella pneumoniae] >ORZ73767.1 hypothetical protein BS596_20355 [Klebsiella pneumoniae] >ORZ82283.1 hypothetical protein BS597_0…
hypothetical protein CBL78_10460 [Klebsiella pneumoniae] >OXP73083.1 hypothetical protein CBL83_20140 [Klebsiella pneumoniae] >OXP76911.1 hypothetical protein CBL84_15055 [Klebsiella pneumoniae] >OXP82157.1 hypothetical protein CBL80_13565 [Klebsiella pneumoniae] >OXP97477.1 hypothetical protein CBL97_00240 [Klebsiella pneumoniae] >OXP97819.1 hypothetical protein CBL85_19020 [Klebsiella pneumonia…	CP022997.1/0.0/CP022997.1 Klebsiella pneumoniae strain 721005, complete genome	sp|P0A1P9|GLRX1_SALTI/8.0e-44/Glutaredoxin 1 OS=Salmonella typhi GN=grxA PE=3 SV=1	kpx:PMK1_03215/2.4e-68/ybjM; Inner membrane protein YbjM	Hs5032119/8.8e-06/[AR] KOG2146 Splicing coactivator SRm160/300, subunit SRm160 (contains PWI domain)	Unigene81_All/1.1e-30/Putative inner membrane protein of Enterobacteriaceae	cellular_component:GO:0016021//integral component of membrane;
Unigene220_All	2556	4.85	6.82	0.491786992	0.52545763	*	0.318962	WP_012602809.1/9.9e-243/MULTISPECIES: type VI secretion protein [Enterobacteriaceae] >YP_002413012.1 putative type IV secretory system protein VirB10 [Escherichia coli UMN026] >CAR13483.1 putative type IV secretory pathway VirB10 component [Escherichia coli UMN026] >AQT28326.1 type IV secretion system protein virB10 [Klebsiella pneumoniae] >OXM94903.1 type VI secretion protein [Klebsiella pneumon…	CP022997.1/0.0/CP022997.1 Klebsiella pneumoniae strain 721005, complete genome	sp|Q8FXK7|VIRBB_BRUSU/1.4e-62/Type IV secretion system protein VirB11 OS=Brucella suis biovar 1 (strain 1330) GN=virB11 PE=1 SV=1	ypm:YP_pCRY15/7.2e-230/virB10; type IV secretory pathway VirB10 component; K03195 type IV secretion system protein VirB10	NA	Unigene220_All/1.3e-41/Bacterial conjugation TrbI-like protein	cellular_component:GO:0016021//integral component of membrane;
Unigene608_All	2341	214.15	300.97	0.490998012	7.44E-10	*	1.07E-10	EJK88925.1/2.2e-289/ketol-acid reductoisomerase [Klebsiella pneumoniae subsp. pneumoniae DSM 30104] >AHM82044.1 Ketol-acid reductoisomerase [Klebsiella pneumoniae 30684/NJST258_2] >AHM87713.1 Ketol-acid reductoisomerase [Klebsiella pneumoniae 30660/NJST258_1] >CDQ52500.1 ilvC [Klebsiella pneumoniae] >KXA28421.1 ketol-acid reductoisomerase [Klebsiella pneumoniae]	CP022997.1/0.0/CP022997.1 Klebsiella pneumoniae strain 721005, complete genome	sp|Q1R4G3|ILVC_ECOUT/6.4e-277/Ketol-acid reductoisomerase (NADP(+)) OS=Escherichia coli (strain UTI89 / UPEC) GN=ilvC PE=3 SV=2	ecos:EC958_4238/1.3e-278/ilvC; ketol-acid reductoisomerase; K00053 ketol-acid reductoisomerase [EC:1.1.1.86]	Hs5453902/7.7e-12/[O] KOG3258 Parvulin-like peptidyl-prolyl cis-trans isomerase	Unigene608_All/9e-59/Acetohydroxy acid isomeroreductase, NADPH-binding domain	molecular_function:GO:0016853//isomerase activity;
Unigene270_All	4109	46.98	65.96	0.489544685	0.000236523	*	4.76E-05	WP_008806570.1/0.0e+00/MULTISPECIES: NADPH-dependent 2,4-dienoyl-CoA reductase [Klebsiella] >EFD84468.1 2,4-dienoyl-CoA reductase (NADPH) [Klebsiella sp. 1_1_55] >KMH03096.1 2,4-dienoyl-CoA reductase [NADPH] [Klebsiella variicola]	CP022882.1/0.0/CP022882.1 Klebsiella pneumoniae strain 911021, complete genome	sp|P42593|FADH_ECOLI/0.0e+00/2,4-dienoyl-CoA reductase OS=Escherichia coli (strain K12) GN=fadH PE=1 SV=3	kok:KONIH1_25845/0.0e+00/fadH; 2,4-dienoyl-CoA reductase; K00219 2,4-dienoyl-CoA reductase (NADPH2) [EC:1.3.1.34]	At1g76690/5.3e-24/[CR] KOG0134 NADH:flavin oxidoreductase/12-oxophytodienoate reductase	Unigene270_All/1.3e-96/NADH:flavin oxidoreductase / NADH oxidase family	NA
Unigene569_All	4250	420.78	590.56	0.489017509	3.53E-34	*	2.78E-35	NA	CP022997.1/0.0/CP022997.1 Klebsiella pneumoniae strain 721005, complete genome	sp|P0AE82|CPXA_ECOLI/2.2e-251/Sensor histidine kinase CpxA OS=Escherichia coli (strain K12) GN=cpxA PE=1 SV=1	ent:Ent638_4061/8.6e-252/integral membrane sensor signal transduction histidine kinase; K07640 two-component system, OmpR family, sensor histidine kinase CpxA [EC:2.7.13.3]	At4g25100/6.7e-30/[P] KOG0876 Manganese superoxide dismutase	Unigene569_All/6.8e-22/Histidine kinase-, DNA gyrase B-, and HSP90-like ATPase	NA
Unigene1664_All	2352	72.68	101.98	0.488655918	0.000828484	*	0.000178778	SBI09065.1/2.1e-178/drug/metabolite transporter permease [Klebsiella oxytoca] >SAT51502.1 drug/metabolite transporter permease [Klebsiella pneumoniae]	CP022997.1/0.0/CP022997.1 Klebsiella pneumoniae strain 721005, complete genome	sp|P04846|NLPA_ECOLI/1.3e-128/Lipoprotein 28 OS=Escherichia coli (strain K12) GN=nlpA PE=1 SV=1	kps:KPNJ2_00085/3.4e-165/Lipoprotein-28 precursor; K02073 D-methionine transport system substrate-binding protein	NA	Unigene1664_All/8.7e-94/NLPA lipoprotein	NA
Unigene499_All	633	9.21	12.92	0.488333009	0.701046219	*	0.573546	WP_075324403.1/2.1e-117/histidine kinase [Klebsiella pneumoniae] >OLL65613.1 histidine kinase [Klebsiella pneumoniae]	CP022882.1/0.0/CP022882.1 Klebsiella pneumoniae strain 911021, complete genome	sp|P58402|EVGS_ECO57/7.7e-44/Sensor protein EvgS OS=Escherichia coli O157:H7 GN=evgS PE=3 SV=1	kps:KPNJ2_00723/3.1e-118/Sensor protein evgS; K07679 two-component system, NarL family, sensor histidine kinase EvgS [EC:2.7.13.3]	NA	Unigene499_All/1.5e-12/Bacterial extracellular solute-binding proteins, family 3	NA
Unigene1676_All	5195	41.89	58.76	0.488228512	7.86E-05	*	1.49E-05	CDO14197.1/9.3e-272/unnamed protein product [Klebsiella pneumoniae]	CP022997.1/0.0/CP022997.1 Klebsiella pneumoniae strain 721005, complete genome	sp|P76046|YCJX_ECOLI/4.4e-254/Uncharacterized protein YcjX OS=Escherichia coli (strain K12) GN=ycjX PE=1 SV=1	koe:A225_2568/1.2e-263/hypothetical protein YcjX with nucleoside triphosphate hydrolase domain; K06918 uncharacterized protein	Hs6005904/2.8e-06/[K] KOG4673 Transcription factor TMF, TATA element modulatory factor	Unigene1676_All/3.2e-187/YcjX-like family, DUF463	molecular_function:GO:0005524//ATP binding;
Unigene86_All	619	3.16	4.43	0.48738214	0.855013239	*	0.775012	AHM81407.1/4.6e-109/L-ribulokinase [Klebsiella pneumoniae 30684/NJST258_2] >AHM87081.1 L-ribulokinase [Klebsiella pneumoniae 30660/NJST258_1]	CP022997.1/0.0/CP022997.1 Klebsiella pneumoniae strain 721005, complete genome	sp|A6T4K1|ARAB_KLEP7/4.2e-111/Ribulokinase OS=Klebsiella pneumoniae subsp. pneumoniae (strain ATCC 700721 / MGH 78578) GN=araB PE=3 SV=1	kpq:KPR0928_03945/6.9e-110/ribulokinase; K00853 L-ribulokinase [EC:2.7.1.16]	Hs21361730/1.9e-10/[G] KOG2517 Ribulose kinase and related carbohydrate kinases	Unigene86_All/1e-28/FGGY family of carbohydrate kinases, C-terminal domain	NA
Unigene1628_All	5350	66.24	92.82	0.486733025	2.17E-07	*	3.52E-08	WP_047048212.1/1.4e-286/glycerol kinase [Klebsiella aerogenes] >KLE93247.1 glycerol kinase [[Enterobacter] aerogenes]	CP022997.1/0.0/CP022997.1 Klebsiella pneumoniae strain 721005, complete genome	sp|Q7MYB6|GLPK_PHOLL/3.6e-251/Glycerol kinase OS=Photorhabdus luminescens subsp. laumondii (strain DSM 15139 / CIP 105565 / TT01) GN=glpK PE=3 SV=2	ent:Ent638_4047/9.7e-285/glycerol kinase; K00864 glycerol kinase [EC:2.7.1.30]	At1g80460/4.6e-129/[G] KOG2517 Ribulose kinase and related carbohydrate kinases	Unigene1628_All/2.2e-93/FGGY family of carbohydrate kinases, N-terminal domain	NA
Unigene744_All	2437	231.1	323.66	0.485961819	9.18E-11	*	1.21E-11	WP_002904409.1/5.5e-150/MULTISPECIES: PhzF family phenazine biosynthesis protein [Klebsiella] >YP_005226852.1 putative oxidoreductase [Klebsiella pneumoniae subsp. pneumoniae HS11286] >AEW61250.1 putative oxidoreductase [Klebsiella pneumoniae subsp. pneumoniae HS11286] >EJJ40611.1 putative oxidoreductase [Klebsiella pneumoniae subsp. pneumoniae KPNIH2] >EJJ44896.1 putative oxidoreductase [Klebsie…
eumoniae] >OCU77407.1 isomerase [Klebsiella pneumoniae] >OCU83765.1 isomerase [Klebsiella pneumoniae] >OCU89661.1 isomerase [Klebsiella pneumoniae] >OCU94303.1 isomerase [Klebsiella pneumoniae] >OCV00515.1 isomerase [Klebsiella pneumoniae] >OCV18397.1 isomerase [Klebsiella pneumoniae] >OCV23928.1 isomerase [Klebsiella pneumoniae] >OCV30398.1 isomerase [Klebsiella pneumoniae] >AOD03229.1 isomerase…	CP022997.1/0.0/CP022997.1 Klebsiella pneumoniae strain 721005, complete genome	sp|Q9I073|Y2770_PSEAE/4.2e-61/Uncharacterized isomerase PA2770 OS=Pseudomonas aeruginosa (strain ATCC 15692 / DSM 22644 / CIP 104116 / JCM 14847 / LMG 12228 / 1C / PRS 101 / PAO1) GN=PA2770 PE=3 SV=1	kpg:KPNIH32_13045/8.4e-151/isomerase	CE13124B/6.3e-33/[R] KOG3033 Predicted PhzC/PhzF-type epimerase	Unigene744_All/5.3e-50/Phenazine biosynthesis-like protein	biological_process:GO:0009058//biosynthetic process;molecular_function:GO:0016853//isomerase activity;GO:0003824//catalytic activity;
CL10.Contig1_All	3125	497.09	696.12	0.485828944	7.18E-29	*	6.05E-30	WP_071444103.1/0.0e+00/D-lactate dehydrogenase [Klebsiella pneumoniae]	CP022997.1/0.0/CP022997.1 Klebsiella pneumoniae strain 721005, complete genome	sp|P06149|DLD_ECOLI/3.2e-300/Quinone-dependent D-lactate dehydrogenase OS=Escherichia coli (strain K12) GN=dld PE=1 SV=3	ecos:EC958_2471/6.0e-303/D-lactate dehydrogenase; K03777 D-lactate dehydrogenase (quinone) [EC:1.1.5.12]	NA	CL10.Contig1_All/3.7e-149/D-lactate dehydrogenase, membrane binding	biological_process:GO:0055085//transmembrane transport;GO:0006089//lactate metabolic process;cellular_component:GO:0005887//integral component of plasma membrane;molecular_function:GO:0004457//lactate dehydrogenase activity;GO:0050660//flavin adenine dinucleotide binding;GO:0051287//NAD binding;
Unigene1516_All	644	3.01	4.21	0.484056746	0.858335829	*	0.775012	WP_073579151.1/1.4e-121/fimbrial protein [Klebsiella pneumoniae] >OSW08427.1 fimbrial protein [Klebsiella pneumoniae]	CP022997.1/0.0/CP022997.1 Klebsiella pneumoniae strain 721005, complete genome	sp|P30130|FIMD_ECOLI/1.6e-100/Outer membrane usher protein FimD OS=Escherichia coli (strain K12) GN=fimD PE=1 SV=2	kpo:KPN2242_19410/2.1e-122/outer membrane protein; export and assembly of type 1 fimbriae; K07347 outer membrane usher protein	NA	Unigene1516_All/5.3e-88/Outer membrane usher protein	NA
Unigene203_All	11079	136.73	191.15	0.48337538	3.36E-29	*	2.81E-30	WP_032417303.1/0.0e+00/ATP-dependent DNA helicase [Klebsiella pneumoniae] >KDH09907.1 hypothetical protein AE29_02409 [Klebsiella pneumoniae BIDMC 55] >KFC48278.1 ATP-dependent helicase [Klebsiella pneumoniae] >OYM03398.1 ATP-dependent DNA helicase [Klebsiella pneumoniae subsp. pneumoniae]	CP022997.1/0.0/CP022997.1 Klebsiella pneumoniae strain 721005, complete genome	sp|P76257|YOAA_ECOLI/0.0e+00/Probable ATP-dependent helicase YoaA OS=Escherichia coli (strain K12) GN=yoaA PE=3 SV=1	kqu:AVR78_20710/0.0e+00/ATP-dependent helicase; K03722 ATP-dependent DNA helicase DinG [EC:3.6.4.12]	At1g51680/3.1e-58/[I] KOG1176 Acyl-CoA synthetase	Unigene203_All/2.6e-34/Helicase C-terminal domain	biological_process:GO:0006139//nucleobase-containing compound metabolic process;molecular_function:GO:0003677//DNA binding;GO:0005524//ATP binding;GO:0004386//helicase activity;GO:0008026//ATP-dependent helicase activity;
Unigene642_All	700	2.72	3.8	0.482392767	0.854461973	*	0.775012	WP_047722543.1/6.1e-118/MULTISPECIES: phage tail tape measure protein [Klebsiella] >AKL32548.1 tail protein (plasmid) [Klebsiella oxytoca] >OLP11463.1 phage tail tape measure protein [Klebsiella michiganensis]	CP022997.1/0.0/CP022997.1 Klebsiella pneumoniae strain 721005, complete genome	NA	kom:HR38_30105/9.2e-119/tail protein	NA	Unigene642_All/1.4e-17/Phage-related minor tail protein	NA
Unigene194_All	7173	3.48	4.86	0.481869008	0.333282498	*	0.1619636	KHQ23226.1/0.0e+00/glutathione ABC transporter ATP-binding protein [Klebsiella pneumoniae] >OVT71946.1 glutathione ABC transporter ATP-binding protein GsiA [Klebsiella pneumoniae] >OVT89613.1 glutathione ABC transporter ATP-binding protein GsiA [Klebsiella pneumoniae] >OVT93435.1 glutathione ABC transporter ATP-binding protein GsiA [Klebsiella pneumoniae] >OVU05493.1 glutathione ABC transporter A…	CP022997.1/0.0/CP022997.1 Klebsiella pneumoniae strain 721005, complete genome	sp|Q0TJM0|GSIA_ECOL5/1.6e-270/Glutathione import ATP-binding protein GsiA OS=Escherichia coli O6:K15:H31 (strain 536 / UPEC) GN=gsiA PE=3 SV=2	kpg:KPNIH32_08830/0.0e+00/glutathione ABC transporter ATP-binding protein; K13892 glutathione transport system ATP-binding protein	At5g08100/1.7e-57/[E] KOG1592 Asparaginase	Unigene194_All/0.12/Protein of unknown function (DUF2623)	NA
Unigene1777_All	790	2.35	3.28	0.481035058	0.856671312	*	0.775012	APP21192.1/2.1e-143/two-component system sensor histidine kinase UhpB [Klebsiella pneumoniae]	CP022882.1/0.0/CP022882.1 Klebsiella pneumoniae strain 911021, complete genome	sp|P27668|UHPB_SALTY/1.8e-135/Signal transduction histidine-protein kinase/phosphatase UhpB OS=Salmonella typhimurium (strain LT2 / SGSC1412 / ATCC 700720) GN=uhpB PE=3 SV=2	kpnu:LI86_00180/3.2e-144/histidine kinase; K07675 two-component system, NarL family, sensor histidine kinase UhpB [EC:2.7.13.3]	NA	Unigene1777_All/1.1e-15/Histidine kinase	cellular_component:GO:0005622//intracellular;GO:0016021//integral component of membrane;molecular_function:GO:0000155//phosphorelay sensor kinase activity;GO:0016301//kinase activity;GO:0046983//protein dimerization activity;
Unigene54_All	2588	834.34	1164.12	0.480532464	2.36E-38	*	1.72E-39	WP_004142478.1/0.0e+00/MULTISPECIES: high-affinity choline transporter BetT [Enterobacterales] >YP_005225718.1 choline transport protein BetT [Klebsiella pneumoniae subsp. pneumoniae HS11286] >ABR76037.1 high-affinity choline transport [Klebsiella pneumoniae subsp. pneumoniae MGH 78578] >BAH62284.1 high-affinity choline transport protein [Klebsiella pneumoniae subsp. pneumoniae NTUH-K2044] >EEW42…
ansporter [Klebsiella pneumoniae] >KMD07858.1 high-affinity choline transporter [Klebsiella pneumoniae] >KMD11912.1 high-affinity choline transporter [Klebsiella pneumoniae] >KMD14706.1 high-affinity choline transporter [Klebsiella pneumoniae] >KMD18928.1 high-affinity choline transporter [Klebsiella pneumoniae] >KMD24653.1 high-affinity choline transporter [Klebsiella pneumoniae] >KMD32916.1 hig…
469.1 choline transporter [Klebsiella pneumoniae] >OCU07373.1 high-affinity choline transporter BetT [Klebsiella pneumoniae] >OCU13612.1 high-affinity choline transporter BetT [Klebsiella pneumoniae] >OCU19365.1 high-affinity choline transporter BetT [Klebsiella pneumoniae] >OCU29475.1 high-affinity choline transporter BetT [Klebsiella pneumoniae] >OCU35226.1 high-affinity choline transporter Bet…
ansporter BetT [Klebsiella pneumoniae] >OSH58607.1 high-affinity choline transporter BetT [Klebsiella pneumoniae] >OSH62034.1 high-affinity choline transporter BetT [Klebsiella pneumoniae] >OSH69657.1 high-affinity choline transporter BetT [Klebsiella pneumoniae] >OSH74452.1 high-affinity choline transporter BetT [Klebsiella pneumoniae] >OSH80643.1 high-affinity choline transporter BetT [Klebsiel…
la pneumoniae] >OXO13302.1 high-affinity choline transporter BetT [Klebsiella pneumoniae] >OXO22872.1 high-affinity choline transporter BetT [Klebsiella pneumoniae] >OXO25217.1 high-affinity choline transporter BetT [Klebsiella pneumoniae] >OXO28343.1 high-affinity choline transporter BetT [Klebsiella pneumoniae] >OXO29712.1 high-affinity choline transporter BetT [Klebsiella pneumoniae] >OXO38927…	CP022997.1/0.0/CP022997.1 Klebsiella pneumoniae strain 721005, complete genome	sp|P0ABC9|BETT_ECOLI/0.0e+00/High-affinity choline transport protein OS=Escherichia coli (strain K12) GN=betT PE=2 SV=1	enl:A3UG_05930/0.0e+00/choline transport protein BetT; K02168 choline/glycine/proline betaine transport protein	NA	Unigene54_All/1.1e-177/BCCT, betaine/carnitine/choline family transporter	cellular_component:GO:0016021//integral component of membrane;GO:0005886//plasma membrane;molecular_function:GO:0005215//transporter activity;
Unigene89_All	811	2.28	3.18	0.479992941	0.861684343	*	0.775012	WP_032423056.1/1.3e-92/MULTISPECIES: 3'-5' exonuclease [Klebsiella] >EZQ89897.1 hypothetical protein AE77_05101 [Klebsiella pneumoniae CHS 21] >KMH93498.1 hypothetical protein SM83_05217 [Klebsiella pneumoniae] >ANF44076.1 DNA polymerase III subunit epsilon (plasmid) [Klebsiella pneumoniae] >SAT43849.1 DNA polymerase III subunit epsilon [Klebsiella pneumoniae] >SBW74652.1 DNA polymerase III subun…	CP021940.1/0.0/CP021940.1 Klebsiella pneumoniae strain AR_0145 plasmid tig00000209, complete sequence	sp|Q9CPE0|DPO3E_PASMU/7.2e-10/DNA polymerase III subunit epsilon OS=Pasteurella multocida (strain Pm70) GN=dnaQ PE=3 SV=1	eclx:LI66_23610/6.3e-71/exonuclease; K02342 DNA polymerase III subunit epsilon [EC:2.7.7.7]	NA	Unigene89_All/3.5e-15/Exonuclease	molecular_function:GO:0004527//exonuclease activity;GO:0003887//DNA-directed DNA polymerase activity;GO:0003676//nucleic acid binding;
Unigene121_All	826	2.23	3.11	0.47987087	0.860565273	*	0.775012	WP_002921931.1/4.8e-45/MULTISPECIES: transcriptional regulator [Enterobacterales] >YP_005229377.1 putative transcriptional regulator [Klebsiella pneumoniae subsp. pneumoniae HS11286] >ABR79304.1 putative transcriptional regulator [Klebsiella pneumoniae subsp. pneumoniae MGH 78578] >ACI11480.1 conserved hypothetical protein [Klebsiella pneumoniae 342] >BAH65696.1 putative transcriptional regulator…
eumoniae] >KMB19204.1 transcriptional regulator [Klebsiella pneumoniae] >KMB28427.1 transcriptional regulator [Klebsiella pneumoniae] >KMB33103.1 transcriptional regulator [Klebsiella pneumoniae] >KMB42089.1 transcriptional regulator [Klebsiella pneumoniae] >KMB43394.1 transcriptional regulator [Klebsiella pneumoniae] >KMB44231.1 transcriptional regulator [Klebsiella pneumoniae] >KMB57172.1 trans…
119.1 transcriptional regulator [Klebsiella pneumoniae] >SBY77194.1 transcriptional regulator [Klebsiella pneumoniae] >SBY40734.1 transcriptional regulator [Klebsiella pneumoniae] >SBY20818.1 transcriptional regulator [Klebsiella pneumoniae] >SBY45203.1 transcriptional regulator [Klebsiella pneumoniae] >SBZ15357.1 transcriptional regulator [Klebsiella pneumoniae] >SBY80156.1 transcriptional regul…
oniae] >OQZ34579.1 transcriptional regulator [Klebsiella pneumoniae subsp. pneumoniae] >OQZ37122.1 transcriptional regulator [Klebsiella pneumoniae subsp. pneumoniae] >OQZ48739.1 transcriptional regulator [Klebsiella pneumoniae subsp. pneumoniae] >OQZ50550.1 transcriptional regulator [Klebsiella pneumoniae subsp. pneumoniae] >OQZ52099.1 transcriptional regulator [Klebsiella pneumoniae subsp. pneu…
lla pneumoniae] >OXO10514.1 transcriptional regulator [Klebsiella pneumoniae] >OXO16480.1 transcriptional regulator [Klebsiella pneumoniae] >OXO17208.1 transcriptional regulator [Klebsiella pneumoniae] >OXO21341.1 transcriptional regulator [Klebsiella pneumoniae] >OXO38126.1 transcriptional regulator [Klebsiella pneumoniae] >OXO41250.1 transcriptional regulator [Klebsiella pneumoniae] >OXO41768.1…	CP022997.1/0.0/CP022997.1 Klebsiella pneumoniae strain 721005, complete genome	sp|P0A9Y5|CSPA_SALEN/3.3e-34/Cold shock protein CspA OS=Salmonella enteritidis GN=cspA PE=3 SV=2	kpm:KPHS_50770/7.2e-46/putative transcriptional regulator; K07726 putative transcriptional regulator	At4g36020/1.4e-13/[J] KOG3070 Predicted RNA-binding protein containing PIN domain and invovled in translation or RNA processing	NA	molecular_function:GO:0043565//sequence-specific DNA binding;
CL76.Contig1_All	10134	17.33	24.1	0.475761492	0.00062294	*	0.000133331	NA	CP016813.1/0.0/CP016813.1 Klebsiella pneumoniae strain ED2, complete genome	sp|P33011|YEEA_ECOLI/1.5e-157/Inner membrane protein YeeA OS=Escherichia coli (strain K12) GN=yeeA PE=1 SV=2	kok:KONIH1_30170/4.0e-271/DNA polymerase	7300202/1.0e-36/[H] KOG1370 S-adenosylhomocysteine hydrolase	CL76.Contig1_All/3.5e-51/Reverse transcriptase (RNA-dependent DNA polymerase)	NA
Unigene1311_All	875	8.35	11.61	0.47551987	0.693938182	*	0.508888	WP_080841760.1/2.1e-139/hypothetical protein [Klebsiella pneumoniae] >SLX45137.1 cyclic diguanylate phosphodiesterase (EAL) domain-containing protein [Klebsiella pneumoniae] >SLX51478.1 cyclic diguanylate phosphodiesterase (EAL) domain-containing protein [Klebsiella pneumoniae] >SLX59866.1 cyclic diguanylate phosphodiesterase (EAL) domain-containing protein [Klebsiella pneumoniae] >SLX48430.1 cyc…	CP022882.1/0.0/CP022882.1 Klebsiella pneumoniae strain 911021, complete genome	sp|P32701|YJCC_ECOLI/4.6e-55/Putative cyclic-di-GMP phosphodiesterase YjcC OS=Escherichia coli (strain K12) GN=yjcC PE=1 SV=2	kok:KONIH1_01985/2.6e-102/signal peptide protein	NA	Unigene1311_All/1.3e-39/CSS motif domain associated with EAL	NA
Unigene930_All	15323	231.55	321.56	0.473764199	1.06E-64	*	4.75E-66	AHM77350.1/0.0e+00/Aerobic respiration control sensor protein arcB [Klebsiella pneumoniae 30684/NJST258_2] >AHM82938.1 Aerobic respiration control sensor protein arcB [Klebsiella pneumoniae 30660/NJST258_1]	CP022997.1/0.0/CP022997.1 Klebsiella pneumoniae strain 721005, complete genome	sp|P0AEC4|ARCB_SHIFL/0.0e+00/Aerobic respiration control sensor protein ArcB OS=Shigella flexneri GN=arcB PE=3 SV=1	kps:KPNJ2_00570/0.0e+00/Aerobic respiration control sensor protein arcB; K07648 two-component system, OmpR family, aerobic respiration control sensor histidine kinase ArcB [EC:2.7.13.3]	At2g01830/8.3e-38/[T] KOG0519 Sensory transduction histidine kinase	Unigene930_All/5.2e-29/Histidine kinase-, DNA gyrase B-, and HSP90-like ATPase	biological_process:GO:0006355//regulation of transcription, DNA-templated;GO:0006351//transcription, DNA-templated;cellular_component:GO:0005622//intracellular;GO:0016021//integral component of membrane;GO:0005886//plasma membrane;molecular_function:GO:0000155//phosphorelay sensor kinase activity;GO:0005524//ATP binding;GO:0016301//kinase activity;
Unigene946_All	2448	74.08	102.72	0.471561104	0.000914918	*	0.00020064	AHM79335.1/4.7e-274/hypothetical protein KPNJ2_02555 [Klebsiella pneumoniae 30684/NJST258_2] >AHM85006.1 hypothetical protein KPNJ1_02600 [Klebsiella pneumoniae 30660/NJST258_1]	CP022997.1/0.0/CP022997.1 Klebsiella pneumoniae strain 721005, complete genome	sp|P37594|SMVA_SALTY/1.5e-204/Methyl viologen resistance protein SmvA OS=Salmonella typhimurium (strain LT2 / SGSC1412 / ATCC 700720) GN=smvA PE=3 SV=2	kqu:AVR78_18420/3.2e-259/MFS transporter; K08167 MFS transporter, DHA2 family, multidrug resistance protein	At1g31810/3.9e-06/[ZR] LSE0118 A Protein possibly involved in cytoskeleton rearrangements, contains FH domain	Unigene946_All/1.2e-39/Major Facilitator Superfamily	biological_process:GO:0055085//transmembrane transport;cellular_component:GO:0016021//integral component of membrane;
Unigene934_All	1439	1.19	1.65	0.471504451	0.860006827	*	0.775012	WP_085287826.1/4.3e-235/integrase [Klebsiella pneumoniae] >OSC39167.1 integrase [Klebsiella pneumoniae]	CP022997.1/0.0/CP022997.1 Klebsiella pneumoniae strain 721005, complete genome	sp|P37326|INTS_ECOLI/1.2e-39/Prophage integrase IntS OS=Escherichia coli (strain K12) GN=intS PE=1 SV=1	ear:CCG33992/3.0e-209/Integrase	NA	Unigene934_All/8.3e-21/Phage integrase family	NA
Unigene94_All	1735	139.46	193.27	0.470766328	0.000131691	*	2.56E-05	WP_004147889.1/1.4e-285/MULTISPECIES: sodium/proline symporter PutP [Enterobacterales] >YP_005226219.1 major sodium/proline symporter [Klebsiella pneumoniae subsp. pneumoniae HS11286] >ABR76477.1 major sodium/proline symporter [Klebsiella pneumoniae subsp. pneumoniae MGH 78578] >BAH62748.1 major sodium/proline symporter [Klebsiella pneumoniae subsp. pneumoniae NTUH-K2044] >AEJ97572.1 proline:sodi…
proline symporter [Klebsiella pneumoniae] >KMG44831.1 sodium/proline symporter [Klebsiella pneumoniae] >KMG46120.1 sodium/proline symporter [Klebsiella pneumoniae] >KMG54807.1 sodium/proline symporter [Klebsiella pneumoniae] >KMG59920.1 sodium/proline symporter [Klebsiella pneumoniae] >KMG64738.1 sodium/proline symporter [Klebsiella pneumoniae] >KMG73210.1 sodium/proline symporter [Klebsiella pne…
la pneumoniae] >SAR41934.1 proline:sodium symporter PutP [Klebsiella pneumoniae] >SBG12879.1 proline:sodium symporter PutP [Klebsiella pneumoniae] >SBG55136.1 proline:sodium symporter PutP [Klebsiella pneumoniae] >SBF86225.1 proline:sodium symporter PutP [Klebsiella pneumoniae] >SBG43242.1 proline:sodium symporter PutP [Klebsiella oxytoca] >SBG11028.1 proline:sodium symporter PutP [Klebsiella pne…
[Klebsiella pneumoniae] >OVA28906.1 sodium/proline symporter [Klebsiella pneumoniae] >ARW97781.1 sodium:proline symporter [Klebsiella pneumoniae] >ARX03395.1 sodium:proline symporter [Klebsiella pneumoniae] >ARX21128.1 sodium:proline symporter [Klebsiella pneumoniae] >ARX37228.1 sodium:proline symporter [Klebsiella pneumoniae] >ARX44352.1 sodium:proline symporter [Klebsiella pneumoniae] >ARX49096…
niae] >OZR54864.1 sodium:proline symporter [Klebsiella pneumoniae] >OZR60268.1 sodium:proline symporter [Klebsiella pneumoniae] >OZR66726.1 sodium:proline symporter [Klebsiella pneumoniae] >OZR72085.1 sodium:proline symporter [Klebsiella pneumoniae] >OZR82649.1 sodium:proline symporter [Klebsiella pneumoniae] >OZR88455.1 sodium:proline symporter [Klebsiella pneumoniae] >OZS83639.1 sodium:proline …	CP022997.1/0.0/CP022997.1 Klebsiella pneumoniae strain 721005, complete genome	sp|P07117|PUTP_ECOLI/4.0e-276/Sodium/proline symporter OS=Escherichia coli (strain K12) GN=putP PE=1 SV=1	kpb:FH42_01065/2.2e-286/proline:sodium symporter PutP; K11928 sodium/proline symporter	CE18466/3.1e-18/[P] KOG2349 Na+:iodide/myo-inositol/multivitamin symporters	Unigene94_All/1.2e-144/Sodium:solute symporter family	cellular_component:GO:0016021//integral component of membrane;GO:0005886//plasma membrane;molecular_function:GO:0005298//proline:sodium symporter activity;GO:0031402//sodium ion binding;
Unigene827_All	1071	1.66	2.3	0.47045062	0.861124444	*	0.775012	AHM81955.1/4.0e-185/hypothetical protein KPNJ2_05183 [Klebsiella pneumoniae 30684/NJST258_2] >AHM87585.1 hypothetical protein KPNJ1_05185 [Klebsiella pneumoniae 30660/NJST258_1]	CP022882.1/0.0/CP022882.1 Klebsiella pneumoniae strain 911021, complete genome	sp|P37078|SORC_KLEPN/2.6e-177/Sorbitol operon regulator OS=Klebsiella pneumoniae GN=sorC PE=1 SV=1	kpe:KPK_5266/2.3e-177/sorC; sorbitol operon regulator	NA	Unigene827_All/2.1e-78/Putative sugar-binding domain	molecular_function:GO:0003677//DNA binding;GO:0030246//carbohydrate binding;
CL41.Contig2_All	1038	1.72	2.38	0.468553009	0.862806328	*	0.775012	WP_090566182.1/8.8e-73/NADH-quinone oxidoreductase subunit NuoH [Belnapia rosea] >SDD79850.1 NADH dehydrogenase subunit H [Belnapia rosea] >SDB69894.1 NADH-quinone oxidoreductase subunit H [Belnapia rosea]	NA	sp|Q2W3J1|NUOH_MAGSA/3.2e-71/NADH-quinone oxidoreductase subunit H OS=Magnetospirillum magneticum (strain AMB-1 / ATCC 700264) GN=nuoH PE=3 SV=1	ros:CTJ15_06900/1.3e-73/NADH-quinone oxidoreductase subunit NuoH; K00337 NADH-quinone oxidoreductase subunit H [EC:1.6.5.3]	HsMi006/1.6e-158/[C] KOG4770 NADH dehydrogenase subunit 1	NA	cellular_component:GO:0016021//integral component of membrane;GO:0005886//plasma membrane;molecular_function:GO:0048038//quinone binding;GO:0016655//oxidoreductase activity, acting on NAD(P)H, quinone or similar compound as acceptor;
Unigene1304_All	1201	1.46	2.02	0.468386924	0.857225433	*	0.775012	WP_086512523.1/6.4e-216/thymidylate synthase [Klebsiella variicola]	CP021962.1/0.0/CP021962.1 Klebsiella pneumoniae strain AR_0139 plasmid tig00000008, complete sequence	sp|A1SJ31|TYSY_NOCSJ/2.3e-44/Thymidylate synthase OS=Nocardioides sp. (strain ATCC BAA-499 / JS614) GN=thyA PE=3 SV=1	kpx:PMK1_b00100/4.8e-216/thyA; Thymidylate synthase; K00560 thymidylate synthase [EC:2.1.1.45]	YOR074c/2.8e-26/[F] KOG0673 Thymidylate synthase	Unigene1304_All/7e-81/Thymidylate synthase	biological_process:GO:0006231//dTMP biosynthetic process;GO:0006235//dTTP biosynthetic process;cellular_component:GO:0005737//cytoplasm;molecular_function:GO:0004799//thymidylate synthase activity;
Unigene1645_All	1591	2.14	2.96	0.467986379	0.764591322	*	0.656386	CCI74581.1/1.4e-199/sbp [Klebsiella pneumoniae subsp. rhinoscleromatis SB3432] >EOZ33059.1 sulfate-binding protein [Klebsiella pneumoniae VAKPC280] >CDK92893.1 Sulfate-binding protein Sbp [Klebsiella pneumoniae IS33] >AHM76887.1 Sulfate-binding protein [Klebsiella pneumoniae 30684/NJST258_2] >AHM82512.1 Sulfate-binding protein [Klebsiella pneumoniae 30660/NJST258_1] >AJB30083.1 Sulfate-binding pr…	CP022997.1/0.0/CP022997.1 Klebsiella pneumoniae strain 721005, complete genome	sp|P0AG78|SUBI_ECOLI/9.3e-179/Sulfate-binding protein OS=Escherichia coli (strain K12) GN=sbp PE=1 SV=1	kpr:KPR_0349/2.2e-200/sbp; highly similar to sulfate-binding protein from Shigella flexneri (sp|P0AG79); K02048 sulfate transport system substrate-binding protein	NA	Unigene1645_All/3.8e-47/Bacterial extracellular solute-binding protein	molecular_function:GO:1901681//sulfur compound binding;GO:0015419//ATPase-coupled sulfate transmembrane transporter activity;
Unigene1490_All	1926	46.66	64.51	0.46733651	0.035514458	*	0.0106128	KDH54257.1/3.9e-231/L-lactate dehydrogenase [Klebsiella pneumoniae BWH 47]	CP022997.1/0.0/CP022997.1 Klebsiella pneumoniae strain 721005, complete genome	sp|Q92BI0|LDH2_LISIN/1.7e-118/L-lactate dehydrogenase 2 OS=Listeria innocua serovar 6a (strain ATCC BAA-680 / CLIP 11262) GN=ldh2 PE=3 SV=1	kpr:KPR_2530/8.6e-175/ldh2; similar to L-lactate dehydrogenase 2 from Listeria innocua (sp|Q92BI0); K00016 L-lactate dehydrogenase [EC:1.1.1.27]	SPAC186.08c/2.6e-45/[C] KOG1495 Lactate dehydrogenase	Unigene1490_All/9e-33/lactate/malate dehydrogenase, NAD binding domain	biological_process:GO:0006096//glycolytic process;cellular_component:GO:0005737//cytoplasm;molecular_function:GO:0004459//L-lactate dehydrogenase activity;
Unigene185_All	8370	750.26	1037.04	0.467008994	3.39E-109	*	1.01E-110	WP_002902695.1/0.0e+00/MULTISPECIES: primary-amine oxidase [Klebsiella] >YP_005226667.1 tyramine oxidase [Klebsiella pneumoniae subsp. pneumoniae HS11286] >ABR76899.1 copper amine oxidase (tyramine oxidase) [Klebsiella pneumoniae subsp. pneumoniae MGH 78578] >AEW61065.1 tyramine oxidase [Klebsiella pneumoniae subsp. pneumoniae HS11286] >EJJ41001.1 tyramine oxidase [Klebsiella pneumoniae subsp. pn…
38.1 tyramine oxidase [Klebsiella pneumoniae] >OCU39536.1 tyramine oxidase [Klebsiella pneumoniae] >OCU46783.1 tyramine oxidase [Klebsiella pneumoniae] >OCU49172.1 tyramine oxidase [Klebsiella pneumoniae] >OCU57777.1 tyramine oxidase [Klebsiella pneumoniae] >OCU63816.1 tyramine oxidase [Klebsiella pneumoniae] >OCU68574.1 tyramine oxidase [Klebsiella pneumoniae] >OCU72398.1 tyramine oxidase [Klebs…
lebsiella pneumoniae] >OZQ05100.1 primary-amine oxidase [Klebsiella pneumoniae] >OZQ10619.1 primary-amine oxidase [Klebsiella pneumoniae] >OZQ22020.1 primary-amine oxidase [Klebsiella pneumoniae] >OZQ27599.1 primary-amine oxidase [Klebsiella pneumoniae] >OZQ32994.1 primary-amine oxidase [Klebsiella pneumoniae] >OZQ38617.1 primary-amine oxidase [Klebsiella pneumoniae] >OZQ50459.1 primary-amine oxi…	CP022997.1/0.0/CP022997.1 Klebsiella pneumoniae strain 721005, complete genome	sp|P49250|AMO_KLEAE/0.0e+00/Primary amine oxidase OS=Klebsiella aerogenes GN=maoA PE=1 SV=1	koc:AB185_21610/0.0e+00/tynA; tyramine oxidase; K00276 primary-amine oxidase [EC:1.4.3.21]	YER073w/2.1e-99/[C] KOG2450 Aldehyde dehydrogenase	Unigene185_All/8.5e-127/Copper amine oxidase, enzyme domain	biological_process:GO:0009308//amine metabolic process;molecular_function:GO:0008131//primary amine oxidase activity;GO:0005507//copper ion binding;GO:0048038//quinone binding;
Unigene404_All	1596	12.8	17.68	0.465974465	0.42416228	*	0.237134	WP_004152292.1/1.0e-157/MULTISPECIES: incFII family plasmid replication initiator RepA [Klebsiella] >YP_006959410.1 IncFII family plasmid replication initiator repA (plasmid) [Klebsiella pneumoniae] >YP_007366465.1 DNA replication protein (plasmid) [Klebsiella pneumoniae] >ABR80244.1 DNA replication (plasmid) [Klebsiella pneumoniae subsp. pneumoniae MGH 78578] >ABR80424.1 DNA replication (plasmid…
epA [Klebsiella pneumoniae] >OSB54084.1 incFII family plasmid replication initiator RepA [Klebsiella pneumoniae] >OSB55268.1 incFII family plasmid replication initiator RepA [Klebsiella pneumoniae] >OSC41949.1 incFII family plasmid replication initiator RepA [Klebsiella pneumoniae] >OSC43364.1 incFII family plasmid replication initiator RepA [Klebsiella pneumoniae] >OSC82200.1 incFII family plasm…	MF150084.1/0.0/MF150084.1 Klebsiella pneumoniae strain A64477 plasmid pKP64477a, complete sequence	sp|P03066|REPA2_ECOLX/8.6e-116/Replication initiation protein OS=Escherichia coli GN=repA PE=3 SV=1	kpa:KPNJ1_05498/1.6e-158/Replication initiation protein, RepA family protein	NA	Unigene404_All/2.4e-30/IncFII RepA protein family	biological_process:GO:0006276//plasmid maintenance;
Unigene257_All	1368	1.26	1.74	0.465663572	0.862244971	*	0.775012	WP_047718490.1/5.9e-258/cellulose synthase [Klebsiella pneumoniae] >AKL29518.1 cellulose synthase [Klebsiella pneumoniae] >ALR25542.1 cellulose synthase [Klebsiella pneumoniae] >SLX01781.1 cellulose synthase operon protein C [Klebsiella pneumoniae] >SLY60873.1 cellulose synthase operon protein C [Klebsiella pneumoniae] >OVV61060.1 cellulose synthase [Klebsiella pneumoniae] >OVV64369.1 cellulose s…	CP022997.1/0.0/CP022997.1 Klebsiella pneumoniae strain 721005, complete genome	sp|Q9WX71|BCSC4_KOMXY/3.9e-16/Cellulose synthase 2 operon protein C OS=Komagataeibacter xylinus GN=bcsCII PE=3 SV=1	kph:KPNIH24_25150/8.8e-259/cellulose synthase; K20543 cellulose synthase operon protein C	NA	Unigene257_All/6.2e-66/Cellulose synthase operon protein C C-terminus (BCSC_C)	biological_process:GO:0006011//UDP-glucose metabolic process;GO:0030244//cellulose biosynthetic process;cellular_component:GO:0019867//outer membrane;
Unigene283_All	1539	4.44	6.13	0.465327397	0.693385243	*	0.508888	WP_004199977.1/1.1e-215/DUF4056 domain-containing protein [Klebsiella pneumoniae] >YP_005227050.1 hypothetical protein KPHS_27500 [Klebsiella pneumoniae subsp. pneumoniae HS11286] >AEW61448.1 hypothetical protein KPHS_27500 [Klebsiella pneumoniae subsp. pneumoniae HS11286] >EMR21496.1 hypothetical protein G000_10313 [Klebsiella pneumoniae ATCC BAA-2146] >AGT24188.1 hypothetical protein N559_2504 …	CP022882.1/0.0/CP022882.1 Klebsiella pneumoniae strain 911021, complete genome	sp|P94437|YFII_BACSU/1.4e-38/Uncharacterized oxidoreductase YfiI OS=Bacillus subtilis (strain 168) GN=yfiI PE=3 SV=1	kpj:N559_2504/1.6e-216/hypothetical protein	NA	Unigene283_All/6.2e-130/Protein of unknown function (DUF4056)	NA
Unigene317_All	2463	1.34	1.85	0.46529227	0.76563442	*	0.656386	WP_002901781.1/7.9e-221/MULTISPECIES: lipopolysaccharide assembly protein LapB [Enterobacterales] >EGF63553.1 tetratricopeptide repeat protein [Klebsiella sp. MS 92-3] >AEJ97814.1 tetratricopeptide repeat protein [Klebsiella pneumoniae KCTC 2242] >EHL91293.1 hypothetical protein HMPREF1024_03490 [Klebsiella sp. 4_1_44FAA] >EJJ36776.1 tetratricopeptide repeat protein [Klebsiella pneumoniae subsp. …
16.1 hypothetical protein SM92_00109 [Klebsiella pneumoniae] >KMI55206.1 hypothetical protein SM93_01412 [Klebsiella pneumoniae] >KMI68428.1 hypothetical protein SM95_01413 [Klebsiella pneumoniae] >KMI69161.1 hypothetical protein SM96_01449 [Klebsiella pneumoniae] >KMI77040.1 hypothetical protein SM97_01410 [Klebsiella pneumoniae] >KMI86320.1 hypothetical protein SM99_01124 [Klebsiella pneumoniae…
ebsiella pneumoniae subsp. pneumoniae] >OQZ67081.1 lipopolysaccharide assembly protein LapB [Klebsiella pneumoniae] >OQZ73889.1 lipopolysaccharide assembly protein LapB [Klebsiella pneumoniae subsp. pneumoniae] >OQZ77430.1 lipopolysaccharide assembly protein LapB [Klebsiella pneumoniae subsp. pneumoniae] >ORC54787.1 lipopolysaccharide assembly protein LapB [Klebsiella pneumoniae subsp. pneumoniae…
a pneumoniae] >OXQ09816.1 lipopolysaccharide assembly protein LapB [Klebsiella pneumoniae] >OXQ10504.1 lipopolysaccharide assembly protein LapB [Klebsiella pneumoniae] >OXQ14453.1 lipopolysaccharide assembly protein LapB [Klebsiella pneumoniae] >OXQ18401.1 lipopolysaccharide assembly protein LapB [Klebsiella pneumoniae] >OXQ28970.1 lipopolysaccharide assembly protein LapB [Klebsiella pneumoniae] …	CP022997.1/0.0/CP022997.1 Klebsiella pneumoniae strain 721005, complete genome	sp|P0AB58|LAPB_ECOLI/1.2e-193/Lipopolysaccharide assembly protein B OS=Escherichia coli (strain K12) GN=lapB PE=1 SV=1	kpg:KPNIH32_11220/1.2e-221/tetratricopeptide repeat protein; K19804 lipopolysaccharide assembly protein B	Hs7662302/2.3e-06/[T] LSE2938 H Tumor necrosis factor receptor (TRAF)-interacting protein TANK	Unigene317_All/1.9e-15/Tetratricopeptide repeat	biological_process:GO:0008653//lipopolysaccharide metabolic process;GO:0046890//regulation of lipid biosynthetic process;cellular_component:GO:0016021//integral component of membrane;GO:0031235//intrinsic component of the cytoplasmic side of the plasma membrane;molecular_function:GO:0005506//iron ion binding;
Unigene52_All	1895	2.66	3.67	0.464353817	0.700545471	*	0.573546	AHM77796.1/2.4e-265/Oligogalacturonate-binding protein OgtD [Klebsiella pneumoniae 30684/NJST258_2] >AHM83391.1 Oligogalacturonate-binding protein OgtD [Klebsiella pneumoniae 30660/NJST258_1]	CP022997.1/0.0/CP022997.1 Klebsiella pneumoniae strain 721005, complete genome	sp|Q00752|MSMK_STRMU/3.0e-22/Multiple sugar-binding transport ATP-binding protein MsmK OS=Streptococcus mutans serotype c (strain ATCC 700610 / UA159) GN=msmK PE=3 SV=1	ror:RORB6_23285/4.1e-230/sugar-binding protein; K10192 oligogalacturonide transport system substrate-binding protein	NA	Unigene52_All/4.1e-29/Bacterial extracellular solute-binding protein	biological_process:GO:0006810//transport;
Unigene481_All	1982	1.69	2.33	0.463306708	0.765112515	*	0.656386	WP_080883572.1/0.0e+00/arginine--tRNA ligase [Klebsiella pneumoniae] >SLR14245.1 arginyl-tRNA synthetase [Klebsiella pneumoniae]	CP022997.1/0.0/CP022997.1 Klebsiella pneumoniae strain 721005, complete genome	sp|Q7N565|SYR_PHOLL/3.9e-275/Arginine--tRNA ligase OS=Photorhabdus luminescens subsp. laumondii (strain DSM 15139 / CIP 105565 / TT01) GN=argS PE=3 SV=1	cfar:CI104_15425/0.0e+00/arginine--tRNA ligase; K01887 arginyl-tRNA synthetase [EC:6.1.1.19]	At4g26300/1.8e-107/[J] KOG4426 Arginyl-tRNA synthetase	Unigene481_All/1.3e-172/tRNA synthetases class I (R)	molecular_function:GO:0016874//ligase activity;
CL61.Contig3_All	2289	2.18	3	0.460634366	0.700045439	*	0.573546	NA	CP010080.1/0.0/CP010080.1 Vibrio anguillarum strain PF4 chromosome I sequence	NA	sro:Sros_2116/3.9e-09/translation initiation factor IF-2; K02519 translation initiation factor IF-2	Hs8923828/1.4e-13/[F] LSE2852 H Membrane nucleoside transporter	NA	NA
Unigene2_All	4994	29.89	41.09	0.459124433	0.003403203	*	0.000808012	WP_004151074.1/0.0e+00/MULTISPECIES: sigma-54-dependent Fis family transcriptional regulator [Klebsiella] >YP_005228528.1 sigma-54 dependent transcriptional regulator [Klebsiella pneumoniae subsp. pneumoniae HS11286] >AEW62926.1 sigma-54 dependent transcriptional regulator [Klebsiella pneumoniae subsp. pneumoniae HS11286] >EJJ39713.1 putative transcriptional regulator [Klebsiella pneumoniae subsp…
iptional regulator/ABC transporter substrate-binding protein [Klebsiella pneumoniae] >KME72948.1 sigma-54 dependent transcriptional regulator/ABC transporter substrate-binding protein [Klebsiella pneumoniae] >KME87959.1 sigma-54 dependent transcriptional regulator/ABC transporter substrate-binding protein [Klebsiella pneumoniae] >KME93845.1 sigma-54 dependent transcriptional regulator/ABC transpo…
pneumoniae] >OVG95052.1 sigma-54-dependent Fis family transcriptional regulator [Klebsiella pneumoniae] >OVG95312.1 sigma-54-dependent Fis family transcriptional regulator [Klebsiella pneumoniae] >OVH03647.1 sigma-54-dependent Fis family transcriptional regulator [Klebsiella pneumoniae] >OVH17533.1 sigma-54-dependent Fis family transcriptional regulator [Klebsiella pneumoniae] >OVH21880.1 sigma-5…	CP022997.1/0.0/CP022997.1 Klebsiella pneumoniae strain 721005, complete genome	sp|P0A9S2|FUCO_ECO57/6.9e-188/Lactaldehyde reductase OS=Escherichia coli O157:H7 GN=fucO PE=3 SV=2	ror:RORB6_23540/0.0e+00/alkanesulfonates-binding protein	YGL256w/3.4e-65/[C] KOG3857 Alcohol dehydrogenase, class IV	Unigene2_All/7.9e-67/Sigma-54 interaction domain	biological_process:GO:0006355//regulation of transcription, DNA-templated;GO:0006351//transcription, DNA-templated;cellular_component:GO:0016020//membrane;molecular_function:GO:0005524//ATP binding;GO:0043565//sequence-specific DNA binding;GO:0042626//ATPase activity, coupled to transmembrane movement of substances;GO:0008134//transcription factor binding;
Unigene599_All	1757	63.5	87.14	0.456578521	0.020520641	*	0.00576018	WP_002916185.1/4.8e-180/MULTISPECIES: nickel transporter [Klebsiella] >YP_005228651.1 hypothetical protein KPHS_43510 [Klebsiella pneumoniae subsp. pneumoniae HS11286] >AEW63049.1 hypothetical protein KPHS_43510 [Klebsiella pneumoniae subsp. pneumoniae HS11286] >EJJ39971.1 hypothetical protein KPNIH4_17501 [Klebsiella pneumoniae subsp. pneumoniae KPNIH4] >EJJ43579.1 hypothetical protein KPNIH2_07…
[Klebsiella pneumoniae] >SBN25529.1 nickel transporter [Klebsiella pneumoniae] >ANK43550.1 nickel transporter [Klebsiella pneumoniae] >OBE76417.1 nickel transporter [Klebsiella pneumoniae] >OBE81279.1 nickel transporter [Klebsiella pneumoniae] >OBE86016.1 nickel transporter [Klebsiella pneumoniae] >ANK29309.1 nickel transporter [Klebsiella pneumoniae] >OBY17784.1 nickel transporter [Klebsiella pn…
bsiella pneumoniae] >OZM04344.1 nickel transporter [Klebsiella pneumoniae] >OZM10360.1 nickel transporter [Klebsiella pneumoniae] >OZM15400.1 nickel transporter [Klebsiella pneumoniae] >OZM26641.1 nickel transporter [Klebsiella pneumoniae] >OZM32185.1 nickel transporter [Klebsiella pneumoniae] >OZM36806.1 nickel transporter [Klebsiella pneumoniae] >OZM43093.1 nickel transporter [Klebsiella pneumo…	CP022997.1/0.0/CP022997.1 Klebsiella pneumoniae strain 721005, complete genome	sp|P42195|PECS_DICD3/2.0e-28/HTH-type transcriptional regulator PecS OS=Dickeya dadantii (strain 3937) GN=pecS PE=4 SV=2	kpy:KPNIH31_21150/7.3e-181/nickel transporter	NA	Unigene599_All/8.8e-27/High-affinity nickel-transport protein	cellular_component:GO:0016021//integral component of membrane;GO:0005886//plasma membrane;molecular_function:GO:0046872//metal ion binding;GO:0015099//nickel cation transmembrane transporter activity;
Unigene550_All	13305	34.76	47.62	0.454139538	2.16E-08	*	3.34E-09	NA	CP022997.1/0.0/CP022997.1 Klebsiella pneumoniae strain 721005, complete genome	sp|F1CYZ5|CARA_ACEWO/3.8e-100/Caffeate CoA-transferase OS=Acetobacterium woodii GN=carA PE=1 SV=1	kpb:FH42_04495/3.3e-310/CoA-transferase; K01026 propionate CoA-transferase [EC:2.8.3.1]	CE16099/1.1e-78/[I] KOG1391 Acetyl-CoA acetyltransferase	Unigene550_All/1.2e-79/AMP-binding enzyme	NA
Unigene269_All	4541	5.88	7.99	0.442379348	0.357635713	*	0.179027	AFQ63422.1/0.0e+00/IgaA [Klebsiella pneumoniae subsp. pneumoniae 1084]	CP022997.1/0.0/CP022997.1 Klebsiella pneumoniae strain 721005, complete genome	sp|P0CL13|IGAA_SALTY/1.3e-302/Intracellular growth attenuator protein igaA OS=Salmonella typhimurium (strain LT2 / SGSC1412 / ATCC 700720) GN=igaA PE=3 SV=1	kqv:B8P98_01795/0.0e+00/Intracellular growth attenuator protein igaA	NA	Unigene269_All/0/Intracellular growth attenuator protein IgaA	cellular_component:GO:0009276//Gram-negative-bacterium-type cell wall;GO:0016021//integral component of membrane;
[truncated: 1,820 more rows]
