# Supplementary material for: CusS-CusR Two-Component System Mediates Tigecycline Resistance in Carbapenem-Resistant Klebsiella pneumoniae
Source: Front Microbiol. 2020 Jan 28;10:3159. doi: 10.3389/fmicb.2019.03159 (PMC6997431; doi:10.3389/fmicb.2019.03159)
Supplement: DATA SHEET S1 — Transcriptome sequencing results of groups B and C. [file Data_Sheet_1.ZIP › Differential expression genes/datasets/A2-VS-A3.PossionDis_Method.GeneDiffExp.xls]

GeneID	Length	A2-Expression	A3-Expression	log2FoldChange(A3/A2)	FDR	Up/Down-Regulation(A3/A2)	Pvalue	Nr	Nt	Swissprot	KEGG	KOG	Pfam	GO
Unigene1805_All	211	0.01	16.28	10.6688849842662	0.524820641916168	*	0.255674	WP_040215645.1/2.4e-30/MFS transporter [Klebsiella pneumoniae]	CP022997.1/0.0/CP022997.1 Klebsiella pneumoniae strain 721005, complete genome	sp|P39398|LGOT_ECOLI/3.3e-31/Probable L-galactonate transporter OS=Escherichia coli (strain K12) GN=lgoT PE=1 SV=2	kpj:N559_4492/3.7e-31/transporter major facilitator family	NA	NA	NA
Unigene1807_All	211	0.01	16.28	10.6688849842662	0.51677504245283	*	0.255674	WP_048337989.1/1.3e-34/glycoside hydrolase 43 family protein [Klebsiella pneumoniae] >KMI76591.1 xylan 1,4-beta-xylosidase [Klebsiella pneumoniae] >SBX03791.1 beta-xylosidase [Klebsiella pneumoniae] >SLP07817.1 beta-xylosidase [Klebsiella pneumoniae] >SLO81123.1 beta-xylosidase [Klebsiella pneumoniae] >OVK02488.1 glycoside hydrolase 43 family protein [Klebsiella pneumoniae] >OZJ12599.1 glycoside …	CP022997.1/0.0/CP022997.1 Klebsiella pneumoniae strain 721005, complete genome	sp|P94489|XYNB_BACSU/6.6e-08/Beta-xylosidase OS=Bacillus subtilis (strain 168) GN=xynB PE=1 SV=2	kpn:KPN_04721/1.9e-35/puative beta-1,4-xylosidase; XynB; K01198 xylan 1,4-beta-xylosidase [EC:3.2.1.37]	NA	NA	biological_process:GO:0005975//carbohydrate metabolic process;molecular_function:GO:0004553//hydrolase activity, hydrolyzing O-glycosyl compounds;
Unigene2236_All	269	0.01	15.36	10.5849625007212	0.354917043086817	*	0.1287972	WP_046622700.1/3.8e-44/DUF4432 domain-containing protein [Klebsiella pneumoniae]	CP022997.1/0.0/CP022997.1 Klebsiella pneumoniae strain 721005, complete genome	NA	kpne:KU54_024170/5.7e-45/thioredoxin	NA	NA	molecular_function:GO:0030246//carbohydrate binding;
Unigene2298_All	292	0.01	13.30	10.3772105303886	0.357793194165316	*	0.1287972	WP_078232819.1/1.0e-47/DUF3383 domain-containing protein [Escherichia coli] >AQV80132.1 hypothetical protein BE962_18675 [Escherichia coli]	CP022997.1/0.0/CP022997.1 Klebsiella pneumoniae strain 721005, complete genome	NA	kpm:KPHS_22740/1.6e-48/putative bacteriophage protein	NA	NA	NA
Unigene1582_All	463	0.01	13.04	10.3487281542311	0.073492570625	*	0.01646508	CZQ43713.1/7.0e-46/conserved hypothetical protein, partial [Klebsiella pneumoniae]	CP022997.1/0.0/CP022997.1 Klebsiella pneumoniae strain 721005, complete genome	NA	kpnu:LI86_04900/2.4e-46/hypothetical protein	NA	NA	NA
Unigene2197_All	237	0.01	12.95	10.3387363825739	0.528619102533172	*	0.255674	WP_072242250.1/3.7e-35/diol dehydratase reactivase subunit alpha [Klebsiella pneumoniae]	CP022997.1/0.0/CP022997.1 Klebsiella pneumoniae strain 721005, complete genome	sp|O68195|DDRFA_KLEOK/8.7e-33/Diol dehydratase-reactivating factor alpha subunit OS=Klebsiella oxytoca (strain ATCC 8724 / DSM 4798 / JCM 20051 / NBRC 3318 / NRRL B-199 / KCTC 1686) GN=ddrA PE=1 SV=1	kpb:FH42_12000/5.6e-36/glycerol dehydratase	NA	NA	molecular_function:GO:0046872//metal ion binding;GO:0005524//ATP binding;
Unigene2200_All	323	0.01	11.23	10.1331422124006	0.359541369381107	*	0.1287972	WP_077266428.1/2.0e-52/type VI secretion system lipoprotein TssJ [Klebsiella pneumoniae]	CP022997.1/0.0/CP022997.1 Klebsiella pneumoniae strain 721005, complete genome	NA	kpt:VK055_0201/3.1e-53/sciN2; type VI secretion lipofamily protein; K11906 type VI secretion system protein VasD	NA	Unigene2200_All/9.9e-26/Type VI secretion lipoprotein, VasD, EvfM, TssJ, VC_A0113	NA
Unigene2159_All	446	0.01	9.16	9.83920378809694	0.218913564566929	*	0.0648822	WP_073578766.1/1.0e-73/type II secretion system protein GspD [Klebsiella pneumoniae] >APM60933.1 type II secretion system protein GspD [Klebsiella pneumoniae]	CP022997.1/0.0/CP022997.1 Klebsiella pneumoniae strain 721005, complete genome	sp|P15644|GSPD_KLEPN/3.2e-68/Type II secretion system protein D OS=Klebsiella pneumoniae GN=pulD PE=1 SV=1	kpw:KPNIH30_04680/1.5e-74/general secretion pathway protein GspD; K02453 general secretion pathway protein D	NA	Unigene2159_All/5.6e-31/Bacterial type II and III secretion system protein	NA
Unigene1416_All	207	0.01	8.47	9.7262181593322	0.708404016286645	*	0.507538	KUF53244.1/8.2e-31/hypothetical protein AOT25_00718 [Klebsiella pneumoniae]	CP022997.1/0.0/CP022997.1 Klebsiella pneumoniae strain 721005, complete genome	NA	kpw:KPNIH30_22670/1.2e-31/bacterial conjugation TrbI-like family protein	NA	NA	NA
Unigene1787_All	209	0.01	8.30	9.69696752623429	0.71304928852459	*	0.507538	APS95320.1/8.3e-31/FAD-binding dehydrogenase [Klebsiella pneumoniae]	CP022997.1/0.0/CP022997.1 Klebsiella pneumoniae strain 721005, complete genome	NA	kpp:A79E_3901/1.3e-31/Succinate dehydrogenase/fumarate reductase, flavoprotein subunit	NA	NA	NA
Unigene2223_All	210	0.01	8.22	9.68299458368168	0.732872899747262	*	0.507538	CDK96787.1/5.7e-32/Biosynthetic Aromatic amino acid aminotransferase alpha [Klebsiella pneumoniae IS33]	CP022997.1/0.0/CP022997.1 Klebsiella pneumoniae strain 721005, complete genome	sp|P04693|TYRB_ECOLI/1.1e-26/Aromatic-amino-acid aminotransferase OS=Escherichia coli (strain K12) GN=tyrB PE=1 SV=1	kph:KPNIH24_16520/8.7e-33/aromatic amino acid aminotransferase; K00832 aromatic-amino-acid transaminase [EC:2.6.1.57]	Hs4504067/2.8e-14/[E] KOG1412 Aspartate aminotransferase/Glutamic oxaloacetic transaminase AAT2/GOT1	NA	NA
Unigene1843_All	212	0.01	8.06	9.65463602852797	0.710138883265306	*	0.507538	EEW40773.1/4.2e-30/family 4 glycosyl hydrolase [Klebsiella pneumoniae subsp. rhinoscleromatis ATCC 13884] >EGF60484.1 6-phospho-beta-glucosidase [Klebsiella sp. MS 92-3] >AHM80045.1 6-phospho-beta-glucosidase [Klebsiella pneumoniae 30684/NJST258_2] >AHM85680.1 6-phospho-beta-glucosidase [Klebsiella pneumoniae 30660/NJST258_1] >KXA21993.1 6-phospho-beta-glucosidase [Klebsiella pneumoniae]	CP022997.1/0.0/CP022997.1 Klebsiella pneumoniae strain 721005, complete genome	sp|P17411|CHBF_ECOLI/7.8e-25/6-phospho-beta-glucosidase OS=Escherichia coli (strain K12) GN=chbF PE=1 SV=4	ear:CCG29630/6.3e-31/Chitobiose-specific 6-phospho-beta-glucosidase ChbF (EC 3.2.1.86); K01222 6-phospho-beta-glucosidase [EC:3.2.1.86]	NA	NA	biological_process:GO:0005975//carbohydrate metabolic process;molecular_function:GO:0004553//hydrolase activity, hydrolyzing O-glycosyl compounds;GO:0016616//oxidoreductase activity, acting on the CH-OH group of donors, NAD or NADP as acceptor;GO:0103047//methyl beta-D-glucoside 6-phosphate glucohydrolase activity;GO:0008706//6-phospho-beta-glucosidase activity;
Unigene1795_All	405	0.01	7.90	9.62570884306447	0.353779488461538	*	0.1287972	WP_048261730.1/3.0e-69/DUF927 domain-containing protein [Klebsiella pneumoniae] >KMB97949.1 hypothetical protein SL68_03894 [Klebsiella pneumoniae]	CP022997.1/0.0/CP022997.1 Klebsiella pneumoniae strain 721005, complete genome	NA	kpm:KPHS_48150/4.5e-70/putative prophage protein; K06919 putative DNA primase/helicase	NA	NA	molecular_function:GO:0016779//nucleotidyltransferase activity;
Unigene2100_All	313	0.01	7.88	9.62205181945638	0.523566590203106	*	0.255674	WP_073557502.1/1.3e-51/xylose ABC transporter ATP-binding protein [Klebsiella pneumoniae] >OSX00720.1 xylose ABC transporter ATP-binding protein [Klebsiella pneumoniae]	CP022997.1/0.0/CP022997.1 Klebsiella pneumoniae strain 721005, complete genome	sp|P37388|XYLG_ECOLI/3.1e-46/Xylose import ATP-binding protein XylG OS=Escherichia coli (strain K12) GN=xylG PE=1 SV=1	kpt:VK055_3538/1.9e-52/ccmA12; heme ABC exporter, ATP-binding protein CcmA; K10545 D-xylose transport system ATP-binding protein [EC:3.6.3.17]	NA	Unigene2100_All/2.3e-12/ABC transporter	cellular_component:GO:0005886//plasma membrane;molecular_function:GO:0015614//D-xylose-importing ATPase activity;GO:0005524//ATP binding;
Unigene705_All	321	0.01	7.56	9.56224242422107	0.515559101176471	*	0.255674	WP_045854675.1/1.1e-50/NADPH-dependent FMN reductase [Raoultella terrigena]	CP022997.1/0.0/CP022997.1 Klebsiella pneumoniae strain 721005, complete genome	sp|P80644|SSUE_ECOLI/1.4e-46/FMN reductase (NADPH) OS=Escherichia coli (strain K12) GN=ssuE PE=1 SV=2	kpk:A593_19340/1.7e-51/NAD(P)H-dependent FMN reductase; K00299 FMN reductase [EC:1.5.1.38]	NA	Unigene705_All/1.1e-24/NADPH-dependent FMN reductase	NA
Unigene880_All	325	0.01	7.41	9.53332973230583	0.527982212048193	*	0.255674	WP_073900226.1/1.4e-56/hypothetical protein [Klebsiella pneumoniae] >OKO63933.1 hypothetical protein BTN83_00485 [Klebsiella pneumoniae] >ONG09844.1 hypothetical protein BXT92_10895 [Klebsiella pneumoniae] >OUM18068.1 ISNCY family transposase [Klebsiella pneumoniae] >OXV27443.1 ISNCY family transposase [Klebsiella pneumoniae]	CP022997.1/0.0/CP022997.1 Klebsiella pneumoniae strain 721005, complete genome	sp|P37415|YTL2_SALTY/2.9e-42/Recombination-promoting nuclease pSLT051 OS=Salmonella typhimurium (strain LT2 / SGSC1412 / ATCC 700720) GN=PSLT051 PE=3 SV=1	kpp:A79E_1281/2.1e-57/Transposase	NA	Unigene880_All/2.6e-45/Putative transposase, YhgA-like	NA
Unigene1597_All	331	0.01	7.19	9.4898479604393	0.51799673286052	*	0.255674	WP_094313299.1/3.7e-57/ABC transporter substrate-binding protein [Klebsiella pneumoniae] >OYM31016.1 ABC transporter substrate-binding protein [Klebsiella pneumoniae subsp. pneumoniae]	CP022997.1/0.0/CP022997.1 Klebsiella pneumoniae strain 721005, complete genome	NA	kpw:KPNIH30_01630/5.6e-58/ABC transporter substrate-binding protein	NA	Unigene1597_All/3.3e-05/Bacterial extracellular solute-binding protein	NA
Unigene2106_All	227	0.01	7.04	9.4594316186373	0.738472098471986	*	0.507538	WP_074075427.1/2.1e-35/colicin V synthesis protein [Klebsiella pneumoniae] >APP21742.1 colicin V synthesis protein [Klebsiella pneumoniae]	CP022997.1/0.0/CP022997.1 Klebsiella pneumoniae strain 721005, complete genome	sp|P22520|CVAB_ECOLX/1.7e-17/Colicin V secretion/processing ATP-binding protein CvaB OS=Escherichia coli GN=cvaB PE=3 SV=1	kph:KPNIH24_01985/3.1e-36/colicin V synthesis protein; K13409 ATP-binding cassette, subfamily B, bacterial RaxB	NA	NA	NA
Unigene681_All	440	0.01	7.01	9.45327063401062	0.358374027272727	*	0.1287972	OKB30662.1/5.0e-78/formate acetyltransferase [Klebsiella pneumoniae]	CP022997.1/0.0/CP022997.1 Klebsiella pneumoniae strain 721005, complete genome	sp|P42632|TDCE_ECOLI/6.1e-72/PFL-like enzyme TdcE OS=Escherichia coli (strain K12) GN=tdcE PE=1 SV=2	kpw:KPNIH30_16735/7.6e-79/pyruvate formate-lyase; K00656 formate C-acetyltransferase [EC:2.3.1.54]	NA	Unigene681_All/8.1e-42/Glycine radical	NA
Unigene1033_All	232	0.01	6.74	9.39660478118186	0.742252672354949	*	0.507538	ASU51463.1/2.4e-18/Hypothetical protein (plasmid) [Klebsiella pneumoniae]	MF168404.1/0.0/MF168404.1 Klebsiella pneumoniae strain 20049 plasmid p20049-KPC, complete sequence	NA	NA	NA	NA	NA
Unigene1749_All	346	0.01	6.70	9.38801728534514	0.518609746745562	*	0.255674	WP_073545933.1/4.7e-55/hydrophobe/amphiphile efflux-1 family RND transporter [Klebsiella pneumoniae] >OSU56921.1 hydrophobe/amphiphile efflux-1 family RND transporter [Klebsiella pneumoniae]	CP022997.1/0.0/CP022997.1 Klebsiella pneumoniae strain 721005, complete genome	sp|P24181|ACRF_ECOLI/1.6e-51/Multidrug export protein AcrF OS=Escherichia coli (strain K12) GN=acrF PE=1 SV=2	kpb:FH42_14690/7.1e-56/multidrug transporter; K18142 multidrug efflux pump	NA	Unigene1749_All/4.8e-33/AcrB/AcrD/AcrF family	cellular_component:GO:0016021//integral component of membrane;GO:0005886//plasma membrane;molecular_function:GO:0005215//transporter activity;
Unigene1965_All	234	0.01	6.63	9.37286506011259	0.717755884488449	*	0.507538	WP_073900927.1/1.5e-33/K(+)-transporting ATPase subunit B [Klebsiella pneumoniae] >OKO66146.1 potassium-transporting ATPase subunit B [Klebsiella pneumoniae] >ONG12982.1 potassium-transporting ATPase subunit B [Klebsiella pneumoniae] >OUM16352.1 potassium-transporting ATPase subunit B [Klebsiella pneumoniae] >OXV27879.1 potassium-transporting ATPase subunit B [Klebsiella pneumoniae]	CP022997.1/0.0/CP022997.1 Klebsiella pneumoniae strain 721005, complete genome	sp|B5XZE9|KDPB_KLEP3/4.9e-36/Potassium-transporting ATPase ATP-binding subunit OS=Klebsiella pneumoniae (strain 342) GN=kdpB PE=3 SV=1	xne:XNC1_1397/2.3e-34/kdpB; P-type ATPase, high-affinity potassium transport system, B chain, a phophatase-like domain; K01547 K+-transporting ATPase ATPase B chain [EC:3.6.3.12]	At5g57110/8.4e-12/[P] KOG0204 Calcium transporting ATPase	NA	cellular_component:GO:0005887//integral component of plasma membrane;molecular_function:GO:0000287//magnesium ion binding;GO:0005524//ATP binding;GO:0008556//potassium-transporting ATPase activity;
Unigene1791_All	234	0.01	6.63	9.37286506011259	0.707827609438568	*	0.507538	WP_071561166.1/6.3e-35/MULTISPECIES: Cro/Cl family transcriptional regulator [Enterobacteriaceae] >SDB16460.1 hypothetical protein SAMN03159325_0862 [Klebsiella sp. NFIX20] >SEA15987.1 hypothetical protein SAMN03159374_2153 [Klebsiella sp. NFIX12] >SFX39310.1 hypothetical protein SAMN03159513_2152 [Klebsiella sp. NFIX27] >SFX33400.1 hypothetical protein SAMN03159373_1846 [Klebsiella sp. NFIX18] >…	CP022997.1/0.0/CP022997.1 Klebsiella pneumoniae strain 721005, complete genome	NA	senc:SEET0819_16480/4.7e-19/Cro/Cl family transcriptional regulator	NA	NA	NA
Unigene158_All	349	0.01	6.61	9.36850646150769	0.526080715486195	*	0.255674	WP_049191736.1/7.1e-59/hypothetical protein, partial [Klebsiella pneumoniae]	CP022997.1/0.0/CP022997.1 Klebsiella pneumoniae strain 721005, complete genome	sp|Q45400|PTEC_GEOSE/3.0e-21/PTS system cellobiose-specific EIIC component OS=Geobacillus stearothermophilus GN=celB PE=3 SV=1	kpz:KPNIH27_20025/1.1e-59/cytochrome C biogenesis protein CcmF; K02761 PTS system, cellobiose-specific IIC component	NA	Unigene158_All/1.1e-13/Phosphotransferase system, EIIC	biological_process:GO:0009401//phosphoenolpyruvate-dependent sugar phosphotransferase system;cellular_component:GO:0016021//integral component of membrane;GO:0005886//plasma membrane;molecular_function:GO:0008982//protein-N(PI)-phosphohistidine-sugar phosphotransferase activity;
Unigene2247_All	355	0.01	6.43	9.32867492732795	0.526713024038462	*	0.255674	OZM27686.1/2.9e-60/elongation factor 1-alpha, partial [Klebsiella pneumoniae]	CP007026.1/0.0/CP007026.1 Candidatus Nitrosopelagicus brevis strain CN25, complete genome	sp|Q4JT41|EFTU_CORJK/3.1e-18/Elongation factor Tu OS=Corynebacterium jeikeium (strain K411) GN=tuf PE=3 SV=1	csu:CSUB_C0388/2.3e-41/elongation factor EF-1 alpha subunit; K03231 elongation factor 1-alpha	Hs4503471/3.2e-63/[J] KOG0052 Translation elongation factor EF-1 alpha/Tu	Unigene2247_All/5.5e-39/Elongation factor Tu GTP binding domain	biological_process:GO:0034198//cellular response to amino acid starvation;GO:0035690//cellular response to drug;GO:0051260//protein homooligomerization;GO:0006479//protein methylation;GO:0001933//negative regulation of protein phosphorylation;GO:0006355//regulation of transcription, DNA-templated;GO:0006414//translational elongation;GO:1990090//cellular response to nerve growth factor stimulus;GO…
Unigene1852_All	242	0.01	6.22	9.2807707701306	0.737845743850721	*	0.507538	WP_085075977.1/2.8e-38/terminase large subunit [Cronobacter sakazakii]	CP022997.1/0.0/CP022997.1 Klebsiella pneumoniae strain 721005, complete genome	NA	kpq:KPR0928_23420/4.2e-39/terminase	NA	NA	NA
Unigene719_All	246	0.01	6.03	9.23601419190009	0.704388770850202	*	0.507538	WP_047045581.1/2.8e-41/PTS glucitol/sorbitol transporter subunit IIC [Klebsiella aerogenes] >KLF03406.1 PTS system glucitol/sorbitol-specific transporter subunit IIC [[Enterobacter] aerogenes]	CP022997.1/0.0/CP022997.1 Klebsiella pneumoniae strain 721005, complete genome	sp|P56579|PTHC_ECOLI/1.7e-42/PTS system glucitol/sorbitol-specific EIIC component OS=Escherichia coli (strain K12) GN=srlA PE=1 SV=1	kok:KONIH1_22905/4.2e-42/srlA; PTS system glucitol/sorbitol-specific transporter subunit IIC; K02783 PTS system, glucitol/sorbitol-specific IIC component	NA	NA	biological_process:GO:0009401//phosphoenolpyruvate-dependent sugar phosphotransferase system;cellular_component:GO:0016021//integral component of membrane;molecular_function:GO:0008982//protein-N(PI)-phosphohistidine-sugar phosphotransferase activity;GO:0103111//D-glucosamine PTS permease activity;
Unigene1594_All	253	0.01	5.72	9.15987133677839	0.720132559602649	*	0.507538	WP_015958852.1/3.4e-39/fimbrial biogenesis outer membrane usher protein [Klebsiella pneumoniae] >ABR78392.1 outer membrane protein; export and assembly of type 1 fimbriae [Klebsiella pneumoniae subsp. pneumoniae MGH 78578] >EOY82185.1 chaperone-usher secretion system usher protein [Klebsiella pneumoniae UHKPC81] >CDL62537.1 type 1 fimbriae anchoring protein FimD [Klebsiella pneumoniae IS39] >SBK9…	CP022997.1/0.0/CP022997.1 Klebsiella pneumoniae strain 721005, complete genome	NA	kpw:KPNIH30_20375/5.2e-40/membrane protein; K07347 outer membrane usher protein	NA	NA	cellular_component:GO:0009279//cell outer membrane;GO:0016021//integral component of membrane;molecular_function:GO:0005215//transporter activity;
Unigene1595_All	254	0.01	5.68	9.14974711950468	0.731025321008403	*	0.507538	EJK92151.1/6.1e-28/hypothetical protein UUU_07570 [Klebsiella pneumoniae subsp. pneumoniae DSM 30104]	CP022997.1/0.0/CP022997.1 Klebsiella pneumoniae strain 721005, complete genome	NA	kpp:A79E_3986/8.7e-19/High-affinity branched-chain amino acid transport system permease protein LivH; K01997 branched-chain amino acid transport system permease protein	NA	NA	cellular_component:GO:0016021//integral component of membrane;GO:0005886//plasma membrane;molecular_function:GO:0005215//transporter activity;
Unigene699_All	261	0.01	5.41	9.07948478382682	0.725538058381985	*	0.507538	AGX40862.1/2.3e-14/hypothetical protein D364_09140 [Klebsiella pneumoniae CG43]	CP022997.1/0.0/CP022997.1 Klebsiella pneumoniae strain 721005, complete genome	NA	kpi:D364_09140/3.5e-15/hypothetical protein	NA	NA	NA
Unigene1207_All	668	0.01	5.37	9.06877827798541	0.218483478978389	*	0.0648822	ORZ64251.1/9.6e-113/NAD-dependent dehydratase, partial [Klebsiella pneumoniae]	CP022997.1/0.0/CP022997.1 Klebsiella pneumoniae strain 721005, complete genome	sp|H1ZZB0|AUAH_STIAU/6.5e-09/Aurachin B dehydrogenase OS=Stigmatella aurantiaca GN=auaH PE=1 SV=1	kpq:KPR0928_11060/1.4e-113/NAD-dependent dehydratase	SPBC2A9.02/5.9e-34/[V] KOG1502 Flavonol reductase/cinnamoyl-CoA reductase	Unigene1207_All/2.6e-17/NAD dependent epimerase/dehydratase family	molecular_function:GO:0003824//catalytic activity;GO:0050662//coenzyme binding;
Unigene1587_All	401	0.01	5.34	9.06069593168755	0.525449923261391	*	0.255674	WP_076027285.1/1.8e-66/type VI secretion protein VasK [Klebsiella pneumoniae] >APV14010.1 type VI secretion protein VasK [Klebsiella pneumoniae]	CP022997.1/0.0/CP022997.1 Klebsiella pneumoniae strain 721005, complete genome	NA	kpt:VK055_0198/2.7e-67/icmF2; intracellular multiplication and human macrophage-killing family protein; K11891 type VI secretion system protein ImpL	NA	Unigene1587_All/2.3e-10/Intracellular multiplication and human macrophage-killing	NA
Unigene639_All	404	0.01	5.29	9.04712391211403	0.520457524940618	*	0.255674	EWD47639.1/1.3e-35/branched-chain amino acid transport system ATP-binding protein [Klebsiella pneumoniae UCI 26] >SLW58998.1 branched chain amino acid ABC transporter ATPase [Klebsiella pneumoniae] >SLR77021.1 branched chain amino acid ABC transporter ATPase [Klebsiella pneumoniae] >SLR69020.1 branched chain amino acid ABC transporter ATPase [Klebsiella pneumoniae] >SLR59267.1 branched chain amin…	CP022997.1/0.0/CP022997.1 Klebsiella pneumoniae strain 721005, complete genome	NA	kpi:D364_01520/1.3e-24/DNA polymerase IV	NA	NA	NA
Unigene1345_All	547	0.01	5.20	9.02236781302845	0.358956749268293	*	0.1287972	WP_071218889.1/4.4e-31/hypothetical protein [Acinetobacter baumannii] >OIB80665.1 hypothetical protein A7L16_18875 [Acinetobacter baumannii]	CP022307.1/0.0/CP022307.1 Alcanivorax sp. N3-7A genome	NA	NA	NA	NA	NA
Unigene1778_All	271	0.01	5.05	8.98013957763916	0.700983184528606	*	0.507538	CEO85887.1/6.1e-42/fimbrial subunit [Klebsiella pneumoniae]	CP022882.1/0.0/CP022882.1 Klebsiella pneumoniae strain 911021, complete genome	NA	kpnu:LI86_24870/9.2e-43/fimbrial protein	NA	NA	biological_process:GO:0007155//cell adhesion;cellular_component:GO:0009289//pilus;
Unigene1766_All	420	0.01	4.99	8.96289600533726	0.527346854392298	*	0.255674	WP_073900417.1/7.9e-73/AcrB/AcrD/AcrF family protein [Klebsiella pneumoniae] >OKO64671.1 MFS transporter [Klebsiella pneumoniae] >ONG07518.1 MFS transporter [Klebsiella pneumoniae] >OUM14459.1 AcrB/AcrD/AcrF family protein [Klebsiella pneumoniae] >OXV19444.1 AcrB/AcrD/AcrF family protein [Klebsiella pneumoniae]	CP022997.1/0.0/CP022997.1 Klebsiella pneumoniae strain 721005, complete genome	NA	kvq:SP68_04350/1.2e-73/multidrug transporter	NA	Unigene1766_All/1.6e-10/AcrB/AcrD/AcrF family	cellular_component:GO:0016021//integral component of membrane;molecular_function:GO:0005215//transporter activity;
Unigene2136_All	276	0.01	4.89	8.93369065495224	0.723727231281198	*	0.507538	WP_087787637.1/1.9e-46/terminase [Klebsiella pneumoniae]	CP022997.1/0.0/CP022997.1 Klebsiella pneumoniae strain 721005, complete genome	NA	kpg:KPNIH32_20215/6.3e-47/terminase	NA	NA	NA
Unigene697_All	432	0.01	4.80	8.90689059560852	0.529257531400966	*	0.255674	WP_071827502.1/3.5e-31/hypothetical protein [Klebsiella pneumoniae]	CP022997.1/0.0/CP022997.1 Klebsiella pneumoniae strain 721005, complete genome	NA	kps:KPNJ2_03829/9.9e-31/hypothetical protein	NA	NA	cellular_component:GO:0016021//integral component of membrane;
Unigene1732_All	433	0.01	4.78	8.90086680798075	0.521076380499405	*	0.255674	WP_087761908.1/1.5e-71/fimbrial protein [Klebsiella pneumoniae] >OVH41563.1 fimbrial protein [Klebsiella pneumoniae]	CP022997.1/0.0/CP022997.1 Klebsiella pneumoniae strain 721005, complete genome	sp|B7UJD8|ECPD_ECO27/5.5e-17/Fimbria adhesin EcpD OS=Escherichia coli O127:H6 (strain E2348/69 / EPEC) GN=ecpD PE=1 SV=1	kpnu:LI86_19445/2.3e-72/fimbrial protein; K21967 Mat/Ecp fimbriae adhesin	NA	NA	NA
Unigene514_All	437	0.01	4.72	8.88264304936184	0.517385166469894	*	0.255674	WP_077871635.1/1.8e-75/P-type conjugative transfer protein VirB9 [Escherichia coli]	CP022997.1/0.0/CP022997.1 Klebsiella pneumoniae strain 721005, complete genome	sp|Q8YDZ1|VIRB9_BRUME/2.3e-15/Type IV secretion system protein virB9 OS=Brucella melitensis biotype 1 (strain 16M / ATCC 23456 / NCTC 10094) GN=virB9 PE=3 SV=2	ypm:YP_pCRY14/7.8e-76/virB9; type IV secretory pathway VirB9 component; K03204 type IV secretion system protein VirB9	NA	Unigene514_All/2.7e-22/Conjugal transfer protein	NA
Unigene368_All	283	0.01	4.68	8.8703647195834	0.726750319131161	*	0.507538	WP_073901419.1/7.2e-46/glycoside-pentoside-hexuronide family transporter [Klebsiella pneumoniae] >OKO62723.1 glycoside-pentoside-hexuronide family transporter [Klebsiella pneumoniae] >ONG06342.1 glycoside-pentoside-hexuronide family transporter [Klebsiella pneumoniae] >OUM16874.1 glycoside-pentoside-hexuronide family transporter [Klebsiella pneumoniae] >OXV24753.1 glycoside-pentoside-hexuronide f…	CP022997.1/0.0/CP022997.1 Klebsiella pneumoniae strain 721005, complete genome	sp|P31435|YICJ_ECOLI/4.5e-44/Inner membrane symporter YicJ OS=Escherichia coli (strain K12) GN=yicJ PE=1 SV=2	kpi:D364_20535/1.1e-46/transporter; K03292 glycoside/pentoside/hexuronide:cation symporter, GPH family	NA	NA	biological_process:GO:0008643//carbohydrate transport;GO:0006814//sodium ion transport;cellular_component:GO:0016021//integral component of membrane;molecular_function:GO:0005215//transporter activity;
Unigene1418_All	284	0.01	4.65	8.86108690599539	0.71363423461854	*	0.507538	WP_048255480.1/3.1e-44/type IV pilin biogenesis protein [Klebsiella pneumoniae] >KLZ62718.1 protein transporter HofC [Klebsiella pneumoniae] >OUH64903.1 protein transporter HofC [Klebsiella pneumoniae]	CP022997.1/0.0/CP022997.1 Klebsiella pneumoniae strain 721005, complete genome	sp|P36646|HOFC_ECOLI/5.6e-26/Protein transport protein HofC homolog OS=Escherichia coli (strain K12) GN=hofC PE=3 SV=3	kpm:KPHS_08270/4.6e-45/type IV pilin biogenesis transmembrane protein; K02505 protein transport protein HofC	NA	NA	biological_process:GO:0009306//protein secretion;cellular_component:GO:0016021//integral component of membrane;GO:0005886//plasma membrane;
Unigene130_All	622	0.01	4.40	8.78135971352466	0.352086763636364	*	0.1287972	SAU42311.1/5.1e-116/Uncharacterised protein [Klebsiella pneumoniae]	CP022997.1/0.0/CP022997.1 Klebsiella pneumoniae strain 721005, complete genome	sp|Q59477|DHAT_KLEPN/3.4e-116/1,3-propanediol dehydrogenase OS=Klebsiella pneumoniae GN=dhaT PE=1 SV=1	kpw:KPNIH30_23280/1.6e-114/1,3-propanediol dehydrogenase; K00086 1,3-propanediol dehydrogenase [EC:1.1.1.202]	SPAC5H10.06c/1.1e-50/[C] KOG3857 Alcohol dehydrogenase, class IV	Unigene130_All/8.2e-67/Iron-containing alcohol dehydrogenase	NA
Unigene2284_All	295	0.01	4.35	8.76487159073609	0.715394845394737	*	0.507538	WP_017512401.1/3.1e-39/MULTISPECIES: hypothetical protein [Proteobacteria] >KDD63731.1 hypothetical protein L533_5634 [Bordetella bronchiseptica OSU553] >KDF35266.1 hypothetical protein AE41_03854 [Enterobacter cloacae BIDMC 66] >KGE68008.1 hypothetical protein K814_0110240 [Pseudomonas fluorescens LMG 5329] >CUI64890.1 Uncharacterised protein [Achromobacter sp. 2789STDY5608617] >CUK06124.1 Uncha…	CP021775.1/0.0/CP021775.1 Pseudomonas aeruginosa strain Pa58, complete genome	NA	bpt:Bpet1046/1.2e-38/conserved hypothetical protein	NA	NA	NA
Unigene892_All	303	0.01	4.16	8.70043971814109	0.73597303891709	*	0.507538	WP_088296302.1/1.3e-45/DUF1983 domain-containing protein [Klebsiella pneumoniae] >ASC12688.1 hypothetical protein AM486_18440 [Klebsiella pneumoniae]	CP022997.1/0.0/CP022997.1 Klebsiella pneumoniae strain 721005, complete genome	NA	kox:KOX_17790/2.0e-46/gp24	NA	Unigene892_All/0.05/Bacterial collagen, middle region	NA
Unigene1840_All	304	0.01	4.14	8.69348695749933	0.71894225785124	*	0.507538	WP_073545737.1/4.3e-52/gfo/Idh/MocA family oxidoreductase [Klebsiella pneumoniae] >OSU52414.1 dehydrogenase [Klebsiella pneumoniae]	CP022997.1/0.0/CP022997.1 Klebsiella pneumoniae strain 721005, complete genome	NA	kpne:KU54_019640/6.5e-53/dehydrogenase	NA	Unigene1840_All/2.4e-07/Oxidoreductase family, C-terminal alpha/beta domain	NA
Unigene871_All	305	0.01	4.12	8.68650052718322	0.714220141215107	*	0.507538	WP_074422596.1/8.9e-50/arsenical pump-driving ATPase, partial [Klebsiella pneumoniae]	CP022824.1/0.0/CP022824.1 Klebsiella sp. KPN1705 plasmid pKPN1705-1, complete sequence	sp|O50593|ARSA_ACIMA/8.9e-30/Arsenical pump-driving ATPase OS=Acidiphilium multivorum (strain DSM 11245 / JCM 8867 / NBRC 100883 / AIU301) GN=arsA PE=3 SV=1	kpa:KPNJ1_05552/1.4e-50/Arsenical pump-driving ATPase; K01551 arsenite-transporting ATPase [EC:3.6.3.16]	NA	Unigene871_All/6.9e-07/Anion-transporting ATPase	NA
Unigene168_All	486	0.01	4.06	8.66533591718518	0.519224213270142	*	0.255674	OKB40411.1/1.2e-77/L-fucose:H+ symporter permease [Klebsiella pneumoniae]	CP022997.1/0.0/CP022997.1 Klebsiella pneumoniae strain 721005, complete genome	sp|P11551|FUCP_ECOLI/7.1e-21/L-fucose-proton symporter OS=Escherichia coli (strain K12) GN=fucP PE=1 SV=3	kpz:KPNIH27_12795/1.9e-78/fucose permease; K02429 MFS transporter, FHS family, L-fucose permease	NA	Unigene168_All/0.0002/Major Facilitator Superfamily	cellular_component:GO:0016021//integral component of membrane;molecular_function:GO:0015150//fucose transmembrane transporter activity;
Unigene865_All	670	0.01	4.01	8.64745842645492	0.354347352808989	*	0.1287972	WP_032423924.1/2.2e-117/filamentous hemagglutinin [Klebsiella pneumoniae] >EZR09740.1 hypothetical protein AE19_02275 [Klebsiella pneumoniae UCI 60] >KDM21391.1 hypothetical protein AE15_00696 [Klebsiella pneumoniae UCI 56] >KLZ73086.1 hypothetical protein SL19_00468 [Klebsiella pneumoniae] >KMG60632.1 hypothetical protein SM54_00714 [Klebsiella pneumoniae] >KSX31203.1 filamentous hemagglutinin […	CP022997.1/0.0/CP022997.1 Klebsiella pneumoniae strain 721005, complete genome	sp|P12255|FHAB_BORPE/3.6e-07/Filamentous hemagglutinin OS=Bordetella pertussis (strain Tohama I / ATCC BAA-589 / NCTC 13251) GN=fhaB PE=1 SV=4	kpnu:LI86_18715/3.3e-118/filamentous hemagglutinin	NA	Unigene865_All/0.05/Domain of unknown function (DUF4979)	NA
Unigene1029_All	310	0.01	4.00	8.64385618977473	0.733490836424958	*	0.507538	CDL09885.1/1.1e-50/Galactitol-1-phosphate 5-dehydrogenase [Klebsiella pneumoniae IS43]	CP022997.1/0.0/CP022997.1 Klebsiella pneumoniae strain 721005, complete genome	sp|P0A9S4|GATD_ECO57/8.8e-33/Galactitol 1-phosphate 5-dehydrogenase OS=Escherichia coli O157:H7 GN=gatD PE=3 SV=1	kpv:KPNIH29_23290/1.6e-51/galactitol-1-phosphate 5-dehydrogenase; K00094 galactitol-1-phosphate 5-dehydrogenase [EC:1.1.1.251]	YJR159w/1.1e-11/[Q] KOG0024 Sorbitol dehydrogenase	NA	NA
Unigene2277_All	313	0.01	3.94	8.62205181945638	0.734729841216216	*	0.507538	WP_046881735.1/3.0e-48/MULTISPECIES: dicarboxylate/amino acid:cation symporter [Klebsiella] >KKY87034.1 C4-dicarboxylate ABC transporter [Klebsiella pneumoniae] >CTQ05926.1 Glutamate-aspartate symporter protein [Klebsiella variicola]	CP022997.1/0.0/CP022997.1 Klebsiella pneumoniae strain 721005, complete genome	sp|A6X4N2|DCTA_OCHA4/1.2e-16/C4-dicarboxylate transport protein OS=Ochrobactrum anthropi (strain ATCC 49188 / DSM 6882 / JCM 21032 / NBRC 15819 / NCTC 12168) GN=dctA PE=3 SV=1	kvq:SP68_06585/4.5e-49/C4-dicarboxylate ABC transporter	Hs4759126/1.2e-08/[E] KOG3787 Glutamate/aspartate and neutral amino acid transporters	Unigene2277_All/6e-18/Sodium:dicarboxylate symporter family	biological_process:GO:0015810//aspartate transport;GO:0015813//L-glutamate transport;cellular_component:GO:0016021//integral component of membrane;molecular_function:GO:0015293//symporter activity;
Unigene1828_All	320	0.01	3.80	8.56985560833095	0.716573420098847	*	0.507538	SAS22384.1/2.2e-54/Uncharacterised protein [Klebsiella pneumoniae]	CP021940.1/0.0/CP021940.1 Klebsiella pneumoniae strain AR_0145 plasmid tig00000209, complete sequence	NA	kpm:KPHS_p100810/1.6e-54/hypothetical protein	NA	NA	NA
Unigene1043_All	532	0.01	3.60	8.49185309632968	0.524192866028708	*	0.255674	KKJ23146.1/3.8e-96/DNA primase, partial [Klebsiella pneumoniae MRSN 6902]	CP022997.1/0.0/CP022997.1 Klebsiella pneumoniae strain 721005, complete genome	NA	kpc:KPNIH10_02835/5.8e-97/DNA primase; K06919 putative DNA primase/helicase	NA	Unigene1043_All/2.1e-06/Poxvirus D5 protein-like	NA
Unigene1850_All	332	0.01	3.58	8.48381577726426	0.726143682804675	*	0.507538	SAT18777.1/1.4e-56/Uncharacterised protein [Klebsiella pneumoniae]	CP022997.1/0.0/CP022997.1 Klebsiella pneumoniae strain 721005, complete genome	sp|P14802|YOXD_BACSU/6.5e-10/Uncharacterized oxidoreductase YoxD OS=Bacillus subtilis (strain 168) GN=yoxD PE=3 SV=2	kpi:D364_06860/1.2e-52/3-oxoacyl-ACP reductase	At1g24360/8.9e-07/[I] KOG1200 Mitochondrial/plastidial beta-ketoacyl-ACP reductase	Unigene1850_All/2.5e-15/short chain dehydrogenase	NA
Unigene1837_All	333	0.01	3.56	8.4757334309664	0.724329835137386	*	0.507538	WP_004199809.1/6.3e-41/MULTISPECIES: DUF3277 domain-containing protein [Enterobacteriaceae] >YP_005226575.1 Putative bacteriophage protein [Klebsiella pneumoniae subsp. pneumoniae HS11286] >AEW60973.1 Putative bacteriophage protein [Klebsiella pneumoniae subsp. pneumoniae HS11286] >AFN31178.1 putative bacteriophage protein [Klebsiella michiganensis E718] >EMR23996.1 bacteriophage protein [Klebsie…	CP022997.1/0.0/CP022997.1 Klebsiella pneumoniae strain 721005, complete genome	NA	koe:A225_1425/9.6e-42/putative bacteriophage protein	NA	NA	NA
Unigene2306_All	336	0.01	3.51	8.45532722030456	0.732256003367003	*	0.507538	WP_048296807.1/1.3e-57/MULTISPECIES: fimbrial biogenesis outer membrane usher protein [Klebsiella] >KMH17948.1 hypothetical protein SM66_00980 [Klebsiella quasipneumoniae subsp. quasipneumoniae] >SFH06236.1 Fimbrial, FimD or usher-like [Klebsiella sp. NFIX54] >SFY19116.1 Fimbrial, FimD or usher-like [Klebsiella sp. NFPP35] >SFX74135.1 Fimbrial, FimD or usher-like [Klebsiella sp. NFIX56] >OVU94707…	CP022997.1/0.0/CP022997.1 Klebsiella pneumoniae strain 721005, complete genome	sp|Q8X6I4|ECPC_ECO57/3.8e-58/Probable outer membrane usher protein EcpC OS=Escherichia coli O157:H7 GN=ecpC PE=2 SV=1	kpp:A79E_3997/1.9e-58/CFA/I fimbrial subunit C usher protein; K21966 Mat/Ecp fimbriae outer membrane usher protein	NA	Unigene2306_All/5.4e-27/Fimbrial, FimD or usher-like	NA
Unigene2099_All	337	0.01	3.49	8.44708322620965	0.701548493548387	*	0.507538	WP_048322093.1/1.1e-53/antiterminator [Klebsiella pneumoniae] >KMI34375.1 hypothetical protein SM88_00532 [Klebsiella pneumoniae] >SAU36744.1 phage antitermination protein Q [Klebsiella pneumoniae] >SAT75863.1 phage antitermination protein Q [Klebsiella pneumoniae] >SAX05415.1 phage antitermination protein Q [Klebsiella pneumoniae] >SAX76134.1 phage antitermination protein Q [Klebsiella pneumonia…	CP022997.1/0.0/CP022997.1 Klebsiella pneumoniae strain 721005, complete genome	NA	kpj:N559_2962/1.7e-54/phage antitermination protein Q	NA	Unigene2099_All/4.4e-34/Phage antitermination protein Q	NA
Unigene357_All	547	0.01	3.47	8.43879185257826	0.516166355712603	*	0.255674	WP_072223249.1/9.6e-103/alpha-amylase, partial [Klebsiella pneumoniae]	CP022997.1/0.0/CP022997.1 Klebsiella pneumoniae strain 721005, complete genome	sp|P25718|AMY1_ECOLI/1.6e-85/Periplasmic alpha-amylase OS=Escherichia coli (strain K12) GN=malS PE=1 SV=1	kpt:VK055_3534/1.5e-103/alpha amylase, catalytic domain protein; K01176 alpha-amylase [EC:3.2.1.1]	SPCC63.02c/1.1e-17/[G] KOG0471 Alpha-amylase	Unigene357_All/1.4e-23/Alpha amylase, catalytic domain	biological_process:GO:0030980//alpha-glucan catabolic process;GO:0051692//cellular oligosaccharide catabolic process;cellular_component:GO:0042597//periplasmic space;molecular_function:GO:0004556//alpha-amylase activity;GO:0005509//calcium ion binding;
Unigene1119_All	758	0.01	3.45	8.43045255166553	0.357214240776699	*	0.1287972	NA	CP022997.1/0.0/CP022997.1 Klebsiella pneumoniae strain 721005, complete genome	NA	kpg:KPNIH32_20920/2.6e-135/tail protein	NA	Unigene1119_All/0.0041/Baculovirus polyhedron envelope protein, PEP, C terminus	NA
Unigene1686_All	1198	0.01	3.37	8.39660478118186	0.130283133023256	*	0.0326848	WP_060528004.1/1.8e-215/phage tail tape measure protein [Klebsiella pneumoniae] >KSW86290.1 phage tail tape measure protein [Klebsiella pneumoniae] >SLO55204.1 putative phage tail tape measure protein [Klebsiella pneumoniae] >OVW35289.1 phage tail tape measure protein [Klebsiella pneumoniae]	CP017387.1/0.0/CP017387.1 Klebsiella pneumoniae strain KP36 plasmid 2, complete sequence	NA	kpx:PMK1_b00038/4.0e-215/tape measure domain protein	Hs4826814/9.4e-06/[J] LSE3605 H Ribosome binding protein	Unigene1686_All/1.4/Probable sporulation protein (Bac_small_yrzI)	NA
Unigene2204_All	345	0.01	3.36	8.39231742277876	0.708981362673187	*	0.507538	ORT93425.1/5.9e-58/hypothetical protein B4U18_27860, partial [Klebsiella pneumoniae]	CP022997.1/0.0/CP022997.1 Klebsiella pneumoniae strain 721005, complete genome	NA	kph:KPNIH24_25220/8.9e-59/ankyrin	NA	NA	NA
Unigene1580_All	574	0.01	3.26	8.34872815423108	0.514348868544601	*	0.255674	WP_073557452.1/8.9e-75/DUF2955 domain-containing protein [Klebsiella pneumoniae] >OST29212.1 1,4-alpha-glucan branching protein [Klebsiella pneumoniae] >OST36580.1 1,4-alpha-glucan branching protein [Klebsiella pneumoniae]	CP022997.1/0.0/CP022997.1 Klebsiella pneumoniae strain 721005, complete genome	NA	kpv:KPNIH29_03325/1.3e-75/1,4-alpha-glucan branching protein	NA	Unigene1580_All/4.6e-35/Protein of unknown function (DUF2955)	NA
Unigene1764_All	353	0.01	3.25	8.34429590791582	0.711882268412439	*	0.507538	WP_073557808.1/2.4e-46/amidohydrolase [Klebsiella pneumoniae] >APM44044.1 amidohydrolase [Klebsiella pneumoniae] >OMJ03306.1 amidohydrolase [Klebsiella pneumoniae]	CP022997.1/0.0/CP022997.1 Klebsiella pneumoniae strain 721005, complete genome	sp|P76052|ABGB_ECOLI/1.3e-32/p-aminobenzoyl-glutamate hydrolase subunit B OS=Escherichia coli (strain K12) GN=abgB PE=1 SV=1	kpj:N559_2792/3.6e-47/aminobenzoyl-glutamate utilization protein; K12941 aminobenzoyl-glutamate utilization protein B	NA	NA	biological_process:GO:0008152//metabolic process;molecular_function:GO:0016787//hydrolase activity;
Unigene281_All	801	0.01	3.22	8.33091687811462	0.351526115923567	*	0.1287972	WP_064152245.1/6.5e-132/hypothetical protein [Klebsiella pneumoniae] >SAW96950.1 Bacterial Ig-like domain (group 2) [Klebsiella pneumoniae] >SAU25707.1 Bacterial Ig-like domain (group 2) [Klebsiella pneumoniae] >SAX71227.1 Bacterial Ig-like domain (group 2) [Klebsiella pneumoniae] >AOT68024.1 hypothetical protein BH709_28015 (plasmid) [Klebsiella pneumoniae] >SAS75205.1 Bacterial Ig-like domain (…	CP017387.1/0.0/CP017387.1 Klebsiella pneumoniae strain KP36 plasmid 2, complete sequence	sp|P33747|Y4160_CLOAB/2.5e-07/Uncharacterized protein CA_P0160 OS=Clostridium acetobutylicum (strain ATCC 824 / DSM 792 / JCM 1419 / LMG 5710 / VKM B-1787) GN=CA_P0160 PE=3 SV=2	kpx:PMK1_b00035/6.3e-132/Bacterial Ig-like domain (group 2)	NA	Unigene281_All/2.8e-23/Bacterial Ig-like domain (group 2)	NA
Unigene492_All	1301	0.01	3.07	8.26209484537018	0.129980851972158	*	0.0326848	WP_062955142.1/2.4e-136/hypothetical protein [Klebsiella pneumoniae] >OHY23953.1 terminase [Klebsiella pneumoniae] >OIK29994.1 terminase [Klebsiella pneumoniae] >OXM91306.1 terminase [Klebsiella pneumoniae] >OXM95049.1 terminase [Klebsiella pneumoniae] >OZJ07180.1 terminase [Klebsiella pneumoniae] >OZJ35604.1 terminase [Klebsiella pneumoniae] >OZJ56033.1 terminase [Klebsiella pneumoniae] >OZJ6164…	CP022997.1/0.0/CP022997.1 Klebsiella pneumoniae strain 721005, complete genome	NA	kps:KPNJ2_03974/4.0e-136/Terminase large subunit	NA	Unigene492_All/2.8e-27/Terminase small subunit	NA
Unigene679_All	1116	0.01	2.92	8.18982455888002	0.21805508	*	0.0648822	WP_072242329.1/1.7e-210/ABC transporter substrate-binding protein [Klebsiella pneumoniae]	CP022997.1/0.0/CP022997.1 Klebsiella pneumoniae strain 721005, complete genome	sp|Q66FU7|UGPB_YERPS/1.4e-32/sn-glycerol-3-phosphate-binding periplasmic protein UgpB OS=Yersinia pseudotuberculosis serotype I (strain IP32953) GN=ugpB PE=3 SV=1	kpnu:LI86_23700/2.5e-211/ABC transporter substrate-binding protein; K05813 sn-glycerol 3-phosphate transport system substrate-binding protein	NA	Unigene679_All/5e-42/Bacterial extracellular solute-binding protein	NA
Unigene1194_All	380	0.01	2.90	8.17990909001493	0.734109816033755	*	0.507538	WP_009459729.1/5.2e-31/MULTISPECIES: AlpA family phage regulatory protein [Proteobacteria] >EKU29700.1 phage transcriptional regulator AlpA [Alcaligenes sp. HPC1271] >ERI33723.1 transcriptional regulator [Alcaligenes sp. EGD-AK7] >ERY07816.1 hypothetical protein Q077_02801 [Pseudomonas aeruginosa BL23] >CDH76652.1 hypothetical protein PAMH27_2250 [Pseudomonas aeruginosa MH27] >KDD55602.1 transcri…	CP021775.1/0.0/CP021775.1 Pseudomonas aeruginosa strain Pa58, complete genome	NA	paeb:NCGM1900_3585/7.9e-32/alpA; phage transcriptional regulator; K07733 prophage regulatory protein	NA	NA	NA
Unigene1343_All	393	0.01	2.75	8.10328780841202	0.730411529806885	*	0.507538	WP_002901544.1/5.7e-57/MULTISPECIES: transcriptional regulator [Enterobacterales] >YP_005226427.1 DNA-binding transcriptional activator OsmE [Klebsiella pneumoniae subsp. pneumoniae HS11286] >ABR76662.1 activator of ntrL gene [Klebsiella pneumoniae subsp. pneumoniae MGH 78578] >BAH62951.1 activator of ntrL gene [Klebsiella pneumoniae subsp. pneumoniae NTUH-K2044] >EEW40731.1 SmpA / OmlA family pr…	CP023134.1/0.0/CP023134.1 Klebsiella pneumoniae subsp. pneumoniae strain KpvK54, complete genome	sp|P0ADB2|OSME_ECO57/5.8e-50/Osmotically-inducible putative lipoprotein OsmE OS=Escherichia coli O157:H7 GN=osmE PE=3 SV=1	kpj:N559_3052/8.6e-58/DNA-binding transcriptional activator OsmE; K04064 osmotically inducible lipoprotein OsmE	NA	Unigene1343_All/6e-12/SmpA / OmlA family	cellular_component:GO:0019867//outer membrane;molecular_function:GO:0003677//DNA binding;
Unigene521_All	413	0.01	2.56	8	0.703818877022654	*	0.507538	CDQ54643.1/2.1e-49/unnamed protein product [Klebsiella pneumoniae]	CP022997.1/0.0/CP022997.1 Klebsiella pneumoniae strain 721005, complete genome	NA	kph:KPNIH24_16500/9.7e-44/membrane protein	NA	NA	NA
Unigene691_All	711	0.01	2.48	7.95419631038688	0.522941809069212	*	0.255674	NA	NA	NA	NA	NA	NA	NA
CL5.Contig1_All	3794	0.01	2.46	7.94251450533924	0.00185220759839357	*	0.000269078	WP_087846787.1/0.0e+00/dimethyl sulfoxide reductase subunit A [Klebsiella pneumoniae] >OVX02504.1 dimethyl sulfoxide reductase subunit A [Klebsiella pneumoniae]	CP022997.1/0.0/CP022997.1 Klebsiella pneumoniae strain 721005, complete genome	sp|P77783|YNFF_ECOLI/0.0e+00/Probable dimethyl sulfoxide reductase chain YnfF OS=Escherichia coli (strain K12) GN=ynfF PE=1 SV=4	kvq:SP68_01305/0.0e+00/dimethyl sulfoxide reductase subunit A; K07309 Tat-targeted selenate reductase subunit YnfE [EC:1.97.1.9]	NA	CL5.Contig1_All/3.2e-91/Molybdopterin oxidoreductase	NA
Unigene878_All	427	0.01	2.44	7.93073733756289	0.717164164880462	*	0.507538	OJS62786.1/3.7e-70/enterobacterial common antigen polymerase, partial [Escherichia coli]	CP022997.1/0.0/CP022997.1 Klebsiella pneumoniae strain 721005, complete genome	sp|A8ACU6|WZYE_CITK8/5.2e-60/Probable ECA polymerase OS=Citrobacter koseri (strain ATCC BAA-895 / CDC 4225-83 / SGSC4696) GN=wzyE PE=3 SV=1	kpw:KPNIH30_00760/5.6e-71/common antigen polymerase; K02853 enterobacterial common antigen polymerase [EC:2.4.1.-]	NA	Unigene878_All/4.7e-55/WzyE protein, O-antigen assembly polymerase	biological_process:GO:0009246//enterobacterial common antigen biosynthetic process;cellular_component:GO:0005887//integral component of plasma membrane;molecular_function:GO:0016757//transferase activity, transferring glycosyl groups;
Unigene351_All	434	0.01	2.38	7.89481776330794	0.700418785829308	*	0.507538	WP_073558099.1/2.2e-73/MFS transporter [Klebsiella pneumoniae] >APM46168.1 MFS transporter [Klebsiella pneumoniae] >OMJ06835.1 MFS transporter [Klebsiella pneumoniae]	CP022997.1/0.0/CP022997.1 Klebsiella pneumoniae strain 721005, complete genome	sp|P16552|RAFB_ECOLX/8.7e-63/Raffinose permease OS=Escherichia coli GN=rafB PE=3 SV=1	kpm:KPHS_00560/3.3e-74/raffinose permease; K02532 MFS transporter, OHS family, lactose permease	NA	Unigene351_All/9.1e-71/LacY proton/sugar symporter	biological_process:GO:0006810//transport;cellular_component:GO:0016020//membrane;
Unigene1199_All	437	0.01	2.36	7.88264304936184	0.74161989087809	*	0.507538	WP_019405038.1/2.7e-76/major capsid protein, partial [Klebsiella pneumoniae]	CP022997.1/0.0/CP022997.1 Klebsiella pneumoniae strain 721005, complete genome	NA	kps:KPNJ2_01332/4.1e-77/Major capsid protein precursor	NA	Unigene1199_All/1.5e-62/Phage major capsid protein, P2 family	NA
Unigene1411_All	444	0.01	2.31	7.85174904141606	0.709559650897227	*	0.507538	ESN33942.1/5.6e-77/MFS transporter, OHS family, lactose permease [Klebsiella pneumoniae MGH 19]	CP022997.1/0.0/CP022997.1 Klebsiella pneumoniae strain 721005, complete genome	sp|P47234|LACY_CITFR/1.2e-30/Lactose permease OS=Citrobacter freundii GN=lacY PE=3 SV=1	kpa:KPNJ1_00982/4.7e-76/Raffinose permease; K02532 MFS transporter, OHS family, lactose permease	NA	Unigene1411_All/1.5e-43/LacY proton/sugar symporter	biological_process:GO:0006810//transport;cellular_component:GO:0016021//integral component of membrane;
Unigene1775_All	447	0.01	2.28	7.83289001416474	0.720729189726595	*	0.507538	WP_073901032.1/3.0e-78/FAD-binding protein [Klebsiella pneumoniae] >OKO66480.1 3-oxosteroid 1-dehydrogenase [Klebsiella pneumoniae] >ONG05821.1 3-oxosteroid 1-dehydrogenase [Klebsiella pneumoniae] >OUM19090.1 3-oxosteroid 1-dehydrogenase [Klebsiella pneumoniae] >OXV29035.1 3-oxosteroid 1-dehydrogenase [Klebsiella pneumoniae]	CP022997.1/0.0/CP022997.1 Klebsiella pneumoniae strain 721005, complete genome	sp|P71864|3O1D1_MYCTU/8.8e-10/3-oxosteroid 1-dehydrogenase OS=Mycobacterium tuberculosis (strain ATCC 25618 / H37Rv) GN=kstD PE=1 SV=3	kpv:KPNIH29_05850/4.6e-79/3-oxosteroid 1-dehydrogenase	NA	Unigene1775_All/4.7e-09/FAD binding domain	NA
CL20.Contig1_All	6013	0.01	2.23	7.8008998999203	3.98787039153439e-05	Up	4.39736e-06	WP_023302305.1/0.0e+00/pyruvate dehydrogenase (acetyl-transferring), homodimeric type [Klebsiella pneumoniae] >ESL97737.1 pyruvate dehydrogenase E1 component [Klebsiella pneumoniae UCICRE 7] >ESN47739.1 pyruvate dehydrogenase E1 component [Klebsiella pneumoniae MGH 18] >EZR21947.1 pyruvate dehydrogenase E1 component [Klebsiella pneumoniae UCI 64] >KDH34386.1 pyruvate dehydrogenase E1 component [K…	CP022997.1/0.0/CP022997.1 Klebsiella pneumoniae strain 721005, complete genome	sp|P0AFG8|ODP1_ECOLI/0.0e+00/Pyruvate dehydrogenase E1 component OS=Escherichia coli (strain K12) GN=aceE PE=1 SV=2	cro:ROD_01201/0.0e+00/aceE; pyruvate dehydrogenase E1 component; K00163 pyruvate dehydrogenase E1 component [EC:1.2.4.1]	At1g48030/2.4e-97/[C] KOG1335 Dihydrolipoamide dehydrogenase	CL20.Contig1_All/4.1e-16/Transketolase, thiamine diphosphate binding domain	molecular_function:GO:0004739//pyruvate dehydrogenase (acetyl-transferring) activity;
Unigene1041_All	457	0.01	2.21	7.78790255939143	0.739728003401361	*	0.507538	WP_004153952.1/9.6e-64/MULTISPECIES: hypothetical protein [Klebsiella] >YP_005226562.1 hypothetical protein KPHS_22620 [Klebsiella pneumoniae subsp. pneumoniae HS11286] >AEW60960.1 hypothetical protein KPHS_22620 [Klebsiella pneumoniae subsp. pneumoniae HS11286] >EJJ51166.1 hypothetical protein KPNIH6_22436 [Klebsiella pneumoniae subsp. pneumoniae KPNIH6] >EJJ66580.1 hypothetical protein KPNIH9_2…	CP022997.1/0.0/CP022997.1 Klebsiella pneumoniae strain 721005, complete genome	NA	kpq:KPR0928_11335/1.5e-64/peptidase	NA	Unigene1041_All/8.4e-06/Protein of unknown function (DUF2570)	NA
Unigene1653_All	1115	0.01	2.19	7.77478705960117	0.352649202555911	*	0.1287972	WP_002893604.1/1.1e-153/MULTISPECIES: transketolase, partial [Klebsiella] >YP_005225735.1 putative transketolase C-terminal subunit, partial [Klebsiella pneumoniae subsp. pneumoniae HS11286] >AEW60133.1 putative transketolase C-terminal subunit [Klebsiella pneumoniae subsp. pneumoniae HS11286] >EJJ46633.1 putative transketolase C-terminal subunit [Klebsiella pneumoniae subsp. pneumoniae KPNIH2] >…	CP022997.1/0.0/CP022997.1 Klebsiella pneumoniae strain 721005, complete genome	sp|Q74FC3|DXS1_GEOSL/5.6e-37/1-deoxy-D-xylulose-5-phosphate synthase 1 OS=Geobacter sulfurreducens (strain ATCC 51573 / DSM 12127 / PCA) GN=dxs1 PE=3 SV=1	kph:KPNIH24_21630/1.7e-154/transketolase; K00615 transketolase [EC:2.2.1.1]	Hs14149797/2.7e-23/[G] KOG0523 Transketolase	Unigene1653_All/3.6e-26/Transketolase, C-terminal domain	biological_process:GO:0008152//metabolic process;molecular_function:GO:0008661//1-deoxy-D-xylulose-5-phosphate synthase activity;GO:0003824//catalytic activity;GO:0004802//transketolase activity;
Unigene2272_All	461	0.01	2.19	7.77478705960117	0.702681851373183	*	0.507538	WP_004213436.1/2.9e-68/type II secretion system protein GspF [Klebsiella pneumoniae] >EMB09546.1 general secretion pathway protein F [Klebsiella pneumoniae hvKP1] >AGX36438.1 general secretion pathway protein F [Klebsiella pneumoniae CG43] >ESM09126.1 general secretion pathway protein F [Klebsiella pneumoniae UCICRE 6] >ESM60458.1 general secretion pathway protein F [Klebsiella pneumoniae MGH 48]…	CP022997.1/0.0/CP022997.1 Klebsiella pneumoniae strain 721005, complete genome	sp|P15745|GSPF_KLEPN/6.4e-64/Type II secretion system protein F OS=Klebsiella pneumoniae GN=pulF PE=3 SV=1	kpi:D364_00750/4.4e-69/general secretion pathway protein F; K02455 general secretion pathway protein F	NA	Unigene2272_All/1.5e-25/Type II secretion system (T2SS), protein F	biological_process:GO:0015628//protein secretion by the type II secretion system;cellular_component:GO:0016021//integral component of membrane;GO:0015627//type II protein secretion system complex;GO:0005886//plasma membrane;molecular_function:GO:0008565//protein transporter activity;
Unigene1315_All	796	0.01	2.17	7.76155123244448	0.52169670952381	*	0.255674	WP_032444473.1/3.9e-129/GntR family transcriptional regulator [Klebsiella pneumoniae] >KEF83421.1 GntR family transcriptional regulator [Klebsiella pneumoniae UHKPC05]	CP022997.1/0.0/CP022997.1 Klebsiella pneumoniae strain 721005, complete genome	sp|P39399|LGOR_ECOLI/3.3e-108/Probable HTH-type transcriptional regulator LgoR OS=Escherichia coli (strain K12) GN=lgoR PE=2 SV=2	koe:A225_0727/1.3e-121/Regulator of L-galactonate catabolism YjjM	NA	Unigene1315_All/1.5e-12/Bacterial regulatory proteins, gntR family	biological_process:GO:0006351//transcription, DNA-templated;molecular_function:GO:0003677//DNA binding;GO:0003700//DNA binding transcription factor activity;
Unigene493_All	1127	0.01	2.17	7.76155123244448	0.356061936774194	*	0.1287972	ETX31155.1/3.3e-89/hypothetical protein SPFCAV_04522 [Salmonella enterica subsp. enterica serovar Gallinarum/pullorum str. FCAV198]	CP022997.1/0.0/CP022997.1 Klebsiella pneumoniae strain 721005, complete genome	NA	kpg:KPNIH32_09130/3.7e-85/tail assembly protein; K06906 uncharacterized protein	NA	Unigene493_All/3.9e-45/Phage P2 GpU	NA
Unigene706_All	467	0.01	2.15	7.74819284958946	0.736596216765453	*	0.507538	WP_062955137.1/2.6e-80/hypothetical protein [Klebsiella pneumoniae] >OHY23967.1 hypothetical protein BLJ30_26115 [Klebsiella pneumoniae] >OIK29980.1 hypothetical protein BLJ97_26875 [Klebsiella pneumoniae] >OXM91291.1 hypothetical protein CGQ20_16950 [Klebsiella pneumoniae] >OXM95064.1 hypothetical protein CGQ21_17570 [Klebsiella pneumoniae] >OZJ07199.1 hypothetical protein CEP05_27220 [Klebsiell…	CP022997.1/0.0/CP022997.1 Klebsiella pneumoniae strain 721005, complete genome	NA	kpc:KPNIH10_27405/3.8e-76/hypothetical protein	NA	NA	NA
Unigene2185_All	471	0.01	2.12	7.7279204545632	0.731640144659378	*	0.507538	WP_073546796.1/7.5e-80/diol dehydratase reactivase subunit alpha [Klebsiella pneumoniae] >OSV20221.1 diol dehydratase reactivase subunit alpha [Klebsiella pneumoniae] >OVR79902.1 diol dehydratase reactivase subunit alpha [Klebsiella pneumoniae]	CP022997.1/0.0/CP022997.1 Klebsiella pneumoniae strain 721005, complete genome	sp|O68195|DDRFA_KLEOK/2.0e-68/Diol dehydratase-reactivating factor alpha subunit OS=Klebsiella oxytoca (strain ATCC 8724 / DSM 4798 / JCM 20051 / NBRC 3318 / NRRL B-199 / KCTC 1686) GN=ddrA PE=1 SV=1	kpne:KU54_005085/1.1e-80/glycerol dehydratase	NA	Unigene2185_All/0.0073/Sporulation protein YtfJ (Spore_YtfJ)	NA
Unigene1375_All	837	0.01	2.04	7.6724253419715	0.519840137603796	*	0.255674	WP_014342075.1/2.3e-87/hypothetical protein [Klebsiella pneumoniae] >YP_005220810.1 hypothetical protein (plasmid) [Klebsiella pneumoniae subsp. pneumoniae HS11286] >AEW91911.1 hypothetical protein KPHS_p100030 (plasmid) [Klebsiella pneumoniae subsp. pneumoniae HS11286] >ONG10022.1 hypothetical protein BXT92_10435 [Klebsiella pneumoniae] >ASC26246.1 hypothetical protein AM386_31460 (plasmid) [Kle…	CP022128.1/0.0/CP022128.1 Klebsiella pneumoniae strain DHQP1605752_NV plasmid p1605752FIB_2, complete sequence	NA	kpm:KPHS_p100030/3.4e-88/hypothetical protein	NA	NA	NA
Unigene1382_All	485	0.01	2.04	7.6724253419715	0.712465300573301	*	0.507538	WP_004211717.1/2.6e-83/MFS transporter [Klebsiella pneumoniae] >EMB11267.1 major facilitator superfamily permease [Klebsiella pneumoniae hvKP1] >AGX36350.1 D-galactonate transporter [Klebsiella pneumoniae CG43] >ESL97784.1 MFS transporter, ACS family, D-galactonate transporter [Klebsiella pneumoniae UCICRE 7] >ESM09241.1 MFS transporter, ACS family, D-galactonate transporter [Klebsiella pneumonia…	CP022997.1/0.0/CP022997.1 Klebsiella pneumoniae strain 721005, complete genome	sp|P0AA77|DGOT_ECOL6/3.5e-36/D-galactonate transporter OS=Escherichia coli O6:H1 (strain CFT073 / ATCC 700928 / UPEC) GN=dgoT PE=3 SV=1	kpg:KPNIH32_04200/3.9e-84/D-galactonate transporter DgoT; K08194 MFS transporter, ACS family, D-galactonate transporter	At2g29650/2.5e-18/[G] KOG2532 Permease of the major facilitator superfamily	Unigene1382_All/3.2e-27/Major Facilitator Superfamily	biological_process:GO:0055085//transmembrane transport;cellular_component:GO:0016021//integral component of membrane;
Unigene890_All	493	0.01	1.99	7.63662462054365	0.703249904607922	*	0.507538	OKB41679.1/1.2e-88/6-phospho-beta-glucosidase [Klebsiella pneumoniae]	CP022997.1/0.0/CP022997.1 Klebsiella pneumoniae strain 721005, complete genome	sp|P17411|CHBF_ECOLI/1.8e-80/6-phospho-beta-glucosidase OS=Escherichia coli (strain K12) GN=chbF PE=1 SV=4	kpp:A79E_2952/1.8e-89/Chitobiose-specific 6-phospho-beta-glucosidase ChbF; K01222 6-phospho-beta-glucosidase [EC:3.2.1.86]	NA	Unigene890_All/6.5e-68/Family 4 glycosyl hydrolase	NA
Unigene855_All	494	0.01	1.99	7.63662462054365	0.698731029718876	*	0.507538	CDL44983.1/3.4e-91/Outer membrane protein N precursor [Klebsiella pneumoniae ISC21]	CP022997.1/0.0/CP022997.1 Klebsiella pneumoniae strain 721005, complete genome	sp|Q56110|OMPS1_SALTI/6.4e-78/Outer membrane protein S1 OS=Salmonella typhi GN=ompS1 PE=3 SV=1	sbv:N643_06220/6.1e-77/outer membrane porin protein C; K14062 outer membrane protein N	NA	Unigene855_All/1.1e-70/Gram-negative porin	biological_process:GO:0006811//ion transport;cellular_component:GO:0009279//cell outer membrane;GO:0046930//pore complex;molecular_function:GO:0015288//porin activity;
Unigene486_All	883	0.01	1.92	7.58496250072116	0.522318517282479	*	0.255674	KON71388.1/1.4e-103/Cytochrome c oxidase subunit 1-beta [Candidatus Hodgkinia cicadicola]	NA	sp|Q08855|COX1_RHILE/1.8e-94/Cytochrome c oxidase subunit 1 OS=Rhizobium leguminosarum GN=ctaD PE=2 SV=1	txi:TH3_17495/1.2e-94/cytochrome c oxidase, subunit I; K02274 cytochrome c oxidase subunit I [EC:1.9.3.1]	HsMi003/1.3e-148/[C] KOG4769 Cytochrome c oxidase, subunit I	NA	biological_process:GO:0009060//aerobic respiration;GO:0006119//oxidative phosphorylation;GO:0022900//electron transport chain;cellular_component:GO:0045277//respiratory chain complex IV;GO:0016021//integral component of membrane;GO:0005886//plasma membrane;molecular_function:GO:0020037//heme binding;GO:0005506//iron ion binding;GO:0004129//cytochrome-c oxidase activity;GO:0005507//copper ion bind…
CL9.Contig2_All	1469	0.01	1.77	7.467605550083	0.355488568115942	*	0.1287972	WP_086616194.1/2.3e-42/hypothetical protein [Klebsiella pneumoniae]	CP014004.1/0.0/CP014004.1 Klebsiella pneumoniae subsp. pneumoniae strain NUHL24835, complete genome	sp|A7MJ32|CSRA_CROS8/5.8e-26/Carbon storage regulator homolog OS=Cronobacter sakazakii (strain ATCC BAA-894) GN=csrA PE=3 SV=1	eas:Entas_3403/2.8e-24/carbon storage regulator, CsrA; K03563 carbon storage regulator	NA	NA	NA
Unigene1504_All	1777	0.01	1.75	7.45121111183233	0.219345346745562	*	0.0648822	WP_060598440.1/0.0e+00/porphyrin biosynthesis protein [Klebsiella pneumoniae] >KSX52483.1 porphyrin biosynthesis protein [Klebsiella pneumoniae]	MF133442.1/0.0/MF133442.1 Klebsiella pneumoniae strain 11219 plasmid p11219-CTXM, complete sequence	sp|Q4L9P0|SRAP_STAHJ/1.8e-13/Serine-rich adhesin for platelets OS=Staphylococcus haemolyticus (strain JCSC1435) GN=sraP PE=3 SV=1	kpx:PMK1_b00073/0.0e+00/cobT; Aerobic cobaltochelatase subunit CobT	Hs16445033/2.8e-14/[S] KOG3854 SPRT-like metalloprotease	Unigene1504_All/1.4e-38/Cobalamin biosynthesis protein CobT	NA
Unigene1771_All	545	0.01	1.74	7.44294349584873	0.702114715092817	*	0.507538	WP_047718490.1/3.5e-97/cellulose synthase [Klebsiella pneumoniae] >AKL29518.1 cellulose synthase [Klebsiella pneumoniae] >ALR25542.1 cellulose synthase [Klebsiella pneumoniae] >SLX01781.1 cellulose synthase operon protein C [Klebsiella pneumoniae] >SLY60873.1 cellulose synthase operon protein C [Klebsiella pneumoniae] >OVV61060.1 cellulose synthase [Klebsiella pneumoniae] >OVV64369.1 cellulose sy…	CP022997.1/0.0/CP022997.1 Klebsiella pneumoniae strain 721005, complete genome	sp|Q9WX63|BCSC3_KOMXY/2.5e-14/Cellulose synthase 1 operon protein C OS=Komagataeibacter xylinus GN=bcsCI PE=3 SV=1	kph:KPNIH24_25150/5.3e-98/cellulose synthase; K20543 cellulose synthase operon protein C	NA	Unigene1771_All/0.011/Tetratricopeptide repeat	biological_process:GO:0006011//UDP-glucose metabolic process;GO:0030244//cellulose biosynthetic process;cellular_component:GO:0019867//outer membrane;
Unigene1415_All	555	0.01	1.70	7.4093909361377	0.721925420746888	*	0.507538	EJK90206.1/4.7e-81/hypothetical protein UUU_33260 [Klebsiella pneumoniae subsp. pneumoniae DSM 30104]	CP022997.1/0.0/CP022997.1 Klebsiella pneumoniae strain 721005, complete genome	sp|Q45400|PTEC_GEOSE/3.3e-14/PTS system cellobiose-specific EIIC component OS=Geobacillus stearothermophilus GN=celB PE=3 SV=1	kva:Kvar_0992/5.1e-72/PTS system, lactose/cellobiose family IIC subunit; K02761 PTS system, cellobiose-specific IIC component	NA	Unigene1415_All/0.089/Stretch-responsive small skeletal muscle X protein, Chisel	biological_process:GO:0009401//phosphoenolpyruvate-dependent sugar phosphotransferase system;cellular_component:GO:0016021//integral component of membrane;GO:0005886//plasma membrane;molecular_function:GO:0008982//protein-N(PI)-phosphohistidine-sugar phosphotransferase activity;
Unigene1707_All	568	0.01	1.65	7.36632221424582	0.714807010682005	*	0.507538	WP_050307205.1/4.6e-15/thymosin beta-4 [Salmonella enterica] >NP_067253.1 thymosin beta-4 [Mus musculus] >NP_066932.1 thymosin beta-4 [Homo sapiens] >NP_112398.1 thymosin beta-4 [Rattus norvegicus] >NP_001038020.1 thymosin beta-4 [Sus scrofa] >NP_001126333.1 thymosin beta-4 [Pongo abelii] >NP_001157420.1 thymosin beta-4 [Equus caballus] >NP_001232157.1 thymosin beta-4 [Taeniopygia guttata] >NP_00…	NA	NA	NA	Hs11056061/5.1e-18/[N] KOG4794 Thymosin beta	NA	biological_process:GO:2001028//positive regulation of endothelial cell chemotaxis;GO:0001649//osteoblast differentiation;GO:1905273//positive regulation of proton-transporting ATP synthase activity, rotational mechanism;GO:1901222//regulation of NIK/NF-kappaB signaling;GO:0007253//cytoplasmic sequestering of NF-kappaB;GO:0045893//positive regulation of transcription, DNA-templated;GO:0002576//pla…
Unigene108_All	570	0.01	1.64	7.35755200461808	0.727966637656904	*	0.507538	KMH46041.1/1.3e-78/regulatory protein AsnC, partial [Klebsiella pneumoniae]	CP022997.1/0.0/CP022997.1 Klebsiella pneumoniae strain 721005, complete genome	sp|P0ACI8|ASNC_ECO57/5.3e-76/Regulatory protein AsnC OS=Escherichia coli O157:H7 GN=asnC PE=3 SV=1	kpy:KPNIH31_00010/3.8e-78/transcriptional regulator; K03718 Lrp/AsnC family transcriptional regulator, regulator for asnA, asnC and gidA	NA	Unigene108_All/1e-17/Lrp/AsnC ligand binding domain	biological_process:GO:0006351//transcription, DNA-templated;cellular_component:GO:0005622//intracellular;molecular_function:GO:0043565//sequence-specific DNA binding;GO:0003700//DNA binding transcription factor activity;
Unigene1698_All	577	0.01	1.62	7.33985000288462	0.742886534585824	*	0.507538	OUH30943.1/5.5e-24/hypothetical protein AZ023_005259, partial [Klebsiella pneumoniae]	MF133442.1/0.0/MF133442.1 Klebsiella pneumoniae strain 11219 plasmid p11219-CTXM, complete sequence	NA	NA	NA	NA	NA
Unigene346_All	576	0.01	1.62	7.33985000288462	0.740357559148936	*	0.507538	WP_017454571.1/3.7e-36/hypothetical protein [Herbaspirillum rubrisubalbicans]	NA	NA	NA	Hs4504349/1.0e-82/[C] KOG3378 Globins and related hemoproteins	Unigene346_All/9.4e-32/Globin	NA
Unigene1652_All	1031	0.01	1.60	7.32192809488736	0.514953273795535	*	0.255674	WP_032423057.1/8.9e-150/MULTISPECIES: hypothetical protein [Klebsiella] >EZQ89898.1 hypothetical protein AE77_05102 [Klebsiella pneumoniae CHS 21] >ANF44075.1 hypothetical protein WM86_26780 (plasmid) [Klebsiella pneumoniae] >SAT43836.1 Uncharacterised protein [Klebsiella pneumoniae] >ODP07643.1 hypothetical protein BAY54_20615 [Klebsiella pneumoniae] >SAT03261.1 Uncharacterised protein [Klebsiel…	CP021940.1/0.0/CP021940.1 Klebsiella pneumoniae strain AR_0145 plasmid tig00000209, complete sequence	NA	kpm:KPHS_p101210/1.3e-148/hypothetical protein	SPBC3D6.14c/8.1e-06/[GO] KOG4157 beta-1,6-N-acetylglucosaminyltransferase, contains WSC domain	NA	NA
Unigene1754_All	591	0.01	1.57	7.29462074889163	0.737220450847458	*	0.507538	WP_002916526.1/3.8e-105/MULTISPECIES: short chain dehydrogenase [Enterobacterales] >YP_005228729.1 short chain dehydrogenase [Klebsiella pneumoniae subsp. pneumoniae HS11286] >ABR78760.1 putative short-chain dehydrogenase [Klebsiella pneumoniae subsp. pneumoniae MGH 78578] >AEW63127.1 short chain dehydrogenase [Klebsiella pneumoniae subsp. pneumoniae HS11286] >EJJ42901.1 short chain dehydrogenase…	CP022997.1/0.0/CP022997.1 Klebsiella pneumoniae strain 721005, complete genome	sp|Q99RF5|Y2478_STAAM/1.9e-12/Uncharacterized oxidoreductase SAV2478 OS=Staphylococcus aureus (strain Mu50 / ATCC 700699) GN=SAV2478 PE=3 SV=1	kpg:KPNIH32_23160/5.8e-106/short-chain dehydrogenase	CE05752/1.8e-10/[R] KOG0725 Reductases with broad range of substrate specificities	Unigene1754_All/6.3e-34/short chain dehydrogenase	molecular_function:GO:0016491//oxidoreductase activity;
Unigene825_All	593	0.01	1.56	7.28540221886225	0.744794633561644	*	0.507538	WP_073511487.1/2.6e-101/MFS transporter [Klebsiella pneumoniae] >OKB43621.1 MFS transporter [Klebsiella pneumoniae]	CP022997.1/0.0/CP022997.1 Klebsiella pneumoniae strain 721005, complete genome	sp|Q9I6Q3|PCAK_PSEAE/5.6e-12/4-hydroxybenzoate transporter PcaK OS=Pseudomonas aeruginosa (strain ATCC 15692 / DSM 22644 / CIP 104116 / JCM 14847 / LMG 12228 / 1C / PRS 101 / PAO1) GN=pcaK PE=3 SV=1	kpx:PMK1_04160/3.9e-102/ydjE; Inner membrane metabolite transport protein YdjE; K08369 MFS transporter, putative metabolite:H+ symporter	Hs7662272/1.4e-07/[R] KOG0255 Synaptic vesicle transporter SVOP and related transporters (major facilitator superfamily)	Unigene825_All/2.6e-14/Sugar (and other) transporter	cellular_component:GO:0016021//integral component of membrane;molecular_function:GO:0022857//transmembrane transporter activity;
Unigene1576_All	634	0.01	1.43	7.15987133677839	0.722525026578073	*	0.507538	WP_002902169.1/5.7e-99/MULTISPECIES: DUF4123 domain-containing protein [Klebsiella] >YP_005226605.1 hypothetical protein KPHS_23050 [Klebsiella pneumoniae subsp. pneumoniae HS11286] >AEW61003.1 hypothetical protein KPHS_23050 [Klebsiella pneumoniae subsp. pneumoniae HS11286] >EJJ41057.1 hypothetical protein KPNIH2_12209 [Klebsiella pneumoniae subsp. pneumoniae KPNIH2] >EJJ47363.1 hypothetical pro…	CP022997.1/0.0/CP022997.1 Klebsiella pneumoniae strain 721005, complete genome	NA	kps:KPNJ2_03092/8.7e-100/hypothetical protein	NA	Unigene1576_All/1.5e-12/Domain of unknown function (DUF4123)	NA
Unigene1340_All	637	0.01	1.42	7.14974711950468	0.74352148034188	*	0.507538	WP_040164794.1/1.1e-94/porin [Klebsiella pneumoniae] >SAU71358.1 outer membrane protein [Klebsiella pneumoniae]	CP022997.1/0.0/CP022997.1 Klebsiella pneumoniae strain 721005, complete genome	sp|P76471|YFAZ_ECOLI/1.5e-50/Outer membrane protein YfaZ OS=Escherichia coli (strain K12) GN=yfaZ PE=3 SV=2	kpv:KPNIH29_23455/1.7e-95/porin	NA	Unigene1340_All/5.6e-57/YfaZ precursor	cellular_component:GO:0016021//integral component of membrane;
Unigene999_All	653	0.01	1.38	7.10852445677817	0.744157512403764	*	0.507538	WP_048328143.1/9.1e-108/MULTISPECIES: adenine methylase [Enterobacteriaceae] >KMK47604.1 adenine methylase [Klebsiella pneumoniae] >SAV87390.1 adenine-specific DNA methyltransferase [Klebsiella pneumoniae] >SAL91088.1 Adenine-specific methyltransferase [Klebsiella pneumoniae] >OVT91265.1 adenine methylase [Klebsiella pneumoniae] >OVV40083.1 adenine methylase [Klebsiella pneumoniae]	CP022997.1/0.0/CP022997.1 Klebsiella pneumoniae strain 721005, complete genome	sp|P43641|MTMU_MYCSP/1.7e-14/Modification methylase MunI OS=Mycoplasma sp. GN=munIM PE=3 SV=1	kpc:KPNIH10_19325/8.9e-108/adenine methylase	NA	Unigene999_All/2.6e-24/MT-A70	biological_process:GO:0006139//nucleobase-containing compound metabolic process;molecular_function:GO:0008168//methyltransferase activity;GO:0003676//nucleic acid binding;
CL71.Contig2_All	1172	0.01	1.38	7.10852445677817	0.51374588042204	*	0.255674	NA	CP022997.1/0.0/CP022997.1 Klebsiella pneumoniae strain 721005, complete genome	NA	kpc:KPNIH10_05045/2.4e-103/CI repressor	NA	CL71.Contig2_All/4.2e-26/Ash protein family	NA
Unigene693_All	657	0.01	1.37	7.09803208296053	0.704959588330632	*	0.507538	WP_072243948.1/2.3e-119/efflux RND transporter periplasmic adaptor subunit [Klebsiella pneumoniae]	CP022824.1/0.0/CP022824.1 Klebsiella sp. KPN1705 plasmid pKPN1705-1, complete sequence	sp|P77239|CUSB_ECOLI/3.0e-83/Cation efflux system protein CusB OS=Escherichia coli (strain K12) GN=cusB PE=1 SV=1	kpx:PMK1_a00113/3.5e-120/cusB; Cation efflux system protein CusB precursor; K07798 membrane fusion protein, Cu(I)/Ag(I) efflux system	NA	Unigene693_All/1.6e-30/Barrel-sandwich domain of CusB or HlyD membrane-fusion	biological_process:GO:0055085//transmembrane transport;cellular_component:GO:0016020//membrane;molecular_function:GO:0005215//transporter activity;
Unigene1328_All	678	0.01	1.32	7.04439411935845	0.711300189697465	*	0.507538	AOZ86919.1/5.6e-68/hypothetical protein A7K74_3 (plasmid) [Klebsiella pneumoniae subsp. pneumoniae]	MF437312.1/0.0/MF437312.1 Klebsiella pneumoniae strain CR-HvKP4 plasmid pKPC-CR-HvKP4, complete sequence	NA	koe:A225_NDM1p0565/1.3e-64/hypothetical protein	NA	Unigene1328_All/0.0069/Inhibitor of apoptosis-promoting Bax1	cellular_component:GO:0016021//integral component of membrane;
Unigene634_All	679	0.01	1.31	7.03342300153745	0.710719062091503	*	0.507538	WP_073511680.1/6.1e-123/ethanolamine permease [Klebsiella pneumoniae] >OKB49141.1 ethanolamine permease, partial [Klebsiella pneumoniae]	CP022997.1/0.0/CP022997.1 Klebsiella pneumoniae strain 721005, complete genome	sp|O87394|Y093_RHIME/3.5e-18/Uncharacterized transporter R00093 OS=Rhizobium meliloti (strain 1021) GN=R00093 PE=3 SV=1	kpnu:LI86_21080/9.2e-124/ethanolamin permease; K16238 ethanolamine permease	CE08887/6.5e-12/[E] KOG1286 Amino acid transporters	Unigene634_All/6.7e-22/Amino acid permease	cellular_component:GO:0016021//integral component of membrane;molecular_function:GO:0015171//amino acid transmembrane transporter activity;
Unigene1641_All	1785	0.01	1.30	7.02236781302845	0.35321344128	*	0.1287972	WP_074193573.1/3.7e-220/MULTISPECIES: uracil-DNA glycosylase [Klebsiella] >EZQ88058.1 DNA polymerase III subunit alpha [Klebsiella pneumoniae CHS 21] >SAQ18770.1 putative DNA polymerase III alpha subunit [Klebsiella oxytoca] >SBZ02158.1 putative DNA polymerase III alpha subunit [Klebsiella pneumoniae] >OXS89203.1 uracil-DNA glycosylase [Klebsiella pneumoniae] >OYG23937.1 uracil-DNA glycosylase [K…	CP022128.1/0.0/CP022128.1 Klebsiella pneumoniae strain DHQP1605752_NV plasmid p1605752FIB_2, complete sequence	sp|O68770|DPO3A_YERPE/1.3e-205/DNA polymerase III subunit alpha OS=Yersinia pestis GN=dnaE PE=3 SV=2	kpx:PMK1_b00077/2.4e-219/dnaE; DNA polymerase III subunit alpha; K02337 DNA polymerase III subunit alpha [EC:2.7.7.7]	NA	Unigene1641_All/4.5e-15/Helix-hairpin-helix motif	NA
Unigene689_All	686	0.01	1.30	7.02236781302845	0.705531331711273	*	0.507538	WP_077273996.1/9.5e-124/ABC transporter substrate-binding protein [Klebsiella pneumoniae] >APS96868.1 ABC transporter substrate-binding protein [Klebsiella pneumoniae]	CP022997.1/0.0/CP022997.1 Klebsiella pneumoniae strain 721005, complete genome	sp|P0AEN0|FLIY_ECOL6/5.1e-09/L-cystine-binding protein FliY OS=Escherichia coli O6:H1 (strain CFT073 / ATCC 700928 / UPEC) GN=fliY PE=3 SV=1	kpi:D364_09720/1.4e-124/ABC transporter substrate-binding protein; K02030 polar amino acid transport system substrate-binding protein	NA	Unigene689_All/3.5e-30/Bacterial extracellular solute-binding proteins, family 3	NA
Unigene2257_All	717	0.01	1.23	6.94251450533924	0.707252139837398	*	0.507538	WP_084456150.1/7.8e-129/nitrate ABC transporter, permease protein [Klebsiella pneumoniae] >ORC54502.1 nitrate ABC transporter, permease protein [Klebsiella pneumoniae subsp. pneumoniae]	CP022997.1/0.0/CP022997.1 Klebsiella pneumoniae strain 721005, complete genome	sp|Q48468|NASR_KLEOX/5.8e-88/Nitrate regulatory protein OS=Klebsiella oxytoca GN=nasR PE=1 SV=2	kpj:N559_2053/1.2e-129/nitrate regulatory protein	NA	Unigene2257_All/1.4e-36/Nitrate and nitrite sensing	biological_process:GO:0031564//transcription antitermination;GO:0006351//transcription, DNA-templated;molecular_function:GO:0003723//RNA binding;
Unigene278_All	728	0.01	1.21	6.9188632372746	0.706677605199025	*	0.507538	AHM80084.1/5.2e-128/L-fucose operon activator [Klebsiella pneumoniae 30684/NJST258_2] >AHM85718.1 L-fucose operon activator [Klebsiella pneumoniae 30660/NJST258_1] >OVV23646.1 DeoR family transcriptional regulator [Klebsiella pneumoniae] >OVV35649.1 DeoR family transcriptional regulator [Klebsiella pneumoniae] >OVV52280.1 DeoR family transcriptional regulator [Klebsiella pneumoniae] >OVV56792.1 D…	CP022997.1/0.0/CP022997.1 Klebsiella pneumoniae strain 721005, complete genome	sp|P77721|YDJF_ECOLI/3.8e-111/Uncharacterized HTH-type transcriptional regulator YdjF OS=Escherichia coli (strain K12) GN=ydjF PE=4 SV=1	kps:KPNJ2_03304/7.8e-129/L-fucose operon activator	NA	Unigene278_All/3.3e-47/DeoR C terminal sensor domain	NA
Unigene815_All	735	0.01	1.19	6.89481776330794	0.727357969899666	*	0.507538	WP_032416811.1/2.2e-126/Crp/Fnr family transcriptional regulator [Klebsiella pneumoniae] >KDH19494.1 hypothetical protein AE29_00499 [Klebsiella pneumoniae BIDMC 55]	CP022997.1/0.0/CP022997.1 Klebsiella pneumoniae strain 721005, complete genome	NA	kpg:KPNIH32_06965/3.3e-127/Crp/Fnr family transcriptional regulator	NA	Unigene815_All/7.7e-15/Winged helix-turn-helix DNA binding	molecular_function:GO:0003677//DNA binding;
Unigene1166_All	745	0.01	1.17	6.8703647195834	0.746072154373928	*	0.507538	NA	CP022997.1/0.0/CP022997.1 Klebsiella pneumoniae strain 721005, complete genome	sp|Q31ZS8|KITH_SHIBS/2.8e-101/Thymidine kinase OS=Shigella boydii serotype 4 (strain Sb227) GN=tdk PE=3 SV=1	kps:KPNJ2_02207/1.1e-117/Thymidine kinase; K00857 thymidine kinase [EC:2.7.1.21]	ECU01g0740i/2.7e-19/[F] KOG3125 Thymidine kinase	Unigene1166_All/5.5e-65/Thymidine kinase	NA
Unigene145_All	763	0.01	1.14	6.83289001416474	0.729187034367142	*	0.507538	WP_072242311.1/2.3e-139/cellulose biosynthesis cyclic di-GMP-binding regulatory protein BcsB, partial [Klebsiella pneumoniae]	CP022997.1/0.0/CP022997.1 Klebsiella pneumoniae strain 721005, complete genome	sp|Q93IN1|BCSB_SALTY/2.0e-17/Cyclic di-GMP-binding protein OS=Salmonella typhimurium (strain LT2 / SGSC1412 / ATCC 700720) GN=bcsB PE=3 SV=1	kpz:KPNIH27_24080/3.5e-140/cellulose synthase; K20541 cellulose synthase operon protein B	NA	Unigene145_All/4.7e-54/Bacterial cellulose synthase subunit	biological_process:GO:0006011//UDP-glucose metabolic process;cellular_component:GO:0016021//integral component of membrane;
Unigene859_All	790	0.01	1.09	6.76818432477693	0.706104003246753	*	0.507538	KLF72773.1/7.3e-144/hypothetical protein YA38_07830, partial [[Enterobacter] aerogenes]	CP012427.1/0.0/CP012427.1 Klebsiella pneumoniae strain KP5 plasmid pSg1-1, complete sequence	NA	kpx:PMK1_b00043/1.2e-138/chromosome segregation protein SMC	NA	Unigene859_All/0.011/Phage capsid scaffolding protein (GPO) serine peptidase	NA
CL56.Contig1_All	2357	0.01	0.97	6.59991284218713	0.356637157996769	*	0.1287972	NA	CP022997.1/0.0/CP022997.1 Klebsiella pneumoniae strain 721005, complete genome	NA	ddl:Desdi_0739/1.8e-238/transposase family protein	NA	CL56.Contig1_All/1.4e-54/Transposase DDE domain group 1	NA
Unigene1502_All	883	0.01	0.96	6.58496250072116	0.739099517417162	*	0.507538	WP_021313773.1/5.0e-101/MULTISPECIES: hypothetical protein [Klebsiella] >ESL15995.1 hypothetical protein L478_05320 [Klebsiella pneumoniae BIDMC 41] >ESL60397.1 hypothetical protein L457_05045 [Klebsiella pneumoniae BIDMC 21] >EWC99814.1 hypothetical protein X657_5200 [Klebsiella pneumoniae NB60] >EWD87255.1 hypothetical protein P815_05109 [Klebsiella pneumoniae BIDMC 53] >EWE18560.1 hypothetical…	MF144193.1/0.0/MF144193.1 Klebsiella pneumoniae strain 205880 plasmid p205880-NR1, complete sequence	NA	kpx:PMK1_b00096/7.6e-102/hypothetical protein	NA	Unigene1502_All/0.027/Crossover junction endodeoxyribonuclease RuvC	molecular_function:GO:0003676//nucleic acid binding;
Unigene491_All	883	0.01	0.96	6.58496250072116	0.735350914623838	*	0.507538	WP_002906702.1/1.4e-90/MULTISPECIES: N-acetyltransferase [Enterobacterales] >YP_005227170.1 putative acyltransferase [Klebsiella pneumoniae subsp. pneumoniae HS11286] >BAH63604.1 putative acyltransferase [Klebsiella pneumoniae subsp. pneumoniae NTUH-K2044] >AEJ98375.1 putative acyltransferase [Klebsiella pneumoniae KCTC 2242] >AEW61568.1 putative acyltransferase [Klebsiella pneumoniae subsp. pneu…	CP022997.1/0.0/CP022997.1 Klebsiella pneumoniae strain 721005, complete genome	NA	kpi:D364_09735/2.1e-91/N-acetyltransferase	NA	Unigene491_All/4.3e-12/Acetyltransferase (GNAT) family	molecular_function:GO:0008080//N-acetyltransferase activity;GO:0016740//transferase activity;
Unigene503_All	901	0.01	0.94	6.55458885167764	0.724933443333333	*	0.507538	WP_077256696.1/4.1e-167/DNA helicase [Klebsiella pneumoniae]	MF150084.1/0.0/MF150084.1 Klebsiella pneumoniae strain A64477 plasmid pKP64477a, complete sequence	sp|P22706|TRAI2_ECOLX/2.3e-86/Multifunctional conjugation protein TraI OS=Escherichia coli GN=traI PE=3 SV=1	kpg:KPNIH32_29185/6.2e-168/conjugal transfer protein TraI	At3g19020/1.5e-08/[M] LSE0601 A Pollen extensin-like protein (Pex)	Unigene503_All/1.8e-45/DNA helicase TraI	NA
Unigene1689_All	956	0.01	0.87	6.44294349584873	0.740988187393526	*	0.507538	CDL51903.1/6.3e-142/Ribose ABC transport system, ATP-binding protein RbsA (TC 3.A.1.2.1) [Klebsiella pneumoniae ISC21]	CP022997.1/0.0/CP022997.1 Klebsiella pneumoniae strain 721005, complete genome	sp|Q6VMN4|XYLG_THEP3/2.7e-56/Xylose import ATP-binding protein XylG OS=Thermoanaerobacter pseudethanolicus (strain ATCC 33223 / 39E) GN=xylG PE=3 SV=1	kpu:KP1_1539/9.5e-143/probable ribose ABC transport system ATP-binding component; K17204 erythritol transport system ATP-binding protein	7293943/7.5e-22/[IR] KOG0059 Lipid exporter ABCA1 and related proteins, ABC superfamily	Unigene1689_All/3.7e-29/ABC transporter	NA
Unigene1344_All	967	0.01	0.86	6.4262647547021	0.699855295253419	*	0.507538	AHM81038.1/6.8e-152/Shikimate 5-dehydrogenase [Klebsiella pneumoniae 30684/NJST258_2] >AHM86713.1 Shikimate 5-dehydrogenase [Klebsiella pneumoniae 30660/NJST258_1]	CP022997.1/0.0/CP022997.1 Klebsiella pneumoniae strain 721005, complete genome	sp|Q1AWA3|AROE_RUBXD/1.2e-32/Shikimate dehydrogenase (NADP(+)) OS=Rubrobacter xylanophilus (strain DSM 9941 / NBRC 16129) GN=aroE PE=3 SV=1	kps:KPNJ2_04258/1.0e-152/Shikimate 5-dehydrogenase; K00014 shikimate dehydrogenase [EC:1.1.1.25]	NA	Unigene1344_All/1.3e-19/Shikimate dehydrogenase substrate binding domain	NA
CL21.Contig1_All	993	0.01	0.85	6.4093909361377	0.723125629260183	*	0.507538	WP_071008346.1/2.1e-156/electron transport complex subunit RsxC [Klebsiella pneumoniae] >SBF33914.1 electron transport complex protein RnfC [Klebsiella pneumoniae]	CP006918.1/0.0/CP006918.1 Klebsiella pneumoniae 30684/NJST258_2, complete genome	sp|B5XWP9|ETCC_KLEP3/2.7e-136/Electron transport complex subunit C OS=Klebsiella pneumoniae (strain 342) GN=rnfC PE=3 SV=1	kps:KPNJ2_02460/1.0e-155/Electron transport complex protein rnfC; K03615 electron transport complex protein RnfC	Hs4505877/2.9e-08/[Z] KOG0516 Dystonin, GAS (Growth-arrest-specific protein), and related proteins	CL21.Contig1_All/2.9e-05/4Fe-4S binding domain	NA
Unigene64_All	1029	0.01	0.80	6.32192809488736	0.718348581337737	*	0.507538	WP_004200255.1/1.9e-189/NAD-dependent epimerase [Klebsiella pneumoniae] >YP_005227437.1 NAD dependent epimerase/dehydratase [Klebsiella pneumoniae subsp. pneumoniae HS11286] >AEW61835.1 NAD dependent epimerase/dehydratase [Klebsiella pneumoniae subsp. pneumoniae HS11286] >EMR21860.1 NAD dependent epimerase/dehydratase [Klebsiella pneumoniae ATCC BAA-2146] >AGT23853.1 hypothetical protein N559_213…	CP022997.1/0.0/CP022997.1 Klebsiella pneumoniae strain 721005, complete genome	NA	kva:Kvar_2044/9.2e-176/NAD-dependent epimerase/dehydratase	NA	Unigene64_All/7.4e-12/NAD(P)H-binding	NA
Unigene434_All	1112	0.01	0.73	6.18982455888002	0.729798768456376	*	0.507538	WP_062955064.1/5.5e-206/oligosaccharide repeat unit polymerase [Klebsiella pneumoniae] >BAT23880.1 O-antigen and lipid-linked capsular repeat unit polymerase [Klebsiella sp. 9682] >CZQ24504.1 Uncharacterised protein [Klebsiella pneumoniae] >OHY25320.1 hypothetical protein BLJ30_19525 [Klebsiella pneumoniae] >OIK32031.1 hypothetical protein BLJ97_16775 [Klebsiella pneumoniae] >OZI97442.1 oligosacc…	CP022882.1/0.0/CP022882.1 Klebsiella pneumoniae strain 911021, complete genome	NA	ecx:EcHS_A2186/1.1e-203/putative membrane protein	NA	NA	cellular_component:GO:0016021//integral component of membrane;
Unigene682_All	1259	0.01	0.64	6	0.715983647736626	*	0.507538	AHM76824.1/2.3e-232/Putative sugar efflux transporter [Klebsiella pneumoniae 30684/NJST258_2] >AHM82449.1 Putative sugar efflux transporter [Klebsiella pneumoniae 30660/NJST258_1]	CP022997.1/0.0/CP022997.1 Klebsiella pneumoniae strain 721005, complete genome	sp|B5RG43|NEPI_SALG2/5.5e-174/Purine ribonucleoside efflux pump NepI OS=Salmonella gallinarum (strain 287/91 / NCTC 13346) GN=nepI PE=3 SV=1	kpe:KPK_0035/3.8e-216/nepI; nucleoside efflux permease; K03445 MFS transporter, DHA1 family, purine ribonucleoside efflux pump	NA	Unigene682_All/2.9e-29/Major Facilitator Superfamily	NA
Unigene193_All	1766	0.01	0.58	5.85798099512757	0.719536916459884	*	0.507538	AHM80867.1/2.3e-121/hypothetical protein KPNJ2_04087 [Klebsiella pneumoniae 30684/NJST258_2] >AHM86471.1 hypothetical protein KPNJ1_04065 [Klebsiella pneumoniae 30660/NJST258_1]	CP022997.1/0.0/CP022997.1 Klebsiella pneumoniae strain 721005, complete genome	sp|P0ADL3|YICN_ECOLI/1.0e-56/Uncharacterized protein YicN OS=Escherichia coli (strain K12) GN=yicN PE=4 SV=2	kpne:KU54_019675/3.5e-122/FAD-dependent oxidoreductase; K09471 gamma-glutamylputrescine oxidase [EC:1.4.3.-]	NA	Unigene193_All/3.4e-08/FAD dependent oxidoreductase	molecular_function:GO:0016491//oxidoreductase activity;
Unigene51_All	1648	0.01	0.47	5.55458885167764	0.745432846615253	*	0.507538	WP_002910193.1/1.4e-285/MULTISPECIES: nitrate reductase subunit beta [Enterobacterales] >YP_005227508.1 nitrate reductase 1, Fe-S (beta) subunit [Klebsiella pneumoniae subsp. pneumoniae HS11286] >ABR77639.1 nitrate reductase 1, Fe-S (beta) subunit [Klebsiella pneumoniae subsp. pneumoniae MGH 78578] >ACI09532.1 nitrate reductase 1, beta subunit [Klebsiella pneumoniae 342] >BAH63940.1 nitrate reduc…	CP022997.1/0.0/CP022997.1 Klebsiella pneumoniae strain 721005, complete genome	sp|P11349|NARH_ECOLI/9.4e-267/Respiratory nitrate reductase 1 beta chain OS=Escherichia coli (strain K12) GN=narH PE=1 SV=3	kpc:KPNIH10_15800/2.1e-286/narH; nitrate reductase; K00371 nitrate reductase / nitrite oxidoreductase, beta subunit [EC:1.7.5.1 1.7.99.-]	NA	Unigene51_All/4.7e-37/4Fe-4S dicluster domain	biological_process:GO:0042126//nitrate metabolic process;cellular_component:GO:0009325//nitrate reductase complex;molecular_function:GO:0008940//nitrate reductase activity;
Unigene788_All	1703	0.01	0.46	5.52356195605701	0.728576324958124	*	0.507538	WP_077265603.1/3.0e-251/right-handed parallel beta-helix repeat-containing protein [Klebsiella pneumoniae] >OXM95077.1 hypothetical protein CGQ20_03325 [Klebsiella pneumoniae] >OXM98573.1 hypothetical protein CGQ21_04585 [Klebsiella pneumoniae] >OZJ10697.1 hypothetical protein CEP05_10255 [Klebsiella pneumoniae] >OZJ38163.1 hypothetical protein CEP00_05550 [Klebsiella pneumoniae] >OZJ59983.1 hypo…	CP022997.1/0.0/CP022997.1 Klebsiella pneumoniae strain 721005, complete genome	NA	smaf:D781_1969/2.7e-39/parallel beta-helix repeat (two copies)	NA	Unigene788_All/4.1e-09/Right handed beta helix region	NA
CL37.Contig2_All	6814	0.01	0.32	5	0.529897504232164	*	0.255674	WP_004178082.1/1.2e-290/MULTISPECIES: group II intron reverse transcriptase/maturase [Enterobacterales] >NP_941260.1 putative reverse transcriptase/maturase (plasmid) [Serratia marcescens] >YP_005226014.1 putative reverse transcriptase/maturase [Klebsiella pneumoniae subsp. pneumoniae HS11286] >YP_005226364.1 putative reverse transcriptase/maturase [Klebsiella pneumoniae subsp. pneumoniae HS11286…	CP022997.1/0.0/CP022997.1 Klebsiella pneumoniae strain 721005, complete genome	sp|Q9RTF6|DGT1B_DEIRA/8.5e-96/Deoxyguanosinetriphosphate triphosphohydrolase-like protein 2 OS=Deinococcus radiodurans (strain ATCC 13939 / DSM 20539 / JCM 16871 / LMG 4051 / NBRC 15346 / NCIMB 9279 / R1 / VKM B-1422) GN=DR_1808 PE=3 SV=1	kpx:PMK1_ndm00013/1.8e-291/ltrA_1; Group II intron-encoded protein LtrA	SPMi005/5.9e-28/[A] KOG4768 Mitochondrial mRNA maturase	CL37.Contig2_All/3.5e-51/Reverse transcriptase (RNA-dependent DNA polymerase)	molecular_function:GO:0003964//RNA-directed DNA polymerase activity;
Unigene1260_All	2682	0.01	0.28	4.8073549220576	0.699292710610933	*	0.507538	BAT23878.1/0.0e+00/hypothetical protein [Klebsiella sp. 9682] >CZQ24502.1 Uncharacterised protein [Klebsiella pneumoniae]	CP022997.1/0.0/CP022997.1 Klebsiella pneumoniae strain 721005, complete genome	sp|Q48214|Y1696_HAEIN/3.5e-13/Uncharacterized glycosyltransferase HI_1696 OS=Haemophilus influenzae (strain ATCC 51907 / DSM 11121 / KW20 / Rd) GN=HI_1696 PE=3 SV=2	ecx:EcHS_A2187/7.1e-135/glycosyl transferase, group 2 family protein	CE05618/1.9e-06/[R] KOG2977 Glycosyltransferase	Unigene1260_All/0.025/Pectate lyase superfamily protein	NA
Unigene15_All	2891	0.01	0.26	4.70043971814109	0.721326809286899	*	0.507538	CQB88216.1/4.7e-15/putative serine/threonine-protein kinase [Chlamydia trachomatis]	NA	sp|Q8R9T6|PKN1_CALS4/2.6e-14/Probable serine/threonine-protein kinase Sps1 OS=Caldanaerobacter subterraneus subsp. tengcongensis (strain DSM 15242 / JCM 11007 / NBRC 100824 / MB4) GN=sps1 PE=3 SV=1	ddh:Desde_3303/2.7e-15/serine/threonine protein kinase; K12132 eukaryotic-like serine/threonine-protein kinase [EC:2.7.11.1]	7303111/3.4e-25/[T] KOG0695 Serine/threonine protein kinase	Unigene15_All/1.8e-65/Per os infectivity	cellular_component:GO:0016021//integral component of membrane;molecular_function:GO:0004674//protein serine/threonine kinase activity;GO:0005524//ATP binding;
Unigene458_All	649	1.41	18.09	3.68142534022245	0.00664186097841727	*	0.001077268	AHM79838.1/7.0e-84/hypothetical protein KPNJ2_03058 [Klebsiella pneumoniae 30684/NJST258_2] >AHM85466.1 hypothetical protein KPNJ1_03060 [Klebsiella pneumoniae 30660/NJST258_1]	CP022997.1/0.0/CP022997.1 Klebsiella pneumoniae strain 721005, complete genome	sp|P45265|LRP_HAEIN/1.3e-17/Leucine-responsive regulatory protein OS=Haemophilus influenzae (strain ATCC 51907 / DSM 11121 / KW20 / Rd) GN=lrp PE=3 SV=1	kpv:KPNIH29_11595/1.5e-83/AsnC family transcriptional regulator	NA	Unigene458_All/5e-17/Lrp/AsnC ligand binding domain	biological_process:GO:0006351//transcription, DNA-templated;cellular_component:GO:0005622//intracellular;molecular_function:GO:0043565//sequence-specific DNA binding;GO:0003700//DNA binding transcription factor activity;
Unigene1014_All	610	1.53	19.56	3.67630281225958	0.00661805502508961	*	0.001077268	WP_087823459.1/2.4e-102/DNA primase [Klebsiella pneumoniae] >OVT69709.1 DNA primase [Klebsiella pneumoniae] >OYG23917.1 DNA primase [Klebsiella pneumoniae subsp. pneumoniae]	MF133442.1/0.0/MF133442.1 Klebsiella pneumoniae strain 11219 plasmid p11219-CTXM, complete sequence	NA	kpx:PMK1_b00056/2.8e-100/DNA primase	NA	Unigene1014_All/8.9e-05/Toprim-like	molecular_function:GO:0016779//nucleotidyltransferase activity;
Unigene1165_All	491	2.04	18.04	3.14455828128389	0.0592584100275482	*	0.01255006	NA	CP016924.1/0.0/CP016924.1 Klebsiella pneumoniae isolate 23 plasmid pIncFIB_DHQP1400954, complete sequence	NA	kpm:KPHS_p101010/1.1e-70/hypothetical protein	NA	Unigene1165_All/0.035/Bacterial Ig-like domain (group 1)	NA
Unigene1196_All	589	1.60	12.59	2.97613447283165	0.0976236269326683	*	0.0228396	WP_050491799.1/1.7e-97/hypothetical protein [Klebsiella pneumoniae] >KEC97949.1 hypothetical protein P820_01626 [Klebsiella pneumoniae UCI 17] >KSX82618.1 hypothetical protein APT92_07475 [Klebsiella pneumoniae] >OHY24910.1 hypothetical protein BLJ30_20745 [Klebsiella pneumoniae] >OIK31492.1 hypothetical protein BLJ97_18650 [Klebsiella pneumoniae] >OXM91309.1 hypothetical protein CGQ20_17055 [Kle…	CP022997.1/0.0/CP022997.1 Klebsiella pneumoniae strain 721005, complete genome	NA	kqv:B8P98_19140/7.0e-19/hypothetical protein	NA	Unigene1196_All/0.037/Mitochondrial import receptor subunit TOM6 homolog	NA
Unigene792_All	1694	0.47	3.68	2.96897310437938	0.0973807820895522	*	0.0228396	WP_044816141.1/2.5e-125/chromosome partitioning protein ParB [Klebsiella pneumoniae] >AIT04590.1 putative chromosome-partitioning protein ParB (plasmid) [Klebsiella pneumoniae] >CEO83036.1 Probable chromosome-partitioning protein parB [Klebsiella pneumoniae] >SAT46326.1 Probable chromosome-partitioning protein parB [Klebsiella pneumoniae] >ODP07566.1 chromosome partitioning protein ParB [Klebsiel…	CP022128.1/0.0/CP022128.1 Klebsiella pneumoniae strain DHQP1605752_NV plasmid p1605752FIB_2, complete sequence	sp|P76068|YNAK_ECOLI/4.7e-11/Uncharacterized protein YnaK OS=Escherichia coli (strain K12) GN=ynaK PE=4 SV=1	kpx:PMK1_b00018/7.9e-116/ParB/RepB/Spo0J family partition protein	YHL028w/4.1e-07/[GO] KOG4157 beta-1,6-N-acetylglucosaminyltransferase, contains WSC domain	Unigene792_All/2e-19/ParB-like nuclease domain	NA
Unigene767_All	2228	25.76	164.26	2.67277670462323	9.78352424285714e-71	Up	1.598242e-72	ABR80010.1/5.9e-191/ornithine carbamoyltransferase [Klebsiella pneumoniae subsp. pneumoniae MGH 78578] >EEW38604.1 ornithine carbamoyltransferase [Klebsiella pneumoniae subsp. rhinoscleromatis ATCC 13884] >EJK92929.1 ornithine carbamoyltransferase [Klebsiella pneumoniae subsp. pneumoniae DSM 30104] >ESA97249.1 ornithine carbamoyltransferase [Klebsiella pneumoniae 909957]	CP022997.1/0.0/CP022997.1 Klebsiella pneumoniae strain 721005, complete genome	sp|Q08016|OTC_SALTY/5.9e-171/Ornithine carbamoyltransferase OS=Salmonella typhimurium (strain LT2 / SGSC1412 / ATCC 700720) GN=argI PE=3 SV=3	eal:EAKF1_ch1574/1.2e-172/argF; ornithine carbamoyltransferase subunit I; K00611 ornithine carbamoyltransferase [EC:2.1.3.3]	At1g75330/5.4e-47/[E] KOG1504 Ornithine carbamoyltransferase OTC/ARG3	Unigene767_All/5.4e-54/Aspartate/ornithine carbamoyltransferase, Asp/Orn binding domain	NA
Unigene1017_All	320	3.85	22.80	2.56610347346984	0.237765047080979	*	0.07366	BAH61327.1/2.1e-49/hypothetical protein KP1_0445 [Klebsiella pneumoniae subsp. pneumoniae NTUH-K2044] >EGF63289.1 hypothetical protein HMPREF9538_02271 [Klebsiella sp. MS 92-3] >ESB01481.1 hypothetical protein HMPREF1619_02281 [Klebsiella pneumoniae 909957] >AHM81775.1 hypothetical protein KPNJ2_05003 [Klebsiella pneumoniae 30684/NJST258_2] >AHM87457.1 hypothetical protein KPNJ1_05057 [Klebsiella…	CP022997.1/0.0/CP022997.1 Klebsiella pneumoniae strain 721005, complete genome	NA	kps:KPNJ2_05003/3.2e-50/hypothetical protein	NA	NA	NA
Unigene773_All	1316	1.23	6.68	2.44118978713481	0.0652670650681199	*	0.01397492	EJK91382.1/1.1e-157/hypothetical protein UUU_14070 [Klebsiella pneumoniae subsp. pneumoniae DSM 30104]	CP022997.1/0.0/CP022997.1 Klebsiella pneumoniae strain 721005, complete genome	sp|A6T799|RUTD_KLEP7/3.6e-136/Putative aminoacrylate hydrolase RutD OS=Klebsiella pneumoniae subsp. pneumoniae (strain ATCC 700721 / MGH 78578) GN=rutD PE=3 SV=1	kpb:FH42_01030/4.5e-135/aminoacrylate hydrolase; K09023 aminoacrylate hydrolase [EC:3.5.1.-]	NA	Unigene773_All/1.6e-17/alpha/beta hydrolase fold	biological_process:GO:0006212//uracil catabolic process;GO:0019740//nitrogen utilization;molecular_function:GO:0016811//hydrolase activity, acting on carbon-nitrogen (but not peptide) bonds, in linear amides;
Unigene979_All	1319	0.61	3.03	2.31243664591006	0.3525698	*	0.1300024	WP_002913291.1/1.1e-229/MULTISPECIES: beta-ketoacyl-[acyl-carrier-protein] synthase I [Enterobacterales] >YP_005228082.1 3-oxoacyl-ACP synthase [Klebsiella pneumoniae subsp. pneumoniae HS11286] >ABR78130.1 3-oxoacyl-(acyl carrier protein) synthase [Klebsiella pneumoniae subsp. pneumoniae MGH 78578] >BAH64513.1 3-oxoacyl-(acyl carrier protein) synthase [Klebsiella pneumoniae subsp. pneumoniae NTUH…	CP022997.1/0.0/CP022997.1 Klebsiella pneumoniae strain 721005, complete genome	sp|P0A953|FABB_ECOLI/1.8e-223/3-oxoacyl-[acyl-carrier-protein] synthase 1 OS=Escherichia coli (strain K12) GN=fabB PE=1 SV=1	kpo:KPN2242_16660/1.7e-230/3-oxoacyl-(acyl carrier protein) synthase I; K00647 3-oxoacyl-[acyl-carrier-protein] synthase I [EC:2.3.1.41]	At2g04540/6.4e-64/[IQ] KOG1394 3-oxoacyl-(acyl-carrier-protein) synthase (I and II)	Unigene979_All/1.2e-39/Beta-ketoacyl synthase, N-terminal domain	biological_process:GO:0008152//metabolic process;molecular_function:GO:0004315//3-oxoacyl-[acyl-carrier-protein] synthase activity;GO:0016740//transferase activity;
Unigene1201_All	652	1.40	6.92	2.30534521069176	0.35312854770206	*	0.1300024	AHM79963.1/3.2e-121/hypothetical protein KPNJ2_03183 [Klebsiella pneumoniae 30684/NJST258_2] >AHM85597.1 hypothetical protein KPNJ1_03191 [Klebsiella pneumoniae 30660/NJST258_1] >CDQ55729.1 licH [Klebsiella pneumoniae]	CP022997.1/0.0/CP022997.1 Klebsiella pneumoniae strain 721005, complete genome	sp|P46320|LICH_BACSU/3.1e-48/Probable 6-phospho-beta-glucosidase OS=Bacillus subtilis (strain 168) GN=licH PE=2 SV=1	kpi:D364_06780/4.8e-122/diacetylchitobiose-6-phosphate hydrolase; K01222 6-phospho-beta-glucosidase [EC:3.2.1.86]	NA	Unigene1201_All/1.4e-46/Family 4 glycosyl hydrolase C-terminal domain	NA
Unigene1360_All	839	1.03	5.09	2.30502131889248	0.353689069206349	*	0.1300024	WP_002923196.1/4.5e-136/MULTISPECIES: phosphonate utilization transcriptional regulator PhnR [Klebsiella] >YP_005229533.1 2-aminoethylphosphonate transporter repressor [Klebsiella pneumoniae subsp. pneumoniae HS11286] >AEW63931.1 2-aminoethylphosphonate transporter repressor [Klebsiella pneumoniae subsp. pneumoniae HS11286] >EJJ41639.1 2-aminoethylphosphonate transporter repressor [Klebsiella pne…	CP022997.1/0.0/CP022997.1 Klebsiella pneumoniae strain 721005, complete genome	sp|P0ACN0|YIHL_ECO57/2.9e-30/Uncharacterized HTH-type transcriptional regulator YihL OS=Escherichia coli O157:H7 GN=yihL PE=4 SV=1	kpc:KPNIH10_26000/6.9e-137/transcriptional regulator	NA	Unigene1360_All/9.9e-35/UTRA domain	biological_process:GO:0006351//transcription, DNA-templated;molecular_function:GO:0003677//DNA binding;GO:0003700//DNA binding transcription factor activity;
Unigene1565_All	383	2.90	14.31	2.30289886671173	0.351457592429022	*	0.1300024	WP_073579052.1/3.0e-58/phage N-6-adenine-methyltransferase [Klebsiella pneumoniae] >OSW59595.1 phage N-6-adenine-methyltransferase [Klebsiella pneumoniae]	CP016924.1/0.0/CP016924.1 Klebsiella pneumoniae isolate 23 plasmid pIncFIB_DHQP1400954, complete sequence	NA	eclx:LI66_23595/3.8e-50/adenine methyltransferase	NA	Unigene1565_All/1e-09/DNA N-6-adenine-methyltransferase (Dam)	molecular_function:GO:0003677//DNA binding;GO:0009007//site-specific DNA-methyltransferase (adenine-specific) activity;
Unigene536_All	533	1.82	8.97	2.30116953472057	0.352012817693523	*	0.1300024	EEW40253.1/1.4e-74/hypothetical protein HMPREF0484_3692 [Klebsiella pneumoniae subsp. rhinoscleromatis ATCC 13884]	CP022997.1/0.0/CP022997.1 Klebsiella pneumoniae strain 721005, complete genome	NA	kps:KPNJ2_03967/6.2e-75/hypothetical protein	NA	Unigene536_All/0.0018/F5/8 type C domain	NA
Unigene787_All	741	2.40	11.81	2.29890265378864	0.100674507317073	*	0.024082	WP_076027533.1/8.3e-150/phosphoadenosine phosphosulfate reductase [Klebsiella pneumoniae] >APV15606.1 phosphoadenosine phosphosulfate reductase [Klebsiella pneumoniae]	CP022997.1/0.0/CP022997.1 Klebsiella pneumoniae strain 721005, complete genome	sp|P77216|YBDN_ECOLI/1.0e-119/Uncharacterized protein YbdN OS=Escherichia coli (strain K12) GN=ybdN PE=4 SV=1	kpy:KPNIH31_07490/1.3e-150/hypothetical protein	NA	Unigene787_All/4.5e-39/Domain of unknown function (DUF3440)	biological_process:GO:0008152//metabolic process;molecular_function:GO:0003824//catalytic activity;
Unigene655_All	1023	2.46	11.30	2.19959255196331	0.040843385129683	*	0.00826876	WP_004151530.1/7.0e-147/MULTISPECIES: Cof-type HAD-IIB family hydrolase [Enterobacterales] >YP_005229574.1 sugar phosphatase [Klebsiella pneumoniae subsp. pneumoniae HS11286] >ABR79484.1 conserved protein, phophatase-like domain [Klebsiella pneumoniae subsp. pneumoniae MGH 78578] >BAH65889.1 putative hydrolase of the HAD superfamily [Klebsiella pneumoniae subsp. pneumoniae NTUH-K2044] >AEK00592.1…	CP022997.1/0.0/CP022997.1 Klebsiella pneumoniae strain 721005, complete genome	sp|P0A8Y7|YIDA_SHIFL/6.5e-141/Sugar phosphatase YidA OS=Shigella flexneri GN=yidA PE=3 SV=1	kom:HR38_05045/1.9e-141/sugar phosphatase	NA	Unigene655_All/8.4e-67/haloacid dehalogenase-like hydrolase	molecular_function:GO:0016787//hydrolase activity;GO:0050308//sugar-phosphatase activity;
Unigene1543_All	1377	2.93	12.13	2.04960698069826	0.0100215895050847	*	0.001724836	WP_081700597.1/2.1e-207/tRNA dihydrouridine synthase DusB [Arsenophonus nasoniae]	CP022997.1/0.0/CP022997.1 Klebsiella pneumoniae strain 721005, complete genome	sp|O52536|DUSB_KLEPN/2.3e-181/tRNA-dihydrouridine synthase B OS=Klebsiella pneumoniae GN=dusB PE=3 SV=1	kpz:KPNIH27_22940/6.1e-183/tRNA-dihydrouridine synthase B; K05540 tRNA-dihydrouridine synthase B [EC:1.-.-.-]	At4g38890/4.7e-25/[R] KOG2333 Uncharacterized conserved protein	Unigene1543_All/2.6e-116/Dihydrouridine synthase (Dus)	molecular_function:GO:0017150//tRNA dihydrouridine synthase activity;GO:0010181//FMN binding;GO:0050660//flavin adenine dinucleotide binding;GO:0000049//tRNA binding;
Unigene838_All	1497	0.53	2.11	1.99317873414399	0.50872691195795	*	0.22587	AHM80521.1/4.6e-272/ATP-dependent RNA helicase RhlE [Klebsiella pneumoniae 30684/NJST258_2] >AHM86159.1 ATP-dependent RNA helicase RhlE [Klebsiella pneumoniae 30660/NJST258_1]	CP022997.1/0.0/CP022997.1 Klebsiella pneumoniae strain 721005, complete genome	sp|P25888|RHLE_ECOLI/1.9e-221/ATP-dependent RNA helicase RhlE OS=Escherichia coli (strain K12) GN=rhlE PE=1 SV=3	kpa:KPNJ1_03753/6.9e-273/ATP-dependent RNA helicase RhlE; K11927 ATP-dependent RNA helicase RhlE [EC:3.6.4.13]	At3g01540/1.2e-79/[A] KOG0331 ATP-dependent RNA helicase	Unigene838_All/1.1e-50/DEAD/DEAH box helicase	NA
Unigene1016_All	294	8.86	35.04	1.98362417104616	0.227466552015355	*	0.0691424	WP_025368395.1/2.4e-31/competence protein ComEA [Klebsiella pneumoniae] >AHE46011.1 competence protein ComEA-related protein [Klebsiella pneumoniae subsp. pneumoniae Kp13]	CP022997.1/0.0/CP022997.1 Klebsiella pneumoniae strain 721005, complete genome	sp|P0AAR9|YBAV_SHIFL/2.4e-24/Uncharacterized protein YbaV OS=Shigella flexneri GN=ybaV PE=3 SV=1	kpb:FH42_22955/3.6e-32/competence protein ComEA; K02237 competence protein ComEA	NA	NA	biological_process:GO:0006281//DNA repair;molecular_function:GO:0003677//DNA binding;
Unigene164_All	377	2.97	11.73	1.98166817722774	0.507393420707733	*	0.22587	WP_080892727.1/2.7e-64/DNA primase [Klebsiella pneumoniae] >SLX22115.1 Zinc binding domain / DNA primase [Klebsiella pneumoniae] >SLZ90929.1 Zinc binding domain / DNA primase [Klebsiella pneumoniae]	CP022997.1/0.0/CP022997.1 Klebsiella pneumoniae strain 721005, complete genome	NA	kpne:KU54_021460/9.1e-65/DNA primase; K06919 putative DNA primase/helicase	NA	Unigene164_All/1.2e-10/Zinc-binding domain of primase-helicase	NA
Unigene149_All	593	1.58	6.24	1.98162147068515	0.505406240208877	*	0.22587	OKB40005.1/8.0e-111/outer membrane receptor protein [Klebsiella pneumoniae]	CP022997.1/0.0/CP022997.1 Klebsiella pneumoniae strain 721005, complete genome	sp|P05825|FEPA_ECOLI/7.2e-84/Ferrienterobactin receptor OS=Escherichia coli (strain K12) GN=fepA PE=1 SV=2	kpm:KPHS_02860/1.2e-111/outer membrane ferric enterobactin receptor; K19611 ferric enterobactin receptor	NA	Unigene149_All/7.6e-26/TonB dependent receptor	NA
Unigene1367_All	711	1.26	4.97	1.97982211806237	0.509396289473684	*	0.22587	WP_060528001.1/1.9e-127/hypothetical protein [Klebsiella pneumoniae] >KSW86278.1 hypothetical protein APT74_06495 [Klebsiella pneumoniae] >SLO54824.1 Uncharacterised protein [Klebsiella pneumoniae] >OVW35300.1 hypothetical protein BME52_09970 [Klebsiella pneumoniae]	CP021940.1/0.0/CP021940.1 Klebsiella pneumoniae strain AR_0145 plasmid tig00000209, complete sequence	NA	kpx:PMK1_b00026/2.9e-128/hypothetical protein	NA	NA	NA
Unigene1209_All	773	1.14	4.49	1.97768162057641	0.506066901960784	*	0.22587	PAU41110.1/7.7e-106/porphyrin biosynthesis protein, partial [Klebsiella pneumoniae]	CP022128.1/0.0/CP022128.1 Klebsiella pneumoniae strain DHQP1605752_NV plasmid p1605752FIB_2, complete sequence	NA	kpx:PMK1_b00074/1.2e-106/cobS; Aerobic cobaltochelatase subunit CobS; K09882 cobaltochelatase CobS [EC:6.6.1.2]	NA	Unigene1209_All/0.002/Radical SAM superfamily	molecular_function:GO:0051116//cobaltochelatase activity;GO:0005524//ATP binding;GO:0016887//ATPase activity;
Unigene1206_All	581	6.51	25.64	1.97766681345311	0.0394305204624277	*	0.00795972	KXA26060.1/3.4e-106/ribonucleoside-diphosphate reductase, beta subunit [Klebsiella pneumoniae]	MF144193.1/0.0/MF144193.1 Klebsiella pneumoniae strain 205880 plasmid p205880-NR1, complete sequence	sp|P69925|RIR2_ECO57/1.6e-67/Ribonucleoside-diphosphate reductase 1 subunit beta OS=Escherichia coli O157:H7 GN=nrdB PE=3 SV=2	kpx:PMK1_b00098/1.1e-101/nrdB; Ribonucleoside-diphosphate reductase 1 subunit beta; K00526 ribonucleoside-diphosphate reductase beta chain [EC:1.17.4.1]	NA	Unigene1206_All/3e-19/Ribonucleotide reductase, small chain	biological_process:GO:0009263//deoxyribonucleotide biosynthetic process;GO:0055114//oxidation-reduction process;molecular_function:GO:0004748//ribonucleoside-diphosphate reductase activity, thioredoxin disulfide as acceptor;
Unigene288_All	521	1.88	7.40	1.97679260883868	0.506729293193717	*	0.22587	WP_050597989.1/1.4e-74/Polarity suppression protein [Klebsiella pneumoniae]	CP022997.1/0.0/CP022997.1 Klebsiella pneumoniae strain 721005, complete genome	NA	kpw:KPNIH30_02950/2.1e-75/Polarity suppression protein	NA	Unigene288_All/1.4e-54/Phage polarity suppression protein (Psu)	NA
Unigene1007_All	727	1.23	4.84	1.97634873193535	0.508059291338583	*	0.22587	CDK91302.1/1.3e-139/putative outer membrane protein [Klebsiella pneumoniae IS33]	CP022997.1/0.0/CP022997.1 Klebsiella pneumoniae strain 721005, complete genome	sp|P33129|HTRE_ECOLI/9.9e-19/Outer membrane usher protein HtrE OS=Escherichia coli (strain K12) GN=htrE PE=1 SV=3	kpg:KPNIH32_06820/2.0e-140/membrane protein	NA	Unigene1007_All/2.2e-27/PapC N-terminal domain	NA
Unigene1527_All	2771	0.83	3.00	1.85377925914896	0.146000299774266	*	0.0377352	WP_073511358.1/0.0e+00/DNA mismatch repair protein MutS [Klebsiella pneumoniae] >OKB48199.1 DNA mismatch repair protein MutS [Klebsiella pneumoniae]	CP022997.1/0.0/CP022997.1 Klebsiella pneumoniae strain 721005, complete genome	sp|A8ANU8|MUTS_CITK8/0.0e+00/DNA mismatch repair protein MutS OS=Citrobacter koseri (strain ATCC BAA-895 / CDC 4225-83 / SGSC4696) GN=mutS PE=3 SV=1	koc:AB185_12975/0.0e+00/DNA mismatch repair protein MutS; K03555 DNA mismatch repair protein MutS	SPCC285.16c/9.6e-78/[L] KOG0217 Mismatch repair ATPase MSH6 (MutS family)	Unigene1527_All/2.1e-88/MutS domain V	NA
Unigene1050_All	500	7.94	27.37	1.785384522222	0.0901796552763819	*	0.0209402	WP_064153791.1/1.1e-92/S-type Pyocin, partial [Klebsiella pneumoniae]	CP022997.1/0.0/CP022997.1 Klebsiella pneumoniae strain 721005, complete genome	NA	kpw:KPNIH30_16600/2.3e-92/S-type Pyocin	NA	Unigene1050_All/5e-45/S-type Pyocin	NA
Unigene948_All	1335	1.82	5.98	1.71620703399941	0.210011370741483	*	0.061141	WP_048333493.1/2.2e-161/phosphoribosyl-ATP pyrophosphohydrolase family protein [Klebsiella pneumoniae] >KMH93505.1 hypothetical protein SM83_05224 [Klebsiella pneumoniae] >SAT43953.1 Uncharacterized protein conserved in bacteria [Klebsiella pneumoniae] >ODP07635.1 phosphoribosyl-ATP pyrophosphohydrolase [Klebsiella pneumoniae] >OUY41924.1 phosphoribosyl-ATP pyrophosphohydrolase [Klebsiella pneumo…	MF144193.1/0.0/MF144193.1 Klebsiella pneumoniae strain 205880 plasmid p205880-NR1, complete sequence	sp|P43755|RIR2_HAEIN/6.3e-19/Ribonucleoside-diphosphate reductase subunit beta OS=Haemophilus influenzae (strain ATCC 51907 / DSM 11121 / KW20 / Rd) GN=nrdB PE=3 SV=2	kpx:PMK1_b00099/1.9e-160/Phosphoribosyl-ATP pyrophosphohydrolase	NA	Unigene948_All/1.8e-13/Phosphoribosyl-ATP pyrophosphohydrolase	molecular_function:GO:0016787//hydrolase activity;
Unigene1532_All	581	4.88	16.02	1.71492109484582	0.210433080321285	*	0.061141	CDL10262.1/6.2e-100/2,3-butanediol dehydrogenase, S-alcohol forming,(R)-acetoin-specific / Acetoin (diacetyl) reductase [Klebsiella pneumoniae IS43]	CP022997.1/0.0/CP022997.1 Klebsiella pneumoniae strain 721005, complete genome	sp|Q48436|BUDC_KLEPN/2.0e-102/Diacetyl reductase [(S)-acetoin forming] OS=Klebsiella pneumoniae GN=budC PE=1 SV=2	kpu:KP1_3140/9.4e-101/short chain dehydrogenase; K03366 meso-butanediol dehydrogenase / (S,S)-butanediol dehydrogenase / diacetyl reductase [EC:1.1.1.- 1.1.1.76 1.1.1.304]	Hs15277342/2.8e-24/[I] KOG1200 Mitochondrial/plastidial beta-ketoacyl-ACP reductase	Unigene1532_All/1.3e-43/Enoyl-(Acyl carrier protein) reductase	biological_process:GO:0045150//acetoin catabolic process;molecular_function:GO:0052587//diacetyl reductase ((R)-acetoin forming) activity;GO:0052588//diacetyl reductase ((S)-acetoin forming) activity;GO:0019152//acetoin dehydrogenase activity;
CL6.Contig3_All	782	1.12	3.32	1.56768450928932	0.674473911975435	*	0.384458	BAH62228.1/1.1e-147/putative phenylalanine-specific permease [Klebsiella pneumoniae subsp. pneumoniae NTUH-K2044] >EGF63726.1 phenylalanine-specific permease [Klebsiella sp. MS 92-3] >EJK92077.1 phenylalanine-specific permease [Klebsiella pneumoniae subsp. pneumoniae DSM 30104] >ESA98422.1 phenylalanine-specific permease [Klebsiella pneumoniae 909957] >AHM80863.1 Phenylalanine-specific permease […	CP022997.1/0.0/CP022997.1 Klebsiella pneumoniae strain 721005, complete genome	sp|P24207|PHEP_ECOLI/1.1e-132/Phenylalanine-specific permease OS=Escherichia coli (strain K12) GN=pheP PE=1 SV=1	kps:KPNJ2_04083/1.6e-148/Phenylalanine-specific permease; K11732 phenylalanine-specific permease	YNL268w/9.4e-47/[E] KOG1286 Amino acid transporters	CL6.Contig3_All/9.9e-75/Amino acid permease	cellular_component:GO:0016021//integral component of membrane;molecular_function:GO:0015171//amino acid transmembrane transporter activity;
Unigene690_All	353	6.58	19.47	1.56509339498505	0.446859852367688	*	0.187191	OKN37898.1/1.2e-61/anaerobic sulfatase-maturating enzyme [Klebsiella pneumoniae]	CP022997.1/0.0/CP022997.1 Klebsiella pneumoniae strain 721005, complete genome	sp|Q9X758|ANSME_KLEPN/2.1e-62/Anaerobic sulfatase-maturating enzyme OS=Klebsiella pneumoniae GN=atsB PE=1 SV=1	kpnu:LI86_19540/1.8e-62/radical SAM protein; K06871 uncharacterized protein	NA	NA	NA
Unigene872_All	1172	0.70	2.07	1.56420394055436	0.677246672147996	*	0.384458	EPB02563.1/2.3e-178/hypothetical protein H239_0019 [Klebsiella pneumoniae UHKPC45]	CP022997.1/0.0/CP022997.1 Klebsiella pneumoniae strain 721005, complete genome	sp|Q56992|HMUU_YERPE/1.9e-88/Hemin transport system permease protein HmuU OS=Yersinia pestis GN=hmuU PE=1 SV=2	kpm:KPHS_41650/1.5e-150/vtamin B12-transporter permease; K02015 iron complex transport system permease protein	Hs16507208/2.6e-08/[K] KOG2746 HMG-box transcription factor Capicua and related proteins	Unigene872_All/3e-73/FecCD transport family	cellular_component:GO:0016021//integral component of membrane;GO:0005886//plasma membrane;molecular_function:GO:0005215//transporter activity;
Unigene844_All	723	2.47	7.30	1.5633854221827	0.448734788811189	*	0.187191	WP_023328369.1/1.4e-133/glycoporin [Klebsiella pneumoniae] >ESN01804.1 glycoporin [Klebsiella pneumoniae MGH 30]	CP022997.1/0.0/CP022997.1 Klebsiella pneumoniae strain 721005, complete genome	NA	kpc:KPNIH10_21545/2.1e-134/porin	NA	Unigene844_All/2e-110/Porin-like glycoporin RafY	NA
Unigene971_All	685	2.64	7.80	1.56293619439116	0.44810806424581	*	0.187191	WP_075995107.1/9.4e-132/fimbrial biogenesis outer membrane usher protein [Klebsiella pneumoniae] >APV26492.1 hypothetical protein A6P56_20330 [Klebsiella pneumoniae]	CP022997.1/0.0/CP022997.1 Klebsiella pneumoniae strain 721005, complete genome	sp|P33341|YEHB_ECOLI/1.8e-17/Outer membrane usher protein YehB OS=Escherichia coli (strain K12) GN=yehB PE=2 SV=1	kpnu:LI86_19760/1.4e-132/membrane protein	NA	Unigene971_All/1.3e-26/Outer membrane usher protein	cellular_component:GO:0016020//membrane;molecular_function:GO:0005215//transporter activity;
Unigene960_All	869	1.98	5.85	1.56293619439116	0.447483087866109	*	0.187191	WP_073591379.1/5.9e-139/alpha-glucosidase [Klebsiella pneumoniae] >OSV17764.1 alpha-glucosidase [Klebsiella pneumoniae] >OSX28860.1 alpha-glucosidase [Klebsiella pneumoniae]	CP022997.1/0.0/CP022997.1 Klebsiella pneumoniae strain 721005, complete genome	sp|Q9F234|AGL2_BACTQ/2.5e-29/Alpha-glucosidase 2 OS=Bacillus thermoamyloliquefaciens PE=3 SV=1	kom:HR38_14015/1.1e-121/alpha-glucosidase; K01187 alpha-glucosidase [EC:3.2.1.20]	At5g63840/9.5e-24/[GMO] KOG1066 Glucosidase II catalytic (alpha) subunit and related enzymes, glycosyl hydrolase family 31	Unigene960_All/8.7e-39/Glycosyl hydrolases family 31	molecular_function:GO:0030246//carbohydrate binding;GO:0032450//maltose alpha-glucosidase activity;GO:0061634//alpha-D-xyloside xylohydrolase;GO:0004558//alpha-1,4-glucosidase activity;
Unigene847_All	636	1.45	4.28	1.56155789638621	0.678641618949537	*	0.384458	AHM77013.1/2.2e-114/Cellulose synthase regulatory subunit [Klebsiella pneumoniae 30684/NJST258_2] >AHM82639.1 Cellulose synthase regulatory subunit [Klebsiella pneumoniae 30660/NJST258_1]	CP022997.1/0.0/CP022997.1 Klebsiella pneumoniae strain 721005, complete genome	sp|Q9WX62|BCSB3_KOMXY/2.8e-09/Cyclic di-GMP-binding protein OS=Komagataeibacter xylinus GN=bcsBI PE=3 SV=1	kps:KPNJ2_00233/3.3e-115/Cellulose synthase regulatory subunit; K20541 cellulose synthase operon protein B	NA	Unigene847_All/3.1e-27/Bacterial cellulose synthase subunit	biological_process:GO:0006011//UDP-glucose metabolic process;GO:0030244//cellulose biosynthetic process;cellular_component:GO:0019867//outer membrane;
Unigene426_All	1574	3.04	8.97	1.56103666147568	0.0729191383727034	*	0.01620898	AHM79706.1/4.1e-170/Glucokinase regulatory protein [Klebsiella pneumoniae 30684/NJST258_2] >AHM85332.1 Glucokinase regulatory protein [Klebsiella pneumoniae 30660/NJST258_1]	CP022997.1/0.0/CP022997.1 Klebsiella pneumoniae strain 721005, complete genome	sp|Q8GC81|MURQ_KLEAE/9.5e-67/N-acetylmuramic acid 6-phosphate etherase OS=Klebsiella aerogenes GN=murQ PE=3 SV=1	kpa:KPNJ1_02926/6.1e-171/Glucokinase regulatory protein; K07106 N-acetylmuramic acid 6-phosphate etherase [EC:4.2.1.126]	NA	Unigene426_All/7.1e-07/SIS domain	NA
Unigene1518_All	779	1.13	3.33	1.55919940465607	0.675857448205128	*	0.384458	WP_002922410.1/1.5e-56/MULTISPECIES: hypothetical protein [Enterobacterales] >YP_005229406.1 hypothetical protein KPHS_51060 [Klebsiella pneumoniae subsp. pneumoniae HS11286] >ABR79331.1 hypothetical protein KPN_03946 [Klebsiella pneumoniae subsp. pneumoniae MGH 78578] >BAH65725.1 hypothetical protein KP1_5294 [Klebsiella pneumoniae subsp. pneumoniae NTUH-K2044] >EEW43051.1 hypothetical protein H…	CP022997.1/0.0/CP022997.1 Klebsiella pneumoniae strain 721005, complete genome	sp|P0ADK8|YIBL_ECOLI/5.0e-53/Uncharacterized protein YibL OS=Escherichia coli (strain K12) GN=yibL PE=1 SV=1	kpt:VK055_3524/2.2e-57/hypothetical protein; K14762 ribosome-associated protein	NA	Unigene1518_All/3.5e-34/Protein of unknown function (DUF2810)	NA
Unigene642_All	700	1.29	3.80	1.55862835290769	0.675164971311475	*	0.384458	WP_047722543.1/6.1e-118/MULTISPECIES: phage tail tape measure protein [Klebsiella] >AKL32548.1 tail protein (plasmid) [Klebsiella oxytoca] >OLP11463.1 phage tail tape measure protein [Klebsiella michiganensis]	CP022997.1/0.0/CP022997.1 Klebsiella pneumoniae strain 721005, complete genome	NA	kom:HR38_30105/9.2e-119/tail protein	NA	Unigene642_All/1.4e-17/Phage-related minor tail protein	NA
Unigene89_All	811	1.08	3.18	1.55799545312089	0.677943427983539	*	0.384458	WP_032423056.1/1.3e-92/MULTISPECIES: 3'-5' exonuclease [Klebsiella] >EZQ89897.1 hypothetical protein AE77_05101 [Klebsiella pneumoniae CHS 21] >KMH93498.1 hypothetical protein SM83_05217 [Klebsiella pneumoniae] >ANF44076.1 DNA polymerase III subunit epsilon (plasmid) [Klebsiella pneumoniae] >SAT43849.1 DNA polymerase III subunit epsilon [Klebsiella pneumoniae] >SBW74652.1 DNA polymerase III subun…	CP021940.1/0.0/CP021940.1 Klebsiella pneumoniae strain AR_0145 plasmid tig00000209, complete sequence	sp|Q9CPE0|DPO3E_PASMU/7.2e-10/DNA polymerase III subunit epsilon OS=Pasteurella multocida (strain Pm70) GN=dnaQ PE=3 SV=1	eclx:LI66_23610/6.3e-71/exonuclease; K02342 DNA polymerase III subunit epsilon [EC:2.7.7.7]	NA	Unigene89_All/3.5e-15/Exonuclease	molecular_function:GO:0004527//exonuclease activity;GO:0003887//DNA-directed DNA polymerase activity;GO:0003676//nucleic acid binding;
Unigene1556_All	718	1.25	3.68	1.55777767139493	0.676551347022587	*	0.384458	CDL09582.1/6.2e-126/Permease of the drug/metabolite transporter (DMT) superfamily [Klebsiella pneumoniae IS43]	CP022997.1/0.0/CP022997.1 Klebsiella pneumoniae strain 721005, complete genome	sp|Q07835|YXXF_BACSU/3.8e-23/Uncharacterized transporter YxxF OS=Bacillus subtilis (strain 168) GN=yxxF PE=3 SV=2	kpz:KPNIH27_15315/9.4e-127/multidrug DMT transporter permease	NA	Unigene1556_All/8.9e-24/EamA-like transporter family	NA
Unigene263_All	1035	4.04	11.15	1.46461651205587	0.166696724511931	*	0.044835	WP_004143408.1/3.6e-143/MULTISPECIES: DeoR/GlpR transcriptional regulator [Enterobacteriaceae] >YP_005226943.1 DeoR transcriptional regulator [Klebsiella pneumoniae subsp. pneumoniae HS11286] >ABR77132.1 putative bacterial regulatory protein, DeoR [Klebsiella pneumoniae subsp. pneumoniae MGH 78578] >BAH63413.1 putative DeoR-family bacterial regulatory protein [Klebsiella pneumoniae subsp. pneumon…	CP022997.1/0.0/CP022997.1 Klebsiella pneumoniae strain 721005, complete genome	sp|O05261|YULB_BACSU/5.3e-34/Uncharacterized HTH-type transcriptional regulator YulB OS=Bacillus subtilis (strain 168) GN=yulB PE=4 SV=1	kpb:FH42_04525/5.5e-144/alkaline phosphatase; K02430 DeoR family transcriptional regulator, L-fucose operon activator	NA	Unigene263_All/2.2e-40/DeoR C terminal sensor domain	biological_process:GO:0006351//transcription, DNA-templated;cellular_component:GO:0005622//intracellular;molecular_function:GO:0003677//DNA binding;GO:0003700//DNA binding transcription factor activity;
Unigene1678_All	814	9.64	26.36	1.45124531877809	0.0346880131360947	*	0.00684046	EMI38371.1/1.7e-132/hypothetical protein MTE2_465 [Klebsiella pneumoniae VA360] >ERO76803.1 hypothetical protein L445_04290 [Klebsiella pneumoniae BIDMC 16] >ERO81836.1 hypothetical protein L450_04002 [Klebsiella pneumoniae BIDMC 18C] >ERO87771.1 hypothetical protein L441_04048 [Klebsiella pneumoniae BIDMC 12C] >EWD09174.1 hypothetical protein P846_04026 [Klebsiella pneumoniae UCI 43] >EWD13793.1…	CP022997.1/0.0/CP022997.1 Klebsiella pneumoniae strain 721005, complete genome	NA	sra:SerAS13_4091/1.9e-30/hypothetical protein	NA	NA	NA
Unigene910_All	2935	9.37	25.38	1.43757111618192	6.811436e-07	Up	6.04048e-08	WP_080790185.1/1.2e-287/hypothetical protein [Klebsiella pneumoniae] >SLV72593.1 N-6 DNA methylase [Klebsiella pneumoniae] >SLV89196.1 N-6 DNA methylase [Klebsiella pneumoniae] >SLY16238.1 N-6 DNA methylase [Klebsiella pneumoniae] >OYE24208.1 hypothetical protein CI677_09915 [Klebsiella pneumoniae]	NA	sp|P23939|CEBA_BACAM/4.7e-11/BamHI control element OS=Bacillus amyloliquefaciens PE=4 SV=1	ppud:DW66_1352/1.2e-114/modification methylase AccI	NA	Unigene910_All/2.8e-05/Eco57I restriction-modification methylase	biological_process:GO:0006304//DNA modification;molecular_function:GO:0003677//DNA binding;GO:0003824//catalytic activity;
Unigene980_All	3839	205.47	542.05	1.39949816927155	1.46246764333333e-174	Up	1.023898e-176	WP_069602551.1/0.0e+00/class 1b ribonucleoside-diphosphate reductase subunit alpha [Klebsiella quasipneumoniae] >OED26668.1 ribonucleotide-diphosphate reductase subunit alpha [Klebsiella quasipneumoniae]	CP022997.1/0.0/CP022997.1 Klebsiella pneumoniae strain 721005, complete genome	sp|P39452|RIR3_ECOLI/0.0e+00/Ribonucleoside-diphosphate reductase 2 subunit alpha OS=Escherichia coli (strain K12) GN=nrdE PE=2 SV=3	kvd:KR75_02625/0.0e+00/ribonucleotide-diphosphate reductase subunit alpha; K00525 ribonucleoside-diphosphate reductase alpha chain [EC:1.17.4.1]	CE00331/6.0e-46/[F] KOG1112 Ribonucleotide reductase, alpha subunit	Unigene980_All/2.7e-141/Ribonucleotide reductase, barrel domain	NA
Unigene1351_All	1245	3.93	10.33	1.39423903660645	0.146229678378378	*	0.0378798	WP_082225903.1/4.6e-225/aspartate/tyrosine/aromatic aminotransferase [Klebsiella pneumoniae] >SLO45354.1 Aspartate aminotransferase [Klebsiella pneumoniae]	CP022997.1/0.0/CP022997.1 Klebsiella pneumoniae strain 721005, complete genome	sp|P00509|AAT_ECOLI/2.2e-215/Aspartate aminotransferase OS=Escherichia coli (strain K12) GN=aspC PE=1 SV=1	eno:ECENHK_07730/3.8e-216/aromatic amino acid aminotransferase; K00813 aspartate aminotransferase [EC:2.6.1.1]	At5g11520/5.6e-94/[E] KOG1411 Aspartate aminotransferase/Glutamic oxaloacetic transaminase AAT1/GOT2	Unigene1351_All/1.8e-93/Aminotransferase class I and II	biological_process:GO:0009058//biosynthetic process;GO:0006520//cellular amino acid metabolic process;molecular_function:GO:0008483//transaminase activity;GO:0030170//pyridoxal phosphate binding;
CL27.Contig1_All	1593	1.72	4.45	1.37139677115166	0.299406671198569	*	0.0976478	WP_093976411.1/3.5e-169/IS3 family transposase [Klebsiella pneumoniae]	CP022692.1/0.0/CP022692.1 Klebsiella pneumoniae subsp. pneumoniae strain AUSMDU00008079 plasmid pAUSMDU8079-1, complete sequence	sp|P0CF62|IND10_ECOLI/4.1e-102/Transposase InsD for insertion element IS2-10 OS=Escherichia coli (strain K12) GN=JW5903 PE=4 SV=1	kqv:B8P98_27915/5.2e-170/IS3 family transposase; K07497 putative transposase	NA	CL27.Contig1_All/6.2e-23/Integrase core domain	NA
Unigene1135_All	914	13.07	33.10	1.34057207589915	0.0120486797342193	*	0.0021159	NA	CP022997.1/0.0/CP022997.1 Klebsiella pneumoniae strain 721005, complete genome	sp|P21158|CSGA_MYXXA/6.4e-15/C-factor OS=Myxococcus xanthus GN=csgA PE=1 SV=1	kpa:KPNJ1_03257/3.6e-131/Short chain dehydrogenase	7290912/1.4e-17/[R] KOG1611 Predicted short chain-type dehydrogenase	Unigene1135_All/1.1e-21/short chain dehydrogenase	NA
CL65.Contig2_All	1651	0.96	2.39	1.31590430725959	0.575238406285073	*	0.29903	NA	CP015120.1/0.0/CP015120.1 Klebsiella pneumoniae strain kp757, complete genome	sp|C4K4F8|EFTU_HAMD5/5.2e-209/Elongation factor Tu OS=Hamiltonella defensa subsp. Acyrthosiphon pisum (strain 5AT) GN=tuf PE=3 SV=1	kpo:KPN2242_21635/3.1e-226/elongation factor Tu; K02358 elongation factor Tu	At4g02930/2.3e-159/[J] KOG0460 Mitochondrial translation elongation factor Tu	CL65.Contig2_All/3.3e-58/Elongation factor Tu GTP binding domain	NA
Unigene401_All	1180	1.39	3.43	1.3031236934493	0.572667508379888	*	0.29903	WP_002901714.1/1.1e-172/MULTISPECIES: alcohol dehydrogenase [Klebsiella] >YP_005226453.1 putative dehydrogenase [Klebsiella pneumoniae subsp. pneumoniae HS11286] >AEW60851.1 putative dehydrogenase [Klebsiella pneumoniae subsp. pneumoniae HS11286] >EJJ36746.1 putative dehydrogenase [Klebsiella pneumoniae subsp. pneumoniae KPNIH2] >EJJ40875.1 putative dehydrogenase [Klebsiella pneumoniae subsp. pne…	CP022997.1/0.0/CP022997.1 Klebsiella pneumoniae strain 721005, complete genome	sp|P9WQE9|PHAS_MYCTU/6.6e-12/Phthioceranic/hydroxyphthioceranic acid synthase OS=Mycobacterium tuberculosis (strain ATCC 25618 / H37Rv) GN=pks2 PE=1 SV=1	kpne:KU54_015430/1.7e-173/alcohol dehydrogenase	Hs13236495/6.6e-12/[CR] KOG1198 Zinc-binding oxidoreductase	Unigene401_All/0.0032/Dihydrodipicolinate reductase, N-terminus	molecular_function:GO:0003960//NADPH:quinone reductase activity;GO:0016491//oxidoreductase activity;
CL45.Contig1_All	1612	1.97	4.86	1.3027606841494	0.351503311111111	*	0.1255076	EJK92930.1/4.4e-196/hypothetical protein UUU_02280 [Klebsiella pneumoniae subsp. pneumoniae DSM 30104]	CP022997.1/0.0/CP022997.1 Klebsiella pneumoniae strain 721005, complete genome	sp|Q08015|MIAE_SALTY/8.7e-116/tRNA-(ms[2]io[6]A)-hydroxylase OS=Salmonella typhimurium (strain LT2 / SGSC1412 / ATCC 700720) GN=miaE PE=4 SV=1	kpj:N559_4629/5.0e-144/hydroxylase for synthesis of 2-methylthio-cis-ribozeatin in tRNA; K06169 tRNA-(ms[2]io[6]A)-hydroxylase [EC:1.-.-.-]	SPBC3D6.14c/3.2e-09/[GO] KOG4157 beta-1,6-N-acetylglucosaminyltransferase, contains WSC domain	CL45.Contig1_All/7e-112/tRNA-(MS[2]IO[6]A)-hydroxylase (MiaE)	molecular_function:GO:0004497//monooxygenase activity;GO:0045301//tRNA-(2-methylthio-N-6-(cis-hydroxy)isopentenyl adenosine)-hydroxylase activity;
Unigene1409_All	359	6.41	15.81	1.30244110573963	0.575884741573034	*	0.29903	WP_071739068.1/4.3e-59/AtzE family amidohydrolase, partial [Klebsiella pneumoniae] >OJE64934.1 amidase, partial [Klebsiella pneumoniae]	CP022997.1/0.0/CP022997.1 Klebsiella pneumoniae strain 721005, complete genome	sp|Q936X3|ATZE_PSESD/2.9e-27/Biuret hydrolase OS=Pseudomonas sp. (strain ADP) GN=atzE PE=1 SV=1	kpk:A593_23645/6.5e-60/amidase; K19837 biuret amidohydrolase [EC:3.5.1.84]	NA	Unigene1409_All/9.5e-09/Amidase	molecular_function:GO:0004040//amidase activity;
Unigene1013_All	878	5.87	14.46	1.30063514384107	0.204031978242678	*	0.0569004	KMG90142.1/1.3e-141/hypothetical protein SM62_05173 [Klebsiella variicola]	CP017387.1/0.0/CP017387.1 Klebsiella pneumoniae strain KP36 plasmid 2, complete sequence	NA	kpx:PMK1_b00054/3.1e-140/hypothetical protein	NA	NA	NA
Unigene1329_All	1375	2.35	5.78	1.29840873593568	0.35207860294599	*	0.1255076	WP_073557577.1/6.2e-191/PTS cellobiose transporter subunit IIC [Klebsiella pneumoniae] >APM41473.1 PTS cellobiose transporter subunit IIC [Klebsiella pneumoniae] >OMI91928.1 PTS cellobiose transporter subunit IIC [Klebsiella pneumoniae]	CP022997.1/0.0/CP022997.1 Klebsiella pneumoniae strain 721005, complete genome	sp|Q45400|PTEC_GEOSE/3.3e-55/PTS system cellobiose-specific EIIC component OS=Geobacillus stearothermophilus GN=celB PE=3 SV=1	sply:Q5A_012715/2.2e-185/licC_1; Lichenan permease IIC component; K02761 PTS system, cellobiose-specific IIC component	NA	Unigene1329_All/5.9e-49/Phosphotransferase system, EIIC	NA
Unigene1692_All	536	3.62	8.90	1.29781563877055	0.574593520179372	*	0.29903	KTE89979.1/2.5e-07/hypothetical protein AT727_24830 [Desulfitobacterium hafniense]	CP011462.1/0.0/CP011462.1 Vibrio anguillarum strain HI610 chromosome I sequence	NA	NA	NA	NA	NA
Unigene1643_All	1879	2.51	6.17	1.29758312519865	0.204459718238994	*	0.0569004	WP_023279435.1/2.2e-162/MULTISPECIES: hypothetical protein [Enterobacteriaceae] >ESL16725.1 hypothetical protein L478_04992 [Klebsiella pneumoniae BIDMC 41] >ESL60462.1 hypothetical protein L457_05112 [Klebsiella pneumoniae BIDMC 21] >EWD87320.1 hypothetical protein P815_05176 [Klebsiella pneumoniae BIDMC 53] >EWE18625.1 hypothetical protein P806_05183 [Klebsiella pneumoniae BIDMC 46a] >EWE48406.…	CP017387.1/0.0/CP017387.1 Klebsiella pneumoniae strain KP36 plasmid 2, complete sequence	NA	eclx:LI66_24105/2.9e-151/phage capsid protein	NA	Unigene1643_All/0.015/Proteasome activator pa28 beta subunit	NA
CL19.Contig8_All	890	1.93	4.74	1.29628621163018	0.57330807606264	*	0.29903	WP_073545933.1/1.9e-156/hydrophobe/amphiphile efflux-1 family RND transporter [Klebsiella pneumoniae] >OSU56921.1 hydrophobe/amphiphile efflux-1 family RND transporter [Klebsiella pneumoniae]	CP022997.1/0.0/CP022997.1 Klebsiella pneumoniae strain 721005, complete genome	sp|P31224|ACRB_ECOLI/4.0e-139/Multidrug efflux pump subunit AcrB OS=Escherichia coli (strain K12) GN=acrB PE=1 SV=1	kpg:KPNIH32_25190/2.8e-157/multidrug transporter; K18142 multidrug efflux pump	NA	CL19.Contig8_All/2.9e-123/AcrB/AcrD/AcrF family	NA
CL54.Contig1_All	1780	0.89	2.18	1.29245089381053	0.573950078387458	*	0.29903	NA	CP022997.1/0.0/CP022997.1 Klebsiella pneumoniae strain 721005, complete genome	sp|A4WCM3|MQO_ENT38/4.9e-213/Probable malate:quinone oxidoreductase OS=Enterobacter sp. (strain 638) GN=mqo PE=3 SV=2	kps:KPNJ2_02925/0.0e+00/Malate:quinone oxidoreductase; K00116 malate dehydrogenase (quinone) [EC:1.1.5.4]	NA	CL54.Contig1_All/5.5e-228/Malate:quinone oxidoreductase (Mqo)	NA
Unigene1663_All	1742	4.99	12.05	1.27192142578006	0.0517401694707521	*	0.01083706	WP_002923018.1/6.4e-116/MULTISPECIES: phosphatase [Enterobacterales] >YP_005229500.1 putative enzyme with a phophatase-like domain [Klebsiella pneumoniae subsp. pneumoniae HS11286] >BAH65817.1 putative enzyme with a phophatase-like domain [Klebsiella pneumoniae subsp. pneumoniae NTUH-K2044] >AEK00524.1 putative enzyme with a phophatase-like domain [Klebsiella pneumoniae KCTC 2242] >EHL92110.1 hyp…	CP022997.1/0.0/CP022997.1 Klebsiella pneumoniae strain 721005, complete genome	NA	kpi:D364_20610/9.6e-117/phophatase; K07006 uncharacterized protein	NA	Unigene1663_All/7e-11/Pyridoxamine 5'-phosphate oxidase	molecular_function:GO:0048037//cofactor binding;
Unigene1413_All	661	9.67	23.12	1.25755360302384	0.173624896788009	*	0.0473062	OMJ05561.1/4.5e-123/pullulanase [Klebsiella pneumoniae]	CP022997.1/0.0/CP022997.1 Klebsiella pneumoniae strain 721005, complete genome	sp|P07811|PULA_KLEAE/1.4e-125/Pullulanase OS=Klebsiella aerogenes GN=pulA PE=1 SV=1	ag:AAA25124/6.8e-124/pulA; pullulanase; K01200 pullulanase [EC:3.2.1.41]	At5g04360/2.0e-42/[G] KOG0470 1,4-alpha-glucan branching enzyme/starch branching enzyme II	Unigene1413_All/9.2e-06/Alpha amylase, catalytic domain	NA
Unigene574_All	3137	4.86	11.48	1.24009442306991	0.00501910872058824	*	0.000796498	NA	CP022997.1/0.0/CP022997.1 Klebsiella pneumoniae strain 721005, complete genome	sp|P0A9F6|GCVA_ECOLI/4.1e-37/Glycine cleavage system transcriptional activator OS=Escherichia coli (strain K12) GN=gcvA PE=1 SV=1	kps:KPNJ2_02419/6.0e-202/Transcriptional regulator, LysR family protein	NA	Unigene574_All/1.9e-26/Metallo-beta-lactamase superfamily	NA
Unigene219_All	3662	95.28	219.88	1.20647106617365	7.3705428e-54	Up	1.591074e-55	WP_002907483.1/3.4e-188/MULTISPECIES: dicarboxylate transporter/tellurite-resistance protein TehA [Enterobacterales] >YP_005227219.1 TDT family K+-tellurite ethidium and proflavin transport protein [Klebsiella pneumoniae subsp. pneumoniae HS11286] >BAH63649.1 TDT family K+-tellurite ethidium and proflavin transport protein [Klebsiella pneumoniae subsp. pneumoniae NTUH-K2044] >AEJ98423.1 potassium…	CP022997.1/0.0/CP022997.1 Klebsiella pneumoniae strain 721005, complete genome	sp|P25396|TEHA_ECOLI/3.1e-145/Tellurite resistance protein TehA OS=Escherichia coli (strain K12) GN=tehA PE=1 SV=1	ron:TE10_13390/2.4e-157/potassium-tellurite ethidium and proflavin transporter; K03304 tellurite resistance protein	NA	Unigene219_All/1.2e-38/Voltage-dependent anion channel	biological_process:GO:0055085//transmembrane transport;cellular_component:GO:0016021//integral component of membrane;
Unigene615_All	1450	11.08	25.09	1.17915458935998	0.00946891082191781	*	0.00161314	WP_002886919.1/4.7e-173/MULTISPECIES: HTH-type transcriptional regulator TreR [Klebsiella] >YP_005224800.1 trehalose repressor [Klebsiella pneumoniae subsp. pneumoniae HS11286] >AEW59198.1 trehalose repressor [Klebsiella pneumoniae subsp. pneumoniae HS11286] >EJJ36326.1 trehalose repressor [Klebsiella pneumoniae subsp. pneumoniae KPNIH4] >EJJ38790.1 trehalose repressor [Klebsiella pneumoniae subs…	CP022997.1/0.0/CP022997.1 Klebsiella pneumoniae strain 721005, complete genome	sp|P36674|TRER_SALTY/1.6e-148/HTH-type transcriptional regulator TreR OS=Salmonella typhimurium (strain LT2 / SGSC1412 / ATCC 700720) GN=treR PE=3 SV=1	kpa:KPNJ1_04970/7.1e-174/Trehalose operon repressor; K03485 LacI family transcriptional regulator, trehalose operon repressor	NA	Unigene615_All/1.8e-21/Bacterial regulatory proteins, lacI family	biological_process:GO:0045892//negative regulation of transcription, DNA-templated;GO:0006351//transcription, DNA-templated;GO:0005991//trehalose metabolic process;molecular_function:GO:0003677//DNA binding;
Unigene1151_All	1783	2.55	5.72	1.16551789991953	0.225804143352601	*	0.0683736	NA	CP022882.1/0.0/CP022882.1 Klebsiella pneumoniae strain 911021, complete genome	sp|P32053|INTA_ECOLI/8.3e-59/Prophage integrase IntA OS=Escherichia coli (strain K12) GN=intA PE=1 SV=2	serf:L085_01585/4.5e-202/integrase	NA	Unigene1151_All/1.8e-20/Domain of unknown function (DUF4102)	NA
Unigene439_All	1300	6.87	15.39	1.16361122751011	0.096988404	*	0.0226344	WP_002887060.1/1.7e-118/MULTISPECIES: HNH endonuclease [Klebsiella] >YP_005224863.1 hypothetical protein KPHS_05630 [Klebsiella pneumoniae subsp. pneumoniae HS11286] >AEW59261.1 hypothetical protein KPHS_05630 [Klebsiella pneumoniae subsp. pneumoniae HS11286] >EJJ34770.1 hypothetical protein KPNIH2_23074 [Klebsiella pneumoniae subsp. pneumoniae KPNIH2] >EJJ36832.1 hypothetical protein KPNIH4_2259…	CP022997.1/0.0/CP022997.1 Klebsiella pneumoniae strain 721005, complete genome	sp|P07129|XYNB_BACPU/6.5e-29/Beta-xylosidase OS=Bacillus pumilus GN=xynB PE=1 SV=2	kpq:KPR0928_02895/2.6e-119/HNH endonuclease	NA	Unigene439_All/2.5e-08/HNH endonuclease	molecular_function:GO:0004519//endonuclease activity;GO:0003676//nucleic acid binding;
Unigene556_All	4460	0.67	1.49	1.15307933000439	0.449097953398058	*	0.1889146	NA	CP022997.1/0.0/CP022997.1 Klebsiella pneumoniae strain 721005, complete genome	sp|P37433|PGTB_SALTY/0.0e+00/Phosphoglycerate transport system sensor protein PgtB OS=Salmonella typhimurium (strain LT2 / SGSC1412 / ATCC 700720) GN=pgtB PE=1 SV=2	kpy:KPNIH31_12795/0.0e+00/histidine kinase; K08475 two-component system, NtrC family, phosphoglycerate transport system sensor histidine kinase PgtB [EC:2.7.13.3]	At4g31920/2.6e-08/[K] KOG1601 GATA-4/5/6 transcription factors	Unigene556_All/4.4e-16/Histidine kinase-, DNA gyrase B-, and HSP90-like ATPase	NA
Unigene986_All	2856	2.14	4.75	1.15031671681716	0.204035988333333	*	0.0571396	SFX71114.1/0.0e+00/aconitase [[Enterobacter] aerogenes]	CP022997.1/0.0/CP022997.1 Klebsiella pneumoniae strain 721005, complete genome	sp|Q8ZRS8|ACNB_SALTY/0.0e+00/Aconitate hydratase B OS=Salmonella typhimurium (strain LT2 / SGSC1412 / ATCC 700720) GN=acnB PE=1 SV=1	eae:EAE_11410/0.0e+00/bifunctional aconitate hydratase 2/2-methylisocitrate dehydratase; K01682 aconitate hydratase 2 / 2-methylisocitrate dehydratase [EC:4.2.1.3 4.2.1.99]	YJL200c/1.0e-10/[CE] KOG0453 Aconitase/homoaconitase (aconitase superfamily)	Unigene986_All/5.3e-97/Aconitate hydratase 2 N-terminus	biological_process:GO:0006099//tricarboxylic acid cycle;cellular_component:GO:0005829//cytosol;molecular_function:GO:0003994//aconitate hydratase activity;GO:0047456//2-methylisocitrate dehydratase activity;GO:0046872//metal ion binding;GO:0051539//4 iron, 4 sulfur cluster binding;
Unigene1298_All	1328	4.88	10.82	1.14874744626393	0.204461950730689	*	0.0571396	WP_020185819.1/1.4e-83/NADH-quinone oxidoreductase subunit L [Methylopila sp. 73B]	NA	sp|Q68VV7|NUOL_RICTY/6.1e-75/NADH-quinone oxidoreductase subunit L OS=Rickettsia typhi (strain ATCC VR-144 / Wilmington) GN=nuoL PE=3 SV=1	caq:IM40_05305/5.3e-83/NADH:ubiquinone oxidoreductase subunit L; K00341 NADH-quinone oxidoreductase subunit L [EC:1.6.5.3]	HsMi011/8.3e-229/[C] KOG4668 NADH dehydrogenase subunits 2, 5, and related proteins	NA	biological_process:GO:0042773//ATP synthesis coupled electron transport;cellular_component:GO:0016021//integral component of membrane;molecular_function:GO:0008137//NADH dehydrogenase (ubiquinone) activity;
Unigene1182_All	636	5.80	12.85	1.14764355406631	0.448475934072022	*	0.1889146	BAH62810.1/4.7e-101/hypothetical protein KP1_2100 [Klebsiella pneumoniae subsp. pneumoniae NTUH-K2044] >EKF79465.1 Hypothetical protein B819_142371 [Klebsiella pneumoniae subsp. pneumoniae KpQ3] >AHM80190.1 Putative membrane associated protein [Klebsiella pneumoniae 30684/NJST258_2] >AHM85825.1 Putative membrane associated protein [Klebsiella pneumoniae 30660/NJST258_1] >CDQ54044.1 ycfJ [Klebsiel…	CP022997.1/0.0/CP022997.1 Klebsiella pneumoniae strain 721005, complete genome	sp|P0AB36|YCFJ_ECOL6/3.2e-90/Uncharacterized protein YcfJ OS=Escherichia coli O6:H1 (strain CFT073 / ATCC 700928 / UPEC) GN=ycfJ PE=4 SV=1	kpa:KPNJ1_03419/7.1e-102/Putative membrane associated protein	NA	Unigene1182_All/7e-12/Glycine zipper 2TM domain	cellular_component:GO:0019867//outer membrane;
Unigene2297_All	3657	0.62	1.37	1.14383577257365	0.650202888178914	*	0.356208	WP_090460943.1/0.0e+00/endopeptidase La [Enterobacter sp. kpr-6] >SFR03901.1 ATP-dependent proteinase. Serine peptidase. MEROPS family S16 [Enterobacter sp. kpr-6]	CP022997.1/0.0/CP022997.1 Klebsiella pneumoniae strain 721005, complete genome	sp|P46067|LON_ERWAM/0.0e+00/Lon protease OS=Erwinia amylovora GN=lon PE=2 SV=1	sens:Q786_02220/0.0e+00/peptidase; K01338 ATP-dependent Lon protease [EC:3.4.21.53]	7293766/1.1e-150/[O] KOG2004 Mitochondrial ATP-dependent protease PIM1/LON	Unigene2297_All/3.8e-98/Lon protease (S16) C-terminal proteolytic domain	biological_process:GO:0033554//cellular response to stress;GO:0006515//protein quality control for misfolded or incompletely synthesized proteins;cellular_component:GO:0005737//cytoplasm;molecular_function:GO:0004252//serine-type endopeptidase activity;GO:0005524//ATP binding;GO:0043565//sequence-specific DNA binding;GO:0004176//ATP-dependent peptidase activity;
Unigene268_All	1395	14.45	31.87	1.14112952638981	0.00435061445925926	*	0.000685336	WP_002913847.1/8.1e-231/MULTISPECIES: MFS transporter [Enterobacterales] >YP_005228204.1 major facilitator superfamily transporter [Klebsiella pneumoniae subsp. pneumoniae HS11286] >EGF61992.1 transporter, major facilitator family protein [Klebsiella sp. MS 92-3] >AEW62602.1 major facilitator superfamily transporter [Klebsiella pneumoniae subsp. pneumoniae HS11286] >EJJ39585.1 major facilitator s…	CP022997.1/0.0/CP022997.1 Klebsiella pneumoniae strain 721005, complete genome	NA	kpa:KPNJ1_01502/1.2e-231/Permease	NA	Unigene268_All/3.1e-14/Major Facilitator Superfamily	biological_process:GO:0055085//transmembrane transport;cellular_component:GO:0016021//integral component of membrane;
Unigene255_All	2602	2.95	6.40	1.11735695063816	0.148454491555556	*	0.0389758	WP_032458784.1/1.3e-266/TIGR04028 family ABC transporter substrate-binding protein [Klebsiella pneumoniae] >CDI12926.1 Nickel transport protein (ABC superfamily,peri_bind) [Klebsiella pneumoniae subsp. pneumoniae T69]	CP022997.1/0.0/CP022997.1 Klebsiella pneumoniae strain 721005, complete genome	sp|P39451|ADHP_ECOLI/1.1e-171/Alcohol dehydrogenase, propanol-preferring OS=Escherichia coli (strain K12) GN=adhP PE=1 SV=1	kpi:D364_09505/2.0e-267/ABC transporter substrate-binding protein; K02035 peptide/nickel transport system substrate-binding protein	SPCC13B11.01/3.4e-61/[Q] KOG0023 Alcohol dehydrogenase, class V	Unigene255_All/8e-71/Bacterial extracellular solute-binding proteins, family 5 Middle	biological_process:GO:0055085//transmembrane transport;cellular_component:GO:0043190//ATP-binding cassette (ABC) transporter complex;
Unigene99_All	1335	6.07	13.15	1.11529437792398	0.148125324168514	*	0.0389758	EEW38765.1/3.4e-101/lipocalin-like protein [Klebsiella pneumoniae subsp. rhinoscleromatis ATCC 13884] >EGF63425.1 outer membrane lipoprotein blc [Klebsiella sp. MS 92-3] >EKF80725.1 Outer membrane lipoprotein blc [Klebsiella pneumoniae subsp. pneumoniae KpQ3] >ESA99102.1 outer membrane lipoprotein blc [Klebsiella pneumoniae 909957] >AHE46558.1 Outer membrane lipoprotein blc [Klebsiella pneumoniae…	CP022997.1/0.0/CP022997.1 Klebsiella pneumoniae strain 721005, complete genome	sp|P0A902|BLC_ECO57/1.4e-63/Outer membrane lipoprotein Blc OS=Escherichia coli O157:H7 GN=blc PE=3 SV=1	kpa:KPNJ1_04882/5.1e-102/Outer membrane lipoprotein Blc; K03098 apolipoprotein D and lipocalin family protein	At5g58070/5.4e-18/[M] KOG4824 Apolipoprotein D/Lipocalin	Unigene99_All/1.2e-47/Lipocalin-like domain	molecular_function:GO:0005215//transporter activity;
Unigene725_All	6045	0.62	1.34	1.1118928800709	0.391607822822823	*	0.152165	WP_088621796.1/0.0e+00/N-succinylarginine dihydrolase [Klebsiella pneumoniae]	CP022997.1/0.0/CP022997.1 Klebsiella pneumoniae strain 721005, complete genome	sp|Q7N2G9|ASTD_PHOLL/1.8e-198/N-succinylglutamate 5-semialdehyde dehydrogenase OS=Photorhabdus luminescens subsp. laumondii (strain DSM 15139 / CIP 105565 / TT01) GN=astD PE=3 SV=1	kpk:A593_22030/1.4e-252/N-succinylarginine dihydrolase; K01484 succinylarginine dihydrolase [EC:3.5.3.23]	At1g80600/2.8e-74/[E] KOG1401 Acetylornithine aminotransferase	Unigene725_All/0.035/Protein of unknown function (DUF1552)	biological_process:GO:0019544//arginine catabolic process to glutamate;GO:0019545//arginine catabolic process to succinate;molecular_function:GO:0043824//succinylglutamate-semialdehyde dehydrogenase activity;
Unigene1661_All	2523	3.36	7.21	1.10153802646206	0.129205965420561	*	0.0322638	WP_002887551.1/3.0e-191/MULTISPECIES: oxidoreductase [Klebsiella] >YP_005224940.1 putative dehydrogenase [Klebsiella pneumoniae subsp. pneumoniae HS11286] >AEW59338.1 putative dehydrogenase [Klebsiella pneumoniae subsp. pneumoniae HS11286] >EJJ36137.1 putative dehydrogenase [Klebsiella pneumoniae subsp. pneumoniae KPNIH2] >EJJ37384.1 putative dehydrogenase [Klebsiella pneumoniae subsp. pneumoniae…	CP022997.1/0.0/CP022997.1 Klebsiella pneumoniae strain 721005, complete genome	sp|Q9I492|PY2CR_PSEAE/4.5e-127/Delta(1)-pyrroline-2-carboxylate/Delta(1)-piperideine-2-carboxylate reductase OS=Pseudomonas aeruginosa (strain ATCC 15692 / DSM 22644 / CIP 104116 / JCM 14847 / LMG 12228 / 1C / PRS 101 / PAO1) GN=lhpD PE=1 SV=1	kpc:KPNIH10_03270/4.5e-192/oxidoreductase; K13609 delta1-piperideine-2-carboxylate reductase [EC:1.5.1.21]	CE15964/1.9e-24/[C] TWOG0224 Predicted malate dehydrogenase	Unigene1661_All/2.8e-101/Malate/L-lactate dehydrogenase	molecular_function:GO:0009040//ureidoglycolate dehydrogenase activity;GO:0016491//oxidoreductase activity;
CL26.Contig2_All	740	17.57	36.98	1.07363103339582	0.0616770657142857	*	0.01309828	EMR91350.1/6.2e-36/IS1 transposase InsAB, partial [Escherichia coli ONT:H33 str. C48/93]	CP023371.1/0.0/CP023371.1 Escherichia coli strain 1283 chromosome, complete genome	NA	lip:LI1147/4.1e-16/NA	NA	NA	NA
Unigene766_All	2467	441.24	919.11	1.05867395265143	3.1553883e-120	Up	3.6819e-122	CSN14462.1/1.6e-213/catecholate siderophore receptor Fiu [Shigella sonnei]	CP022997.1/0.0/CP022997.1 Klebsiella pneumoniae strain 721005, complete genome	sp|A6T7W1|Y1221_KLEP7/5.8e-127/PKHD-type hydroxylase KPN78578_12210 OS=Klebsiella pneumoniae subsp. pneumoniae (strain ATCC 700721 / MGH 78578) GN=KPN78578_12210 PE=3 SV=1	kpj:N559_3030/6.3e-146/catecholate siderophore receptor fiu; K16090 catecholate siderophore receptor	NA	Unigene766_All/2.7e-43/TonB dependent receptor	NA
Unigene1127_All	1659	4.30	8.94	1.05593817159386	0.223804468349515	*	0.0672458	NA	CP022997.1/0.0/CP022997.1 Klebsiella pneumoniae strain 721005, complete genome	sp|O68883|CISY_SALTY/1.3e-146/Citrate synthase OS=Salmonella typhimurium (strain LT2 / SGSC1412 / ATCC 700720) GN=gltA PE=3 SV=1	koc:AB185_16695/4.0e-205/gltA; type II citrate synthase; K01647 citrate synthase [EC:2.3.3.1]	At2g42790/3.8e-74/[C] KOG2617 Citrate synthase	Unigene1127_All/7.6e-108/Citrate synthase, C-terminal domain	NA
Unigene1455_All	5570	18.24	36.74	1.01024589694661	8.54567030088496e-11	Up	5.63396e-12	WP_071033614.1/1.6e-266/sensor histidine kinase [Klebsiella pneumoniae]	CP022997.1/0.0/CP022997.1 Klebsiella pneumoniae strain 721005, complete genome	sp|P52101|GLRK_ECOLI/1.1e-210/Sensor histidine kinase GlrK OS=Escherichia coli (strain K12) GN=glrK PE=1 SV=3	koc:AB185_14520/7.1e-238/response regulator GlrR; K07715 two-component system, NtrC family, response regulator GlrR	YGR234w/1.8e-54/[C] KOG3378 Globins and related hemoproteins	Unigene1455_All/3.3e-16/Histidine kinase-, DNA gyrase B-, and HSP90-like ATPase	NA
Unigene53_All	3382	0.22	0.44	1	0.800167633162142	*	0.636306	WP_012602815.1/0.0e+00/MULTISPECIES: hypothetical protein [Enterobacteriaceae] >YP_002413027.1 hypothetical protein ECUMN_2310 [Escherichia coli UMN026] >CAR13499.1 conserved hypothetical protein [Escherichia coli UMN026] >KDW22106.1 AAA domain protein [Escherichia coli 2-156-04_S4_C1] >AQT28341.1 hypothetical protein [Klebsiella pneumoniae] >OXM94919.1 hypothetical protein CGQ20_05775 [Klebsiell…	CP022997.1/0.0/CP022997.1 Klebsiella pneumoniae strain 721005, complete genome	sp|P23070|RT86_ECOLX/1.5e-08/RNA-directed DNA polymerase from retron EC86 OS=Escherichia coli PE=3 SV=1	eum:ECUMN_2310/0.0e+00/hypothetical protein	NA	Unigene53_All/2.7e-14/AAA ATPase domain	NA
Unigene2107_All	239	12.80	25.48	0.993221467368938	0.759935363809524	*	0.465538	OLU14264.1/1.4e-37/MFS transporter, partial [Klebsiella pneumoniae]	CP022997.1/0.0/CP022997.1 Klebsiella pneumoniae strain 721005, complete genome	sp|P59832|LACY_KLEPN/1.7e-39/Lactose permease (Fragment) OS=Klebsiella pneumoniae GN=lacY PE=3 SV=1	kph:KPNIH24_15635/2.1e-38/lacY; galactoside permease; K02532 MFS transporter, OHS family, lactose permease	NA	NA	NA
Unigene545_All	5232	327.50	651.50	0.992270272143322	3.85283467692308e-167	*	2.92222e-169	WP_004178082.1/9.0e-291/MULTISPECIES: group II intron reverse transcriptase/maturase [Enterobacterales] >NP_941260.1 putative reverse transcriptase/maturase (plasmid) [Serratia marcescens] >YP_005226014.1 putative reverse transcriptase/maturase [Klebsiella pneumoniae subsp. pneumoniae HS11286] >YP_005226364.1 putative reverse transcriptase/maturase [Klebsiella pneumoniae subsp. pneumoniae HS11286…	MF437312.1/0.0/MF437312.1 Klebsiella pneumoniae strain CR-HvKP4 plasmid pKPC-CR-HvKP4, complete sequence	sp|P23832|SAMB_SALTM/4.0e-186/Protein SamB OS=Salmonella typhimurium GN=samB PE=3 SV=1	kok:KONIH1_30170/2.0e-271/DNA polymerase	SPMi005/4.5e-28/[A] KOG4768 Mitochondrial mRNA maturase	Unigene545_All/3.5e-51/Reverse transcriptase (RNA-dependent DNA polymerase)	molecular_function:GO:0003964//RNA-directed DNA polymerase activity;
Unigene26_All	3032	0.50	0.99	0.985500430304885	0.755617549242424	*	0.465538	WP_004152949.1/0.0e+00/MULTISPECIES: carbonate dehydratase [Enterobacterales] >YP_005225692.1 Mg2+ transport ATPase, P-type 1 [Klebsiella pneumoniae subsp. pneumoniae HS11286] >AEW60090.1 Mg2+ transport ATPase, P-type 1 [Klebsiella pneumoniae subsp. pneumoniae HS11286] >EJJ37500.1 Mg2+ transport ATPase, P-type 1 [Klebsiella pneumoniae subsp. pneumoniae KPNIH2] >EJJ54051.1 Mg2+ transport ATPase, P…	CP022997.1/0.0/CP022997.1 Klebsiella pneumoniae strain 721005, complete genome	sp|P63688|CTPF_MYCBO/8.8e-178/Probable cation-transporting ATPase F OS=Mycobacterium bovis (strain ATCC BAA-935 / AF2122/97) GN=ctpF PE=3 SV=1	ron:TE10_08655/0.0e+00/carbonate dehydratase	CE27556/1.8e-138/[P] KOG0202 Ca2+ transporting ATPase	Unigene26_All/1.8e-63/E1-E2 ATPase	cellular_component:GO:0016021//integral component of membrane;molecular_function:GO:0000166//nucleotide binding;
Unigene756_All	1646	0.48	0.95	0.984893107609792	0.796660689554419	*	0.636306	ESZ82327.1/1.1e-114/GNAT family acetyltransferase [Pseudomonas aeruginosa DHS29]	CP021775.1/0.0/CP021775.1 Pseudomonas aeruginosa strain Pa58, complete genome	sp|P54608|YHCX_BACSU/5.5e-17/Hydrolase YhcX OS=Bacillus subtilis (strain 168) GN=yhcX PE=3 SV=2	axo:NH44784_010201/4.0e-112/Histone acetyltransferase HPA2 and related acetyltransferases	NA	Unigene756_All/0.00065/Acetyltransferase (GNAT) family	molecular_function:GO:0016740//transferase activity;
Unigene1141_All	899	0.95	1.88	0.98473324334669	0.787457389169675	*	0.636306	NA	CP022128.1/0.0/CP022128.1 Klebsiella pneumoniae strain DHQP1605752_NV plasmid p1605752FIB_2, complete sequence	sp|P52618|FLJA_SALAB/2.6e-21/Repressor of phase 1 flagellin gene OS=Salmonella abony GN=fljA PE=4 SV=1	kpx:PMK1_b00013/3.7e-96/Repressor of phase-1 flagellin	NA	Unigene1141_All/3.7e-88/Repressor of phase-1 flagellin	NA
Unigene322_All	656	1.39	2.75	0.984346735688514	0.788596156182213	*	0.636306	EJJ40641.1/3.5e-83/putative epimerase/isomerase [Klebsiella pneumoniae subsp. pneumoniae KPNIH2] >EJJ44927.1 putative epimerase/isomerase [Klebsiella pneumoniae subsp. pneumoniae KPNIH4] >EJJ56000.1 putative epimerase/isomerase [Klebsiella pneumoniae subsp. pneumoniae KPNIH6] >EJJ57511.1 putative epimerase/isomerase [Klebsiella pneumoniae subsp. pneumoniae KPNIH5] >EJJ62267.1 putative epimerase/i…	CP022997.1/0.0/CP022997.1 Klebsiella pneumoniae strain 721005, complete genome	sp|Q46891|OTNI_ECOLI/2.1e-52/2-oxo-tetronate isomerase OS=Escherichia coli (strain K12) GN=otnI PE=1 SV=1	kpw:KPNIH30_13045/5.3e-84/hydroxypyruvate isomerase; K22131 2-dehydrotetronate isomerase [EC:5.3.1.35]	Hs13654272/1.1e-29/[G] KOG4518 Hydroxypyruvate isomerase	Unigene322_All/9.7e-16/Xylose isomerase-like TIM barrel	molecular_function:GO:0016853//isomerase activity;GO:0008903//hydroxypyruvate isomerase activity;
Unigene1363_All	933	0.91	1.80	0.984058456130979	0.786889238095238	*	0.636306	WP_002907811.1/8.9e-117/MULTISPECIES: carbonic anhydrase [Enterobacterales] >YP_005227295.1 putative carbonic anhydrase [Klebsiella pneumoniae subsp. pneumoniae HS11286] >ABR77442.1 putative carbonic anhydrase [Klebsiella pneumoniae subsp. pneumoniae MGH 78578] >BAH63726.1 putative carbonic anhydrase [Klebsiella pneumoniae subsp. pneumoniae NTUH-K2044] >EGF58503.1 carbonate dehydratase [Klebsiell…	CP022997.1/0.0/CP022997.1 Klebsiella pneumoniae strain 721005, complete genome	sp|P0ABF0|CYNT_ECO57/1.7e-76/Carbonic anhydrase 1 OS=Escherichia coli O157:H7 GN=cynT PE=3 SV=1	kpnu:LI86_11275/1.4e-117/carbonic anhydrase; K01673 carbonic anhydrase [EC:4.2.1.1]	At3g01500/9.2e-25/[P] KOG1578 Predicted carbonic anhydrase involved in protection against oxidative damage	Unigene1363_All/1.5e-47/Carbonic anhydrase	biological_process:GO:0015976//carbon utilization;molecular_function:GO:0008270//zinc ion binding;GO:0004089//carbonate dehydratase activity;
Unigene1535_All	1346	1.20	2.37	0.981852653289741	0.76065980171592	*	0.465538	EJK92952.1/1.5e-202/zinc-binding dehydrogenase family oxidoreductase [Klebsiella pneumoniae subsp. pneumoniae DSM 30104]	CP022997.1/0.0/CP022997.1 Klebsiella pneumoniae strain 721005, complete genome	sp|P27250|AHR_ECOLI/1.0e-170/Aldehyde reductase Ahr OS=Escherichia coli (strain K12) GN=ahr PE=1 SV=2	kpz:KPNIH27_02690/2.0e-194/alcohol dehydrogenase; K12957 uncharacterized zinc-type alcohol dehydrogenase-like protein [EC:1.-.-.-]	At4g37990/2.4e-58/[Q] KOG0023 Alcohol dehydrogenase, class V	Unigene1535_All/4.2e-25/Alcohol dehydrogenase GroES-like domain	molecular_function:GO:0008270//zinc ion binding;GO:0008106//alcohol dehydrogenase (NADP+) activity;GO:0016491//oxidoreductase activity;
Unigene1187_All	588	1.60	3.16	0.981852653289741	0.791457535558781	*	0.636306	WP_072661898.1/7.2e-96/DUF3883 domain-containing protein, partial [Escherichia coli] >OJK46951.1 hypothetical protein BK244_28420, partial [Escherichia coli]	CP017085.1/0.0/CP017085.1 Proteus mirabilis strain T18 chromosome, complete genome	NA	aaj:BOQ57_11265/1.1e-96/hypothetical protein	NA	Unigene1187_All/6.1e-22/Domain of unknown function (DUF3883)	NA
Unigene481_All	1982	1.18	2.33	0.981543095292439	0.651590727854856	*	0.356208	WP_080883572.1/0.0e+00/arginine--tRNA ligase [Klebsiella pneumoniae] >SLR14245.1 arginyl-tRNA synthetase [Klebsiella pneumoniae]	CP022997.1/0.0/CP022997.1 Klebsiella pneumoniae strain 721005, complete genome	sp|Q7N565|SYR_PHOLL/3.9e-275/Arginine--tRNA ligase OS=Photorhabdus luminescens subsp. laumondii (strain DSM 15139 / CIP 105565 / TT01) GN=argS PE=3 SV=1	cfar:CI104_15425/0.0e+00/arginine--tRNA ligase; K01887 arginyl-tRNA synthetase [EC:6.1.1.19]	At4g26300/1.8e-107/[J] KOG4426 Arginyl-tRNA synthetase	Unigene481_All/1.3e-172/tRNA synthetases class I (R)	molecular_function:GO:0016874//ligase activity;
Unigene1536_All	759	1.16	2.29	0.981222792969372	0.788026361271676	*	0.636306	CZQ47235.1/2.4e-88/heat shock protein, partial [Klebsiella pneumoniae]	CP022997.1/0.0/CP022997.1 Klebsiella pneumoniae strain 721005, complete genome	sp|P57640|IBP_BUCAI/1.3e-26/Small heat shock protein ibp OS=Buchnera aphidicola subsp. Acyrthosiphon pisum (strain APS) GN=ibp PE=3 SV=1	kpc:KPNIH10_12520/5.2e-83/heat-shock protein; K04080 molecular chaperone IbpA	NA	Unigene1536_All/6.6e-15/Hsp20/alpha crystallin family	NA
Unigene1753_All	514	1.91	3.77	0.980991885232915	0.792032305010893	*	0.636306	CDL57300.1/3.3e-97/Biofilm PGA synthesis deacetylase PgaB (EC 3.-) [Escherichia coli ISC56]	CP022997.1/0.0/CP022997.1 Klebsiella pneumoniae strain 721005, complete genome	sp|P75906|PGAB_ECOLI/2.8e-44/Poly-beta-1,6-N-acetyl-D-glucosamine N-deacetylase OS=Escherichia coli (strain K12) GN=pgaB PE=1 SV=1	kpp:A79E_4673/5.0e-98/Biofilm PGA synthesis deacetylase PgaB; K11931 poly-beta-1,6-N-acetyl-D-glucosamine N-deacetylase [EC:3.5.1.-]	NA	Unigene1753_All/2.8e-24/Polysaccharide deacetylase	NA
CL63.Contig2_All	789	3.33	6.57	0.980371193251067	0.650896068230277	*	0.356208	NA	NA	sp|Q92J29|COX3_RICCN/1.1e-60/Probable cytochrome c oxidase subunit 3 OS=Rickettsia conorii (strain ATCC VR-613 / Malish 7) GN=ctaE PE=3 SV=2	apb:SAR116_1115/2.9e-68/cytochrome-c oxidase; K02276 cytochrome c oxidase subunit III [EC:1.9.3.1]	HsMi005/8.1e-139/[C] KOG4664 Cytochrome oxidase subunit III and related proteins	NA	NA
Unigene812_All	795	2.20	4.34	0.980191518919819	0.757770305792972	*	0.465538	WP_073547060.1/8.3e-148/DUF1983 domain-containing protein [Klebsiella pneumoniae] >OZR85591.1 DUF1983 domain-containing protein [Klebsiella pneumoniae] >ASV23865.1 DUF1983 domain-containing protein [Klebsiella pneumoniae]	CP022997.1/0.0/CP022997.1 Klebsiella pneumoniae strain 721005, complete genome	NA	kpp:A79E_3050/2.4e-147/Phage tail fiber protein	NA	Unigene812_All/8.7e-05/Putative phage tail protein	NA
Unigene988_All	465	2.19	4.32	0.980100442562295	0.797243043859649	*	0.636306	WP_071443977.1/3.4e-85/cytochrome ubiquinol oxidase subunit I [Klebsiella pneumoniae]	CP022997.1/0.0/CP022997.1 Klebsiella pneumoniae strain 721005, complete genome	sp|P94364|CYDA_BACSU/2.2e-16/Cytochrome bd ubiquinol oxidase subunit 1 OS=Bacillus subtilis (strain 168) GN=cydA PE=3 SV=1	kpg:KPNIH32_14715/5.2e-86/cytochrome D ubiquinol oxidase subunit I; K00425 cytochrome d ubiquinol oxidase subunit I [EC:1.10.3.14]	NA	Unigene988_All/2.8e-46/Cytochrome bd terminal oxidase subunit I	NA
Unigene337_All	631	1.46	2.88	0.980100442562295	0.790883599709935	*	0.636306	WP_004200008.1/4.6e-64/EamA-like transporter family protein [Klebsiella pneumoniae] >YP_005227073.1 hypothetical protein KPHS_27730 [Klebsiella pneumoniae subsp. pneumoniae HS11286] >AEW61471.1 hypothetical protein KPHS_27730 [Klebsiella pneumoniae subsp. pneumoniae HS11286] >EMR21519.1 hypothetical protein G000_10428 [Klebsiella pneumoniae ATCC BAA-2146] >CDK65833.1 FIG073159: hypothetical prote…	CP022997.1/0.0/CP022997.1 Klebsiella pneumoniae strain 721005, complete genome	NA	kpb:FH42_05130/6.9e-65/hypothetical protein; K09936 bacterial/archaeal transporter family-2 protein	NA	Unigene337_All/2e-29/Putative inner membrane exporter, YdcZ	cellular_component:GO:0016021//integral component of membrane;
Unigene155_All	535	1.81	3.57	0.979934376945894	0.789738221578566	*	0.636306	AHM81852.1/6.7e-93/hypothetical protein KPNJ2_05080 [Klebsiella pneumoniae 30684/NJST258_2]	CP022997.1/0.0/CP022997.1 Klebsiella pneumoniae strain 721005, complete genome	sp|P16684|PHNF_ECOLI/5.8e-77/Probable transcriptional regulator PhnF OS=Escherichia coli (strain K12) GN=phnF PE=1 SV=1	kpc:KPNIH10_01785/1.0e-93/phosphonate metabolism transcriptional regulator PhnF; K02043 GntR family transcriptional regulator, phosphonate transport system regulatory protein	NA	Unigene155_All/1.2e-28/UTRA domain	biological_process:GO:0006351//transcription, DNA-templated;molecular_function:GO:0003677//DNA binding;GO:0003700//DNA binding transcription factor activity;
Unigene835_All	1159	0.71	1.40	0.979535897440284	0.800755127753304	*	0.636306	WP_004141839.1/6.0e-187/MULTISPECIES: thioredoxin-disulfide reductase [Enterobacterales] >ABR76356.1 thioredoxin reductase [Klebsiella pneumoniae subsp. pneumoniae MGH 78578] >BAH62616.1 thioredoxin reductase [Klebsiella pneumoniae subsp. pneumoniae NTUH-K2044] >EEW42695.1 thioredoxin-disulfide reductase [Klebsiella pneumoniae subsp. rhinoscleromatis ATCC 13884] >EJK91971.1 thioredoxin-disulfide …	CP022997.1/0.0/CP022997.1 Klebsiella pneumoniae strain 721005, complete genome	sp|P0A9P5|TRXB_ECO57/1.6e-175/Thioredoxin reductase OS=Escherichia coli O157:H7 GN=trxB PE=3 SV=2	kpa:KPNJ1_03603/9.0e-188/Thioredoxin reductase; K00384 thioredoxin reductase (NADPH) [EC:1.8.1.9]	YHR106w/2.0e-77/[O] KOG0404 Thioredoxin reductase	Unigene835_All/1.2e-50/Pyridine nucleotide-disulphide oxidoreductase	NA
Unigene877_All	653	1.40	2.76	0.979241439833203	0.78916677568741	*	0.636306	NA	NA	NA	NA	NA	NA	NA
Unigene133_All	431	2.44	4.81	0.979155746207156	0.793184352	*	0.636306	WP_023328095.1/3.2e-77/phage portal protein [Klebsiella pneumoniae] >ESM97351.1 HK97 family phage portal protein [Klebsiella pneumoniae MGH 32]	CP022997.1/0.0/CP022997.1 Klebsiella pneumoniae strain 721005, complete genome	NA	kox:KOX_17715/4.8e-78/phage portal protein, HK97 family	NA	Unigene133_All/1.4e-42/Phage portal protein	NA
Unigene1132_All	840	1.03	2.03	0.978835390001958	0.792607909883721	*	0.636306	NA	CP022997.1/0.0/CP022997.1 Klebsiella pneumoniae strain 721005, complete genome	sp|P0AAE8|CADB_ECOLI/2.8e-126/Probable cadaverine/lysine antiporter OS=Escherichia coli (strain K12) GN=cadB PE=2 SV=1	kpm:KPHS_13080/1.2e-133/arginine/agmatine antiporter; K03757 cadaverine:lysine antiporter	SPCC965.11c/2.7e-07/[E] KOG1286 Amino acid transporters	Unigene1132_All/5.3e-15/Amino acid permease	NA
Unigene1008_All	400	2.72	5.36	0.978626349207433	0.798410310395315	*	0.636306	SLQ89159.1/2.5e-36/lipoprotein [Klebsiella pneumoniae]	CP022997.1/0.0/CP022997.1 Klebsiella pneumoniae strain 721005, complete genome	NA	kpo:KPN2242_09805/7.3e-28/lipoprotein	NA	NA	NA
Unigene1341_All	1325	3.06	6.03	0.978626349207433	0.50114008982827	*	0.221332	WP_042931117.1/3.1e-216/cell division protein ZapE [Klebsiella pneumoniae]	CP022997.1/0.0/CP022997.1 Klebsiella pneumoniae strain 721005, complete genome	sp|P64613|ZAPE_ECO57/8.8e-183/Cell division protein ZapE OS=Escherichia coli O157:H7 GN=zapE PE=3 SV=1	kpa:KPNJ1_00519/4.5e-215/ATPase; K06916 cell division protein ZapE	Hs21918872/3.0e-53/[R] KOG2383 Predicted ATPase	Unigene1341_All/1.6e-160/AFG1-like ATPase	NA
Unigene1229_All	490	2.04	4.02	0.978626349207433	0.797826250182882	*	0.636306	WP_073901703.1/1.9e-81/phosphonoacetaldehyde hydrolase [Klebsiella pneumoniae] >OKO61882.1 phosphonoacetaldehyde hydrolase [Klebsiella pneumoniae] >ONG08092.1 phosphonoacetaldehyde hydrolase [Klebsiella pneumoniae] >OUM17159.1 phosphonoacetaldehyde hydrolase [Klebsiella pneumoniae] >OXV21852.1 phosphonoacetaldehyde hydrolase [Klebsiella pneumoniae]	CP022997.1/0.0/CP022997.1 Klebsiella pneumoniae strain 721005, complete genome	sp|A6TFW3|PHNX_KLEP7/5.9e-84/Phosphonoacetaldehyde hydrolase OS=Klebsiella pneumoniae subsp. pneumoniae (strain ATCC 700721 / MGH 78578) GN=phnX PE=3 SV=1	kpn:KPN_04064/2.8e-82/phnX; 2-aminoethylphosphonate transport; K05306 phosphonoacetaldehyde hydrolase [EC:3.11.1.1]	NA	Unigene1229_All/0.15/Adaptin AP4 complex epsilon appendage platform	biological_process:GO:0019700//organic phosphonate catabolic process;molecular_function:GO:0000287//magnesium ion binding;GO:0050194//phosphonoacetaldehyde hydrolase activity;GO:0016787//hydrolase activity;
Unigene1428_All	716	8.75	17.24	0.978404852369407	0.375882562327718	*	0.1432038	AJB54842.2/2.8e-70/integrase (plasmid) [Escherichia coli] >KJX14439.1 integrase [Enterobacter hormaechei subsp. oharae] >KTK97486.1 integrase [Klebsiella pneumoniae]	CP022997.1/0.0/CP022997.1 Klebsiella pneumoniae strain 721005, complete genome	sp|P35878|T904_LACLA/7.2e-22/Transposase for insertion sequence element IS904 OS=Lactococcus lactis subsp. lactis (strain IL1403) GN=nisX1 PE=3 SV=1	xsa:SB85_10785/8.7e-48/integrase	NA	Unigene1428_All/3.1e-17/Integrase core domain	biological_process:GO:0015074//DNA integration;molecular_function:GO:0003676//nucleic acid binding;
Unigene1159_All	443	2.35	4.63	0.978351436695237	0.799581	*	0.636306	NA	CP022997.1/0.0/CP022997.1 Klebsiella pneumoniae strain 721005, complete genome	sp|P0AD11|YECJ_ECOL6/1.5e-30/Uncharacterized protein YecJ OS=Escherichia coli O6:H1 (strain CFT073 / ATCC 700928 / UPEC) GN=yecJ PE=4 SV=1	kpx:PMK1_04761/1.1e-37/hypothetical protein	NA	NA	NA
Unigene1225_All	444	2.34	4.61	0.978258220845934	0.785755391930836	*	0.636306	OKB52817.1/1.6e-79/alpha-acetolactate decarboxylase [Klebsiella pneumoniae] >OKB58731.1 alpha-acetolactate decarboxylase [Klebsiella pneumoniae]	CP022997.1/0.0/CP022997.1 Klebsiella pneumoniae strain 721005, complete genome	sp|Q04518|ALDC_RAOTE/1.6e-75/Alpha-acetolactate decarboxylase OS=Raoultella terrigena GN=budA PE=3 SV=1	kpne:KU54_011145/2.4e-80/alpha-acetolactate decarboxylase; K01575 acetolactate decarboxylase [EC:4.1.1.5]	NA	Unigene1225_All/1.4e-46/Alpha-acetolactate decarboxylase	biological_process:GO:0045151//acetoin biosynthetic process;molecular_function:GO:0047605//acetolactate decarboxylase activity;
Unigene1144_All	763	4.63	9.12	0.978021630904505	0.54804756880734	*	0.27882	NA	CP022997.1/0.0/CP022997.1 Klebsiella pneumoniae strain 721005, complete genome	sp|Q8PPG7|BETB_XANAC/1.6e-51/NAD/NADP-dependent betaine aldehyde dehydrogenase OS=Xanthomonas axonopodis pv. citri (strain 306) GN=betB PE=3 SV=1	kpb:FH42_12775/3.3e-138/aldehyde dehydrogenase; K00130 betaine-aldehyde dehydrogenase [EC:1.2.1.8]	YER073w/3.2e-52/[C] KOG2450 Aldehyde dehydrogenase	Unigene1144_All/3e-89/Aldehyde dehydrogenase family	NA
Unigene156_All	474	4.27	8.41	0.977869730634654	0.759212304471932	*	0.465538	OKB35909.1/3.9e-68/acetolactate synthase [Klebsiella pneumoniae]	CP022997.1/0.0/CP022997.1 Klebsiella pneumoniae strain 721005, complete genome	sp|P27696|ILVB_KLEPN/1.2e-70/Acetolactate synthase, catabolic OS=Klebsiella pneumoniae GN=budB PE=1 SV=1	kpw:KPNIH30_15480/5.9e-69/acetolactate synthase; K01652 acetolactate synthase I/II/III large subunit [EC:2.2.1.6]	Hs21361361/2.8e-17/[EH] KOG1185 Thiamine pyrophosphate-requiring enzyme	Unigene156_All/6.5e-38/Thiamine pyrophosphate enzyme, N-terminal TPP binding domain	biological_process:GO:0034077//butanediol metabolic process;molecular_function:GO:0000287//magnesium ion binding;GO:0030976//thiamine pyrophosphate binding;GO:0003984//acetolactate synthase activity;
CL11.Contig2_All	1886	0.98	1.93	0.977747193152872	0.758490619771863	*	0.465538	CDL21564.1/1.0e-204/Fumarate hydratase class I, aerobic [Klebsiella pneumoniae IS53]	CP022997.1/0.0/CP022997.1 Klebsiella pneumoniae strain 721005, complete genome	sp|P40720|FUMA_SALTY/2.3e-192/Fumarate hydratase class I, aerobic OS=Salmonella typhimurium (strain LT2 / SGSC1412 / ATCC 700720) GN=fumA PE=3 SV=3	kva:Kvar_2812/5.4e-198/hydro-lyase, Fe-S type, tartrate/fumarate subfamily, beta subunit; K01676 fumarate hydratase, class I [EC:4.2.1.2]	Hs19923466/5.1e-06/[A] KOG1869 Splicing coactivator SRm160/300, subunit SRm300	CL11.Contig2_All/3.2e-87/Fumarate hydratase (Fumerase)	NA
Unigene1339_All	432	9.74	19.18	0.977609042935789	0.548676785304248	*	0.27882	BAH62207.1/3.4e-71/hypothetical protein KP1_1443 [Klebsiella pneumoniae subsp. pneumoniae NTUH-K2044] >EEW42280.1 hypothetical protein HMPREF0484_1638 [Klebsiella pneumoniae subsp. rhinoscleromatis ATCC 13884] >EGF64455.1 hypothetical protein HMPREF9538_01086 [Klebsiella sp. MS 92-3] >EJK92056.1 hypothetical protein UUU_09470 [Klebsiella pneumoniae subsp. pneumoniae DSM 30104] >EKF80064.1 Hypothe…	CP022997.1/0.0/CP022997.1 Klebsiella pneumoniae strain 721005, complete genome	NA	kpa:KPNJ1_04083/5.2e-72/hypothetical protein	ECU03g1610/9.8e-06/[S] KOG4744 Uncharacterized conserved protein	Unigene1339_All/0.47/Connexin	NA
Unigene614_All	1722	5.51	10.85	0.977570818760684	0.189608985200846	*	0.052325	WP_002882866.1/6.4e-185/MULTISPECIES: transcriptional regulator [Enterobacteriaceae] >YP_005224354.1 galETK operon repressor [Klebsiella pneumoniae subsp. pneumoniae HS11286] >ABR79581.1 repressor of galETK operon [Klebsiella pneumoniae subsp. pneumoniae MGH 78578] >BAH60977.1 repressor of galETK operon [Klebsiella pneumoniae subsp. pneumoniae NTUH-K2044] >AEW58752.1 repressor of galETK operon [K…	CP022997.1/0.0/CP022997.1 Klebsiella pneumoniae strain 721005, complete genome	sp|P21867|RAFR_ECOLX/1.8e-114/HTH-type transcriptional regulator RafR OS=Escherichia coli GN=rafR PE=1 SV=3	ror:RORB6_18310/3.7e-169/LacI family transcriptional regulator; K02529 LacI family transcriptional regulator	NA	Unigene614_All/4e-54/Periplasmic binding proteins and sugar binding domain of LacI family	biological_process:GO:0006355//regulation of transcription, DNA-templated;GO:0006351//transcription, DNA-templated;molecular_function:GO:0003677//DNA binding;
Unigene1262_All	8679	57.44	113.08	0.977216134008124	1.01161096190476e-47	*	2.47886e-49	WP_002918250.1/0.0e+00/MULTISPECIES: translation initiation factor IF-2 [Enterobacterales] >YP_005229014.1 translation initiation factor IF-2 [Klebsiella pneumoniae subsp. pneumoniae HS11286] >A6TEI7.1 RecName: Full=Translation initiation factor IF-2 >ABR78971.1 translation initiation factor IF-2 [Klebsiella pneumoniae subsp. pneumoniae MGH 78578] >BAH65353.1 translation initiation factor IF-2 [K…	CP022997.1/0.0/CP022997.1 Klebsiella pneumoniae strain 721005, complete genome	sp|A8AQ58|IF2_CITK8/0.0e+00/Translation initiation factor IF-2 OS=Citrobacter koseri (strain ATCC BAA-895 / CDC 4225-83 / SGSC4696) GN=infB PE=3 SV=1	kpv:KPNIH29_23420/0.0e+00/infB; translation initiation factor IF-2; K02519 translation initiation factor IF-2	At1g17220/1.4e-138/[J] KOG1145 Mitochondrial translation initiation factor 2 (IF-2; GTPase)	Unigene1262_All/9.1e-37/Elongation factor Tu GTP binding domain	cellular_component:GO:0005737//cytoplasm;molecular_function:GO:0003743//translation initiation factor activity;GO:0005525//GTP binding;GO:0003924//GTPase activity;
Unigene2075_All	462	4.43	8.72	0.977021436221908	0.757051358633776	*	0.465538	WP_048292220.1/9.0e-86/metal-dependent hydrolase [Klebsiella pneumoniae] >KMG78442.1 hypothetical protein SM60_04627 [Klebsiella pneumoniae]	CP022997.1/0.0/CP022997.1 Klebsiella pneumoniae strain 721005, complete genome	NA	kpj:N559_4634/1.4e-86/amidohydrolase family protein	NA	Unigene2075_All/3.6e-09/Amidohydrolase family	NA
Unigene138_All	600	1.56	3.07	0.976692626507931	0.794339755280408	*	0.636306	OKB51918.1/3.5e-58/xanthine permease XanP [Klebsiella pneumoniae]	CP022997.1/0.0/CP022997.1 Klebsiella pneumoniae strain 721005, complete genome	sp|P0AGN2|XANP_SHIFL/9.3e-23/Xanthine permease XanP OS=Shigella flexneri GN=xanP PE=3 SV=1	kpu:KP1_2710/5.4e-59/probable guanine/xanthin permease; K16345 xanthine permease XanP	NA	Unigene138_All/1.1e-14/Permease family	NA
Unigene1024_All	916	0.93	1.83	0.976541027176011	0.793761633187773	*	0.636306	WP_002914891.1/7.6e-145/MULTISPECIES: NADH-quinone oxidoreductase subunit NuoB [Enterobacterales] >YP_005228429.1 hypothetical protein KPHS_41290 [Klebsiella pneumoniae subsp. pneumoniae HS11286] >ABR78457.1 hypothetical protein KPN_03056 [Klebsiella pneumoniae subsp. pneumoniae MGH 78578] >ACI11663.1 formate hydrogenlyase, subunit G [Klebsiella pneumoniae 342] >BAH64845.1 hydrogenase 3 small sub…	CP022997.1/0.0/CP022997.1 Klebsiella pneumoniae strain 721005, complete genome	sp|P16433|HYCG_ECOLI/5.1e-137/Formate hydrogenlyase subunit 7 OS=Escherichia coli (strain K12) GN=hycG PE=1 SV=2	kpb:FH42_11300/1.2e-145/formate hydrogenlyase; K15832 formate hydrogenlyase subunit 7	Hs14149625/1.1e-22/[C] KOG1687 NADH-ubiquinone oxidoreductase, NUFS7/PSST/20 kDa subunit	Unigene1024_All/1.8e-23/NADH ubiquinone oxidoreductase, 20 Kd subunit	molecular_function:GO:0008901//ferredoxin hydrogenase activity;GO:0016829//lyase activity;GO:0051539//4 iron, 4 sulfur cluster binding;GO:0048038//quinone binding;GO:0008137//NADH dehydrogenase (ubiquinone) activity;
Unigene1321_All	919	0.93	1.83	0.976541027176011	0.790310495652174	*	0.636306	KMH77054.1/2.7e-166/LysR family transcriptional regulator, partial [Klebsiella pneumoniae]	CP022997.1/0.0/CP022997.1 Klebsiella pneumoniae strain 721005, complete genome	sp|P76369|YEEY_ECOLI/1.2e-82/Uncharacterized HTH-type transcriptional regulator YeeY OS=Escherichia coli (strain K12) GN=yeeY PE=4 SV=2	koy:J415_25105/1.6e-142/transcriptional regulator yeeY	NA	Unigene1321_All/4.7e-24/LysR substrate binding domain	biological_process:GO:0006351//transcription, DNA-templated;molecular_function:GO:0003677//DNA binding;GO:0003700//DNA binding transcription factor activity;
Unigene1401_All	472	2.15	4.23	0.97632100353049	0.786321906272531	*	0.636306	WP_046654233.1/5.4e-86/beta-galactosidase [Klebsiella pneumoniae] >AKE76115.1 Beta-galactosidase [Klebsiella pneumoniae subsp. pneumoniae]	CP022997.1/0.0/CP022997.1 Klebsiella pneumoniae strain 721005, complete genome	sp|A6T8X0|BGAL1_KLEP7/3.8e-88/Beta-galactosidase 1 OS=Klebsiella pneumoniae subsp. pneumoniae (strain ATCC 700721 / MGH 78578) GN=lacZ1 PE=3 SV=1	kpnu:LI86_13505/8.2e-87/lacZ; beta-D-galactosidase; K01190 beta-galactosidase [EC:3.2.1.23]	NA	Unigene1401_All/2.5e-10/Domain of unknown function(DUF4981)	NA
Unigene559_All	8054	0.92	1.81	0.976283931026193	0.248348027663551	*	0.0775182	NA	CP019050.1/0.0/CP019050.1 Klebsiella pneumoniae subsp. pneumoniae strain RJA166 plasmid pRJA166c, complete sequence	sp|P10486|T1R1_ECOLX/0.0e+00/Type I restriction enzyme EcoR124II R protein OS=Escherichia coli GN=hsdR PE=1 SV=1	kpx:PMK1_b00116/0.0e+00/hsdR; Type I restriction enzyme R protein; K01153 type I restriction enzyme, R subunit [EC:3.1.21.3]	NA	Unigene559_All/3.3e-69/Type I restriction and modification enzyme - subunit R C terminal	NA
Unigene308_All	1106	1.50	2.95	0.975752453753323	0.754902679280984	*	0.465538	AHM80720.1/1.6e-192/Transcriptional regulator, LacI family protein [Klebsiella pneumoniae 30684/NJST258_2] >AHM86356.1 Transcriptional regulator, LacI family protein [Klebsiella pneumoniae 30660/NJST258_1]	CP022997.1/0.0/CP022997.1 Klebsiella pneumoniae strain 721005, complete genome	sp|Q65TP0|PURR_MANSM/1.8e-27/HTH-type transcriptional repressor PurR OS=Mannheimia succiniciproducens (strain MBEL55E) GN=purR PE=3 SV=1	kps:KPNJ2_03940/2.3e-193/Transcriptional regulator, LacI family protein	NA	Unigene308_All/2.5e-17/Periplasmic binding protein-like domain	NA
CL50.Contig2_All	1403	1.15	2.26	0.974688911470812	0.756333774407583	*	0.465538	WP_002898935.1/1.1e-166/MULTISPECIES: LysR family transcriptional regulator [Klebsiella] >YP_005226231.1 LysR family transcriptional regulator [Klebsiella pneumoniae subsp. pneumoniae HS11286] >AEW60629.1 transcriptional regulator, LysR family [Klebsiella pneumoniae subsp. pneumoniae HS11286] >EJJ38693.1 LysR family transcriptional regulator [Klebsiella pneumoniae subsp. pneumoniae KPNIH4] >EJJ44…	CP022882.1/0.0/CP022882.1 Klebsiella pneumoniae strain 911021, complete genome	sp|P30864|YAFC_ECOLI/1.5e-34/Uncharacterized HTH-type transcriptional regulator YafC OS=Escherichia coli (strain K12) GN=yafC PE=4 SV=1	ear:CCG30685/2.4e-158/Transcriptional regulator, LysR family	NA	CL50.Contig2_All/4.4e-41/LysR substrate binding domain	biological_process:GO:0006351//transcription, DNA-templated;molecular_function:GO:0003677//DNA binding;GO:0003700//DNA binding transcription factor activity;
Unigene1700_All	679	1.34	2.63	0.97282979883453	0.798995226373626	*	0.636306	OUU67731.1/4.3e-84/cytochrome c oxidase subunit I [Synechococcus sp. TMED66]	NA	sp|Q08855|COX1_RHILE/5.2e-70/Cytochrome c oxidase subunit 1 OS=Rhizobium leguminosarum GN=ctaD PE=2 SV=1	caq:IM40_00585/1.8e-71/cytochrome C oxidase subunit I; K02274 cytochrome c oxidase subunit I [EC:1.9.3.1]	HsMi003/1.8e-110/[C] KOG4769 Cytochrome c oxidase, subunit I	NA	biological_process:GO:0009060//aerobic respiration;GO:0006119//oxidative phosphorylation;GO:0022900//electron transport chain;cellular_component:GO:0045277//respiratory chain complex IV;GO:0016021//integral component of membrane;GO:0005886//plasma membrane;molecular_function:GO:0020037//heme binding;GO:0005506//iron ion binding;GO:0004129//cytochrome-c oxidase activity;GO:0005507//copper ion bind…
Unigene480_All	1959	0.80	1.57	0.972692654004264	0.761385622137405	*	0.465538	CDQ54946.1/1.0e-263/pmbA [Klebsiella pneumoniae]	CP022882.1/0.0/CP022882.1 Klebsiella pneumoniae strain 911021, complete genome	sp|P0AFK1|PMBA_ECO57/1.4e-240/Metalloprotease PmbA OS=Escherichia coli O157:H7 GN=pmbA PE=3 SV=1	eec:EcWSU1_00438/8.5e-247/pmbA; PmbA; K03592 PmbA protein	NA	Unigene480_All/2.6e-55/Putative modulator of DNA gyrase	NA
Unigene1501_All	1163	0.71	1.39	0.969193953218826	0.795498529540482	*	0.636306	EKF79398.1/5.9e-134/Putative CTP synthase [Klebsiella pneumoniae subsp. pneumoniae KpQ3] >AHM80121.1 CTP synthase [Klebsiella pneumoniae 30684/NJST258_2] >AHM85755.1 CTP synthase [Klebsiella pneumoniae 30660/NJST258_1]	CP022997.1/0.0/CP022997.1 Klebsiella pneumoniae strain 721005, complete genome	sp|P76242|NIMT_ECOLI/1.2e-53/2-nitroimidazole transporter OS=Escherichia coli (strain K12) GN=nimT PE=1 SV=1	kpx:PMK1_03553/1.4e-127/pyrG_2; CTP synthase	At4g20320/7.4e-24/[F] KOG2387 CTP synthase (UTP-ammonia lyase)	Unigene1501_All/2.1e-17/Glutamine amidotransferase class-I	biological_process:GO:0006541//glutamine metabolic process;GO:0006221//pyrimidine nucleotide biosynthetic process;molecular_function:GO:0016740//transferase activity;GO:0003883//CTP synthase activity;
Unigene285_All	1735	0.46	0.90	0.968291140272662	0.794918720116618	*	0.636306	WP_004140277.1/3.0e-142/MULTISPECIES: enoyl-ACP reductase FabI [Enterobacterales] >YP_005226494.1 enoyl-ACP reductase [Klebsiella pneumoniae subsp. pneumoniae HS11286] >ABR76717.1 enoyl-(acyl carrier protein) reductase [Klebsiella pneumoniae subsp. pneumoniae MGH 78578] >BAH63013.1 enoyl-(acyl carrier protein) reductase [Klebsiella pneumoniae subsp. pneumoniae NTUH-K2044] >EEW40829.1 enoyl-[acyl-…	CP022997.1/0.0/CP022997.1 Klebsiella pneumoniae strain 721005, complete genome	sp|P0AEK5|FABI_ECO57/4.0e-135/Enoyl-[acyl-carrier-protein] reductase [NADH] FabI OS=Escherichia coli O157:H7 GN=fabI PE=3 SV=2	kpb:FH42_02315/4.6e-143/enoyl-ACP reductase; K00208 enoyl-[acyl-carrier protein] reductase I [EC:1.3.1.9 1.3.1.10]	At2g05990/4.5e-25/[R] KOG0725 Reductases with broad range of substrate specificities	Unigene285_All/3.9e-85/Enoyl-(Acyl carrier protein) reductase	biological_process:GO:0006633//fatty acid biosynthetic process;molecular_function:GO:0004318//enoyl-[acyl-carrier-protein] reductase (NADH) activity;
Unigene23_All	1762	0.45	0.88	0.967578522307623	0.79607918540146	*	0.636306	WP_004226794.1/0.0e+00/endo-b1,4-mannanase 5C [Klebsiella pneumoniae] >CCM82203.1 Endo-b1,4-mannanase 5C [Klebsiella pneumoniae subsp. pneumoniae ST258-K26BO]	CP022997.1/0.0/CP022997.1 Klebsiella pneumoniae strain 721005, complete genome	NA	kom:HR38_26845/4.4e-287/beta-1,4 mannanase	At3g10900/2.9e-11/[GM] LSE0446 A Cellulase ((1-4)-beta-mannan endohydrolase)	Unigene23_All/7.3e-48/Carbohydrate binding module (family 35)	molecular_function:GO:0030246//carbohydrate binding;GO:0016787//hydrolase activity;
Unigene603_All	1971	8.33	16.02	0.943485747043163	0.0618837586849315	*	0.01317828	WP_048290052.1/6.5e-234/UDP-N-acetylglucosamine 1-carboxyvinyltransferase [Klebsiella pneumoniae] >KMB33460.1 UDP-N-acetylglucosamine 1-carboxyvinyltransferase [Klebsiella pneumoniae] >KMD15441.1 UDP-N-acetylglucosamine 1-carboxyvinyltransferase [Klebsiella pneumoniae] >SBX89872.1 UDP-N-acetylglucosamine 1-carboxyvinyltransferase [Klebsiella pneumoniae] >OSY20464.1 UDP-N-acetylglucosamine 1-carbo…	CP022997.1/0.0/CP022997.1 Klebsiella pneumoniae strain 721005, complete genome	sp|B2VGU0|MURA_ERWT9/2.6e-215/UDP-N-acetylglucosamine 1-carboxyvinyltransferase OS=Erwinia tasmaniensis (strain DSM 17950 / CIP 109463 / Et1/99) GN=murA PE=3 SV=1	kpx:PMK1_01107/4.4e-235/murA; UDP-N-acetylglucosamine 1-carboxyvinyltransferase; K00790 UDP-N-acetylglucosamine 1-carboxyvinyltransferase [EC:2.5.1.7]	At2g45300/1.8e-09/[E] KOG0692 Pentafunctional AROM protein	Unigene603_All/5.8e-132/EPSP synthase (3-phosphoshikimate 1-carboxyvinyltransferase)	biological_process:GO:0008360//regulation of cell shape;GO:0009252//peptidoglycan biosynthetic process;GO:0019277//UDP-N-acetylgalactosamine biosynthetic process;GO:0051301//cell division;GO:0071555//cell wall organization;GO:0007049//cell cycle;cellular_component:GO:0005737//cytoplasm;molecular_function:GO:0008760//UDP-N-acetylglucosamine 1-carboxyvinyltransferase activity;GO:0016740//transferas…
Unigene1674_All	7007	8.17	15.68	0.940517575969525	1.80506737679558e-05	*	1.906168e-06	KTG59375.1/0.0e+00/(p)ppGpp synthetase [Klebsiella pneumoniae]	CP022997.1/0.0/CP022997.1 Klebsiella pneumoniae strain 721005, complete genome	sp|P0AG25|SPOT_ECO57/0.0e+00/Guanosine-3',5'-bis(diphosphate) 3'-pyrophosphohydrolase OS=Escherichia coli O157:H7 GN=spoT PE=3 SV=1	ecle:ECNIH2_01175/0.0e+00/(p)ppGpp synthetase; K01139 GTP diphosphokinase / guanosine-3',5'-bis(diphosphate) 3'-diphosphatase [EC:2.7.6.5 3.1.7.2]	At2g01440/4.9e-78/[A] KOG0344 ATP-dependent RNA helicase	Unigene1674_All/7.3e-23/RecG wedge domain	NA
Unigene1439_All	15555	69.43	130.64	0.911965619461045	3.143105776e-88	*	4.58446e-90	WP_087498954.1/0.0e+00/exodeoxyribonuclease V subunit beta [Klebsiella variicola]	CP022997.1/0.0/CP022997.1 Klebsiella pneumoniae strain 721005, complete genome	sp|P07648|RECC_ECOLI/0.0e+00/RecBCD enzyme subunit RecC OS=Escherichia coli (strain K12) GN=recC PE=1 SV=1	eae:EAE_02110/0.0e+00/recC; exonuclease V subunit gamma; K03583 exodeoxyribonuclease V gamma subunit [EC:3.1.11.5]	7296294/7.5e-95/[O] KOG0959 N-arginine dibasic convertase NRD1 and related Zn2+-dependent endopeptidases, insulinase superfamily	Unigene1439_All/6.4e-62/UvrD/REP helicase N-terminal domain	NA
Unigene780_All	2292	97.63	182.35	0.901313763568111	2.75347829268293e-17	*	1.3173e-18	ARV43398.1/1.2e-223/replication initiation protein (plasmid) [Klebsiella pneumoniae subsp. pneumoniae]	CP019050.1/0.0/CP019050.1 Klebsiella pneumoniae subsp. pneumoniae strain RJA166 plasmid pRJA166c, complete sequence	sp|Q52347|REP11_ECOLX/8.1e-83/RepFIB replication protein A OS=Escherichia coli GN=repA PE=3 SV=1	kpm:KPHS_p100010/5.5e-221/replication protein A	NA	Unigene780_All/3.6e-25/Initiator Replication protein	NA
CL48.Contig1_All	6215	53.02	98.81	0.898120385980786	6.45852630508475e-26	*	2.22318e-27	WP_062955080.1/0.0e+00/outer membrane assembly protein AsmA [Klebsiella pneumoniae] >OHY25311.1 outer membrane assembly protein AsmA [Klebsiella pneumoniae] >OIK32018.1 outer membrane assembly protein AsmA [Klebsiella pneumoniae] >OXM90518.1 outer membrane assembly protein AsmA [Klebsiella pneumoniae] >OXM93411.1 outer membrane assembly protein AsmA [Klebsiella pneumoniae] >OZI96249.1 outer membr…	CP021859.1/0.0/CP021859.1 Klebsiella pneumoniae strain AR_0125, complete genome	sp|P76389|YEGH_ECOLI/1.4e-251/UPF0053 protein YegH OS=Escherichia coli (strain K12) GN=yegH PE=3 SV=2	ror:RORB6_02000/8.9e-290/assembly protein; K07289 AsmA protein	At3g27190/2.2e-42/[TZ] KOG4203 Armadillo/beta-Catenin/plakoglobin	CL48.Contig1_All/2.8e-34/AsmA family	NA
Unigene428_All	1496	4.28	7.91	0.886066898071645	0.408151150733138	*	0.1624032	WP_002882828.1/4.6e-155/MULTISPECIES: sulfurtransferase FdhD [Enterobacterales] >YP_005224342.1 formate dehydrogenase accessory protein [Klebsiella pneumoniae subsp. pneumoniae HS11286] >A6TG86.1 RecName: Full=Sulfur carrier protein FdhD >ABR79570.1 formate dehydrogenase accessory protein [Klebsiella pneumoniae subsp. pneumoniae MGH 78578] >BAH60963.1 formate dehydrogenase accessory protein [Kleb…	CP022997.1/0.0/CP022997.1 Klebsiella pneumoniae strain 721005, complete genome	sp|A6TG86|FDHD_KLEP7/1.5e-157/Sulfur carrier protein FdhD OS=Klebsiella pneumoniae subsp. pneumoniae (strain ATCC 700721 / MGH 78578) GN=fdhD PE=3 SV=1	kpz:KPNIH27_00245/6.9e-156/formate dehydrogenase; K02379 FdhD protein	NA	Unigene428_All/2.5e-63/FdhD/NarQ family	biological_process:GO:0006777//Mo-molybdopterin cofactor biosynthetic process;cellular_component:GO:0005737//cytoplasm;molecular_function:GO:0016783//sulfurtransferase activity;GO:0097163//sulfur carrier activity;GO:0016740//transferase activity;
Unigene759_All	7991	282.74	516.89	0.870381291873455	4.780346e-164	*	3.9046e-166	AGT22460.1/6.2e-283/putative ABC transport system ATP-binding component [Klebsiella pneumoniae JM45] >AHM77474.1 Sugar transport ATP-binding protein [Klebsiella pneumoniae 30684/NJST258_2] >AHM83058.1 Sugar transport ATP-binding protein [Klebsiella pneumoniae 30660/NJST258_1]	CP022997.1/0.0/CP022997.1 Klebsiella pneumoniae strain 721005, complete genome	sp|A6TEB8|LSRA_KLEP7/3.5e-274/Autoinducer 2 import ATP-binding protein LsrA OS=Klebsiella pneumoniae subsp. pneumoniae (strain ATCC 700721 / MGH 78578) GN=lsrA PE=3 SV=1	kpa:KPNJ1_00652/9.4e-284/Sugar transport ATP-binding protein; K10558 AI-2 transport system ATP-binding protein	At5g46180/1.1e-62/[E] KOG1402 Ornithine aminotransferase	Unigene759_All/5.6e-50/ABC transporter	cellular_component:GO:0016021//integral component of membrane;molecular_function:GO:0005524//ATP binding;GO:0042626//ATPase activity, coupled to transmembrane movement of substances;
Unigene17_All	2948	23.32	42.37	0.861475340163394	3.01399447826087e-05	*	3.23556e-06	BAH63559.1/0.0e+00/putative transporter ATP-binding component [Klebsiella pneumoniae subsp. pneumoniae NTUH-K2044]	CP022997.1/0.0/CP022997.1 Klebsiella pneumoniae strain 721005, complete genome	sp|P63389|YHES_ECOLI/2.5e-52/Uncharacterized ABC transporter ATP-binding protein YheS OS=Escherichia coli (strain K12) GN=yheS PE=1 SV=1	ror:RORB6_06660/9.5e-250/glutathione-regulated potassium-efflux system ATP-binding protein	CE05663/3.4e-49/[J] KOG0066 eIF2-interacting protein ABC50 (ABC superfamily)	Unigene17_All/2.1e-42/ABC transporter	molecular_function:GO:0005524//ATP binding;GO:0016887//ATPase activity;
Unigene1285_All	3168	1.44	2.60	0.852442811586142	0.524417112195122	*	0.250888	OVX99401.1/2.1e-226/class II histone deacetylase [Klebsiella pneumoniae]	CP022997.1/0.0/CP022997.1 Klebsiella pneumoniae strain 721005, complete genome	sp|Q9HXM1|HDAH_PSEAE/9.9e-156/Histone deacetylase-like amidohydrolase OS=Pseudomonas aeruginosa (strain ATCC 15692 / DSM 22644 / CIP 104116 / JCM 14847 / LMG 12228 / 1C / PRS 101 / PAO1) GN=PA3774 PE=1 SV=1	kps:KPNJ2_04092/5.8e-229/Transporter, MFS superfamily protein	At1g08460/1.4e-48/[B] KOG1343 Histone deacetylase complex, catalytic component HDA1	Unigene1285_All/8.7e-14/Major Facilitator Superfamily	NA
Unigene1514_All	2375	1.95	3.52	0.852101304887687	0.525057426129426	*	0.250888	WP_077598949.1/0.0e+00/formate dehydrogenase subunit alpha [Klebsiella pneumoniae]	CP022997.1/0.0/CP022997.1 Klebsiella pneumoniae strain 721005, complete genome	sp|P07658|FDHF_ECOLI/0.0e+00/Formate dehydrogenase H OS=Escherichia coli (strain K12) GN=fdhF PE=1 SV=2	spt:SPA4103/0.0e+00/fdhF; formate dehydrogenase H; K22015 formate dehydrogenase (acceptor) [EC:1.17.99.7]	NA	Unigene1514_All/1.1e-85/Molybdopterin oxidoreductase	NA
Unigene789_All	8172	380.26	682.23	0.843272008461207	8.84190272727272e-210	*	5.6745e-212	WP_069339958.1/0.0e+00/ATP-dependent Clp protease ATP-binding subunit ClpA [Klebsiella pneumoniae] >ODN07361.1 ATP-dependent Clp protease ATP-binding subunit ClpA [Klebsiella pneumoniae]	CP022997.1/0.0/CP022997.1 Klebsiella pneumoniae strain 721005, complete genome	sp|P0ABI0|CLPA_ECOL6/0.0e+00/ATP-dependent Clp protease ATP-binding subunit ClpA OS=Escherichia coli O6:H1 (strain CFT073 / ATCC 700928 / UPEC) GN=clpA PE=3 SV=1	ron:TE10_10305/0.0e+00/clpA; Clp protease ClpX; K03694 ATP-dependent Clp protease ATP-binding subunit ClpA	At3g48870/6.5e-82/[O] KOG1051 Chaperone HSP104 and related ATP-dependent Clp proteases	Unigene789_All/3.5e-51/AAA domain (Cdc48 subfamily)	molecular_function:GO:0008233//peptidase activity;GO:0005524//ATP binding;GO:0004176//ATP-dependent peptidase activity;
CL37.Contig4_All	6238	134.39	238.93	0.830162218907998	1.02740098285714e-54	*	2.09796e-56	WP_004178082.1/1.1e-290/MULTISPECIES: group II intron reverse transcriptase/maturase [Enterobacterales] >NP_941260.1 putative reverse transcriptase/maturase (plasmid) [Serratia marcescens] >YP_005226014.1 putative reverse transcriptase/maturase [Klebsiella pneumoniae subsp. pneumoniae HS11286] >YP_005226364.1 putative reverse transcriptase/maturase [Klebsiella pneumoniae subsp. pneumoniae HS11286…	CP022997.1/0.0/CP022997.1 Klebsiella pneumoniae strain 721005, complete genome	sp|Q9RTF6|DGT1B_DEIRA/7.8e-96/Deoxyguanosinetriphosphate triphosphohydrolase-like protein 2 OS=Deinococcus radiodurans (strain ATCC 13939 / DSM 20539 / JCM 16871 / LMG 4051 / NBRC 15346 / NCIMB 9279 / R1 / VKM B-1422) GN=DR_1808 PE=3 SV=1	kpm:KPHS_40110/1.6e-291/putative reverse transcriptase/maturase	SPMi005/5.4e-28/[A] KOG4768 Mitochondrial mRNA maturase	CL37.Contig4_All/3.5e-51/Reverse transcriptase (RNA-dependent DNA polymerase)	molecular_function:GO:0003964//RNA-directed DNA polymerase activity;
Unigene1513_All	1002	230.77	409.92	0.828886694349316	1.06698248979592e-13	*	6.1006e-15	BAH62164.1/3.2e-72/hypothetical protein KP1_1395 [Klebsiella pneumoniae subsp. pneumoniae NTUH-K2044] >EKF80101.1 Hypothetical protein B819_138295 [Klebsiella pneumoniae subsp. pneumoniae KpQ3] >AHM80932.1 Transthyretin-like protein [Klebsiella pneumoniae 30684/NJST258_2] >AHM86535.1 hypothetical protein KPNJ1_04129 [Klebsiella pneumoniae 30660/NJST258_1]	CP022997.1/0.0/CP022997.1 Klebsiella pneumoniae strain 721005, complete genome	sp|Q8ZQ52|HIUH_SALTY/4.7e-35/5-hydroxyisourate hydrolase OS=Salmonella typhimurium (strain LT2 / SGSC1412 / ATCC 700720) GN=hiuH PE=3 SV=1	kps:KPNJ2_04152/4.9e-73/Transthyretin-like protein; K07127 5-hydroxyisourate hydrolase [EC:3.5.2.17]	CE12662/1.6e-19/[I] KOG3006 Transthyretin and related proteins	Unigene1513_All/3.7e-37/HIUase/Transthyretin family	biological_process:GO:0006144//purine nucleobase metabolic process;molecular_function:GO:0016787//hydrolase activity;GO:0033971//hydroxyisourate hydrolase activity;
Unigene266_All	696	6.47	11.48	0.82728502468318	0.598625876106195	*	0.315728	OZS85362.1/3.5e-110/replication protein, partial [Klebsiella pneumoniae]	CP017086.1/0.0/CP017086.1 Proteus mirabilis strain T18 plasmid pT18, complete sequence	NA	kpj:N559_5229/2.5e-100/replication protein	NA	Unigene266_All/0.16/Carbohydrate binding domain	NA
Unigene805_All	2991	1.28	2.26	0.820178962415188	0.596645856670342	*	0.315728	WP_083049550.1/3.7e-172/peroxidase [Klebsiella pneumoniae] >OQZ80322.1 peroxidase [Klebsiella pneumoniae subsp. pneumoniae]	CP022882.1/0.0/CP022882.1 Klebsiella pneumoniae strain 911021, complete genome	sp|P76536|YFEX_ECOLI/3.0e-154/Probable deferrochelatase/peroxidase YfeX OS=Escherichia coli (strain K12) GN=yfeX PE=1 SV=2	kpj:N559_1480/5.8e-170/hypothetical protein; K07223 putative iron-dependent peroxidase	NA	Unigene805_All/3.8e-95/Dyp-type peroxidase family	molecular_function:GO:0020037//heme binding;GO:0004601//peroxidase activity;
Unigene510_All	497	18.01	31.54	0.808384478884234	0.438415502121641	*	0.18084	WP_004212432.1/3.2e-89/MULTISPECIES: alpha-xylosidase [Klebsiella] >EMB10655.1 alpha-glucosidase [Klebsiella pneumoniae hvKP1] >AGX39993.1 alpha-glucosidase [Klebsiella pneumoniae CG43] >ESL99414.1 alpha-xylosidase [Klebsiella pneumoniae UCICRE 6] >CDI19867.1 putative alpha-glucosidase [Klebsiella pneumoniae subsp. pneumoniae SA1] >EWD07685.1 alpha-xylosidase [Klebsiella pneumoniae UCI 42] >AJB30…	CP022997.1/0.0/CP022997.1 Klebsiella pneumoniae strain 721005, complete genome	sp|P31434|XYLS_ECOLI/7.9e-68/Alpha-xylosidase OS=Escherichia coli (strain K12) GN=yicI PE=1 SV=2	kpne:KU54_000470/4.9e-90/alpha-glucosidase; K01811 alpha-D-xyloside xylohydrolase [EC:3.2.1.177]	NA	Unigene510_All/3.9e-08/Glycosyl hydrolases family 31	biological_process:GO:0005975//carbohydrate metabolic process;molecular_function:GO:0030246//carbohydrate binding;GO:0061634//alpha-D-xyloside xylohydrolase;
Unigene656_All	1094	6.83	11.96	0.808259905908015	0.439036487252125	*	0.18084	WP_064168223.1/1.4e-182/LysR family transcriptional regulator [Klebsiella pneumoniae] >SBI19740.1 LysR family transcriptional regulator [Klebsiella pneumoniae]	CP022997.1/0.0/CP022997.1 Klebsiella pneumoniae strain 721005, complete genome	sp|Q8FDH0|TTDR_ECOL6/1.3e-27/HTH-type transcriptional activator TtdR OS=Escherichia coli O6:H1 (strain CFT073 / ATCC 700928 / UPEC) GN=ttdR PE=3 SV=2	ear:CCG29964/4.0e-137/FIG032225: Transcriptional regulator, LysR family	NA	Unigene656_All/4e-34/LysR substrate binding domain	biological_process:GO:0006351//transcription, DNA-templated;molecular_function:GO:0003677//DNA binding;GO:0003700//DNA binding transcription factor activity;
Unigene846_All	619	13.50	23.63	0.807660222035654	0.439659234042553	*	0.18084	WP_004151037.1/1.2e-72/MULTISPECIES: carboxymuconolactone decarboxylase family protein [Enterobacterales] >YP_005228376.1 hypothetical protein KPHS_40760 [Klebsiella pneumoniae subsp. pneumoniae HS11286] >EGF60272.1 alkylhydroperoxidase AhpD family core domain protein [Klebsiella sp. MS 92-3] >AEW62774.1 hypothetical protein KPHS_40760 [Klebsiella pneumoniae subsp. pneumoniae HS11286] >EJJ38165.1…	CP022997.1/0.0/CP022997.1 Klebsiella pneumoniae strain 721005, complete genome	sp|P96684|YDFG_BACSU/4.5e-20/Uncharacterized protein YdfG OS=Bacillus subtilis (strain 168) GN=ydfG PE=4 SV=1	kph:KPNIH24_08400/1.8e-73/alkylhydroperoxidase	NA	Unigene846_All/1.2e-19/Carboxymuconolactone decarboxylase family	molecular_function:GO:0004601//peroxidase activity;GO:0051920//peroxiredoxin activity;
CL26.Contig3_All	1366	3.28	5.73	0.804839324138821	0.597304406181015	*	0.315728	BAO87435.1/2.0e-88/putative membrane protein [Burkholderia sp. RPE67] >BAO87487.1 putative membrane protein [Burkholderia sp. RPE67] >BAO87598.1 putative membrane protein [Burkholderia sp. RPE67]	CP012380.1/0.0/CP012380.1 Escherichia coli strain WAT, complete genome	NA	bue:BRPE67_ACDS23800/3.0e-89/putative membrane protein	NA	NA	NA
Unigene842_All	530	23.86	41.58	0.801295715163142	0.32363658573913	*	0.1085712	WP_032424186.1/2.4e-98/cytochrome ubiquinol oxidase subunit I [Klebsiella pneumoniae] >EZR07356.1 cytochrome d ubiquinol oxidase subunit I [Klebsiella pneumoniae UCI 60]	CP022997.1/0.0/CP022997.1 Klebsiella pneumoniae strain 721005, complete genome	sp|P45021|CYOA_HAEIN/2.8e-39/Probable cytochrome oxidase subunit 1 OS=Haemophilus influenzae (strain ATCC 51907 / DSM 11121 / KW20 / Rd) GN=HI_1076 PE=3 SV=1	kpb:FH42_05745/3.6e-99/cytochrome D ubiquinol oxidase subunit I; K00425 cytochrome d ubiquinol oxidase subunit I [EC:1.10.3.14]	NA	Unigene842_All/2.6e-77/Cytochrome bd terminal oxidase subunit I	NA
Unigene1480_All	1578	6.56	11.43	0.801057683596395	0.323074716666667	*	0.1085712	AHM76976.1/7.3e-212/Integral membrane protein [Klebsiella pneumoniae 30684/NJST258_2] >AHM82603.1 Integral membrane protein [Klebsiella pneumoniae 30660/NJST258_1]	CP022997.1/0.0/CP022997.1 Klebsiella pneumoniae strain 721005, complete genome	sp|P37669|WECH_ECOLI/1.5e-141/O-acetyltransferase WecH OS=Escherichia coli (strain K12) GN=wecH PE=1 SV=1	koy:J415_04145/8.3e-168/O-acetyltransferase	NA	Unigene1480_All/2.9e-26/Acyltransferase family	biological_process:GO:0009246//enterobacterial common antigen biosynthetic process;cellular_component:GO:0005887//integral component of plasma membrane;molecular_function:GO:0016413//O-acetyltransferase activity;GO:0016740//transferase activity;
Unigene40_All	1389	7.55	13.15	0.800514249967223	0.324200412543554	*	0.1085712	WP_032444964.1/2.6e-229/gfo/Idh/MocA family oxidoreductase [Klebsiella pneumoniae] >KEG34342.1 oxidoreductase [Klebsiella pneumoniae]	CP022997.1/0.0/CP022997.1 Klebsiella pneumoniae strain 721005, complete genome	sp|P94437|YFII_BACSU/2.5e-135/Uncharacterized oxidoreductase YfiI OS=Bacillus subtilis (strain 168) GN=yfiI PE=3 SV=1	ror:RORB6_13320/7.0e-211/oxidoreductase	7295965/2.8e-09/[GQ] KOG2741 Dimeric dihydrodiol dehydrogenase	Unigene40_All/1.6e-27/Oxidoreductase family, NAD-binding Rossmann fold	molecular_function:GO:0016491//oxidoreductase activity;
Unigene1623_All	3958	75.89	132.05	0.799102601672369	5.03858124675325e-18	*	2.26354e-19	WP_002916289.1/8.0e-191/MULTISPECIES: aldo/keto reductase [Klebsiella] >YP_005228679.1 putative NAD(P)H-dependent xylose reductase [Klebsiella pneumoniae subsp. pneumoniae HS11286] >AEW63077.1 putative NAD(P)H-dependent xylose reductase [Klebsiella pneumoniae subsp. pneumoniae HS11286] >EJJ42853.1 putative NAD(P)H-dependent xylose reductase [Klebsiella pneumoniae subsp. pneumoniae KPNIH4] >EJJ436…	CP022997.1/0.0/CP022997.1 Klebsiella pneumoniae strain 721005, complete genome	sp|P77735|YAJO_ECOLI/6.9e-82/Uncharacterized oxidoreductase YajO OS=Escherichia coli (strain K12) GN=yajO PE=3 SV=2	kps:KPNJ2_00956/1.2e-191/Oxidoreductase	YPL088w/5.8e-44/[C] KOG1575 Voltage-gated shaker-like K+ channel, subunit beta/KCNAB	Unigene1623_All/2.4e-65/Aldo/keto reductase family	molecular_function:GO:0016491//oxidoreductase activity;
Unigene403_All	1600	1.99	3.43	0.785440145629164	0.696642315151515	*	0.402378	AHM76981.1/2.3e-282/ABC transporter ATP-binding protein [Klebsiella pneumoniae 30684/NJST258_2] >AHM82608.1 ABC transporter ATP-binding protein [Klebsiella pneumoniae 30660/NJST258_1]	CP022997.1/0.0/CP022997.1 Klebsiella pneumoniae strain 721005, complete genome	sp|P43672|UUP_ECOLI/5.0e-39/ABC transporter ATP-binding protein uup OS=Escherichia coli (strain K12) GN=uup PE=1 SV=2	kqu:AVR78_03500/4.3e-273/ABC transporter ATP-binding protein	At1g64550/8.7e-31/[EJ] KOG0062 ATPase component of ABC transporters with duplicated ATPase domains/Translation elongation factor EF-3b	Unigene403_All/1.5e-35/ABC transporter	molecular_function:GO:0005524//ATP binding;GO:0016887//ATPase activity;
Unigene945_All	1088	18.33	31.59	0.785261151206987	0.128048735849057	*	0.031676	WP_040222933.1/1.5e-131/conjugal transfer protein TraG, partial [Klebsiella pneumoniae]	CP022997.1/0.0/CP022997.1 Klebsiella pneumoniae strain 721005, complete genome	NA	kpq:KPR0928_21860/2.3e-132/membrane protein	At2g29210/1.2e-07/[AR] KOG2146 Splicing coactivator SRm160/300, subunit SRm160 (contains PWI domain)	Unigene945_All/1.1e-32/TraG-like protein, N-terminal region	cellular_component:GO:0016021//integral component of membrane;
Unigene485_All	987	3.42	5.89	0.784271308944563	0.695939346115035	*	0.402378	AHM79349.1/9.1e-128/Formate dehydrogenase, cytochrome B556 subunit [Klebsiella pneumoniae 30684/NJST258_2] >AHM85019.1 Formate dehydrogenase, cytochrome B556 subunit [Klebsiella pneumoniae 30660/NJST258_1]	CP022997.1/0.0/CP022997.1 Klebsiella pneumoniae strain 721005, complete genome	sp|P0AEK8|FDNI_ECO57/2.0e-115/Formate dehydrogenase, nitrate-inducible, cytochrome b556(Fdn) subunit OS=Escherichia coli O157:H7 GN=fdnI PE=3 SV=1	kpa:KPNJ1_02613/1.4e-128/Formate dehydrogenase, cytochrome B556 subunit; K08350 formate dehydrogenase-N, gamma subunit	NA	Unigene485_All/2.1e-19/Prokaryotic cytochrome b561	NA
Unigene304_All	1045	3.20	5.51	0.783980413683795	0.698052522267206	*	0.402378	WP_004143800.1/4.7e-167/MULTISPECIES: LysR family transcriptional regulator [Enterobacterales] >YP_005227228.1 putative transcriptional regulator (LysR family) [Klebsiella pneumoniae subsp. pneumoniae HS11286] >ABR77381.1 putative transcriptional regulator (LysR familiy) [Klebsiella pneumoniae subsp. pneumoniae MGH 78578] >BAH63658.1 putative LysR-family transcriptional regulator [Klebsiella pneu…	CP022997.1/0.0/CP022997.1 Klebsiella pneumoniae strain 721005, complete genome	sp|P77171|YDCI_ECOLI/1.3e-144/Uncharacterized HTH-type transcriptional regulator YdcI OS=Escherichia coli (strain K12) GN=ydcI PE=4 SV=2	kpa:KPNJ1_02521/7.2e-168/Transcriptional regulator, LysR family protein	NA	Unigene304_All/2.3e-34/LysR substrate binding domain	biological_process:GO:0006351//transcription, DNA-templated;molecular_function:GO:0003677//DNA binding;GO:0003700//DNA binding transcription factor activity;
Unigene436_All	4301	42.52	73.09	0.781532436705488	1.08491990175439e-10	*	7.21592e-12	AHE44317.1/6.7e-308/Para-nitrobenzyl esterase [Klebsiella pneumoniae subsp. pneumoniae Kp13] >AHM79262.1 Para-nitrobenzyl esterase [Klebsiella pneumoniae 30684/NJST258_2] >AHM84931.1 Para-nitrobenzyl esterase [Klebsiella pneumoniae 30660/NJST258_1]	CP022997.1/0.0/CP022997.1 Klebsiella pneumoniae strain 721005, complete genome	sp|P76097|YDCJ_ECOLI/4.7e-225/Uncharacterized protein YdcJ OS=Escherichia coli (strain K12) GN=ydcJ PE=4 SV=1	kva:Kvar_2357/2.9e-287/Carboxylesterase; K03929 para-nitrobenzyl esterase [EC:3.1.1.-]	SPBC1539.07c/7.2e-56/[Q] KOG0022 Alcohol dehydrogenase, class III	Unigene436_All/5.2e-103/Carboxylesterase family	molecular_function:GO:0004104//cholinesterase activity;
Unigene776_All	2009	1.56	2.68	0.780686971595524	0.697346705763397	*	0.402378	SAY14305.1/0.0e+00/5-keto-2-deoxygluconokinase [Klebsiella pneumoniae]	CP022997.1/0.0/CP022997.1 Klebsiella pneumoniae strain 721005, complete genome	sp|Q5KYR3|IOLC_GEOKA/1.4e-46/5-dehydro-2-deoxygluconokinase OS=Geobacillus kaustophilus (strain HTA426) GN=iolC PE=3 SV=1	kok:KONIH1_03020/0.0e+00/5-dehydro-2-deoxygluconokinase; K03338 5-dehydro-2-deoxygluconokinase [EC:2.7.1.92]	At5g51830/5.6e-27/[G] KOG2855 Ribokinase	Unigene776_All/3.9e-143/Uncharacterized protein conserved in bacteria (DUF2090)	molecular_function:GO:0047590//5-dehydro-2-deoxygluconokinase activity;
Unigene1307_All	2277	111.92	191.00	0.77110477064572	6.9729805e-14	*	3.90552e-15	AHM80189.1/0.0e+00/Ferric aerobactin receptor precursor [Klebsiella pneumoniae 30684/NJST258_2] >AHM85824.1 Ferric aerobactin receptor precursor [Klebsiella pneumoniae 30660/NJST258_1] >CDQ54045.1 iutA [Klebsiella pneumoniae]	CP022997.1/0.0/CP022997.1 Klebsiella pneumoniae strain 721005, complete genome	sp|Q6U607|IUTA_KLEPN/0.0e+00/Ferric aerobactin receptor OS=Klebsiella pneumoniae GN=iutA PE=1 SV=1	ror:RORB6_09115/0.0e+00/Aerobactin siderophore receptor IutA; K02014 iron complex outermembrane recepter protein	NA	Unigene1307_All/9.7e-30/TonB dependent receptor	NA
Unigene953_All	856	15.13	25.82	0.771077013090454	0.299673923571429	*	0.0979098	WP_002883411.1/4.8e-109/MULTISPECIES: homoserine/homoserine lactone efflux protein [Enterobacteriaceae] >YP_005224466.1 homoserine/homoserine lactone efflux protein [Klebsiella pneumoniae subsp. pneumoniae HS11286] >EEW42800.1 homoserine/homoserine lactone efflux protein [Klebsiella pneumoniae subsp. rhinoscleromatis ATCC 13884] >EGF65087.1 homoserine/homoserine lactone efflux protein [Klebsiella…	CP022997.1/0.0/CP022997.1 Klebsiella pneumoniae strain 721005, complete genome	sp|P0AG36|RHTB_ECO57/2.6e-103/Homoserine/homoserine lactone efflux protein OS=Escherichia coli O157:H7 GN=rhtB PE=3 SV=1	kqu:AVR78_05455/7.3e-110/rhtB; homoserine/homoserine lactone efflux protein; K05834 homoserine/homoserine lactone efflux protein	NA	Unigene953_All/6.7e-49/LysE type translocator	biological_process:GO:0006865//amino acid transport;cellular_component:GO:0016021//integral component of membrane;GO:0005886//plasma membrane;
Unigene1470_All	4573	1411.62	2389.28	0.759224157650691	0	*	0	WP_004176050.1/0.0e+00/MULTISPECIES: catalase-peroxidase [Enterobacteriaceae] >YP_005227075.1 putative catalase (hydroperoxidase I) [Klebsiella pneumoniae subsp. pneumoniae HS11286] >A6T9H9.1 RecName: Full=Catalase-peroxidase; Short=CP; AltName: Full=Peroxidase/catalase; Flags: Precursor >ABR77250.1 putative catalase (hydroperoxidase I) [Klebsiella pneumoniae subsp. pneumoniae MGH 78578] >AEJ9829…	CP022997.1/0.0/CP022997.1 Klebsiella pneumoniae strain 721005, complete genome	sp|A9MI19|KATG_SALAR/0.0e+00/Catalase-peroxidase OS=Salmonella arizonae (strain ATCC BAA-731 / CDC346-86 / RSK2980) GN=katG PE=3 SV=1	ron:TE10_14035/0.0e+00/peroxidase; K03782 catalase-peroxidase [EC:1.11.1.21]	Hs21918872/4.4e-35/[R] KOG2383 Predicted ATPase	Unigene1470_All/7e-84/Peroxidase	biological_process:GO:0006979//response to oxidative stress;GO:0042744//hydrogen peroxide catabolic process;molecular_function:GO:0046872//metal ion binding;GO:0020037//heme binding;GO:0004096//catalase activity;GO:0004601//peroxidase activity;
Unigene74_All	1281	4.45	7.51	0.755007571660512	0.54745948045977	*	0.277882	WP_004151041.1/6.4e-190/MULTISPECIES: HoxN/HupN/NixA family nickel/cobalt transporter [Enterobacterales] >YP_005228419.1 putative high-affinity nickel-transporter [Klebsiella pneumoniae subsp. pneumoniae HS11286] >AEW62817.1 putative high-affinity nickel-transporter [Klebsiella pneumoniae subsp. pneumoniae HS11286] >EJJ39609.1 putative high-affinity nickel-transporter [Klebsiella pneumoniae subsp…	CP022997.1/0.0/CP022997.1 Klebsiella pneumoniae strain 721005, complete genome	sp|P23516|HOXN_CUPNH/7.9e-104/High-affinity nickel transport protein OS=Cupriavidus necator (strain ATCC 17699 / H16 / DSM 428 / Stanier 337) GN=hoxN PE=1 SV=3	kpne:KU54_005855/9.7e-191/nickel transporter; K07241 high-affinity nickel-transport protein	Hs5032119/7.7e-06/[AR] KOG2146 Splicing coactivator SRm160/300, subunit SRm160 (contains PWI domain)	Unigene74_All/4.4e-88/High-affinity nickel-transport protein	cellular_component:GO:0016021//integral component of membrane;GO:0005886//plasma membrane;molecular_function:GO:0046872//metal ion binding;GO:0015099//nickel cation transmembrane transporter activity;
Unigene2219_All	567	68.86	115.77	0.749523363692495	0.0371654817391304	*	0.0074808	OQY64528.1/1.3e-54/hypothetical protein AB1845_0001 [Acinetobacter baumannii]	CP011466.1/0.0/CP011466.1 Vibrio anguillarum strain PF430-3 chromosome I sequence	NA	NA	Hs22053937/5.6e-09/[R] KOG1721 FOG: Zn-finger	NA	NA
Unigene761_All	2492	3.09	5.18	0.745345259782179	0.46670503648834	*	0.1984994	WP_004146105.1/4.8e-258/MULTISPECIES: succinate-semialdehyde dehydrogenase [Enterobacterales] >ABR80118.1 putative aldehyde dehydrogenase [Klebsiella pneumoniae subsp. pneumoniae MGH 78578] >BAH61570.1 putative aldehyde dehydrogenase [Klebsiella pneumoniae subsp. pneumoniae NTUH-K2044] >EEW38795.1 aldehyde dehydrogenase (NAD) family protein [Klebsiella pneumoniae subsp. rhinoscleromatis ATCC 1388…	CP022997.1/0.0/CP022997.1 Klebsiella pneumoniae strain 721005, complete genome	sp|O32507|GABD_DEIRA/1.8e-120/Succinate-semialdehyde dehydrogenase [NADP(+)] OS=Deinococcus radiodurans (strain ATCC 13939 / DSM 20539 / JCM 16871 / LMG 4051 / NBRC 15346 / NCIMB 9279 / R1 / VKM B-1422) GN=ssdA PE=3 SV=1	kph:KPNIH24_03185/3.3e-259/succinate-semialdehyde dehydrogenase; K00135 succinate-semialdehyde dehydrogenase / glutarate-semialdehyde dehydrogenase [EC:1.2.1.16 1.2.1.79 1.2.1.20]	At1g79440/1.9e-69/[C] KOG2451 Aldehyde dehydrogenase	Unigene761_All/2.1e-139/Aldehyde dehydrogenase family	molecular_function:GO:0009013//succinate-semialdehyde dehydrogenase [NAD(P)+] activity;GO:0016491//oxidoreductase activity;
Unigene1079_All	2764	2.77	4.64	0.744238829078384	0.466065714520548	*	0.1984994	WP_071826832.1/4.6e-153/phosphate starvation protein PhoH [Klebsiella pneumoniae]	MF144193.1/0.0/MF144193.1 Klebsiella pneumoniae strain 205880 plasmid p205880-NR1, complete sequence	sp|P0A9K2|PHOH_ECO57/6.3e-90/Protein PhoH OS=Escherichia coli O157:H7 GN=phoH PE=3 SV=1	kpx:PMK1_b00065/4.6e-137/phoH; Phosphate starvation-inducible protein PsiH; K06217 phosphate starvation-inducible protein PhoH and related proteins	NA	Unigene1079_All/6.6e-76/PhoH-like protein	NA
Unigene1306_All	3052	2.50	4.18	0.741574847418796	0.467346114835165	*	0.1984994	WP_085388865.1/7.4e-269/aspartate ammonia-lyase [Klebsiella pneumoniae] >OSI03501.1 aspartate ammonia-lyase [Klebsiella pneumoniae]	CP022997.1/0.0/CP022997.1 Klebsiella pneumoniae strain 721005, complete genome	sp|Q8XDS0|ASPA_ECO57/2.6e-254/Aspartate ammonia-lyase OS=Escherichia coli O157:H7 GN=aspA PE=3 SV=2	eec:EcWSU1_00340/1.2e-271/aspA; Aspartate ammonia-lyase; K01744 aspartate ammonia-lyase [EC:4.3.1.1]	At5g50950/1.7e-88/[C] KOG1317 Fumarase	Unigene1306_All/2.1e-112/Lyase	NA
Unigene1728_All	479	27.37	45.61	0.736754735492798	0.377579568292683	*	0.1445112	AHM78067.1/2.7e-85/Outer membrane usher protein fimD [Klebsiella pneumoniae 30684/NJST258_2] >AHM83667.1 Outer membrane usher protein fimD [Klebsiella pneumoniae 30660/NJST258_1]	CP022997.1/0.0/CP022997.1 Klebsiella pneumoniae strain 721005, complete genome	sp|P30130|FIMD_ECOLI/3.2e-42/Outer membrane usher protein FimD OS=Escherichia coli (strain K12) GN=fimD PE=1 SV=2	kpnu:LI86_06200/4.1e-86/membrane protein; K07347 outer membrane usher protein	NA	Unigene1728_All/9.8e-63/Outer membrane usher protein	cellular_component:GO:0009279//cell outer membrane;GO:0016021//integral component of membrane;molecular_function:GO:0005215//transporter activity;
Unigene442_All	5688	4.60	7.63	0.730049195890155	0.0732616407310705	*	0.0163706	WP_078168393.1/0.0e+00/BCCT family transporter [Escherichia coli]	CP022997.1/0.0/CP022997.1 Klebsiella pneumoniae strain 721005, complete genome	sp|P25526|GABD_ECOLI/2.2e-177/Succinate-semialdehyde dehydrogenase [NADP(+)] GabD OS=Escherichia coli (strain K12) GN=gabD PE=1 SV=1	elp:P12B_c1280/6.9e-273/Transporter, betaine/carnitine/choline transporter (BCCT) family; K03451 betaine/carnitine transporter, BCCT family	At1g79440/3.0e-150/[C] KOG2451 Aldehyde dehydrogenase	Unigene442_All/1.1e-114/BCCT, betaine/carnitine/choline family transporter	cellular_component:GO:0016021//integral component of membrane;GO:0005886//plasma membrane;molecular_function:GO:0005215//transporter activity;
Unigene606_All	4751	7.27	11.98	0.720600638869191	0.034067464	*	0.00665846	WP_046622011.1/8.2e-275/glutamine synthetase [Klebsiella pneumoniae]	CP022997.1/0.0/CP022997.1 Klebsiella pneumoniae strain 721005, complete genome	sp|P78061|PUUA_ECOLI/3.1e-254/Gamma-glutamylputrescine synthetase PuuA OS=Escherichia coli (strain K12) GN=puuA PE=1 SV=2	eae:EAE_15940/4.7e-259/amino acid permease-associated protein; K14052 putrescine importer	7296301/4.9e-21/[E] KOG1286 Amino acid transporters	Unigene606_All/2.9e-100/Glutamine synthetase, catalytic domain	cellular_component:GO:0016021//integral component of membrane;molecular_function:GO:0015171//amino acid transmembrane transporter activity;
Unigene215_All	2968	1.54	2.53	0.716207033999409	0.64162576344086	*	0.34814	WP_069334716.1/1.6e-215/8-amino-7-oxononanoate synthase [Klebsiella pneumoniae] >ODO97525.1 8-amino-7-oxononanoate synthase [Klebsiella pneumoniae]	CP022997.1/0.0/CP022997.1 Klebsiella pneumoniae strain 721005, complete genome	sp|A6T6L5|BIOB_KLEP7/1.4e-199/Biotin synthase OS=Klebsiella pneumoniae subsp. pneumoniae (strain ATCC 700721 / MGH 78578) GN=bioB PE=3 SV=2	kpa:KPNJ1_03788/3.3e-202/Biotin synthase; K01012 biotin synthase [EC:2.8.1.6]	At2g43360/1.3e-96/[H] KOG2900 Biotin synthase	Unigene215_All/2.7e-60/Aminotransferase class I and II	NA
Unigene1679_All	792	3.32	5.45	0.715072988317364	0.713878951394422	*	0.522706	AHM80469.1/3.1e-118/Bacitracin transport permease -like protein ybjG [Klebsiella pneumoniae 30684/NJST258_2] >AHM86107.1 Bacitracin transport permease -like protein ybjG [Klebsiella pneumoniae 30660/NJST258_1] >CDQ53718.1 ybjG [Klebsiella pneumoniae]	CP022997.1/0.0/CP022997.1 Klebsiella pneumoniae strain 721005, complete genome	sp|P94571|BCRC_BACSU/4.7e-14/Undecaprenyl-diphosphatase BcrC OS=Bacillus subtilis (strain 168) GN=bcrC PE=1 SV=1	kok:KONIH1_09670/2.0e-85/UDP pyrophosphate phosphatase; K19302 undecaprenyl-diphosphatase [EC:3.6.1.27]	NA	Unigene1679_All/1.4e-13/PAP2 superfamily	cellular_component:GO:0016021//integral component of membrane;GO:0005886//plasma membrane;molecular_function:GO:0050380//undecaprenyl-diphosphatase activity;
Unigene985_All	707	3.81	6.25	0.714065192056127	0.716161537969624	*	0.522706	WP_073553932.1/2.3e-125/MFS transporter [Klebsiella pneumoniae] >OSU11178.1 MFS transporter [Klebsiella pneumoniae] >OSU51013.1 MFS transporter [Klebsiella pneumoniae] >OVR62674.1 MFS transporter [Klebsiella pneumoniae]	CP022997.1/0.0/CP022997.1 Klebsiella pneumoniae strain 721005, complete genome	sp|Q01602|OPDE_PSEAE/8.9e-81/Transcription regulatory protein OpdE OS=Pseudomonas aeruginosa (strain ATCC 15692 / DSM 22644 / CIP 104116 / JCM 14847 / LMG 12228 / 1C / PRS 101 / PAO1) GN=opdE PE=4 SV=1	kps:KPNJ2_03171/3.5e-126/hypothetical protein	NA	Unigene985_All/5.4e-24/Major Facilitator Superfamily	biological_process:GO:0055085//transmembrane transport;cellular_component:GO:0016021//integral component of membrane;
Unigene104_All	616	4.53	7.43	0.713851160492361	0.715589523961661	*	0.522706	WP_047044135.1/3.2e-86/PTS glucitol/sorbitol transporter subunit IIB [Klebsiella aerogenes] >KLF23211.1 PTS system glucitol/sorbitol-specific transporter subunit IIB [[Enterobacter] aerogenes] >KUR23180.1 PTS glucitol/sorbitol transporter subunit IIB [[Enterobacter] aerogenes] >OWP46593.1 PTS glucitol/sorbitol transporter subunit IIB [Klebsiella aerogenes]	CP022997.1/0.0/CP022997.1 Klebsiella pneumoniae strain 721005, complete genome	sp|P56580|PTHB_ECOLI/5.5e-87/PTS system glucitol/sorbitol-specific EIIB component OS=Escherichia coli (strain K12) GN=srlE PE=1 SV=1	kpw:KPNIH30_20665/4.8e-87/srlE; PTS system glucitol/sorbitol-specific transporter subunit IIB; K02782 PTS system, glucitol/sorbitol-specific IIB component [EC:2.7.1.198]; K02783 PTS system, glucitol/sorbitol-specific IIC component	NA	Unigene104_All/1.3e-43/Sorbitol phosphotransferase enzyme II C-terminus	biological_process:GO:0009401//phosphoenolpyruvate-dependent sugar phosphotransferase system;cellular_component:GO:0016021//integral component of membrane;molecular_function:GO:0008982//protein-N(PI)-phosphohistidine-sugar phosphotransferase activity;
Unigene1684_All	2107	1.11	1.82	0.71337877384859	0.715018422984836	*	0.522706	WP_004894458.1/2.0e-225/4-hydroxybenzoate 3-monooxygenase [Klebsiella pneumoniae] >EMH99646.1 4-hydroxybenzoate 3-monooxygenase [Klebsiella pneumoniae RYC492] >ESM82806.1 P-hydroxybenzoate hydroxylase [Klebsiella pneumoniae MGH 36] >KDL30353.1 P-hydroxybenzoate hydroxylase [Klebsiella pneumoniae MGH 64] >KMD74115.1 p-hydroxybenzoate hydroxylase [Klebsiella pneumoniae] >KMG78617.1 p-hydroxybenzoat…	CP022997.1/0.0/CP022997.1 Klebsiella pneumoniae strain 721005, complete genome	sp|P20586|PHHY_PSEAE/3.7e-159/p-hydroxybenzoate hydroxylase OS=Pseudomonas aeruginosa (strain ATCC 15692 / DSM 22644 / CIP 104116 / JCM 14847 / LMG 12228 / 1C / PRS 101 / PAO1) GN=pobA PE=1 SV=1	kpc:KPNIH10_03410/4.7e-227/radical SAM protein; K00481 p-hydroxybenzoate 3-monooxygenase [EC:1.14.13.2]	NA	Unigene1684_All/5.5e-83/FAD binding domain	biological_process:GO:0043639//benzoate catabolic process;molecular_function:GO:0071949//FAD binding;GO:0018659//4-hydroxybenzoate 3-monooxygenase activity;
Unigene962_All	775	3.41	5.59	0.713076543819018	0.714448232854864	*	0.522706	WP_076750781.1/4.2e-120/TetR/AcrR family transcriptional regulator, partial [Klebsiella pneumoniae] >OMI92369.1 TetR family transcriptional regulator, partial [Klebsiella pneumoniae]	CP022997.1/0.0/CP022997.1 Klebsiella pneumoniae strain 721005, complete genome	NA	kpp:A79E_0072/7.8e-119/Transcriptional regulator RutR of pyrimidine catabolism (TetR family)	NA	Unigene962_All/4.8e-13/Bacterial regulatory proteins, tetR family	biological_process:GO:0006355//regulation of transcription, DNA-templated;GO:0006351//transcription, DNA-templated;molecular_function:GO:0003677//DNA binding;
Unigene134_All	577	4.93	8.08	0.712767646373883	0.713310576433121	*	0.522706	APP41992.1/5.6e-93/outer membrane receptor protein [Klebsiella pneumoniae]	CP022997.1/0.0/CP022997.1 Klebsiella pneumoniae strain 721005, complete genome	sp|Q05098|PFEA_PSEAE/5.2e-39/Ferric enterobactin receptor OS=Pseudomonas aeruginosa (strain ATCC 15692 / DSM 22644 / CIP 104116 / JCM 14847 / LMG 12228 / 1C / PRS 101 / PAO1) GN=pfeA PE=2 SV=1	kpnu:LI86_15785/8.4e-94/outer membrane receptor protein; K19611 ferric enterobactin receptor	NA	Unigene134_All/8e-18/TonB dependent receptor	NA
Unigene1673_All	4743	30.38	49.25	0.697001854729018	9.61426290196078e-07	*	8.58216e-08	CCJ83604.1/7.6e-289/N-acetyl-gamma-glutamyl-phosphate reductase [Cronobacter dublinensis 1210]	CP022997.1/0.0/CP022997.1 Klebsiella pneumoniae strain 721005, complete genome	sp|B4TCQ6|ARLY_SALHS/3.0e-249/Argininosuccinate lyase OS=Salmonella heidelberg (strain SL476) GN=argH PE=3 SV=1	seh:SeHA_C4451/1.4e-247/argH; argininosuccinate lyase; K01755 argininosuccinate lyase [EC:4.3.2.1]	At5g10920/1.9e-102/[E] KOG1316 Argininosuccinate lyase	Unigene1673_All/6.4e-99/Lyase	biological_process:GO:0042450//arginine biosynthetic process via ornithine;cellular_component:GO:0005737//cytoplasm;molecular_function:GO:0016829//lyase activity;GO:0004056//argininosuccinate lyase activity;
Unigene1242_All	3058	40.89	66.07	0.692247281850909	9.03766588505747e-06	*	9.17476e-07	WP_004200136.1/5.5e-256/multidrug transporter MdtK [Klebsiella pneumoniae] >YP_005227282.1 multidrug efflux protein [Klebsiella pneumoniae subsp. pneumoniae HS11286] >AEW61680.1 multidrug efflux protein [Klebsiella pneumoniae subsp. pneumoniae HS11286] >EMR21716.1 multidrug efflux protein [Klebsiella pneumoniae ATCC BAA-2146] >AGT23988.1 multidrug efflux protein [Klebsiella pneumoniae JM45] >CDK9…	CP022997.1/0.0/CP022997.1 Klebsiella pneumoniae strain 721005, complete genome	sp|A4W9T2|MDTK_ENT38/1.4e-231/Multidrug resistance protein MdtK OS=Enterobacter sp. (strain 638) GN=mdtK PE=3 SV=1	ear:CCG30341/9.5e-245/Multi antimicrobial extrusion protein (Na(+)/drug antiporter), MATE family of MDR efflux pumps; K03327 multidrug resistance protein, MATE family	At5g06300/5.0e-43/[RE] TWOG0190 Predicted lysine decarboxylase	Unigene1242_All/2.7e-71/MatE	biological_process:GO:0006814//sodium ion transport;cellular_component:GO:0016021//integral component of membrane;GO:0005886//plasma membrane;molecular_function:GO:0015238//drug transmembrane transporter activity;GO:0015297//antiporter activity;
Unigene415_All	1909	94.04	151.69	0.689779536498256	9.05402873758865e-08	*	7.44818e-09	WP_040120248.1/3.1e-209/ATP-dependent helicase [Klebsiella pneumoniae] >AIT04589.1 Excinuclease ABC subunit B (plasmid) [Klebsiella pneumoniae] >CEO83035.1 putative helicase [Klebsiella pneumoniae] >KMH93471.1 hypothetical protein SM83_05190 [Klebsiella pneumoniae] >KSX58591.1 helicase [Klebsiella pneumoniae] >SAT46346.1 putative helicase [Klebsiella pneumoniae] >ODP07565.1 helicase [Klebsiella p…	CP022128.1/0.0/CP022128.1 Klebsiella pneumoniae strain DHQP1605752_NV plasmid p1605752FIB_2, complete sequence	sp|Q8DHC6|UVRB_THEEB/3.5e-07/UvrABC system protein B OS=Thermosynechococcus elongatus (strain BP-1) GN=uvrB PE=3 SV=1	kpx:PMK1_b00016/4.8e-210/uvrB; Excinuclease ABC subunit B	NA	Unigene415_All/1.8e-11/Helicase conserved C-terminal domain	molecular_function:GO:0003677//DNA binding;GO:0016787//hydrolase activity;GO:0005524//ATP binding;GO:0004386//helicase activity;
Unigene623_All	2244	2.76	4.42	0.679378102613262	0.575664306326304	*	0.30261	CAL62196.1/2.9e-185/Conserved hypothetical protein, putative peroxidase [Herminiimonas arsenicoxydans] >AFG30105.1 putative peroxidase [Pseudomonas aeruginosa]	CP021775.1/0.0/CP021775.1 Pseudomonas aeruginosa strain Pa58, complete genome	sp|P76536|YFEX_ECOLI/2.2e-32/Probable deferrochelatase/peroxidase YfeX OS=Escherichia coli (strain K12) GN=yfeX PE=1 SV=2	har:HEAR2053/4.3e-186/Conserved hypothetical protein, putative peroxidase; K07223 putative iron-dependent peroxidase	NA	Unigene623_All/7.8e-87/Dyp-type peroxidase family	molecular_function:GO:0020037//heme binding;GO:0004601//peroxidase activity;
Unigene427_All	2008	3.11	4.98	0.679231161937479	0.576303933333333	*	0.30261	WP_011117370.1/3.0e-218/MULTISPECIES: hypothetical protein [Enterobacterales] >NP_863015.1 putative RecF protein (plasmid) [Escherichia coli] >YP_006965586.1 hypothetical protein D736_p031 (plasmid) [Providencia stuartii] >AAO49610.1 putative RecF protein (plasmid) [Escherichia coli] >AAS47047.1 hypothetical protein-like protein (plasmid) [Enterobacter cloacae] >ABO42110.1 RecF/RecN/SMC domain pr…	CP022997.1/0.0/CP022997.1 Klebsiella pneumoniae strain 721005, complete genome	sp|P18817|LACY_KLEOX/3.0e-49/Lactose permease OS=Klebsiella oxytoca GN=lacY PE=3 SV=2	kps:KPNJ2_02869/4.5e-219/ABC transporter ATP-binding protein	NA	Unigene427_All/9.1e-26/AAA domain, putative AbiEii toxin, Type IV TA system	molecular_function:GO:0005524//ATP binding;
Unigene1639_All	6017	174.79	279.88	0.679185748328939	1.24540730434783e-43	*	3.3424e-45	CTQ05850.1/2.8e-211/molybdate transporter subunit; ATP-binding component of ABC superfamily (modular protein) [Klebsiella variicola]	CP022997.1/0.0/CP022997.1 Klebsiella pneumoniae strain 721005, complete genome	sp|A6T6J6|6PGL_KLEP7/4.6e-194/6-phosphogluconolactonase OS=Klebsiella pneumoniae subsp. pneumoniae (strain ATCC 700721 / MGH 78578) GN=pgl PE=3 SV=2	ror:RORB6_11285/2.6e-177/6-phosphogluconolactonase; K07404 6-phosphogluconolactonase [EC:3.1.1.31]	Hs4757706/8.3e-18/[U] KOG0057 Mitochondrial Fe/S cluster exporter, ABC superfamily	Unigene1639_All/1e-29/ABC transporter	NA
Unigene1436_All	4660	18.37	29.11	0.664163213011416	0.000772659118942731	*	0.00010233	WP_044245276.1/4.7e-267/two-component sensor histidine kinase [Klebsiella pneumoniae] >KMI76612.1 two-component system OmpR family, heavy metal sensor histidine kinase CusS [Klebsiella pneumoniae] >KSW30873.1 histidine kinase [Klebsiella pneumoniae] >SAU83552.1 sensor kinase CusS [Klebsiella pneumoniae] >SLP31307.1 sensor kinase CusS [Klebsiella pneumoniae] >SLP25776.1 sensor kinase CusS [Klebsie…	CP021859.1/0.0/CP021859.1 Klebsiella pneumoniae strain AR_0125, complete genome	sp|Q8XBY4|CUSS_ECO57/5.5e-179/Sensor kinase CusS OS=Escherichia coli O157:H7 GN=cusS PE=3 SV=1	ear:CCG31993/7.7e-254/Osmosensitive K+ channel histidine kinase KdpD (EC 2.7.3.-); K07644 two-component system, OmpR family, heavy metal sensor histidine kinase CusS [EC:2.7.13.3]	SPAC27E2.09/1.4e-12/[T] KOG0519 Sensory transduction histidine kinase	Unigene1436_All/8.9e-20/Histidine kinase-, DNA gyrase B-, and HSP90-like ATPase	NA
Unigene222_All	1919	4.08	6.44	0.658491536143122	0.527169732246799	*	0.2642	WP_004146591.1/6.5e-247/MULTISPECIES: lysine-sensitive aspartokinase 3 [Enterobacterales] >YP_005224546.1 aspartate kinase III [Klebsiella pneumoniae subsp. pneumoniae HS11286] >ABR79767.1 aspartate kinase III [Klebsiella pneumoniae subsp. pneumoniae MGH 78578] >BAH61163.1 aspartate kinase III [Klebsiella pneumoniae subsp. pneumoniae NTUH-K2044] >EGF62842.1 aspartate kinase, monofunctional class …	CP022997.1/0.0/CP022997.1 Klebsiella pneumoniae strain 721005, complete genome	sp|P08660|AK3_ECOLI/2.0e-220/Lysine-sensitive aspartokinase 3 OS=Escherichia coli (strain K12) GN=lysC PE=1 SV=2	eae:EAE_08340/1.9e-238/aspartate kinase III; K00928 aspartate kinase [EC:2.7.2.4]	At5g13280/1.5e-61/[E] KOG0456 Aspartate kinase	Unigene222_All/1.7e-47/Amino acid kinase family	biological_process:GO:0009089//lysine biosynthetic process via diaminopimelate;GO:0009088//threonine biosynthetic process;molecular_function:GO:0004072//aspartate kinase activity;
Unigene1631_All	1614	2.46	3.88	0.657398336847888	0.744849633136095	*	0.440652	WP_004179787.1/1.6e-278/MULTISPECIES: tagaturonate reductase [Klebsiella] >EKB76001.1 altronate oxidoreductase [Klebsiella pneumoniae subsp. pneumoniae WGLW2] >EMH92762.1 mannitol dehydrogenase Rossmann domain protein [Klebsiella pneumoniae JHCK1] >EPA90901.1 mannitol dehydrogenase C-terminal domain protein [Klebsiella pneumoniae UHKPC57] >EPO87853.1 mannitol dehydrogenase C-terminal domain prote…	CP022997.1/0.0/CP022997.1 Klebsiella pneumoniae strain 721005, complete genome	sp|B7LRD0|UXAB_ESCF3/3.0e-241/Altronate oxidoreductase OS=Escherichia fergusonii (strain ATCC 35469 / DSM 13698 / CDC 0568-73) GN=uxaB PE=3 SV=1	kom:HR38_19535/1.6e-243/altronate oxidoreductase; K00041 tagaturonate reductase [EC:1.1.1.58]	NA	Unigene1631_All/2e-76/Mannitol dehydrogenase C-terminal domain	molecular_function:GO:0009026//tagaturonate reductase activity;GO:0050662//coenzyme binding;
CL7.Contig2_All	971	4.35	6.86	0.657193175436722	0.744115791133005	*	0.440652	WP_015065511.1/1.8e-67/hypothetical protein [Klebsiella pneumoniae] >YP_006973657.1 hypothetical protein pKDO1_0021 (plasmid) [Klebsiella pneumoniae] >AFV70323.1 hypothetical protein (plasmid) [Klebsiella pneumoniae]	MF437312.1/0.0/MF437312.1 Klebsiella pneumoniae strain CR-HvKP4 plasmid pKPC-CR-HvKP4, complete sequence	sp|P0ABT0|HOLE_ECO57/6.4e-13/DNA polymerase III subunit theta OS=Escherichia coli O157:H7 GN=holE PE=3 SV=1	kpz:KPNIH27_27545/3.5e-52/membrane protein	NA	CL7.Contig2_All/0.016/Phosphate transporter family	cellular_component:GO:0016021//integral component of membrane;
Unigene925_All	1974	3.96	6.24	0.656045598782639	0.526556744186046	*	0.2642	CDK64702.1/0.0e+00/RND multidrug efflux transporter; Acriflavin resistance protein [Klebsiella pneumoniae IS10]	CP022997.1/0.0/CP022997.1 Klebsiella pneumoniae strain 721005, complete genome	sp|P24181|ACRF_ECOLI/2.2e-169/Multidrug export protein AcrF OS=Escherichia coli (strain K12) GN=acrF PE=1 SV=2	ent:Ent638_1495/6.7e-300/transporter, hydrophobe/amphiphile efflux-1 (HAE1) family; K18146 multidrug efflux pump	NA	Unigene925_All/6.5e-203/AcrB/AcrD/AcrF family	NA
Unigene496_All	642	7.16	11.28	0.655735575134537	0.745584923988154	*	0.440652	WP_073545658.1/8.3e-114/EmrB/QacA family drug resistance transporter [Klebsiella pneumoniae] >OSU60240.1 EmrB/QacA family drug resistance transporter [Klebsiella pneumoniae]	CP022997.1/0.0/CP022997.1 Klebsiella pneumoniae strain 721005, complete genome	sp|P54585|YHCA_BACSU/9.7e-18/Uncharacterized MFS-type transporter YhcA OS=Bacillus subtilis (strain 168) GN=yhcA PE=3 SV=2	kqv:B8P98_13690/1.3e-114/EmrB/QacA family drug resistance transporter; K03446 MFS transporter, DHA2 family, multidrug resistance protein	NA	Unigene496_All/3.2e-13/Major Facilitator Superfamily	biological_process:GO:0055085//transmembrane transport;cellular_component:GO:0016021//integral component of membrane;GO:0005886//plasma membrane;
Unigene1479_All	1744	10941.14	17145.78	0.648090471221809	0	*	0	OKB57040.1/4.0e-195/porin OmpA [Klebsiella pneumoniae]	CP022997.1/0.0/CP022997.1 Klebsiella pneumoniae strain 721005, complete genome	sp|P24017|OMPA_KLEPN/4.9e-197/Outer membrane protein A OS=Klebsiella pneumoniae GN=ompA PE=1 SV=2	kps:KPNJ2_03528/6.1e-196/Outer membrane protein A; K03286 OmpA-OmpF porin, OOP family	NA	Unigene1479_All/1e-74/OmpA-like transmembrane domain	cellular_component:GO:0009279//cell outer membrane;GO:0016021//integral component of membrane;molecular_function:GO:0005198//structural molecule activity;
Unigene1270_All	1686	7.98	12.49	0.646312825385611	0.387125236418816	*	0.1488422	WP_026005938.1/9.7e-170/MULTISPECIES: hypothetical protein [Klebsiella] >CTQ16827.1 conserved hypothetical protein [Klebsiella variicola] >KXA25989.1 hypothetical protein HMPREF3197_02542 [Klebsiella pneumoniae] >OWQ09156.1 hypothetical protein B7460_23740 [Klebsiella pneumoniae] >OWQ20872.1 hypothetical protein B7461_24060 [Klebsiella pneumoniae] >ASG62377.1 hypothetical protein CEV20_29145 (pla…	CP021940.1/0.0/CP021940.1 Klebsiella pneumoniae strain AR_0145 plasmid tig00000209, complete sequence	NA	kpm:KPHS_p100850/2.8e-169/hypothetical protein; K07128 uncharacterized protein	NA	Unigene1270_All/0.00042/Tetratricopeptide repeat	NA
Unigene727_All	4035	1.31	2.03	0.631912915647726	0.668680016563147	*	0.376864	ENY54925.1/8.2e-199/putative bacteriophage protein [Klebsiella pneumoniae subsp. pneumoniae KpMDU1] >AHM79895.1 Hypothetical protein KPNJ2_03115 [Klebsiella pneumoniae 30684/NJST258_2] >AHM85527.1 Hypothetical protein KPNJ1_03121 [Klebsiella pneumoniae 30660/NJST258_1]	CP022997.1/0.0/CP022997.1 Klebsiella pneumoniae strain 721005, complete genome	NA	kpnu:LI86_14710/4.7e-199/bacteriophage protein	NA	Unigene727_All/0.16/Aerolysin/Pertussis toxin (APT) domain	NA
Unigene620_All	901	6.65	10.29	0.629816736505416	0.669372949222798	*	0.376864	CCN29150.1/1.6e-78/putative lipoprotein [Klebsiella pneumoniae subsp. pneumoniae Ecl8] >CDQ53870.1 unnamed protein product [Klebsiella pneumoniae]	CP022997.1/0.0/CP022997.1 Klebsiella pneumoniae strain 721005, complete genome	sp|P0AFF3|NUPC_ECOL6/1.9e-51/Nucleoside permease NupC OS=Escherichia coli O6:H1 (strain CFT073 / ATCC 700928 / UPEC) GN=nupC PE=3 SV=1	kpn:KPN_01043/1.1e-76/betA; choline dehydrogenase	NA	Unigene620_All/3.4e-41/Protein of unknown function (DUF3574)	NA
CL19.Contig3_All	7919	1669.12	2573.08	0.624408633013573	0	*	0	WP_032689204.1/0.0e+00/MULTISPECIES: multidrug efflux RND transporter permease subunit [Enterobacteriaceae] >KAJ95005.1 multidrug transporter [Raoultella ornithinolytica] >KFD02315.1 RND efflux system inner membrane transporter [Raoultella planticola ATCC 33531] >KGZ17095.1 multidrug transporter [Raoultella planticola] >SAP45506.1 RND efflux system [Klebsiella oxytoca] >OAZ85421.1 multidrug trans…	CP022997.1/0.0/CP022997.1 Klebsiella pneumoniae strain 721005, complete genome	sp|P24181|ACRF_ECOLI/0.0e+00/Multidrug export protein AcrF OS=Escherichia coli (strain K12) GN=acrF PE=1 SV=2	lef:LJPFL01_1026/0.0e+00/RND efflux system, inner membrane transporter CmeB; K18138 multidrug efflux pump	Hs5360206/5.6e-38/[TZ] KOG3699 Cytoskeletal protein Adducin	CL19.Contig3_All/0/AcrB/AcrD/AcrF family	cellular_component:GO:0016021//integral component of membrane;GO:0005886//plasma membrane;molecular_function:GO:0005215//transporter activity;
Unigene1173_All	3446	49.31	75.90	0.62221963280171	3.58579125301205e-06	*	3.47282e-07	NA	CP022997.1/0.0/CP022997.1 Klebsiella pneumoniae strain 721005, complete genome	sp|A4WG55|CAPP_ENT38/0.0e+00/Phosphoenolpyruvate carboxylase OS=Enterobacter sp. (strain 638) GN=ppc PE=3 SV=1	kle:AO703_00405/0.0e+00/phosphoenolpyruvate carboxylase; K01595 phosphoenolpyruvate carboxylase [EC:4.1.1.31]	At1g53310/5.2e-190/[C] LSE1452 A Phosphoenolpyruvate carboxylase	Unigene1173_All/2.7e-294/Phosphoenolpyruvate carboxylase	NA
Unigene1359_All	914	14.94	22.99	0.621826317928943	0.437492282788051	*	0.1794382	BAH63919.1/3.5e-158/putative potassium channel protein [Klebsiella pneumoniae subsp. pneumoniae NTUH-K2044] >EHL94482.1 hypothetical protein HMPREF1024_00524 [Klebsiella sp. 4_1_44FAA] >AFQ65354.1 Potassium voltage-gated channel subfamily KQT [Klebsiella pneumoniae subsp. pneumoniae 1084] >EKB65393.1 hypothetical protein HMPREF1305_02142 [Klebsiella pneumoniae subsp. pneumoniae WGLW1] >EKB74413.1…	CP022997.1/0.0/CP022997.1 Klebsiella pneumoniae strain 721005, complete genome	sp|Q98GN8|CNGK1_RHILO/2.2e-07/Cyclic nucleotide-gated potassium channel mll3241 OS=Rhizobium loti (strain MAFF303099) GN=mll3241 PE=1 SV=1	kps:KPNJ2_02218/5.3e-159/Potassium channel protein; K10716 voltage-gated potassium channel	Hs20070166/3.1e-25/[P] KOG3713 Voltage-gated K+ channel KCNB/KCNC	Unigene1359_All/5.7e-27/Ion transport protein	NA
Unigene927_All	2514	7.66	11.77	0.619698023113487	0.286791421261261	*	0.0928642	EJK90347.1/1.4e-193/ABC transporter, permease protein [Klebsiella pneumoniae subsp. pneumoniae DSM 30104] >CDQ52824.1 togN [Klebsiella pneumoniae]	CP022997.1/0.0/CP022997.1 Klebsiella pneumoniae strain 721005, complete genome	sp|O31519|YESP_BACSU/1.1e-80/Probable ABC transporter permease protein YesP OS=Bacillus subtilis (strain 168) GN=yesP PE=3 SV=1	kps:KPNJ2_01018/2.2e-183/Oligogalacturonate transport system permease protein OgtB; K10194 oligogalacturonide transport system permease protein	CE11932/3.1e-19/[Q] KOG0055 Multidrug/pheromone exporter, ABC superfamily	Unigene927_All/1.1e-17/Binding-protein-dependent transport system inner membrane component	biological_process:GO:0006810//transport;cellular_component:GO:0016021//integral component of membrane;GO:0005886//plasma membrane;
Unigene631_All	1999	3.52	5.39	0.614709844115208	0.610773480832421	*	0.325342	WP_071443882.1/0.0e+00/alpha,alpha-trehalase [Klebsiella pneumoniae] >SLU49708.1 Trehalase [Klebsiella pneumoniae] >SLU70897.1 Trehalase [Klebsiella pneumoniae] >SLU70067.1 Trehalase [Klebsiella pneumoniae] >OYJ91024.1 alpha,alpha-trehalase [Klebsiella pneumoniae subsp. pneumoniae]	CP022997.1/0.0/CP022997.1 Klebsiella pneumoniae strain 721005, complete genome	sp|B5F4F0|TREA_SALA4/3.5e-268/Periplasmic trehalase OS=Salmonella agona (strain SL483) GN=treA PE=3 SV=1	ear:CCG29515/5.7e-299/Trehalase (EC 3.2.1.28); Periplasmic trehalase precursor (EC 3.2.1.28); K01194 alpha,alpha-trehalase [EC:3.2.1.28]	7291236/5.3e-78/[G] KOG0602 Neutral trehalase	Unigene631_All/6.8e-169/Trehalase	biological_process:GO:0008152//metabolic process;GO:0005993//trehalose catabolic process;GO:0071474//cellular hyperosmotic response;cellular_component:GO:0042597//periplasmic space;molecular_function:GO:0004555//alpha,alpha-trehalase activity;
CL2.Contig4_All	8922	41.50	63.16	0.605899834738587	2.45451267924528e-12	*	1.51796e-13	KEM87354.1/0.0e+00/alpha-galactosidase domain protein [Escherichia coli 6-537-08_S4_C1]	CP022997.1/0.0/CP022997.1 Klebsiella pneumoniae strain 721005, complete genome	sp|Q02581|MELB_KLEPN/1.5e-270/Melibiose carrier protein OS=Klebsiella pneumoniae GN=melB PE=3 SV=1	sbo:SBO_2171/2.3e-267/lysP; lysine-specific permease; K11733 lysine-specific permease	YEL063c/6.8e-93/[E] KOG1286 Amino acid transporters	CL2.Contig4_All/8.2e-146/Amino acid permease	cellular_component:GO:0016021//integral component of membrane;molecular_function:GO:0015171//amino acid transmembrane transporter activity;
Unigene608_All	2341	198.19	300.97	0.602735518788191	1.38843742736842e-14	*	7.69554e-16	EJK88925.1/2.2e-289/ketol-acid reductoisomerase [Klebsiella pneumoniae subsp. pneumoniae DSM 30104] >AHM82044.1 Ketol-acid reductoisomerase [Klebsiella pneumoniae 30684/NJST258_2] >AHM87713.1 Ketol-acid reductoisomerase [Klebsiella pneumoniae 30660/NJST258_1] >CDQ52500.1 ilvC [Klebsiella pneumoniae] >KXA28421.1 ketol-acid reductoisomerase [Klebsiella pneumoniae]	CP022997.1/0.0/CP022997.1 Klebsiella pneumoniae strain 721005, complete genome	sp|Q1R4G3|ILVC_ECOUT/6.4e-277/Ketol-acid reductoisomerase (NADP(+)) OS=Escherichia coli (strain UTI89 / UPEC) GN=ilvC PE=3 SV=2	ecos:EC958_4238/1.3e-278/ilvC; ketol-acid reductoisomerase; K00053 ketol-acid reductoisomerase [EC:1.1.1.86]	Hs5453902/7.7e-12/[O] KOG3258 Parvulin-like peptidyl-prolyl cis-trans isomerase	Unigene608_All/9e-59/Acetohydroxy acid isomeroreductase, NADPH-binding domain	molecular_function:GO:0016853//isomerase activity;
CL31.Contig1_All	5607	0.79	1.19	0.591037015130841	0.597964411049724	*	0.315728	WP_064183782.1/1.0e-215/UDP-glucose 6-dehydrogenase [Klebsiella pneumoniae] >SAT52205.1 UDP-glucose dehydrogenase [Klebsiella pneumoniae]	CP022997.1/0.0/CP022997.1 Klebsiella pneumoniae strain 721005, complete genome	sp|Q7DBF9|UDG_ECO57/5.6e-186/UDP-glucose 6-dehydrogenase OS=Escherichia coli O157:H7 GN=ugd PE=3 SV=1	enl:A3UG_15075/2.0e-200/UDP-glucose 6-dehydrogenase; K00012 UDPglucose 6-dehydrogenase [EC:1.1.1.22]	At1g53500/4.6e-63/[G] KOG0747 Putative NAD+-dependent epimerases	CL31.Contig1_All/3e-34/UDP-glucose/GDP-mannose dehydrogenase family, NAD binding domain	NA
Unigene192_All	3670	489.95	727.81	0.570927345792018	4.72507807e-50	*	1.102702e-51	EEW39445.1/0.0e+00/hypothetical protein HMPREF0484_4509 [Klebsiella pneumoniae subsp. rhinoscleromatis ATCC 13884]	CP022997.1/0.0/CP022997.1 Klebsiella pneumoniae strain 721005, complete genome	sp|P77148|YDHS_ECOLI/4.5e-192/Uncharacterized protein YdhS OS=Escherichia coli (strain K12) GN=ydhS PE=4 SV=1	kqu:AVR78_17725/3.0e-293/FAD/NAD(P) binding domain-containing protein	SPBC23G7.10c/3.8e-66/[CR] KOG0134 NADH:flavin oxidoreductase/12-oxophytodienoate reductase	Unigene192_All/2.1e-28/FAD-NAD(P)-binding	NA
Unigene702_All	1280	1.27	1.88	0.565904164905471	0.8339786740638	*	0.701632	WP_047719033.1/1.6e-204/amino acid transporter [Klebsiella pneumoniae] >AKL31946.1 amino acid transporter [Klebsiella pneumoniae] >ALR28009.1 amino acid transporter [Klebsiella pneumoniae]	CP022997.1/0.0/CP022997.1 Klebsiella pneumoniae strain 721005, complete genome	sp|A0A0H2VDI7|CYCA_ECOL6/4.6e-104/D-serine/D-alanine/glycine transporter OS=Escherichia coli O6:H1 (strain CFT073 / ATCC 700928 / UPEC) GN=cycA PE=1 SV=1	kpa:KPNJ1_02997/2.4e-205/D-serine/D-alanine/glycine transporter; K03293 amino acid transporter, AAT family	SPBPB2B2.01/7.9e-27/[E] KOG1286 Amino acid transporters	Unigene702_All/6.5e-66/Amino acid permease	cellular_component:GO:0016021//integral component of membrane;molecular_function:GO:0015171//amino acid transmembrane transporter activity;
Unigene654_All	322	7.62	11.28	0.565904164905471	0.831671679114799	*	0.701632	BAH62358.1/7.2e-42/cold shock protein [Klebsiella pneumoniae subsp. pneumoniae NTUH-K2044] >EKF79919.1 Cold shock protein [Klebsiella pneumoniae subsp. pneumoniae KpQ3] >CCI78147.1 cspE [Klebsiella pneumoniae subsp. rhinoscleromatis SB3432] >AHM80692.1 Cold shock protein [Klebsiella pneumoniae 30684/NJST258_2] >AHM86328.1 Cold shock protein [Klebsiella pneumoniae 30660/NJST258_1] >CDO13471.1 cspE…	CP022997.1/0.0/CP022997.1 Klebsiella pneumoniae strain 721005, complete genome	sp|P0A975|CSPE_SHIFL/5.3e-33/Cold shock-like protein CspE OS=Shigella flexneri GN=cspE PE=3 SV=2	kps:KPNJ2_03912/1.1e-42/Cold shock protein; K03704 cold shock protein (beta-ribbon, CspA family)	At4g36020/1.2e-13/[J] KOG3070 Predicted RNA-binding protein containing PIN domain and invovled in translation or RNA processing	NA	NA
CL36.Contig1_All	477	4.23	6.26	0.565504993812668	0.833400726264726	*	0.701632	ASY91323.1/3.1e-73/Plasmid SOS inhibition protein B (plasmid) [Enterobacter cloacae]	CP023187.1/0.0/CP023187.1 Klebsiella michiganensis strain K518 plasmid pK518_NDM1, complete sequence	sp|P10032|PSIB2_ECOLX/4.6e-41/Protein PsiB OS=Escherichia coli GN=psiB PE=4 SV=1	cfar:CI104_27855/9.8e-72/psiB; conjugation system SOS inhibitor PsiB	NA	CL36.Contig1_All/3.7e-62/Plasmid SOS inhibition protein (PsiB)	NA
Unigene95_All	1452	2.21	3.27	0.565244266106651	0.752476583397983	*	0.565894	WP_048264035.1/6.8e-172/transcriptional regulator LrhA [Klebsiella pneumoniae] >KMI20272.1 LysR family transcriptional regulator [Klebsiella pneumoniae]	CP022997.1/0.0/CP022997.1 Klebsiella pneumoniae strain 721005, complete genome	sp|Q8VWE6|LRHA_ECO57/2.0e-111/Probable HTH-type transcriptional regulator LrhA OS=Escherichia coli O157:H7 GN=lrhA PE=3 SV=1	kpj:N559_1573/7.4e-171/LysR family NADH dehydrogenase transcriptional regulator	NA	Unigene95_All/5.4e-28/LysR substrate binding domain	biological_process:GO:0006351//transcription, DNA-templated;molecular_function:GO:0003677//DNA binding;GO:0003700//DNA binding transcription factor activity;
Unigene1038_All	428	4.93	7.29	0.564331167949026	0.835136977777778	*	0.701632	CDL60578.1/1.3e-65/Isochorismatase [Klebsiella pneumoniae IS39]	CP022997.1/0.0/CP022997.1 Klebsiella pneumoniae strain 721005, complete genome	sp|P0ADI7|YECD_ECOLI/2.5e-09/Isochorismatase family protein YecD OS=Escherichia coli (strain K12) GN=yecD PE=1 SV=2	kpb:FH42_04950/1.9e-66/cysteine hydrolase	NA	NA	biological_process:GO:0008152//metabolic process;molecular_function:GO:0016787//hydrolase activity;GO:0003824//catalytic activity;
Unigene1167_All	362	12.66	18.72	0.564303030155063	0.751893268217054	*	0.565894	NA	CP022997.1/0.0/CP022997.1 Klebsiella pneumoniae strain 721005, complete genome	NA	NA	NA	NA	NA
CL41.Contig2_All	1038	1.61	2.38	0.563900885193327	0.835717337039611	*	0.701632	WP_090566182.1/8.8e-73/NADH-quinone oxidoreductase subunit NuoH [Belnapia rosea] >SDD79850.1 NADH dehydrogenase subunit H [Belnapia rosea] >SDB69894.1 NADH-quinone oxidoreductase subunit H [Belnapia rosea]	NA	sp|Q2W3J1|NUOH_MAGSA/3.2e-71/NADH-quinone oxidoreductase subunit H OS=Magnetospirillum magneticum (strain AMB-1 / ATCC 700264) GN=nuoH PE=3 SV=1	ros:CTJ15_06900/1.3e-73/NADH-quinone oxidoreductase subunit NuoH; K00337 NADH-quinone oxidoreductase subunit H [EC:1.6.5.3]	HsMi006/1.6e-158/[C] KOG4770 NADH dehydrogenase subunit 1	NA	cellular_component:GO:0016021//integral component of membrane;GO:0005886//plasma membrane;molecular_function:GO:0048038//quinone binding;GO:0016655//oxidoreductase activity, acting on NAD(P)H, quinone or similar compound as acceptor;
Unigene956_All	2321	0.67	0.99	0.563267429621837	0.836298503477051	*	0.701632	AHM82041.1/0.0e+00/ATP-dependent DNA helicase rep [Klebsiella pneumoniae 30684/NJST258_2] >AHM87710.1 ATP-dependent DNA helicase rep [Klebsiella pneumoniae 30660/NJST258_1]	CP022997.1/0.0/CP022997.1 Klebsiella pneumoniae strain 721005, complete genome	sp|Q9L6S1|REP_SALTY/0.0e+00/ATP-dependent DNA helicase Rep OS=Salmonella typhimurium (strain LT2 / SGSC1412 / ATCC 700720) GN=rep PE=3 SV=1	kok:KONIH1_00950/0.0e+00/ATP-dependent DNA helicase Rep; K03656 ATP-dependent DNA helicase Rep [EC:3.6.4.12]	SPAC4H3.05/9.5e-71/[L] KOG2108 3'-5' DNA helicase	Unigene956_All/2.2e-74/UvrD/REP helicase N-terminal domain	biological_process:GO:0006268//DNA unwinding involved in DNA replication;molecular_function:GO:0003697//single-stranded DNA binding;GO:0008408//3'-5' exonuclease activity;GO:0005524//ATP binding;GO:0004386//helicase activity;GO:0004003//ATP-dependent DNA helicase activity;
Unigene1051_All	449	4.61	6.81	0.562888047582733	0.831096923289565	*	0.701632	WP_071009854.1/2.4e-75/ABC transporter permease [Klebsiella pneumoniae] >SAR53993.1 dipeptide transport system permease DppC [Klebsiella pneumoniae]	CP022997.1/0.0/CP022997.1 Klebsiella pneumoniae strain 721005, complete genome	sp|P0AFB0|NIKC_ECO57/1.1e-31/Nickel transport system permease protein NikC OS=Escherichia coli O157:H7 GN=nikC PE=3 SV=1	kpi:D364_12925/3.6e-76/cytochrome C550; K02034 peptide/nickel transport system permease protein	NA	Unigene1051_All/2.1e-11/Binding-protein-dependent transport system inner membrane component	biological_process:GO:0006810//transport;cellular_component:GO:0016021//integral component of membrane;GO:0005886//plasma membrane;
Unigene1516_All	644	2.85	4.21	0.562858314014292	0.832823578947368	*	0.701632	WP_073579151.1/1.4e-121/fimbrial protein [Klebsiella pneumoniae] >OSW08427.1 fimbrial protein [Klebsiella pneumoniae]	CP022997.1/0.0/CP022997.1 Klebsiella pneumoniae strain 721005, complete genome	sp|P30130|FIMD_ECOLI/1.6e-100/Outer membrane usher protein FimD OS=Escherichia coli (strain K12) GN=fimD PE=1 SV=2	kpo:KPN2242_19410/2.1e-122/outer membrane protein; export and assembly of type 1 fimbriae; K07347 outer membrane usher protein	NA	Unigene1516_All/5.3e-88/Outer membrane usher protein	NA
Unigene1741_All	516	7.61	11.24	0.562673676717381	0.751310856700232	*	0.565894	WP_048299375.1/1.9e-84/hypothetical protein [Klebsiella pneumoniae] >KMH39128.1 oxidoreductase [Klebsiella pneumoniae] >SBK75620.1 oxidoreductase [Klebsiella pneumoniae] >SBG57651.1 oxidoreductase [Klebsiella pneumoniae]	CP022997.1/0.0/CP022997.1 Klebsiella pneumoniae strain 721005, complete genome	sp|P76035|YCIW_ECOLI/1.4e-54/Uncharacterized protein YciW OS=Escherichia coli (strain K12) GN=yciW PE=4 SV=2	kpn:KPN_01283/2.9e-85/yciW; putative oxidoreductase	NA	NA	NA
Unigene475_All	1029	9.77	14.43	0.562640832522813	0.573656882943144	*	0.300216	OZB35330.1/6.7e-97/hypothetical protein B7X44_10265 [Halothiobacillus sp. 15-55-196]	CP022997.1/0.0/CP022997.1 Klebsiella pneumoniae strain 721005, complete genome	sp|A6TEN9|RL13_KLEP7/6.0e-78/50S ribosomal protein L13 OS=Klebsiella pneumoniae subsp. pneumoniae (strain ATCC 700721 / MGH 78578) GN=rplM PE=3 SV=1	kpr:KPR_4822/1.4e-91/rplM; highly similar to 50S ribosomal protein L13 from Klebsiella pneumoniae subsp. pneumoniae strain ATCC 700721 - MGH 78578 (sp|A6TEN9); K02871 large subunit ribosomal protein L13	At1g78630/4.4e-36/[J] KOG3203 Mitochondrial/chloroplast ribosomal protein L13	Unigene475_All/4.5e-57/Ribosomal protein L13	NA
Unigene969_All	1733	3.65	5.39	0.562388808985126	0.695514245967742	*	0.402538	CED77527.1/7.2e-152/Transcriptional regulator [Klebsiella pneumoniae] >OUI31720.1 transcriptional regulator [Klebsiella pneumoniae]	CP022997.1/0.0/CP022997.1 Klebsiella pneumoniae strain 721005, complete genome	sp|O68281|HEXR_PSEAE/1.7e-37/HTH-type transcriptional regulator HexR OS=Pseudomonas aeruginosa (strain ATCC 15692 / DSM 22644 / CIP 104116 / JCM 14847 / LMG 12228 / 1C / PRS 101 / PAO1) GN=hexR PE=3 SV=2	kpb:FH42_20520/4.1e-152/transcriptional regulator	NA	Unigene969_All/3.3e-20/SIS domain	biological_process:GO:1901135//carbohydrate derivative metabolic process;GO:0006351//transcription, DNA-templated;molecular_function:GO:0003677//DNA binding;GO:0097367//carbohydrate derivative binding;GO:0003700//DNA binding transcription factor activity;
Unigene1304_All	1201	1.37	2.02	0.560179399791268	0.832247230449827	*	0.701632	WP_086512523.1/6.4e-216/thymidylate synthase [Klebsiella variicola]	CP021962.1/0.0/CP021962.1 Klebsiella pneumoniae strain AR_0139 plasmid tig00000008, complete sequence	sp|A1SJ31|TYSY_NOCSJ/2.3e-44/Thymidylate synthase OS=Nocardioides sp. (strain ATCC BAA-499 / JS614) GN=thyA PE=3 SV=1	kpx:PMK1_b00100/4.8e-216/thyA; Thymidylate synthase; K00560 thymidylate synthase [EC:2.1.1.45]	YOR074c/2.8e-26/[F] KOG0673 Thymidylate synthase	Unigene1304_All/7e-81/Thymidylate synthase	biological_process:GO:0006231//dTMP biosynthetic process;GO:0006235//dTTP biosynthetic process;cellular_component:GO:0005737//cytoplasm;molecular_function:GO:0004799//thymidylate synthase activity;
Unigene809_All	1487	1.08	1.59	0.557995453120887	0.834557424011103	*	0.701632	EYB80471.1/5.1e-114/hypothetical protein KPB1_5269 [Klebsiella pneumoniae Kb140] >EYB80498.1 hypothetical protein KPB1_5263 [Klebsiella pneumoniae Kb140]	CP022692.1/0.0/CP022692.1 Klebsiella pneumoniae subsp. pneumoniae strain AUSMDU00008079 plasmid pAUSMDU8079-1, complete sequence	sp|P67703|HIGA_SHIFL/1.1e-27/Antitoxin HigA OS=Shigella flexneri GN=higA PE=3 SV=1	kpg:KPNIH32_28995/9.8e-70/XRE family transcriptional regulator; K18831 HTH-type transcriptional regulator / antitoxin HigA	NA	Unigene809_All/0.1/Na+-dependent bicarbonate transporter superfamily	molecular_function:GO:0043565//sequence-specific DNA binding;
Unigene1318_All	1822	45.77	67.20	0.554058941065461	0.0117568973333333	*	0.0020578	EYB80231.1/1.9e-187/hypothetical protein KPB1_5400 [Klebsiella pneumoniae Kb140]	CP022997.1/0.0/CP022997.1 Klebsiella pneumoniae strain 721005, complete genome	sp|P0A9Z8|BLA2_KLEPN/6.1e-158/Beta-lactamase SHV-2 OS=Klebsiella pneumoniae GN=bla PE=3 SV=1	ag:ABN49114/3.2e-155/SHV-97; beta-lactamase class A SHV-97; K18699 beta-lactamase class A SHV [EC:3.5.2.6]	NA	Unigene1318_All/6.1e-37/Beta-lactamase enzyme family	NA
Unigene465_All	1384	493.77	723.48	0.551113949935762	7.85769348837209e-17	*	3.9426e-18	WP_004151320.1/4.9e-135/MULTISPECIES: UDP-2,3-diacylglucosamine diphosphatase [Enterobacteriaceae] >YP_005225529.1 UDP-2,3-diacylglucosamine hydrolase [Klebsiella pneumoniae subsp. pneumoniae HS11286] >BAH62153.1 UDP-2,3-diacylglucosamine hydrolase [Klebsiella pneumoniae subsp. pneumoniae NTUH-K2044] >EHL93877.1 UDP-2,3-diacylglucosamine hydrolase [Klebsiella sp. 4_1_44FAA] >AEW59927.1 UDP-2,3-di…	CP022997.1/0.0/CP022997.1 Klebsiella pneumoniae strain 721005, complete genome	sp|A6T5R0|LPXH_KLEP7/5.9e-137/UDP-2,3-diacylglucosamine hydrolase OS=Klebsiella pneumoniae subsp. pneumoniae (strain ATCC 700721 / MGH 78578) GN=lpxH PE=3 SV=1	kpa:KPNJ1_04205/7.4e-136/UDP-2,3-diacylglucosamine hydrolase; K03269 UDP-2,3-diacylglucosamine hydrolase [EC:3.6.1.54]	At3g44600/2.3e-19/[O] KOG0882 Cyclophilin-related peptidyl-prolyl cis-trans isomerase	Unigene465_All/1.3e-48/Cyclophilin type peptidyl-prolyl cis-trans isomerase/CLD	biological_process:GO:0009245//lipid A biosynthetic process;cellular_component:GO:0005737//cytoplasm;GO:0019897//extrinsic component of plasma membrane;molecular_function:GO:0008758//UDP-2,3-diacylglucosamine hydrolase activity;GO:0030145//manganese ion binding;
Unigene194_All	7173	3.32	4.86	0.549773072258856	0.319819814685315	*	0.106731	KHQ23226.1/0.0e+00/glutathione ABC transporter ATP-binding protein [Klebsiella pneumoniae] >OVT71946.1 glutathione ABC transporter ATP-binding protein GsiA [Klebsiella pneumoniae] >OVT89613.1 glutathione ABC transporter ATP-binding protein GsiA [Klebsiella pneumoniae] >OVT93435.1 glutathione ABC transporter ATP-binding protein GsiA [Klebsiella pneumoniae] >OVU05493.1 glutathione ABC transporter A…	CP022997.1/0.0/CP022997.1 Klebsiella pneumoniae strain 721005, complete genome	sp|Q0TJM0|GSIA_ECOL5/1.6e-270/Glutathione import ATP-binding protein GsiA OS=Escherichia coli O6:K15:H31 (strain 536 / UPEC) GN=gsiA PE=3 SV=2	kpg:KPNIH32_08830/0.0e+00/glutathione ABC transporter ATP-binding protein; K13892 glutathione transport system ATP-binding protein	At5g08100/1.7e-57/[E] KOG1592 Asparaginase	Unigene194_All/0.12/Protein of unknown function (DUF2623)	NA
Unigene1179_All	2415	32.92	48.17	0.549170588165352	0.0147417443137255	*	0.00263184	WP_087791615.1/3.1e-262/fumarate hydratase, class II [Klebsiella pneumoniae] >OVV21808.1 fumarate hydratase, class II [Klebsiella pneumoniae]	CP022997.1/0.0/CP022997.1 Klebsiella pneumoniae strain 721005, complete genome	sp|Q8Z6R6|FUMC_SALTI/4.5e-233/Fumarate hydratase class II OS=Salmonella typhi GN=fumC PE=3 SV=1	eae:EAE_18060/8.3e-252/fumC; fumarate hydratase; K01679 fumarate hydratase, class II [EC:4.2.1.2]	Hs19743875/2.1e-158/[C] KOG1317 Fumarase	Unigene1179_All/3.6e-121/Lyase	NA
Unigene989_All	5410	3.73	5.45	0.547080599409051	0.351971126232114	*	0.1291656	WP_085205653.1/0.0e+00/polyribonucleotide nucleotidyltransferase [Klebsiella pneumoniae] >SMD58918.1 Polyribonucleotide nucleotidyltransferase [Klebsiella pneumoniae]	CP022997.1/0.0/CP022997.1 Klebsiella pneumoniae strain 721005, complete genome	sp|A8G911|PNP_SERP5/0.0e+00/Polyribonucleotide nucleotidyltransferase OS=Serratia proteamaculans (strain 568) GN=pnp PE=3 SV=1	ecq:ECED1_3824/0.0e+00/pnp; polynucleotide phosphorylase/polyadenylase; K00962 polyribonucleotide nucleotidyltransferase [EC:2.7.7.8]	At5g14580/3.2e-154/[R] KOG1067 Predicted RNA-binding polyribonucleotide nucleotidyltransferase	Unigene989_All/4.6e-41/3' exoribonuclease family, domain 1	biological_process:GO:0006396//RNA processing;GO:0006402//mRNA catabolic process;cellular_component:GO:0005737//cytoplasm;molecular_function:GO:0000287//magnesium ion binding;GO:0003723//RNA binding;GO:0004654//polyribonucleotide nucleotidyltransferase activity;
Unigene866_All	2908	5.52	8.03	0.540731720739145	0.447918611764706	*	0.1865892	CDQ53158.1/0.0e+00/yagW [Klebsiella pneumoniae]	CP022997.1/0.0/CP022997.1 Klebsiella pneumoniae strain 721005, complete genome	sp|Q8FKL3|ECPD_ECOL6/2.5e-294/Fimbria adhesin EcpD OS=Escherichia coli O6:H1 (strain CFT073 / ATCC 700928 / UPEC) GN=ecpD PE=1 SV=1	eum:ECUMN_0324/1.2e-292/yagW; putative surface or exported protein; K21967 Mat/Ecp fimbriae adhesin	7292802/3.2e-07/[K] KOG1878 Nuclear receptor coregulator SMRT/SMRTER, contains Myb-like domains	Unigene866_All/3.2e-29/CS1-pili formation C-terminal	NA
Unigene411_All	4845	6.19	9.00	0.539985592002772	0.223386912959381	*	0.067381	WP_087529017.1/2.1e-273/polynucleotide adenylyltransferase [Klebsiella pneumoniae] >OYG17381.1 polynucleotide adenylyltransferase [Klebsiella pneumoniae subsp. pneumoniae] >OZJ75397.1 polynucleotide adenylyltransferase [Klebsiella pneumoniae] >OZJ92093.1 polynucleotide adenylyltransferase [Klebsiella pneumoniae] >OZJ97659.1 polynucleotide adenylyltransferase [Klebsiella pneumoniae] >OZK08175.1 po…	CP022997.1/0.0/CP022997.1 Klebsiella pneumoniae strain 721005, complete genome	sp|P0ABF1|PCNB_ECOLI/9.9e-240/Poly(A) polymerase I OS=Escherichia coli (strain K12) GN=pcnB PE=1 SV=2	kqv:B8P98_22910/1.2e-268/polynucleotide adenylyltransferase; K00970 poly(A) polymerase [EC:2.7.7.19]	At1g28090/1.3e-32/[J] KOG2159 tRNA nucleotidyltransferase/poly(A) polymerase	Unigene411_All/2.1e-42/Polymerase A arginine-rich C-terminus	molecular_function:GO:0016779//nucleotidyltransferase activity;
Unigene1634_All	3545	4.06	5.90	0.539235227064028	0.486817356568365	*	0.211882	CDQ52735.1/0.0e+00/fucI [Klebsiella pneumoniae]	CP022997.1/0.0/CP022997.1 Klebsiella pneumoniae strain 721005, complete genome	sp|A6TD83|FUCI_KLEP7/0.0e+00/L-fucose isomerase OS=Klebsiella pneumoniae subsp. pneumoniae (strain ATCC 700721 / MGH 78578) GN=fucI PE=3 SV=1	kom:HR38_27400/0.0e+00/fucI; sugar isomerase; K01818 L-fucose/D-arabinose isomerase [EC:5.3.1.25 5.3.1.3]	NA	Unigene1634_All/2.6e-83/L-fucose isomerase, first N-terminal domain	molecular_function:GO:0016853//isomerase activity;
Unigene105_All	5446	4.39	6.36	0.534805825748997	0.319261664921466	*	0.106731	AHM82168.1/8.2e-287/Ribose transport ATP-binding protein rbsA [Klebsiella pneumoniae 30684/NJST258_2] >AHM87835.1 Ribose transport ATP-binding protein rbsA [Klebsiella pneumoniae 30660/NJST258_1]	CP022997.1/0.0/CP022997.1 Klebsiella pneumoniae strain 721005, complete genome	sp|P04983|RBSA_ECOLI/1.8e-269/Ribose import ATP-binding protein RbsA OS=Escherichia coli (strain K12) GN=rbsA PE=1 SV=1	kpa:KPNJ1_05451/1.2e-287/Ribose transport ATP-binding protein rbsA; K10441 ribose transport system ATP-binding protein [EC:3.6.3.17]	SPBC16G5.02c/1.8e-48/[G] KOG2855 Ribokinase	Unigene105_All/4.9e-56/ABC transporter	cellular_component:GO:0005886//plasma membrane;molecular_function:GO:0005524//ATP binding;GO:0015591//D-ribose transmembrane transporter activity;GO:0015407//monosaccharide-transporting ATPase activity;
Unigene11_All	6721	659.42	953.54	0.532095815190787	7.98536205217391e-107	*	1.071548e-108	WP_094644903.1/8.4e-265/D-serine/D-alanine/glycine transporter [Klebsiella pneumoniae]	CP022997.1/0.0/CP022997.1 Klebsiella pneumoniae strain 721005, complete genome	sp|A0A0H2VDI7|CYCA_ECOL6/1.7e-250/D-serine/D-alanine/glycine transporter OS=Escherichia coli O6:H1 (strain CFT073 / ATCC 700928 / UPEC) GN=cycA PE=1 SV=1	sens:Q786_21665/1.5e-250/alanine glycine permease; K11737 D-serine/D-alanine/glycine transporter	YNL268w/3.2e-58/[E] KOG1286 Amino acid transporters	Unigene11_All/2.4e-120/Amino acid permease	cellular_component:GO:0016021//integral component of membrane;molecular_function:GO:0015171//amino acid transmembrane transporter activity;
Unigene231_All	2769	291.91	421.36	0.529529730320363	4.33576772777778e-19	*	1.821326e-20	CDO13852.1/0.0e+00/unnamed protein product [Klebsiella pneumoniae]	CP022997.1/0.0/CP022997.1 Klebsiella pneumoniae strain 721005, complete genome	sp|P06202|OPPA_SALTY/4.0e-161/Periplasmic oligopeptide-binding protein OS=Salmonella typhimurium (strain LT2 / SGSC1412 / ATCC 700720) GN=oppA PE=1 SV=2	ekb:BFV64_07900/1.6e-275/oligopeptide ABC transporter substrate-binding protein OppA; K15580 oligopeptide transport system substrate-binding protein	NA	Unigene231_All/2.7e-87/Bacterial extracellular solute-binding proteins, family 5 Middle	biological_process:GO:0055085//transmembrane transport;cellular_component:GO:0043190//ATP-binding cassette (ABC) transporter complex;
CL26.Contig6_All	2889	62.84	90.21	0.521604188000963	0.000117443113592233	*	1.41151e-05	BAO87435.1/2.2e-89/putative membrane protein [Burkholderia sp. RPE67] >BAO87487.1 putative membrane protein [Burkholderia sp. RPE67] >BAO87598.1 putative membrane protein [Burkholderia sp. RPE67]	CP022997.1/0.0/CP022997.1 Klebsiella pneumoniae strain 721005, complete genome	NA	bue:BRPE67_ACDS25430/3.3e-90/putative membrane protein	NA	NA	NA
Unigene1646_All	3328	2.51	3.60	0.520309542378903	0.654354388308977	*	0.365736	WP_062954980.1/3.9e-247/deferrochelatase/peroxidase EfeB [Klebsiella pneumoniae] >OHY27391.1 peroxidase [Klebsiella pneumoniae] >OIK32540.1 peroxidase [Klebsiella pneumoniae] >OXM92220.1 deferrochelatase/peroxidase EfeB [Klebsiella pneumoniae] >OXM96324.1 deferrochelatase/peroxidase EfeB [Klebsiella pneumoniae] >OZI95903.1 deferrochelatase/peroxidase EfeB [Klebsiella pneumoniae] >OZJ11613.1 defer…	CP022997.1/0.0/CP022997.1 Klebsiella pneumoniae strain 721005, complete genome	sp|Q0TJ48|EFEB_ECOL5/1.7e-211/Deferrochelatase/peroxidase EfeB OS=Escherichia coli O6:K15:H31 (strain 536 / UPEC) GN=efeB PE=3 SV=1	ror:RORB6_09420/2.7e-224/Ferrous iron transport peroxidase EfeB; K16301 deferrochelatase/peroxidase EfeB [EC:1.11.1.-]	NA	Unigene1646_All/8.8e-118/Dyp-type peroxidase family	biological_process:GO:0015684//ferrous iron transport;GO:0033212//iron assimilation;cellular_component:GO:0005623//cell;molecular_function:GO:0020037//heme binding;GO:0004601//peroxidase activity;
CL35.Contig1_All	8927	400.78	573.28	0.516429432694905	3.14719406153846e-81	*	4.77404e-83	WP_000401180.1/0.0e+00/ABC transporter ATP-binding protein [Escherichia coli] >YP_002412988.1 siderophore ABC transporter permease/ATP-binding protein [Escherichia coli UMN026] >CAR13459.1 permease and ATP-binding protein of yersiniabactin-iron ABC transporter YbtQ [Escherichia coli UMN026] >EFI20059.1 YbtQ protein [Escherichia coli FVEC1302] >ALY13487.1 ABC transporter [Escherichia coli]	CP017385.1/0.0/CP017385.1 Klebsiella pneumoniae strain KP36, complete genome	sp|A6TB83|MTFA_KLEP7/4.8e-155/Protein MtfA OS=Klebsiella pneumoniae subsp. pneumoniae (strain ATCC 700721 / MGH 78578) GN=mtfA PE=1 SV=2	eum:ECUMN_2270/0.0e+00/irp; siderophore ABC transporter permease/ATP-binding protein; K06147 ATP-binding cassette, subfamily B, bacterial	CE03260/3.7e-62/[Q] KOG0055 Multidrug/pheromone exporter, ABC superfamily	CL35.Contig1_All/2e-32/ABC transporter	cellular_component:GO:0016021//integral component of membrane;molecular_function:GO:0005524//ATP binding;GO:0042626//ATPase activity, coupled to transmembrane movement of substances;
Unigene477_All	1144	6.49	9.24	0.509674373416919	0.727402460618146	*	0.425662	EOZ03989.1/8.5e-194/periplasmic-binding protein domain protein [Klebsiella pneumoniae UHKPC27] >EOZ09035.1 periplasmic-binding protein domain protein [Klebsiella pneumoniae UHKPC04] >EOZ83329.1 periplasmic-binding protein domain protein [Klebsiella pneumoniae 540_1460] >EPB08046.1 periplasmic-binding protein domain protein [Klebsiella pneumoniae UHKPC45] >EPB28305.1 periplasmic-binding protein do…	CP022997.1/0.0/CP022997.1 Klebsiella pneumoniae strain 721005, complete genome	NA	kps:KPNJ2_04127/1.3e-194/Transcriptional regulator, LacI family protein; K02529 LacI family transcriptional regulator	NA	Unigene477_All/5.9e-34/Periplasmic binding protein domain	NA
CL30.Contig1_All	10292	0.38	0.54	0.506959988719883	0.786934512624331	*	0.600072	AHM80601.1/1.2e-243/TolA protein [Klebsiella pneumoniae 30684/NJST258_2] >AHM86240.1 TolA protein [Klebsiella pneumoniae 30660/NJST258_1]	CP022997.1/0.0/CP022997.1 Klebsiella pneumoniae strain 721005, complete genome	sp|Q09049|CYDA_AZOVI/1.2e-218/Cytochrome bd ubiquinol oxidase subunit 1 OS=Azotobacter vinelandii GN=cydA PE=1 SV=1	kps:KPNJ2_03821/1.9e-244/TolA protein; K03646 colicin import membrane protein	SPAC17C9.03/6.6e-23/[J] KOG0401 Translation initiation factor 4F, ribosome/mRNA-bridging subunit (eIF-4G)	CL30.Contig1_All/1.3e-172/Cytochrome bd terminal oxidase subunit I	NA
Unigene669_All	2454	2.20	3.10	0.494764691749578	0.73830513155632	*	0.500962	WP_004146794.1/3.6e-290/MULTISPECIES: methylmalonate-semialdehyde dehydrogenase (CoA acylating) [Enterobacterales] >YP_005224823.1 putative aldehyde dehydrogenase [Klebsiella pneumoniae subsp. pneumoniae HS11286] >ABR80021.1 putative aldehyde dehydrogenase [Klebsiella pneumoniae subsp. pneumoniae MGH 78578] >ACI10949.1 methylmalonate-semialdehyde dehydrogenase (acylating) [Klebsiella pneumoniae 3…	CP022997.1/0.0/CP022997.1 Klebsiella pneumoniae strain 721005, complete genome	sp|Q9KAH5|IOLA_BACHD/7.0e-141/Malonate-semialdehyde dehydrogenase OS=Bacillus halodurans (strain ATCC BAA-125 / DSM 18197 / FERM 7344 / JCM 9153 / C-125) GN=iolA PE=3 SV=1	koe:A225_0548/3.5e-274/Methylmalonate-semialdehyde dehydrogenase; K00140 malonate-semialdehyde dehydrogenase (acetylating) / methylmalonate-semialdehyde dehydrogenase [EC:1.2.1.18 1.2.1.27]	At2g14170/5.2e-128/[EG] KOG2449 Methylmalonate semialdehyde dehydrogenase	Unigene669_All/4.3e-137/Aldehyde dehydrogenase family	molecular_function:GO:0018478//malonate-semialdehyde dehydrogenase (acetylating) activity;GO:0004491//methylmalonate-semialdehyde dehydrogenase (acylating) activity;
Unigene1655_All	1638	125.51	176.60	0.492683027609849	0.000179046572248804	*	2.18324e-05	WP_002904806.1/5.6e-146/MULTISPECIES: type I methionyl aminopeptidase [Klebsiella] >YP_005226910.1 methionyl aminopeptidase [Klebsiella pneumoniae subsp. pneumoniae HS11286] >AEW61308.1 methionyl aminopeptidase [Klebsiella pneumoniae subsp. pneumoniae HS11286] >EJJ40552.1 methionine aminopeptidase, type I [Klebsiella pneumoniae subsp. pneumoniae KPNIH2] >EJJ44838.1 methionine aminopeptidase, type…	CP022997.1/0.0/CP022997.1 Klebsiella pneumoniae strain 721005, complete genome	sp|P0A1X6|MAP1_SALTY/2.7e-72/Methionine aminopeptidase OS=Salmonella typhimurium (strain LT2 / SGSC1412 / ATCC 700720) GN=map PE=1 SV=2	kpw:KPNIH30_13475/8.4e-147/methionine aminopeptidase; K01265 methionyl aminopeptidase [EC:3.4.11.18]	At2g45240/3.8e-50/[O] KOG2738 Putative methionine aminopeptidase	Unigene1655_All/5e-49/Metallopeptidase family M24	biological_process:GO:0070084//protein initiator methionine removal;molecular_function:GO:0046872//metal ion binding;GO:0004177//aminopeptidase activity;GO:0070006//metalloaminopeptidase activity;
CL12.Contig2_All	5689	89.53	125.57	0.488048738915056	1.33961259145299e-10	*	9.14438e-12	EGF62788.1/1.8e-308/phosphoribosylaminoimidazolecarboxamide formyltransferase/IMP cyclohydrolase, partial [Klebsiella sp. MS 92-3]	CP022997.1/0.0/CP022997.1 Klebsiella pneumoniae strain 721005, complete genome	sp|A7MJ89|PUR9_CROS8/4.7e-281/Bifunctional purine biosynthesis protein PurH OS=Cronobacter sakazakii (strain ATCC BAA-894) GN=purH PE=3 SV=1	kps:KPNJ2_00448/7.3e-307/Phosphoribosylaminoimidazolecarboxamide formyltransferase; K00602 phosphoribosylaminoimidazolecarboxamide formyltransferase / IMP cyclohydrolase [EC:2.1.2.3 3.5.4.10]	At2g35040/3.3e-125/[F] KOG2555 AICAR transformylase/IMP cyclohydrolase/methylglyoxal synthase	CL12.Contig2_All/2.4e-120/AICARFT/IMPCHase bienzyme	biological_process:GO:0006189//'de novo' IMP biosynthetic process;molecular_function:GO:0004643//phosphoribosylaminoimidazolecarboxamide formyltransferase activity;GO:0003937//IMP cyclohydrolase activity;
Unigene1696_All	1233	84.20	117.54	0.481259665034985	0.0203655438244514	*	0.00379032	WP_002898883.1/1.5e-111/MULTISPECIES: transcriptional regulator [Enterobacterales] >YP_005226215.1 transcriptional regulator [Klebsiella pneumoniae subsp. pneumoniae HS11286] >ABR76474.1 hypothetical transcriptional regulator [Klebsiella pneumoniae subsp. pneumoniae MGH 78578] >BAH62745.1 hypothetical transcriptional regulator [Klebsiella pneumoniae subsp. pneumoniae NTUH-K2044] >EEW40228.1 HTH-t…	CP022997.1/0.0/CP022997.1 Klebsiella pneumoniae strain 721005, complete genome	sp|P0ACU4|RUTR_SHIFL/1.7e-95/HTH-type transcriptional regulator RutR OS=Shigella flexneri GN=rutR PE=3 SV=1	kpq:KPR0928_09760/2.3e-112/transcriptional regulator; K09017 TetR/AcrR family transcriptional regulator	NA	Unigene1696_All/5.4e-59/YcdC-like protein, C-terminal region	biological_process:GO:0045892//negative regulation of transcription, DNA-templated;GO:0006351//transcription, DNA-templated;molecular_function:GO:0003677//DNA binding;
Unigene568_All	2193	12.04	16.74	0.475464135790642	0.373038124307692	*	0.1414672	NA	CP022997.1/0.0/CP022997.1 Klebsiella pneumoniae strain 721005, complete genome	sp|O34718|IOLT_BACSU/1.4e-105/Major myo-inositol transporter IolT OS=Bacillus subtilis (strain 168) GN=iolT PE=2 SV=1	koe:A225_3558/7.6e-236/Arabinose-proton symporter	At2g43330/7.9e-67/[R] KOG0254 Predicted transporter (major facilitator superfamily)	Unigene568_All/4.2e-104/Sugar (and other) transporter	NA
Unigene1699_All	3647	2231.50	3102.04	0.47520348308197	1.32196934933333e-150	*	1.156916e-152	WP_013213986.1/5.1e-184/MULTISPECIES: IS1182 family transposase [Gammaproteobacteria] >YP_003754011.1 putative ISKpn6-like transposase (plasmid) [Klebsiella pneumoniae] >YP_005229653.1 putative transposase (plasmid) [Klebsiella pneumoniae subsp. pneumoniae HS11286] >YP_007688775.1 putative transposase (plasmid) [Klebsiella pneumoniae] >YP_008532706.1 TnpA (plasmid) [Pseudomonas aeruginosa] >YP_00…	CP017086.1/0.0/CP017086.1 Proteus mirabilis strain T18 plasmid pT18, complete sequence	sp|Q9F663|BLKPC_KLEPN/1.0e-164/Carbapenem-hydrolyzing beta-lactamase KPC OS=Klebsiella pneumoniae GN=bla PE=1 SV=2	panp:PSNIH2_19905/4.9e-163/beta-lactamase; K18768 beta-lactamase class A KPC [EC:3.5.2.6]	NA	Unigene1699_All/1.4e-16/Transposase DDE domain	biological_process:GO:0046677//response to antibiotic;GO:0030655//beta-lactam antibiotic catabolic process;molecular_function:GO:0008800//beta-lactamase activity;
Unigene987_All	9171	2263.09	3143.81	0.474220069434913	0	*	0	WP_048291384.1/1.7e-260/GABA permease [Klebsiella pneumoniae] >KMG75617.1 GABA permease [Klebsiella pneumoniae]	CP022997.1/0.0/CP022997.1 Klebsiella pneumoniae strain 721005, complete genome	sp|P25526|GABD_ECOLI/1.7e-253/Succinate-semialdehyde dehydrogenase [NADP(+)] GabD OS=Escherichia coli (strain K12) GN=gabD PE=1 SV=1	cbra:A6J81_22940/2.3e-257/NAD-dependent succinate-semialdehyde dehydrogenase; K00135 succinate-semialdehyde dehydrogenase / glutarate-semialdehyde dehydrogenase [EC:1.2.1.16 1.2.1.79 1.2.1.20]	At1g79440/3.5e-169/[C] KOG2451 Aldehyde dehydrogenase	Unigene987_All/2.4e-176/Aldehyde dehydrogenase family	biological_process:GO:0009450//gamma-aminobutyric acid catabolic process;molecular_function:GO:0009013//succinate-semialdehyde dehydrogenase [NAD(P)+] activity;
Unigene917_All	2467	72.50	100.35	0.46898771646032	0.00102404862808511	*	0.0001404034	WP_004199918.1/1.9e-166/LysR family transcriptional regulator [Klebsiella pneumoniae] >YP_005226985.1 LysR family transcriptional regulator [Klebsiella pneumoniae subsp. pneumoniae HS11286] >AEW61383.1 transcriptional regulator, LysR family [Klebsiella pneumoniae subsp. pneumoniae HS11286] >EMR21436.1 LysR family transcriptional regulator [Klebsiella pneumoniae ATCC BAA-2146] >AGT24244.1 transcri…	CP022997.1/0.0/CP022997.1 Klebsiella pneumoniae strain 721005, complete genome	sp|P37641|YHJC_ECOLI/2.8e-28/Uncharacterized HTH-type transcriptional regulator YhjC OS=Escherichia coli (strain K12) GN=yhjC PE=4 SV=2	kpb:FH42_04720/2.9e-167/LysR family transcriptional regulator	NA	Unigene917_All/1.9e-34/LysR substrate binding domain	biological_process:GO:0006351//transcription, DNA-templated;molecular_function:GO:0003677//DNA binding;GO:0003700//DNA binding transcription factor activity;
Unigene1492_All	2048	1572.17	2171.69	0.466060953132999	1.11216483870968e-55	*	2.0115e-57	WP_087826911.1/5.1e-197/3-deoxy-7-phosphoheptulonate synthase [Klebsiella quasipneumoniae] >OVV03664.1 3-deoxy-7-phosphoheptulonate synthase [Klebsiella quasipneumoniae subsp. quasipneumoniae]	CP022997.1/0.0/CP022997.1 Klebsiella pneumoniae strain 721005, complete genome	sp|P44303|AROG_HAEIN/3.9e-137/Phospho-2-dehydro-3-deoxyheptonate aldolase OS=Haemophilus influenzae (strain ATCC 51907 / DSM 11121 / KW20 / Rd) GN=aroG PE=3 SV=1	enx:NI40_006165/2.9e-189/phospho-2-dehydro-3-deoxyheptonate aldolase; K01626 3-deoxy-7-phosphoheptulonate synthase [EC:2.5.1.54]	Hs4505753/1.4e-81/[G] KOG0235 Phosphoglycerate mutase	Unigene1492_All/2.4e-111/DAHP synthetase I family	biological_process:GO:0009423//chorismate biosynthetic process;GO:0009073//aromatic amino acid family biosynthetic process;molecular_function:GO:0003849//3-deoxy-7-phosphoheptulonate synthase activity;
Unigene1069_All	5351	14.96	20.65	0.465031606419171	0.0502467549295775	*	0.010407	WP_002887350.1/1.8e-278/MULTISPECIES: sugar ABC transporter ATP-binding protein [Klebsiella] >YP_005224898.1 putative inner-membrane translocator [Klebsiella pneumoniae subsp. pneumoniae HS11286] >AEW59296.1 putative inner-membrane translocator [Klebsiella pneumoniae subsp. pneumoniae HS11286] >EJJ33347.1 putative inner-membrane translocator [Klebsiella pneumoniae subsp. pneumoniae KPNIH2] >EJJ35…	CP022997.1/0.0/CP022997.1 Klebsiella pneumoniae strain 721005, complete genome	sp|Q1AVD3|RBSA2_RUBXD/1.9e-98/Ribose import ATP-binding protein RbsA 2 OS=Rubrobacter xylanophilus (strain DSM 9941 / NBRC 16129) GN=rbsA2 PE=3 SV=1	kpa:KPNJ1_04861/2.7e-279/Ribose transport ATP-binding protein rbsA; K02056 simple sugar transport system ATP-binding protein [EC:3.6.3.17]	7295535/6.9e-16/[IR] KOG0059 Lipid exporter ABCA1 and related proteins, ABC superfamily	Unigene1069_All/7.9e-53/ABC transporter	biological_process:GO:0008643//carbohydrate transport;molecular_function:GO:0005524//ATP binding;GO:0016887//ATPase activity;
Unigene1465_All	4578	8.20	11.31	0.463903114484375	0.26114173283859	*	0.082121	WP_002921331.1/0.0e+00/MULTISPECIES: alpha,alpha-trehalase [Enterobacteriaceae] >YP_005229324.1 cytoplasmic trehalase [Klebsiella pneumoniae subsp. pneumoniae HS11286] >BAH65645.1 cytoplasmic trehalase [Klebsiella pneumoniae subsp. pneumoniae NTUH-K2044] >EHL92264.1 cytoplasmic trehalase [Klebsiella sp. 4_1_44FAA] >AEW63722.1 cytoplasmic trehalase [Klebsiella pneumoniae subsp. pneumoniae HS11286]…	CP022997.1/0.0/CP022997.1 Klebsiella pneumoniae strain 721005, complete genome	sp|B7LSZ0|TREF_ESCF3/2.1e-287/Cytoplasmic trehalase OS=Escherichia fergusonii (strain ATCC 35469 / DSM 13698 / CDC 0568-73) GN=treF PE=3 SV=1	eae:EAE_05845/2.4e-308/treF; trehalase; K01194 alpha,alpha-trehalase [EC:3.2.1.28]	Hs6005914/3.8e-71/[G] KOG0602 Neutral trehalase	Unigene1465_All/5.4e-163/Trehalase	biological_process:GO:0005993//trehalose catabolic process;GO:0071474//cellular hyperosmotic response;cellular_component:GO:0005737//cytoplasm;molecular_function:GO:0004555//alpha,alpha-trehalase activity;
Unigene1528_All	2985	2.56	3.53	0.46352437327118	0.744672976653696	*	0.44663	AHM81285.1/0.0e+00/Peptidoglycan glycosyltransferase [Klebsiella pneumoniae 30684/NJST258_2] >AHM86958.1 Peptidoglycan glycosyltransferase [Klebsiella pneumoniae 30660/NJST258_1] >CDQ52167.1 mrcB [Klebsiella pneumoniae]	CP022997.1/0.0/CP022997.1 Klebsiella pneumoniae strain 721005, complete genome	sp|P02919|PBPB_ECOLI/0.0e+00/Penicillin-binding protein 1B OS=Escherichia coli (strain K12) GN=mrcB PE=1 SV=2	sbz:A464_197/0.0e+00/Multimodular transpeptidase-transglycosylase; K05365 penicillin-binding protein 1B [EC:2.4.1.129 3.4.16.4]	NA	Unigene1528_All/1.2e-54/Transglycosylase	NA
Unigene60_All	4953	6.81	9.39	0.463470359641703	0.302816832740214	*	0.09929	WP_083053131.1/0.0e+00/acetate--CoA ligase [Klebsiella pneumoniae] >OQZ77996.1 acetate--CoA ligase [Klebsiella pneumoniae subsp. pneumoniae]	CP022997.1/0.0/CP022997.1 Klebsiella pneumoniae strain 721005, complete genome	sp|A8G8G7|ACSA_SERP5/0.0e+00/Acetyl-coenzyme A synthetase OS=Serratia proteamaculans (strain 568) GN=acs PE=3 SV=1	ron:TE10_03995/0.0e+00/acetyl-CoA synthetase; K01895 acetyl-CoA synthetase [EC:6.2.1.1]	At5g36880/1.4e-207/[I] KOG1175 Acyl-CoA synthetase	Unigene60_All/1.3e-93/AMP-binding enzyme	biological_process:GO:0019427//acetyl-CoA biosynthetic process from acetate;GO:0006935//chemotaxis;molecular_function:GO:0046872//metal ion binding;GO:0003987//acetate-CoA ligase activity;GO:0005524//ATP binding;GO:0016208//AMP binding;
Unigene1277_All	1846	4.26	5.87	0.462507072884214	0.743949290573372	*	0.44663	WP_062955030.1/1.6e-205/sulfurtransferase [Klebsiella pneumoniae]	CP022997.1/0.0/CP022997.1 Klebsiella pneumoniae strain 721005, complete genome	sp|Q92HU9|POLOX_RICCN/1.1e-16/Polyphenol oxidase OS=Rickettsia conorii (strain ATCC VR-613 / Malish 7) GN=RC0672 PE=3 SV=1	kpe:KPK_2209/2.7e-202/glpE family protein	At2g29210/2.5e-13/[AR] KOG2146 Splicing coactivator SRm160/300, subunit SRm160 (contains PWI domain)	Unigene1277_All/2.2e-19/Rhodanese-like domain	molecular_function:GO:0016740//transferase activity;
CL59.Contig2_All	969	271.97	374.35	0.460940232524766	0.000117985907317073	*	1.41115e-05	NA	CP022997.1/0.0/CP022997.1 Klebsiella pneumoniae strain 721005, complete genome	sp|A6T752|SULA_KLEP7/1.8e-92/Cell division inhibitor SulA OS=Klebsiella pneumoniae subsp. pneumoniae (strain ATCC 700721 / MGH 78578) GN=sulA PE=3 SV=1	kpnu:LI86_17115/8.6e-91/SOS cell division inhibitor; K13053 cell division inhibitor SulA	NA	CL59.Contig2_All/8.4e-56/Cell division inhibitor SulA	NA
CL26.Contig4_All	1843	494.75	680.99	0.460933905859809	1.14494057333333e-15	*	6.01194e-17	BAO87435.1/2.7e-88/putative membrane protein [Burkholderia sp. RPE67] >BAO87487.1 putative membrane protein [Burkholderia sp. RPE67] >BAO87598.1 putative membrane protein [Burkholderia sp. RPE67]	CP022466.1/0.0/CP022466.1 Escherichia coli strain DS1 genome	NA	bue:BRPE67_ACDS24320/4.0e-89/putative membrane protein	NA	NA	NA
Unigene1664_All	2352	74.28	101.98	0.457240522693138	0.00177449656680162	*	0.000255718	SBI09065.1/2.1e-178/drug/metabolite transporter permease [Klebsiella oxytoca] >SAT51502.1 drug/metabolite transporter permease [Klebsiella pneumoniae]	CP022997.1/0.0/CP022997.1 Klebsiella pneumoniae strain 721005, complete genome	sp|P04846|NLPA_ECOLI/1.3e-128/Lipoprotein 28 OS=Escherichia coli (strain K12) GN=nlpA PE=1 SV=1	kps:KPNJ2_00085/3.4e-165/Lipoprotein-28 precursor; K02073 D-methionine transport system substrate-binding protein	NA	Unigene1664_All/8.7e-94/NLPA lipoprotein	NA
CL77.Contig6_All	5261	28.38	38.91	0.455266390912304	0.0040781432238806	*	0.000637656	EJK91896.1/0.0e+00/putative transport system ATP-binding component [Klebsiella pneumoniae subsp. pneumoniae DSM 30104] >AHM80495.1 ABC transporter ATP-binding protein [Klebsiella pneumoniae 30684/NJST258_2] >AHM86133.1 ABC transporter ATP-binding protein [Klebsiella pneumoniae 30660/NJST258_1] >OVX04215.1 ABC-F family ATPase [Klebsiella pneumoniae]	CP022997.1/0.0/CP022997.1 Klebsiella pneumoniae strain 721005, complete genome	sp|P0A9U3|YBIT_ECOLI/1.1e-295/Uncharacterized ABC transporter ATP-binding protein YbiT OS=Escherichia coli (strain K12) GN=ybiT PE=1 SV=1	kpa:KPNJ1_03727/0.0e+00/ABC transporter ATP-binding protein	Hs8922936/7.4e-71/[EJ] KOG0062 ATPase component of ABC transporters with duplicated ATPase domains/Translation elongation factor EF-3b	CL77.Contig6_All/2.7e-47/ABC transporter	molecular_function:GO:0005524//ATP binding;GO:0016887//ATPase activity;
Unigene802_All	5990	3.86	5.27	0.449202114369134	0.448211481460674	*	0.1861882	ORM71390.1/0.0e+00/elongation factor 4 [Pantoea wallisii]	CP022997.1/0.0/CP022997.1 Klebsiella pneumoniae strain 721005, complete genome	sp|C5BAI0|LEPA_EDWI9/0.0e+00/Elongation factor 4 OS=Edwardsiella ictaluri (strain 93-146) GN=lepA PE=3 SV=1	eclo:ENC_36920/0.0e+00/GTP-binding protein LepA; K03596 GTP-binding protein LepA	At5g08650/9.3e-187/[J] KOG0462 Elongation factor-type GTP-binding protein	Unigene802_All/1.1e-52/Elongation factor Tu GTP binding domain	biological_process:GO:0045727//positive regulation of translation;cellular_component:GO:0005886//plasma membrane;molecular_function:GO:0043022//ribosome binding;GO:0003746//translation elongation factor activity;GO:0005525//GTP binding;GO:0003924//GTPase activity;
CL30.Contig2_All	10281	4.07	5.55	0.447458976971221	0.23117985440613	*	0.070406	AHM80601.1/1.2e-243/TolA protein [Klebsiella pneumoniae 30684/NJST258_2] >AHM86240.1 TolA protein [Klebsiella pneumoniae 30660/NJST258_1]	CP022997.1/0.0/CP022997.1 Klebsiella pneumoniae strain 721005, complete genome	sp|Q09049|CYDA_AZOVI/1.2e-218/Cytochrome bd ubiquinol oxidase subunit 1 OS=Azotobacter vinelandii GN=cydA PE=1 SV=1	kpa:KPNJ1_03834/1.9e-244/TolA protein; K03646 colicin import membrane protein	SPAC17C9.03/6.6e-23/[J] KOG0401 Translation initiation factor 4F, ribosome/mRNA-bridging subunit (eIF-4G)	CL30.Contig2_All/1.3e-172/Cytochrome bd terminal oxidase subunit I	NA
CL14.Contig1_All	4897	7.20	9.80	0.444784842672896	0.31859027530648	*	0.1061348	ARR90322.1/0.0e+00/arsenical pump-driving ATPase (plasmid) [Klebsiella pneumoniae]	CP022692.1/0.0/CP022692.1 Klebsiella pneumoniae subsp. pneumoniae strain AUSMDU00008079 plasmid pAUSMDU8079-1, complete sequence	sp|O50593|ARSA_ACIMA/0.0e+00/Arsenical pump-driving ATPase OS=Acidiphilium multivorum (strain DSM 11245 / JCM 8867 / NBRC 100883 / AIU301) GN=arsA PE=3 SV=1	kpa:KPNJ1_05548/0.0e+00/Arsenical pump-driving ATPase; K01551 arsenite-transporting ATPase [EC:3.6.3.16]	YDL100c/4.4e-25/[P] KOG2825 Putative arsenite-translocating ATPase	CL14.Contig1_All/9.9e-132/Anion-transporting ATPase	biological_process:GO:0071722//detoxification of arsenic-containing substance;molecular_function:GO:0005524//ATP binding;GO:0015446//ATPase-coupled arsenite transmembrane transporter activity;
Unigene100_All	1700	3.72	5.04	0.438121112391885	0.715194068308181	*	0.525338	CEP29097.1/1.8e-310/phosphoglycero mutase III, cofactor-independent [Klebsiella variicola] >CTP99100.1 phosphoglycero mutase III, cofactor-independent [Klebsiella variicola]	CP022997.1/0.0/CP022997.1 Klebsiella pneumoniae strain 721005, complete genome	sp|Q329P2|GPMI_SHIDS/3.6e-277/2,3-bisphosphoglycerate-independent phosphoglycerate mutase OS=Shigella dysenteriae serotype 1 (strain Sd197) GN=gpmI PE=3 SV=1	kpu:KP1_5306/6.1e-310/yibO; phosphoglyceromutase; K15633 2,3-bisphosphoglycerate-independent phosphoglycerate mutase [EC:5.4.2.12]	CE11302/1.4e-119/[G] KOG4513 Phosphoglycerate mutase	Unigene100_All/4.8e-83/Metalloenzyme superfamily	NA
Unigene1110_All	2084	2.99	4.05	0.437776423573882	0.71633200636436	*	0.525338	NA	CP022997.1/0.0/CP022997.1 Klebsiella pneumoniae strain 721005, complete genome	sp|P37773|MPL_ECOLI/4.7e-255/UDP-N-acetylmuramate--L-alanyl-gamma-D-glutamyl-meso-2,6-diaminoheptandioate ligase OS=Escherichia coli (strain K12) GN=mpl PE=1 SV=3	ehm:AB284_22675/1.3e-258/UDP-N-acetylmuramate:L-alanyl-gamma-D-glutamyl-meso-diaminopimelate ligase; K02558 UDP-N-acetylmuramate: L-alanyl-gamma-D-glutamyl-meso-diaminopimelate ligase [EC:6.3.2.45]	At2g29210/8.7e-07/[AR] KOG2146 Splicing coactivator SRm160/300, subunit SRm160 (contains PWI domain)	Unigene1110_All/5.9e-20/Mur ligase family, catalytic domain	NA
Unigene139_All	728	9.80	13.27	0.437314716367623	0.714626453968254	*	0.525338	WP_032423616.1/2.9e-131/alpha-amylase [Klebsiella pneumoniae] >EZR11268.1 alpha-amylase [Klebsiella pneumoniae UCI 60] >SBK71334.1 Periplasmic alpha-amylase [Klebsiella pneumoniae] >SAT79112.1 Periplasmic alpha-amylase [Klebsiella pneumoniae] >SAW11378.1 Periplasmic alpha-amylase [Klebsiella pneumoniae] >OCV86659.1 alpha-amylase [Klebsiella pneumoniae] >OCV96668.1 alpha-amylase [Klebsiella pneumo…	CP022997.1/0.0/CP022997.1 Klebsiella pneumoniae strain 721005, complete genome	sp|P25718|AMY1_ECOLI/3.9e-116/Periplasmic alpha-amylase OS=Escherichia coli (strain K12) GN=malS PE=1 SV=1	koc:AB185_08215/1.0e-120/malS; alpha-amylase; K01176 alpha-amylase [EC:3.2.1.1]	NA	Unigene139_All/4.9e-09/Alpha amylase, catalytic domain	NA
Unigene203_All	11079	141.27	191.15	0.436250071701327	4.48435724444444e-25	*	1.648276e-26	WP_032417303.1/0.0e+00/ATP-dependent DNA helicase [Klebsiella pneumoniae] >KDH09907.1 hypothetical protein AE29_02409 [Klebsiella pneumoniae BIDMC 55] >KFC48278.1 ATP-dependent helicase [Klebsiella pneumoniae] >OYM03398.1 ATP-dependent DNA helicase [Klebsiella pneumoniae subsp. pneumoniae]	CP022997.1/0.0/CP022997.1 Klebsiella pneumoniae strain 721005, complete genome	sp|P76257|YOAA_ECOLI/0.0e+00/Probable ATP-dependent helicase YoaA OS=Escherichia coli (strain K12) GN=yoaA PE=3 SV=1	kqu:AVR78_20710/0.0e+00/ATP-dependent helicase; K03722 ATP-dependent DNA helicase DinG [EC:3.6.4.12]	At1g51680/3.1e-58/[I] KOG1176 Acyl-CoA synthetase	Unigene203_All/2.6e-34/Helicase C-terminal domain	biological_process:GO:0006139//nucleobase-containing compound metabolic process;molecular_function:GO:0003677//DNA binding;GO:0005524//ATP binding;GO:0004386//helicase activity;GO:0008026//ATP-dependent helicase activity;
Unigene1524_All	3957	1.53	2.07	0.436099114806673	0.715762585055644	*	0.525338	WP_002912939.1/0.0e+00/MULTISPECIES: PTS fructose transporter subunit IIBC [Enterobacterales] >BAH64392.1 fructose-specific PTS family enzyme IIB'BC component [Klebsiella pneumoniae subsp. pneumoniae NTUH-K2044] >EEW43548.1 phosphotransferase system, EIIC [Klebsiella pneumoniae subsp. rhinoscleromatis ATCC 13884] >EGF57384.1 PTS system protein fructose-specific EIIBBC component [Klebsiella sp. MS…	CP022997.1/0.0/CP022997.1 Klebsiella pneumoniae strain 721005, complete genome	sp|P20966|PTFBC_ECOLI/1.9e-281/PTS system fructose-specific EIIB'BC component OS=Escherichia coli (strain K12) GN=fruA PE=1 SV=1	kpz:KPNIH27_17500/0.0e+00/PTS system fructose-specific transporter subunits IIBC; K02769 PTS system, fructose-specific IIB component [EC:2.7.1.202]; K02770 PTS system, fructose-specific IIC component	CE03147/9.7e-07/[G] KOG2855 Ribokinase	Unigene1524_All/1.9e-19/PTS system, Lactose/Cellobiose specific IIB subunit	biological_process:GO:0009401//phosphoenolpyruvate-dependent sugar phosphotransferase system;cellular_component:GO:0016021//integral component of membrane;GO:0005886//plasma membrane;molecular_function:GO:0022877//protein-N(PI)-phosphohistidine-fructose phosphotransferase system transporter activity;GO:0005351//sugar:proton symporter activity;GO:0103111//D-glucosamine PTS permease activity;
Unigene1243_All	4342	291.47	394.15	0.435397375085265	6.71830061971831e-20	*	2.78296e-21	WP_071080884.1/2.4e-289/carboxypeptidase M32 [Klebsiella pneumoniae] >SAS14204.1 thermostable carboxypeptidase 1 [Klebsiella pneumoniae]	CP022997.1/0.0/CP022997.1 Klebsiella pneumoniae strain 721005, complete genome	sp|P43531|YNFM_ECOLI/6.4e-206/Inner membrane transport protein YnfM OS=Escherichia coli (strain K12) GN=ynfM PE=1 SV=2	kox:KOX_21595/4.3e-259/carboxypeptidase Taq; K01299 carboxypeptidase Taq [EC:3.4.17.19]	CE29547/3.3e-08/[R] KOG0255 Synaptic vesicle transporter SVOP and related transporters (major facilitator superfamily)	Unigene1243_All/1.2e-99/Carboxypeptidase Taq (M32) metallopeptidase	molecular_function:GO:0004180//carboxypeptidase activity;
Unigene1148_All	2811	15.52	20.93	0.431443754068582	0.271663958823529	*	0.0862224	NA	CP022997.1/0.0/CP022997.1 Klebsiella pneumoniae strain 721005, complete genome	sp|Q9ABX9|Y091_CAUCR/3.2e-89/Uncharacterized signaling protein CC_0091 OS=Caulobacter crescentus (strain ATCC 19089 / CB15) GN=CC_0091 PE=1 SV=1	kvq:SP68_01905/2.3e-311/diguanylate cyclase	NA	Unigene1148_All/6.6e-72/EAL domain	NA
Unigene181_All	7692	261.21	351.93	0.430078371575117	6.85745030769231e-31	*	2.08044e-32	KHQ23226.1/0.0e+00/glutathione ABC transporter ATP-binding protein [Klebsiella pneumoniae] >OVT71946.1 glutathione ABC transporter ATP-binding protein GsiA [Klebsiella pneumoniae] >OVT89613.1 glutathione ABC transporter ATP-binding protein GsiA [Klebsiella pneumoniae] >OVT93435.1 glutathione ABC transporter ATP-binding protein GsiA [Klebsiella pneumoniae] >OVU05493.1 glutathione ABC transporter A…	CP022997.1/0.0/CP022997.1 Klebsiella pneumoniae strain 721005, complete genome	sp|Q0TJM0|GSIA_ECOL5/1.7e-270/Glutathione import ATP-binding protein GsiA OS=Escherichia coli O6:K15:H31 (strain 536 / UPEC) GN=gsiA PE=3 SV=2	kpb:FH42_25365/0.0e+00/glutathione ABC transporter ATP-binding protein; K13892 glutathione transport system ATP-binding protein	At5g08100/1.8e-57/[E] KOG1592 Asparaginase	Unigene181_All/0.12/Protein of unknown function (DUF2623)	NA
Unigene1168_All	4246	856.88	1154.14	0.429653152697627	1.0174304e-54	*	2.01824e-56	NA	CP022997.1/0.0/CP022997.1 Klebsiella pneumoniae strain 721005, complete genome	sp|P15078|CSTA_ECOLI/0.0e+00/Carbon starvation protein A OS=Escherichia coli (strain K12) GN=cstA PE=1 SV=3	elf:LF82_0382/0.0e+00/cstA; Carbon starvation protein A; K06200 carbon starvation protein	At1g24360/3.2e-32/[I] KOG1200 Mitochondrial/plastidial beta-ketoacyl-ACP reductase	Unigene1168_All/2.4e-170/Carbon starvation protein CstA	NA
Unigene799_All	887	39.65	53.34	0.427896958959586	0.386766563388805	*	0.1491556	AHM79856.1/6.7e-130/Glucose 1-dehydrogenase [Klebsiella pneumoniae 30684/NJST258_2] >AHM85484.1 Glucose 1-dehydrogenase [Klebsiella pneumoniae 30660/NJST258_1]	CP022997.1/0.0/CP022997.1 Klebsiella pneumoniae strain 721005, complete genome	sp|P39333|BDCA_ECOLI/6.3e-108/Cyclic-di-GMP-binding biofilm dispersal mediator protein OS=Escherichia coli (strain K12) GN=bdcA PE=1 SV=2	kpa:KPNJ1_03078/1.0e-130/Glucose 1-dehydrogenase; K19336 cyclic-di-GMP-binding biofilm dispersal mediator protein	Hs10337605/2.0e-24/[R] KOG0725 Reductases with broad range of substrate specificities	Unigene799_All/4.1e-53/Enoyl-(Acyl carrier protein) reductase	NA
CL77.Contig4_All	5471	248.66	334.22	0.426623616951827	1.19378630857143e-20	*	4.87544e-22	WP_093958642.1/0.0e+00/ribonucleoside-diphosphate reductase subunit alpha [Klebsiella pneumoniae] >OXO18831.1 ribonucleoside-diphosphate reductase subunit alpha [Klebsiella pneumoniae] >OXO26229.1 ribonucleoside-diphosphate reductase subunit alpha [Klebsiella pneumoniae]	CP022997.1/0.0/CP022997.1 Klebsiella pneumoniae strain 721005, complete genome	sp|P37426|RIR1_SALTY/0.0e+00/Ribonucleoside-diphosphate reductase 1 subunit alpha OS=Salmonella typhimurium (strain LT2 / SGSC1412 / ATCC 700720) GN=nrdA PE=3 SV=1	eec:EcWSU1_03123/0.0e+00/nrdA; Ribonucleoside-diphosphate reductase 1 subunit alpha; K00525 ribonucleoside-diphosphate reductase alpha chain [EC:1.17.4.1]	SPAC1F7.05/8.5e-62/[F] KOG1112 Ribonucleotide reductase, alpha subunit	CL77.Contig4_All/2.7e-121/Ribonucleotide reductase, barrel domain	biological_process:GO:0006260//DNA replication;molecular_function:GO:0004748//ribonucleoside-diphosphate reductase activity, thioredoxin disulfide as acceptor;GO:0005524//ATP binding;
Unigene1519_All	935	10.00	13.43	0.425459304765355	0.754548809073724	*	0.46576	CDL12708.1/2.6e-180/CFA/I fimbrial minor adhesin [Klebsiella pneumoniae IS43]	CP022997.1/0.0/CP022997.1 Klebsiella pneumoniae strain 721005, complete genome	sp|Q8X4N4|ECPD_ECO57/3.7e-50/Fimbria adhesin EcpD OS=Escherichia coli O157:H7 GN=ecpD PE=2 SV=1	kpw:KPNIH30_07040/3.9e-181/fimbrial protein; K21967 Mat/Ecp fimbriae adhesin	NA	NA	NA
Unigene27_All	1659	21.03	28.24	0.425291238539401	0.368050251017214	*	0.1372136	WP_009484396.1/6.8e-168/MULTISPECIES: LysR family transcriptional regulator [Klebsiella] >EGF64104.1 LysR substrate binding domain protein [Klebsiella sp. MS 92-3] >EPO15201.1 LysR substrate-binding domain protein [Klebsiella pneumoniae DMC0799] >ESL29169.1 LysR family transcriptional regulator, glycine cleavage system transcriptional activator [Klebsiella pneumoniae BIDMC 41] >ESL68235.1 LysR fa…	CP022997.1/0.0/CP022997.1 Klebsiella pneumoniae strain 721005, complete genome	sp|P0A9F8|GCVA_ECO57/2.4e-44/Glycine cleavage system transcriptional activator OS=Escherichia coli O157:H7 GN=gcvA PE=3 SV=1	kpx:PMK1_04895/3.0e-168/gcvA_9; Gcv operon activator; K03566 LysR family transcriptional regulator, glycine cleavage system transcriptional activator	NA	Unigene27_All/4.2e-30/LysR substrate binding domain	biological_process:GO:0006351//transcription, DNA-templated;molecular_function:GO:0003677//DNA binding;GO:0003700//DNA binding transcription factor activity;
Unigene390_All	7515	274.88	367.92	0.42059016124147	2.70310089056604e-30	*	8.35848e-32	WP_004176446.1/0.0e+00/MULTISPECIES: peptide ABC transporter substrate-binding protein [Enterobacterales] >ABR76742.1 periplasmic murein tripeptide (L-Ala-gamma-D-Glut-m-DAP) permease [Klebsiella pneumoniae subsp. pneumoniae MGH 78578] >BAH63041.1 putative transport periplasmic protein [Klebsiella pneumoniae subsp. pneumoniae NTUH-K2044] >EGF59617.1 periplasmic oligopeptide-binding protein [Klebs…	CP022997.1/0.0/CP022997.1 Klebsiella pneumoniae strain 721005, complete genome	sp|P77348|MPPA_ECOLI/1.2e-281/Periplasmic murein peptide-binding protein OS=Escherichia coli (strain K12) GN=mppA PE=1 SV=2	laz:A8A57_11520/6.3e-282/peptide ABC transporter substrate-binding protein; K15580 oligopeptide transport system substrate-binding protein	Hs15147252/2.2e-07/[T] KOG4270 GTPase-activator protein	Unigene390_All/6.8e-87/Bacterial extracellular solute-binding proteins, family 5 Middle	biological_process:GO:0055085//transmembrane transport;cellular_component:GO:0043190//ATP-binding cassette (ABC) transporter complex;
Unigene249_All	960	12.34	16.50	0.41912362998376	0.71500248496994	*	0.41632	WP_002906464.1/1.4e-160/MULTISPECIES: methyl viologen resistance protein YddG [Enterobacteriaceae] >YP_005227138.1 hypothetical protein KPHS_28380 [Klebsiella pneumoniae subsp. pneumoniae HS11286] >ABR77299.1 putative transmembrane protein [Klebsiella pneumoniae subsp. pneumoniae MGH 78578] >EGF60971.1 putative membrane protein [Klebsiella sp. MS 92-3] >AEJ98350.1 aromatic amino acid exporter [Kl…	CP022882.1/0.0/CP022882.1 Klebsiella pneumoniae strain 911021, complete genome	sp|D0ZXP9|YDDG_SALT1/1.0e-127/Methyl viologen resistance protein YddG OS=Salmonella typhimurium (strain 14028s / SGSC 2262) GN=yddG PE=1 SV=1	kph:KPNIH24_14215/2.1e-161/aromatic amino acid exporter	NA	Unigene249_All/6.5e-13/EamA-like transporter family	cellular_component:GO:0016021//integral component of membrane;
Unigene1115_All	2879	4.52	6.02	0.413440714344514	0.666188905503635	*	0.374294	NA	CP022882.1/0.0/CP022882.1 Klebsiella pneumoniae strain 911021, complete genome	sp|P32674|PFLD_ECOLI/1.3e-130/Formate acetyltransferase 2 OS=Escherichia coli (strain K12) GN=pflD PE=3 SV=1	ron:TE10_10005/0.0e+00/formate acetyltransferase; K00656 formate C-acetyltransferase [EC:2.3.1.54]	NA	Unigene1115_All/5.3e-213/Pyruvate formate lyase-like	NA
Unigene1725_All	1893	169.07	224.49	0.409030492171183	0.000108630463333333	*	1.292918e-05	ESL70888.1/2.9e-183/beta-hydroxylase [Klebsiella quasipneumoniae subsp. quasipneumoniae] >OKN40427.1 beta-hydroxylase [Klebsiella pneumoniae]	CP022997.1/0.0/CP022997.1 Klebsiella pneumoniae strain 721005, complete genome	sp|P55734|YGAP_ECOLI/8.0e-60/Inner membrane protein YgaP OS=Escherichia coli (strain K12) GN=ygaP PE=1 SV=1	kpv:KPNIH29_20425/5.6e-179/aspartyl beta-hydroxylase; K12979 beta-hydroxylase [EC:1.14.11.-]	7302993/2.9e-09/[O] KOG3696 Aspartyl beta-hydroxylase	Unigene1725_All/5.4e-48/Aspartyl/Asparaginyl beta-hydroxylase	NA
Unigene1456_All	1913	54.09	71.43	0.401168223837992	0.0692894528723404	*	0.01520002	WP_094965797.1/1.8e-148/AraC family transcriptional regulator [Klebsiella pneumoniae] >OZN63997.1 AraC family transcriptional regulator [Klebsiella pneumoniae]	CP022997.1/0.0/CP022997.1 Klebsiella pneumoniae strain 721005, complete genome	sp|P76241|NIMR_ECOLI/2.5e-101/HTH-type transcriptional regulator NimR OS=Escherichia coli (strain K12) GN=nimR PE=2 SV=1	koy:J415_19705/1.2e-128/AraC family transcriptional regulator	7299992/4.7e-07/[Z] KOG1003 Actin filament-coating protein tropomyosin	Unigene1456_All/1.6e-19/Helix-turn-helix domain	biological_process:GO:0006351//transcription, DNA-templated;molecular_function:GO:0043565//sequence-specific DNA binding;GO:0003700//DNA binding transcription factor activity;
Unigene1701_All	1777	1436.90	1895.11	0.399321928809521	1.483782376e-31	*	4.32842e-33	AHM79672.1/4.3e-136/Hypothetical protein KPNJ2_02892 [Klebsiella pneumoniae 30684/NJST258_2] >AHM85298.1 Hypothetical protein KPNJ1_02892 [Klebsiella pneumoniae 30660/NJST258_1] >OVW57958.1 hypothetical protein BME48_08720 [Klebsiella pneumoniae] >OVW63985.1 hypothetical protein BME47_09345 [Klebsiella pneumoniae] >OVX02506.1 hypothetical protein BME42_10695 [Klebsiella pneumoniae]	CP022997.1/0.0/CP022997.1 Klebsiella pneumoniae strain 721005, complete genome	sp|P0A952|ATDA_ECO57/1.1e-95/Spermidine N(1)-acetyltransferase OS=Escherichia coli O157:H7 GN=speG PE=3 SV=2	kpc:KPNIH10_12440/6.8e-134/lipoprotein	NA	Unigene1701_All/1.3e-120/Uncharacterised protein family (UPF0257)	NA
Unigene1128_All	859	3.01	3.96	0.395736943319908	0.855905712365591	*	0.74305	NA	CP022997.1/0.0/CP022997.1 Klebsiella pneumoniae strain 721005, complete genome	sp|P04152|UMUC_ECOLI/1.6e-60/Protein UmuC OS=Escherichia coli (strain K12) GN=umuC PE=1 SV=2	kpne:KU54_015845/2.2e-74/DNA polymerase V subunit UmuC; K03502 DNA polymerase V	At1g49980/2.3e-06/[L] KOG2094 Predicted DNA damage inducible protein	Unigene1128_All/6.2e-12/Peptidase S24-like	NA
Unigene887_All	607	4.61	6.06	0.394551043043613	0.857634814814815	*	0.74305	WP_072249767.1/9.1e-54/ABC transporter permease [Klebsiella pneumoniae]	CP022997.1/0.0/CP022997.1 Klebsiella pneumoniae strain 721005, complete genome	sp|P94311|DPPB_BACPE/2.0e-17/Dipeptide transport system permease protein DppB OS=Bacillus pseudofirmus (strain OF4) GN=dppB PE=3 SV=1	kpq:KPR0928_13950/1.4e-54/peptide ABC transporter permease; K02033 peptide/nickel transport system permease protein	NA	Unigene887_All/2.4e-20/Binding-protein-dependent transport system inner membrane component	NA
Unigene284_All	1298	1.88	2.47	0.39377837990704	0.856481304640215	*	0.74305	AGT22064.1/1.1e-237/biotin sulfoxide reductase [Klebsiella pneumoniae JM45] >AHM76995.1 Biotin sulfoxide reductase [Klebsiella pneumoniae 30684/NJST258_2] >AHM82621.1 Biotin sulfoxide reductase [Klebsiella pneumoniae 30660/NJST258_1]	CP022997.1/0.0/CP022997.1 Klebsiella pneumoniae strain 721005, complete genome	sp|P20099|BISC_ECOLI/2.7e-200/Biotin sulfoxide reductase OS=Escherichia coli (strain K12) GN=bisC PE=1 SV=3	ror:RORB6_19785/6.3e-214/bisC; biotin sulfoxide reductase; K08351 biotin/methionine sulfoxide reductase [EC:1.-.-.-]	NA	Unigene284_All/8.1e-72/Molybdopterin oxidoreductase	NA
Unigene873_All	1095	4.55	5.97	0.391864386178746	0.793847442477876	*	0.628038	SBX32175.1/2.8e-138/Pantothenate:Na+ symporter [Klebsiella pneumoniae]	CP022997.1/0.0/CP022997.1 Klebsiella pneumoniae strain 721005, complete genome	sp|P31459|DGOK_ECOLI/6.1e-20/2-dehydro-3-deoxygalactonokinase OS=Escherichia coli (strain K12) GN=dgoK PE=3 SV=1	sod:Sant_3075/5.3e-113/Sodium/panthothenate symporter; K03307 solute:Na+ symporter, SSS family	NA	Unigene873_All/6.5e-13/Sodium:solute symporter family	biological_process:GO:0055085//transmembrane transport;cellular_component:GO:0016021//integral component of membrane;molecular_function:GO:0005215//transporter activity;
Unigene1705_All	1423	1.70	2.23	0.391508963782603	0.857057671601615	*	0.74305	CCM93418.1/3.5e-282/Sucrose-6-phosphate hydrolase [Klebsiella pneumoniae subsp. pneumoniae ST512-K30BO] >EOY71416.1 beta-fructofuranosidase CscA [Klebsiella pneumoniae UHKPC40] >EOY74546.1 sucrose-6-phosphate hydrolase [Klebsiella pneumoniae UHKPC09] >EOY81215.1 sucrose-6-phosphate hydrolase [Klebsiella pneumoniae UHKPC01] >EOY88804.1 sucrose-6-phosphate hydrolase [Klebsiella pneumoniae UHKPC27] …	CP022882.1/0.0/CP022882.1 Klebsiella pneumoniae strain 911021, complete genome	sp|P40714|CSCA_ECOLX/2.3e-152/Sucrose-6-phosphate hydrolase OS=Escherichia coli GN=cscA PE=3 SV=1	kpe:KPK_0852/1.4e-275/cscA; beta-fructofuranosidase; K01193 beta-fructofuranosidase [EC:3.2.1.26]	At1g62660/1.2e-31/[G] KOG0228 Beta-fructofuranosidase (invertase)	Unigene1705_All/1.4e-105/Glycosyl hydrolases family 32 N-terminal domain	NA
Unigene1264_All	3792	36.68	48.11	0.391343160487167	0.027665747607362	*	0.00526198	AFQ68050.1/1.8e-203/Lysophospholipase L2 [Klebsiella pneumoniae subsp. pneumoniae 1084]	CP022997.1/0.0/CP022997.1 Klebsiella pneumoniae strain 721005, complete genome	sp|P0A9F9|METR_ECOLI/4.8e-165/HTH-type transcriptional regulator MetR OS=Escherichia coli (strain K12) GN=metR PE=1 SV=1	ror:RORB6_17780/6.0e-180/lysophospholipase L2; K01048 lysophospholipase [EC:3.1.1.5]	NA	Unigene1264_All/3.9e-56/Serine aminopeptidase, S33	NA
Unigene829_All	1289	3.79	4.97	0.391048003391194	0.794433307749077	*	0.628038	BAH62174.1/1.4e-168/putative GNAT-family acetyltransferase [Klebsiella pneumoniae subsp. pneumoniae NTUH-K2044] >EKF80093.1 Putative GNAT-family acetyltransferase [Klebsiella pneumoniae subsp. pneumoniae KpQ3] >AGT25489.1 putative GNAT-family acetyltransferase [Klebsiella pneumoniae JM45] >AHM80921.1 Acetyltransferase [Klebsiella pneumoniae 30684/NJST258_2] >AHM86524.1 Acetyltransferase [Klebsiel…	CP022997.1/0.0/CP022997.1 Klebsiella pneumoniae strain 721005, complete genome	sp|P08189|FIMF_ECOLI/1.7e-08/Protein FimF OS=Escherichia coli (strain K12) GN=fimF PE=1 SV=2	kpa:KPNJ1_04118/2.1e-169/Acetyltransferase	NA	Unigene829_All/6.8e-13/Acetyltransferase (GNAT) domain	molecular_function:GO:0008080//N-acetyltransferase activity;
Unigene920_All	1611	1.48	1.94	0.390459476558178	0.858212735849057	*	0.74305	WP_004200076.1/1.1e-141/amino acid ABC transporter ATP-binding protein [Klebsiella pneumoniae] >YP_005227168.1 ATPase [Klebsiella pneumoniae subsp. pneumoniae HS11286] >AEW61566.1 putative ATP-binding component of a transport system [Klebsiella pneumoniae subsp. pneumoniae HS11286] >EMR21606.1 ABC transporter [Klebsiella pneumoniae ATCC BAA-2146] >CDL10158.1 Amino acid ABC transporter, ATP-bindin…	CP022997.1/0.0/CP022997.1 Klebsiella pneumoniae strain 721005, complete genome	sp|P48243|GLUA_CORGL/6.1e-69/Glutamate transport ATP-binding protein GluA OS=Corynebacterium glutamicum (strain ATCC 13032 / DSM 20300 / JCM 1318 / LMG 3730 / NCIMB 10025) GN=gluA PE=3 SV=2	kpm:KPHS_28680/1.6e-142/ATPase; K02028 polar amino acid transport system ATP-binding protein [EC:3.6.3.21]	At1g67940/3.7e-29/[Q] KOG0055 Multidrug/pheromone exporter, ABC superfamily	Unigene920_All/4.3e-35/ABC transporter	molecular_function:GO:0015424//amino acid-transporting ATPase activity;GO:0005524//ATP binding;
Unigene54_All	2588	891.86	1164.12	0.384350616497724	5.04715265263158e-27	*	1.678458e-28	WP_004142478.1/0.0e+00/MULTISPECIES: high-affinity choline transporter BetT [Enterobacterales] >YP_005225718.1 choline transport protein BetT [Klebsiella pneumoniae subsp. pneumoniae HS11286] >ABR76037.1 high-affinity choline transport [Klebsiella pneumoniae subsp. pneumoniae MGH 78578] >BAH62284.1 high-affinity choline transport protein [Klebsiella pneumoniae subsp. pneumoniae NTUH-K2044] >EEW42…	CP022997.1/0.0/CP022997.1 Klebsiella pneumoniae strain 721005, complete genome	sp|P0ABC9|BETT_ECOLI/0.0e+00/High-affinity choline transport protein OS=Escherichia coli (strain K12) GN=betT PE=2 SV=1	enl:A3UG_05930/0.0e+00/choline transport protein BetT; K02168 choline/glycine/proline betaine transport protein	NA	Unigene54_All/1.1e-177/BCCT, betaine/carnitine/choline family transporter	cellular_component:GO:0016021//integral component of membrane;GO:0005886//plasma membrane;molecular_function:GO:0005215//transporter activity;
Unigene1066_All	9402	158.96	207.28	0.382917142930424	3.37906644266667e-18	*	1.478588e-19	WP_085206492.1/0.0e+00/PrkA family serine protein kinase [Klebsiella pneumoniae] >SME25042.1 PrkA family serine protein kinase [Klebsiella pneumoniae]	CP022997.1/0.0/CP022997.1 Klebsiella pneumoniae strain 721005, complete genome	sp|P0ACY4|YEAG_ECOL6/0.0e+00/Uncharacterized protein YeaG OS=Escherichia coli O6:H1 (strain CFT073 / ATCC 700928 / UPEC) GN=yeaG PE=3 SV=1	kpc:KPNIH10_10315/0.0e+00/serine/threonine protein kinase; K07180 serine protein kinase	SPBC32F12.11/2.0e-127/[G] KOG0657 Glyceraldehyde 3-phosphate dehydrogenase	Unigene1066_All/1.9e-179/PrkA AAA domain	molecular_function:GO:0004672//protein kinase activity;
Unigene996_All	3195	577.63	751.07	0.3788017012129	2.83027603478261e-21	*	1.139376e-22	OVV00179.1/9.7e-280/cytosol nonspecific dipeptidase [Klebsiella quasipneumoniae subsp. quasipneumoniae]	CP022997.1/0.0/CP022997.1 Klebsiella pneumoniae strain 721005, complete genome	sp|P15288|PEPD_ECOLI/4.4e-260/Cytosol non-specific dipeptidase OS=Escherichia coli (strain K12) GN=pepD PE=1 SV=3	kpp:A79E_4041/4.0e-278/Aminoacyl-histidine dipeptidase (Peptidase D); K01270 dipeptidase D [EC:3.4.13.-]	7291986/1.8e-35/[L] KOG2093 Translesion DNA polymerase - REV1 deoxycytidyl transferase	Unigene996_All/4.9e-20/Peptidase family M20/M25/M40	NA
Unigene932_All	2851	166.37	216.22	0.378104667440551	7.66138069767442e-06	*	7.6882e-07	BAH65526.1/5.3e-269/putative cytosine deaminase [Klebsiella pneumoniae subsp. pneumoniae NTUH-K2044] >AHM77167.1 Cytosine deaminase [Klebsiella pneumoniae 30684/NJST258_2] >AHM82792.1 Cytosine deaminase [Klebsiella pneumoniae 30660/NJST258_1]	CP022997.1/0.0/CP022997.1 Klebsiella pneumoniae strain 721005, complete genome	sp|A4WFG6|TSGA_ENT38/1.0e-207/Protein TsgA homolog OS=Enterobacter sp. (strain 638) GN=tsgA PE=3 SV=1	eclg:EC036_41110/3.5e-233/cytosine deaminase; K01485 cytosine deaminase [EC:3.5.4.1]	NA	Unigene932_All/2e-56/Amidohydrolase family	NA
Unigene1192_All	2468	5.93	7.69	0.374951493415823	0.69494687398374	*	0.398966	WP_001325183.1/1.6e-226/chromosome partitioning protein ParA [Klebsiella pneumoniae] >YP_005351315.1 plasmid-partitioning protein (plasmid) [Klebsiella pneumoniae] >YP_007969493.1 plasmid-partitioning protein (plasmid) [Klebsiella pneumoniae subsp. pneumoniae KPX] >YP_008146325.1 sopA (plasmid) [Klebsiella pneumoniae] >YP_008998983.1 plasmid-partitioning protein (plasmid) [Klebsiella pneumoniae] …	CP022692.1/0.0/CP022692.1 Klebsiella pneumoniae subsp. pneumoniae strain AUSMDU00008079 plasmid pAUSMDU8079-1, complete sequence	sp|P62557|SOPA_ECO57/1.2e-222/Protein SopA OS=Escherichia coli O157:H7 GN=sopA PE=3 SV=1	sew:SeSA_B0007/2.1e-226/sopA; plasmid partition protein SopA; K03496 chromosome partitioning protein	NA	Unigene1192_All/5.1e-29/AAA domain	NA
Unigene572_All	6340	4.47	5.79	0.373288516805919	0.512066427083333	*	0.229444	NA	CP022997.1/0.0/CP022997.1 Klebsiella pneumoniae strain 721005, complete genome	sp|P37586|METH_SALTY/0.0e+00/Methionine synthase OS=Salmonella typhimurium (strain LT2 / SGSC1412 / ATCC 700720) GN=metH PE=3 SV=3	kps:KPNJ2_05192/0.0e+00/5-methyltetrahydrofolate--homocysteine methyltransferase; K00548 5-methyltetrahydrofolate--homocysteine methyltransferase [EC:2.1.1.13]	Hs4557765_2/9.9e-272/[E] TWOG0026 Vitamin B12-dependent methionine synthase	Unigene572_All/9.7e-127/Vitamin B12 dependent methionine synthase, activation domain	NA
Unigene764_All	3583	431.70	559.15	0.37320626580893	1.87320489e-17	*	8.74308e-19	WP_002917960.1/1.0e-301/MULTISPECIES: galactarate dehydratase [Enterobacterales] >YP_005228976.1 (D)-galactarate dehydrogenase [Klebsiella pneumoniae subsp. pneumoniae HS11286] >ABR78935.1 (D)-galactarate dehydrogenase [Klebsiella pneumoniae subsp. pneumoniae MGH 78578] >BAH65317.1 (D)-galactarate dehydrogenase [Klebsiella pneumoniae subsp. pneumoniae NTUH-K2044] >EGF64930.1 galactarate dehydrata…	CP022997.1/0.0/CP022997.1 Klebsiella pneumoniae strain 721005, complete genome	sp|P39829|GARD_ECOLI/1.3e-284/Galactarate dehydratase (L-threo-forming) OS=Escherichia coli (strain K12) GN=garD PE=1 SV=2	kpa:KPNJ1_00613/1.5e-302/D-galactarate dehydratase; K01708 galactarate dehydratase [EC:4.2.1.42]	At1g06020/6.7e-31/[G] KOG2855 Ribokinase	Unigene764_All/6.1e-146/D-galactarate dehydratase / Altronate hydrolase, C terminus	biological_process:GO:0046392//galactarate catabolic process;molecular_function:GO:0008867//galactarate dehydratase activity;
Unigene256_All	2414	62.99	81.57	0.372915840860579	0.0314466699697885	*	0.00607284	WP_002894411.1/2.3e-249/MULTISPECIES: anaerobic C4-dicarboxylate transporter DcuC [Klebsiella] >YP_005225793.1 DcuC family dicarboxylate transport protein [Klebsiella pneumoniae subsp. pneumoniae HS11286] >AEW60191.1 DcuC family dicarboxylate transport protein [Klebsiella pneumoniae subsp. pneumoniae HS11286] >EJJ46577.1 C4-dicarboxylate transporter DcuC [Klebsiella pneumoniae subsp. pneumoniae K…	CP022997.1/0.0/CP022997.1 Klebsiella pneumoniae strain 721005, complete genome	sp|P0ABP4|DCUC_ECO57/2.2e-232/Anaerobic C4-dicarboxylate transporter DcuC OS=Escherichia coli O157:H7 GN=dcuC PE=3 SV=1	kpj:N559_3669/3.5e-250/C4-dicarboxylate transporter DcuC; K03326 C4-dicarboxylate transporter, DcuC family	NA	Unigene256_All/6.6e-132/C4-dicarboxylate anaerobic carrier	cellular_component:GO:0016021//integral component of membrane;molecular_function:GO:0015556//C4-dicarboxylate transmembrane transporter activity;
Unigene931_All	5829	157.25	203.59	0.372606683283911	1.09657546782609e-10	*	7.35742e-12	AHM81726.1/8.5e-282/Sugar transport ATP-binding protein [Klebsiella pneumoniae 30684/NJST258_2] >AHM87408.1 Sugar transport ATP-binding protein [Klebsiella pneumoniae 30660/NJST258_1]	CP022997.1/0.0/CP022997.1 Klebsiella pneumoniae strain 721005, complete genome	sp|Q6BEX0|YTFR_ECOLI/4.5e-263/Uncharacterized ABC transporter ATP-binding protein YtfR OS=Escherichia coli (strain K12) GN=ytfR PE=3 SV=1	eae:EAE_09565/1.9e-270/ABC transporter; K02056 simple sugar transport system ATP-binding protein [EC:3.6.3.17]	7298626/9.7e-80/[G] KOG1458 Fructose-1,6-bisphosphatase	Unigene931_All/2.8e-52/ABC transporter	biological_process:GO:0008643//carbohydrate transport;molecular_function:GO:0005524//ATP binding;GO:0016887//ATPase activity;
Unigene1469_All	5319	1946.11	2507.11	0.365432038227559	1.68972352727273e-110	*	2.16884e-112	EWF40776.1/6.2e-255/protease degQ [Klebsiella pneumoniae BWH 15] >SLY27711.1 serine endoprotease [Klebsiella pneumoniae] >OUG84858.1 periplasmic pH-dependent serine endoprotease DegQ [Klebsiella pneumoniae]	CP022997.1/0.0/CP022997.1 Klebsiella pneumoniae strain 721005, complete genome	sp|P39099|DEGQ_ECOLI/1.8e-205/Periplasmic pH-dependent serine endoprotease DegQ OS=Escherichia coli (strain K12) GN=degQ PE=1 SV=1	kpj:N559_0530/5.5e-248/serine endoprotease; K04772 serine protease DegQ [EC:3.4.21.-]	Hs21735621/2.9e-91/[C] KOG1494 NAD-dependent malate dehydrogenase	Unigene1469_All/1.7e-30/Trypsin-like peptidase domain	cellular_component:GO:0042597//periplasmic space;molecular_function:GO:0004252//serine-type endopeptidase activity;GO:0008233//peptidase activity;
Unigene437_All	3082	532.25	684.83	0.363641857854747	2.04764173827161e-17	*	9.67672e-19	EGF61867.1/2.5e-240/glycine hydroxymethyltransferase [Klebsiella sp. MS 92-3] >AGT23140.1 glycine hydroxymethyltransferase [Klebsiella pneumoniae JM45] >ESB03428.1 glycine hydroxymethyltransferase [Klebsiella pneumoniae 909957] >AHE43195.1 Serine hydroxymethyltransferase [Klebsiella pneumoniae subsp. pneumoniae Kp13] >AHM78209.1 Serine hydroxymethyltransferase [Klebsiella pneumoniae 30684/NJST258…	CP022997.1/0.0/CP022997.1 Klebsiella pneumoniae strain 721005, complete genome	sp|Q3YZ04|GLYA_SHISS/9.1e-231/Serine hydroxymethyltransferase OS=Shigella sonnei (strain Ss046) GN=glyA PE=3 SV=1	eec:EcWSU1_03358/1.8e-238/glyA1; Serine hydroxymethyltransferase 1; K00600 glycine hydroxymethyltransferase [EC:2.1.2.1]	7290652/4.4e-100/[E] KOG2467 Glycine/serine hydroxymethyltransferase	Unigene437_All/9.3e-190/Serine hydroxymethyltransferase	biological_process:GO:0035999//tetrahydrofolate interconversion;GO:0019264//glycine biosynthetic process from serine;cellular_component:GO:0005737//cytoplasm;molecular_function:GO:0004372//glycine hydroxymethyltransferase activity;GO:0030170//pyridoxal phosphate binding;
Unigene744_All	2437	253.56	323.66	0.352151905855821	2.0138792975e-06	*	1.879934e-07	WP_002904409.1/5.5e-150/MULTISPECIES: PhzF family phenazine biosynthesis protein [Klebsiella] >YP_005226852.1 putative oxidoreductase [Klebsiella pneumoniae subsp. pneumoniae HS11286] >AEW61250.1 putative oxidoreductase [Klebsiella pneumoniae subsp. pneumoniae HS11286] >EJJ40611.1 putative oxidoreductase [Klebsiella pneumoniae subsp. pneumoniae KPNIH2] >EJJ44896.1 putative oxidoreductase [Klebsie…	CP022997.1/0.0/CP022997.1 Klebsiella pneumoniae strain 721005, complete genome	sp|Q9I073|Y2770_PSEAE/4.2e-61/Uncharacterized isomerase PA2770 OS=Pseudomonas aeruginosa (strain ATCC 15692 / DSM 22644 / CIP 104116 / JCM 14847 / LMG 12228 / 1C / PRS 101 / PAO1) GN=PA2770 PE=3 SV=1	kpg:KPNIH32_13045/8.4e-151/isomerase	CE13124B/6.3e-33/[R] KOG3033 Predicted PhzC/PhzF-type epimerase	Unigene744_All/5.3e-50/Phenazine biosynthesis-like protein	biological_process:GO:0009058//biosynthetic process;molecular_function:GO:0016853//isomerase activity;GO:0003824//catalytic activity;
Unigene1630_All	2525	73.48	93.71	0.350851382807833	0.023669013374613	*	0.00446038	WP_002898450.1/2.8e-141/MULTISPECIES: AraC family transcriptional regulator [Klebsiella] >YP_005226176.1 AraC family transcription regulator [Klebsiella pneumoniae subsp. pneumoniae HS11286] >ABR76439.1 bacterial regulatory protein, AraC family [Klebsiella pneumoniae subsp. pneumoniae MGH 78578] >AEJ97525.1 AraC family transcription regulator [Klebsiella pneumoniae KCTC 2242] >AEW60574.1 AraC fam…	CP022997.1/0.0/CP022997.1 Klebsiella pneumoniae strain 721005, complete genome	sp|P0AAC6|YCCA_ECOLI/1.0e-110/Modulator of FtsH protease YccA OS=Escherichia coli (strain K12) GN=yccA PE=1 SV=1	kpnu:LI86_17065/4.3e-142/AraC family transcriptional regulator	Hs14757108/1.3e-12/[V] KOG1629 Bax-mediated apoptosis inhibitor TEGT/BI-1	Unigene1630_All/7.6e-16/Helix-turn-helix domain	biological_process:GO:0006351//transcription, DNA-templated;molecular_function:GO:0043565//sequence-specific DNA binding;GO:0003700//DNA binding transcription factor activity;
CL21.Contig2_All	7510	41.53	52.89	0.348841103616543	0.00151187601659751	*	0.00021258	WP_065808934.1/0.0e+00/electron transport complex subunit RsxC [Klebsiella pneumoniae] >SBZ52190.1 electron transport complex protein RnfC [Klebsiella pneumoniae]	CP016811.1/0.0/CP016811.1 Klebsiella pneumoniae strain DHQP1002001, complete genome	sp|B5XWP9|ETCC_KLEP3/0.0e+00/Electron transport complex subunit C OS=Klebsiella pneumoniae (strain 342) GN=rnfC PE=3 SV=1	kpi:D364_10100/0.0e+00/electron transporter RnfC; K03615 electron transport complex protein RnfC	At1g05900_2/7.4e-16/[L] KOG1921 Endonuclease III	CL21.Contig2_All/2.7e-46/Respiratory-chain NADH dehydrogenase 51 Kd subunit	NA
Unigene668_All	1915	166.98	212.45	0.347448029147885	0.00172277902439024	*	0.00024726	WP_080892422.1/1.2e-216/transcriptional regulator FtrA [Klebsiella pneumoniae] >SLW50154.1 AraC family transcriptional regulator [Klebsiella pneumoniae] >SLY80625.1 AraC family transcriptional regulator [Klebsiella pneumoniae]	CP022997.1/0.0/CP022997.1 Klebsiella pneumoniae strain 721005, complete genome	sp|Q9HTH5|CDHR_PSEAE/3.0e-30/HTH-type transcriptional regulator CdhR OS=Pseudomonas aeruginosa (strain ATCC 15692 / DSM 22644 / CIP 104116 / JCM 14847 / LMG 12228 / 1C / PRS 101 / PAO1) GN=cdhR PE=1 SV=1	kpe:KPK_2771/3.4e-200/transcriptional regulator, AraC family; K13633 AraC family transcriptional regulator, transcriptional activator FtrA	Hs20546747/8.0e-07/[R] KOG0825 PHD Zn-finger protein	Unigene668_All/4.2e-22/Helix-turn-helix domain	biological_process:GO:0006351//transcription, DNA-templated;molecular_function:GO:0043565//sequence-specific DNA binding;GO:0003700//DNA binding transcription factor activity;
CL27.Contig2_All	11336	25.95	32.96	0.344981703937975	0.00223747027237354	*	0.00033549	WP_009483783.1/0.0e+00/ATP-dependent Clp protease ATP-binding subunit [Klebsiella pneumoniae] >YP_007969541.1 ATPase with chaperone activity (plasmid) [Klebsiella pneumoniae subsp. pneumoniae KPX] >YP_008146277.1 ATPase with chaperone activity, ATP-binding subunit (plasmid) [Klebsiella pneumoniae] >YP_009062293.1 ATP-dependent protease ClpC (plasmid) [Klebsiella pneumoniae] >EGF65506.1 negative r…	CP022692.1/0.0/CP022692.1 Klebsiella pneumoniae subsp. pneumoniae strain AUSMDU00008079 plasmid pAUSMDU8079-1, complete sequence	sp|Q8EU05|CLPB_OCEIH/3.8e-226/Chaperone protein ClpB OS=Oceanobacillus iheyensis (strain DSM 14371 / CIP 107618 / JCM 11309 / KCTC 3954 / HTE831) GN=clpB PE=3 SV=1	kpa:KPNJ1_05528/0.0e+00/ATP-dependent clp protease ATP-binding subunit clpA; K03696 ATP-dependent Clp protease ATP-binding subunit ClpC	At5g50920/1.6e-208/[O] KOG1051 Chaperone HSP104 and related ATP-dependent Clp proteases	CL27.Contig2_All/8.7e-56/AAA domain (Cdc48 subfamily)	biological_process:GO:0019538//protein metabolic process;molecular_function:GO:0008233//peptidase activity;GO:0005524//ATP binding;
Unigene1003_All	1238	533.92	677.32	0.34321400485521	3.5583471030303e-06	*	3.42548e-07	ABR75781.1/3.5e-145/pyrroline-5-carboxylate reductase [Klebsiella pneumoniae subsp. pneumoniae MGH 78578] >EEW41409.1 pyrroline-5-carboxylate reductase [Klebsiella pneumoniae subsp. rhinoscleromatis ATCC 13884] >CCM93015.1 Pyrroline-5-carboxylate reductase [Klebsiella pneumoniae subsp. pneumoniae ST512-K30BO] >EOR15206.1 pyrroline-5-carboxylate reductase [Klebsiella pneumoniae UHKPC23] >EOZ12073.…	CP022997.1/0.0/CP022997.1 Klebsiella pneumoniae strain 721005, complete genome	sp|P0A9L9|P5CR_SHIFL/5.4e-134/Pyrroline-5-carboxylate reductase OS=Shigella flexneri GN=proC PE=3 SV=1	kpi:D364_01675/5.4e-146/pyrroline-5-carboxylate reductase; K00286 pyrroline-5-carboxylate reductase [EC:1.5.1.2]	At5g14800/1.3e-50/[E] KOG3124 Pyrroline-5-carboxylate reductase	Unigene1003_All/2e-38/Pyrroline-5-carboxylate reductase dimerisation	NA
Unigene595_All	2764	1.94	2.46	0.342601663152112	0.799344818897638	*	0.651508	WP_048289986.1/3.5e-270/multidrug transporter subunit MdtB [Klebsiella pneumoniae] >KMD16776.1 multidrug resistance protein MdtB [Klebsiella pneumoniae]	CP022997.1/0.0/CP022997.1 Klebsiella pneumoniae strain 721005, complete genome	sp|A8GHQ9|MDTB_SERP5/2.1e-242/Multidrug resistance protein MdtB OS=Serratia proteamaculans (strain 568) GN=mdtB PE=3 SV=1	krd:A3780_15145/1.1e-260/multidrug transporter subunit MdtC; K07788 multidrug efflux pump	Hs19923466/1.2e-06/[A] KOG1869 Splicing coactivator SRm160/300, subunit SRm300	Unigene595_All/8.3e-189/AcrB/AcrD/AcrF family	NA
Unigene435_All	1318	4.31	5.46	0.341213081830754	0.799917415472779	*	0.651508	WP_048333468.1/4.6e-244/hypothetical protein [Klebsiella pneumoniae] >KMH93445.1 hypothetical protein SM83_05164 [Klebsiella pneumoniae]	CP021940.1/0.0/CP021940.1 Klebsiella pneumoniae strain AR_0145 plasmid tig00000209, complete sequence	sp|Q8VQ99|SRAP_STAAU/6.4e-08/Serine-rich adhesin for platelets OS=Staphylococcus aureus GN=sraP PE=3 SV=1	kpm:KPHS_p100600/3.3e-242/Gp21; K21449 trimeric autotransporter adhesin	NA	Unigene435_All/4e-06/SlyX	NA
Unigene729_All	4209	6.26	7.93	0.34115820877136	0.573218024802706	*	0.296642	WP_080752545.1/0.0e+00/amidohydrolase [Klebsiella aerogenes]	CP022997.1/0.0/CP022997.1 Klebsiella pneumoniae strain 721005, complete genome	sp|P94453|ALF_GEOSE/3.2e-77/Fructose-bisphosphate aldolase OS=Geobacillus stearothermophilus GN=fba PE=3 SV=3	kvq:SP68_20220/0.0e+00/amidohydrolase	SPBC19C2.07/1.1e-19/[G] KOG4153 Fructose 1,6-bisphosphate aldolase	Unigene729_All/2.2e-123/Amidohydrolase family	NA
Unigene1276_All	4765	3.31	4.19	0.340119026892134	0.721602561438561	*	0.421426	WP_020803531.1/0.0e+00/MULTISPECIES: copper-translocating P-type ATPase [Enterobacterales] >EOZ77910.1 copper-exporting ATPase [Klebsiella pneumoniae KP-11] >AIA45020.1 haloacid dehalogenase (plasmid) [Klebsiella pneumoniae subsp. pneumoniae KPNIH27] >KMI23268.1 silver exporting P-type ATPase [Klebsiella pneumoniae] >SAT82150.1 putative cation transporting P-type ATPase (silver resistance) [Klebs…	CP022692.1/0.0/CP022692.1 Klebsiella pneumoniae subsp. pneumoniae strain AUSMDU00008079 plasmid pAUSMDU8079-1, complete sequence	sp|Q9ZHC7|SILP_SALTM/0.0e+00/Silver exporting P-type ATPase OS=Salmonella typhimurium GN=silP PE=1 SV=1	kpv:KPNIH29_27290/0.0e+00/haloacid dehalogenase; K17686 Cu+-exporting ATPase [EC:3.6.3.54]	At1g63440/3.7e-130/[P] KOG0207 Cation transport ATPase	Unigene1276_All/2.6e-68/E1-E2 ATPase	cellular_component:GO:0016021//integral component of membrane;GO:0005886//plasma membrane;molecular_function:GO:0005524//ATP binding;GO:0019829//cation-transporting ATPase activity;
Unigene1121_All	1343	4.22	5.34	0.339596742980369	0.80049083297491	*	0.651508	NA	CP022997.1/0.0/CP022997.1 Klebsiella pneumoniae strain 721005, complete genome	sp|P77445|EUTE_ECOLI/4.3e-52/Ethanolamine utilization protein EutE OS=Escherichia coli (strain K12) GN=eutE PE=4 SV=1	kpp:A79E_0893/1.9e-136/CoA-acylating propionaldehyde dehydrogenase; K13922 propionaldehyde dehydrogenase [EC:1.2.1.87]	SPAC1002.12c/7.8e-09/[C] KOG2451 Aldehyde dehydrogenase	Unigene1121_All/2.5e-18/Aldehyde dehydrogenase family	NA
Unigene1070_All	4020	27.77	35.12	0.338765667716512	0.128459069483568	*	0.0319274	ODP90244.1/4.6e-303/PTS sugar transporter subunit IIBC [Klebsiella pneumoniae]	CP022997.1/0.0/CP022997.1 Klebsiella pneumoniae strain 721005, complete genome	sp|P19642|PTOCB_ECOLI/4.9e-277/PTS system maltose-specific EIICB component OS=Escherichia coli (strain K12) GN=malX PE=1 SV=3	esc:Entcl_2209/8.6e-286/PTS system, maltose and glucose-specific IIBC subunit; K02790 PTS system, maltose/glucose-specific IIB component [EC:2.7.1.199 2.7.1.208]; K02791 PTS system, maltose/glucose-specific IIC component	CE29335/2.4e-13/[E] KOG0257 Kynurenine aminotransferase, glutamine transaminase K	Unigene1070_All/2.4e-85/Phosphotransferase system, EIIC	biological_process:GO:0008643//carbohydrate transport;GO:0009401//phosphoenolpyruvate-dependent sugar phosphotransferase system;cellular_component:GO:0016021//integral component of membrane;GO:0005886//plasma membrane;molecular_function:GO:0016301//kinase activity;GO:0008982//protein-N(PI)-phosphohistidine-sugar phosphotransferase activity;
Unigene118_All	2117	11.76	14.85	0.336574870851764	0.611240498360656	*	0.326304	WP_002913807.1/1.1e-274/MULTISPECIES: beta-barrel assembly-enhancing protease [Enterobacterales] >YP_005228189.1 hypothetical protein KPHS_38890 [Klebsiella pneumoniae subsp. pneumoniae HS11286] >ABR78226.1 hypothetical protein KPN_02816 [Klebsiella pneumoniae subsp. pneumoniae MGH 78578] >BAH64612.1 hypothetical protein KP1_4068 [Klebsiella pneumoniae subsp. pneumoniae NTUH-K2044] >EEW41678.1 te…	CP022997.1/0.0/CP022997.1 Klebsiella pneumoniae strain 721005, complete genome	sp|Q8XAD2|BEPA_ECO57/9.6e-240/Beta-barrel assembly-enhancing protease OS=Escherichia coli O157:H7 GN=bepA PE=3 SV=1	lef:LJPFL01_3030/1.3e-240/Exported zinc metalloprotease YfgC precursor	At5g51740/3.2e-09/[O] KOG2661 Peptidase family M48	Unigene118_All/6.9e-27/Peptidase family M48	biological_process:GO:0061077//chaperone-mediated protein folding;cellular_component:GO:0016020//membrane;GO:0042597//periplasmic space;molecular_function:GO:0004553//hydrolase activity, hydrolyzing O-glycosyl compounds;GO:0004222//metalloendopeptidase activity;GO:0008270//zinc ion binding;
Unigene938_All	1312	335.88	423.42	0.334143523080234	0.000383343890909091	*	4.9204e-05	CCI76380.1/6.7e-126/unnamed protein product [Klebsiella pneumoniae subsp. rhinoscleromatis SB3432]	CP022997.1/0.0/CP022997.1 Klebsiella pneumoniae strain 721005, complete genome	sp|P75952|COMR_ECOLI/2.4e-87/HTH-type transcriptional repressor ComR OS=Escherichia coli (strain K12) GN=comR PE=1 SV=2	kpne:KU54_016210/9.8e-114/TetR family transcriptional regulator; K22041 TetR/AcrR family transcriptional regulator, copper-responsive repressor	NA	Unigene938_All/7.8e-15/Bacterial regulatory proteins, tetR family	biological_process:GO:0006355//regulation of transcription, DNA-templated;GO:0006351//transcription, DNA-templated;molecular_function:GO:0003677//DNA binding;
Unigene1611_All	6821	140.25	176.40	0.330849790061365	8.3243006969697e-09	*	6.41078e-10	WP_004152147.1/8.6e-225/MULTISPECIES: integrase [Klebsiella] >YP_005226536.1 hypothetical protein KPHS_22360 [Klebsiella pneumoniae subsp. pneumoniae HS11286] >AEW60934.1 hypothetical protein KPHS_22360 [Klebsiella pneumoniae subsp. pneumoniae HS11286] >EJJ33369.1 phage integrase family protein [Klebsiella pneumoniae subsp. pneumoniae KPNIH4] >EJJ34991.1 phage integrase family protein [Klebsiella…	CP022997.1/0.0/CP022997.1 Klebsiella pneumoniae strain 721005, complete genome	sp|P32053|INTA_ECOLI/2.1e-14/Prophage integrase IntA OS=Escherichia coli (strain K12) GN=intA PE=1 SV=2	kpc:KPNIH10_11200/1.3e-225/integrase	At3g02720/2.0e-52/[RV] KOG2764 Putative transcriptional regulator DJ-1	Unigene1611_All/1.6e-19/Phage integrase family	biological_process:GO:0015074//DNA integration;GO:0006310//DNA recombination;molecular_function:GO:0003677//DNA binding;
Unigene408_All	2551	73.00	91.81	0.330754837409874	0.0368457184883721	*	0.00739494	WP_002917922.1/4.5e-195/MULTISPECIES: glutathione S-transferase family protein [Enterobacterales] >YP_005228963.1 S-transferase domain-containing protein [Klebsiella pneumoniae subsp. pneumoniae HS11286] >ABR78925.1 putative enzyme with S-transferase domain [Klebsiella pneumoniae subsp. pneumoniae MGH 78578] >BAH65305.1 putative enzyme with S-transferase domain [Klebsiella pneumoniae subsp. pneum…	CP022997.1/0.0/CP022997.1 Klebsiella pneumoniae strain 721005, complete genome	sp|P42620|YQJG_ECOLI/5.3e-176/Glutathionyl-hydroquinone reductase YqjG OS=Escherichia coli (strain K12) GN=yqjG PE=1 SV=1	kvd:KR75_05170/9.9e-187/glutathione-dependent reductase; K07393 glutathionyl-hydroquinone reductase [EC:1.8.5.7]	At5g45020/1.6e-82/[O] KOG2903 Predicted glutathione S-transferase	Unigene408_All/1.9e-22/Glutathione S-transferase, N-terminal domain	molecular_function:GO:0004364//glutathione transferase activity;
Unigene1278_All	3345	13.17	16.55	0.329575871438066	0.457098705524862	*	0.1930802	AGT26239.1/0.0e+00/alpha,alpha-phosphotrehalase [Klebsiella pneumoniae JM45] >AHM81691.1 Trehalose-6-phosphate hydrolase [Klebsiella pneumoniae 30684/NJST258_2] >AHM87372.1 Trehalose-6-phosphate hydrolase [Klebsiella pneumoniae 30660/NJST258_1]	CP022997.1/0.0/CP022997.1 Klebsiella pneumoniae strain 721005, complete genome	sp|P28904|TREC_ECOLI/5.9e-284/Trehalose-6-phosphate hydrolase OS=Escherichia coli (strain K12) GN=treC PE=1 SV=3	kps:KPNJ2_04919/0.0e+00/Trehalose-6-phosphate hydrolase; K01226 trehalose-6-phosphate hydrolase [EC:3.2.1.93]	SPBC1683.07/2.9e-105/[G] KOG0471 Alpha-amylase	Unigene1278_All/2.5e-125/Alpha amylase, catalytic domain	biological_process:GO:0005993//trehalose catabolic process;cellular_component:GO:0005737//cytoplasm;molecular_function:GO:0008788//alpha,alpha-phosphotrehalase activity;GO:0016787//hydrolase activity;
Unigene180_All	3471	10.06	12.63	0.328224333982025	0.540644571428571	*	0.273792	AJC02285.1/3.1e-178/Mobile element protein [Klebsiella pneumoniae subsp. pneumoniae 1158] >AJC02411.1 Mobile element protein [Klebsiella pneumoniae subsp. pneumoniae 1158] >AJC04122.1 Mobile element protein [Klebsiella pneumoniae subsp. pneumoniae 1158] >AJC04619.1 Mobile element protein [Klebsiella pneumoniae subsp. pneumoniae 1158] >AJC05768.1 Mobile element protein [Klebsiella pneumoniae subsp…	CP022997.1/0.0/CP022997.1 Klebsiella pneumoniae strain 721005, complete genome	sp|A8AI78|CBPA_CITK8/1.6e-146/Curved DNA-binding protein OS=Citrobacter koseri (strain ATCC BAA-895 / CDC 4225-83 / SGSC4696) GN=cbpA PE=3 SV=1	kpg:KPNIH32_01940/3.1e-175/DNA-binding protein; K05516 curved DNA-binding protein	7296201/3.0e-20/[O] KOG0713 Molecular chaperone (DnaJ superfamily)	Unigene180_All/2.7e-30/DnaJ C terminal domain	biological_process:GO:0006457//protein folding;cellular_component:GO:0009295//nucleoid;GO:0005737//cytoplasm;molecular_function:GO:0051082//unfolded protein binding;GO:0003681//bent DNA binding;
Unigene303_All	281	339.70	426.40	0.327946219879975	0.407935020264317	*	0.1620792	ELL53845.1/5.4e-33/hypothetical protein SEECHS44_09300 [Salmonella enterica subsp. enterica serovar Enteritidis str. CHS44] >ELL65059.1 hypothetical protein SEE30663_17692 [Salmonella enterica subsp. enterica serovar Enteritidis str. SE30663] >ELN76166.1 hypothetical protein SEEE7927_11068 [Salmonella enterica subsp. enterica serovar Enteritidis str. 17927] >ELN77386.1 hypothetical protein SEEECH…	CP022997.1/0.0/CP022997.1 Klebsiella pneumoniae strain 721005, complete genome	NA	senq:AU40_14910/3.6e-34/hypothetical protein	NA	NA	NA
Unigene398_All	2929	44.87	56.27	0.326614779381212	0.107772326213592	*	0.0259056	WP_002887871.1/3.1e-272/MULTISPECIES: sodium:alanine symporter family protein [Enterobacterales] >YP_005225017.1 inner membrane transport protein [Klebsiella pneumoniae subsp. pneumoniae HS11286] >BAH61661.1 inner membrane transport protein [Klebsiella pneumoniae subsp. pneumoniae NTUH-K2044] >EEW38904.1 amino acid carrier protein [Klebsiella pneumoniae subsp. rhinoscleromatis ATCC 13884] >AEW594…	CP022997.1/0.0/CP022997.1 Klebsiella pneumoniae strain 721005, complete genome	sp|P30143|YAAJ_ECOLI/1.8e-199/Uncharacterized transporter YaaJ OS=Escherichia coli (strain K12) GN=yaaJ PE=3 SV=1	kqv:B8P98_23770/6.5e-267/sodium:alanine symporter family protein; K03310 alanine or glycine:cation symporter, AGCS family	NA	Unigene398_All/1.5e-141/Sodium:alanine symporter family	cellular_component:GO:0016021//integral component of membrane;GO:0005886//plasma membrane;molecular_function:GO:0015655//alanine:sodium symporter activity;
Unigene120_All	1826	4.74	5.94	0.325575871902506	0.769811630484988	*	0.583422	WP_002916277.1/3.8e-297/MULTISPECIES: MFS transporter [Enterobacterales] >YP_005228670.1 di-/tripeptide transporter [Klebsiella pneumoniae subsp. pneumoniae HS11286] >EEW43748.1 amino acid/peptide transporter [Klebsiella pneumoniae subsp. rhinoscleromatis ATCC 13884] >EHL92628.1 amino acid/peptide transporter (Peptide:H+ symporter) [Klebsiella sp. 4_1_44FAA] >AEW63068.1 di-/tripeptide transporter…	CP022997.1/0.0/CP022997.1 Klebsiella pneumoniae strain 721005, complete genome	sp|P94408|YCLF_BACSU/2.3e-88/Uncharacterized transporter YclF OS=Bacillus subtilis (strain 168) GN=yclF PE=3 SV=2	kpj:N559_0933/5.8e-298/di-/tripeptide transporter; K03305 proton-dependent oligopeptide transporter, POT family	Hs10835271/2.3e-19/[E] KOG1237 H+/oligopeptide symporter	Unigene120_All/3.4e-63/POT family	biological_process:GO:0006857//oligopeptide transport;cellular_component:GO:0016021//integral component of membrane;molecular_function:GO:0015197//peptide transporter activity;
Unigene1098_All	8270	42.04	52.45	0.319180103502452	0.0022009366875	*	0.000328728	NA	CP022997.1/0.0/CP022997.1 Klebsiella pneumoniae strain 721005, complete genome	sp|P11454|ENTF_ECOLI/0.0e+00/Enterobactin synthase component F OS=Escherichia coli (strain K12) GN=entF PE=1 SV=3	eae:EAE_13615/0.0e+00/entF; enterobactin synthase subunit F; K02364 enterobactin synthetase component F [EC:6.3.2.14]	7300724/1.0e-58/[Q] KOG1178 Non-ribosomal peptide synthetase/alpha-aminoadipate reductase and related enzymes	Unigene1098_All/9e-98/AMP-binding enzyme	NA
Unigene1267_All	1610	22.22	27.72	0.319068440748122	0.534560966318235	*	0.268528	EGF64041.1/1.6e-177/cys regulon transcriptional regulator Cbl [Klebsiella sp. MS 92-3] >ESB03278.1 cys regulon transcriptional regulator Cbl [Klebsiella pneumoniae 909957]	CP022997.1/0.0/CP022997.1 Klebsiella pneumoniae strain 721005, complete genome	sp|Q08598|CBL_KLEAE/1.8e-166/HTH-type transcriptional regulator cbl OS=Klebsiella aerogenes GN=cbl PE=4 SV=1	ebf:D782_1650/9.1e-154/transcriptional regulator; K13635 LysR family transcriptional regulator, cys regulon transcriptional activator	NA	Unigene1267_All/6.1e-41/LysR substrate binding domain	NA
Unigene753_All	5426	203.53	253.43	0.316345853755012	3.4917974351145e-09	*	2.66876e-10	WP_023342612.1/0.0e+00/biosynthetic arginine decarboxylase [Klebsiella pneumoniae] >ESN56024.1 biosynthetic arginine decarboxylase [Klebsiella pneumoniae MGH 18] >KDH35426.1 biosynthetic arginine decarboxylase [Klebsiella pneumoniae BIDMC 69] >KDH52031.1 biosynthetic arginine decarboxylase [Klebsiella pneumoniae BWH 48] >KDL35097.1 biosynthetic arginine decarboxylase [Klebsiella pneumoniae MGH 60…	CP022997.1/0.0/CP022997.1 Klebsiella pneumoniae strain 721005, complete genome	sp|Q83Q93|SPEA_SHIFL/0.0e+00/Biosynthetic arginine decarboxylase OS=Shigella flexneri GN=speA PE=3 SV=2	ebf:D782_0761/0.0e+00/arginine decarboxylase; K01585 arginine decarboxylase [EC:4.1.1.19]	Hs5174529/2.4e-117/[H] KOG1506 S-adenosylmethionine synthetase	Unigene753_All/8.5e-71/Pyridoxal-dependent decarboxylase, pyridoxal binding domain	biological_process:GO:0008295//spermidine biosynthetic process;GO:0009446//putrescine biosynthetic process;GO:0006527//arginine catabolic process;molecular_function:GO:0046872//metal ion binding;GO:0008792//arginine decarboxylase activity;
Unigene474_All	1025	58.86	73.27	0.315935073399043	0.4141425522694	*	0.1650288	WP_002910095.1/2.3e-113/MULTISPECIES: MarC family protein [Enterobacterales] >YP_005227493.1 hypothetical protein KPHS_31930 [Klebsiella pneumoniae subsp. pneumoniae HS11286] >ABR77626.1 putative channel protein [Klebsiella pneumoniae subsp. pneumoniae MGH 78578] >BAH63925.1 putative channel protein [Klebsiella pneumoniae subsp. pneumoniae NTUH-K2044] >EEW41949.1 membrane protein, MarC family [Kl…	CP022997.1/0.0/CP022997.1 Klebsiella pneumoniae strain 721005, complete genome	sp|P25743|YCHE_ECOLI/7.7e-102/UPF0056 membrane protein YhcE OS=Escherichia coli (strain K12) GN=ychE PE=3 SV=2	kpi:D364_11250/3.4e-114/membrane protein	NA	Unigene474_All/2.5e-63/MarC family integral membrane protein	cellular_component:GO:0016021//integral component of membrane;GO:0005886//plasma membrane;molecular_function:GO:0016779//nucleotidyltransferase activity;
Unigene951_All	2119	71.61	88.99	0.313482159264342	0.0981432167901235	*	0.0231902	ABR79636.1/5.0e-155/putative transcriptional regulator, LysR [Klebsiella pneumoniae subsp. pneumoniae MGH 78578] >BAH61033.1 putative LysR-family transcriptional regulator [Klebsiella pneumoniae subsp. pneumoniae NTUH-K2044] >EGF60583.1 transcriptional regulator, LysR family [Klebsiella sp. MS 92-3] >EKF76380.1 Putative transcriptional regulator, LysR [Klebsiella pneumoniae subsp. pneumoniae KpQ3…	CP022997.1/0.0/CP022997.1 Klebsiella pneumoniae strain 721005, complete genome	sp|B5EZ22|HDFR_SALA4/5.3e-129/HTH-type transcriptional regulator HdfR OS=Salmonella agona (strain SL483) GN=hdfR PE=3 SV=1	kvq:SP68_15445/9.8e-140/transcriptional regulator HdfR	NA	Unigene951_All/7.4e-39/Exonuclease	biological_process:GO:0045892//negative regulation of transcription, DNA-templated;GO:0006351//transcription, DNA-templated;molecular_function:GO:0003677//DNA binding;GO:0003700//DNA binding transcription factor activity;
Unigene550_All	13305	38.43	47.62	0.309334644207531	0.00019238588952381	*	2.35712e-05	NA	CP022997.1/0.0/CP022997.1 Klebsiella pneumoniae strain 721005, complete genome	sp|F1CYZ5|CARA_ACEWO/3.8e-100/Caffeate CoA-transferase OS=Acetobacterium woodii GN=carA PE=1 SV=1	kpb:FH42_04495/3.3e-310/CoA-transferase; K01026 propionate CoA-transferase [EC:2.8.3.1]	CE16099/1.1e-78/[I] KOG1391 Acetyl-CoA acetyltransferase	Unigene550_All/1.2e-79/AMP-binding enzyme	NA
Unigene1520_All	1814	147.95	183.33	0.309333190326917	0.0168981479220779	*	0.00303654	WP_040223772.1/2.9e-281/dipeptide/tripeptide permease DtpA [Klebsiella pneumoniae]	CP022997.1/0.0/CP022997.1 Klebsiella pneumoniae strain 721005, complete genome	sp|A4W9W3|DTPA_ENT38/3.3e-257/Dipeptide and tripeptide permease A OS=Enterobacter sp. (strain 638) GN=dtpA PE=3 SV=1	kle:AO703_11205/1.1e-264/tppB; peptide ABC transporter permease; K03305 proton-dependent oligopeptide transporter, POT family	At1g72120/6.4e-06/[E] KOG1237 H+/oligopeptide symporter	Unigene1520_All/7.6e-90/POT family	NA
Unigene418_All	10082	6.01	7.44	0.307937630396846	0.388681944494721	*	0.1503478	WP_085205962.1/0.0e+00/2-oxoglutarate dehydrogenase E1 component [Klebsiella pneumoniae] >SMD93948.1 2-oxoglutarate dehydrogenase E1 component [Klebsiella pneumoniae]	CP022997.1/0.0/CP022997.1 Klebsiella pneumoniae strain 721005, complete genome	sp|P0AFG5|ODO1_ECO57/0.0e+00/2-oxoglutarate dehydrogenase E1 component OS=Escherichia coli O157:H7 GN=sucA PE=3 SV=1	ear:CCG31136/0.0e+00/2-oxoglutarate dehydrogenase E1 component (EC 1.2.4.2); K00164 2-oxoglutarate dehydrogenase E1 component [EC:1.2.4.2]	At5g65750/1.7e-204/[G] KOG0450 2-oxoglutarate dehydrogenase, E1 subunit	Unigene418_All/3e-67/Transketolase, pyrimidine binding domain	NA
Unigene1612_All	12898	503.41	622.67	0.306733897166239	8.21247632195122e-49	*	1.964478e-50	WP_060416017.1/0.0e+00/phosphomethylpyrimidine synthase ThiC [Klebsiella pneumoniae] >KWQ10164.1 phosphomethylpyrimidine synthase ThiC [Klebsiella pneumoniae] >SBI11230.1 thiamin biosynthesis protein ThiC [Klebsiella pneumoniae] >SBK64524.1 thiamin biosynthesis protein ThiC [Klebsiella pneumoniae] >OKB57237.1 phosphomethylpyrimidine synthase ThiC [Klebsiella pneumoniae] >OKB59261.1 phosphomethylp…	CP022997.1/0.0/CP022997.1 Klebsiella pneumoniae strain 721005, complete genome	sp|Q57H61|THIC_SALCH/0.0e+00/Phosphomethylpyrimidine synthase OS=Salmonella choleraesuis (strain SC-B67) GN=thiC PE=3 SV=1	ecli:ECNIH5_01475/0.0e+00/thiamine biosynthesis protein ThiC; K03147 phosphomethylpyrimidine synthase [EC:4.1.99.17]	Hs14742907/2.0e-85/[H] KOG2872 Uroporphyrinogen decarboxylase	Unigene1612_All/1.6e-199/Radical SAM ThiC family	NA
Unigene1628_All	5350	75.08	92.82	0.306007047339317	0.0016651014214876	*	0.000235096	WP_047048212.1/1.4e-286/glycerol kinase [Klebsiella aerogenes] >KLE93247.1 glycerol kinase [[Enterobacter] aerogenes]	CP022997.1/0.0/CP022997.1 Klebsiella pneumoniae strain 721005, complete genome	sp|Q7MYB6|GLPK_PHOLL/3.6e-251/Glycerol kinase OS=Photorhabdus luminescens subsp. laumondii (strain DSM 15139 / CIP 105565 / TT01) GN=glpK PE=3 SV=2	ent:Ent638_4047/9.7e-285/glycerol kinase; K00864 glycerol kinase [EC:2.7.1.30]	At1g80460/4.6e-129/[G] KOG2517 Ribulose kinase and related carbohydrate kinases	Unigene1628_All/2.2e-93/FGGY family of carbohydrate kinases, N-terminal domain	NA
CL76.Contig2_All	5925	5763.98	7125.06	0.305836833501958	3.016269776e-250	*	1.759784e-252	NA	CP022997.1/0.0/CP022997.1 Klebsiella pneumoniae strain 721005, complete genome	sp|P23832|SAMB_SALTM/4.1e-187/Protein SamB OS=Salmonella typhimurium GN=samB PE=3 SV=1	kok:KONIH1_30170/2.3e-271/DNA polymerase	SPMi005/5.1e-28/[A] KOG4768 Mitochondrial mRNA maturase	CL76.Contig2_All/3.5e-51/Reverse transcriptase (RNA-dependent DNA polymerase)	NA
Unigene1338_All	5831	285.59	352.69	0.304455206923119	1.43717430857143e-12	*	8.80416e-14	WP_002884575.1/0.0e+00/MULTISPECIES: bifunctional isocitrate dehydrogenase kinase/phosphatase [Enterobacterales] >YP_005224531.1 bifunctional isocitrate dehydrogenase kinase/phosphatase protein [Klebsiella pneumoniae subsp. pneumoniae HS11286] >A6TGR8.1 RecName: Full=Isocitrate dehydrogenase kinase/phosphatase; Short=IDH kinase/phosphatase; Short=IDHK/P >ABR79752.1 bifunctional isocitrate dehydro…	CP022997.1/0.0/CP022997.1 Klebsiella pneumoniae strain 721005, complete genome	sp|Q8Z1V8|ACEK_SALTI/0.0e+00/Isocitrate dehydrogenase kinase/phosphatase OS=Salmonella typhi GN=aceK PE=3 SV=1	ear:CCG32345/0.0e+00/Isocitrate dehydrogenase phosphatase (EC 2.7.11.5)/kinase (EC 3.1.3.-); K00906 isocitrate dehydrogenase kinase/phosphatase [EC:2.7.11.5 3.1.3.-]	CE23521_2/6.2e-143/[C] KOG1261 Malate synthase	Unigene1338_All/2.3e-242/Isocitrate dehydrogenase kinase/phosphatase (AceK)	biological_process:GO:0006006//glucose metabolic process;GO:0006097//glyoxylate cycle;GO:0006099//tricarboxylic acid cycle;cellular_component:GO:0005737//cytoplasm;molecular_function:GO:0005524//ATP binding;GO:0101014//[isocitrate dehydrogenase (NADP+)] phosphatase activity;GO:0004674//protein serine/threonine kinase activity;GO:0004721//phosphoprotein phosphatase activity;GO:0008772//[isocitrate…
Unigene455_All	1312	2.47	3.05	0.304298200865571	0.880895646041251	*	0.772454	WP_012602143.1/1.3e-81/MULTISPECIES: Plasmid stable inheritance protein [Proteobacteria] >YP_002405963.1 Plasmid stable inheritance protein (plasmid) [Escherichia coli UMN026] >YP_003517618.1 programmed cell death toxin PemK (plasmid) [Klebsiella pneumoniae] >YP_003829286.1 stable inheritance; toxin (plasmid) [Escherichia coli] >YP_003829176.1 stable plasmid inheritance; toxin (plasmid) [Escheric…	CP017086.1/0.0/CP017086.1 Proteus mirabilis strain T18 plasmid pT18, complete sequence	sp|P13974|YPRA_ECOLX/6.1e-75/Uncharacterized 24.3 kDa protein OS=Escherichia coli PE=4 SV=1	eum:p1ECUMN_0065/2.0e-82/pemK; Plasmid stable inheritance protein; K18841 mRNA interferase ChpB [EC:3.1.-.-]	NA	Unigene455_All/3.9e-15/CAAX protease self-immunity	molecular_function:GO:0003677//DNA binding;
Unigene1717_All	2536	359.06	443.37	0.304286212751417	6.48064535099338e-07	*	5.70932e-08	ABV16200.1/3.1e-289/hypothetical protein CKO_pCKO2p07158 (plasmid) [Citrobacter koseri ATCC BAA-895]	CP000824.1/0.0/CP000824.1 Citrobacter koseri ATCC BAA-895 plasmid pCKO2, complete sequence	sp|P13658|MBEA_ECOLX/2.1e-156/DNA relaxase MbeA OS=Escherichia coli GN=mbeA PE=1 SV=1	erj:EJP617_B020/1.4e-204/mobA; Mobilization protein A	NA	Unigene1717_All/1.6e-17/Relaxase/Mobilisation nuclease domain	NA
Unigene1082_All	2481	27.02	33.35	0.303659086746263	0.375435606717557	*	0.1434716	CCI75439.1/5.5e-206/unnamed protein product [Klebsiella pneumoniae subsp. rhinoscleromatis SB3432]	CP022997.1/0.0/CP022997.1 Klebsiella pneumoniae strain 721005, complete genome	sp|P23917|MAK_ECOLI/2.2e-70/Fructokinase OS=Escherichia coli (strain K12) GN=mak PE=1 SV=2	kps:KPNJ2_01195/1.4e-177/Mannokinase; K00847 fructokinase [EC:2.7.1.4]	NA	Unigene1082_All/5.1e-25/Periplasmic binding protein-like domain	molecular_function:GO:0019158//mannokinase activity;GO:0016301//kinase activity;GO:0008865//fructokinase activity;
CL74.Contig1_All	1553	2.05	2.53	0.303513475188864	0.881482127829561	*	0.772454	NA	NA	NA	NA	NA	NA	NA
Unigene765_All	2275	175.02	215.99	0.303444727335635	0.002372176	*	0.000361224	WP_032422980.1/1.6e-127/MULTISPECIES: membrane protein [Klebsiella] >EZQ91566.1 hypothetical protein AE77_04602 [Klebsiella pneumoniae CHS 21] >KDL51907.1 hypothetical protein AD94_05095 [Klebsiella variicola] >SAU25388.1 putative transmembrane protein [Klebsiella pneumoniae] >SAX71524.1 putative transmembrane protein [Klebsiella pneumoniae] >SAW81369.1 putative transmembrane protein [Klebsiella …	CP016161.1/0.0/CP016161.1 Klebsiella pneumoniae plasmid unnamed2, complete sequence	NA	kpx:PMK1_b00046/2.1e-127/virion protein	NA	Unigene765_All/0.083/Protein of unknown function (DUF1286)	cellular_component:GO:0016021//integral component of membrane;
Unigene923_All	2976	55.93	68.99	0.302764930176862	0.0891487757575757	*	0.0205968	WP_002894362.1/1.1e-221/MULTISPECIES: pyridoxal phosphate-dependent aminotransferase [Klebsiella] >EJJ46587.1 methionine aminotransferase [Klebsiella pneumoniae subsp. pneumoniae KPNIH2] >EJJ46769.1 methionine aminotransferase [Klebsiella pneumoniae subsp. pneumoniae KPNIH4] >EJJ51531.1 methionine aminotransferase [Klebsiella pneumoniae subsp. pneumoniae KPNIH5] >EJJ56891.1 methionine aminotransf…	CP022997.1/0.0/CP022997.1 Klebsiella pneumoniae strain 721005, complete genome	sp|P77806|YBDL_ECOLI/5.8e-190/Methionine aminotransferase OS=Escherichia coli (strain K12) GN=ybdL PE=1 SV=1	kom:HR38_12860/1.9e-205/methionine aminotransferase; K14287 methionine transaminase [EC:2.6.1.88]	At1g77670/4.8e-83/[E] KOG0257 Kynurenine aminotransferase, glutamine transaminase K	Unigene923_All/5.5e-57/Aminotransferase class I and II	biological_process:GO:0009058//biosynthetic process;molecular_function:GO:0008483//transaminase activity;GO:0030170//pyridoxal phosphate binding;
Unigene464_All	1750	1.80	2.22	0.302562770020431	0.880309944148936	*	0.772454	WP_002895863.1/1.1e-208/MULTISPECIES: anion transporter [Enterobacterales] >YP_005225980.1 putative transport protein [Klebsiella pneumoniae subsp. pneumoniae HS11286] >ABR76282.1 putative transport protein [Klebsiella pneumoniae subsp. pneumoniae MGH 78578] >BAH62539.1 putative transport protein [Klebsiella pneumoniae subsp. pneumoniae NTUH-K2044] >EGF61631.1 citrate transporter [Klebsiella sp. …	CP022997.1/0.0/CP022997.1 Klebsiella pneumoniae strain 721005, complete genome	sp|P75788|YBIR_ECOLI/1.0e-165/Inner membrane protein YbiR OS=Escherichia coli (strain K12) GN=ybiR PE=1 SV=1	kqu:AVR78_12960/6.1e-204/anion transporter	Hs4557811/8.3e-11/[P] KOG2639 Sodium sulfate symporter and related arsenite permeases	Unigene464_All/5e-25/Citrate transporter	biological_process:GO:0055085//transmembrane transport;cellular_component:GO:0016021//integral component of membrane;
Unigene243_All	3170	3.84	4.73	0.300733872618239	0.729474088050314	*	0.54136	AHM79667.1/0.0e+00/Mannitol-phosphate dehydrogenase family protein ydfl [Klebsiella pneumoniae 30684/NJST258_2] >AHM85293.1 Mannitol-phosphate dehydrogenase family protein ydfl [Klebsiella pneumoniae 30660/NJST258_1]	CP022997.1/0.0/CP022997.1 Klebsiella pneumoniae strain 721005, complete genome	sp|P77260|YDFI_ECOLI/1.1e-223/Uncharacterized oxidoreductase YdfI OS=Escherichia coli (strain K12) GN=ydfI PE=3 SV=1	kox:KOX_21505/6.2e-247/mannitol dehydrogenase family protein; K00040 fructuronate reductase [EC:1.1.1.57]	At2g29650/1.7e-25/[G] KOG2532 Permease of the major facilitator superfamily	Unigene243_All/3.1e-94/Mannitol dehydrogenase C-terminal domain	NA
Unigene1735_All	2266	4.10	5.05	0.300659478133711	0.786292906584992	*	0.599124	WP_004152195.1/5.9e-271/MULTISPECIES: SulP family inorganic anion transporter [Klebsiella] >YP_005224838.1 putative sulfate transporter [Klebsiella pneumoniae subsp. pneumoniae HS11286] >AEW59236.1 putative sulfate transporter [Klebsiella pneumoniae subsp. pneumoniae HS11286] >EJJ34794.1 putative sulfate transporter [Klebsiella pneumoniae subsp. pneumoniae KPNIH2] >EJJ36807.1 putative sulfate tra…	CP022997.1/0.0/CP022997.1 Klebsiella pneumoniae strain 721005, complete genome	sp|P0AFR2|DAUA_ECOLI/2.4e-39/C4-dicarboxylic acid transporter DauA OS=Escherichia coli (strain K12) GN=dauA PE=1 SV=2	pge:LG71_00665/1.7e-238/sulfate permease	7301881/1.5e-23/[P] KOG0236 Sulfate/bicarbonate/oxalate exchanger SAT-1 and related transporters (SLC26 family)	Unigene1735_All/4.4e-53/Sulfate permease family	cellular_component:GO:0016021//integral component of membrane;molecular_function:GO:0008271//secondary active sulfate transmembrane transporter activity;
Unigene500_All	1022	6.56	8.08	0.300659478133711	0.817556088068182	*	0.671598	WP_032742711.1/3.1e-78/MULTISPECIES: hypothetical protein [Chlamydia]	NA	NA	NA	HsMi012/5.3e-90/[C] LSE3664 H NADH dehydrogenase, subunit 6	Unigene500_All/3.6e-13/NADH-ubiquinone/plastoquinone oxidoreductase chain 6	NA
Unigene1336_All	1724	3.67	4.52	0.300542709571975	0.818137151385927	*	0.671598	WP_002913836.1/8.0e-196/MULTISPECIES: phosphoribosylformylglycinamidine cyclo-ligase [Enterobacterales] >YP_005228197.1 phosphoribosylaminoimidazole synthetase [Klebsiella pneumoniae subsp. pneumoniae HS11286] >A6TCB3.1 RecName: Full=Phosphoribosylformylglycinamidine cyclo-ligase; AltName: Full=AIR synthase; AltName: Full=AIRS; AltName: Full=Phosphoribosyl-aminoimidazole synthetase >ABR78234.1 ph…	CP022997.1/0.0/CP022997.1 Klebsiella pneumoniae strain 721005, complete genome	sp|A7ZPU2|PUR5_ECO24/1.3e-186/Phosphoribosylformylglycinamidine cyclo-ligase OS=Escherichia coli O139:H28 (strain E24377A / ETEC) GN=purM PE=3 SV=1	kph:KPNIH24_09195/1.2e-196/phosphoribosylaminoimidazole synthetase; K01933 phosphoribosylformylglycinamidine cyclo-ligase [EC:6.3.3.1]	SPBC405.01/4.3e-92/[F] KOG0237 Glycinamide ribonucleotide synthetase (GARS)/Aminoimidazole ribonucleotide synthetase (AIRS)	Unigene1336_All/1.7e-38/AIR synthase related protein, C-terminal domain	biological_process:GO:0006189//'de novo' IMP biosynthetic process;cellular_component:GO:0005737//cytoplasm;molecular_function:GO:0005524//ATP binding;GO:0004641//phosphoribosylformylglycinamidine cyclo-ligase activity;
Unigene116_All	1154	5.71	7.03	0.300033943709693	0.818719041251778	*	0.671598	BAH63645.1/7.3e-169/putative AraC-type trancriptional regulator [Klebsiella pneumoniae subsp. pneumoniae NTUH-K2044] >EKF78633.1 Putative AraC-type trancriptional regulator [Klebsiella pneumoniae subsp. pneumoniae KpQ3] >AHM79271.1 Transcriptional regulator, AraC family protein [Klebsiella pneumoniae 30684/NJST258_2] >AHM84941.1 Transcriptional regulator, AraC family protein [Klebsiella pneumonia…	CP022997.1/0.0/CP022997.1 Klebsiella pneumoniae strain 721005, complete genome	sp|P76103|YDCO_ECOLI/8.1e-31/Inner membrane protein YdcO OS=Escherichia coli (strain K12) GN=ydcO PE=1 SV=2	kqv:B8P98_12800/3.2e-161/AraC family transcriptional regulator; K07506 AraC family transcriptional regulator	NA	Unigene116_All/2.8e-24/Bacterial regulatory helix-turn-helix proteins, AraC family	biological_process:GO:0006351//transcription, DNA-templated;molecular_function:GO:0043565//sequence-specific DNA binding;GO:0003700//DNA binding transcription factor activity;
Unigene657_All	1191	289.50	356.42	0.300014945691493	0.00851750431724138	*	0.001441118	EJK92718.1/4.3e-164/pseudouridine synthase [Klebsiella pneumoniae subsp. pneumoniae DSM 30104]	CP022997.1/0.0/CP022997.1 Klebsiella pneumoniae strain 721005, complete genome	sp|Q83IR6|RLUF_SHIFL/9.5e-152/23S rRNA pseudouridine(2604) synthase OS=Shigella flexneri GN=rluF PE=3 SV=1	kpy:KPNIH31_01360/7.2e-164/23S rRNA pseudouridylate synthase; K06182 23S rRNA pseudouridine2604 synthase [EC:5.4.99.21]	NA	Unigene657_All/7e-16/RNA pseudouridylate synthase	biological_process:GO:0001522//pseudouridine synthesis;molecular_function:GO:0003723//RNA binding;GO:0009982//pseudouridine synthase activity;
Unigene1292_All	4527	143.25	176.11	0.297941692621925	5.17253393814433e-05	*	5.85456e-06	EFD87108.1/7.3e-297/NAD(P)(+) transhydrogenase (AB-specific), alpha subunit [Klebsiella sp. 1_1_55]	CP022997.1/0.0/CP022997.1 Klebsiella pneumoniae strain 721005, complete genome	sp|P07001|PNTA_ECOLI/1.5e-261/NAD(P) transhydrogenase subunit alpha OS=Escherichia coli (strain K12) GN=pntA PE=1 SV=2	kpa:KPNJ1_02960/1.0e-295/NAD(P) transhydrogenase alpha subunit; K00324 NAD(P) transhydrogenase subunit alpha [EC:1.6.1.2]	NA	Unigene1292_All/8.2e-76/Alanine dehydrogenase/PNT, C-terminal domain	biological_process:GO:0015992//proton transport;cellular_component:GO:0016021//integral component of membrane;molecular_function:GO:0000166//nucleotide binding;GO:0008750//NAD(P)+ transhydrogenase (AB-specific) activity;
Unigene253_All	1498	2.14	2.63	0.297452002891155	0.879725020598007	*	0.772454	CCM96121.1/1.6e-293/Ferrichrome-iron receptor [Klebsiella pneumoniae subsp. pneumoniae ST512-K30BO] >EOZ22032.1 ferrichrome receptor FcuA [Klebsiella pneumoniae VAKPC254] >EPS12941.1 ferrichrome receptor FcuA [Klebsiella pneumoniae subsp. pneumoniae MP14] >AGT25438.1 putative TonB-dependent receptor [Klebsiella pneumoniae JM45] >OUH04839.1 iron complex outermembrane recepter protein [Klebsiella p…	CP022997.1/0.0/CP022997.1 Klebsiella pneumoniae strain 721005, complete genome	sp|Q05202|FCUA_YEREN/1.5e-141/Ferrichrome receptor FcuA OS=Yersinia enterocolitica GN=fcuA PE=1 SV=1	ron:TE10_08555/9.1e-257/TonB-dependent receptor; K02014 iron complex outermembrane recepter protein	NA	Unigene253_All/0.1/Haem-degrading	biological_process:GO:0015891//siderophore transport;cellular_component:GO:0009279//cell outer membrane;GO:0016021//integral component of membrane;molecular_function:GO:0004872//receptor activity;GO:0005506//iron ion binding;
Unigene189_All	4117	104.54	128.40	0.296590138049773	0.00170519116393443	*	0.000242746	WP_002914820.1/8.7e-289/MULTISPECIES: transcriptional regulator [Enterobacterales] >YP_005228415.1 anaerobic nitric oxide reductase transcriptional regulator [Klebsiella pneumoniae subsp. pneumoniae HS11286] >AEW62813.1 anaerobic nitric oxide reductase transcription regulator [Klebsiella pneumoniae subsp. pneumoniae HS11286] >EJJ39606.1 anaerobic nitric oxide reductase transcription regulator [Kl…	CP022882.1/0.0/CP022882.1 Klebsiella pneumoniae strain 911021, complete genome	sp|A6TCX4|NORR_KLEP7/8.0e-291/Anaerobic nitric oxide reductase transcription regulator NorR OS=Klebsiella pneumoniae subsp. pneumoniae (strain ATCC 700721 / MGH 78578) GN=norR PE=3 SV=1	kqu:AVR78_25005/8.5e-273/nitric oxide reductase transcription regulator; K12266 anaerobic nitric oxide reductase transcription regulator	At1g70460/3.3e-10/[T] KOG1187 Serine/threonine protein kinase	Unigene189_All/7.9e-67/Sigma-54 interaction domain	biological_process:GO:0000160//phosphorelay signal transduction system;GO:0006351//transcription, DNA-templated;cellular_component:GO:0005622//intracellular;molecular_function:GO:0003677//DNA binding;GO:0005524//ATP binding;GO:0008134//transcription factor binding;GO:0003700//DNA binding transcription factor activity;
Unigene218_All	5752	367.49	451.00	0.295422441073688	7.30178587234043e-15	*	4.00448e-16	WP_023280733.1/0.0e+00/MULTISPECIES: glucose-6-phosphate isomerase [Klebsiella] >ESL17832.1 glucose-6-phosphate isomerase [Klebsiella pneumoniae BIDMC 40] >KDJ47030.1 glucose-6-phosphate isomerase [Klebsiella pneumoniae CHS 43] >KDJ65494.1 glucose-6-phosphate isomerase [Klebsiella pneumoniae CHS 48] >KDM24351.1 glucose-6-phosphate isomerase [Klebsiella pneumoniae UCI 62] >KMG53553.1 glucose-6-pho…	CP022997.1/0.0/CP022997.1 Klebsiella pneumoniae strain 721005, complete genome	sp|A7MPC2|G6PI_CROS8/5.0e-307/Glucose-6-phosphate isomerase OS=Cronobacter sakazakii (strain ATCC BAA-894) GN=pgi PE=3 SV=1	sbz:A464_4208/0.0e+00/Glucose-6-phosphate isomerase; K01810 glucose-6-phosphate isomerase [EC:5.3.1.9]	Hs18201905/2.3e-206/[G] KOG2446 Glucose-6-phosphate isomerase	Unigene218_All/6.5e-256/Phosphoglucose isomerase	biological_process:GO:0006094//gluconeogenesis;GO:0006096//glycolytic process;cellular_component:GO:0005737//cytoplasm;molecular_function:GO:0004347//glucose-6-phosphate isomerase activity;GO:0016853//isomerase activity;
Unigene29_All	1691	537.86	657.50	0.289760192979657	3.83344823952096e-06	*	3.73504e-07	WP_002907766.1/3.7e-121/MULTISPECIES: ribonuclease T [Enterobacterales] >YP_005227272.1 ribonuclease T [Klebsiella pneumoniae subsp. pneumoniae HS11286] >A6TA01.1 RecName: Full=Ribonuclease T; AltName: Full=Exoribonuclease T; Short=RNase T >ABR77422.1 ribonuclease T [Klebsiella pneumoniae subsp. pneumoniae MGH 78578] >EGF58076.1 ribonuclease T [Klebsiella sp. MS 92-3] >EHL94353.1 ribonuclease T […	CP022997.1/0.0/CP022997.1 Klebsiella pneumoniae strain 721005, complete genome	sp|A6TA01|RNT_KLEP7/1.2e-123/Ribonuclease T OS=Klebsiella pneumoniae subsp. pneumoniae (strain ATCC 700721 / MGH 78578) GN=rnt PE=3 SV=1	kpb:FH42_06055/5.7e-122/ribonuclease T; K03683 ribonuclease T [EC:3.1.13.-]	YML004c/4.3e-20/[G] KOG2944 Glyoxalase	Unigene29_All/3e-38/Exonuclease	biological_process:GO:0008033//tRNA processing;molecular_function:GO:0000287//magnesium ion binding;GO:0016896//exoribonuclease activity, producing 5'-phosphomonoesters;GO:0046872//metal ion binding;GO:0004527//exonuclease activity;GO:0004540//ribonuclease activity;GO:0003676//nucleic acid binding;
CL76.Contig1_All	10134	19.72	24.10	0.289373594739412	0.0650955775	*	0.01397618	NA	CP016813.1/0.0/CP016813.1 Klebsiella pneumoniae strain ED2, complete genome	sp|P33011|YEEA_ECOLI/1.5e-157/Inner membrane protein YeeA OS=Escherichia coli (strain K12) GN=yeeA PE=1 SV=2	kok:KONIH1_30170/4.0e-271/DNA polymerase	7300202/1.0e-36/[H] KOG1370 S-adenosylhomocysteine hydrolase	CL76.Contig1_All/3.5e-51/Reverse transcriptase (RNA-dependent DNA polymerase)	NA
Unigene184_All	6161	81.91	99.78	0.284711074992699	0.000882113826086957	*	0.00011837	WP_004203792.1/0.0e+00/MULTISPECIES: signal peptide peptidase SppA [Klebsiella] >EMR20926.1 protease 4 [Klebsiella pneumoniae 700603] >ESL76783.1 protease 4 [Klebsiella quasipneumoniae subsp. quasipneumoniae] >ESM64394.1 protease 4 [Klebsiella quasipneumoniae subsp. similipneumoniae] >CDQ13955.1 protease IV (signal peptide peptidase) [Klebsiella quasipneumoniae subsp. quasipneumoniae] >KII56040.1…	CP022573.1/0.0/CP022573.1 Klebsiella pneumoniae strain BIC-1, complete genome	sp|Q8Z6F3|SPPA_SALTI/2.0e-306/Protease 4 OS=Salmonella typhi GN=sppA PE=3 SV=1	kox:KOX_18060/0.0e+00/protease 4; K04773 protease IV [EC:3.4.21.-]	NA	Unigene184_All/4.9e-98/Peptidase family S49	biological_process:GO:0006465//signal peptide processing;cellular_component:GO:0005887//integral component of plasma membrane;molecular_function:GO:0008236//serine-type peptidase activity;
Unigene34_All	6000	29.46	35.88	0.284422459883412	0.100549051597052	*	0.023876	EJK89138.1/0.0e+00/dihydroxyacetone kinase subunit M [Klebsiella pneumoniae subsp. pneumoniae DSM 30104]	CP022997.1/0.0/CP022997.1 Klebsiella pneumoniae strain 721005, complete genome	sp|P45510|DHAK_CITFR/1.1e-261/Dihydroxyacetone kinase OS=Citrobacter freundii GN=dhaK PE=1 SV=3	kpe:KPK_0615/1.1e-297/dihydroxyacetone kinase; K00863 triose/dihydroxyacetone kinase / FAD-AMP lyase (cyclizing) [EC:2.7.1.28 2.7.1.29 4.6.1.15]	At3g17770/1.0e-92/[G] KOG2426 Dihydroxyacetone kinase/glycerone kinase	Unigene34_All/4e-97/Dak1 domain	biological_process:GO:0006071//glycerol metabolic process;molecular_function:GO:0005524//ATP binding;GO:0004371//glycerone kinase activity;
Unigene214_All	8414	7.49	9.11	0.2824853353433	0.436902018233618	*	0.1789412	WP_069346648.1/0.0e+00/hypothetical protein [Klebsiella pneumoniae] >ODP04992.1 hypothetical protein BAY54_03820 [Klebsiella pneumoniae]	CP022997.1/0.0/CP022997.1 Klebsiella pneumoniae strain 721005, complete genome	sp|P76578|YFHM_ECOLI/0.0e+00/Uncharacterized lipoprotein YfhM OS=Escherichia coli (strain K12) GN=yfhM PE=1 SV=1	esc:Entcl_1229/0.0e+00/alpha-2-macroglobulin domain protein; K06894 uncharacterized protein	7302087/1.1e-28/[F] KOG0888 Nucleoside diphosphate kinase	Unigene214_All/3.3e-23/MG2 domain	NA
Unigene554_All	3823	785.71	955.24	0.281866327503076	9.93730875675676e-19	*	4.29032e-20	NA	CP022882.1/0.0/CP022882.1 Klebsiella pneumoniae strain 911021, complete genome	sp|B5XTD8|CDH_KLEP3/3.6e-144/CDP-diacylglycerol pyrophosphatase OS=Klebsiella pneumoniae (strain 342) GN=cdh PE=3 SV=1	ror:RORB6_19260/3.2e-229/Di-and tricarboxylate transporter	At2g21170/1.6e-51/[G] KOG1643 Triosephosphate isomerase	Unigene554_All/1.1e-22/Sodium:sulfate symporter transmembrane region	NA
Unigene896_All	4714	50.47	61.32	0.280931610360351	0.0479000672727273	*	0.00983712	CDQ53487.1/0.0e+00/unnamed protein product [Klebsiella pneumoniae]	CP022997.1/0.0/CP022997.1 Klebsiella pneumoniae strain 721005, complete genome	sp|A6T656|MTNA_KLEP7/1.0e-188/Methylthioribose-1-phosphate isomerase OS=Klebsiella pneumoniae subsp. pneumoniae (strain ATCC 700721 / MGH 78578) GN=mtnA PE=3 SV=1	kpa:KPNJ1_03953/1.6e-278/Glucose-1-phosphatase; K01093 4-phytase / acid phosphatase [EC:3.1.3.26 3.1.3.2]	Hs22051459/1.1e-57/[J] KOG1468 Predicted translation initiation factor related to eIF-2B alpha/beta/delta subunits (CIG2/IDI2)	Unigene896_All/1.3e-36/Histidine phosphatase superfamily (branch 2)	biological_process:GO:0055085//transmembrane transport;cellular_component:GO:0016021//integral component of membrane;molecular_function:GO:0005215//transporter activity;
Unigene1545_All	1155	42.81	52.01	0.28084120239928	0.526581552447552	*	0.263598	WP_004148478.1/7.1e-172/MULTISPECIES: hypothetical protein [Enterobacteriaceae] >YP_005227090.1 hypothetical protein KPHS_27900 [Klebsiella pneumoniae subsp. pneumoniae HS11286] >ABR77257.1 hypothetical protein KPN_01826 [Klebsiella pneumoniae subsp. pneumoniae MGH 78578] >EGF61029.1 hypothetical protein HMPREF9538_04557 [Klebsiella sp. MS 92-3] >AEJ98305.1 hypothetical protein KPN2242_12035 [Kle…	CP022997.1/0.0/CP022997.1 Klebsiella pneumoniae strain 721005, complete genome	sp|Q8Z706|YNEE_SALTI/1.1e-93/UPF0187 protein YneE OS=Salmonella typhi GN=yneE PE=3 SV=2	kpnu:LI86_12275/1.1e-172/inner membrane protein, bestrophin family; K08994 ion channel-forming bestrophin family protein	NA	Unigene1545_All/3.2e-63/Bestrophin, RFP-TM, chloride channel	cellular_component:GO:0016021//integral component of membrane;
Unigene569_All	4250	486.13	590.56	0.280741474387958	5.12396139805825e-13	*	3.07916e-14	NA	CP022997.1/0.0/CP022997.1 Klebsiella pneumoniae strain 721005, complete genome	sp|P0AE82|CPXA_ECOLI/2.2e-251/Sensor histidine kinase CpxA OS=Escherichia coli (strain K12) GN=cpxA PE=1 SV=1	ent:Ent638_4061/8.6e-252/integral membrane sensor signal transduction histidine kinase; K07640 two-component system, OmpR family, sensor histidine kinase CpxA [EC:2.7.13.3]	At4g25100/6.7e-30/[P] KOG0876 Manganese superoxide dismutase	Unigene569_All/6.8e-22/Histidine kinase-, DNA gyrase B-, and HSP90-like ATPase	NA
Unigene771_All	6629	185.04	224.64	0.27977766966837	5.57131384172662e-08	*	4.51816e-09	WP_032425351.1/5.2e-267/nitrogen regulation protein NR(I) [Klebsiella pneumoniae] >KDM14240.1 nitrogen assimilation regulatory protein [Klebsiella pneumoniae UCI 56] >OUI20660.1 nitrogen assimilation regulatory protein [Klebsiella pneumoniae]	CP022997.1/0.0/CP022997.1 Klebsiella pneumoniae strain 721005, complete genome	sp|P0AFB8|NTRC_ECOLI/5.1e-255/Nitrogen regulation protein NR(I) OS=Escherichia coli (strain K12) GN=glnG PE=1 SV=1	eclg:EC036_44130/8.3e-270/glutamine synthetase; K01915 glutamine synthetase [EC:6.3.1.2]	At3g53180/1.8e-29/[E] KOG0683 Glutamine synthetase	Unigene771_All/2.8e-18/Radical SAM superfamily	NA
Unigene1117_All	2862	3.47	4.21	0.278884570488135	0.797167235784685	*	0.613456	NA	MF437312.1/0.0/MF437312.1 Klebsiella pneumoniae strain CR-HvKP4 plasmid pKPC-CR-HvKP4, complete sequence	sp|P07620|PARA_ECOLX/1.2e-131/Plasmid partition protein A OS=Escherichia coli GN=parA PE=1 SV=1	koe:A225_NDM1p0300/4.6e-225/ParA	NA	Unigene1117_All/8.3e-25/AAA domain	NA
Unigene254_All	2978	3.33	4.04	0.278833115680533	0.796563321212121	*	0.613456	AHM81143.1/3.2e-160/Usher protein cooc [Klebsiella pneumoniae 30684/NJST258_2] >AHM86817.1 Usher protein cooc [Klebsiella pneumoniae 30660/NJST258_1]	CP022997.1/0.0/CP022997.1 Klebsiella pneumoniae strain 721005, complete genome	sp|P77802|ECPC_ECOLI/5.1e-146/Probable outer membrane usher protein EcpC OS=Escherichia coli (strain K12) GN=ecpC PE=1 SV=1	kpa:KPNJ1_04411/4.9e-161/Usher protein cooc; K21966 Mat/Ecp fimbriae outer membrane usher protein	NA	Unigene254_All/0.0036/Pili and flagellar-assembly chaperone, PapD N-terminal domain	NA
Unigene1712_All	1028	10.59	12.84	0.277942613129967	0.79777206676783	*	0.613456	EJK89597.1/5.9e-186/transcriptional regulator, LacI family [Klebsiella pneumoniae subsp. pneumoniae DSM 30104]	CP022997.1/0.0/CP022997.1 Klebsiella pneumoniae strain 721005, complete genome	sp|O07329|CCPA_STRMU/2.2e-19/Catabolite control protein A OS=Streptococcus mutans serotype c (strain ATCC 700610 / UA159) GN=ccpA PE=3 SV=2	laz:A8A57_00460/1.6e-143/LacI family transcriptional regulator	NA	Unigene1712_All/3.5e-18/Bacterial regulatory proteins, lacI family	NA
Unigene594_All	2249	4.48	5.43	0.277453465746757	0.800200596651446	*	0.613456	WP_002887454.1/0.0e+00/MULTISPECIES: carbon starvation protein [Enterobacterales] >YP_005224922.1 carbon starvation protein [Klebsiella pneumoniae subsp. pneumoniae HS11286] >ABR80122.1 carbon starvation protein [Klebsiella pneumoniae subsp. pneumoniae MGH 78578] >BAH61574.1 carbon starvation protein [Klebsiella pneumoniae subsp. pneumoniae NTUH-K2044] >EGF62039.1 carbon starvation protein CstA […	CP022997.1/0.0/CP022997.1 Klebsiella pneumoniae strain 721005, complete genome	sp|P39396|YJIY_ECOLI/0.0e+00/Inner membrane protein YjiY OS=Escherichia coli (strain K12) GN=yjiY PE=1 SV=2	kor:AWR26_21640/0.0e+00/carbon starvation protein A	NA	Unigene594_All/3.1e-161/Carbon starvation protein CstA	biological_process:GO:0009267//cellular response to starvation;cellular_component:GO:0016021//integral component of membrane;
Unigene62_All	1314	8.03	9.73	0.277039817263797	0.798984486322189	*	0.613456	WP_002904248.1/1.0e-214/MULTISPECIES: 5-methyltetrahydropteroyltriglutamate--homocysteine S-methyltransferase [Enterobacteriaceae] >YP_005226837.1 5-methyltetrahydropteroyltriglutamate/homocysteine S-methyltransferase [Klebsiella pneumoniae subsp. pneumoniae HS11286] >AEW61235.1 5-methyltetrahydropteroyltriglutamate--homocysteine methyltransferase [Klebsiella pneumoniae subsp. pneumoniae HS11286]…	CP022997.1/0.0/CP022997.1 Klebsiella pneumoniae strain 721005, complete genome	sp|P42318|YXJG_BACSU/4.7e-120/Uncharacterized protein YxjG OS=Bacillus subtilis (strain 168) GN=yxjG PE=4 SV=3	kpne:KU54_013540/1.5e-215/methionine synthase; K00549 5-methyltetrahydropteroyltriglutamate--homocysteine methyltransferase [EC:2.1.1.14]	NA	Unigene62_All/4.8e-13/Cobalamin-independent synthase, Catalytic domain	biological_process:GO:0009086//methionine biosynthetic process;molecular_function:GO:0008168//methyltransferase activity;GO:0008270//zinc ion binding;GO:0003871//5-methyltetrahydropteroyltriglutamate-homocysteine S-methyltransferase activity;
Unigene221_All	1877	5.44	6.59	0.276671813757712	0.799592079087453	*	0.613456	WP_002886940.1/1.1e-185/MULTISPECIES: sugar isomerase [Enterobacterales] >YP_005224807.1 sugar isomerase (SIS) [Klebsiella pneumoniae subsp. pneumoniae HS11286] >EGF55715.1 SIS domain protein [Klebsiella sp. MS 92-3] >AEJ96196.1 sugar isomerase (SIS) [Klebsiella pneumoniae KCTC 2242] >AEW59205.1 sugar isomerase (SIS) [Klebsiella pneumoniae subsp. pneumoniae HS11286] >EJJ36320.1 sugar isomerase (S…	CP022997.1/0.0/CP022997.1 Klebsiella pneumoniae strain 721005, complete genome	sp|O32157|FRLB_BACSU/6.0e-68/Fructosamine deglycase FrlB OS=Bacillus subtilis (strain 168) GN=frlB PE=1 SV=1	kph:KPNIH24_02605/1.6e-186/phosphosugar isomerase	NA	Unigene221_All/3.2e-17/SIS domain	biological_process:GO:1901135//carbohydrate derivative metabolic process;molecular_function:GO:0097367//carbohydrate derivative binding;GO:0016853//isomerase activity;
Unigene386_All	5672	199.89	240.49	0.266770605988514	9.56169368831169e-07	*	8.59102e-08	WP_085163453.1/0.0e+00/Fe(2+) transporter permease subunit FeoB [Klebsiella pneumoniae] >SME12255.1 Ferrous iron transport protein B [Klebsiella pneumoniae]	CP022997.1/0.0/CP022997.1 Klebsiella pneumoniae strain 721005, complete genome	sp|P74884|FEOB_SALTY/0.0e+00/Fe(2+) transporter FeoB OS=Salmonella typhimurium (strain LT2 / SGSC1412 / ATCC 700720) GN=feoB PE=3 SV=2	eae:EAE_05305/0.0e+00/feoB; ferrous iron transport protein B; K04759 ferrous iron transport protein B	Hs5032119/7.9e-10/[AR] KOG2146 Splicing coactivator SRm160/300, subunit SRm160 (contains PWI domain)	Unigene386_All/5.3e-64/Ferrous iron transport protein B	NA
Unigene1620_All	13328	16.75	20.15	0.266618743182832	0.0750890556072351	*	0.01695418	WP_080897528.1/0.0e+00/MULTISPECIES: glycogen phosphorylase [Klebsiella] >SLO26806.1 glycogen phosphorylase [Klebsiella pneumoniae] >OVT52503.1 glycogen phosphorylase [Klebsiella sp. PO552]	CP022997.1/0.0/CP022997.1 Klebsiella pneumoniae strain 721005, complete genome	sp|P0AC87|PHSG_SHIFL/0.0e+00/Glycogen phosphorylase OS=Shigella flexneri GN=glgP PE=3 SV=1	ror:RORB6_20465/0.0e+00/glycogen phosphorylase; K00688 glycogen phosphorylase [EC:2.4.1.1]	Hs21361370/2.1e-239/[G] KOG2099 Glycogen phosphorylase	Unigene1620_All/0/Carbohydrate phosphorylase	biological_process:GO:0005975//carbohydrate metabolic process;molecular_function:GO:0102250//linear malto-oligosaccharide phosphorylase activity;GO:0030170//pyridoxal phosphate binding;GO:0008184//glycogen phosphorylase activity;GO:0102499//SHG alpha-glucan phosphorylase activity;
Unigene1252_All	3380	2.02	2.43	0.266601020853986	0.825920265734266	*	0.68907	AHM80048.1/1.6e-256/hypothetical protein KPNJ2_03268 [Klebsiella pneumoniae 30684/NJST258_2] >AHM85683.1 hypothetical protein KPNJ1_03277 [Klebsiella pneumoniae 30660/NJST258_1] >CDQ54160.1 chbC [Klebsiella pneumoniae]	CP022997.1/0.0/CP022997.1 Klebsiella pneumoniae strain 721005, complete genome	sp|P17334|PTQC_ECOLI/3.8e-230/PTS system N,N'-diacetylchitobiose-specific EIIC component OS=Escherichia coli (strain K12) GN=chbC PE=1 SV=2	lef:LJPFL01_1736/9.9e-243/PTS system, N,N'-diacetylchitobiose-specific IIC component; K02761 PTS system, cellobiose-specific IIC component	NA	Unigene1252_All/2e-47/Phosphotransferase system, EIIC	biological_process:GO:0009401//phosphoenolpyruvate-dependent sugar phosphotransferase system;cellular_component:GO:0016021//integral component of membrane;GO:0005886//plasma membrane;molecular_function:GO:0008982//protein-N(PI)-phosphohistidine-sugar phosphotransferase activity;
Unigene978_All	1156	6.42	7.72	0.266027550145777	0.825343102725367	*	0.68907	WP_004200243.1/2.3e-138/ABC transporter substrate-binding protein [Klebsiella pneumoniae] >YP_005227410.1 ABC transporter substrate-binding protein [Klebsiella pneumoniae subsp. pneumoniae HS11286] >AEW61808.1 putative ABC transport system periplasmic binding component [Klebsiella pneumoniae subsp. pneumoniae HS11286] >EMR21839.1 molybdate ABC transporter periplasmic molybdate-binding protein [Kl…	CP022997.1/0.0/CP022997.1 Klebsiella pneumoniae strain 721005, complete genome	sp|P57911|Y1146_PASMU/6.0e-42/Uncharacterized protein PM1146 OS=Pasteurella multocida (strain Pm70) GN=PM1146 PE=4 SV=1	kpm:KPHS_31100/3.5e-139/ABC transporter substrate-binding protein; K02020 molybdate transport system substrate-binding protein	At5g19410/2.8e-07/[Q] KOG0061 Transporter, ABC superfamily (Breast cancer resistance protein)	Unigene978_All/2.2e-42/Bacterial extracellular solute-binding protein	NA
Unigene4_All	8021	14.80	17.76	0.263034405833794	0.271901412110092	*	0.0864564	WP_079902265.1/0.0e+00/oxaloacetate decarboxylase subunit alpha [Salmonella enterica] >OPP28816.1 oxaloacetate decarboxylase subunit alpha [Salmonella enterica subsp. enterica serovar Enteritidis] >OPR38493.1 oxaloacetate decarboxylase subunit alpha [Salmonella enterica subsp. enterica serovar Enteritidis]	CP022882.1/0.0/CP022882.1 Klebsiella pneumoniae strain 911021, complete genome	sp|P13187|DCOA_KLEPN/0.0e+00/Oxaloacetate decarboxylase alpha chain OS=Klebsiella pneumoniae GN=oadA PE=3 SV=2	kpnu:LI86_22615/0.0e+00/oxaloacetate decarboxylase; K01571 oxaloacetate decarboxylase, alpha subunit [EC:4.1.1.3]	CE09072/4.6e-80/[C] KOG0369 Pyruvate carboxylase	Unigene4_All/6.2e-73/HMGL-like	NA
Unigene1109_All	1456	706.69	847.54	0.262203964118223	1.28574402711864e-05	*	1.327752e-06	NA	CP022997.1/0.0/CP022997.1 Klebsiella pneumoniae strain 721005, complete genome	sp|Q8YBN5|Y3864_BRUME/8.3e-57/Putative peptide import ATP-binding protein BMEII0864 OS=Brucella melitensis biotype 1 (strain 16M / ATCC 23456 / NCTC 10094) GN=BMEII0864 PE=3 SV=2	kpm:KPHS_30040/1.7e-98/oligopeptide ABC transporter ATP-binding protein; K02032 peptide/nickel transport system ATP-binding protein	At3g28860/7.7e-10/[Q] KOG0055 Multidrug/pheromone exporter, ABC superfamily	Unigene1109_All/2.2e-20/Oligopeptide/dipeptide transporter, C-terminal region	NA
Unigene1644_All	3436	6.18	7.40	0.259918432611938	0.778783346405229	*	0.486626	WP_004198592.1/0.0e+00/MULTISPECIES: acetolactate synthase large subunit biosynthetic type [Klebsiella] >EMI38544.1 acetolactate synthase, large subunit, biosynthetic type [Klebsiella pneumoniae VA360] >ERO77208.1 acetolactate synthase isozyme 1 large subunit [Klebsiella pneumoniae BIDMC 16] >ERO82241.1 acetolactate synthase isozyme 1 large subunit [Klebsiella pneumoniae BIDMC 18C] >ERO88175.1 ac…	CP022997.1/0.0/CP022997.1 Klebsiella pneumoniae strain 721005, complete genome	sp|P08142|ILVB_ECOLI/1.2e-292/Acetolactate synthase isozyme 1 large subunit OS=Escherichia coli (strain K12) GN=ilvB PE=1 SV=1	kpq:KPR0928_25575/0.0e+00/acetolactate synthase catalytic subunit; K01652 acetolactate synthase I/II/III large subunit [EC:2.2.1.6]	At3g48560/1.5e-133/[EH] KOG4166 Thiamine pyrophosphate-requiring enzyme	Unigene1644_All/5.3e-59/Thiamine pyrophosphate enzyme, N-terminal TPP binding domain	biological_process:GO:0009099//valine biosynthetic process;GO:0009097//isoleucine biosynthetic process;molecular_function:GO:0000287//magnesium ion binding;GO:0050660//flavin adenine dinucleotide binding;GO:0030976//thiamine pyrophosphate binding;GO:0003984//acetolactate synthase activity;
Unigene393_All	6071	3.44	4.11	0.256729828979585	0.779511181308411	*	0.486626	WP_002916478.1/0.0e+00/MULTISPECIES: aminomethyl-transferring glycine dehydrogenase [Enterobacterales] >YP_005228704.1 glycine dehydrogenase [Klebsiella pneumoniae subsp. pneumoniae HS11286] >AEW63102.1 glycine dehydrogenase [Klebsiella pneumoniae subsp. pneumoniae HS11286] >EJJ42877.1 glycine dehydrogenase [Klebsiella pneumoniae subsp. pneumoniae KPNIH4] >EJJ43631.1 glycine dehydrogenase [Klebsi…	CP022997.1/0.0/CP022997.1 Klebsiella pneumoniae strain 721005, complete genome	sp|A4WE55|GCSP_ENT38/0.0e+00/Glycine dehydrogenase (decarboxylating) OS=Enterobacter sp. (strain 638) GN=gcvP PE=3 SV=1	eclz:LI64_17425/0.0e+00/glycine dehydrogenase; K00281 glycine dehydrogenase [EC:1.4.4.2]	At2g26080/9.8e-301/[E] KOG2040 Glycine dehydrogenase (decarboxylating)	Unigene393_All/3.9e-202/Glycine cleavage system P-protein	biological_process:GO:0019464//glycine decarboxylation via glycine cleavage system;molecular_function:GO:0004375//glycine dehydrogenase (decarboxylating) activity;
Unigene567_All	2822	3.80	4.54	0.256692878959967	0.794393360946746	*	0.626616	NA	CP022997.1/0.0/CP022997.1 Klebsiella pneumoniae strain 721005, complete genome	sp|A7IMB0|LLDD_XANP2/8.9e-140/L-lactate dehydrogenase OS=Xanthobacter autotrophicus (strain ATCC BAA-1158 / Py2) GN=lldD PE=3 SV=1	paj:PAJ_0935/2.7e-185/lldD; L-lactate dehydrogenase LldD; K00101 L-lactate dehydrogenase (cytochrome) [EC:1.1.2.3]	At4g18360/8.6e-58/[C] KOG0538 Glycolate oxidase	Unigene567_All/6.1e-123/FMN-dependent dehydrogenase	NA
Unigene1618_All	6289	209.24	249.54	0.254112415689516	4.66486381208054e-07	*	4.05522e-08	WP_094645021.1/0.0e+00/peptidyl-dipeptidase Dcp [Klebsiella pneumoniae]	CP022997.1/0.0/CP022997.1 Klebsiella pneumoniae strain 721005, complete genome	sp|P27236|DCP_SALTY/1.3e-276/Dipeptidyl carboxypeptidase OS=Salmonella typhimurium (strain LT2 / SGSC1412 / ATCC 700720) GN=dcp PE=1 SV=1	kva:Kvar_2766/0.0e+00/Peptidyl-dipeptidase Dcp; K01284 peptidyl-dipeptidase Dcp [EC:3.4.15.5]	At5g65620/1.9e-81/[O] KOG2089 Metalloendopeptidase family - saccharolysin & thimet oligopeptidase	Unigene1618_All/7.1e-132/Peptidase family M3	NA
Unigene220_All	2556	5.72	6.82	0.253756592245783	0.76075434078643	*	0.57567	WP_012602809.1/9.9e-243/MULTISPECIES: type VI secretion protein [Enterobacteriaceae] >YP_002413012.1 putative type IV secretory system protein VirB10 [Escherichia coli UMN026] >CAR13483.1 putative type IV secretory pathway VirB10 component [Escherichia coli UMN026] >AQT28326.1 type IV secretion system protein virB10 [Klebsiella pneumoniae] >OXM94903.1 type VI secretion protein [Klebsiella pneumon…	CP022997.1/0.0/CP022997.1 Klebsiella pneumoniae strain 721005, complete genome	sp|Q8FXK7|VIRBB_BRUSU/1.4e-62/Type IV secretion system protein VirB11 OS=Brucella suis biovar 1 (strain 1330) GN=virB11 PE=1 SV=1	ypm:YP_pCRY15/7.2e-230/virB10; type IV secretory pathway VirB10 component; K03195 type IV secretion system protein VirB10	NA	Unigene220_All/1.3e-41/Bacterial conjugation TrbI-like protein	cellular_component:GO:0016021//integral component of membrane;
Unigene178_All	10650	7.84	9.34	0.252568895594454	0.439176670621469	*	0.1814102	WP_093958642.1/0.0e+00/ribonucleoside-diphosphate reductase subunit alpha [Klebsiella pneumoniae] >OXO18831.1 ribonucleoside-diphosphate reductase subunit alpha [Klebsiella pneumoniae] >OXO26229.1 ribonucleoside-diphosphate reductase subunit alpha [Klebsiella pneumoniae]	CP022997.1/0.0/CP022997.1 Klebsiella pneumoniae strain 721005, complete genome	sp|P43754|RIR1_HAEIN/0.0e+00/Ribonucleoside-diphosphate reductase subunit alpha OS=Haemophilus influenzae (strain ATCC 51907 / DSM 11121 / KW20 / Rd) GN=nrdA PE=3 SV=1	eec:EcWSU1_03123/0.0e+00/nrdA; Ribonucleoside-diphosphate reductase 1 subunit alpha; K00525 ribonucleoside-diphosphate reductase alpha chain [EC:1.17.4.1]	At2g21790/2.2e-61/[F] KOG1112 Ribonucleotide reductase, alpha subunit	Unigene178_All/2.7e-121/Ribonucleotide reductase, barrel domain	biological_process:GO:0006260//DNA replication;molecular_function:GO:0004748//ribonucleoside-diphosphate reductase activity, thioredoxin disulfide as acceptor;GO:0005524//ATP binding;
Unigene1295_All	3065	37.07	44.11	0.250853645273062	0.341635773584906	*	0.116204	WP_004145104.1/3.3e-224/MULTISPECIES: esterase family protein [Enterobacteriaceae] >BAH65907.1 putative xylanase [Klebsiella pneumoniae subsp. pneumoniae NTUH-K2044] >EEW43261.1 isoamylase N-terminal domain protein [Klebsiella pneumoniae subsp. rhinoscleromatis ATCC 13884] >EJJ41695.1 putative xylanase [Klebsiella pneumoniae subsp. pneumoniae KPNIH4] >EJJ42033.1 putative xylanase [Klebsiella pneu…	CP022997.1/0.0/CP022997.1 Klebsiella pneumoniae strain 721005, complete genome	sp|P31471|YIEL_ECOLI/6.4e-160/Uncharacterized protein YieL OS=Escherichia coli (strain K12) GN=yieL PE=4 SV=3	kok:KONIH1_29230/1.7e-204/glycoside hydrolase; K07214 enterochelin esterase and related enzymes	CE16337/2.7e-20/[G] KOG3148 Glucosamine-6-phosphate isomerase	Unigene1295_All/1.2e-20/Putative esterase	biological_process:GO:0045493//xylan catabolic process;GO:0005975//carbohydrate metabolic process;molecular_function:GO:0004553//hydrolase activity, hydrolyzing O-glycosyl compounds;GO:0031176//endo-1,4-beta-xylanase activity;
Unigene837_All	1791	391.93	465.77	0.249021712093529	0.000990888518965517	*	0.0001341226	CCI78112.1/0.0e+00/asnB [Klebsiella pneumoniae subsp. rhinoscleromatis SB3432]	CP022997.1/0.0/CP022997.1 Klebsiella pneumoniae strain 721005, complete genome	sp|P22106|ASNB_ECOLI/0.0e+00/Asparagine synthetase B [glutamine-hydrolyzing] OS=Escherichia coli (strain K12) GN=asnB PE=1 SV=3	kps:KPNJ2_03875/0.0e+00/Asparagine synthetase [glutamine-hydrolyzing]; K01953 asparagine synthase (glutamine-hydrolysing) [EC:6.3.5.4]	At5g10240/4.6e-182/[E] KOG0571 Asparagine synthase (glutamine-hydrolyzing)	Unigene837_All/1.8e-105/Asparagine synthase	NA
Unigene1610_All	4216	6.07	7.21	0.24830274298514	0.759241079731028	*	0.461126	WP_032432126.1/4.1e-209/amidohydrolase/deacetylase family metallohydrolase [Klebsiella pneumoniae] >EWD26814.1 dihydroorotase [Klebsiella pneumoniae UCI 37]	CP022997.1/0.0/CP022997.1 Klebsiella pneumoniae strain 721005, complete genome	sp|Q837K0|DEACT_ENTFA/2.2e-94/Deacetylase EF_0837 OS=Enterococcus faecalis (strain ATCC 700802 / V583) GN=EF_0837 PE=1 SV=1	koc:AB185_33375/4.4e-192/dihydroorotase; K01465 dihydroorotase [EC:3.5.2.3]	Hs19923466/2.0e-10/[A] KOG1869 Splicing coactivator SRm160/300, subunit SRm300	Unigene1610_All/2.6e-10/Amidohydrolase family	molecular_function:GO:0046872//metal ion binding;GO:0019213//deacetylase activity;GO:0016787//hydrolase activity;GO:0004151//dihydroorotase activity;GO:0016810//hydrolase activity, acting on carbon-nitrogen (but not peptide) bonds;GO:0000034//adenine deaminase activity;
Unigene1282_All	5409	33.18	39.36	0.246416334383377	0.183312118046709	*	0.0503734	CQR83710.1/0.0e+00/putative ATPase, activator of (R)-hydroxyglutaryl-CoA dehydratase [Escherichia coli K-12]	CP022997.1/0.0/CP022997.1 Klebsiella pneumoniae strain 721005, complete genome	sp|P39385|YJIN_ECOLI/1.8e-189/Uncharacterized protein YjiN OS=Escherichia coli (strain K12) GN=yjiN PE=4 SV=1	kpk:A593_13895/9.0e-230/membrane protein	SPAC1348.05/2.2e-09/[R] KOG0255 Synaptic vesicle transporter SVOP and related transporters (major facilitator superfamily)	Unigene1282_All/1.1e-109/Protein of unknown function (DUF445)	cellular_component:GO:0016021//integral component of membrane;
Unigene646_All	5765	226.51	268.54	0.245562254827588	1.4564515572327e-06	*	1.351084e-07	WP_073511238.1/0.0e+00/bifunctional [glutamate--ammonia ligase]-adenylyl-L-tyrosine phosphorylase/[glutamate--ammonia-ligase] adenylyltransferase [Klebsiella pneumoniae] >OKB51158.1 bifunctional glutamine synthetase adenylyltransferase/deadenyltransferase [Klebsiella pneumoniae]	CP022997.1/0.0/CP022997.1 Klebsiella pneumoniae strain 721005, complete genome	sp|A8APT2|GLNE_CITK8/0.0e+00/Bifunctional glutamine synthetase adenylyltransferase/adenylyl-removing enzyme OS=Citrobacter koseri (strain ATCC BAA-895 / CDC 4225-83 / SGSC4696) GN=glnE PE=3 SV=1	ror:RORB6_22025/0.0e+00/bifunctional glutamine-synthetase adenylyltransferase/deadenyltransferase; K00982 [glutamine synthetase] adenylyltransferase / [glutamine synthetase]-adenylyl-L-tyrosine phosphorylase [EC:2.7.7.42 2.7.7.89]	Hs5032119/3.6e-10/[AR] KOG2146 Splicing coactivator SRm160/300, subunit SRm160 (contains PWI domain)	Unigene646_All/2.2e-199/Glutamate-ammonia ligase adenylyltransferase	NA
Unigene1174_All	3324	292.34	346.51	0.245249745723415	5.92114045128205e-05	*	6.73642e-06	NA	CP022997.1/0.0/CP022997.1 Klebsiella pneumoniae strain 721005, complete genome	sp|B5XWS2|OPGD_KLEP3/0.0e+00/Glucans biosynthesis protein D OS=Klebsiella pneumoniae (strain 342) GN=mdoD PE=3 SV=1	kps:KPNJ2_02484/0.0e+00/Protein ydcG precursor	NA	Unigene1174_All/6.8e-181/Periplasmic glucan biosynthesis protein, MdoG	NA
Unigene2076_All	340	17.45	20.66	0.243613217768045	0.896849653719552	*	0.794816	WP_000725700.1/1.4e-46/MULTISPECIES: hypothetical protein [Enterobacteriaceae] >YP_005226569.1 hypothetical protein KPHS_22690 [Klebsiella pneumoniae subsp. pneumoniae HS11286] >EFJ84659.1 hypothetical protein HMPREF9536_05033 [Escherichia coli MS 84-1] >EFK68442.1 hypothetical protein HMPREF9347_02675 [Escherichia coli MS 124-1] >EFU37704.1 hypothetical protein HMPREF9350_00122 [Escherichia coli…	CP022997.1/0.0/CP022997.1 Klebsiella pneumoniae strain 721005, complete genome	NA	kpc:KPNIH10_11370/2.0e-47/hypothetical protein	NA	NA	NA
CL22.Contig3_All	9523	357.33	422.72	0.242445329774385	6.43162130337079e-16	*	3.33964e-17	WP_071443780.1/0.0e+00/nitrate reductase subunit alpha [Klebsiella pneumoniae]	CP000647.1/0.0/CP000647.1 Klebsiella pneumoniae subsp. pneumoniae MGH 78578, complete genome	sp|P19319|NARZ_ECOLI/0.0e+00/Respiratory nitrate reductase 2 alpha chain OS=Escherichia coli (strain K12) GN=narZ PE=1 SV=5	ron:TE10_13775/0.0e+00/narZ; nitrate reductase; K00370 nitrate reductase / nitrite oxidoreductase, alpha subunit [EC:1.7.5.1 1.7.99.-]	NA	CL22.Contig3_All/1.6e-170/Molybdopterin oxidoreductase	NA
Unigene943_All	1389	2.90	3.43	0.242155676157878	0.89449417202889	*	0.794816	WP_040209798.1/1.5e-264/biotin transporter BioY, partial [Klebsiella pneumoniae]	CP022997.1/0.0/CP022997.1 Klebsiella pneumoniae strain 721005, complete genome	sp|P54934|BISC_RHOSH/9.2e-106/Biotin sulfoxide reductase OS=Rhodobacter sphaeroides PE=3 SV=1	kpj:N559_3683/2.2e-265/biotin sulfoxide reductase; K08351 biotin/methionine sulfoxide reductase [EC:1.-.-.-]	NA	Unigene943_All/1.6e-43/Molybdopterin oxidoreductase	NA
Unigene929_All	1928	2.03	2.40	0.241554678423342	0.89508188173456	*	0.794816	CDO16707.1/0.0e+00/unnamed protein product [Klebsiella pneumoniae]	CP022997.1/0.0/CP022997.1 Klebsiella pneumoniae strain 721005, complete genome	sp|Q8P8Y5|Y2094_XANCP/1.3e-44/Uncharacterized esterase XCC2094 OS=Xanthomonas campestris pv. campestris (strain ATCC 33913 / DSM 3586 / NCPPB 528 / LMG 568 / P 25) GN=XCC2094 PE=3 SV=1	kpne:KU54_025145/0.0e+00/hydrolase	NA	Unigene929_All/7e-116/Tannase and feruloyl esterase	molecular_function:GO:0016787//hydrolase activity;
Unigene217_All	4087	23.98	28.35	0.241517076415368	0.403999195259259	*	0.1591012	AGT24277.1/2.0e-301/putative pentose kinase [Klebsiella pneumoniae JM45]	CP022997.1/0.0/CP022997.1 Klebsiella pneumoniae strain 721005, complete genome	sp|A6T962|DEOC_KLEP7/1.3e-94/Deoxyribose-phosphate aldolase OS=Klebsiella pneumoniae subsp. pneumoniae (strain ATCC 700721 / MGH 78578) GN=deoC PE=3 SV=1	kpa:KPNJ1_02781/8.1e-300/Xylulose kinase	CE04828/3.1e-24/[G] KOG2517 Ribulose kinase and related carbohydrate kinases	Unigene217_All/1e-62/FGGY family of carbohydrate kinases, N-terminal domain	NA
Unigene224_All	5005	3.74	4.42	0.241008099503795	0.729678523996853	*	0.541086	AHM81826.1/0.0e+00/Hypothetical protein KPNJ2_05054 [Klebsiella pneumoniae 30684/NJST258_2] >AHM87509.1 Hypothetical protein KPNJ1_05109 [Klebsiella pneumoniae 30660/NJST258_1]	CP022997.1/0.0/CP022997.1 Klebsiella pneumoniae strain 721005, complete genome	sp|A6TH46|DSBD_KLEP7/0.0e+00/Thiol:disulfide interchange protein DsbD OS=Klebsiella pneumoniae subsp. pneumoniae (strain ATCC 700721 / MGH 78578) GN=dsbD PE=3 SV=1	kpk:A593_12700/0.0e+00/dipZ; thiol:disulfide interchange protein precursor; K04084 thiol:disulfide interchange protein DsbD [EC:1.8.1.8]	Hs7706244/6.5e-16/[P] KOG3338 Divalent cation tolerance-related protein	Unigene224_All/1.1e-89/Protein of unknown function (DUF1176)	NA
Unigene651_All	1109	3.74	4.42	0.241008099503795	0.895670364234056	*	0.794816	KUF51520.1/2.1e-189/hypothetical protein AOT21_05299 [Klebsiella pneumoniae]	CP022997.1/0.0/CP022997.1 Klebsiella pneumoniae strain 721005, complete genome	NA	kps:KPNJ2_04850/7.1e-182/HNH endonuclease family protein; K07454 putative restriction endonuclease	NA	Unigene651_All/1.5e-08/HNH endonuclease	NA
Unigene1551_All	1285	6.33	7.48	0.240832770459296	0.832722667586207	*	0.704462	EHL94726.1/5.3e-176/hypothetical protein HMPREF1024_00373 [Klebsiella sp. 4_1_44FAA] >KDL69566.1 hypothetical protein AD96_02326 [Klebsiella pneumoniae MGH 70] >SBG85077.1 putative enzyme [Klebsiella pneumoniae] >SLX89820.1 putative enzyme [Klebsiella pneumoniae] >SLU71457.1 putative enzyme [Klebsiella pneumoniae] >SLU82888.1 putative enzyme [Klebsiella pneumoniae] >SLU50342.1 putative enzyme [Kl…	CP022997.1/0.0/CP022997.1 Klebsiella pneumoniae strain 721005, complete genome	sp|P75829|YBJX_ECOLI/8.4e-45/Uncharacterized protein YbjX OS=Escherichia coli (strain K12) GN=ybjX PE=4 SV=1	kqu:AVR78_20870/1.4e-144/virulence factor VirK; K09824 uncharacterized protein	NA	Unigene1551_All/6e-92/Protein of unknown function (DUF535)	NA
Unigene283_All	1539	5.19	6.13	0.240152535332901	0.833297355417529	*	0.704462	WP_004199977.1/1.1e-215/DUF4056 domain-containing protein [Klebsiella pneumoniae] >YP_005227050.1 hypothetical protein KPHS_27500 [Klebsiella pneumoniae subsp. pneumoniae HS11286] >AEW61448.1 hypothetical protein KPHS_27500 [Klebsiella pneumoniae subsp. pneumoniae HS11286] >EMR21496.1 hypothetical protein G000_10313 [Klebsiella pneumoniae ATCC BAA-2146] >AGT24188.1 hypothetical protein N559_2504 …	CP022882.1/0.0/CP022882.1 Klebsiella pneumoniae strain 911021, complete genome	sp|P94437|YFII_BACSU/1.4e-38/Uncharacterized oxidoreductase YfiI OS=Bacillus subtilis (strain 168) GN=yfiI PE=3 SV=1	kpj:N559_2504/1.6e-216/hypothetical protein	NA	Unigene283_All/6.2e-130/Protein of unknown function (DUF4056)	NA
Unigene900_All	5051	154.69	182.47	0.238279352974424	0.000607074423111111	*	7.96918e-05	WP_002906778.1/1.7e-278/MULTISPECIES: L-asparagine permease [Enterobacterales] >YP_005227177.1 L-asparagine permease [Klebsiella pneumoniae subsp. pneumoniae HS11286] >ABR77337.1 L-asparagine permease [Klebsiella pneumoniae subsp. pneumoniae MGH 78578] >AEJ98382.1 L-asparagine permease [Klebsiella pneumoniae KCTC 2242] >EHL94249.1 L-asparagine permease [Klebsiella sp. 4_1_44FAA] >AEW61575.1 L-asp…	CP022997.1/0.0/CP022997.1 Klebsiella pneumoniae strain 721005, complete genome	sp|P40812|ANSP_SALTY/1.4e-257/L-asparagine permease OS=Salmonella typhimurium (strain LT2 / SGSC1412 / ATCC 700720) GN=ansP PE=3 SV=1	eec:EcWSU1_02383/3.6e-265/ansP; L-asparagine permease; K11738 L-asparagine permease	YKR039w/5.8e-57/[E] KOG1286 Amino acid transporters	Unigene900_All/1.1e-126/Amino acid permease	cellular_component:GO:0016021//integral component of membrane;molecular_function:GO:0015171//amino acid transmembrane transporter activity;
Unigene1244_All	5053	33.06	38.99	0.238017430105322	0.226477412307692	*	0.0687096	WP_062955135.1/0.0e+00/hypothetical protein [Klebsiella pneumoniae] >OHY23969.1 hypothetical protein BLJ30_26125 [Klebsiella pneumoniae] >OIK29978.1 hypothetical protein BLJ97_26865 [Klebsiella pneumoniae] >OXM91289.1 hypothetical protein CGQ20_16940 [Klebsiella pneumoniae] >OXM95066.1 hypothetical protein CGQ21_17580 [Klebsiella pneumoniae] >OZJ07197.1 hypothetical protein CEP05_27210 [Klebsiell…	CP022997.1/0.0/CP022997.1 Klebsiella pneumoniae strain 721005, complete genome	NA	kps:KPNJ2_03958/0.0e+00/Hypothetical protein	NA	Unigene1244_All/0.0096/Domain of unknown function (DUF4407)	NA
Unigene269_All	4541	6.78	7.99	0.236910229791633	0.739867209347614	*	0.443316	AFQ63422.1/0.0e+00/IgaA [Klebsiella pneumoniae subsp. pneumoniae 1084]	CP022997.1/0.0/CP022997.1 Klebsiella pneumoniae strain 721005, complete genome	sp|P0CL13|IGAA_SALTY/1.3e-302/Intracellular growth attenuator protein igaA OS=Salmonella typhimurium (strain LT2 / SGSC1412 / ATCC 700720) GN=igaA PE=3 SV=1	kqv:B8P98_01795/0.0e+00/Intracellular growth attenuator protein igaA	NA	Unigene269_All/0/Intracellular growth attenuator protein IgaA	cellular_component:GO:0009276//Gram-negative-bacterium-type cell wall;GO:0016021//integral component of membrane;
Unigene585_All	2046	1.91	2.25	0.236352363181288	0.896259621052631	*	0.794816	WP_060853796.1/0.0e+00/ribonucleoside-diphosphate reductase subunit alpha [Klebsiella pneumoniae] >KXA26061.1 ribonucleoside-diphosphate reductase, alpha subunit [Klebsiella pneumoniae]	CP021714.1/0.0/CP021714.1 Klebsiella pneumoniae strain AR_0129 plasmid tig00000001, complete sequence	sp|P37426|RIR1_SALTY/3.2e-248/Ribonucleoside-diphosphate reductase 1 subunit alpha OS=Salmonella typhimurium (strain LT2 / SGSC1412 / ATCC 700720) GN=nrdA PE=3 SV=1	eclx:LI66_23650/0.0e+00/ribonucleotide-diphosphate reductase subunit alpha; K00525 ribonucleoside-diphosphate reductase alpha chain [EC:1.17.4.1]	At2g21790/3.1e-57/[F] KOG1112 Ribonucleotide reductase, alpha subunit	Unigene585_All/3.1e-110/Ribonucleotide reductase, barrel domain	NA
Unigene1333_All	3689	625.59	736.85	0.236153509386599	3.24002196721311e-10	*	2.3062e-11	BAH64004.1/3.0e-248/putative permease of the major facilitator superfamily [Klebsiella pneumoniae subsp. pneumoniae NTUH-K2044] >EJK90770.1 putative permease of the major facilitator superfamily [Klebsiella pneumoniae subsp. pneumoniae DSM 30104] >AFQ65269.1 metabolite/H symporter, major facilitator superfamily (MFS) [Klebsiella pneumoniae subsp. pneumoniae 1084] >CCN30343.1 citrate:proton sympor…	CP022997.1/0.0/CP022997.1 Klebsiella pneumoniae strain 721005, complete genome	sp|P16482|CITH_KLEPN/3.3e-235/Citrate-proton symporter OS=Klebsiella pneumoniae GN=citH PE=3 SV=1	pant:PSNIH1_p00195/3.6e-222/citrate-proton symporter; K03288 MFS transporter, MHS family, citrate/tricarballylate:H+ symporter	At2g20780/5.3e-07/[R] KOG0254 Predicted transporter (major facilitator superfamily)	Unigene1333_All/7.8e-33/Sugar (and other) transporter	biological_process:GO:0055085//transmembrane transport;cellular_component:GO:0016021//integral component of membrane;molecular_function:GO:0005215//transporter activity;
Unigene16_All	11741	348.05	409.65	0.235097239869758	6.84321092307692e-18	*	3.11418e-19	WP_073547234.1/1.6e-287/deoxyribodipyrimidine photo-lyase [Klebsiella pneumoniae] >OSW80731.1 deoxyribodipyrimidine photo-lyase [Klebsiella pneumoniae]	CP022997.1/0.0/CP022997.1 Klebsiella pneumoniae strain 721005, complete genome	sp|D0ZQC5|DTPD_SALT1/1.9e-252/Dipeptide permease D OS=Salmonella typhimurium (strain 14028s / SGSC 2262) GN=dtpD PE=3 SV=2	kom:HR38_13295/9.6e-261/peptide permease; K03305 proton-dependent oligopeptide transporter, POT family	At2g42790/4.0e-93/[C] KOG2617 Citrate synthase	Unigene16_All/8.9e-90/POT family	biological_process:GO:0018298//protein-chromophore linkage;molecular_function:GO:0016829//lyase activity;
Unigene1430_All	4385	33.62	39.54	0.233993146493041	0.288326745519713	*	0.093866	CCM85473.1/1.0e-258/Beta-lactamase-like [Klebsiella pneumoniae subsp. pneumoniae ST258-K26BO]	CP022997.1/0.0/CP022997.1 Klebsiella pneumoniae strain 721005, complete genome	sp|P37641|YHJC_ECOLI/2.3e-49/Uncharacterized HTH-type transcriptional regulator YhjC OS=Escherichia coli (strain K12) GN=yhjC PE=4 SV=2	kps:KPNJ2_03067/2.1e-192/FrnS	At2g29210/7.0e-06/[AR] KOG2146 Splicing coactivator SRm160/300, subunit SRm160 (contains PWI domain)	Unigene1430_All/1e-23/Metallo-beta-lactamase superfamily	NA
Unigene757_All	4771	37.11	43.62	0.233181768943225	0.231784580497132	*	0.0707254	AHM77273.1/1.3e-224/DNA protecting protein DprA [Klebsiella pneumoniae 30684/NJST258_2] >AHM82859.1 DNA protecting protein DprA [Klebsiella pneumoniae 30660/NJST258_1]	CP022997.1/0.0/CP022997.1 Klebsiella pneumoniae strain 721005, complete genome	sp|P30852|SMF_ECOLI/8.2e-138/Protein Smf OS=Escherichia coli (strain K12) GN=smf PE=3 SV=1	kva:Kvar_0418/4.0e-197/DNA protecting protein DprA; K04096 DNA processing protein	At3g06350/6.2e-24/[E] KOG0692 Pentafunctional AROM protein	Unigene757_All/1e-71/DNA recombination-mediator protein A	biological_process:GO:0009294//DNA mediated transformation;
Unigene114_All	1111	212.51	249.69	0.232607311790689	0.165669701310044	*	0.0442688	WP_002901785.1/7.3e-134/MULTISPECIES: DeoR/GlpR transcriptional regulator [Enterobacterales] >YP_005226489.1 putative DEOR-type transcriptional regulator [Klebsiella pneumoniae subsp. pneumoniae HS11286] >ABR76713.1 putative DEOR-type transcriptional regulator [Klebsiella pneumoniae subsp. pneumoniae MGH 78578] >BAH63009.1 putative DeoR-type transcriptional regulator [Klebsiella pneumoniae subsp.…	CP022997.1/0.0/CP022997.1 Klebsiella pneumoniae strain 721005, complete genome	sp|P76034|YCIT_ECOLI/2.8e-97/Uncharacterized HTH-type transcriptional regulator YciT OS=Escherichia coli (strain K12) GN=yciT PE=4 SV=1	kpa:KPNJ1_03219/1.1e-134/Transcriptional regulator, DeoR family protein	NA	Unigene114_All/1.6e-41/DeoR C terminal sensor domain	biological_process:GO:0006351//transcription, DNA-templated;cellular_component:GO:0005622//intracellular;molecular_function:GO:0003677//DNA binding;GO:0003700//DNA binding transcription factor activity;
Unigene1290_All	2407	585.34	687.46	0.232000901909861	3.90985845238095e-06	*	3.8323e-07	WP_002918235.1/4.7e-234/MULTISPECIES: tryptophan permease [Klebsiella] >YP_005229006.1 tryptophan permease [Klebsiella pneumoniae subsp. pneumoniae HS11286] >EEW41062.1 aromatic amino acid transport protein [Klebsiella pneumoniae subsp. rhinoscleromatis ATCC 13884] >AEW63404.1 tryptophan permease [Klebsiella pneumoniae subsp. pneumoniae HS11286] >EJJ45588.1 tryptophan permease [Klebsiella pneumon…	CP022997.1/0.0/CP022997.1 Klebsiella pneumoniae strain 721005, complete genome	sp|P0AAD3|MTR_SHIFL/2.0e-217/Tryptophan-specific transport protein OS=Shigella flexneri GN=mtr PE=3 SV=1	esc:Entcl_0536/3.2e-219/aromatic amino acid transporter; K03835 tryptophan-specific transport protein	At5g19500/3.7e-17/[E] LSE0265 A Predicted tyrosine-specific transport protein	Unigene1290_All/2.4e-149/Tryptophan/tyrosine permease family	cellular_component:GO:0005887//integral component of plasma membrane;molecular_function:GO:0015173//aromatic amino acid transmembrane transporter activity;
Unigene32_All	1846	38.63	45.29	0.22947086181818	0.53422906185567	*	0.241868	WP_046654786.1/6.6e-180/homoserine O-succinyltransferase [Klebsiella pneumoniae] >AKE78164.1 Homoserine O-succinyltransferase [Klebsiella pneumoniae subsp. pneumoniae]	CP022997.1/0.0/CP022997.1 Klebsiella pneumoniae strain 721005, complete genome	sp|A4W5C7|METAS_ENT38/7.3e-167/Homoserine O-succinyltransferase OS=Enterobacter sp. (strain 638) GN=metAS PE=3 SV=1	kpa:KPNJ1_05201/3.4e-181/Homoserine O-succinyltransferase; K00651 homoserine O-succinyltransferase [EC:2.3.1.46]	NA	Unigene32_All/2e-132/Homoserine O-succinyltransferase	NA
Unigene10_All	2289	32.48	37.99	0.226068079479846	0.517912664327485	*	0.258352	SLN95295.1/8.0e-268/putative MFS-family transport protein [Klebsiella pneumoniae] >SLY43919.1 putative MFS-family transport protein [Klebsiella pneumoniae]	CP022997.1/0.0/CP022997.1 Klebsiella pneumoniae strain 721005, complete genome	sp|P31474|HSRA_ECOLI/8.1e-83/Probable transport protein HsrA OS=Escherichia coli (strain K12) GN=hsrA PE=1 SV=1	koe:A225_3705/1.1e-234/Permeases of the major facilitator superfamily	SPBC16A3.17c/3.0e-24/[R] KOG0254 Predicted transporter (major facilitator superfamily)	Unigene10_All/1.4e-44/Major Facilitator Superfamily	biological_process:GO:0055085//transmembrane transport;cellular_component:GO:0016021//integral component of membrane;
Unigene1293_All	3795	3.19	3.73	0.225619206490368	0.799801863603733	*	0.650014	WP_064182705.1/0.0e+00/PTS-dependent dihydroxyacetone kinase operon transcriptional regulator DhaR [Klebsiella pneumoniae] >SBJ06583.1 DhaR [Klebsiella pneumoniae] >SBF77193.1 DhaR [Klebsiella pneumoniae]	CP022997.1/0.0/CP022997.1 Klebsiella pneumoniae strain 721005, complete genome	sp|P45512|DHAR_CITFR/0.0e+00/Glycerol metabolism operon regulatory protein OS=Citrobacter freundii GN=dhaR PE=4 SV=1	kpk:A593_07715/0.0e+00/transcriptional regulator; K05880 transcriptional activator for dhaKLM operon	NA	Unigene1293_All/3.5e-36/Sigma-54 interaction domain	NA
Unigene1253_All	3478	54.95	64.22	0.224903183889176	0.225024376061776	*	0.0680062	OUH31464.1/3.2e-228/multidrug resistance protein MdtH, partial [Klebsiella pneumoniae]	CP022997.1/0.0/CP022997.1 Klebsiella pneumoniae strain 721005, complete genome	sp|A4W978|MDTH_ENT38/1.1e-208/Multidrug resistance protein MdtH OS=Enterobacter sp. (strain 638) GN=mdtH PE=3 SV=1	ear:CCG30662/4.9e-221/MFS superfamily export protein YceL; K08162 MFS transporter, DHA1 family, multidrug resistance protein	At4g22930/1.3e-103/[F] KOG2902 Dihydroorotase	Unigene1253_All/1.5e-31/Major Facilitator Superfamily	NA
Unigene73_All	4229	2.85	3.33	0.224560258019158	0.799228117647059	*	0.650014	WP_084441542.1/9.9e-256/acetyl-CoA carboxylase biotin carboxylase subunit [Klebsiella pneumoniae] >SMB49550.1 biotin carboxylase [Klebsiella pneumoniae]	CP022997.1/0.0/CP022997.1 Klebsiella pneumoniae strain 721005, complete genome	sp|P24182|ACCC_ECOLI/7.5e-252/Biotin carboxylase OS=Escherichia coli (strain K12) GN=accC PE=1 SV=2	eec:EcWSU1_04064/1.9e-259/accC; Biotin carboxylase; K01961 acetyl-CoA carboxylase, biotin carboxylase subunit [EC:6.4.1.2 6.3.4.14]	At5g35360/2.4e-136/[IE] KOG0238 3-Methylcrotonyl-CoA carboxylase, biotin-containing subunit/Propionyl-CoA carboxylase, alpha chain/Acetyl-CoA carboxylase, biotin carboxylase subunit	Unigene73_All/1.4e-85/Carbamoyl-phosphate synthase L chain, ATP binding domain	NA
Unigene190_All	5134	3.94	4.60	0.223438231487999	0.745928518345043	*	0.557488	WP_040147421.1/8.3e-310/2,3-dihydroxybenzoate-AMP ligase [Klebsiella pneumoniae] >KMI46950.1 enterobactin synthase component E [Klebsiella pneumoniae] >KSV38081.1 enterobactin synthase subunit E [Klebsiella pneumoniae] >SBI75176.1 enterobactin synthase subunit E [Klebsiella pneumoniae] >SAU97920.1 enterobactin synthase subunit E [Klebsiella pneumoniae] >SBY87944.1 enterobactin synthase subunit E …	CP022882.1/0.0/CP022882.1 Klebsiella pneumoniae strain 911021, complete genome	sp|Q8XBV3|ENTE_ECO57/1.2e-254/Enterobactin synthase component E OS=Escherichia coli O157:H7 GN=entE PE=3 SV=1	kom:HR38_12695/1.3e-281/entE; enterobactin synthase subunit E; K02363 2,3-dihydroxybenzoate-AMP ligase [EC:6.3.2.14 2.7.7.58]	At3g48990/1.5e-31/[I] KOG1176 Acyl-CoA synthetase	Unigene190_All/5.1e-73/AMP-binding enzyme	biological_process:GO:0019290//siderophore biosynthetic process;molecular_function:GO:0008668//(2,3-dihydroxybenzoyl)adenylate synthase activity;GO:0016874//ligase activity;
Unigene1249_All	7452	70.56	82.27	0.22151588261279	0.0145966487868852	*	0.00259742	WP_004184566.1/4.4e-283/MULTISPECIES: hypothetical protein [Enterobacteriaceae] >YP_005227457.1 hypothetical protein KPHS_31570 [Klebsiella pneumoniae subsp. pneumoniae HS11286] >A6TAH1.1 RecName: Full=UPF0061 protein KPN78578_21310 >ABR77592.1 hypothetical protein KPN_02164 [Klebsiella pneumoniae subsp. pneumoniae MGH 78578] >AEW61855.1 hypothetical protein KPHS_31570 [Klebsiella pneumoniae subs…	CP018454.1/0.0/CP018454.1 Klebsiella pneumoniae strain SWU01, complete genome	sp|A4W9N5|Y1736_ENT38/1.0e-227/UPF0061 protein Ent638_1736 OS=Enterobacter sp. (strain 638) GN=Ent638_1736 PE=3 SV=1	ear:CCG30482/7.5e-251/Selenoprotein O and cysteine-containing homologs; K08997 uncharacterized protein	SPAC20G4.05c/2.3e-62/[S] KOG2542 Uncharacterized conserved protein (YdiU family)	Unigene1249_All/1.8e-160/Uncharacterized ACR, YdiU/UPF0061 family	NA
CL37.Contig1_All	5089	2.06	2.40	0.2203900684253	0.798377816249051	*	0.613456	WP_004178082.1/8.8e-291/MULTISPECIES: group II intron reverse transcriptase/maturase [Enterobacterales] >NP_941260.1 putative reverse transcriptase/maturase (plasmid) [Serratia marcescens] >YP_005226014.1 putative reverse transcriptase/maturase [Klebsiella pneumoniae subsp. pneumoniae HS11286] >YP_005226364.1 putative reverse transcriptase/maturase [Klebsiella pneumoniae subsp. pneumoniae HS11286…	MF437312.1/0.0/MF437312.1 Klebsiella pneumoniae strain CR-HvKP4 plasmid pKPC-CR-HvKP4, complete sequence	sp|P11904|PARM_ECOLX/6.9e-66/Plasmid segregation protein ParM OS=Escherichia coli GN=parM PE=1 SV=1	kpx:PMK1_ndm00013/1.3e-291/ltrA_1; Group II intron-encoded protein LtrA	SPMi005/4.4e-28/[A] KOG4768 Mitochondrial mRNA maturase	CL37.Contig1_All/3.5e-51/Reverse transcriptase (RNA-dependent DNA polymerase)	molecular_function:GO:0003964//RNA-directed DNA polymerase activity;
Unigene1299_All	7054	166.83	194.24	0.219461583729829	7.12522042857143e-05	*	8.14786e-06	WP_032433201.1/0.0e+00/RNA-binding transcriptional accessory protein [Klebsiella pneumoniae] >EWD55079.1 protein yhgF [Klebsiella pneumoniae UCI 25] >CED75432.1 transcriptional accessory protein [Klebsiella pneumoniae] >AKL29633.1 transcription accessory protein [Klebsiella pneumoniae] >KMX47963.1 protein YhgF [Klebsiella pneumoniae] >ALR25657.1 RNA-binding transcriptional accessory protein [Kleb…	CP022882.1/0.0/CP022882.1 Klebsiella pneumoniae strain 911021, complete genome	sp|P46837|YHGF_ECOLI/0.0e+00/Protein YhgF OS=Escherichia coli (strain K12) GN=yhgF PE=1 SV=3	kpq:KPR0928_24055/0.0e+00/transcription accessory protein; K06959 protein Tex	YKR097w/4.1e-125/[C] TWOG0797 Phosphoenolpyruvate carboxykinase (ATP)	Unigene1299_All/4.1e-71/Tex-like protein N-terminal domain	biological_process:GO:0006139//nucleobase-containing compound metabolic process;molecular_function:GO:0003676//nucleic acid binding;
Unigene520_All	733	13.37	15.56	0.218842594892839	0.839093548738923	*	0.718174	WP_002886979.1/4.5e-140/MULTISPECIES: phosphodiesterase [Klebsiella] >YP_005224834.1 putative phosphohydrolase [Klebsiella pneumoniae subsp. pneumoniae HS11286] >AEJ96224.1 putative phosphohydrolase [Klebsiella pneumoniae KCTC 2242] >AEW59232.1 putative phosphohydrolase [Klebsiella pneumoniae subsp. pneumoniae HS11286] >EJJ34798.1 putative phosphohydrolase [Klebsiella pneumoniae subsp. pneumoniae…	CP022997.1/0.0/CP022997.1 Klebsiella pneumoniae strain 721005, complete genome	sp|E3GCF1|CPDA_ENTLS/5.0e-127/3',5'-cyclic adenosine monophosphate phosphodiesterase CpdA OS=Enterobacter lignolyticus (strain SCF1) GN=cpdA PE=3 SV=1	kps:KPNJ2_04875/6.8e-141/3',5'-cyclic-nucleotide phosphodiesterase; K03651 3',5'-cyclic-AMP phosphodiesterase [EC:3.1.4.53]	NA	Unigene520_All/2.7e-14/Calcineurin-like phosphoesterase	molecular_function:GO:0046872//metal ion binding;GO:0000166//nucleotide binding;GO:0004115//3',5'-cyclic-AMP phosphodiesterase activity;
Unigene1615_All	2897	24.80	28.85	0.218231198258607	0.549678628701595	*	0.281574	BAH62289.1/1.4e-163/short chain dehydrogenase [Klebsiella pneumoniae subsp. pneumoniae NTUH-K2044]	CP022997.1/0.0/CP022997.1 Klebsiella pneumoniae strain 721005, complete genome	sp|A0QYC2|DTHD_MYCS2/5.1e-42/D-threitol dehydrogenase OS=Mycobacterium smegmatis (strain ATCC 700084 / mc(2)155) GN=dthD PE=1 SV=1	kpu:KP1_1536/2.1e-164/short chain dehydrogenase	SPAC8E11.10/6.8e-34/[R] KOG0725 Reductases with broad range of substrate specificities	Unigene1615_All/1e-64/Enoyl-(Acyl carrier protein) reductase	molecular_function:GO:0004316//3-oxoacyl-[acyl-carrier-protein] reductase (NADPH) activity;GO:0052587//diacetyl reductase ((R)-acetoin forming) activity;GO:0102131//3-oxo-glutaryl-[acp] methyl ester reductase activity;GO:0102132//3-oxo-pimeloyl-[acp] methyl ester reductase activity;GO:0016491//oxidoreductase activity;
Unigene1063_All	5375	462.51	537.71	0.217343743520266	2.08520381417323e-09	*	1.545046e-10	WP_002915258.1/5.0e-260/MULTISPECIES: LOG family protein [Enterobacterales] >YP_005228515.1 hypothetical protein KPHS_42150 [Klebsiella pneumoniae subsp. pneumoniae HS11286] >BAH64926.1 hypothetical protein KP1_4410 [Klebsiella pneumoniae subsp. pneumoniae NTUH-K2044] >AEJ99626.1 hypothetical protein KPN2242_18715 [Klebsiella pneumoniae KCTC 2242] >EHL92475.1 LOG family protein ygdH [Klebsiella s…	CP022997.1/0.0/CP022997.1 Klebsiella pneumoniae strain 721005, complete genome	sp|P0ADS1|PPNN_SHIFL/1.6e-243/Pyrimidine/purine nucleotide 5'-monophosphate nucleosidase OS=Shigella flexneri GN=ppnN PE=3 SV=1	ear:CCG33586/5.6e-256/Decarboxylase family protein; K06966 uncharacterized protein	Hs20481524/3.6e-12/[A] KOG1919 RNA pseudouridylate synthases	Unigene1063_All/1.9e-55/Domain of unknown function (DUF3412)	NA
Unigene1659_All	1161	78.74	91.53	0.217147968140772	0.536548092544987	*	0.243544	WP_004150963.1/1.2e-86/MULTISPECIES: hypothetical protein [Enterobacteriaceae] >YP_005229113.1 hypothetical protein KPHS_48130 [Klebsiella pneumoniae subsp. pneumoniae HS11286] >AEW63511.1 hypothetical protein KPHS_48130 [Klebsiella pneumoniae subsp. pneumoniae HS11286] >EJJ42252.1 hypothetical protein KPNIH4_15010 [Klebsiella pneumoniae subsp. pneumoniae KPNIH4] >EJJ45689.1 hypothetical protein …	CP022997.1/0.0/CP022997.1 Klebsiella pneumoniae strain 721005, complete genome	NA	kpnu:LI86_02340/1.8e-87/hypothetical protein	NA	Unigene1659_All/0.036/Protein of unknown function (DUF1577)	NA
Unigene772_All	2979	12.81	14.89	0.217073278240453	0.740556717542121	*	0.435952	WP_015958940.1/3.0e-267/fimbrial protein [Klebsiella pneumoniae] >ABR78692.1 putative fimbrial protein [Klebsiella pneumoniae subsp. pneumoniae MGH 78578] >ESL30944.1 fimbrial protein [Klebsiella pneumoniae BIDMC 41] >ESL67628.1 fimbrial protein [Klebsiella pneumoniae BIDMC 21] >EWD00904.1 putative fimbrial protein [Klebsiella pneumoniae NB60] >EWD94308.1 fimbrial protein [Klebsiella pneumoniae B…	CP022882.1/0.0/CP022882.1 Klebsiella pneumoniae strain 911021, complete genome	sp|P08191|FIMH_ECOLI/1.2e-147/Type 1 fimbrin D-mannose specific adhesin OS=Escherichia coli (strain K12) GN=fimH PE=1 SV=2	kpv:KPNIH29_21930/1.7e-267/fimbrial protein	Hs4505285/3.0e-08/[WV] KOG1216 von Willebrand factor and related coagulation proteins	Unigene772_All/3.8e-45/EAL domain	biological_process:GO:0006355//regulation of transcription, DNA-templated;molecular_function:GO:0003677//DNA binding;
Unigene452_All	4872	24.93	28.96	0.216178719591705	0.406709514705882	*	0.161355	BAH65247.1/0.0e+00/RNA polymerase sigma factor [Klebsiella pneumoniae subsp. pneumoniae NTUH-K2044] >EJK89116.1 RNA polymerase sigma factor RpoD [Klebsiella pneumoniae subsp. pneumoniae DSM 30104] >AFQ64029.1 RNA polymerase sigma factor RpoD [Klebsiella pneumoniae subsp. pneumoniae 1084] >AHE42605.1 RNA polymerase sigma factor RpoD [Klebsiella pneumoniae subsp. pneumoniae Kp13] >AHM77509.1 RNA po…	CP022997.1/0.0/CP022997.1 Klebsiella pneumoniae strain 721005, complete genome	sp|P00579|RPOD_ECOLI/0.0e+00/RNA polymerase sigma factor RpoD OS=Escherichia coli (strain K12) GN=rpoD PE=1 SV=2	sdz:Asd1617_04339/0.0e+00/RNA polymerase sigma factor rpoD; K03086 RNA polymerase primary sigma factor	At2g36990/2.4e-47/[K] LSE1296 A Plastidial RNA polymerase sigma-subunit	Unigene452_All/5.1e-75/Sigma-70, non-essential region	biological_process:GO:0001123//transcription initiation from bacterial-type RNA polymerase promoter;cellular_component:GO:0005737//cytoplasm;molecular_function:GO:0003677//DNA binding;GO:0003700//DNA binding transcription factor activity;GO:0016987//sigma factor activity;
Unigene1090_All	2168	22.22	25.77	0.213833720470528	0.685390336391437	*	0.39228	WP_002922956.1/4.5e-252/MULTISPECIES: glycoside hydrolase [Enterobacterales] >YP_005229483.1 putative glycoside hydrolase [Klebsiella pneumoniae subsp. pneumoniae HS11286] >EHL92093.1 hypothetical protein HMPREF1024_02973 [Klebsiella sp. 4_1_44FAA] >AEW63881.1 putative glycoside hydrolase [Klebsiella pneumoniae subsp. pneumoniae HS11286] >EJJ38539.1 putative glycoside hydrolase [Klebsiella pneumo…	CP022997.1/0.0/CP022997.1 Klebsiella pneumoniae strain 721005, complete genome	sp|Q9AGA6|AGLB_KLEPN/2.1e-32/6-phospho-alpha-glucosidase OS=Klebsiella pneumoniae GN=aglB PE=1 SV=1	kpx:PMK1_01520/6.7e-253/pagL; Phospho-alpha-glucosidase PagL; K01222 6-phospho-beta-glucosidase [EC:3.2.1.86]	NA	Unigene1090_All/3.8e-38/Family 4 glycosyl hydrolase C-terminal domain	biological_process:GO:0005975//carbohydrate metabolic process;molecular_function:GO:0103047//methyl beta-D-glucoside 6-phosphate glucohydrolase activity;GO:0016616//oxidoreductase activity, acting on the CH-OH group of donors, NAD or NADP as acceptor;GO:0004553//hydrolase activity, hydrolyzing O-glycosyl compounds;GO:0016787//hydrolase activity;GO:0008706//6-phospho-beta-glucosidase activity;
Unigene1186_All	658	109.42	126.74	0.21199545981127	0.618411947655398	*	0.330854	OKV64132.1/2.2e-45/IS5 family transposase, partial [Escherichia coli] >OKV67452.1 IS5 family transposase, partial [Escherichia coli]	CP021859.1/0.0/CP021859.1 Klebsiella pneumoniae strain AR_0125, complete genome	sp|P76071|INSH5_ECOLI/4.6e-47/Transposase InsH for insertion sequence element IS5Y OS=Escherichia coli (strain K12) GN=insH5 PE=3 SV=1	ecle:ECNIH2_05455/3.3e-46/transposase; K07481 transposase, IS5 family	NA	NA	NA
Unigene402_All	9063	18.62	21.56	0.211504105193712	0.312157053778559	*	0.1036274	AOE84690.1/2.1e-279/Na+-translocating NADH-quinone reductasesubunit B [Pseudomonas sp. TCU-HL1]	CP022997.1/0.0/CP022997.1 Klebsiella pneumoniae strain 721005, complete genome	sp|B5Y1F1|NQRA_KLEP3/2.2e-248/Na(+)-translocating NADH-quinone reductase subunit A OS=Klebsiella pneumoniae (strain 342) GN=nqrA PE=3 SV=1	kqu:AVR78_09455/3.8e-249/NADH:ubiquinone reductase (Na(+)-transporting) subunit A; K00346 Na+-transporting NADH:ubiquinone oxidoreductase subunit A [EC:1.6.5.8]	Hs19923466/1.1e-13/[A] KOG1869 Splicing coactivator SRm160/300, subunit SRm300	Unigene402_All/6.1e-109/Na(+)-translocating NADH-quinone reductase subunit A (NQRA)	NA
Unigene1490_All	1926	55.73	64.51	0.211068663432373	0.4823196	*	0.208236	KDH54257.1/3.9e-231/L-lactate dehydrogenase [Klebsiella pneumoniae BWH 47]	CP022997.1/0.0/CP022997.1 Klebsiella pneumoniae strain 721005, complete genome	sp|Q92BI0|LDH2_LISIN/1.7e-118/L-lactate dehydrogenase 2 OS=Listeria innocua serovar 6a (strain ATCC BAA-680 / CLIP 11262) GN=ldh2 PE=3 SV=1	kpr:KPR_2530/8.6e-175/ldh2; similar to L-lactate dehydrogenase 2 from Listeria innocua (sp|Q92BI0); K00016 L-lactate dehydrogenase [EC:1.1.1.27]	SPAC186.08c/2.6e-45/[C] KOG1495 Lactate dehydrogenase	Unigene1490_All/9e-33/lactate/malate dehydrogenase, NAD binding domain	biological_process:GO:0006096//glycolytic process;cellular_component:GO:0005737//cytoplasm;molecular_function:GO:0004459//L-lactate dehydrogenase activity;
Unigene1648_All	5302	71.82	83.12	0.210810001239554	0.0695769430238727	*	0.01530368	EJK89767.1/0.0e+00/colicin I receptor [Klebsiella pneumoniae subsp. pneumoniae DSM 30104]	CP022997.1/0.0/CP022997.1 Klebsiella pneumoniae strain 721005, complete genome	sp|P17315|CIRA_ECOLI/0.0e+00/Colicin I receptor OS=Escherichia coli (strain K12) GN=cirA PE=1 SV=2	kpa:KPNJ1_01763/0.0e+00/Outer membrane channel, Porin superfamily protein; K16089 outer membrane receptor for ferrienterochelin and colicins	Hs20547663/4.4e-79/[R] KOG3101 Esterase D	Unigene1648_All/5.4e-61/TonB dependent receptor	biological_process:GO:0006810//transport;cellular_component:GO:0009279//cell outer membrane;GO:0016021//integral component of membrane;molecular_function:GO:0004872//receptor activity;
[truncated: 1,172 more rows]
