# Supplementary material for: CusS-CusR Two-Component System Mediates Tigecycline Resistance in Carbapenem-Resistant Klebsiella pneumoniae
Source: Front Microbiol. 2020 Jan 28;10:3159. doi: 10.3389/fmicb.2019.03159 (PMC6997431; doi:10.3389/fmicb.2019.03159)
Supplement: DATA SHEET S1 — Transcriptome sequencing results of groups B and C. [file Data_Sheet_1.ZIP › Differential expression genes/datasets/B1-VS-B2.PossionDis_Method.GeneDiffExp.xls]

GeneID	Length	B1-Expression	B2-Expression	log2FoldChange(B2/B1)	FDR	Up/Down-Regulation(B2/B1)	Pvalue	Nr	Nt	Swissprot	KEGG	KOG	Pfam	GO
Unigene654_All	322	0.01	59.84	12.5468944598876	0.000108268300829876	Up	3.07878e-05	BAH62358.1/7.2e-42/cold shock protein [Klebsiella pneumoniae subsp. pneumoniae NTUH-K2044] >EKF79919.1 Cold shock protein [Klebsiella pneumoniae subsp. pneumoniae KpQ3] >CCI78147.1 cspE [Klebsiella pneumoniae subsp. rhinoscleromatis SB3432] >AHM80692.1 Cold shock protein [Klebsiella pneumoniae 30684/NJST258_2] >AHM86328.1 Cold shock protein [Klebsiella pneumoniae 30660/NJST258_1] >CDO13471.1 cspE…	CP022997.1/0.0/CP022997.1 Klebsiella pneumoniae strain 721005, complete genome	sp|P0A975|CSPE_SHIFL/5.3e-33/Cold shock-like protein CspE OS=Shigella flexneri GN=cspE PE=3 SV=2	kps:KPNJ2_03912/1.1e-42/Cold shock protein; K03704 cold shock protein (beta-ribbon, CspA family)	At4g36020/1.2e-13/[J] KOG3070 Predicted RNA-binding protein containing PIN domain and invovled in translation or RNA processing	NA	NA
Unigene2260_All	229	0.01	27.60	11.4304525516655	0.153574195754717	*	0.0768324	WP_088717127.1/3.7e-40/N-acyl homoserine lactonase family protein [Klebsiella variicola] >OWW17331.1 MBL fold metallo-hydrolase [Klebsiella variicola]	CP022997.1/0.0/CP022997.1 Klebsiella pneumoniae strain 721005, complete genome	sp|Q7D3U0|AHLLM_AGRFC/7.8e-31/N-acyl homoserine lactonase AttM OS=Agrobacterium fabrum (strain C58 / ATCC 33970) GN=attM PE=3 SV=3	kpc:KPNIH10_13325/5.5e-41/beta-lactamase; K13075 N-acyl homoserine lactone hydrolase [EC:3.1.1.81]	NA	NA	molecular_function:GO:0016787//hydrolase activity;
Unigene2080_All	221	0.01	14.80	10.5313814605163	0.432489413886384	*	0.282968	ODP90090.1/1.2e-11/glyoxalase [Klebsiella pneumoniae] >OFV52299.1 glyoxalase [Klebsiella pneumoniae] >OGE60907.1 glyoxalase [Klebsiella pneumoniae]	CP022997.1/0.0/CP022997.1 Klebsiella pneumoniae strain 721005, complete genome	NA	kpp:A79E_2524/1.8e-12/Glyoxalase/bleomycin resistance protein/dioxygenase; K01759 lactoylglutathione lyase [EC:4.4.1.5]	NA	NA	molecular_function:GO:0004462//lactoylglutathione lyase activity;GO:0046872//metal ion binding;
Unigene2168_All	387	0.01	13.99	10.4501802471648	0.0875617316129032	*	0.0400356	WP_087759679.1/2.9e-29/nickel-responsive transcriptional regulator NikR [Klebsiella pneumoniae] >AKH01059.1 nickel responsive regulator [Klebsiella pneumoniae] >OVG03725.1 nickel-responsive transcriptional regulator NikR [Klebsiella pneumoniae]	CP022997.1/0.0/CP022997.1 Klebsiella pneumoniae strain 721005, complete genome	sp|B5XTJ9|NIKR_KLEP3/9.3e-32/Nickel-responsive regulator OS=Klebsiella pneumoniae (strain 342) GN=nikR PE=3 SV=1	kpt:VK055_3615/4.4e-30/nikR; nickel-responsive transcriptional regulator NikR; K07722 CopG family transcriptional regulator, nickel-responsive regulator	NA	NA	biological_process:GO:0006351//transcription, DNA-templated;GO:0010045//response to nickel cation;molecular_function:GO:0003677//DNA binding;GO:0003700//DNA binding transcription factor activity;GO:0016151//nickel cation binding;
CL30.Contig1_All	10292	0.01	12.47	10.2842457498297	4.45629186335404e-50	Up	4.23282e-51	AHM80601.1/1.2e-243/TolA protein [Klebsiella pneumoniae 30684/NJST258_2] >AHM86240.1 TolA protein [Klebsiella pneumoniae 30660/NJST258_1]	CP022997.1/0.0/CP022997.1 Klebsiella pneumoniae strain 721005, complete genome	sp|Q09049|CYDA_AZOVI/1.2e-218/Cytochrome bd ubiquinol oxidase subunit 1 OS=Azotobacter vinelandii GN=cydA PE=1 SV=1	kps:KPNJ2_03821/1.9e-244/TolA protein; K03646 colicin import membrane protein	SPAC17C9.03/6.6e-23/[J] KOG0401 Translation initiation factor 4F, ribosome/mRNA-bridging subunit (eIF-4G)	CL30.Contig1_All/1.3e-172/Cytochrome bd terminal oxidase subunit I	NA
Unigene1232_All	308	0.01	8.06	9.65463602852797	0.427097738201247	*	0.282968	WP_048296423.1/2.9e-56/MULTISPECIES: L-sorbose 1-phosphate reductase [Klebsiella] >KMH21496.1 L-sorbose 1-phosphate reductase [Klebsiella quasipneumoniae subsp. quasipneumoniae] >SCW81577.1 Threonine dehydrogenase [Klebsiella sp. NFIX15] >SCX68796.1 Threonine dehydrogenase [Klebsiella sp. NFIX37] >SCX63513.1 Threonine dehydrogenase [Klebsiella sp. NFIX40] >SCZ08762.1 Threonine dehydrogenase [Kleb…	CP022997.1/0.0/CP022997.1 Klebsiella pneumoniae strain 721005, complete genome	sp|P37084|SORE_KLEPN/9.2e-59/L-sorbose 1-phosphate reductase OS=Klebsiella pneumoniae GN=sorE PE=3 SV=1	kph:KPNIH24_01295/4.4e-57/L-sorbose 1-phosphate reductase; K19956 L-sorbose 1-phosphate reductase [EC:1.1.1.-]	NA	Unigene1232_All/1e-06/Alcohol dehydrogenase GroES-like domain	NA
Unigene2255_All	212	0.01	8.05	9.65284497300198	0.670888906705539	*	0.543044	AHM81346.1/4.5e-32/Arabinoside transporter [Klebsiella pneumoniae 30684/NJST258_2] >AHM87019.1 Arabinoside transporter [Klebsiella pneumoniae 30660/NJST258_1]	CP022997.1/0.0/CP022997.1 Klebsiella pneumoniae strain 721005, complete genome	sp|O34368|GUTA_BACSU/2.3e-16/Probable glucitol transport protein GutA OS=Bacillus subtilis (strain 168) GN=gutA PE=3 SV=1	kpg:KPNIH32_04430/6.7e-33/permease; K03292 glycoside/pentoside/hexuronide:cation symporter, GPH family	NA	NA	biological_process:GO:0008643//carbohydrate transport;GO:0006814//sodium ion transport;cellular_component:GO:0016021//integral component of membrane;molecular_function:GO:0005215//transporter activity;
Unigene263_All	1035	0.01	7.88	9.62205181945638	0.00443356653061225	*	0.001538016	WP_004143408.1/3.6e-143/MULTISPECIES: DeoR/GlpR transcriptional regulator [Enterobacteriaceae] >YP_005226943.1 DeoR transcriptional regulator [Klebsiella pneumoniae subsp. pneumoniae HS11286] >ABR77132.1 putative bacterial regulatory protein, DeoR [Klebsiella pneumoniae subsp. pneumoniae MGH 78578] >BAH63413.1 putative DeoR-family bacterial regulatory protein [Klebsiella pneumoniae subsp. pneumon…	CP022997.1/0.0/CP022997.1 Klebsiella pneumoniae strain 721005, complete genome	sp|O05261|YULB_BACSU/5.3e-34/Uncharacterized HTH-type transcriptional regulator YulB OS=Bacillus subtilis (strain 168) GN=yulB PE=4 SV=1	kpb:FH42_04525/5.5e-144/alkaline phosphatase; K02430 DeoR family transcriptional regulator, L-fucose operon activator	NA	Unigene263_All/2.2e-40/DeoR C terminal sensor domain	biological_process:GO:0006351//transcription, DNA-templated;cellular_component:GO:0005622//intracellular;molecular_function:GO:0003677//DNA binding;GO:0003700//DNA binding transcription factor activity;
Unigene1019_All	607	0.01	7.50	9.55074678538324	0.0874488943298969	*	0.0400356	OIV67987.1/3.3e-88/peptidase M20 [Klebsiella pneumoniae]	CP022997.1/0.0/CP022997.1 Klebsiella pneumoniae strain 721005, complete genome	sp|O50173|IAAH_ENTAG/1.0e-69/Indole-3-acetyl-aspartic acid hydrolase OS=Enterobacter agglomerans GN=iaaH PE=1 SV=3	kpj:N559_2791/5.0e-89/aminobenzoyl-glutamate utilization protein; K12940 aminobenzoyl-glutamate utilization protein A	NA	Unigene1019_All/0.00028/Peptidase family M20/M25/M40	NA
Unigene1767_All	221	0.01	7.40	9.53138146051631	0.673835710102489	*	0.543044	WP_021313148.1/3.3e-30/hypothetical protein [Klebsiella pneumoniae] >ESL16013.1 hypothetical protein L478_05338 [Klebsiella pneumoniae BIDMC 41] >ESL60379.1 hypothetical protein L457_05027 [Klebsiella pneumoniae BIDMC 21] >EWC99796.1 hypothetical protein X657_5182 [Klebsiella pneumoniae NB60] >EWD87237.1 hypothetical protein P815_05091 [Klebsiella pneumoniae BIDMC 53] >EWE18542.1 hypothetical pro…	MF133442.1/0.0/MF133442.1 Klebsiella pneumoniae strain 11219 plasmid p11219-CTXM, complete sequence	NA	eclx:LI66_23570/2.5e-14/DNA modification methylase	NA	NA	molecular_function:GO:0008168//methyltransferase activity;
Unigene2159_All	446	0.01	6.82	9.41362792902417	0.263634721518987	*	0.1474488	WP_073578766.1/1.0e-73/type II secretion system protein GspD [Klebsiella pneumoniae] >APM60933.1 type II secretion system protein GspD [Klebsiella pneumoniae]	CP022997.1/0.0/CP022997.1 Klebsiella pneumoniae strain 721005, complete genome	sp|P15644|GSPD_KLEPN/3.2e-68/Type II secretion system protein D OS=Klebsiella pneumoniae GN=pulD PE=1 SV=1	kpw:KPNIH30_04680/1.5e-74/general secretion pathway protein GspD; K02453 general secretion pathway protein D	NA	Unigene2159_All/5.6e-31/Bacterial type II and III secretion system protein	NA
Unigene1790_All	232	0.01	6.73	9.39446269461032	0.682327338769459	*	0.543044	WP_075394891.1/6.8e-34/MFS transporter [Klebsiella pneumoniae] >APS96622.1 MFS transporter [Klebsiella pneumoniae]	CP022997.1/0.0/CP022997.1 Klebsiella pneumoniae strain 721005, complete genome	sp|B5QU11|NEPI_SALEP/1.2e-15/Purine ribonucleoside efflux pump NepI OS=Salmonella enteritidis PT4 (strain P125109) GN=nepI PE=3 SV=1	kpq:KPR0928_12940/1.0e-34/major facilitator transporter	NA	NA	NA
Unigene962_All	775	0.01	6.64	9.37503943134693	0.0484389205479452	*	0.0208616	WP_076750781.1/4.2e-120/TetR/AcrR family transcriptional regulator, partial [Klebsiella pneumoniae] >OMI92369.1 TetR family transcriptional regulator, partial [Klebsiella pneumoniae]	CP022997.1/0.0/CP022997.1 Klebsiella pneumoniae strain 721005, complete genome	NA	kpp:A79E_0072/7.8e-119/Transcriptional regulator RutR of pyrimidine catabolism (TetR family)	NA	Unigene962_All/4.8e-13/Bacterial regulatory proteins, tetR family	biological_process:GO:0006355//regulation of transcription, DNA-templated;GO:0006351//transcription, DNA-templated;molecular_function:GO:0003677//DNA binding;
Unigene1217_All	350	0.01	6.54	9.35314682549808	0.431710855085509	*	0.282968	ESB02737.1/1.8e-30/S-type Pyocin [Klebsiella pneumoniae 909957]	CP022997.1/0.0/CP022997.1 Klebsiella pneumoniae strain 721005, complete genome	NA	kps:KPNJ2_02126/2.8e-31/Hypothetical protein	NA	NA	NA
Unigene2138_All	236	0.01	6.51	9.34651373316563	0.672850570175439	*	0.543044	CDK93228.1/9.7e-36/Cation efflux system protein [Klebsiella pneumoniae IS33]	CP022997.1/0.0/CP022997.1 Klebsiella pneumoniae strain 721005, complete genome	NA	kpb:FH42_06825/1.5e-36/multidrug transporter	NA	NA	cellular_component:GO:0016021//integral component of membrane;molecular_function:GO:0005215//transporter activity;
Unigene533_All	237	0.01	6.45	9.33315535031062	0.659827655913979	*	0.543044	WP_028690967.1/1.8e-34/MULTISPECIES: hypothetical protein [Proteobacteria] >KDD55599.1 hypothetical protein L533_5538 [Bordetella bronchiseptica OSU553] >KDF35280.1 hypothetical protein AE41_03868 [Enterobacter cloacae BIDMC 66] >KGE67994.1 hypothetical protein K814_0110170 [Pseudomonas fluorescens LMG 5329] >CUI64648.1 Uncharacterised protein [Achromobacter sp. 2789STDY5608617] >CUK06233.1 Uncha…	CP021775.1/0.0/CP021775.1 Pseudomonas aeruginosa strain Pa58, complete genome	NA	paeb:NCGM1900_3586/8.0e-35/hypothetical protein	NA	NA	molecular_function:GO:0004713//protein tyrosine kinase activity;
Unigene2146_All	240	0.01	6.30	9.29920801838728	0.657471128571429	*	0.543044	ONG13451.1/3.1e-37/hypothetical protein BXT92_04370 [Klebsiella pneumoniae]	CP022997.1/0.0/CP022997.1 Klebsiella pneumoniae strain 721005, complete genome	sp|P37415|YTL2_SALTY/2.9e-23/Recombination-promoting nuclease pSLT051 OS=Salmonella typhimurium (strain LT2 / SGSC1412 / ATCC 700720) GN=PSLT051 PE=3 SV=1	kpm:KPHS_37230/4.7e-38/putative transposase, YhgA-like protein	NA	NA	NA
Unigene2007_All	241	0.01	6.25	9.28771237954945	0.656533223965763	*	0.543044	NA	NA	NA	NA	NA	NA	NA
Unigene1533_All	479	0.01	6.17	9.26912667914942	0.262527012605042	*	0.1474488	WP_087835442.1/1.3e-79/hypothetical protein [Klebsiella pneumoniae] >OWA70456.1 hypothetical protein BV308_11850 [Klebsiella pneumoniae]	CP022997.1/0.0/CP022997.1 Klebsiella pneumoniae strain 721005, complete genome	sp|P37056|YAEF_ECOLI/3.7e-46/Probable lipoprotein peptidase YaeF OS=Escherichia coli (strain K12) GN=yaeF PE=3 SV=3	kph:KPNIH24_04710/2.0e-80/hypothetical protein	NA	Unigene1533_All/1.3e-09/Permuted papain-like amidase enzyme, YaeF/YiiX, C92 family	NA
Unigene687_All	394	0.01	5.45	9.09011241966429	0.430548258527828	*	0.282968	AQT28322.1/2.1e-67/type IV secretion system protein virB1 [Klebsiella pneumoniae]	CP022997.1/0.0/CP022997.1 Klebsiella pneumoniae strain 721005, complete genome	sp|Q2YIT5|VIRB1_BRUA2/1.2e-13/Type IV secretion system protein virB1 OS=Brucella abortus (strain 2308) GN=virB1 PE=3 SV=1	kpp:A79E_1696/2.1e-64/verB1; VirB1; K03194 type IV secretion system protein VirB1	NA	Unigene687_All/2.6e-15/Transglycosylase SLT domain	NA
Unigene322_All	656	0.01	5.44	9.08746284125034	0.153393307420495	*	0.0768324	EJJ40641.1/3.5e-83/putative epimerase/isomerase [Klebsiella pneumoniae subsp. pneumoniae KPNIH2] >EJJ44927.1 putative epimerase/isomerase [Klebsiella pneumoniae subsp. pneumoniae KPNIH4] >EJJ56000.1 putative epimerase/isomerase [Klebsiella pneumoniae subsp. pneumoniae KPNIH6] >EJJ57511.1 putative epimerase/isomerase [Klebsiella pneumoniae subsp. pneumoniae KPNIH5] >EJJ62267.1 putative epimerase/i…	CP022997.1/0.0/CP022997.1 Klebsiella pneumoniae strain 721005, complete genome	sp|Q46891|OTNI_ECOLI/2.1e-52/2-oxo-tetronate isomerase OS=Escherichia coli (strain K12) GN=otnI PE=1 SV=1	kpw:KPNIH30_13045/5.3e-84/hydroxypyruvate isomerase; K22131 2-dehydrotetronate isomerase [EC:5.3.1.35]	Hs13654272/1.1e-29/[G] KOG4518 Hydroxypyruvate isomerase	Unigene322_All/9.7e-16/Xylose isomerase-like TIM barrel	molecular_function:GO:0016853//isomerase activity;GO:0008903//hydroxypyruvate isomerase activity;
Unigene1008_All	400	0.01	5.33	9.05799172275918	0.434054986425339	*	0.282968	SLQ89159.1/2.5e-36/lipoprotein [Klebsiella pneumoniae]	CP022997.1/0.0/CP022997.1 Klebsiella pneumoniae strain 721005, complete genome	NA	kpo:KPN2242_09805/7.3e-28/lipoprotein	NA	NA	NA
Unigene1724_All	268	0.01	5.13	9.00281501560705	0.668452854030501	*	0.543044	CDQ52885.1/3.1e-38/zapA [Klebsiella pneumoniae]	CP022997.1/0.0/CP022997.1 Klebsiella pneumoniae strain 721005, complete genome	sp|A6TDS2|ZAPA_KLEP7/3.5e-22/Cell division protein ZapA OS=Klebsiella pneumoniae subsp. pneumoniae (strain ATCC 700721 / MGH 78578) GN=zapA PE=3 SV=1	paq:PAGR_g0888/1.5e-21/Cell division protein zapA; K09888 cell division protein ZapA	NA	NA	NA
CL41.Contig1_All	482	0.01	5.00	8.96578428466209	0.435236624319419	*	0.282968	WP_080383444.1/3.9e-31/hypothetical protein [Chlamydia trachomatis]	NA	sp|Q5FGW5|NUOH_EHRRG/1.8e-21/NADH-quinone oxidoreductase subunit H OS=Ehrlichia ruminantium (strain Gardel) GN=nuoH PE=3 SV=1	afi:Acife_2547/7.9e-21/NAD(P)H-quinone oxidoreductase subunit 1; K00337 NADH-quinone oxidoreductase subunit H [EC:1.6.5.3]	HsMi006/2.5e-58/[C] KOG4770 NADH dehydrogenase subunit 1	NA	NA
Unigene1390_All	273	0.01	4.97	8.95710204156229	0.669912358078603	*	0.543044	WP_004210076.1/1.4e-41/nitrate/sulfonate/bicarbonate ABC transporter ATP-binding protein [Klebsiella pneumoniae] >EMB12708.1 putative ABC transporter ATP-binding protein [Klebsiella pneumoniae hvKP1] >AGX38211.1 putrescine/spermidine ABC transporter ATP-binding protein [Klebsiella pneumoniae CG43] >ESM02657.1 NitT/TauT family transport system ATP-binding protein [Klebsiella pneumoniae UCICRE 6] >…	CP023134.1/0.0/CP023134.1 Klebsiella pneumoniae subsp. pneumoniae strain KpvK54, complete genome	sp|Q65M64|SSUB_BACLD/1.5e-12/Aliphatic sulfonates import ATP-binding protein SsuB OS=Bacillus licheniformis (strain ATCC 14580 / DSM 13 / JCM 2505 / NBRC 12200 / NCIMB 9375 / NRRL NRS-1264 / Gibson 46) GN=ssuB PE=3 SV=1	kpi:D364_10505/2.1e-42/potG; putrescine/spermidine ABC transporter ATP-binding protein; K02049 NitT/TauT family transport system ATP-binding protein	NA	NA	molecular_function:GO:0005524//ATP binding;GO:0016887//ATPase activity;
Unigene878_All	427	0.01	4.84	8.91886323727459	0.429776666666667	*	0.282968	OJS62786.1/3.7e-70/enterobacterial common antigen polymerase, partial [Escherichia coli]	CP022997.1/0.0/CP022997.1 Klebsiella pneumoniae strain 721005, complete genome	sp|A8ACU6|WZYE_CITK8/5.2e-60/Probable ECA polymerase OS=Citrobacter koseri (strain ATCC BAA-895 / CDC 4225-83 / SGSC4696) GN=wzyE PE=3 SV=1	kpw:KPNIH30_00760/5.6e-71/common antigen polymerase; K02853 enterobacterial common antigen polymerase [EC:2.4.1.-]	NA	Unigene878_All/4.7e-55/WzyE protein, O-antigen assembly polymerase	biological_process:GO:0009246//enterobacterial common antigen biosynthetic process;cellular_component:GO:0005887//integral component of plasma membrane;molecular_function:GO:0016757//transferase activity, transferring glycosyl groups;
Unigene348_All	436	0.01	4.70	8.876516946565	0.42824175	*	0.282968	WP_073553773.1/2.0e-74/MFS transporter [Klebsiella pneumoniae] >OSV86282.1 aromatic acid/H+ symport family MFS transporter [Klebsiella pneumoniae] >OSV97443.1 aromatic acid/H+ symport family MFS transporter [Klebsiella pneumoniae]	CP022997.1/0.0/CP022997.1 Klebsiella pneumoniae strain 721005, complete genome	sp|E8ZB61|GALT_PSEPU/1.9e-46/Gallate transporter OS=Pseudomonas putida GN=galT PE=3 SV=1	kpi:D364_20715/3.0e-75/4-hydroxybenzoate transporter	7291713/2.4e-12/[R] KOG0253 Synaptic vesicle transporter SV2 (major facilitator superfamily)	Unigene348_All/1.1e-31/Major Facilitator Superfamily	NA
Unigene514_All	437	0.01	4.68	8.8703647195834	0.427478395721925	*	0.282968	WP_077871635.1/1.8e-75/P-type conjugative transfer protein VirB9 [Escherichia coli]	CP022997.1/0.0/CP022997.1 Klebsiella pneumoniae strain 721005, complete genome	sp|Q8YDZ1|VIRB9_BRUME/2.3e-15/Type IV secretion system protein virB9 OS=Brucella melitensis biotype 1 (strain 16M / ATCC 23456 / NCTC 10094) GN=virB9 PE=3 SV=2	ypm:YP_pCRY14/7.8e-76/virB9; type IV secretory pathway VirB9 component; K03204 type IV secretion system protein VirB9	NA	Unigene514_All/2.7e-22/Conjugal transfer protein	NA
Unigene149_All	593	0.01	4.64	8.85798099512757	0.261428573221757	*	0.1474488	OKB40005.1/8.0e-111/outer membrane receptor protein [Klebsiella pneumoniae]	CP022997.1/0.0/CP022997.1 Klebsiella pneumoniae strain 721005, complete genome	sp|P05825|FEPA_ECOLI/7.2e-84/Ferrienterobactin receptor OS=Escherichia coli (strain K12) GN=fepA PE=1 SV=2	kpm:KPHS_02860/1.2e-111/outer membrane ferric enterobactin receptor; K19611 ferric enterobactin receptor	NA	Unigene149_All/7.6e-26/TonB dependent receptor	NA
Unigene505_All	292	0.01	4.41	8.78463484555752	0.664591754512635	*	0.543044	WP_004150152.1/1.1e-23/MULTISPECIES: Hok/Gef family protein [Enterobacterales] >ABR79307.1 putative hok/gef cell toxic protein [Klebsiella pneumoniae subsp. pneumoniae MGH 78578] >BAH65700.1 putative hok/gef cell toxic protein [Klebsiella pneumoniae subsp. pneumoniae NTUH-K2044] >EHL92163.1 hypothetical protein HMPREF1024_02874 [Klebsiella sp. 4_1_44FAA] >EJK89475.1 small toxic polypeptide [Klebs…	CP022997.1/0.0/CP022997.1 Klebsiella pneumoniae strain 721005, complete genome	sp|P37305|HOKA_ECOLI/7.3e-13/Protein HokA OS=Escherichia coli (strain K12) GN=hokA PE=1 SV=1	kps:KPNJ2_00200/1.6e-24/Hok/gef family protein; K18920 protein HokA	NA	NA	NA
Unigene651_All	1109	0.01	4.37	8.7714894695006	0.048505366255144	*	0.0208616	KUF51520.1/2.1e-189/hypothetical protein AOT21_05299 [Klebsiella pneumoniae]	CP022997.1/0.0/CP022997.1 Klebsiella pneumoniae strain 721005, complete genome	NA	kps:KPNJ2_04850/7.1e-182/HNH endonuclease family protein; K07454 putative restriction endonuclease	NA	Unigene651_All/1.5e-08/HNH endonuclease	NA
Unigene2284_All	295	0.01	4.33	8.75822321472672	0.661725075485262	*	0.543044	WP_017512401.1/3.1e-39/MULTISPECIES: hypothetical protein [Proteobacteria] >KDD63731.1 hypothetical protein L533_5634 [Bordetella bronchiseptica OSU553] >KDF35266.1 hypothetical protein AE41_03854 [Enterobacter cloacae BIDMC 66] >KGE68008.1 hypothetical protein K814_0110240 [Pseudomonas fluorescens LMG 5329] >CUI64890.1 Uncharacterised protein [Achromobacter sp. 2789STDY5608617] >CUK06124.1 Uncha…	CP021775.1/0.0/CP021775.1 Pseudomonas aeruginosa strain Pa58, complete genome	NA	bpt:Bpet1046/1.2e-38/conserved hypothetical protein	NA	NA	NA
Unigene1009_All	626	0.01	4.33	8.75822321472672	0.261702320418848	*	0.1474488	BAH64066.1/2.8e-114/division-specific transpeptidase [Klebsiella pneumoniae subsp. pneumoniae NTUH-K2044] >AHM78830.1 Peptidoglycan glycosyltransferase [Klebsiella pneumoniae 30684/NJST258_2] >AHM84493.1 Peptidoglycan glycosyltransferase [Klebsiella pneumoniae 30660/NJST258_1]	CP022997.1/0.0/CP022997.1 Klebsiella pneumoniae strain 721005, complete genome	sp|P0AD69|FTSI_ECO57/7.9e-65/Peptidoglycan D,D-transpeptidase FtsI OS=Escherichia coli O157:H7 GN=ftsI PE=3 SV=1	kpu:KP1_3464/4.2e-115/division-specific transpeptidase; K03587 cell division protein FtsI (penicillin-binding protein 3) [EC:3.4.16.4]	NA	Unigene1009_All/2.7e-15/Penicillin-binding Protein dimerisation domain	molecular_function:GO:0008658//penicillin binding;
Unigene854_All	465	0.01	4.29	8.74483383749955	0.43366253164557	*	0.282968	WP_071552176.1/1.2e-34/PTS system, cellobiose-specific IIC component [Klebsiella pneumoniae] >OKN19490.1 PTS system, cellobiose-specific IIC component [Klebsiella pneumoniae] >OUG93081.1 PTS system, cellobiose-specific IIC component [Klebsiella pneumoniae]	CP022997.1/0.0/CP022997.1 Klebsiella pneumoniae strain 721005, complete genome	sp|P46317|PTJC_BACSU/1.6e-17/Lichenan permease IIC component OS=Bacillus subtilis (strain 168) GN=licC PE=2 SV=1	kph:KPNIH24_02560/1.9e-35/oligo-beta-mannoside permease IIC protein; K02761 PTS system, cellobiose-specific IIC component	NA	NA	NA
Unigene1756_All	303	0.01	4.14	8.69348695749933	0.681821911111111	*	0.543044	CDO13585.1/7.5e-49/unnamed protein product [Klebsiella pneumoniae]	CP022882.1/0.0/CP022882.1 Klebsiella pneumoniae strain 911021, complete genome	NA	kpm:KPHS_16130/2.7e-19/hypothetical protein	NA	NA	NA
Unigene168_All	486	0.01	4.03	8.65463602852797	0.429007835420394	*	0.282968	OKB40411.1/1.2e-77/L-fucose:H+ symporter permease [Klebsiella pneumoniae]	CP022997.1/0.0/CP022997.1 Klebsiella pneumoniae strain 721005, complete genome	sp|P11551|FUCP_ECOLI/7.1e-21/L-fucose-proton symporter OS=Escherichia coli (strain K12) GN=fucP PE=1 SV=3	kpz:KPNIH27_12795/1.9e-78/fucose permease; K02429 MFS transporter, FHS family, L-fucose permease	NA	Unigene168_All/0.0002/Major Facilitator Superfamily	cellular_component:GO:0016021//integral component of membrane;molecular_function:GO:0015150//fucose transmembrane transporter activity;
Unigene1800_All	309	0.01	4.01	8.64745842645492	0.680310110864745	*	0.543044	WP_046881741.1/1.0e-48/MULTISPECIES: ABC transporter permease [Klebsiella] >KKY87044.1 ABC transporter permease [Klebsiella pneumoniae] >SBI13697.1 dipeptide transport system permease DppB [Klebsiella pneumoniae] >SAT62537.1 dipeptide transport system permease DppB [Klebsiella pneumoniae] >SBZ45001.1 dipeptide transport system permease DppB [Klebsiella pneumoniae] >SLQ87905.1 dipeptide transport …	CP022997.1/0.0/CP022997.1 Klebsiella pneumoniae strain 721005, complete genome	sp|P77308|DDPB_ECOLI/1.8e-14/Probable D,D-dipeptide transport system permease protein DdpB OS=Escherichia coli (strain K12) GN=ddpB PE=1 SV=1	kpe:KPK_1628/1.5e-49/ABC transporter, permease protein; K02033 peptide/nickel transport system permease protein	NA	NA	biological_process:GO:0006810//transport;cellular_component:GO:0016021//integral component of membrane;GO:0005886//plasma membrane;
Unigene1229_All	490	0.01	3.99	8.64024493622235	0.433270785907859	*	0.282968	WP_073901703.1/1.9e-81/phosphonoacetaldehyde hydrolase [Klebsiella pneumoniae] >OKO61882.1 phosphonoacetaldehyde hydrolase [Klebsiella pneumoniae] >ONG08092.1 phosphonoacetaldehyde hydrolase [Klebsiella pneumoniae] >OUM17159.1 phosphonoacetaldehyde hydrolase [Klebsiella pneumoniae] >OXV21852.1 phosphonoacetaldehyde hydrolase [Klebsiella pneumoniae]	CP022997.1/0.0/CP022997.1 Klebsiella pneumoniae strain 721005, complete genome	sp|A6TFW3|PHNX_KLEP7/5.9e-84/Phosphonoacetaldehyde hydrolase OS=Klebsiella pneumoniae subsp. pneumoniae (strain ATCC 700721 / MGH 78578) GN=phnX PE=3 SV=1	kpn:KPN_04064/2.8e-82/phnX; 2-aminoethylphosphonate transport; K05306 phosphonoacetaldehyde hydrolase [EC:3.11.1.1]	NA	Unigene1229_All/0.15/Adaptin AP4 complex epsilon appendage platform	biological_process:GO:0019700//organic phosphonate catabolic process;molecular_function:GO:0000287//magnesium ion binding;GO:0050194//phosphonoacetaldehyde hydrolase activity;GO:0016787//hydrolase activity;
Unigene1765_All	313	0.01	3.92	8.61470984411521	0.659355	*	0.543044	WP_073511295.1/1.0e-48/nitrogen assimilation transcriptional regulator [Klebsiella pneumoniae] >OKB49728.1 nitrogen assimilation transcriptional regulator [Klebsiella pneumoniae]	CP022997.1/0.0/CP022997.1 Klebsiella pneumoniae strain 721005, complete genome	sp|Q08597|NAC_KLEAE/3.2e-51/Nitrogen assimilation regulatory protein nac OS=Klebsiella aerogenes GN=nac PE=4 SV=1	kpg:KPNIH32_17425/1.5e-49/nitrogen assimilation transcriptional regulator; K19338 LysR family transcriptional regulator, nitrogen assimilation regulatory protein	NA	Unigene1765_All/2e-22/Bacterial regulatory helix-turn-helix protein, lysR family	NA
Unigene1328_All	678	0.01	3.91	8.61102479730735	0.262251538300105	*	0.1474488	AOZ86919.1/5.6e-68/hypothetical protein A7K74_3 (plasmid) [Klebsiella pneumoniae subsp. pneumoniae]	MF437312.1/0.0/MF437312.1 Klebsiella pneumoniae strain CR-HvKP4 plasmid pKPC-CR-HvKP4, complete sequence	NA	koe:A225_NDM1p0565/1.3e-64/hypothetical protein	NA	Unigene1328_All/0.0069/Inhibitor of apoptosis-promoting Bax1	cellular_component:GO:0016021//integral component of membrane;
Unigene2200_All	323	0.01	3.72	8.53915881110803	0.674329362637363	*	0.543044	WP_077266428.1/2.0e-52/type VI secretion system lipoprotein TssJ [Klebsiella pneumoniae]	CP022997.1/0.0/CP022997.1 Klebsiella pneumoniae strain 721005, complete genome	NA	kpt:VK055_0201/3.1e-53/sciN2; type VI secretion lipofamily protein; K11906 type VI secretion system protein VasD	NA	Unigene2200_All/9.9e-26/Type VI secretion lipoprotein, VasD, EvfM, TssJ, VC_A0113	NA
Unigene1851_All	327	0.01	3.65	8.51175265376738	0.670400276766205	*	0.543044	WP_047718915.1/4.0e-56/3-(3-hydroxyphenyl)propionate hydroxylase [Klebsiella pneumoniae] >AKL31360.1 3-(3-hydroxyphenyl)propionate hydroxylase [Klebsiella pneumoniae] >ALR27380.1 3-(3-hydroxyphenyl)propionate hydroxylase [Klebsiella pneumoniae] >SLW72635.1 3-(3-hydroxyphenyl)propionate hydroxylase [Klebsiella pneumoniae] >SLZ06135.1 3-(3-hydroxyphenyl)propionate hydroxylase [Klebsiella pneumoniae…	CP022997.1/0.0/CP022997.1 Klebsiella pneumoniae strain 721005, complete genome	sp|A6TAC9|MHPA_KLEP7/1.3e-58/3-(3-hydroxy-phenyl)propionate/3-hydroxycinnamic acid hydroxylase OS=Klebsiella pneumoniae subsp. pneumoniae (strain ATCC 700721 / MGH 78578) GN=mhpA PE=3 SV=1	kpn:KPN_02122/6.1e-57/mhpA; 3-(3-hydroxyphenyl)propionate hydroxylase; K05712 3-(3-hydroxy-phenyl)propionate hydroxylase [EC:1.14.13.127]	NA	Unigene1851_All/4.5e-12/FAD binding domain	biological_process:GO:0019622//3-(3-hydroxy)phenylpropionate catabolic process;GO:0019380//3-phenylpropionate catabolic process;molecular_function:GO:0008688//3-(3-hydroxyphenyl)propionate hydroxylase activity;GO:0071949//FAD binding;
Unigene171_All	340	0.01	3.42	8.4178525148859	0.661249698275862	*	0.543044	WP_074423540.1/1.2e-58/aldo/keto reductase [Klebsiella pneumoniae]	CP022997.1/0.0/CP022997.1 Klebsiella pneumoniae strain 721005, complete genome	sp|P77735|YAJO_ECOLI/6.0e-27/Uncharacterized oxidoreductase YajO OS=Escherichia coli (strain K12) GN=yajO PE=3 SV=2	kpm:KPHS_26550/1.8e-59/oxidoreductase	SPAC977.14c/4.8e-24/[C] KOG1575 Voltage-gated shaker-like K+ channel, subunit beta/KCNAB	Unigene171_All/9.6e-15/Aldo/keto reductase family	molecular_function:GO:0016491//oxidoreductase activity;
Unigene516_All	346	0.01	3.33	8.37937836707126	0.65513137366548	*	0.543044	WP_014342175.1/6.8e-54/hypothetical protein [Klebsiella pneumoniae] >YP_005220930.1 hypothetical protein (plasmid) [Klebsiella pneumoniae subsp. pneumoniae HS11286] >AEW92031.1 hypothetical protein KPHS_p101230 (plasmid) [Klebsiella pneumoniae subsp. pneumoniae HS11286] >ESN46563.1 hypothetical protein L363_05227 [Klebsiella pneumoniae MGH 17] >SAV45075.1 Uncharacterised protein [Klebsiella pneum…	CP021962.1/0.0/CP021962.1 Klebsiella pneumoniae strain AR_0139 plasmid tig00000008, complete sequence	NA	kpm:KPHS_p101230/1.0e-54/hypothetical protein	NA	NA	NA
Unigene793_All	989	0.01	3.32	8.37503943134692	0.153937255319149	*	0.0768324	WP_004151801.1/8.7e-171/MULTISPECIES: aminoimidazole riboside kinase [Klebsiella] >YP_005225627.1 fructokinase [Klebsiella pneumoniae subsp. pneumoniae HS11286] >AEW60025.1 fructokinase [Klebsiella pneumoniae subsp. pneumoniae HS11286] >EJJ34503.1 aminoimidazole riboside kinase [Klebsiella pneumoniae subsp. pneumoniae KPNIH4] >EJJ37440.1 aminoimidazole riboside kinase [Klebsiella pneumoniae subsp…	CP022997.1/0.0/CP022997.1 Klebsiella pneumoniae strain 721005, complete genome	sp|P26420|SCRK_KLEPN/3.4e-171/Fructokinase OS=Klebsiella pneumoniae GN=scrK PE=1 SV=1	ear:CCG30809/3.6e-137/Fructokinase (EC 2.7.1.4); K00847 fructokinase [EC:2.7.1.4]	At5g51830/3.9e-50/[G] KOG2855 Ribokinase	Unigene793_All/8.4e-75/pfkB family carbohydrate kinase	molecular_function:GO:0016301//kinase activity;GO:0008865//fructokinase activity;GO:0016773//phosphotransferase activity, alcohol group as acceptor;
Unigene1764_All	353	0.01	3.23	8.33539035469392	0.660775003589375	*	0.543044	WP_073557808.1/2.4e-46/amidohydrolase [Klebsiella pneumoniae] >APM44044.1 amidohydrolase [Klebsiella pneumoniae] >OMJ03306.1 amidohydrolase [Klebsiella pneumoniae]	CP022997.1/0.0/CP022997.1 Klebsiella pneumoniae strain 721005, complete genome	sp|P76052|ABGB_ECOLI/1.3e-32/p-aminobenzoyl-glutamate hydrolase subunit B OS=Escherichia coli (strain K12) GN=abgB PE=1 SV=1	kpj:N559_2792/3.6e-47/aminobenzoyl-glutamate utilization protein; K12941 aminobenzoyl-glutamate utilization protein B	NA	NA	biological_process:GO:0008152//metabolic process;molecular_function:GO:0016787//hydrolase activity;
Unigene717_All	358	0.01	3.16	8.3037807481771	0.666516712527154	*	0.543044	WP_032423606.1/3.6e-58/nickel ABC transporter permease subunit NikB [Klebsiella pneumoniae] >EZR11186.1 nickel transport system permease nikB [Klebsiella pneumoniae UCI 60]	CP022997.1/0.0/CP022997.1 Klebsiella pneumoniae strain 721005, complete genome	sp|P33591|NIKB_ECOLI/8.0e-54/Nickel transport system permease protein NikB OS=Escherichia coli (strain K12) GN=nikB PE=1 SV=2	kpm:KPHS_50060/5.5e-59/nickel transporter permease NikB; K15585 nickel transport system permease protein	NA	Unigene717_All/0.1/Domain of unknown function (DUF4259)	cellular_component:GO:0016021//integral component of membrane;GO:0005886//plasma membrane;molecular_function:GO:0015099//nickel cation transmembrane transporter activity;
Unigene970_All	821	0.01	3.10	8.27612440527424	0.261976641509434	*	0.1474488	OZV66125.1/7.1e-33/hypothetical protein CA834_14535, partial [Winogradskyella sp. WNB302]	NA	NA	NA	NA	NA	NA
Unigene143_All	612	0.01	2.97	8.21431912080077	0.430162116591928	*	0.282968	KTG70390.1/7.9e-37/hypothetical protein K41_14100, partial [Klebsiella pneumoniae]	CP022997.1/0.0/CP022997.1 Klebsiella pneumoniae strain 721005, complete genome	NA	kpq:KPR0928_02845/1.5e-32/DNA primase; K06919 putative DNA primase/helicase	NA	NA	NA
Unigene2186_All	628	0.01	2.87	8.16490692667569	0.430935094339623	*	0.282968	WP_048255167.1/1.3e-106/diol dehydratase reactivase subunit alpha [Klebsiella pneumoniae] >KLZ65639.1 diol dehydratase-reactivating factor alpha subunit [Klebsiella pneumoniae] >SAX55344.1 propanediol dehydratase reactivation factor large subunit [Klebsiella pneumoniae] >OUH67920.1 diol dehydratase-reactivating factor alpha subunit [Klebsiella pneumoniae]	CP022997.1/0.0/CP022997.1 Klebsiella pneumoniae strain 721005, complete genome	sp|O68195|DDRFA_KLEOK/1.2e-100/Diol dehydratase-reactivating factor alpha subunit OS=Klebsiella oxytoca (strain ATCC 8724 / DSM 4798 / JCM 20051 / NBRC 3318 / NRRL B-199 / KCTC 1686) GN=ddrA PE=1 SV=1	kpo:KPN2242_18990/1.9e-107/propanediol dehydratase reactivation protein	NA	Unigene2186_All/1e-91/Diol dehydratase reactivase ATPase-like domain	NA
Unigene337_All	631	0.01	2.86	8.15987133677839	0.429391906893465	*	0.282968	WP_004200008.1/4.6e-64/EamA-like transporter family protein [Klebsiella pneumoniae] >YP_005227073.1 hypothetical protein KPHS_27730 [Klebsiella pneumoniae subsp. pneumoniae HS11286] >AEW61471.1 hypothetical protein KPHS_27730 [Klebsiella pneumoniae subsp. pneumoniae HS11286] >EMR21519.1 hypothetical protein G000_10428 [Klebsiella pneumoniae ATCC BAA-2146] >CDK65833.1 FIG073159: hypothetical prote…	CP022997.1/0.0/CP022997.1 Klebsiella pneumoniae strain 721005, complete genome	NA	kpb:FH42_05130/6.9e-65/hypothetical protein; K09936 bacterial/archaeal transporter family-2 protein	NA	Unigene337_All/2e-29/Putative inner membrane exporter, YdcZ	cellular_component:GO:0016021//integral component of membrane;
Unigene1407_All	382	0.01	2.85	8.1548181090521	0.672359079620161	*	0.543044	EYB80637.1/4.1e-52/hypothetical protein KPB2_5486 [Klebsiella pneumoniae Kb677]	CP022692.1/0.0/CP022692.1 Klebsiella pneumoniae subsp. pneumoniae strain AUSMDU00008079 plasmid pAUSMDU8079-1, complete sequence	sp|P41066|TRAK1_ECOLI/7.0e-24/TraK lipoprotein OS=Escherichia coli (strain K12) GN=traK PE=3 SV=1	kpne:KU54_00675/1.2e-40/conjugal transfer protein TraK; K12066 conjugal transfer pilus assembly protein TraK	NA	NA	NA
Unigene430_All	636	0.01	2.83	8.14465824283188	0.434448152173913	*	0.282968	AHM79963.1/2.4e-113/hypothetical protein KPNJ2_03183 [Klebsiella pneumoniae 30684/NJST258_2] >AHM85597.1 hypothetical protein KPNJ1_03191 [Klebsiella pneumoniae 30660/NJST258_1] >CDQ55729.1 licH [Klebsiella pneumoniae]	CP022997.1/0.0/CP022997.1 Klebsiella pneumoniae strain 721005, complete genome	sp|P46320|LICH_BACSU/3.4e-63/Probable 6-phospho-beta-glucosidase OS=Bacillus subtilis (strain 168) GN=licH PE=2 SV=1	kph:KPNIH24_17135/1.2e-104/diacetylchitobiose-6-phosphate hydrolase; K01222 6-phospho-beta-glucosidase [EC:3.2.1.86]	NA	Unigene430_All/1.5e-61/Family 4 glycosyl hydrolase	NA
Unigene639_All	404	0.01	2.62	8.03342300153745	0.665071950867052	*	0.543044	EWD47639.1/1.3e-35/branched-chain amino acid transport system ATP-binding protein [Klebsiella pneumoniae UCI 26] >SLW58998.1 branched chain amino acid ABC transporter ATPase [Klebsiella pneumoniae] >SLR77021.1 branched chain amino acid ABC transporter ATPase [Klebsiella pneumoniae] >SLR69020.1 branched chain amino acid ABC transporter ATPase [Klebsiella pneumoniae] >SLR59267.1 branched chain amin…	CP022997.1/0.0/CP022997.1 Klebsiella pneumoniae strain 721005, complete genome	NA	kpi:D364_01520/1.3e-24/DNA polymerase IV	NA	NA	NA
Unigene354_All	405	0.01	2.61	8.02790599656988	0.671378249452954	*	0.543044	OKB39592.1/1.6e-38/transcriptional regulator [Klebsiella pneumoniae]	CP022997.1/0.0/CP022997.1 Klebsiella pneumoniae strain 721005, complete genome	sp|Q48468|NASR_KLEOX/5.0e-36/Nitrate regulatory protein OS=Klebsiella oxytoca GN=nasR PE=1 SV=2	kqv:B8P98_11260/2.4e-39/transcriptional regulator	NA	NA	NA
Unigene1700_All	679	0.01	2.60	8.02236781302845	0.434842030825023	*	0.282968	OUU67731.1/4.3e-84/cytochrome c oxidase subunit I [Synechococcus sp. TMED66]	NA	sp|Q08855|COX1_RHILE/5.2e-70/Cytochrome c oxidase subunit 1 OS=Rhizobium leguminosarum GN=ctaD PE=2 SV=1	caq:IM40_00585/1.8e-71/cytochrome C oxidase subunit I; K02274 cytochrome c oxidase subunit I [EC:1.9.3.1]	HsMi003/1.8e-110/[C] KOG4769 Cytochrome c oxidase, subunit I	NA	biological_process:GO:0009060//aerobic respiration;GO:0006119//oxidative phosphorylation;GO:0022900//electron transport chain;cellular_component:GO:0045277//respiratory chain complex IV;GO:0016021//integral component of membrane;GO:0005886//plasma membrane;molecular_function:GO:0020037//heme binding;GO:0005506//iron ion binding;GO:0004129//cytochrome-c oxidase activity;GO:0005507//copper ion bind…
Unigene702_All	1280	0.01	2.48	7.95419631038688	0.153755511216057	*	0.0768324	WP_047719033.1/1.6e-204/amino acid transporter [Klebsiella pneumoniae] >AKL31946.1 amino acid transporter [Klebsiella pneumoniae] >ALR28009.1 amino acid transporter [Klebsiella pneumoniae]	CP022997.1/0.0/CP022997.1 Klebsiella pneumoniae strain 721005, complete genome	sp|A0A0H2VDI7|CYCA_ECOL6/4.6e-104/D-serine/D-alanine/glycine transporter OS=Escherichia coli O6:H1 (strain CFT073 / ATCC 700928 / UPEC) GN=cycA PE=1 SV=1	kpa:KPNJ1_02997/2.4e-205/D-serine/D-alanine/glycine transporter; K03293 amino acid transporter, AAT family	SPBPB2B2.01/7.9e-27/[E] KOG1286 Amino acid transporters	Unigene702_All/6.5e-66/Amino acid permease	cellular_component:GO:0016021//integral component of membrane;molecular_function:GO:0015171//amino acid transmembrane transporter activity;
Unigene1744_All	713	0.01	2.45	7.93663793900257	0.435631934604905	*	0.282968	WP_046960497.1/1.1e-127/colicin V synthesis protein [Klebsiella pneumoniae] >KLA42157.1 colicin V synthesis protein [Klebsiella pneumoniae subsp. pneumoniae]	CP022997.1/0.0/CP022997.1 Klebsiella pneumoniae strain 721005, complete genome	sp|Q9EXN5|MCHF_ECOLX/5.1e-76/Probable microcin-H47 secretion/processing ATP-binding protein MchF OS=Escherichia coli GN=mchF PE=3 SV=1	kpq:KPR0928_01975/1.7e-128/colicin V synthesis protein; K13409 ATP-binding cassette, subfamily B, bacterial RaxB	NA	Unigene1744_All/5e-22/ABC transporter transmembrane region	NA
Unigene345_All	428	0.01	2.41	7.91288933622996	0.666034428364689	*	0.543044	ASY91327.1/9.6e-74/Hypothetical protein (plasmid) [Enterobacter cloacae]	MF190369.1/0.0/MF190369.1 Enterobacter cloacae strain A1137 plasmid pA1137, complete sequence	NA	cfar:CI104_27835/3.0e-64/hypothetical protein	NA	NA	NA
Unigene1539_All	439	0.01	2.33	7.86418614465428	0.674823739002933	*	0.543044	AHM80924.1/4.7e-76/Chaperone protein ecpD [Klebsiella pneumoniae 30684/NJST258_2]	CP022997.1/0.0/CP022997.1 Klebsiella pneumoniae strain 721005, complete genome	sp|P33128|YADV_ECOLI/5.4e-20/Probable fimbrial chaperone YadV OS=Escherichia coli (strain K12) GN=yadV PE=2 SV=2	kpq:KPR0928_06455/7.1e-77/pilus assembly protein; K15540 chaperone protein EcpD	NA	Unigene1539_All/1.5e-20/Pili and flagellar-assembly chaperone, PapD N-terminal domain	biological_process:GO:0071555//cell wall organization;GO:0043711//pilus organization;GO:0061077//chaperone-mediated protein folding;cellular_component:GO:0030288//outer membrane-bounded periplasmic space;
Unigene1775_All	447	0.01	2.27	7.82654848729092	0.667967764876633	*	0.543044	WP_073901032.1/3.0e-78/FAD-binding protein [Klebsiella pneumoniae] >OKO66480.1 3-oxosteroid 1-dehydrogenase [Klebsiella pneumoniae] >ONG05821.1 3-oxosteroid 1-dehydrogenase [Klebsiella pneumoniae] >OUM19090.1 3-oxosteroid 1-dehydrogenase [Klebsiella pneumoniae] >OXV29035.1 3-oxosteroid 1-dehydrogenase [Klebsiella pneumoniae]	CP022997.1/0.0/CP022997.1 Klebsiella pneumoniae strain 721005, complete genome	sp|P71864|3O1D1_MYCTU/8.8e-10/3-oxosteroid 1-dehydrogenase OS=Mycobacterium tuberculosis (strain ATCC 25618 / H37Rv) GN=kstD PE=1 SV=3	kpv:KPNIH29_05850/4.6e-79/3-oxosteroid 1-dehydrogenase	NA	Unigene1775_All/4.7e-09/FAD binding domain	NA
Unigene1536_All	759	0.01	2.27	7.82654848729092	0.428624450402145	*	0.282968	CZQ47235.1/2.4e-88/heat shock protein, partial [Klebsiella pneumoniae]	CP022997.1/0.0/CP022997.1 Klebsiella pneumoniae strain 721005, complete genome	sp|P57640|IBP_BUCAI/1.3e-26/Small heat shock protein ibp OS=Buchnera aphidicola subsp. Acyrthosiphon pisum (strain APS) GN=ibp PE=3 SV=1	kpc:KPNIH10_12520/5.2e-83/heat-shock protein; K04080 molecular chaperone IbpA	NA	Unigene1536_All/6.6e-15/Hsp20/alpha crystallin family	NA
Unigene1747_All	454	0.01	2.22	7.79441586635011	0.65794108649035	*	0.543044	AAN79448.1/1.5e-48/Hypothetical protein c0975 [Escherichia coli CFT073]	CP022997.1/0.0/CP022997.1 Klebsiella pneumoniae strain 721005, complete genome	NA	kpa:KPNJ1_01327/6.3e-44/Phage protein	NA	NA	NA
Unigene493_All	1127	0.01	2.14	7.74146698640115	0.262803066246057	*	0.1474488	ETX31155.1/3.3e-89/hypothetical protein SPFCAV_04522 [Salmonella enterica subsp. enterica serovar Gallinarum/pullorum str. FCAV198]	CP022997.1/0.0/CP022997.1 Klebsiella pneumoniae strain 721005, complete genome	NA	kpg:KPNIH32_09130/3.7e-85/tail assembly protein; K06906 uncharacterized protein	NA	Unigene493_All/3.9e-45/Phage P2 GpU	NA
Unigene2185_All	471	0.01	2.11	7.72109918870719	0.673342779809803	*	0.543044	WP_073546796.1/7.5e-80/diol dehydratase reactivase subunit alpha [Klebsiella pneumoniae] >OSV20221.1 diol dehydratase reactivase subunit alpha [Klebsiella pneumoniae] >OVR79902.1 diol dehydratase reactivase subunit alpha [Klebsiella pneumoniae]	CP022997.1/0.0/CP022997.1 Klebsiella pneumoniae strain 721005, complete genome	sp|O68195|DDRFA_KLEOK/2.0e-68/Diol dehydratase-reactivating factor alpha subunit OS=Klebsiella oxytoca (strain ATCC 8724 / DSM 4798 / JCM 20051 / NBRC 3318 / NRRL B-199 / KCTC 1686) GN=ddrA PE=1 SV=1	kpne:KU54_005085/1.1e-80/glycerol dehydratase	NA	Unigene2185_All/0.0073/Sporulation protein YtfJ (Spore_YtfJ)	NA
Unigene1401_All	472	0.01	2.10	7.71424551766612	0.654665419630156	*	0.543044	WP_046654233.1/5.4e-86/beta-galactosidase [Klebsiella pneumoniae] >AKE76115.1 Beta-galactosidase [Klebsiella pneumoniae subsp. pneumoniae]	CP022997.1/0.0/CP022997.1 Klebsiella pneumoniae strain 721005, complete genome	sp|A6T8X0|BGAL1_KLEP7/3.8e-88/Beta-galactosidase 1 OS=Klebsiella pneumoniae subsp. pneumoniae (strain ATCC 700721 / MGH 78578) GN=lacZ1 PE=3 SV=1	kpnu:LI86_13505/8.2e-87/lacZ; beta-D-galactosidase; K01190 beta-galactosidase [EC:3.2.1.23]	NA	Unigene1401_All/2.5e-10/Domain of unknown function(DUF4981)	NA
Unigene1501_All	1163	0.01	2.07	7.69348695749933	0.263079701052632	*	0.1474488	EKF79398.1/5.9e-134/Putative CTP synthase [Klebsiella pneumoniae subsp. pneumoniae KpQ3] >AHM80121.1 CTP synthase [Klebsiella pneumoniae 30684/NJST258_2] >AHM85755.1 CTP synthase [Klebsiella pneumoniae 30660/NJST258_1]	CP022997.1/0.0/CP022997.1 Klebsiella pneumoniae strain 721005, complete genome	sp|P76242|NIMT_ECOLI/1.2e-53/2-nitroimidazole transporter OS=Escherichia coli (strain K12) GN=nimT PE=1 SV=1	kpx:PMK1_03553/1.4e-127/pyrG_2; CTP synthase	At4g20320/7.4e-24/[F] KOG2387 CTP synthase (UTP-ammonia lyase)	Unigene1501_All/2.1e-17/Glutamine amidotransferase class-I	biological_process:GO:0006541//glutamine metabolic process;GO:0006221//pyrimidine nucleotide biosynthetic process;molecular_function:GO:0016740//transferase activity;GO:0003883//CTP synthase activity;
Unigene607_All	1174	0.01	2.05	7.67948009950545	0.26335691886196	*	0.1474488	BAH63454.1/1.5e-113/putative acetyltransferase [Klebsiella pneumoniae subsp. pneumoniae NTUH-K2044]	CP022997.1/0.0/CP022997.1 Klebsiella pneumoniae strain 721005, complete genome	sp|Q51330|OXLT_OXAFO/5.0e-20/Oxalate:formate antiporter OS=Oxalobacter formigenes GN=oxlT PE=1 SV=3	kpp:A79E_2483/4.4e-105/Ribosomal-protein-serine acetyltransferase	At2g32020/3.1e-09/[O] TWOG0243 Predicted alanine acetyl transferase	Unigene607_All/1.3e-26/Acetyltransferase (GNAT) domain	molecular_function:GO:0008080//N-acetyltransferase activity;
Unigene1531_All	484	0.01	2.03	7.66533591718518	0.66267788336933	*	0.543044	WP_072310856.1/8.0e-69/MFS transporter [Klebsiella pneumoniae]	CP022997.1/0.0/CP022997.1 Klebsiella pneumoniae strain 721005, complete genome	sp|P31435|YICJ_ECOLI/8.6e-35/Inner membrane symporter YicJ OS=Escherichia coli (strain K12) GN=yicJ PE=1 SV=2	kph:KPNIH24_14100/1.2e-69/sugar transporter	NA	NA	NA
Unigene334_All	500	0.01	1.94	7.59991284218713	0.65420012793177	*	0.543044	WP_074384766.1/8.3e-61/hypothetical protein [Klebsiella pneumoniae] >SAL91048.1 16 [Klebsiella pneumoniae]	CP022997.1/0.0/CP022997.1 Klebsiella pneumoniae strain 721005, complete genome	NA	kpc:KPNIH10_27410/3.5e-56/hypothetical protein	NA	NA	NA
Unigene1406_All	509	0.01	1.89	7.56224242422107	0.653271525904897	*	0.543044	KMA62303.1/3.2e-92/periplasmic maltose-binding protein [Klebsiella pneumoniae]	CP022997.1/0.0/CP022997.1 Klebsiella pneumoniae strain 721005, complete genome	NA	kph:KPNIH24_01580/4.8e-93/ABC transporter substrate-binding protein	NA	Unigene1406_All/1.7e-10/Bacterial extracellular solute-binding protein	NA
Unigene1024_All	916	0.01	1.82	7.5077946401987	0.432099783783784	*	0.282968	WP_002914891.1/7.6e-145/MULTISPECIES: NADH-quinone oxidoreductase subunit NuoB [Enterobacterales] >YP_005228429.1 hypothetical protein KPHS_41290 [Klebsiella pneumoniae subsp. pneumoniae HS11286] >ABR78457.1 hypothetical protein KPN_03056 [Klebsiella pneumoniae subsp. pneumoniae MGH 78578] >ACI11663.1 formate hydrogenlyase, subunit G [Klebsiella pneumoniae 342] >BAH64845.1 hydrogenase 3 small sub…	CP022997.1/0.0/CP022997.1 Klebsiella pneumoniae strain 721005, complete genome	sp|P16433|HYCG_ECOLI/5.1e-137/Formate hydrogenlyase subunit 7 OS=Escherichia coli (strain K12) GN=hycG PE=1 SV=2	kpb:FH42_11300/1.2e-145/formate hydrogenlyase; K15832 formate hydrogenlyase subunit 7	Hs14149625/1.1e-22/[C] KOG1687 NADH-ubiquinone oxidoreductase, NUFS7/PSST/20 kDa subunit	Unigene1024_All/1.8e-23/NADH ubiquinone oxidoreductase, 20 Kd subunit	molecular_function:GO:0008901//ferredoxin hydrogenase activity;GO:0016829//lyase activity;GO:0051539//4 iron, 4 sulfur cluster binding;GO:0048038//quinone binding;GO:0008137//NADH dehydrogenase (ubiquinone) activity;
Unigene342_All	526	0.01	1.81	7.49984588708321	0.658883020758769	*	0.543044	WP_050840979.1/4.7e-99/hypothetical protein [Klebsiella pneumoniae] >KMX20014.1 hypothetical protein SM06_03973 [Klebsiella pneumoniae]	CP022997.1/0.0/CP022997.1 Klebsiella pneumoniae strain 721005, complete genome	NA	kph:KPNIH24_06400/7.2e-100/glycosaminoglycan attachment protein	NA	NA	NA
CL16.Contig2_All	928	0.01	1.79	7.48381577726426	0.427859732381802	*	0.282968	WP_087507522.1/6.5e-160/actin, cytoplasmic 2 [Escherichia coli] >NP_001605.1 actin, cytoplasmic 2 [Homo sapiens] >NP_033739.1 actin, cytoplasmic 2 isoform 1 [Mus musculus] >NP_001028790.1 actin, cytoplasmic 2 [Bos taurus] >NP_001091279.1 actin, cytoplasmic 2 [Xenopus laevis] >NP_001120921.1 actin, cytoplasmic 2 [Rattus norvegicus] >NP_001186883.1 actin, cytoplasmic 2 [Homo sapiens] >NP_001295542.…	NA	sp|D0LWX4|BARP_HALO1/1.2e-61/Bacterial actin-related protein OS=Haliangium ochraceum (strain DSM 14365 / JCM 11303 / SMP-2) GN=barP PE=2 SV=1	loki:Lokiarch_44920/2.2e-99/barP_5; actin-/Arp1-/Arp2-/Arp3-related protein	7290649/1.4e-166/[Z] KOG0676 Actin and related proteins	CL16.Contig2_All/1.2e-103/Actin	biological_process:GO:0071257//cellular response to electrical stimulus;GO:0021762//substantia nigra development;GO:0034332//adherens junction organization;GO:0045815//positive regulation of gene expression, epigenetic;GO:0043044//ATP-dependent chromatin remodeling;GO:0098974//postsynaptic actin cytoskeleton organization;GO:0007623//circadian rhythm;GO:0045214//sarcomere organization;GO:0001895//…
Unigene357_All	547	0.01	1.72	7.4262647547021	0.656065274411974	*	0.543044	WP_072223249.1/9.6e-103/alpha-amylase, partial [Klebsiella pneumoniae]	CP022997.1/0.0/CP022997.1 Klebsiella pneumoniae strain 721005, complete genome	sp|P25718|AMY1_ECOLI/1.6e-85/Periplasmic alpha-amylase OS=Escherichia coli (strain K12) GN=malS PE=1 SV=1	kpt:VK055_3534/1.5e-103/alpha amylase, catalytic domain protein; K01176 alpha-amylase [EC:3.2.1.1]	SPCC63.02c/1.1e-17/[G] KOG0471 Alpha-amylase	Unigene357_All/1.4e-23/Alpha amylase, catalytic domain	biological_process:GO:0030980//alpha-glucan catabolic process;GO:0051692//cellular oligosaccharide catabolic process;cellular_component:GO:0042597//periplasmic space;molecular_function:GO:0004556//alpha-amylase activity;GO:0005509//calcium ion binding;
Unigene1198_All	564	0.01	1.65	7.36632221424582	0.668938648255814	*	0.543044	BAH63388.1/2.2e-49/hypothetical protein KP1_2728 [Klebsiella pneumoniae subsp. pneumoniae NTUH-K2044] >AHM79558.1 hypothetical protein KPNJ2_02778 [Klebsiella pneumoniae 30684/NJST258_2] >AHM85214.1 hypothetical protein KPNJ1_02808 [Klebsiella pneumoniae 30660/NJST258_1] >CDQ54430.1 unnamed protein product [Klebsiella pneumoniae]	CP022997.1/0.0/CP022997.1 Klebsiella pneumoniae strain 721005, complete genome	NA	kpu:KP1_2728/3.3e-50/hypothetical protein	NA	NA	cellular_component:GO:0016021//integral component of membrane;
Unigene2081_All	575	0.01	1.61	7.33091687811462	0.676808514705882	*	0.543044	WP_073900564.1/1.5e-98/PTS ascorbate transporter subunit IIC [Klebsiella pneumoniae] >OKO65076.1 PTS ascorbate transporter subunit IIC [Klebsiella pneumoniae] >ONG09423.1 PTS ascorbate transporter subunit IIC [Klebsiella pneumoniae] >OUM18792.1 PTS ascorbate transporter subunit IIC [Klebsiella pneumoniae] >OXV21614.1 PTS ascorbate transporter subunit IIC [Klebsiella pneumoniae]	CP022997.1/0.0/CP022997.1 Klebsiella pneumoniae strain 721005, complete genome	sp|Q83II9|ULAA_SHIFL/1.1e-15/Ascorbate-specific PTS system EIIC component OS=Shigella flexneri GN=ulaA PE=3 SV=2	kpq:KPR0928_13395/2.3e-99/PTS beta-glucoside transporter subunit IIBC; K03475 PTS system, ascorbate-specific IIC component	NA	Unigene2081_All/6.6e-63/PTS system sugar-specific permease component	NA
Unigene467_All	611	0.01	1.49	7.21916852046216	0.681317231680237	*	0.543044	EEW41937.1/1.1e-49/hypothetical protein HMPREF0484_1985 [Klebsiella pneumoniae subsp. rhinoscleromatis ATCC 13884] >EGF61315.1 hypothetical protein HMPREF9538_04261 [Klebsiella sp. MS 92-3] >EKF78380.1 Hypothetical protein B819_87423 [Klebsiella pneumoniae subsp. pneumoniae KpQ3] >ESA97370.1 hypothetical protein HMPREF1619_05146 [Klebsiella pneumoniae 909957] >AHM79005.1 hypothetical protein KPNJ…	CP022997.1/0.0/CP022997.1 Klebsiella pneumoniae strain 721005, complete genome	sp|P0AB56|YCII_ECOL6/7.5e-44/Protein YciI OS=Escherichia coli O6:H1 (strain CFT073 / ATCC 700928 / UPEC) GN=yciI PE=3 SV=1	kpo:KPN2242_13955/2.8e-47/YciI-like protein; K09780 uncharacterized protein	NA	NA	NA
Unigene1203_All	622	0.01	1.45	7.17990909001493	0.662201136690648	*	0.543044	WP_073557958.1/1.3e-100/gfo/Idh/MocA family oxidoreductase [Klebsiella pneumoniae] >APM45024.1 oxidoreductase [Klebsiella pneumoniae] >OMJ05251.1 oxidoreductase [Klebsiella pneumoniae]	CP022997.1/0.0/CP022997.1 Klebsiella pneumoniae strain 721005, complete genome	sp|Q9WYP5|IOLG_THEMA/6.7e-16/Myo-inositol 2-dehydrogenase OS=Thermotoga maritima (strain ATCC 43589 / MSB8 / DSM 3109 / JCM 10099) GN=iolG PE=1 SV=1	kpw:KPNIH30_06785/2.0e-101/oxidoreductase	Hs7657212/3.7e-14/[GQ] KOG2741 Dimeric dihydrodiol dehydrogenase	Unigene1203_All/7e-30/Oxidoreductase family, NAD-binding Rossmann fold	molecular_function:GO:0016491//oxidoreductase activity;
Unigene1154_All	626	0.01	1.44	7.16992500144231	0.67780528718704	*	0.543044	NA	CP022997.1/0.0/CP022997.1 Klebsiella pneumoniae strain 721005, complete genome	sp|P76471|YFAZ_ECOLI/3.2e-34/Outer membrane protein YfaZ OS=Escherichia coli (strain K12) GN=yfaZ PE=3 SV=2	kpq:KPR0928_03180/6.5e-100/porin	NA	Unigene1154_All/1.3e-44/YfaZ precursor	NA
Unigene1201_All	652	0.01	1.37	7.09803208296053	0.675814669603524	*	0.543044	AHM79963.1/3.2e-121/hypothetical protein KPNJ2_03183 [Klebsiella pneumoniae 30684/NJST258_2] >AHM85597.1 hypothetical protein KPNJ1_03191 [Klebsiella pneumoniae 30660/NJST258_1] >CDQ55729.1 licH [Klebsiella pneumoniae]	CP022997.1/0.0/CP022997.1 Klebsiella pneumoniae strain 721005, complete genome	sp|P46320|LICH_BACSU/3.1e-48/Probable 6-phospho-beta-glucosidase OS=Bacillus subtilis (strain 168) GN=licH PE=2 SV=1	kpi:D364_06780/4.8e-122/diacetylchitobiose-6-phosphate hydrolase; K01222 6-phospho-beta-glucosidase [EC:3.2.1.86]	NA	Unigene1201_All/1.4e-46/Family 4 glycosyl hydrolase C-terminal domain	NA
Unigene349_All	651	0.01	1.37	7.09803208296053	0.658411716738197	*	0.543044	WP_073547136.1/7.4e-110/transketolase [Klebsiella pneumoniae] >OSU22499.1 transketolase [Klebsiella pneumoniae] >OVQ68157.1 transketolase [Klebsiella pneumoniae] >OVS21398.1 transketolase [Klebsiella pneumoniae]	CP022882.1/0.0/CP022882.1 Klebsiella pneumoniae strain 911021, complete genome	sp|Q9KAD7|TKT_BACHD/1.3e-17/Transketolase OS=Bacillus halodurans (strain ATCC BAA-125 / DSM 18197 / FERM 7344 / JCM 9153 / C-125) GN=tkt PE=3 SV=1	kpw:KPNIH30_08535/1.1e-110/transketolase; K00615 transketolase [EC:2.2.1.1]	Hs14149797/8.1e-20/[G] KOG0523 Transketolase	Unigene349_All/1.4e-25/Transketolase, thiamine diphosphate binding domain	NA
Unigene1556_All	718	0.01	1.22	6.93073733756289	0.664112251082251	*	0.543044	CDL09582.1/6.2e-126/Permease of the drug/metabolite transporter (DMT) superfamily [Klebsiella pneumoniae IS43]	CP022997.1/0.0/CP022997.1 Klebsiella pneumoniae strain 721005, complete genome	sp|Q07835|YXXF_BACSU/3.8e-23/Uncharacterized transporter YxxF OS=Bacillus subtilis (strain 168) GN=yxxF PE=3 SV=2	kpz:KPNIH27_15315/9.4e-127/multidrug DMT transporter permease	NA	Unigene1556_All/8.9e-24/EamA-like transporter family	NA
CL15.Contig1_All	757	0.01	1.18	6.88264304936184	0.671868306569343	*	0.543044	KMX90877.1/1.1e-56/hypothetical protein SK98_02503 [Klebsiella pneumoniae]	CP018364.1/0.0/CP018364.1 Klebsiella pneumoniae strain Kp_Goe_62629, complete genome	sp|P02338|PRTL_ECOLI/5.9e-06/Protamine-like protein OS=Escherichia coli (strain K12) GN=tpr PE=4 SV=2	kvd:KR75_24405/2.3e-46/AsnC family transcriptional regulator; K03719 Lrp/AsnC family transcriptional regulator, leucine-responsive regulatory protein	NA	NA	NA
Unigene294_All	749	0.01	1.15	6.84549005094438	0.660300989956958	*	0.543044	WP_002904646.1/2.5e-53/MULTISPECIES: cupin [Enterobacteriaceae] >YP_005226890.1 hypothetical protein KPHS_25900 [Klebsiella pneumoniae subsp. pneumoniae HS11286] >AEJ98136.1 hypothetical protein KPN2242_11180 [Klebsiella pneumoniae KCTC 2242] >AEW61288.1 hypothetical protein KPHS_25900 [Klebsiella pneumoniae subsp. pneumoniae HS11286] >EJJ40571.1 hypothetical protein KPNIH2_12729 [Klebsiella pneu…	CP022997.1/0.0/CP022997.1 Klebsiella pneumoniae strain 721005, complete genome	sp|Q5E7H1|DNABP_VIBF1/7.8e-19/DNA-binding protein VF_0530 OS=Vibrio fischeri (strain ATCC 700601 / ES114) GN=VF_0530 PE=1 SV=1	kpy:KPNIH31_12455/3.8e-54/cupin	NA	Unigene294_All/3.3e-05/3-hydroxyanthranilic acid dioxygenase	molecular_function:GO:0000334//3-hydroxyanthranilate 3,4-dioxygenase activity;GO:0016853//isomerase activity;GO:0005506//iron ion binding;
Unigene975_All	815	0.01	1.04	6.70043971814109	0.666999695652174	*	0.543044	WP_004150995.1/7.5e-144/MULTISPECIES: hypothetical protein [Klebsiella] >AEP04112.1 hypothetical protein tm_Kp35_16 [Klebsiella pneumoniae subsp. pneumoniae] >EJJ38093.1 hypothetical protein KPNIH2_16701 [Klebsiella pneumoniae subsp. pneumoniae KPNIH2] >EJJ48325.1 hypothetical protein KPNIH4_02404 [Klebsiella pneumoniae subsp. pneumoniae KPNIH4] >EJJ54796.1 hypothetical protein KPNIH6_14846 [Kleb…	CP022997.1/0.0/CP022997.1 Klebsiella pneumoniae strain 721005, complete genome	NA	kpg:KPNIH32_20975/1.1e-144/hypothetical protein	NA	NA	NA
Unigene88_All	840	0.01	1.01	6.6582114827518	0.67531884079237	*	0.543044	BAH65253.1/1.4e-108/hypothetical protein KP1_4774 [Klebsiella pneumoniae subsp. pneumoniae NTUH-K2044]	CP022997.1/0.0/CP022997.1 Klebsiella pneumoniae strain 721005, complete genome	sp|P76520|YFDX_ECOLI/9.6e-58/Protein YfdX OS=Escherichia coli (strain K12) GN=yfdX PE=1 SV=1	kpm:KPHS_46120/6.7e-100/YfdX like protein	NA	Unigene88_All/2.5e-47/YfdX protein	NA
Unigene852_All	845	0.01	1.00	6.64385618977473	0.653735497159091	*	0.543044	WP_087507522.1/2.2e-66/actin, cytoplasmic 2 [Escherichia coli] >NP_001605.1 actin, cytoplasmic 2 [Homo sapiens] >NP_033739.1 actin, cytoplasmic 2 isoform 1 [Mus musculus] >NP_001028790.1 actin, cytoplasmic 2 [Bos taurus] >NP_001091279.1 actin, cytoplasmic 2 [Xenopus laevis] >NP_001120921.1 actin, cytoplasmic 2 [Rattus norvegicus] >NP_001186883.1 actin, cytoplasmic 2 [Homo sapiens] >NP_001295542.1…	NA	sp|D0LWX4|BARP_HALO1/6.5e-22/Bacterial actin-related protein OS=Haliangium ochraceum (strain DSM 14365 / JCM 11303 / SMP-2) GN=barP PE=2 SV=1	loki:Lokiarch_36250/1.3e-34/barP_3; actin-like protein	Hs4501887/2.5e-69/[Z] KOG0676 Actin and related proteins	Unigene852_All/5e-55/Actin	biological_process:GO:0071257//cellular response to electrical stimulus;GO:0021762//substantia nigra development;GO:0034332//adherens junction organization;GO:0045815//positive regulation of gene expression, epigenetic;GO:0043044//ATP-dependent chromatin remodeling;GO:0098974//postsynaptic actin cytoskeleton organization;GO:0007623//circadian rhythm;GO:0045214//sarcomere organization;GO:0001895//…
Unigene126_All	864	0.01	0.97	6.59991284218713	0.678304775239499	*	0.543044	AHM81138.1/4.8e-149/hypothetical protein KPNJ2_04358 [Klebsiella pneumoniae 30684/NJST258_2] >AHM86812.1 hypothetical protein KPNJ1_04406 [Klebsiella pneumoniae 30660/NJST258_1] >CDQ53163.1 unnamed protein product [Klebsiella pneumoniae]	CP022997.1/0.0/CP022997.1 Klebsiella pneumoniae strain 721005, complete genome	sp|Q06758|HISJ_NEIGO/1.9e-29/Probable histidine-binding protein OS=Neisseria gonorrhoeae GN=hisJ PE=3 SV=1	kpu:KP1_1154/1.3e-146/cysteine transport system periplasmic binding component; K02030 polar amino acid transport system substrate-binding protein	Hs4505285/8.9e-06/[WV] KOG1216 von Willebrand factor and related coagulation proteins	Unigene126_All/1.7e-62/Bacterial extracellular solute-binding proteins, family 3	cellular_component:GO:0016020//membrane;molecular_function:GO:0004970//ionotropic glutamate receptor activity;
Unigene503_All	901	0.01	0.93	6.53915881110803	0.669425149090909	*	0.543044	WP_077256696.1/4.1e-167/DNA helicase [Klebsiella pneumoniae]	MF150084.1/0.0/MF150084.1 Klebsiella pneumoniae strain A64477 plasmid pKP64477a, complete sequence	sp|P22706|TRAI2_ECOLX/2.3e-86/Multifunctional conjugation protein TraI OS=Escherichia coli GN=traI PE=3 SV=1	kpg:KPNIH32_29185/6.2e-168/conjugal transfer protein TraI	At3g19020/1.5e-08/[M] LSE0601 A Pollen extensin-like protein (Pex)	Unigene503_All/1.8e-45/DNA helicase TraI	NA
Unigene76_All	923	0.01	0.90	6.49185309632967	0.680813298816568	*	0.543044	WP_048289076.1/3.5e-174/membrane protein [Klebsiella pneumoniae] >KMD09332.1 hypothetical protein SL69_01926 [Klebsiella pneumoniae] >SAU30955.1 CFA/I fimbrial subunit C usher protein [Klebsiella pneumoniae] >SBK29235.1 CFA/I fimbrial subunit C usher protein [Klebsiella pneumoniae]	CP022997.1/0.0/CP022997.1 Klebsiella pneumoniae strain 721005, complete genome	sp|P77802|ECPC_ECOLI/1.2e-66/Probable outer membrane usher protein EcpC OS=Escherichia coli (strain K12) GN=ecpC PE=1 SV=1	kph:KPNIH24_21965/5.4e-175/membrane protein; K21966 Mat/Ecp fimbriae outer membrane usher protein	NA	Unigene76_All/1.2e-24/Fimbrial, FimD or usher-like	NA
Unigene450_All	1086	0.01	0.75	6.22881869049588	0.679305963099631	*	0.543044	WP_077995113.1/1.4e-185/DUF927 domain-containing protein [Klebsiella pneumoniae] >AQT14167.1 DNA primase [Klebsiella pneumoniae subsp. pneumoniae] >OQZ20816.1 DNA primase [Klebsiella pneumoniae] >OQZ25632.1 DNA primase [Klebsiella pneumoniae subsp. pneumoniae] >OQZ27773.1 DNA primase [Klebsiella pneumoniae] >OQZ34638.1 DNA primase [Klebsiella pneumoniae subsp. pneumoniae] >OQZ35397.1 DNA primase …	CP022997.1/0.0/CP022997.1 Klebsiella pneumoniae strain 721005, complete genome	NA	kpnu:LI86_02330/2.1e-186/DNA primase; K06919 putative DNA primase/helicase	NA	Unigene450_All/1.1e-17/Domain of unknown function (DUF927)	NA
Unigene308_All	1106	0.01	0.73	6.18982455888002	0.657001841541756	*	0.543044	AHM80720.1/1.6e-192/Transcriptional regulator, LacI family protein [Klebsiella pneumoniae 30684/NJST258_2] >AHM86356.1 Transcriptional regulator, LacI family protein [Klebsiella pneumoniae 30660/NJST258_1]	CP022997.1/0.0/CP022997.1 Klebsiella pneumoniae strain 721005, complete genome	sp|Q65TP0|PURR_MANSM/1.8e-27/HTH-type transcriptional repressor PurR OS=Mannheimia succiniciproducens (strain MBEL55E) GN=purR PE=3 SV=1	kps:KPNJ2_03940/2.3e-193/Transcriptional regulator, LacI family protein	NA	Unigene308_All/2.5e-17/Periplasmic binding protein-like domain	NA
Unigene1463_All	1158	0.01	0.69	6.10852445677817	0.677306534216335	*	0.543044	EOZ36890.1/7.2e-225/adenosylmethionine-8-amino-7-oxononanoate transaminase [Klebsiella pneumoniae VAKPC270] >EOZ36948.1 adenosylmethionine-8-amino-7-oxononanoate transaminase [Klebsiella pneumoniae VAKPC276] >EOZ46476.1 adenosylmethionine-8-amino-7-oxononanoate transaminase [Klebsiella pneumoniae VAKPC297] >EPB43558.1 adenosylmethionine-8-amino-7-oxononanoate transaminase [Klebsiella pneumoniae U…	CP022997.1/0.0/CP022997.1 Klebsiella pneumoniae strain 721005, complete genome	sp|P53656|BIOA_ESCVU/9.7e-194/Adenosylmethionine-8-amino-7-oxononanoate aminotransferase OS=Escherichia vulneris GN=bioA PE=3 SV=1	kpn:KPN_00799/1.4e-220/bioA; adenosylmethionine--8-amino-7-oxononanoate transaminase; K00833 adenosylmethionine---8-amino-7-oxononanoate aminotransferase [EC:2.6.1.62]	YNR058w/1.0e-102/[E] KOG1401 Acetylornithine aminotransferase	Unigene1463_All/2.1e-115/Aminotransferase class-III	NA
Unigene1686_All	1198	0.01	0.67	6.06608919045777	0.678805	*	0.543044	WP_060528004.1/1.8e-215/phage tail tape measure protein [Klebsiella pneumoniae] >KSW86290.1 phage tail tape measure protein [Klebsiella pneumoniae] >SLO55204.1 putative phage tail tape measure protein [Klebsiella pneumoniae] >OVW35289.1 phage tail tape measure protein [Klebsiella pneumoniae]	CP017387.1/0.0/CP017387.1 Klebsiella pneumoniae strain KP36 plasmid 2, complete sequence	NA	kpx:PMK1_b00038/4.0e-215/tape measure domain protein	Hs4826814/9.4e-06/[J] LSE3605 H Ribosome binding protein	Unigene1686_All/1.4/Probable sporulation protein (Bac_small_yrzI)	NA
Unigene63_All	2340	0.01	0.64	6	0.432879747292419	*	0.282968	WP_004150971.1/2.1e-239/MULTISPECIES: integrase [Enterobacteriaceae] >YP_005229124.1 integrase family protein [Klebsiella pneumoniae subsp. pneumoniae HS11286] >AEW63522.1 integrase family protein [Klebsiella pneumoniae subsp. pneumoniae HS11286] >EJJ42263.1 Integrase [Klebsiella pneumoniae subsp. pneumoniae KPNIH4] >EJJ45700.1 Integrase [Klebsiella pneumoniae subsp. pneumoniae KPNIH2] >EJJ60782.…	CP022997.1/0.0/CP022997.1 Klebsiella pneumoniae strain 721005, complete genome	sp|P76542|INTZ_ECOLI/6.0e-17/Prophage integrase IntZ OS=Escherichia coli (strain K12) GN=intZ PE=3 SV=2	kpj:N559_0477/3.2e-240/integrase family protein	NA	Unigene63_All/1.6e-17/Phage integrase family	biological_process:GO:0015074//DNA integration;GO:0006310//DNA recombination;molecular_function:GO:0003677//DNA binding;
Unigene284_All	1298	0.01	0.61	5.93073733756289	0.66555284164859	*	0.543044	AGT22064.1/1.1e-237/biotin sulfoxide reductase [Klebsiella pneumoniae JM45] >AHM76995.1 Biotin sulfoxide reductase [Klebsiella pneumoniae 30684/NJST258_2] >AHM82621.1 Biotin sulfoxide reductase [Klebsiella pneumoniae 30660/NJST258_1]	CP022997.1/0.0/CP022997.1 Klebsiella pneumoniae strain 721005, complete genome	sp|P20099|BISC_ECOLI/2.7e-200/Biotin sulfoxide reductase OS=Escherichia coli (strain K12) GN=bisC PE=1 SV=3	ror:RORB6_19785/6.3e-214/bisC; biotin sulfoxide reductase; K08351 biotin/methionine sulfoxide reductase [EC:1.-.-.-]	NA	Unigene284_All/8.1e-72/Molybdopterin oxidoreductase	NA
Unigene1680_All	1339	0.01	0.59	5.88264304936184	0.679807666174298	*	0.543044	AHM78109.1/5.0e-153/Phage portal protein [Klebsiella pneumoniae 30684/NJST258_2] >AHM83710.1 Phage portal protein [Klebsiella pneumoniae 30660/NJST258_1]	CP022882.1/0.0/CP022882.1 Klebsiella pneumoniae strain 911021, complete genome	sp|P21314|YR75_ECOLX/1.2e-113/Putative uncharacterized protein ORF5 in retron EC67 OS=Escherichia coli PE=3 SV=1	kps:KPNJ2_01329/7.5e-154/Phage portal protein	NA	Unigene1680_All/1.4e-15/Phage portal protein	NA
CL52.Contig2_All	1779	0.01	0.58	5.85798099512757	0.655597991452991	*	0.543044	WP_004147525.1/2.2e-228/MULTISPECIES: enterobactin transporter EntS [Enterobacterales] >ABR76059.1 putative transport [Klebsiella pneumoniae subsp. pneumoniae MGH 78578] >BAH62308.1 putative transport [Klebsiella pneumoniae subsp. pneumoniae NTUH-K2044] >EHL93693.1 enterobactin exporter EntS [Klebsiella sp. 4_1_44FAA] >EJJ46624.1 enterobactin exporter EntS [Klebsiella pneumoniae subsp. pneumoniae…	CP006923.1/0.0/CP006923.1 Klebsiella pneumoniae 30660/NJST258_1, complete genome	sp|A8AJL6|ENTS_CITK8/2.6e-198/Enterobactin exporter EntS OS=Citrobacter koseri (strain ATCC BAA-895 / CDC 4225-83 / SGSC4696) GN=entS PE=3 SV=1	ror:RORB6_12030/1.8e-211/enterobactin exporter EntS; K08225 MFS transporter, ENTS family, enterobactin (siderophore) exporter	Hs19923466/8.5e-11/[A] KOG1869 Splicing coactivator SRm160/300, subunit SRm300	CL52.Contig2_All/2.6e-25/Major Facilitator Superfamily	cellular_component:GO:0016021//integral component of membrane;
CL8.Contig1_All	1683	0.01	0.56	5.8073549220576	0.676311227038942	*	0.543044	OUH34863.1/1.1e-170/XRE family transcriptional Regulator [Klebsiella pneumoniae]	CP022997.1/0.0/CP022997.1 Klebsiella pneumoniae strain 721005, complete genome	sp|Q2IPZ7|IF2_ANADE/3.4e-06/Translation initiation factor IF-2 OS=Anaeromyxobacter dehalogenans (strain 2CP-C) GN=infB PE=3 SV=1	kpa:KPNJ1_04043/1.2e-167/DNA-binding protein	NA	CL8.Contig1_All/5.1e-16/Helix-turn-helix domain	molecular_function:GO:0043565//sequence-specific DNA binding;
Unigene1256_All	2824	0.01	0.53	5.7279204545632	0.431322625899281	*	0.282968	WP_004201103.1/6.4e-158/MULTISPECIES: phage recombination protein Bet [Klebsiella] >CCM80687.1 hypothetical protein BN426_0197 [Klebsiella pneumoniae subsp. pneumoniae ST258-K26BO] >CCM90060.1 hypothetical protein BN427_3939 [Klebsiella pneumoniae subsp. pneumoniae ST258-K28BO] >CCM95508.1 FIG01078329: hypothetical protein [Klebsiella pneumoniae subsp. pneumoniae ST512-K30BO] >EMR15042.1 hypothet…	CP018454.1/0.0/CP018454.1 Klebsiella pneumoniae strain SWU01, complete genome	sp|P75717|EXOD_ECOLI/3.0e-39/Putative uncharacterized protein ExoD OS=Escherichia coli (strain K12) GN=exoD PE=5 SV=1	kpb:FH42_02365/9.7e-159/recombinase	NA	Unigene1256_All/2.2e-25/RecT family	biological_process:GO:0006259//DNA metabolic process;molecular_function:GO:0003677//DNA binding;
CL72.Contig2_All	9424	0.07	3.28	5.55019708256048	3.64786947692308e-12	Up	6.99444e-13	NA	CP022997.1/0.0/CP022997.1 Klebsiella pneumoniae strain 721005, complete genome	sp|B7UGX2|HSCA_ECO27/4.6e-310/Chaperone protein HscA OS=Escherichia coli O127:H6 (strain E2348/69 / EPEC) GN=hscA PE=3 SV=1	kox:KOX_27340/0.0e+00/hscA; chaperone protein HscA; K04044 molecular chaperone HscA	Hs20560255/1.7e-142/[E] KOG1549 Cysteine desulfurase NFS1	CL72.Contig2_All/6.5e-198/Hsp70 protein	NA
Unigene665_All	1808	0.01	0.42	5.39231742277876	0.663155317002882	*	0.543044	WP_028690952.1/6.6e-116/MULTISPECIES: hypothetical protein [Proteobacteria] >KDF29405.1 hypothetical protein AE41_04901 [Enterobacter cloacae BIDMC 66] >KGE68049.1 hypothetical protein K814_0110445 [Pseudomonas fluorescens LMG 5329] >CUJ57802.1 RES domain [Achromobacter sp. 2789STDY5608617] >CUK21880.1 RES domain [Achromobacter sp. 2789STDY5608614] >KSD54958.1 hypothetical protein AO905_17520 [Ps…	CP021775.1/0.0/CP021775.1 Pseudomonas aeruginosa strain Pa58, complete genome	sp|A1SLK7|IF2_NOCSJ/3.7e-06/Translation initiation factor IF-2 OS=Nocardioides sp. (strain ATCC BAA-499 / JS614) GN=infB PE=3 SV=1	kmi:VW41_01755/5.7e-112/integrase	NA	Unigene665_All/1.1/Protein of unknown function (DUF3071)	NA
CL56.Contig1_All	2357	0.01	0.32	5	0.667483379260334	*	0.543044	NA	CP022997.1/0.0/CP022997.1 Klebsiella pneumoniae strain 721005, complete genome	NA	ddl:Desdi_0739/1.8e-238/transposase family protein	NA	CL56.Contig1_All/1.4e-54/Transposase DDE domain group 1	NA
CL19.Contig3_All	7919	277.14	8020.75	4.85505028861048	0	Up	0	WP_032689204.1/0.0e+00/MULTISPECIES: multidrug efflux RND transporter permease subunit [Enterobacteriaceae] >KAJ95005.1 multidrug transporter [Raoultella ornithinolytica] >KFD02315.1 RND efflux system inner membrane transporter [Raoultella planticola ATCC 33531] >KGZ17095.1 multidrug transporter [Raoultella planticola] >SAP45506.1 RND efflux system [Klebsiella oxytoca] >OAZ85421.1 multidrug trans…	CP022997.1/0.0/CP022997.1 Klebsiella pneumoniae strain 721005, complete genome	sp|P24181|ACRF_ECOLI/0.0e+00/Multidrug export protein AcrF OS=Escherichia coli (strain K12) GN=acrF PE=1 SV=2	lef:LJPFL01_1026/0.0e+00/RND efflux system, inner membrane transporter CmeB; K18138 multidrug efflux pump	Hs5360206/5.6e-38/[TZ] KOG3699 Cytoskeletal protein Adducin	CL19.Contig3_All/0/AcrB/AcrD/AcrF family	cellular_component:GO:0016021//integral component of membrane;GO:0005886//plasma membrane;molecular_function:GO:0005215//transporter activity;
Unigene1691_All	2632	0.01	0.28	4.8073549220576	0.663633439077145	*	0.543044	WP_069346639.1/0.0e+00/ATP-dependent helicase HrpB [Klebsiella pneumoniae] >ODP06216.1 ATP-dependent helicase HrpB [Klebsiella pneumoniae]	CP022997.1/0.0/CP022997.1 Klebsiella pneumoniae strain 721005, complete genome	sp|P37024|HRPB_ECOLI/0.0e+00/ATP-dependent RNA helicase HrpB OS=Escherichia coli (strain K12) GN=hrpB PE=3 SV=3	eae:EAE_11530/0.0e+00/ATP-dependent RNA helicase HrpB; K03579 ATP-dependent helicase HrpB [EC:3.6.4.13]	At1g32490/5.7e-72/[A] KOG0923 mRNA splicing factor ATP-dependent RNA helicase	Unigene1691_All/4e-54/ATP-dependent helicase C-terminal	molecular_function:GO:0004386//helicase activity;
Unigene1332_All	1440	0.59	8.15	3.7880131997566	0.00158603659963437	*	0.000511836	WP_064143652.1/1.6e-245/two-component system sensor histidine kinase RstB [Klebsiella pneumoniae] >SBH75590.1 Sensory histidine kinase in two-component regulatory system with RstA [Klebsiella pneumoniae] >SBK21180.1 Sensory histidine kinase in two-component regulatory system with RstA [Klebsiella pneumoniae] >SAY14319.1 Sensory histidine kinase in two-component regulatory system with RstA [Klebsi…	CP022997.1/0.0/CP022997.1 Klebsiella pneumoniae strain 721005, complete genome	sp|P18392|RSTB_ECOLI/9.9e-204/Sensor protein RstB OS=Escherichia coli (strain K12) GN=rstB PE=1 SV=2	koc:AB185_19980/1.1e-230/sensor protein RstB; K07639 two-component system, OmpR family, sensor histidine kinase RstB [EC:2.7.13.3]	At2g01830/2.8e-12/[T] KOG0519 Sensory transduction histidine kinase	Unigene1332_All/4e-21/Histidine kinase-, DNA gyrase B-, and HSP90-like ATPase	cellular_component:GO:0005622//intracellular;GO:0016021//integral component of membrane;molecular_function:GO:0000155//phosphorelay sensor kinase activity;GO:0005524//ATP binding;
Unigene1725_All	1893	66.48	734.24	3.46525942464193	0	Up	0	ESL70888.1/2.9e-183/beta-hydroxylase [Klebsiella quasipneumoniae subsp. quasipneumoniae] >OKN40427.1 beta-hydroxylase [Klebsiella pneumoniae]	CP022997.1/0.0/CP022997.1 Klebsiella pneumoniae strain 721005, complete genome	sp|P55734|YGAP_ECOLI/8.0e-60/Inner membrane protein YgaP OS=Escherichia coli (strain K12) GN=ygaP PE=1 SV=1	kpv:KPNIH29_20425/5.6e-179/aspartyl beta-hydroxylase; K12979 beta-hydroxylase [EC:1.14.11.-]	7302993/2.9e-09/[O] KOG3696 Aspartyl beta-hydroxylase	Unigene1725_All/5.4e-48/Aspartyl/Asparaginyl beta-hydroxylase	NA
Unigene1290_All	2407	315.03	3253.39	3.36838264904721	0	Up	0	WP_002918235.1/4.7e-234/MULTISPECIES: tryptophan permease [Klebsiella] >YP_005229006.1 tryptophan permease [Klebsiella pneumoniae subsp. pneumoniae HS11286] >EEW41062.1 aromatic amino acid transport protein [Klebsiella pneumoniae subsp. rhinoscleromatis ATCC 13884] >AEW63404.1 tryptophan permease [Klebsiella pneumoniae subsp. pneumoniae HS11286] >EJJ45588.1 tryptophan permease [Klebsiella pneumon…	CP022997.1/0.0/CP022997.1 Klebsiella pneumoniae strain 721005, complete genome	sp|P0AAD3|MTR_SHIFL/2.0e-217/Tryptophan-specific transport protein OS=Shigella flexneri GN=mtr PE=3 SV=1	esc:Entcl_0536/3.2e-219/aromatic amino acid transporter; K03835 tryptophan-specific transport protein	At5g19500/3.7e-17/[E] LSE0265 A Predicted tyrosine-specific transport protein	Unigene1290_All/2.4e-149/Tryptophan/tyrosine permease family	cellular_component:GO:0005887//integral component of plasma membrane;molecular_function:GO:0015173//aromatic amino acid transmembrane transporter activity;
Unigene1650_All	2363	25.91	260.42	3.32925932968862	2.44547656626506e-144	Up	1.19749e-145	AHM76808.1/1.9e-232/Multidrug resistance protein D [Klebsiella pneumoniae 30684/NJST258_2] >AHM82434.1 Multidrug resistance protein D [Klebsiella pneumoniae 30660/NJST258_1]	CP022997.1/0.0/CP022997.1 Klebsiella pneumoniae strain 721005, complete genome	sp|P31442|EMRD_ECOLI/1.4e-199/Multidrug resistance protein D OS=Escherichia coli (strain K12) GN=emrD PE=1 SV=2	seec:CFSAN002050_01870/4.0e-206/emrD; multidrug resistance protein D; K08154 MFS transporter, DHA1 family, 2-module integral membrane pump EmrD	YNL065w/6.4e-14/[R] KOG0255 Synaptic vesicle transporter SVOP and related transporters (major facilitator superfamily)	Unigene1650_All/5.9e-38/Major Facilitator Superfamily	biological_process:GO:0055085//transmembrane transport;cellular_component:GO:0016021//integral component of membrane;
CL5.Contig3_All	5064	0.01	0.10	3.32192809488736	0.964673547237077	*	0.957844	WP_087601142.1/0.0e+00/dimethyl sulfoxide reductase subunit A [Klebsiella pneumoniae]	CP022997.1/0.0/CP022997.1 Klebsiella pneumoniae strain 721005, complete genome	sp|P77783|YNFF_ECOLI/0.0e+00/Probable dimethyl sulfoxide reductase chain YnfF OS=Escherichia coli (strain K12) GN=ynfF PE=1 SV=4	kvq:SP68_01305/0.0e+00/dimethyl sulfoxide reductase subunit A; K07309 Tat-targeted selenate reductase subunit YnfE [EC:1.97.1.9]	NA	CL5.Contig3_All/3.2e-91/Molybdopterin oxidoreductase	NA
Unigene1142_All	2137	520.30	5154.45	3.30840288216812	0	Up	0	NA	CP022997.1/0.0/CP022997.1 Klebsiella pneumoniae strain 721005, complete genome	sp|Q48413|RAMA_KLEPN/4.8e-61/Transcriptional activator RamA OS=Klebsiella pneumoniae GN=ramA PE=4 SV=1	kpx:PMK1_02886/1.5e-217/metal-dependent hydrolase	CE21545/4.9e-29/[R] KOG3798 Predicted Zn-dependent hydrolase (beta-lactamase superfamily)	Unigene1142_All/1.5e-41/Beta-lactamase superfamily domain	NA
Unigene119_All	1090	3115.05	29378.63	3.23743989553555	0	Up	0	AHM77332.1/1.1e-49/Hypothetical protein KPNJ2_00552 [Klebsiella pneumoniae 30684/NJST258_2] >AHM82919.1 Hypothetical protein KPNJ1_00513 [Klebsiella pneumoniae 30660/NJST258_1]	CP022997.1/0.0/CP022997.1 Klebsiella pneumoniae strain 721005, complete genome	sp|P64616|YHCO_ECOLI/5.3e-32/Uncharacterized protein YhcO OS=Escherichia coli (strain K12) GN=yhcO PE=3 SV=1	kpt:VK055_3829/2.3e-44/barstar family protein; K03623 ribonuclease inhibitor	NA	Unigene119_All/1.2e-21/Protein of unknown function (DUF1471)	NA
CL61.Contig1_All	623	0.01	0.08	3	0.96524707491082	*	0.957844	NA	NA	NA	NA	NA	NA	NA
Unigene436_All	4301	23.13	174.21	2.91299026878766	1.20893276e-158	Up	5.34926e-160	AHE44317.1/6.7e-308/Para-nitrobenzyl esterase [Klebsiella pneumoniae subsp. pneumoniae Kp13] >AHM79262.1 Para-nitrobenzyl esterase [Klebsiella pneumoniae 30684/NJST258_2] >AHM84931.1 Para-nitrobenzyl esterase [Klebsiella pneumoniae 30660/NJST258_1]	CP022997.1/0.0/CP022997.1 Klebsiella pneumoniae strain 721005, complete genome	sp|P76097|YDCJ_ECOLI/4.7e-225/Uncharacterized protein YdcJ OS=Escherichia coli (strain K12) GN=ydcJ PE=4 SV=1	kva:Kvar_2357/2.9e-287/Carboxylesterase; K03929 para-nitrobenzyl esterase [EC:3.1.1.-]	SPBC1539.07c/7.2e-56/[Q] KOG0022 Alcohol dehydrogenase, class III	Unigene436_All/5.2e-103/Carboxylesterase family	molecular_function:GO:0004104//cholinesterase activity;
Unigene1339_All	432	5.07	35.69	2.81546224904568	0.00655433399014778	*	0.00235492	BAH62207.1/3.4e-71/hypothetical protein KP1_1443 [Klebsiella pneumoniae subsp. pneumoniae NTUH-K2044] >EEW42280.1 hypothetical protein HMPREF0484_1638 [Klebsiella pneumoniae subsp. rhinoscleromatis ATCC 13884] >EGF64455.1 hypothetical protein HMPREF9538_01086 [Klebsiella sp. MS 92-3] >EJK92056.1 hypothetical protein UUU_09470 [Klebsiella pneumoniae subsp. pneumoniae DSM 30104] >EKF80064.1 Hypothe…	CP022997.1/0.0/CP022997.1 Klebsiella pneumoniae strain 721005, complete genome	NA	kpa:KPNJ1_04083/5.2e-72/hypothetical protein	ECU03g1610/9.8e-06/[S] KOG4744 Uncharacterized conserved protein	Unigene1339_All/0.47/Connexin	NA
Unigene1460_All	2725	114.15	793.42	2.79715390486934	0	Up	0	AHM80327.1/1.3e-240/Nicotinate phosphoribosyltransferase [Klebsiella pneumoniae 30684/NJST258_2] >AHM85965.1 Nicotinate phosphoribosyltransferase [Klebsiella pneumoniae 30660/NJST258_1] >CDQ53807.1 pncB [Klebsiella pneumoniae]	CP022997.1/0.0/CP022997.1 Klebsiella pneumoniae strain 721005, complete genome	sp|A8AIE5|PNCB_CITK8/1.1e-208/Nicotinate phosphoribosyltransferase OS=Citrobacter koseri (strain ATCC BAA-895 / CDC 4225-83 / SGSC4696) GN=pncB PE=3 SV=1	ear:CCG30909/1.6e-219/Nicotinate phosphoribosyltransferase (EC 2.4.2.11); K00763 nicotinate phosphoribosyltransferase [EC:6.3.4.21]	At1g51780/3.9e-55/[T] LSE0466 A IAA-amino acid hydrolase	Unigene1460_All/4.8e-82/Nicotinate phosphoribosyltransferase (NAPRTase) family	NA
Unigene664_All	1827	1.82	12.57	2.78797429422181	3.8943101948052e-05	Up	1.061458e-05	SBK72567.1/8.3e-167/putative cytoplasmic protein [Klebsiella pneumoniae]	CP022997.1/0.0/CP022997.1 Klebsiella pneumoniae strain 721005, complete genome	sp|P21367|YCAC_ECOLI/6.5e-43/Probable hydrolase YcaC OS=Escherichia coli (strain K12) GN=ycaC PE=1 SV=1	kps:KPNJ2_03463/3.7e-167/Pirin; K06911 uncharacterized protein	At3g59220/1.9e-37/[T] TWOG0254 Pirin	Unigene664_All/2.3e-35/Pirin	NA
Unigene663_All	1015	2.61	17.72	2.76325689198513	0.000653836545801527	Up	0.00020213	AHM81648.1/7.1e-192/Transporter [Klebsiella pneumoniae 30684/NJST258_2] >AHM87327.1 Transporter [Klebsiella pneumoniae 30660/NJST258_1]	CP022997.1/0.0/CP022997.1 Klebsiella pneumoniae strain 721005, complete genome	sp|A1JIE0|UGPC_YERE8/4.2e-84/sn-glycerol-3-phosphate import ATP-binding protein UgpC OS=Yersinia enterocolitica serotype O:8 / biotype 1B (strain NCTC 13174 / 8081) GN=ugpC PE=3 SV=1	kph:KPNIH24_02750/1.1e-192/ABC transporter; K05816 sn-glycerol 3-phosphate transport system ATP-binding protein [EC:3.6.3.20]	At1g67940/5.0e-24/[Q] KOG0055 Multidrug/pheromone exporter, ABC superfamily	Unigene663_All/5.5e-35/ABC transporter	cellular_component:GO:0043190//ATP-binding cassette (ABC) transporter complex;molecular_function:GO:0005524//ATP binding;GO:0016887//ATPase activity;
Unigene630_All	925	1.94	11.66	2.58743923101337	0.0174217791976226	*	0.00691732	WP_023280097.1/3.0e-165/LysR family transcriptional regulator [Klebsiella pneumoniae] >ESL24674.1 LysR family transcriptional regulator [Klebsiella pneumoniae BIDMC 40] >OAA06503.1 HTH-type transcriptional regulator DmlR [Klebsiella pneumoniae] >SBH70175.1 LysR family transcriptional regulator [Klebsiella pneumoniae] >AOA95619.1 transcriptional regulator [Klebsiella pneumoniae] >SAS16746.1 LysR f…	CP022997.1/0.0/CP022997.1 Klebsiella pneumoniae strain 721005, complete genome	sp|P37641|YHJC_ECOLI/1.2e-53/Uncharacterized HTH-type transcriptional regulator YhjC OS=Escherichia coli (strain K12) GN=yhjC PE=4 SV=2	ced:LH89_00270/2.4e-127/transcriptional regulator	At4g34440/3.1e-09/[T] KOG1187 Serine/threonine protein kinase	Unigene630_All/2.4e-36/LysR substrate binding domain	biological_process:GO:0006351//transcription, DNA-templated;molecular_function:GO:0003677//DNA binding;GO:0003700//DNA binding transcription factor activity;
Unigene606_All	4751	4.68	27.82	2.57154198495883	3.09243169565217e-25	Up	4.19622e-26	WP_046622011.1/8.2e-275/glutamine synthetase [Klebsiella pneumoniae]	CP022997.1/0.0/CP022997.1 Klebsiella pneumoniae strain 721005, complete genome	sp|P78061|PUUA_ECOLI/3.1e-254/Gamma-glutamylputrescine synthetase PuuA OS=Escherichia coli (strain K12) GN=puuA PE=1 SV=2	eae:EAE_15940/4.7e-259/amino acid permease-associated protein; K14052 putrescine importer	7296301/4.9e-21/[E] KOG1286 Amino acid transporters	Unigene606_All/2.9e-100/Glutamine synthetase, catalytic domain	cellular_component:GO:0016021//integral component of membrane;molecular_function:GO:0015171//amino acid transmembrane transporter activity;
Unigene908_All	3256	323.32	1913.35	2.56506614526949	0	Up	0	AHM81755.1/2.6e-219/Permease [Klebsiella pneumoniae 30684/NJST258_2] >AHM87437.1 Permease [Klebsiella pneumoniae 30660/NJST258_1]	CP022997.1/0.0/CP022997.1 Klebsiella pneumoniae strain 721005, complete genome	sp|B5BKK5|ULAE_SALPK/2.3e-131/L-ribulose-5-phosphate 3-epimerase UlaE OS=Salmonella paratyphi A (strain AKU_12601) GN=ulaE PE=3 SV=1	koc:AB185_33615/2.5e-203/MFS transporter	At5g16150/3.6e-07/[R] KOG0254 Predicted transporter (major facilitator superfamily)	Unigene908_All/1.8e-37/Major Facilitator Superfamily	biological_process:GO:0055085//transmembrane transport;cellular_component:GO:0016021//integral component of membrane;
Unigene269_All	4541	3.15	18.52	2.55566036487296	3.37301380782918e-16	Up	5.59184e-17	AFQ63422.1/0.0e+00/IgaA [Klebsiella pneumoniae subsp. pneumoniae 1084]	CP022997.1/0.0/CP022997.1 Klebsiella pneumoniae strain 721005, complete genome	sp|P0CL13|IGAA_SALTY/1.3e-302/Intracellular growth attenuator protein igaA OS=Salmonella typhimurium (strain LT2 / SGSC1412 / ATCC 700720) GN=igaA PE=3 SV=1	kqv:B8P98_01795/0.0e+00/Intracellular growth attenuator protein igaA	NA	Unigene269_All/0/Intracellular growth attenuator protein IgaA	cellular_component:GO:0009276//Gram-negative-bacterium-type cell wall;GO:0016021//integral component of membrane;
CL32.Contig2_All	4413	73.07	410.99	2.49175217895515	0	Up	0	WP_057774791.1/5.7e-238/4-aminobutyrate--2-oxoglutarate transaminase [Klebsiella pneumoniae] >KRR37566.1 4-aminobutyrate aminotransferase [Klebsiella pneumoniae] >OKN61600.1 4-aminobutyrate aminotransferase PuuE [Klebsiella pneumoniae] >OVK44532.1 4-aminobutyrate--2-oxoglutarate transaminase [Klebsiella pneumoniae]	CP006656.1/0.0/CP006656.1 Klebsiella pneumoniae JM45, complete genome	sp|P0AD98|LIVJ_ECO57/2.8e-201/Leu/Ile/Val-binding protein OS=Escherichia coli O157:H7 GN=livJ PE=3 SV=1	sbz:A464_3640/3.3e-222/Gamma-aminobutyrate:alpha-ketoglutarate aminotransferase; K00823 4-aminobutyrate aminotransferase [EC:2.6.1.19]	YLR438w/1.3e-52/[E] KOG1402 Ornithine aminotransferase	CL32.Contig2_All/6.8e-130/Aminotransferase class-III	biological_process:GO:0009448//gamma-aminobutyric acid metabolic process;molecular_function:GO:0034386//4-aminobutyrate:2-oxoglutarate transaminase activity;GO:0030170//pyridoxal phosphate binding;GO:0003867//4-aminobutyrate transaminase activity;
Unigene913_All	6317	18.84	105.12	2.48016631070955	2.05071417391304e-119	Up	1.113072e-120	WP_069334713.1/0.0e+00/multidrug ABC transporter permease/ATP-binding protein [Klebsiella pneumoniae] >ODN07260.1 multidrug ABC transporter permease/ATP-binding protein [Klebsiella pneumoniae]	CP022997.1/0.0/CP022997.1 Klebsiella pneumoniae strain 721005, complete genome	sp|P0AAG5|MDLB_ECOLI/3.8e-292/Multidrug resistance-like ATP-binding protein MdlB OS=Escherichia coli (strain K12) GN=mdlB PE=1 SV=1	ror:RORB6_13165/2.1e-310/multidrug ABC transporter ATP-binding protein; K18889 ATP-binding cassette, subfamily B, multidrug efflux pump	Hs9955966/3.6e-72/[U] KOG0058 Peptide exporter, ABC superfamily	Unigene913_All/3.3e-39/ABC transporter transmembrane region	NA
Unigene382_All	2779	5.53	30.85	2.47991910380207	1.14824671478873e-15	Up	1.923906e-16	OKN39696.1/7.1e-218/cell division protein FtsI (penicillin-binding protein 3) [Klebsiella pneumoniae]	CP022997.1/0.0/CP022997.1 Klebsiella pneumoniae strain 721005, complete genome	sp|P0AD68|FTSI_ECOLI/1.2e-136/Peptidoglycan D,D-transpeptidase FtsI OS=Escherichia coli (strain K12) GN=ftsI PE=1 SV=1	cif:AL515_13840/1.0e-189/peptidoglycan synthase; K03587 cell division protein FtsI (penicillin-binding protein 3) [EC:3.4.16.4]	NA	Unigene382_All/5.3e-75/Penicillin binding protein transpeptidase domain	molecular_function:GO:0008658//penicillin binding;
Unigene821_All	1428	0.59	3.29	2.4793007243734	0.176699566016073	*	0.0907996	WP_004148647.1/5.8e-208/MULTISPECIES: malate/lactate/ureidoglycolate dehydrogenase [Enterobacterales] >YP_005227369.1 hypothetical protein KPHS_30690 [Klebsiella pneumoniae subsp. pneumoniae HS11286] >ABR77517.1 putative dehydrogenase [Klebsiella pneumoniae subsp. pneumoniae MGH 78578] >EGF60386.1 malate/L-lactate dehydrogenase [Klebsiella sp. MS 92-3] >AEJ98572.1 putative dehydrogenase [Klebsiel…	CP022997.1/0.0/CP022997.1 Klebsiella pneumoniae strain 721005, complete genome	sp|P58409|HCXB_ECO57/2.4e-149/Hydroxycarboxylate dehydrogenase B OS=Escherichia coli O157:H7 GN=hcxB PE=3 SV=1	kpa:KPNJ1_02376/8.8e-209/L-lactate dehydrogenase; K13574 uncharacterized oxidoreductase [EC:1.1.1.-]	CE15964/3.6e-28/[C] TWOG0224 Predicted malate dehydrogenase	Unigene821_All/2.7e-92/Malate/L-lactate dehydrogenase	molecular_function:GO:0004459//L-lactate dehydrogenase activity;GO:0016491//oxidoreductase activity;
Unigene994_All	692	1.37	7.63	2.477507163874	0.176496928899083	*	0.0907996	WP_047718346.1/3.1e-90/alpha-D-ribose 1-methylphosphonate 5-triphosphate diphosphatase [Klebsiella pneumoniae] >AKL28950.1 phosphonate metabolism protein PhnM [Klebsiella pneumoniae] >ALR24973.1 phosphonate metabolism protein PhnM [Klebsiella pneumoniae] >SBJ36443.1 metal-dependent hydrolase [Klebsiella pneumoniae]	CP022997.1/0.0/CP022997.1 Klebsiella pneumoniae strain 721005, complete genome	sp|P16689|PHNM_ECOLI/3.8e-76/Alpha-D-ribose 1-methylphosphonate 5-triphosphate diphosphatase OS=Escherichia coli (strain K12) GN=phnM PE=1 SV=2	kpy:KPNIH31_01855/4.7e-91/phosphonate metabolism protein PhnM; K06162 alpha-D-ribose 1-methylphosphonate 5-triphosphate diphosphatase [EC:3.6.1.63]	NA	Unigene994_All/1.9e-13/Amidohydrolase family	biological_process:GO:0019700//organic phosphonate catabolic process;molecular_function:GO:0016810//hydrolase activity, acting on carbon-nitrogen (but not peptide) bonds;
CL45.Contig1_All	1612	0.52	2.88	2.46948528330122	0.176294756013746	*	0.0907996	EJK92930.1/4.4e-196/hypothetical protein UUU_02280 [Klebsiella pneumoniae subsp. pneumoniae DSM 30104]	CP022997.1/0.0/CP022997.1 Klebsiella pneumoniae strain 721005, complete genome	sp|Q08015|MIAE_SALTY/8.7e-116/tRNA-(ms[2]io[6]A)-hydroxylase OS=Salmonella typhimurium (strain LT2 / SGSC1412 / ATCC 700720) GN=miaE PE=4 SV=1	kpj:N559_4629/5.0e-144/hydroxylase for synthesis of 2-methylthio-cis-ribozeatin in tRNA; K06169 tRNA-(ms[2]io[6]A)-hydroxylase [EC:1.-.-.-]	SPBC3D6.14c/3.2e-09/[GO] KOG4157 beta-1,6-N-acetylglucosaminyltransferase, contains WSC domain	CL45.Contig1_All/7e-112/tRNA-(MS[2]IO[6]A)-hydroxylase (MiaE)	molecular_function:GO:0004497//monooxygenase activity;GO:0045301//tRNA-(2-methylthio-N-6-(cis-hydroxy)isopentenyl adenosine)-hydroxylase activity;
Unigene1181_All	1314	316.34	1621.99	2.35821702913431	0	Up	0	WP_004189584.1/1.2e-159/MULTISPECIES: LysR family transcriptional regulator [Enterobacteriaceae] >YP_005227330.1 LysR family transcriptional regulator [Klebsiella pneumoniae subsp. pneumoniae HS11286] >AEW61728.1 LysR family transcriptional regulator [Klebsiella pneumoniae subsp. pneumoniae HS11286] >AFQ65506.1 LysR family transcriptional regulator [Klebsiella pneumoniae subsp. pneumoniae 1084] >…	CP022997.1/0.0/CP022997.1 Klebsiella pneumoniae strain 721005, complete genome	sp|P52696|YBHD_ECOLI/7.2e-36/Uncharacterized HTH-type transcriptional regulator YbhD OS=Escherichia coli (strain K12) GN=ybhD PE=4 SV=3	kpp:A79E_2200/1.8e-160/LysR family transcriptional regulator; K17737 LysR family transcriptional regulator, carnitine catabolism transcriptional activator	NA	Unigene1181_All/1.7e-41/LysR substrate binding domain	biological_process:GO:0006351//transcription, DNA-templated;molecular_function:GO:0003677//DNA binding;GO:0003700//DNA binding transcription factor activity;
CL59.Contig1_All	1047	19.62	97.11	2.30729482471109	1.41084663157895e-15	Up	2.37222e-16	NA	CP022882.1/0.0/CP022882.1 Klebsiella pneumoniae strain 911021, complete genome	sp|A6T752|SULA_KLEP7/2.0e-92/Cell division inhibitor SulA OS=Klebsiella pneumoniae subsp. pneumoniae (strain ATCC 700721 / MGH 78578) GN=sulA PE=3 SV=1	kpne:KU54_017065/9.3e-91/SOS cell division inhibitor; K13053 cell division inhibitor SulA	NA	CL59.Contig1_All/8.4e-56/Cell division inhibitor SulA	NA
Unigene303_All	281	79.67	391.50	2.29690382748501	2.07952702005731e-10	Up	4.28174e-11	ELL53845.1/5.4e-33/hypothetical protein SEECHS44_09300 [Salmonella enterica subsp. enterica serovar Enteritidis str. CHS44] >ELL65059.1 hypothetical protein SEE30663_17692 [Salmonella enterica subsp. enterica serovar Enteritidis str. SE30663] >ELN76166.1 hypothetical protein SEEE7927_11068 [Salmonella enterica subsp. enterica serovar Enteritidis str. 17927] >ELN77386.1 hypothetical protein SEEECH…	CP022997.1/0.0/CP022997.1 Klebsiella pneumoniae strain 721005, complete genome	NA	senq:AU40_14910/3.6e-34/hypothetical protein	NA	NA	NA
CL47.Contig2_All	6237	130.29	622.04	2.25528099656333	0	Up	0	ABR79469.1/0.0e+00/putative PTS family enzyme IIC) [Klebsiella pneumoniae subsp. pneumoniae MGH 78578] >BAH65874.1 putative alpha-glucoside-specific PTS family enzyme IIBC component [Klebsiella pneumoniae subsp. pneumoniae NTUH-K2044] >EGF62691.1 PTS system protein maltose-specific EIICB component [Klebsiella sp. MS 92-3] >EJK89009.1 PTS system protein maltose-specific EIICB component [Klebsiella…	CP022997.1/0.0/CP022997.1 Klebsiella pneumoniae strain 721005, complete genome	sp|B7MY25|SDHD_ECO81/5.4e-222/D-serine dehydratase OS=Escherichia coli O81 (strain ED1a) GN=dsdA PE=3 SV=1	cfar:CI104_00095/9.9e-289/PTS alpha-glucoside transporter subunit IICB; K02749 PTS system, alpha-glucoside-specific IIB component [EC:2.7.1.208 2.7.1.-]; K02750 PTS system, alpha-glucoside-specific IIC component	NA	CL47.Contig2_All/5.4e-71/Phosphotransferase system, EIIC	NA
Unigene1167_All	362	3.29	15.50	2.23610872642636	0.27324280977131	*	0.1550794	NA	CP022997.1/0.0/CP022997.1 Klebsiella pneumoniae strain 721005, complete genome	NA	NA	NA	NA	NA
Unigene930_All	15323	217.61	1016.51	2.22380764738148	0	Up	0	AHM77350.1/0.0e+00/Aerobic respiration control sensor protein arcB [Klebsiella pneumoniae 30684/NJST258_2] >AHM82938.1 Aerobic respiration control sensor protein arcB [Klebsiella pneumoniae 30660/NJST258_1]	CP022997.1/0.0/CP022997.1 Klebsiella pneumoniae strain 721005, complete genome	sp|P0AEC4|ARCB_SHIFL/0.0e+00/Aerobic respiration control sensor protein ArcB OS=Shigella flexneri GN=arcB PE=3 SV=1	kps:KPNJ2_00570/0.0e+00/Aerobic respiration control sensor protein arcB; K07648 two-component system, OmpR family, aerobic respiration control sensor histidine kinase ArcB [EC:2.7.13.3]	At2g01830/8.3e-38/[T] KOG0519 Sensory transduction histidine kinase	Unigene930_All/5.2e-29/Histidine kinase-, DNA gyrase B-, and HSP90-like ATPase	biological_process:GO:0006355//regulation of transcription, DNA-templated;GO:0006351//transcription, DNA-templated;cellular_component:GO:0005622//intracellular;GO:0016021//integral component of membrane;GO:0005886//plasma membrane;molecular_function:GO:0000155//phosphorelay sensor kinase activity;GO:0005524//ATP binding;GO:0016301//kinase activity;
Unigene650_All	1633	0.51	2.37	2.21631790692676	0.272959068535826	*	0.1550794	WP_002916587.1/1.8e-261/MULTISPECIES: sugar porter family MFS transporter [Enterobacterales] >YP_005228745.1 galactose-proton symport of transport system [Klebsiella pneumoniae subsp. pneumoniae HS11286] >ABR78773.1 galactose-proton symport of transport system [Klebsiella pneumoniae subsp. pneumoniae MGH 78578] >BAH65144.1 galactose-proton symport of transport system [Klebsiella pneumoniae subsp.…	CP022997.1/0.0/CP022997.1 Klebsiella pneumoniae strain 721005, complete genome	sp|P0AEP1|GALP_ECOLI/6.1e-250/Galactose-proton symporter OS=Escherichia coli (strain K12) GN=galP PE=1 SV=1	cro:ROD_50461/3.4e-249/galP; galactose-proton symporter (galactose transporter); K08137 MFS transporter, SP family, galactose:H+ symporter	At2g43330/3.8e-74/[R] KOG0254 Predicted transporter (major facilitator superfamily)	Unigene650_All/7.1e-139/Sugar (and other) transporter	cellular_component:GO:0016021//integral component of membrane;
Unigene1026_All	902	1.99	9.24	2.21512442087241	0.0725680416124837	*	0.0329232	EEW41122.1/1.5e-137/hypothetical protein HMPREF0484_2747 [Klebsiella pneumoniae subsp. rhinoscleromatis ATCC 13884] >EJJ42900.1 L-aspartate dehydrogenase [Klebsiella pneumoniae subsp. pneumoniae KPNIH4] >EJK06203.1 L-aspartate dehydrogenase [Klebsiella pneumoniae subsp. pneumoniae KPNIH17] >EJK25705.1 L-aspartate dehydrogenase [Klebsiella pneumoniae subsp. pneumoniae KPNIH19] >EJK40664.1 L-aspart…	CP022997.1/0.0/CP022997.1 Klebsiella pneumoniae strain 721005, complete genome	sp|A8GIW3|ASPD_SERP5/3.9e-97/Probable L-aspartate dehydrogenase OS=Serratia proteamaculans (strain 568) GN=nadX PE=3 SV=1	kpq:KPR0928_21565/8.7e-138/aspartate dehydrogenase; K06989 aspartate dehydrogenase [EC:1.4.1.21]	NA	Unigene1026_All/4e-30/Domain of unknown function DUF108	biological_process:GO:0006742//NADP catabolic process;GO:0009435//NAD biosynthetic process;molecular_function:GO:0050661//NADP binding;GO:0033735//aspartate dehydrogenase activity;GO:0051287//NAD binding;GO:0016639//oxidoreductase activity, acting on the CH-NH2 group of donors, NAD or NADP as acceptor;
Unigene259_All	3562	0.45	2.07	2.20163386116965	0.0724737974025974	*	0.0329232	WP_071177719.1/6.3e-203/bifunctional DNA-binding transcriptional regulator/O6-methylguanine-DNA methyltransferase Ada [Klebsiella pneumoniae] >OHY26770.1 bifunctional transcriptional regulator/O6-methylguanine-DNA methyltransferase [Klebsiella pneumoniae] >OIK33124.1 bifunctional transcriptional regulator/O6-methylguanine-DNA methyltransferase [Klebsiella pneumoniae]	CP022997.1/0.0/CP022997.1 Klebsiella pneumoniae strain 721005, complete genome	sp|B5XP00|APBE1_KLEP3/8.4e-196/FAD:protein FMN transferase OS=Klebsiella pneumoniae (strain 342) GN=apbE1 PE=3 SV=1	eae:EAE_24200/1.1e-175/thiamine biosynthesis lipoprotein ApbE; K03734 FAD:protein FMN transferase [EC:2.7.1.180]	CE22693/1.7e-23/[L] KOG4062 6-O-methylguanine-DNA methyltransferase MGMT/MGT1, involved in DNA repair	Unigene259_All/6.5e-31/Metal binding domain of Ada	biological_process:GO:0006281//DNA repair;GO:0006351//transcription, DNA-templated;molecular_function:GO:0003908//methylated-DNA-[protein]-cysteine S-methyltransferase activity;GO:0003677//DNA binding;GO:0008168//methyltransferase activity;GO:0008270//zinc ion binding;GO:0043565//sequence-specific DNA binding;GO:0003700//DNA binding transcription factor activity;
CL37.Contig2_All	6814	0.22	1.00	2.18442457113743	0.0401153443213296	*	0.01708748	WP_004178082.1/1.2e-290/MULTISPECIES: group II intron reverse transcriptase/maturase [Enterobacterales] >NP_941260.1 putative reverse transcriptase/maturase (plasmid) [Serratia marcescens] >YP_005226014.1 putative reverse transcriptase/maturase [Klebsiella pneumoniae subsp. pneumoniae HS11286] >YP_005226364.1 putative reverse transcriptase/maturase [Klebsiella pneumoniae subsp. pneumoniae HS11286…	CP022997.1/0.0/CP022997.1 Klebsiella pneumoniae strain 721005, complete genome	sp|Q9RTF6|DGT1B_DEIRA/8.5e-96/Deoxyguanosinetriphosphate triphosphohydrolase-like protein 2 OS=Deinococcus radiodurans (strain ATCC 13939 / DSM 20539 / JCM 16871 / LMG 4051 / NBRC 15346 / NCIMB 9279 / R1 / VKM B-1422) GN=DR_1808 PE=3 SV=1	kpx:PMK1_ndm00013/1.8e-291/ltrA_1; Group II intron-encoded protein LtrA	SPMi005/5.9e-28/[A] KOG4768 Mitochondrial mRNA maturase	CL37.Contig2_All/3.5e-51/Reverse transcriptase (RNA-dependent DNA polymerase)	molecular_function:GO:0003964//RNA-directed DNA polymerase activity;
Unigene1642_All	4560	173.50	766.67	2.14367006510582	0	Up	0	WP_002916740.1/0.0e+00/MULTISPECIES: bifunctional glutathionylspermidine amidase/synthase [Enterobacterales] >ABR78812.1 bifunctional glutathionylspermidine amidase/glutathionylspermidine synthetase [Klebsiella pneumoniae subsp. pneumoniae MGH 78578] >BAH65181.1 bifunctional glutathionylspermidine amidase/glutathionylspermidine synthetase [Klebsiella pneumoniae subsp. pneumoniae NTUH-K2044] >EGF6…	CP022882.1/0.0/CP022882.1 Klebsiella pneumoniae strain 911021, complete genome	sp|P0AES1|GSP_SHIFL/0.0e+00/Bifunctional glutathionylspermidine synthetase/amidase OS=Shigella flexneri GN=gss PE=3 SV=1	kgo:CEW81_03845/0.0e+00/bifunctional glutathionylspermidine amidase/synthase; K01460 glutathionylspermidine amidase/synthetase [EC:3.5.1.78 6.3.1.8]	Hs7705897/2.5e-38/[E] KOG0634 Aromatic amino acid aminotransferase and related proteins	Unigene1642_All/1.3e-65/Glutathionylspermidine synthase preATP-grasp	molecular_function:GO:0008884//glutathionylspermidine amidase activity;GO:0008885//glutathionylspermidine synthase activity;
Unigene1717_All	2536	244.62	1010.96	2.04711164841634	0	Up	0	ABV16200.1/3.1e-289/hypothetical protein CKO_pCKO2p07158 (plasmid) [Citrobacter koseri ATCC BAA-895]	CP000824.1/0.0/CP000824.1 Citrobacter koseri ATCC BAA-895 plasmid pCKO2, complete sequence	sp|P13658|MBEA_ECOLX/2.1e-156/DNA relaxase MbeA OS=Escherichia coli GN=mbeA PE=1 SV=1	erj:EJP617_B020/1.4e-204/mobA; Mobilization protein A	NA	Unigene1717_All/1.6e-17/Relaxase/Mobilisation nuclease domain	NA
CL22.Contig2_All	9685	63.90	262.89	2.04057142843713	0	Up	0	WP_071443780.1/0.0e+00/nitrate reductase subunit alpha [Klebsiella pneumoniae]	CP021696.1/0.0/CP021696.1 Klebsiella pneumoniae strain AR_0158, complete genome	sp|P19319|NARZ_ECOLI/0.0e+00/Respiratory nitrate reductase 2 alpha chain OS=Escherichia coli (strain K12) GN=narZ PE=1 SV=5	ron:TE10_13775/0.0e+00/narZ; nitrate reductase; K00370 nitrate reductase / nitrite oxidoreductase, alpha subunit [EC:1.7.5.1 1.7.99.-]	NA	CL22.Contig2_All/1.6e-170/Molybdopterin oxidoreductase	NA
Unigene1066_All	9402	114.80	465.04	2.01823217166884	0	Up	0	WP_085206492.1/0.0e+00/PrkA family serine protein kinase [Klebsiella pneumoniae] >SME25042.1 PrkA family serine protein kinase [Klebsiella pneumoniae]	CP022997.1/0.0/CP022997.1 Klebsiella pneumoniae strain 721005, complete genome	sp|P0ACY4|YEAG_ECOL6/0.0e+00/Uncharacterized protein YeaG OS=Escherichia coli O6:H1 (strain CFT073 / ATCC 700928 / UPEC) GN=yeaG PE=3 SV=1	kpc:KPNIH10_10315/0.0e+00/serine/threonine protein kinase; K07180 serine protein kinase	SPBC32F12.11/2.0e-127/[G] KOG0657 Glyceraldehyde 3-phosphate dehydrogenase	Unigene1066_All/1.9e-179/PrkA AAA domain	molecular_function:GO:0004672//protein kinase activity;
Unigene550_All	13305	30.64	123.43	2.01020488571827	9.76857724137931e-230	Up	3.34264e-231	NA	CP022997.1/0.0/CP022997.1 Klebsiella pneumoniae strain 721005, complete genome	sp|F1CYZ5|CARA_ACEWO/3.8e-100/Caffeate CoA-transferase OS=Acetobacterium woodii GN=carA PE=1 SV=1	kpb:FH42_04495/3.3e-310/CoA-transferase; K01026 propionate CoA-transferase [EC:2.8.3.1]	CE16099/1.1e-78/[I] KOG1391 Acetyl-CoA acetyltransferase	Unigene550_All/1.2e-79/AMP-binding enzyme	NA
Unigene587_All	3505	33.61	126.93	1.9170706437695	2.22285164788732e-57	Up	1.862212e-58	WP_069334552.1/2.0e-193/pheromone autoinducer 2 transporter [Klebsiella pneumoniae] >ODN14462.1 pheromone autoinducer 2 transporter [Klebsiella pneumoniae]	CP022997.1/0.0/CP022997.1 Klebsiella pneumoniae strain 721005, complete genome	sp|P0AFS6|TQSA_SHIFL/3.0e-153/AI-2 transport protein TqsA OS=Shigella flexneri GN=tqsA PE=3 SV=1	senc:SEET0819_14065/1.0e-157/tqsA; pheromone autoinducer 2 transporter; K11744 AI-2 transport protein TqsA	NA	Unigene587_All/7e-70/AI-2E family transporter	cellular_component:GO:0016021//integral component of membrane;
Unigene129_All	456	2.35	8.81	1.90648126235541	0.408579593345656	*	0.260816	WP_015493071.1/6.4e-36/MULTISPECIES: DUF905 domain-containing protein [Enterobacterales] >YP_007688746.1 putative cytoplasmic protein (plasmid) [Klebsiella pneumoniae] >YP_009071563.1 putative cytoplasmic protein (plasmid) [Klebsiella pneumoniae] >AFN40261.1 hypothetical protein A225_NDM1p0200 (plasmid) [Klebsiella michiganensis E718] >AGI37722.1 putative cytoplasmic protein (plasmid) [Klebsiella…	CP023187.1/0.0/CP023187.1 Klebsiella michiganensis strain K518 plasmid pK518_NDM1, complete sequence	sp|Q1CC63|YUBL_YERPN/1.6e-30/UPF0401 protein YubL OS=Yersinia pestis bv. Antiqua (strain Nepal516) GN=yubL PE=3 SV=1	cfar:CI104_27865/3.7e-36/DUF905 domain-containing protein	NA	NA	NA
Unigene748_All	1585	11.66	43.53	1.9004422315874	4.4941937398374e-09	Up	9.78382e-10	EGF56950.1/3.1e-218/Heptosyltransferase [Klebsiella sp. MS 92-3] >ESB00323.1 Heptosyltransferase [Klebsiella pneumoniae 909957] >CDQ54111.1 unnamed protein product [Klebsiella pneumoniae]	CP022997.1/0.0/CP022997.1 Klebsiella pneumoniae strain 721005, complete genome	sp|P0A1G3|MSGA_SALTY/1.1e-22/Virulence protein MsgA OS=Salmonella typhimurium (strain LT2 / SGSC1412 / ATCC 700720) GN=msgA PE=3 SV=1	kpe:KPK_3302/3.0e-210/heptosyltransferase family protein	NA	Unigene748_All/1.6e-12/Glycosyltransferase family 9 (heptosyltransferase)	biological_process:GO:0008152//metabolic process;molecular_function:GO:0016757//transferase activity, transferring glycosyl groups;GO:0016740//transferase activity;
Unigene1692_All	536	9.46	35.31	1.90016473242021	0.0128417503095975	*	0.00489426	KTE89979.1/2.5e-07/hypothetical protein AT727_24830 [Desulfitobacterium hafniense]	CP011462.1/0.0/CP011462.1 Vibrio anguillarum strain HI610 chromosome I sequence	NA	NA	NA	NA	NA
Unigene1513_All	1002	140.43	522.45	1.89544180276213	1.64139840875912e-59	Up	1.326676e-60	BAH62164.1/3.2e-72/hypothetical protein KP1_1395 [Klebsiella pneumoniae subsp. pneumoniae NTUH-K2044] >EKF80101.1 Hypothetical protein B819_138295 [Klebsiella pneumoniae subsp. pneumoniae KpQ3] >AHM80932.1 Transthyretin-like protein [Klebsiella pneumoniae 30684/NJST258_2] >AHM86535.1 hypothetical protein KPNJ1_04129 [Klebsiella pneumoniae 30660/NJST258_1]	CP022997.1/0.0/CP022997.1 Klebsiella pneumoniae strain 721005, complete genome	sp|Q8ZQ52|HIUH_SALTY/4.7e-35/5-hydroxyisourate hydrolase OS=Salmonella typhimurium (strain LT2 / SGSC1412 / ATCC 700720) GN=hiuH PE=3 SV=1	kps:KPNJ2_04152/4.9e-73/Transthyretin-like protein; K07127 5-hydroxyisourate hydrolase [EC:3.5.2.17]	CE12662/1.6e-19/[I] KOG3006 Transthyretin and related proteins	Unigene1513_All/3.7e-37/HIUase/Transthyretin family	biological_process:GO:0006144//purine nucleobase metabolic process;molecular_function:GO:0016787//hydrolase activity;GO:0033971//hydroxyisourate hydrolase activity;
Unigene486_All	883	1.02	3.79	1.8936286961996	0.408957557816836	*	0.260816	KON71388.1/1.4e-103/Cytochrome c oxidase subunit 1-beta [Candidatus Hodgkinia cicadicola]	NA	sp|Q08855|COX1_RHILE/1.8e-94/Cytochrome c oxidase subunit 1 OS=Rhizobium leguminosarum GN=ctaD PE=2 SV=1	txi:TH3_17495/1.2e-94/cytochrome c oxidase, subunit I; K02274 cytochrome c oxidase subunit I [EC:1.9.3.1]	HsMi003/1.3e-148/[C] KOG4769 Cytochrome c oxidase, subunit I	NA	biological_process:GO:0009060//aerobic respiration;GO:0006119//oxidative phosphorylation;GO:0022900//electron transport chain;cellular_component:GO:0045277//respiratory chain complex IV;GO:0016021//integral component of membrane;GO:0005886//plasma membrane;molecular_function:GO:0020037//heme binding;GO:0005506//iron ion binding;GO:0004129//cytochrome-c oxidase activity;GO:0005507//copper ion bind…
Unigene146_All	692	2.74	10.18	1.89348976311517	0.172907184331797	*	0.0885448	WP_002887909.1/7.4e-68/MULTISPECIES: hypothetical protein [Enterobacterales] >YP_005225023.1 hypothetical protein KPHS_07230 [Klebsiella pneumoniae subsp. pneumoniae HS11286] >BAH61667.1 hypothetical protein KP1_0833 [Klebsiella pneumoniae subsp. pneumoniae NTUH-K2044] >EEW38898.1 hypothetical protein HMPREF0484_5004 [Klebsiella pneumoniae subsp. rhinoscleromatis ATCC 13884] >AEW59421.1 hypotheti…	CP022997.1/0.0/CP022997.1 Klebsiella pneumoniae strain 721005, complete genome	sp|Q8ZS14|YAAI_SALTY/2.6e-53/UPF0412 protein YaaI OS=Salmonella typhimurium (strain LT2 / SGSC1412 / ATCC 700720) GN=yaaI PE=3 SV=1	kpm:KPHS_07230/1.1e-68/hypothetical protein	NA	Unigene146_All/1.6e-71/Protein of unknown function (DUF2541)	NA
Unigene760_All	2528	0.64	2.37	1.88874324889826	0.172708211737629	*	0.0885448	CCM81137.1/0.0e+00/Peptidyl-prolyl cis-trans isomerase PpiD [Klebsiella pneumoniae subsp. pneumoniae ST258-K26BO] >EOY72164.1 peptidyl-prolyl cis-trans isomerase D [Klebsiella pneumoniae UHKPC40] >EOZ22231.1 peptidyl-prolyl cis-trans isomerase D [Klebsiella pneumoniae VAKPC254] >EOZ50438.1 peptidyl-prolyl cis-trans isomerase D [Klebsiella pneumoniae VAKPC297] >EPB07909.1 peptidyl-prolyl cis-trans…	CP022997.1/0.0/CP022997.1 Klebsiella pneumoniae strain 721005, complete genome	sp|P0ADY1|PPID_ECOLI/2.4e-282/Peptidyl-prolyl cis-trans isomerase D OS=Escherichia coli (strain K12) GN=ppiD PE=1 SV=1	kgo:CEW81_18855/2.0e-296/peptidylprolyl isomerase; K03770 peptidyl-prolyl cis-trans isomerase D [EC:5.2.1.8]	NA	Unigene760_All/5.9e-52/SurA N-terminal domain	NA
Unigene1499_All	1132	0.77	2.84	1.88296057880978	0.408202326869806	*	0.260816	WP_073547060.1/1.0e-207/DUF1983 domain-containing protein [Klebsiella pneumoniae] >OZR85591.1 DUF1983 domain-containing protein [Klebsiella pneumoniae] >ASV23865.1 DUF1983 domain-containing protein [Klebsiella pneumoniae]	CP022997.1/0.0/CP022997.1 Klebsiella pneumoniae strain 721005, complete genome	NA	kox:KOX_17790/1.7e-207/gp24	At3g53350/8.9e-06/[S] LSE0085 A Uncharacterized protein	Unigene1499_All/2.9e-06/Apolipoprotein A1/A4/E domain	NA
Unigene182_All	8758	0.56	2.04	1.86507041991389	0.00552246306020067	*	0.001948338	WP_004152217.1/4.2e-248/MULTISPECIES: L-aspartate oxidase [Klebsiella] >YP_005224875.1 L-aspartate oxidase [Klebsiella pneumoniae subsp. pneumoniae HS11286] >AEW59273.1 L-aspartate oxidase [Klebsiella pneumoniae subsp. pneumoniae HS11286] >EJJ34319.1 L-aspartate oxidase [Klebsiella pneumoniae subsp. pneumoniae KPNIH4] >EJJ34759.1 L-aspartate oxidase [Klebsiella pneumoniae subsp. pneumoniae KPNIH2…	CP022997.1/0.0/CP022997.1 Klebsiella pneumoniae strain 721005, complete genome	sp|P0AFI6|PBP7_SHIFL/6.1e-147/D-alanyl-D-alanine endopeptidase OS=Shigella flexneri GN=pbpG PE=3 SV=2	kok:KONIH1_13000/3.2e-216/FAD-dependent oxidoreductase	At3g23510/3.5e-73/[R] TWOG0003 Methyltransferases	Unigene182_All/3.4e-19/Flavin containing amine oxidoreductase	molecular_function:GO:0016491//oxidoreductase activity;
Unigene628_All	2902	49.82	173.05	1.79639201481197	9.53533834532374e-59	Up	7.81954e-60	WP_004214302.1/5.8e-215/N-methyl-L-tryptophan oxidase [Klebsiella pneumoniae] >EMB08811.1 N-methyltryptophan oxidase [Klebsiella pneumoniae hvKP1] >AGX37307.1 N-methyltryptophan oxidase [Klebsiella pneumoniae CG43] >ESM03536.1 N-methyl-L-tryptophan oxidase [Klebsiella pneumoniae UCICRE 6] >CDI20429.1 N-methyl-L-tryptophan oxidase [Klebsiella pneumoniae subsp. pneumoniae SA1] >EWD16729.1 N-methyl-…	CP022997.1/0.0/CP022997.1 Klebsiella pneumoniae strain 721005, complete genome	sp|A8AI24|Y2011_CITK8/3.5e-184/UPF0176 protein CKO_02011 OS=Citrobacter koseri (strain ATCC BAA-895 / CDC 4225-83 / SGSC4696) GN=CKO_02011 PE=3 SV=1	eae:EAE_16275/6.8e-192/solA; N-methyltryptophan oxidase; K02846 N-methyl-L-tryptophan oxidase [EC:1.5.3.-]	Hs7706065/8.6e-37/[R] KOG2820 FAD-dependent oxidoreductase	Unigene628_All/1.6e-44/FAD dependent oxidoreductase	NA
Unigene1065_All	11900	29.32	101.14	1.78639667499347	7.44391535714286e-144	Up	3.68902e-145	WP_094353774.1/0.0e+00/phosphoribosylformylglycinamidine synthase [Klebsiella pneumoniae] >OYI37028.1 phosphoribosylformylglycinamidine synthase [Klebsiella pneumoniae subsp. pneumoniae]	CP022997.1/0.0/CP022997.1 Klebsiella pneumoniae strain 721005, complete genome	sp|Q5PIG8|PUR4_SALPA/0.0e+00/Phosphoribosylformylglycinamidine synthase OS=Salmonella paratyphi A (strain ATCC 9150 / SARB42) GN=purL PE=3 SV=3	ear:CCG33948/0.0e+00/Phosphoribosylformylglycinamidine synthase, synthetase subunit (EC 6.3.5.3) / Phosphoribosylformylglycinamidine synthase, glutamine amidotransferase subunit (EC 6.3.5.3); K01952 phosphoribosylformylglycinamidine synthase [EC:6.3.5.3]	SPAC6F12.10c/0.0e+00/[F] KOG1907 Phosphoribosylformylglycinamidine synthase	Unigene1065_All/1.3e-103/CobB/CobQ-like glutamine amidotransferase domain	NA
Unigene1696_All	1233	64.27	218.26	1.76383037771877	4.86241102325581e-29	Up	6.16766e-30	WP_002898883.1/1.5e-111/MULTISPECIES: transcriptional regulator [Enterobacterales] >YP_005226215.1 transcriptional regulator [Klebsiella pneumoniae subsp. pneumoniae HS11286] >ABR76474.1 hypothetical transcriptional regulator [Klebsiella pneumoniae subsp. pneumoniae MGH 78578] >BAH62745.1 hypothetical transcriptional regulator [Klebsiella pneumoniae subsp. pneumoniae NTUH-K2044] >EEW40228.1 HTH-t…	CP022997.1/0.0/CP022997.1 Klebsiella pneumoniae strain 721005, complete genome	sp|P0ACU4|RUTR_SHIFL/1.7e-95/HTH-type transcriptional regulator RutR OS=Shigella flexneri GN=rutR PE=3 SV=1	kpq:KPR0928_09760/2.3e-112/transcriptional regulator; K09017 TetR/AcrR family transcriptional regulator	NA	Unigene1696_All/5.4e-59/YcdC-like protein, C-terminal region	biological_process:GO:0045892//negative regulation of transcription, DNA-templated;GO:0006351//transcription, DNA-templated;molecular_function:GO:0003677//DNA binding;
Unigene656_All	1094	2.40	8.13	1.76022094646651	0.107975878228782	*	0.0517902	WP_064168223.1/1.4e-182/LysR family transcriptional regulator [Klebsiella pneumoniae] >SBI19740.1 LysR family transcriptional regulator [Klebsiella pneumoniae]	CP022997.1/0.0/CP022997.1 Klebsiella pneumoniae strain 721005, complete genome	sp|Q8FDH0|TTDR_ECOL6/1.3e-27/HTH-type transcriptional activator TtdR OS=Escherichia coli O6:H1 (strain CFT073 / ATCC 700928 / UPEC) GN=ttdR PE=3 SV=2	ear:CCG29964/4.0e-137/FIG032225: Transcriptional regulator, LysR family	NA	Unigene656_All/4e-34/LysR substrate binding domain	biological_process:GO:0006351//transcription, DNA-templated;molecular_function:GO:0003677//DNA binding;GO:0003700//DNA binding transcription factor activity;
Unigene586_All	1511	18.98	63.90	1.75133593881325	4.11668e-11	Up	8.23336e-12	ABR78522.1/2.2e-128/putative coenzyme PQQ synthesis protein, nitrogenase iron-molybdenum domain [Klebsiella pneumoniae subsp. pneumoniae MGH 78578] >EEW42154.1 radical SAM domain protein [Klebsiella pneumoniae subsp. rhinoscleromatis ATCC 13884] >EGF60548.1 radical SAM domain protein [Klebsiella sp. MS 92-3] >EKF77503.1 Putative coenzyme PQQ synthesis protein, nitrogenase iron-molybdenum domain p…	CP022997.1/0.0/CP022997.1 Klebsiella pneumoniae strain 721005, complete genome	sp|P64554|QUEE_ECOLI/6.4e-121/7-carboxy-7-deazaguanine synthase OS=Escherichia coli (strain K12) GN=queE PE=3 SV=1	kpa:KPNJ1_01120/3.3e-129/Queuosine biosynthesis protein QueE; K10026 7-carboxy-7-deazaguanine synthase [EC:4.3.99.3]	Hs4506331/2.8e-07/[H] KOG4105 6-pyruvoyl tetrahydrobiopterin synthase	Unigene586_All/3.9e-13/4Fe-4S single cluster domain	biological_process:GO:0008616//queuosine biosynthetic process;molecular_function:GO:0000287//magnesium ion binding;GO:0016840//carbon-nitrogen lyase activity;GO:0051539//4 iron, 4 sulfur cluster binding;GO:1904047//S-adenosyl-L-methionine binding;
Unigene1655_All	1638	198.87	669.06	1.75030993605692	6.89201425531915e-118	Up	3.82212e-119	WP_002904806.1/5.6e-146/MULTISPECIES: type I methionyl aminopeptidase [Klebsiella] >YP_005226910.1 methionyl aminopeptidase [Klebsiella pneumoniae subsp. pneumoniae HS11286] >AEW61308.1 methionyl aminopeptidase [Klebsiella pneumoniae subsp. pneumoniae HS11286] >EJJ40552.1 methionine aminopeptidase, type I [Klebsiella pneumoniae subsp. pneumoniae KPNIH2] >EJJ44838.1 methionine aminopeptidase, type…	CP022997.1/0.0/CP022997.1 Klebsiella pneumoniae strain 721005, complete genome	sp|P0A1X6|MAP1_SALTY/2.7e-72/Methionine aminopeptidase OS=Salmonella typhimurium (strain LT2 / SGSC1412 / ATCC 700720) GN=map PE=1 SV=2	kpw:KPNIH30_13475/8.4e-147/methionine aminopeptidase; K01265 methionyl aminopeptidase [EC:3.4.11.18]	At2g45240/3.8e-50/[O] KOG2738 Putative methionine aminopeptidase	Unigene1655_All/5e-49/Metallopeptidase family M24	biological_process:GO:0070084//protein initiator methionine removal;molecular_function:GO:0046872//metal ion binding;GO:0004177//aminopeptidase activity;GO:0070006//metalloaminopeptidase activity;
Unigene1292_All	4527	111.62	372.00	1.73670706983241	1.93312979104478e-189	Up	7.64128e-191	EFD87108.1/7.3e-297/NAD(P)(+) transhydrogenase (AB-specific), alpha subunit [Klebsiella sp. 1_1_55]	CP022997.1/0.0/CP022997.1 Klebsiella pneumoniae strain 721005, complete genome	sp|P07001|PNTA_ECOLI/1.5e-261/NAD(P) transhydrogenase subunit alpha OS=Escherichia coli (strain K12) GN=pntA PE=1 SV=2	kpa:KPNJ1_02960/1.0e-295/NAD(P) transhydrogenase alpha subunit; K00324 NAD(P) transhydrogenase subunit alpha [EC:1.6.1.2]	NA	Unigene1292_All/8.2e-76/Alanine dehydrogenase/PNT, C-terminal domain	biological_process:GO:0015992//proton transport;cellular_component:GO:0016021//integral component of membrane;molecular_function:GO:0000166//nucleotide binding;GO:0008750//NAD(P)+ transhydrogenase (AB-specific) activity;
Unigene185_All	8370	403.48	1334.98	1.72624906054654	0	Up	0	WP_002902695.1/0.0e+00/MULTISPECIES: primary-amine oxidase [Klebsiella] >YP_005226667.1 tyramine oxidase [Klebsiella pneumoniae subsp. pneumoniae HS11286] >ABR76899.1 copper amine oxidase (tyramine oxidase) [Klebsiella pneumoniae subsp. pneumoniae MGH 78578] >AEW61065.1 tyramine oxidase [Klebsiella pneumoniae subsp. pneumoniae HS11286] >EJJ41001.1 tyramine oxidase [Klebsiella pneumoniae subsp. pn…	CP022997.1/0.0/CP022997.1 Klebsiella pneumoniae strain 721005, complete genome	sp|P49250|AMO_KLEAE/0.0e+00/Primary amine oxidase OS=Klebsiella aerogenes GN=maoA PE=1 SV=1	koc:AB185_21610/0.0e+00/tynA; tyramine oxidase; K00276 primary-amine oxidase [EC:1.4.3.21]	YER073w/2.1e-99/[C] KOG2450 Aldehyde dehydrogenase	Unigene185_All/8.5e-127/Copper amine oxidase, enzyme domain	biological_process:GO:0009308//amine metabolic process;molecular_function:GO:0008131//primary amine oxidase activity;GO:0005507//copper ion binding;GO:0048038//quinone binding;
Unigene1392_All	474	4.46	14.61	1.71184056288319	0.254931225158562	*	0.1422802	WP_073511413.1/3.8e-79/hydrophobe/amphiphile efflux-1 family RND transporter [Klebsiella pneumoniae]	CP022997.1/0.0/CP022997.1 Klebsiella pneumoniae strain 721005, complete genome	sp|P24181|ACRF_ECOLI/8.3e-75/Multidrug export protein AcrF OS=Escherichia coli (strain K12) GN=acrF PE=1 SV=2	kpt:VK055_3802/5.7e-80/acrB2; acrB RND-type permease; K18142 multidrug efflux pump	NA	Unigene1392_All/2.3e-69/AcrB/AcrD/AcrF family	cellular_component:GO:0016021//integral component of membrane;GO:0005886//plasma membrane;molecular_function:GO:0005215//transporter activity;
Unigene275_All	1424	1.19	3.85	1.69389687227432	0.255200993650794	*	0.1422802	WP_004200167.1/2.1e-170/DUF535 domain-containing protein [Klebsiella pneumoniae] >EMR21761.1 hypothetical protein G000_11668 [Klebsiella pneumoniae ATCC BAA-2146] >AGT23948.1 putative enzyme [Klebsiella pneumoniae JM45] >ESL28406.1 hypothetical protein L478_01521 [Klebsiella pneumoniae BIDMC 41] >ESL69981.1 hypothetical protein L457_02099 [Klebsiella pneumoniae BIDMC 21] >ESM04992.1 hypothetical …	CP022997.1/0.0/CP022997.1 Klebsiella pneumoniae strain 721005, complete genome	sp|P75829|YBJX_ECOLI/1.9e-13/Uncharacterized protein YbjX OS=Escherichia coli (strain K12) GN=ybjX PE=4 SV=1	kvq:SP68_03855/2.3e-164/hypothetical protein	NA	Unigene275_All/3.2e-44/Protein of unknown function (DUF535)	NA
Unigene489_All	3439	157.85	509.07	1.68930978800624	1.76638941176471e-187	Up	7.0864e-189	WP_071444012.1/0.0e+00/aconitate hydratase AcnA [Klebsiella pneumoniae]	CP022997.1/0.0/CP022997.1 Klebsiella pneumoniae strain 721005, complete genome	sp|P25516|ACNA_ECOLI/0.0e+00/Aconitate hydratase A OS=Escherichia coli (strain K12) GN=acnA PE=1 SV=3	kok:KONIH1_12210/0.0e+00/aconitate hydratase; K01681 aconitate hydratase [EC:4.2.1.3]	At2g05710/9.2e-280/[AJ] KOG0452 RNA-binding translational regulator IRP (aconitase superfamily)	Unigene489_All/2.6e-183/Aconitase family (aconitate hydratase)	biological_process:GO:0008152//metabolic process;molecular_function:GO:0003994//aconitate hydratase activity;GO:0051539//4 iron, 4 sulfur cluster binding;
Unigene1090_All	2168	12.49	40.12	1.68354812900422	7.11498676880223e-10	Up	1.50695e-10	WP_002922956.1/4.5e-252/MULTISPECIES: glycoside hydrolase [Enterobacterales] >YP_005229483.1 putative glycoside hydrolase [Klebsiella pneumoniae subsp. pneumoniae HS11286] >EHL92093.1 hypothetical protein HMPREF1024_02973 [Klebsiella sp. 4_1_44FAA] >AEW63881.1 putative glycoside hydrolase [Klebsiella pneumoniae subsp. pneumoniae HS11286] >EJJ38539.1 putative glycoside hydrolase [Klebsiella pneumo…	CP022997.1/0.0/CP022997.1 Klebsiella pneumoniae strain 721005, complete genome	sp|Q9AGA6|AGLB_KLEPN/2.1e-32/6-phospho-alpha-glucosidase OS=Klebsiella pneumoniae GN=aglB PE=1 SV=1	kpx:PMK1_01520/6.7e-253/pagL; Phospho-alpha-glucosidase PagL; K01222 6-phospho-beta-glucosidase [EC:3.2.1.86]	NA	Unigene1090_All/3.8e-38/Family 4 glycosyl hydrolase C-terminal domain	biological_process:GO:0005975//carbohydrate metabolic process;molecular_function:GO:0103047//methyl beta-D-glucoside 6-phosphate glucohydrolase activity;GO:0016616//oxidoreductase activity, acting on the CH-OH group of donors, NAD or NADP as acceptor;GO:0004553//hydrolase activity, hydrolyzing O-glycosyl compounds;GO:0016787//hydrolase activity;GO:0008706//6-phospho-beta-glucosidase activity;
Unigene1243_All	4342	141.43	446.70	1.65921807890294	3.38520019047619e-204	Up	1.258216e-205	WP_071080884.1/2.4e-289/carboxypeptidase M32 [Klebsiella pneumoniae] >SAS14204.1 thermostable carboxypeptidase 1 [Klebsiella pneumoniae]	CP022997.1/0.0/CP022997.1 Klebsiella pneumoniae strain 721005, complete genome	sp|P43531|YNFM_ECOLI/6.4e-206/Inner membrane transport protein YnfM OS=Escherichia coli (strain K12) GN=ynfM PE=1 SV=2	kox:KOX_21595/4.3e-259/carboxypeptidase Taq; K01299 carboxypeptidase Taq [EC:3.4.17.19]	CE29547/3.3e-08/[R] KOG0255 Synaptic vesicle transporter SVOP and related transporters (major facilitator superfamily)	Unigene1243_All/1.2e-99/Carboxypeptidase Taq (M32) metallopeptidase	molecular_function:GO:0004180//carboxypeptidase activity;
Unigene100_All	1700	1.47	4.53	1.62369489520987	0.161627003521127	*	0.0812426	CEP29097.1/1.8e-310/phosphoglycero mutase III, cofactor-independent [Klebsiella variicola] >CTP99100.1 phosphoglycero mutase III, cofactor-independent [Klebsiella variicola]	CP022997.1/0.0/CP022997.1 Klebsiella pneumoniae strain 721005, complete genome	sp|Q329P2|GPMI_SHIDS/3.6e-277/2,3-bisphosphoglycerate-independent phosphoglycerate mutase OS=Shigella dysenteriae serotype 1 (strain Sd197) GN=gpmI PE=3 SV=1	kpu:KP1_5306/6.1e-310/yibO; phosphoglyceromutase; K15633 2,3-bisphosphoglycerate-independent phosphoglycerate mutase [EC:5.4.2.12]	CE11302/1.4e-119/[G] KOG4513 Phosphoglycerate mutase	Unigene100_All/4.8e-83/Metalloenzyme superfamily	NA
Unigene1245_All	5270	88.43	270.10	1.61088584578663	9.10367963414634e-145	Up	4.40414e-146	CDQ52217.1/1.3e-193/unnamed protein product [Klebsiella pneumoniae]	CP022997.1/0.0/CP022997.1 Klebsiella pneumoniae strain 721005, complete genome	sp|P30012|NADC_SALTY/1.7e-139/Nicotinate-nucleotide pyrophosphorylase [carboxylating] OS=Salmonella typhimurium (strain LT2 / SGSC1412 / ATCC 700720) GN=nadC PE=1 SV=3	kox:KOX_11030/9.5e-176/sugar (glycoside-Pentoside-Hexuronide) transporter; K03292 glycoside/pentoside/hexuronide:cation symporter, GPH family	Hs15316365/1.1e-34/[F] KOG3008 Quinolinate phosphoribosyl transferase	Unigene1245_All/2.5e-56/MFS/sugar transport protein	NA
Unigene615_All	1450	11.68	35.59	1.60743165862977	1.15924842465753e-05	Up	2.99558e-06	WP_002886919.1/4.7e-173/MULTISPECIES: HTH-type transcriptional regulator TreR [Klebsiella] >YP_005224800.1 trehalose repressor [Klebsiella pneumoniae subsp. pneumoniae HS11286] >AEW59198.1 trehalose repressor [Klebsiella pneumoniae subsp. pneumoniae HS11286] >EJJ36326.1 trehalose repressor [Klebsiella pneumoniae subsp. pneumoniae KPNIH4] >EJJ38790.1 trehalose repressor [Klebsiella pneumoniae subs…	CP022997.1/0.0/CP022997.1 Klebsiella pneumoniae strain 721005, complete genome	sp|P36674|TRER_SALTY/1.6e-148/HTH-type transcriptional regulator TreR OS=Salmonella typhimurium (strain LT2 / SGSC1412 / ATCC 700720) GN=treR PE=3 SV=1	kpa:KPNJ1_04970/7.1e-174/Trehalose operon repressor; K03485 LacI family transcriptional regulator, trehalose operon repressor	NA	Unigene615_All/1.8e-21/Bacterial regulatory proteins, lacI family	biological_process:GO:0045892//negative regulation of transcription, DNA-templated;GO:0006351//transcription, DNA-templated;GO:0005991//trehalose metabolic process;molecular_function:GO:0003677//DNA binding;
Unigene387_All	2917	95.50	290.42	1.60456817081393	3.64080442622951e-84	Up	2.62052e-85	WP_002903391.1/9.5e-181/MULTISPECIES: universal stress protein UspE [Enterobacterales] >YP_005226736.1 universal stress protein UspE [Klebsiella pneumoniae subsp. pneumoniae HS11286] >ABR76960.1 conserved protein, adenine nucleotide-binding domain [Klebsiella pneumoniae subsp. pneumoniae MGH 78578] >BAH63214.1 conserved protein with adenine nucleotide-binding domain [Klebsiella pneumoniae subsp. …	CP022997.1/0.0/CP022997.1 Klebsiella pneumoniae strain 721005, complete genome	sp|Q8ZP84|USPE_SALTY/2.5e-169/Universal stress protein E OS=Salmonella typhimurium (strain LT2 / SGSC1412 / ATCC 700720) GN=uspE PE=1 SV=3	kpq:KPR0928_12175/1.4e-181/universal stress protein UspE; K14055 universal stress protein E	Hs4505177/9.9e-17/[L] KOG4062 6-O-methylguanine-DNA methyltransferase MGMT/MGT1, involved in DNA repair	Unigene387_All/5.4e-36/Universal stress protein family	biological_process:GO:0006950//response to stress;
Unigene245_All	1009	3.50	10.54	1.59044803980489	0.101251548994975	*	0.0475494	WP_047719003.1/1.6e-90/L-fucose:H+ symporter permease [Klebsiella pneumoniae] >AKL31736.1 fucose permease [Klebsiella pneumoniae] >ALR27798.1 fucose permease [Klebsiella pneumoniae]	CP022997.1/0.0/CP022997.1 Klebsiella pneumoniae strain 721005, complete genome	sp|P11551|FUCP_ECOLI/4.3e-36/L-fucose-proton symporter OS=Escherichia coli (strain K12) GN=fucP PE=1 SV=3	kpne:KU54_013055/2.4e-91/fucose permease; K02429 MFS transporter, FHS family, L-fucose permease	CE03147/1.7e-16/[G] KOG2855 Ribokinase	Unigene245_All/1.3e-09/Major Facilitator Superfamily	cellular_component:GO:0016021//integral component of membrane;molecular_function:GO:0015150//fucose transmembrane transporter activity;
Unigene46_All	8735	59.65	176.30	1.56343843162495	1.3284689625e-151	Up	6.27006e-153	SBI99693.1/0.0e+00/isoleucyl-tRNA synthetase [Klebsiella pneumoniae]	CP022882.1/0.0/CP022882.1 Klebsiella pneumoniae strain 911021, complete genome	sp|A8ALT6|SYI_CITK8/0.0e+00/Isoleucine--tRNA ligase OS=Citrobacter koseri (strain ATCC BAA-895 / CDC 4225-83 / SGSC4696) GN=ileS PE=3 SV=1	ror:RORB6_15125/0.0e+00/ileS; isoleucyl-tRNA ligase; K01870 isoleucyl-tRNA synthetase [EC:6.1.1.5]	At5g49030/2.9e-197/[J] KOG0433 Isoleucyl-tRNA synthetase	Unigene46_All/3.7e-229/tRNA synthetases class I (I, L, M and V)	NA
Unigene264_All	1371	3.11	9.18	1.56157957328321	0.0634702291390729	*	0.0282714	WP_049106414.1/3.1e-243/MULTISPECIES: NCS2 family permease [Enterobacteriaceae] >ARX40208.1 adenine permease PurP [Klebsiella pneumoniae]	CP022997.1/0.0/CP022997.1 Klebsiella pneumoniae strain 721005, complete genome	sp|P31466|ADEP_ECOLI/5.1e-234/Adenine permease AdeP OS=Escherichia coli (strain K12) GN=adeP PE=1 SV=2	ron:TE10_02255/6.2e-236/adenine permease PurP; K06901 putative MFS transporter, AGZA family, xanthine/uracil permease	Hs19923466/6.7e-08/[A] KOG1869 Splicing coactivator SRm160/300, subunit SRm300	Unigene264_All/4.9e-42/Permease family	NA
Unigene192_All	3670	208.35	610.67	1.55138387251204	7.3756795e-213	Up	2.61086e-214	EEW39445.1/0.0e+00/hypothetical protein HMPREF0484_4509 [Klebsiella pneumoniae subsp. rhinoscleromatis ATCC 13884]	CP022997.1/0.0/CP022997.1 Klebsiella pneumoniae strain 721005, complete genome	sp|P77148|YDHS_ECOLI/4.5e-192/Uncharacterized protein YdhS OS=Escherichia coli (strain K12) GN=ydhS PE=4 SV=1	kqu:AVR78_17725/3.0e-293/FAD/NAD(P) binding domain-containing protein	SPBC23G7.10c/3.8e-66/[CR] KOG0134 NADH:flavin oxidoreductase/12-oxophytodienoate reductase	Unigene192_All/2.1e-28/FAD-NAD(P)-binding	NA
Unigene1505_All	3919	276.14	790.22	1.51685447723775	6.76009944444444e-285	Up	2.15366e-286	CDL33975.1/4.6e-255/Glutathione synthetase [Enterobacter cloacae ISC8]	CP022997.1/0.0/CP022997.1 Klebsiella pneumoniae strain 721005, complete genome	sp|P58581|GSHB_SALTI/2.6e-166/Glutathione synthetase OS=Salmonella typhi GN=gshB PE=3 SV=1	efe:EFER_2886/1.1e-168/gshB; glutathione synthetase; K01920 glutathione synthase [EC:6.3.2.3]	NA	Unigene1505_All/2.4e-79/Prokaryotic glutathione synthetase, ATP-grasp domain	NA
Unigene1850_All	332	3.77	10.67	1.50092374755576	0.602234900826446	*	0.429914	SAT18777.1/1.4e-56/Uncharacterised protein [Klebsiella pneumoniae]	CP022997.1/0.0/CP022997.1 Klebsiella pneumoniae strain 721005, complete genome	sp|P14802|YOXD_BACSU/6.5e-10/Uncharacterized oxidoreductase YoxD OS=Bacillus subtilis (strain 168) GN=yoxD PE=3 SV=2	kpi:D364_06860/1.2e-52/3-oxoacyl-ACP reductase	At1g24360/8.9e-07/[I] KOG1200 Mitochondrial/plastidial beta-ketoacyl-ACP reductase	Unigene1850_All/2.5e-15/short chain dehydrogenase	NA
Unigene235_All	1256	0.68	1.90	1.48239276708061	0.601241113861386	*	0.429914	NA	NA	NA	NA	NA	Unigene235_All/1.5e-13/Small cytokines (intecrine/chemokine), interleukin-8 like	NA
Unigene847_All	636	3.04	8.48	1.47999294111961	0.361822136752137	*	0.224778	AHM77013.1/2.2e-114/Cellulose synthase regulatory subunit [Klebsiella pneumoniae 30684/NJST258_2] >AHM82639.1 Cellulose synthase regulatory subunit [Klebsiella pneumoniae 30660/NJST258_1]	CP022997.1/0.0/CP022997.1 Klebsiella pneumoniae strain 721005, complete genome	sp|Q9WX62|BCSB3_KOMXY/2.8e-09/Cyclic di-GMP-binding protein OS=Komagataeibacter xylinus GN=bcsBI PE=3 SV=1	kps:KPNJ2_00233/3.3e-115/Cellulose synthase regulatory subunit; K20541 cellulose synthase operon protein B	NA	Unigene847_All/3.1e-27/Bacterial cellulose synthase subunit	biological_process:GO:0006011//UDP-glucose metabolic process;GO:0030244//cellulose biosynthetic process;cellular_component:GO:0019867//outer membrane;
Unigene108_All	570	1.75	4.88	1.47952622573056	0.603731756420878	*	0.429914	KMH46041.1/1.3e-78/regulatory protein AsnC, partial [Klebsiella pneumoniae]	CP022997.1/0.0/CP022997.1 Klebsiella pneumoniae strain 721005, complete genome	sp|P0ACI8|ASNC_ECO57/5.3e-76/Regulatory protein AsnC OS=Escherichia coli O157:H7 GN=asnC PE=3 SV=1	kpy:KPNIH31_00010/3.8e-78/transcriptional regulator; K03718 Lrp/AsnC family transcriptional regulator, regulator for asnA, asnC and gidA	NA	Unigene108_All/1e-17/Lrp/AsnC ligand binding domain	biological_process:GO:0006351//transcription, DNA-templated;cellular_component:GO:0005622//intracellular;molecular_function:GO:0043565//sequence-specific DNA binding;GO:0003700//DNA binding transcription factor activity;
Unigene1356_All	1034	0.85	2.37	1.47935231276056	0.60173759702725	*	0.429914	WP_002886891.1/1.3e-97/MULTISPECIES: hypothetical protein [Klebsiella] >YP_005224774.1 hypothetical protein KPHS_04740 [Klebsiella pneumoniae subsp. pneumoniae HS11286] >AEW59172.1 hypothetical protein KPHS_04740 [Klebsiella pneumoniae subsp. pneumoniae HS11286] >EJJ33182.1 hypothetical protein KPNIH4_26811 [Klebsiella pneumoniae subsp. pneumoniae KPNIH4] >EJJ38813.1 hypothetical protein KPNIH2_1…	CP022997.1/0.0/CP022997.1 Klebsiella pneumoniae strain 721005, complete genome	sp|A6THE7|Y4557_KLEP7/5.6e-100/UPF0307 protein KPN78578_45570 OS=Klebsiella pneumoniae subsp. pneumoniae (strain ATCC 700721 / MGH 78578) GN=KPN78578_45570 PE=3 SV=1	kph:KPNIH24_02460/2.0e-98/hypothetical protein; K09889 ribosome-associated protein	NA	Unigene1356_All/1.2e-56/Protein of unknown function (DUF615)	NA
Unigene23_All	1762	0.47	1.31	1.47883414985981	0.603231978476821	*	0.429914	WP_004226794.1/0.0e+00/endo-b1,4-mannanase 5C [Klebsiella pneumoniae] >CCM82203.1 Endo-b1,4-mannanase 5C [Klebsiella pneumoniae subsp. pneumoniae ST258-K26BO]	CP022997.1/0.0/CP022997.1 Klebsiella pneumoniae strain 721005, complete genome	NA	kom:HR38_26845/4.4e-287/beta-1,4 mannanase	At3g10900/2.9e-11/[GM] LSE0446 A Cellulase ((1-4)-beta-mannan endohydrolase)	Unigene23_All/7.3e-48/Carbohydrate binding module (family 35)	molecular_function:GO:0030246//carbohydrate binding;GO:0016787//hydrolase activity;
Unigene253_All	1498	0.56	1.56	1.47804729680464	0.600745449299258	*	0.429914	CCM96121.1/1.6e-293/Ferrichrome-iron receptor [Klebsiella pneumoniae subsp. pneumoniae ST512-K30BO] >EOZ22032.1 ferrichrome receptor FcuA [Klebsiella pneumoniae VAKPC254] >EPS12941.1 ferrichrome receptor FcuA [Klebsiella pneumoniae subsp. pneumoniae MP14] >AGT25438.1 putative TonB-dependent receptor [Klebsiella pneumoniae JM45] >OUH04839.1 iron complex outermembrane recepter protein [Klebsiella p…	CP022997.1/0.0/CP022997.1 Klebsiella pneumoniae strain 721005, complete genome	sp|Q05202|FCUA_YEREN/1.5e-141/Ferrichrome receptor FcuA OS=Yersinia enterocolitica GN=fcuA PE=1 SV=1	ron:TE10_08555/9.1e-257/TonB-dependent receptor; K02014 iron complex outermembrane recepter protein	NA	Unigene253_All/0.1/Haem-degrading	biological_process:GO:0015891//siderophore transport;cellular_component:GO:0009279//cell outer membrane;GO:0016021//integral component of membrane;molecular_function:GO:0004872//receptor activity;GO:0005506//iron ion binding;
Unigene860_All	662	1.45	4.03	1.47472693851303	0.602733027295285	*	0.429914	WP_076763203.1/2.9e-122/helicase [Klebsiella pneumoniae] >OMJ01583.1 helicase [Klebsiella pneumoniae]	CP022997.1/0.0/CP022997.1 Klebsiella pneumoniae strain 721005, complete genome	NA	kph:KPNIH24_16960/4.4e-123/helicase	NA	Unigene860_All/9.2e-08/Type III restriction enzyme, res subunit	molecular_function:GO:0003677//DNA binding;GO:0016787//hydrolase activity;GO:0005524//ATP binding;GO:0004386//helicase activity;
Unigene1518_All	779	1.19	3.30	1.47150445093787	0.600250601317957	*	0.429914	WP_002922410.1/1.5e-56/MULTISPECIES: hypothetical protein [Enterobacterales] >YP_005229406.1 hypothetical protein KPHS_51060 [Klebsiella pneumoniae subsp. pneumoniae HS11286] >ABR79331.1 hypothetical protein KPN_03946 [Klebsiella pneumoniae subsp. pneumoniae MGH 78578] >BAH65725.1 hypothetical protein KP1_5294 [Klebsiella pneumoniae subsp. pneumoniae NTUH-K2044] >EEW43051.1 hypothetical protein H…	CP022997.1/0.0/CP022997.1 Klebsiella pneumoniae strain 721005, complete genome	sp|P0ADK8|YIBL_ECOLI/5.0e-53/Uncharacterized protein YibL OS=Escherichia coli (strain K12) GN=yibL PE=1 SV=1	kpt:VK055_3524/2.2e-57/hypothetical protein; K14762 ribosome-associated protein	NA	Unigene1518_All/3.5e-34/Protein of unknown function (DUF2810)	NA
Unigene827_All	1071	0.82	2.27	1.46899648267283	0.60423236318408	*	0.429914	AHM81955.1/4.0e-185/hypothetical protein KPNJ2_05183 [Klebsiella pneumoniae 30684/NJST258_2] >AHM87585.1 hypothetical protein KPNJ1_05185 [Klebsiella pneumoniae 30660/NJST258_1]	CP022882.1/0.0/CP022882.1 Klebsiella pneumoniae strain 911021, complete genome	sp|P37078|SORC_KLEPN/2.6e-177/Sorbitol operon regulator OS=Klebsiella pneumoniae GN=sorC PE=1 SV=1	kpe:KPK_5266/2.3e-177/sorC; sorbitol operon regulator	NA	Unigene827_All/2.1e-78/Putative sugar-binding domain	molecular_function:GO:0003677//DNA binding;GO:0030246//carbohydrate binding;
Unigene785_All	1020	0.87	2.40	1.46394709975979	0.605236071428571	*	0.429914	WP_073557487.1/7.6e-186/HlyD family secretion protein, partial [Klebsiella pneumoniae]	CP022997.1/0.0/CP022997.1 Klebsiella pneumoniae strain 721005, complete genome	sp|P0AFV0|YIBH_ECOLI/3.9e-69/Inner membrane protein YibH OS=Escherichia coli (strain K12) GN=yibH PE=1 SV=1	kpg:KPNIH32_06975/1.1e-186/membrane protein	NA	Unigene785_All/1e-11/Biotin-lipoyl like	cellular_component:GO:0016021//integral component of membrane;
Unigene747_All	4609	29.46	80.87	1.45684718108136	2.65997524752475e-33	Up	3.17e-34	WP_093980860.1/0.0e+00/FUSC family protein [Klebsiella pneumoniae] >OXM92090.1 fusaric acid resistance protein [Klebsiella pneumoniae]	CP022997.1/0.0/CP022997.1 Klebsiella pneumoniae strain 721005, complete genome	sp|Q8Z6P7|YDHK_SALTI/2.1e-308/Uncharacterized transporter YdhK OS=Salmonella typhi GN=ydhK PE=3 SV=1	koc:AB185_19790/0.0e+00/fusaric acid resistance protein	7303595/1.5e-06/[P] KOG0441 Cu2+/Zn2+ superoxide dismutase SOD1	Unigene747_All/2.6e-173/Fusaric acid resistance protein family	biological_process:GO:0006810//transport;cellular_component:GO:0016021//integral component of membrane;GO:0005886//plasma membrane;
Unigene1075_All	2426	0.34	0.93	1.45169596985769	0.604733800829876	*	0.429914	BAH64348.1/0.0e+00/putataive amidohydrolase [Klebsiella pneumoniae subsp. pneumoniae NTUH-K2044]	CP022997.1/0.0/CP022997.1 Klebsiella pneumoniae strain 721005, complete genome	sp|A6TBK1|ADEC_KLEP7/0.0e+00/Adenine deaminase OS=Klebsiella pneumoniae subsp. pneumoniae (strain ATCC 700721 / MGH 78578) GN=ade PE=3 SV=1	kpu:KP1_3777/0.0e+00/ade; putataive amidohydrolase; K01486 adenine deaminase [EC:3.5.4.2]	NA	Unigene1075_All/7.8e-43/Adenine deaminase C-terminal domain	NA
Unigene224_All	5005	1.42	3.79	1.41630691866641	0.0209689891495601	*	0.00843708	AHM81826.1/0.0e+00/Hypothetical protein KPNJ2_05054 [Klebsiella pneumoniae 30684/NJST258_2] >AHM87509.1 Hypothetical protein KPNJ1_05109 [Klebsiella pneumoniae 30660/NJST258_1]	CP022997.1/0.0/CP022997.1 Klebsiella pneumoniae strain 721005, complete genome	sp|A6TH46|DSBD_KLEP7/0.0e+00/Thiol:disulfide interchange protein DsbD OS=Klebsiella pneumoniae subsp. pneumoniae (strain ATCC 700721 / MGH 78578) GN=dsbD PE=3 SV=1	kpk:A593_12700/0.0e+00/dipZ; thiol:disulfide interchange protein precursor; K04084 thiol:disulfide interchange protein DsbD [EC:1.8.1.8]	Hs7706244/6.5e-16/[P] KOG3338 Divalent cation tolerance-related protein	Unigene224_All/1.1e-89/Protein of unknown function (DUF1176)	NA
Unigene1628_All	5350	24.69	64.35	1.38201331196528	1.1381589124424e-28	Up	1.457112e-29	WP_047048212.1/1.4e-286/glycerol kinase [Klebsiella aerogenes] >KLE93247.1 glycerol kinase [[Enterobacter] aerogenes]	CP022997.1/0.0/CP022997.1 Klebsiella pneumoniae strain 721005, complete genome	sp|Q7MYB6|GLPK_PHOLL/3.6e-251/Glycerol kinase OS=Photorhabdus luminescens subsp. laumondii (strain DSM 15139 / CIP 105565 / TT01) GN=glpK PE=3 SV=2	ent:Ent638_4047/9.7e-285/glycerol kinase; K00864 glycerol kinase [EC:2.7.1.30]	At1g80460/4.6e-129/[G] KOG2517 Ribulose kinase and related carbohydrate kinases	Unigene1628_All/2.2e-93/FGGY family of carbohydrate kinases, N-terminal domain	NA
Unigene951_All	2119	60.10	156.58	1.38146305257285	1.61695399103139e-26	Up	2.12732e-27	ABR79636.1/5.0e-155/putative transcriptional regulator, LysR [Klebsiella pneumoniae subsp. pneumoniae MGH 78578] >BAH61033.1 putative LysR-family transcriptional regulator [Klebsiella pneumoniae subsp. pneumoniae NTUH-K2044] >EGF60583.1 transcriptional regulator, LysR family [Klebsiella sp. MS 92-3] >EKF76380.1 Putative transcriptional regulator, LysR [Klebsiella pneumoniae subsp. pneumoniae KpQ3…	CP022997.1/0.0/CP022997.1 Klebsiella pneumoniae strain 721005, complete genome	sp|B5EZ22|HDFR_SALA4/5.3e-129/HTH-type transcriptional regulator HdfR OS=Salmonella agona (strain SL483) GN=hdfR PE=3 SV=1	kvq:SP68_15445/9.8e-140/transcriptional regulator HdfR	NA	Unigene951_All/7.4e-39/Exonuclease	biological_process:GO:0045892//negative regulation of transcription, DNA-templated;GO:0006351//transcription, DNA-templated;molecular_function:GO:0003677//DNA binding;GO:0003700//DNA binding transcription factor activity;
Unigene312_All	2130	1.93	4.98	1.3675448948	0.130213033613445	*	0.0639926	WP_061156055.1/4.8e-299/chaperonin GroEL [Klebsiella pneumoniae] >BAS37621.1 chaperonin GroL [Klebsiella pneumoniae]	CP022997.1/0.0/CP022997.1 Klebsiella pneumoniae strain 721005, complete genome	sp|B2VL84|CH60_ERWT9/1.4e-286/60 kDa chaperonin OS=Erwinia tasmaniensis (strain DSM 17950 / CIP 109463 / Et1/99) GN=groL PE=3 SV=1	kpt:VK055_2930/5.9e-302/groL; chaperonin GroL; K04077 chaperonin GroEL	At3g23990/5.3e-169/[O] KOG0356 Mitochondrial chaperonin, Cpn60/Hsp60p	Unigene312_All/1e-95/TCP-1/cpn60 chaperonin family	biological_process:GO:0042026//protein refolding;cellular_component:GO:0005737//cytoplasm;molecular_function:GO:0005524//ATP binding;GO:0051082//unfolded protein binding;
Unigene986_All	2856	1.13	2.87	1.3447279642605	0.201230915309446	*	0.1093414	SFX71114.1/0.0e+00/aconitase [[Enterobacter] aerogenes]	CP022997.1/0.0/CP022997.1 Klebsiella pneumoniae strain 721005, complete genome	sp|Q8ZRS8|ACNB_SALTY/0.0e+00/Aconitate hydratase B OS=Salmonella typhimurium (strain LT2 / SGSC1412 / ATCC 700720) GN=acnB PE=1 SV=1	eae:EAE_11410/0.0e+00/bifunctional aconitate hydratase 2/2-methylisocitrate dehydratase; K01682 aconitate hydratase 2 / 2-methylisocitrate dehydratase [EC:4.2.1.3 4.2.1.99]	YJL200c/1.0e-10/[CE] KOG0453 Aconitase/homoaconitase (aconitase superfamily)	Unigene986_All/5.3e-97/Aconitate hydratase 2 N-terminus	biological_process:GO:0006099//tricarboxylic acid cycle;cellular_component:GO:0005829//cytosol;molecular_function:GO:0003994//aconitate hydratase activity;GO:0047456//2-methylisocitrate dehydratase activity;GO:0046872//metal ion binding;GO:0051539//4 iron, 4 sulfur cluster binding;
Unigene595_All	2764	1.17	2.97	1.34395440121736	0.201449644565217	*	0.1093414	WP_048289986.1/3.5e-270/multidrug transporter subunit MdtB [Klebsiella pneumoniae] >KMD16776.1 multidrug resistance protein MdtB [Klebsiella pneumoniae]	CP022997.1/0.0/CP022997.1 Klebsiella pneumoniae strain 721005, complete genome	sp|A8GHQ9|MDTB_SERP5/2.1e-242/Multidrug resistance protein MdtB OS=Serratia proteamaculans (strain 568) GN=mdtB PE=3 SV=1	krd:A3780_15145/1.1e-260/multidrug transporter subunit MdtC; K07788 multidrug efflux pump	Hs19923466/1.2e-06/[A] KOG1869 Splicing coactivator SRm160/300, subunit SRm300	Unigene595_All/8.3e-189/AcrB/AcrD/AcrF family	NA
Unigene1370_All	2059	1.60	4.06	1.34340782229781	0.201668849836779	*	0.1093414	WP_013099375.1/0.0e+00/MULTISPECIES: translational GTPase TypA [Proteobacteria] >YP_003615581.1 GTP-binding protein [Enterobacter cloacae subsp. cloacae ATCC 13047] >ADF64632.1 GTP-binding protein [Enterobacter cloacae subsp. cloacae ATCC 13047] >KGB13114.1 GTP-binding protein TypA/BipA [Enterobacter cloacae] >CUI82295.1 Tyrosine phosphorylated protein A [Achromobacter sp. ATCC13047] >KTH92237.1 …	CP022997.1/0.0/CP022997.1 Klebsiella pneumoniae strain 721005, complete genome	sp|P0A3B4|TYPA_SHIFL/0.0e+00/GTP-binding protein TypA/BipA OS=Shigella flexneri GN=typA PE=3 SV=1	eclg:EC036_44120/0.0e+00/GTP-binding protein TypA; K06207 GTP-binding protein	At5g13650/2.0e-165/[J] KOG0462 Elongation factor-type GTP-binding protein	Unigene1370_All/3.2e-39/Elongation factor Tu GTP binding domain	molecular_function:GO:0005525//GTP binding;GO:0003924//GTPase activity;
Unigene1668_All	3490	73.71	185.65	1.33265305165878	1.36453907926829e-49	Up	1.320262e-50	ABR75771.1/1.1e-236/microcin B17 transport protein (ABC superfamily, atp_bind and membrane) [Klebsiella pneumoniae subsp. pneumoniae MGH 78578] >EGF62142.1 transport protein [Klebsiella sp. MS 92-3] >EKF80312.1 Microcin B17 transport protein [Klebsiella pneumoniae subsp. pneumoniae KpQ3] >AGT25719.1 transport protein [Klebsiella pneumoniae JM45] >ESA98165.1 transport protein [Klebsiella pneumonia…	CP022997.1/0.0/CP022997.1 Klebsiella pneumoniae strain 721005, complete genome	sp|P0AFY6|SBMA_ECOLI/7.4e-213/Peptide antibiotic transporter SbmA OS=Escherichia coli (strain K12) GN=sbmA PE=1 SV=1	eae:EAE_12335/1.5e-222/microcin B17 transporter; K17938 peptide/bleomycin uptake transporter	NA	Unigene1668_All/3.7e-164/SbmA/BacA-like family	cellular_component:GO:0016021//integral component of membrane;molecular_function:GO:0005524//ATP binding;GO:0042626//ATPase activity, coupled to transmembrane movement of substances;
Unigene963_All	1513	197.31	496.60	1.33162018540862	4.34783533783784e-54	Up	3.79634e-55	WP_004200067.1/1.1e-156/transcriptional activator RhaS [Klebsiella pneumoniae] >YP_005227160.1 positive regulator for rhaBAD operon [Klebsiella pneumoniae subsp. pneumoniae HS11286] >AEW61558.1 positive regulator for rhaBAD operon [Klebsiella pneumoniae subsp. pneumoniae HS11286] >EMR21598.1 positive regulator for rhaBAD operon [Klebsiella pneumoniae ATCC BAA-2146] >EOY66230.1 putative HTH-type t…	CP022997.1/0.0/CP022997.1 Klebsiella pneumoniae strain 721005, complete genome	sp|P76121|YDDH_ECOLI/5.2e-86/Uncharacterized protein YddH OS=Escherichia coli (strain K12) GN=yddH PE=3 SV=2	kpj:N559_2401/1.7e-157/positive regulator for rhaBAD operon; K02855 AraC family transcriptional regulator, L-rhamnose operon regulatory protein RhaS	NA	Unigene963_All/3.6e-22/Helix-turn-helix domain	biological_process:GO:0006351//transcription, DNA-templated;cellular_component:GO:0005737//cytoplasm;molecular_function:GO:0043565//sequence-specific DNA binding;GO:0003700//DNA binding transcription factor activity;
Unigene1333_All	3689	81.52	203.80	1.32192809488736	8.33601e-57	Up	7.03274e-58	BAH64004.1/3.0e-248/putative permease of the major facilitator superfamily [Klebsiella pneumoniae subsp. pneumoniae NTUH-K2044] >EJK90770.1 putative permease of the major facilitator superfamily [Klebsiella pneumoniae subsp. pneumoniae DSM 30104] >AFQ65269.1 metabolite/H symporter, major facilitator superfamily (MFS) [Klebsiella pneumoniae subsp. pneumoniae 1084] >CCN30343.1 citrate:proton sympor…	CP022997.1/0.0/CP022997.1 Klebsiella pneumoniae strain 721005, complete genome	sp|P16482|CITH_KLEPN/3.3e-235/Citrate-proton symporter OS=Klebsiella pneumoniae GN=citH PE=3 SV=1	pant:PSNIH1_p00195/3.6e-222/citrate-proton symporter; K03288 MFS transporter, MHS family, citrate/tricarballylate:H+ symporter	At2g20780/5.3e-07/[R] KOG0254 Predicted transporter (major facilitator superfamily)	Unigene1333_All/7.8e-33/Sugar (and other) transporter	biological_process:GO:0055085//transmembrane transport;cellular_component:GO:0016021//integral component of membrane;molecular_function:GO:0005215//transporter activity;
Unigene1193_All	666	4.30	10.67	1.31115161123496	0.324429447447447	*	0.1912124	WP_032446069.1/9.7e-81/beta-ketoacyl-[acyl-carrier-protein] synthase II [Klebsiella pneumoniae] >CDI21658.1 3-oxoacyl-(acyl-carrier-protein) synthase 2 [Klebsiella pneumoniae subsp. pneumoniae BJ1-GA] >OUH96372.1 beta-ketoacyl-acyl-carrier-protein synthase II [Klebsiella pneumoniae] >OVW83621.1 beta-ketoacyl-[acyl-carrier-protein] synthase II [Klebsiella pneumoniae]	CP022997.1/0.0/CP022997.1 Klebsiella pneumoniae strain 721005, complete genome	sp|O34340|FABF_BACSU/8.2e-44/3-oxoacyl-[acyl-carrier-protein] synthase 2 OS=Bacillus subtilis (strain 168) GN=fabF PE=1 SV=1	kpb:FH42_04920/1.5e-81/3-oxoacyl-ACP synthase; K09458 3-oxoacyl-[acyl-carrier-protein] synthase II [EC:2.3.1.179]	At2g04540/8.3e-36/[IQ] KOG1394 3-oxoacyl-(acyl-carrier-protein) synthase (I and II)	Unigene1193_All/1.7e-33/Beta-ketoacyl synthase, C-terminal domain	biological_process:GO:0006633//fatty acid biosynthetic process;molecular_function:GO:0033817//beta-ketoacyl-acyl-carrier-protein synthase II activity;
Unigene1006_All	672	4.26	10.55	1.30831766336871	0.324754527054108	*	0.1912124	CCM84191.1/5.6e-121/RND efflux system, inner membrane transporter CmeB [Klebsiella pneumoniae subsp. pneumoniae ST258-K26BO]	CP022997.1/0.0/CP022997.1 Klebsiella pneumoniae strain 721005, complete genome	sp|P24181|ACRF_ECOLI/2.0e-98/Multidrug export protein AcrF OS=Escherichia coli (strain K12) GN=acrF PE=1 SV=2	koe:A225_5287/1.2e-112/RND efflux system; K18142 multidrug efflux pump	NA	Unigene1006_All/1.6e-62/AcrB/AcrD/AcrF family	NA
Unigene1304_All	1201	2.16	5.32	1.30039493333772	0.324105018	*	0.1912124	WP_086512523.1/6.4e-216/thymidylate synthase [Klebsiella variicola]	CP021962.1/0.0/CP021962.1 Klebsiella pneumoniae strain AR_0139 plasmid tig00000008, complete sequence	sp|A1SJ31|TYSY_NOCSJ/2.3e-44/Thymidylate synthase OS=Nocardioides sp. (strain ATCC BAA-499 / JS614) GN=thyA PE=3 SV=1	kpx:PMK1_b00100/4.8e-216/thyA; Thymidylate synthase; K00560 thymidylate synthase [EC:2.1.1.45]	YOR074c/2.8e-26/[F] KOG0673 Thymidylate synthase	Unigene1304_All/7e-81/Thymidylate synthase	biological_process:GO:0006231//dTMP biosynthetic process;GO:0006235//dTTP biosynthetic process;cellular_component:GO:0005737//cytoplasm;molecular_function:GO:0004799//thymidylate synthase activity;
Unigene758_All	3350	275.79	678.28	1.2983108071913	1.78007506849315e-164	Up	7.6664e-166	WP_004141972.1/4.1e-228/MULTISPECIES: multidrug transporter MdfA [Enterobacterales] >ABR76310.1 multidrug/chloramphenicol efflux transport protein (MFS family) [Klebsiella pneumoniae subsp. pneumoniae MGH 78578] >BAH62569.1 multidrug/chloramphenicol efflux transport protein [Klebsiella pneumoniae subsp. pneumoniae NTUH-K2044] >EEW42673.1 multidrug translocase MdfA [Klebsiella pneumoniae subsp. rh…	CP022997.1/0.0/CP022997.1 Klebsiella pneumoniae strain 721005, complete genome	sp|P75810|YBJJ_ECOLI/9.1e-184/Inner membrane protein YbjJ OS=Escherichia coli (strain K12) GN=ybjJ PE=1 SV=1	koc:AB185_26815/3.8e-210/multidrug transporter; K08160 MFS transporter, DHA1 family, multidrug/chloramphenicol efflux transport protein	YBR008c/9.4e-11/[R] KOG0255 Synaptic vesicle transporter SVOP and related transporters (major facilitator superfamily)	Unigene758_All/8e-27/Major Facilitator Superfamily	biological_process:GO:0055085//transmembrane transport;cellular_component:GO:0016021//integral component of membrane;molecular_function:GO:0005215//transporter activity;
Unigene1643_All	1879	2.65	6.51	1.29666518371507	0.114757033857316	*	0.0559906	WP_023279435.1/2.2e-162/MULTISPECIES: hypothetical protein [Enterobacteriaceae] >ESL16725.1 hypothetical protein L478_04992 [Klebsiella pneumoniae BIDMC 41] >ESL60462.1 hypothetical protein L457_05112 [Klebsiella pneumoniae BIDMC 21] >EWD87320.1 hypothetical protein P815_05176 [Klebsiella pneumoniae BIDMC 53] >EWE18625.1 hypothetical protein P806_05183 [Klebsiella pneumoniae BIDMC 46a] >EWE48406.…	CP017387.1/0.0/CP017387.1 Klebsiella pneumoniae strain KP36 plasmid 2, complete sequence	NA	eclx:LI66_24105/2.9e-151/phage capsid protein	NA	Unigene1643_All/0.015/Proteasome activator pa28 beta subunit	NA
CL5.Contig4_All	4698	0.43	1.05	1.28798076296402	0.36147885199241	*	0.224778	WP_002898141.1/0.0e+00/MULTISPECIES: dimethylsulfoxide reductase subunit A [Klebsiella] >YP_005226105.1 anaerobic dimethyl sulfoxide reductase subunit A [Klebsiella pneumoniae subsp. pneumoniae HS11286] >AEW60503.1 anaerobic dimethyl sulfoxide reductase subunit A [Klebsiella pneumoniae subsp. pneumoniae HS11286] >EJJ44257.1 anaerobic dimethyl sulfoxide reductase subunit A [Klebsiella pneumoniae s…	CP022997.1/0.0/CP022997.1 Klebsiella pneumoniae strain 721005, complete genome	sp|P18775|DMSA_ECOLI/0.0e+00/Dimethyl sulfoxide reductase DmsA OS=Escherichia coli (strain K12) GN=dmsA PE=1 SV=2	ror:RORB6_10530/0.0e+00/anaerobic dimethyl sulfoxide reductase subunit A; K07306 anaerobic dimethyl sulfoxide reductase subunit A [EC:1.8.5.3]	NA	CL5.Contig4_All/2.7e-108/Molybdopterin oxidoreductase	molecular_function:GO:0009055//electron transfer activity;GO:0009389//dimethyl sulfoxide reductase activity;GO:0030151//molybdenum ion binding;GO:0051539//4 iron, 4 sulfur cluster binding;
Unigene546_All	5201	1.29	3.14	1.28339349346837	0.0472285673076923	*	0.0202846	WP_032440457.1/0.0e+00/cloacin [Klebsiella pneumoniae] >EWD00045.1 hypothetical protein X657_4936 [Klebsiella pneumoniae NB60] >SBW74898.1 Ccl [Klebsiella pneumoniae] >SBZ96782.1 Ccl [Klebsiella pneumoniae] >SBZ79568.1 Ccl [Klebsiella pneumoniae] >SBZ39038.1 Ccl [Klebsiella pneumoniae] >SBY68781.1 Ccl [Klebsiella pneumoniae] >SCA69526.1 Ccl [Klebsiella pneumoniae] >AOT68088.1 cloacin (plasmid) [K…	CP006658.1/0.0/CP006658.1 Klebsiella pneumoniae JM45 plasmid p2, complete sequence	sp|P00645|CEAC_ECOLX/0.0e+00/Cloacin OS=Escherichia coli GN=ccl PE=3 SV=2	kpj:N559_5399/0.0e+00/Ccl	SPMi005/4.5e-28/[A] KOG4768 Mitochondrial mRNA maturase	Unigene546_All/1.3e-101/Colicin-like bacteriocin tRNase domain	NA
Unigene783_All	1147	11.36	27.32	1.26599464878541	0.00791674003215434	*	0.00290514	WP_074015667.1/3.1e-151/hypothetical protein [Klebsiella pneumoniae] >OSU93778.1 hypothetical protein BL139_0027340 [Klebsiella pneumoniae]	CP022882.1/0.0/CP022882.1 Klebsiella pneumoniae strain 911021, complete genome	sp|Q56143|SOXS_SALTY/1.8e-51/Regulatory protein SoxS OS=Salmonella typhimurium (strain LT2 / SGSC1412 / ATCC 700720) GN=soxS PE=3 SV=2	kpb:FH42_18645/4.6e-152/signal peptide protein	NA	Unigene783_All/4.1e-64/EAL domain	NA
Unigene973_All	2200	1.86	4.47	1.26497221007529	0.182899400684932	*	0.094525	WP_002885173.1/9.7e-279/MULTISPECIES: sugar ABC transporter ATP-binding protein [Enterobacterales] >YP_005224631.1 putative ABC transporter [Klebsiella pneumoniae subsp. pneumoniae HS11286] >ABR79844.1 putative ABC transporter [Klebsiella pneumoniae subsp. pneumoniae MGH 78578] >EEW38426.1 ABC transporter, ATP-binding protein [Klebsiella pneumoniae subsp. rhinoscleromatis ATCC 13884] >AEJ96026.1 …	CP022997.1/0.0/CP022997.1 Klebsiella pneumoniae strain 721005, complete genome	sp|Q8X5Q4|RBSA2_ECO57/2.6e-248/Ribose import ATP-binding protein RbsA 2 OS=Escherichia coli O157:H7 GN=rbsA2 PE=3 SV=3	kpt:VK055_2978/1.5e-279/ABC transporter family protein; K10441 ribose transport system ATP-binding protein [EC:3.6.3.17]	7293943/2.5e-20/[IR] KOG0059 Lipid exporter ABCA1 and related proteins, ABC superfamily	Unigene973_All/8.2e-53/ABC transporter	cellular_component:GO:0005886//plasma membrane;molecular_function:GO:0005524//ATP binding;GO:0015591//D-ribose transmembrane transporter activity;GO:0015407//monosaccharide-transporting ATPase activity;
Unigene1173_All	3446	40.49	96.63	1.25490551842751	1.0420958875e-23	Up	1.475534e-24	NA	CP022997.1/0.0/CP022997.1 Klebsiella pneumoniae strain 721005, complete genome	sp|A4WG55|CAPP_ENT38/0.0e+00/Phosphoenolpyruvate carboxylase OS=Enterobacter sp. (strain 638) GN=ppc PE=3 SV=1	kle:AO703_00405/0.0e+00/phosphoenolpyruvate carboxylase; K01595 phosphoenolpyruvate carboxylase [EC:4.1.1.31]	At1g53310/5.2e-190/[C] LSE1452 A Phosphoenolpyruvate carboxylase	Unigene1173_All/2.7e-294/Phosphoenolpyruvate carboxylase	NA
CL10.Contig1_All	3125	283.61	674.73	1.25040190625002	1.29605682352941e-143	Up	6.4994e-145	WP_071444103.1/0.0e+00/D-lactate dehydrogenase [Klebsiella pneumoniae]	CP022997.1/0.0/CP022997.1 Klebsiella pneumoniae strain 721005, complete genome	sp|P06149|DLD_ECOLI/3.2e-300/Quinone-dependent D-lactate dehydrogenase OS=Escherichia coli (strain K12) GN=dld PE=1 SV=3	ecos:EC958_2471/6.0e-303/D-lactate dehydrogenase; K03777 D-lactate dehydrogenase (quinone) [EC:1.1.5.12]	NA	CL10.Contig1_All/3.7e-149/D-lactate dehydrogenase, membrane binding	biological_process:GO:0055085//transmembrane transport;GO:0006089//lactate metabolic process;cellular_component:GO:0005887//integral component of plasma membrane;molecular_function:GO:0004457//lactate dehydrogenase activity;GO:0050660//flavin adenine dinucleotide binding;GO:0051287//NAD binding;
Unigene1423_All	6344	4.75	11.21	1.23878685958712	8.96100414746544e-06	Up	2.29444e-06	WP_013362813.1/1.0e-240/chloramphenicol efflux pump [Escherichia coli] >YP_003937696.1 chloramphenicol resistance protein (plasmid) [Escherichia coli] >CBX36022.1 chloramphenicol resistance protein (plasmid) [Escherichia coli] >AMP48085.1 chlor_Efflux_Pump [uncultured bacterium] >AMP48098.1 chlor_Efflux_Pump [uncultured bacterium]	CP022882.1/0.0/CP022882.1 Klebsiella pneumoniae strain 911021, complete genome	sp|P32482|CMLA_PSEAI/1.2e-232/Chloramphenicol resistance protein OS=Pseudomonas aeruginosa GN=cmlA PE=3 SV=2	kpn:KPN_pKPN5p08202/1.3e-240/cmlA1; chloramphenicol resistance protein; K18552 MFS transporter, DHA1 family, florfenicol/chloramphenicol resistance protein	Hs22052670_1/3.2e-28/[P] KOG1482 Zn2+ transporter	Unigene1423_All/9.5e-34/Major Facilitator Superfamily	biological_process:GO:0055085//transmembrane transport;cellular_component:GO:0016021//integral component of membrane;molecular_function:GO:0005215//transporter activity;
Unigene1324_All	1031	1.71	3.96	1.21150410519371	0.504035051282051	*	0.347918	APP43652.1/4.8e-196/fimbrial assembly protein [Klebsiella pneumoniae]	CP022997.1/0.0/CP022997.1 Klebsiella pneumoniae strain 721005, complete genome	sp|P42915|YRAJ_ECOLI/2.6e-73/Outer membrane usher protein YraJ OS=Escherichia coli (strain K12) GN=yraJ PE=2 SV=1	kpg:KPNIH32_02115/7.3e-197/fimbrial assembly protein; K07347 outer membrane usher protein	NA	Unigene1324_All/7.5e-120/Outer membrane usher protein	NA
Unigene1143_All	1221	1.41	3.26	1.20917680183228	0.50446621899059	*	0.347918	NA	CP022997.1/0.0/CP022997.1 Klebsiella pneumoniae strain 721005, complete genome	sp|P37078|SORC_KLEPN/2.4e-33/Sorbitol operon regulator OS=Klebsiella pneumoniae GN=sorC PE=1 SV=1	ecoj:P423_02840/1.7e-160/DeoR family transcriptional regulator	NA	Unigene1143_All/2e-63/Putative sugar-binding domain	NA
Unigene301_All	1298	6.60	15.24	1.20732497324751	0.0518342975543478	*	0.0225074	WP_085328088.1/6.2e-217/arginine:ornithine antiporter, partial [Klebsiella pneumoniae] >OSC52855.1 arginine:ornithine antiporter, partial [Klebsiella pneumoniae]	CP022997.1/0.0/CP022997.1 Klebsiella pneumoniae strain 721005, complete genome	sp|P18275|ARCD_PSEAE/1.6e-99/Arginine/ornithine antiporter OS=Pseudomonas aeruginosa (strain ATCC 15692 / DSM 22644 / CIP 104116 / JCM 14847 / LMG 12228 / 1C / PRS 101 / PAO1) GN=arcD PE=1 SV=1	koe:A225_3242/1.3e-206/Arginine/ornithine antiporter ArcD; K03758 arginine:ornithine antiporter / lysine permease	At1g16610/6.0e-06/[R] KOG0118 FOG: RRM domain	Unigene301_All/6.5e-71/Amino acid permease	cellular_component:GO:0016021//integral component of membrane;molecular_function:GO:0015171//amino acid transmembrane transporter activity;
Unigene482_All	1195	1.45	3.34	1.20379520245912	0.503604619982921	*	0.347918	WP_004151569.1/7.1e-151/MULTISPECIES: hypothetical protein [Klebsiella] >YP_005226702.1 hypothetical protein KPHS_24020 [Klebsiella pneumoniae subsp. pneumoniae HS11286] >EHL91785.1 hypothetical protein HMPREF1024_03307 [Klebsiella sp. 4_1_44FAA] >AEW61100.1 hypothetical protein KPHS_24020 [Klebsiella pneumoniae subsp. pneumoniae HS11286] >EJJ40966.1 hypothetical protein KPNIH2_11744 [Klebsiella …	CP022997.1/0.0/CP022997.1 Klebsiella pneumoniae strain 721005, complete genome	sp|P34209|YDCF_ECOLI/3.8e-76/Protein YdcF OS=Escherichia coli (strain K12) GN=ydcF PE=1 SV=3	kpnu:LI86_14120/1.1e-151/hypothetical protein	NA	Unigene482_All/5.1e-14/DUF218 domain	NA
Unigene384_All	5341	547.21	1260.15	1.20342897277596	0	Up	0	CDK92156.1/0.0e+00/Beta-xylosidase [Klebsiella pneumoniae IS33]	CP022997.1/0.0/CP022997.1 Klebsiella pneumoniae strain 721005, complete genome	sp|Q46845|YGHU_ECOLI/4.3e-143/Disulfide-bond oxidoreductase YghU OS=Escherichia coli (strain K12) GN=yghU PE=1 SV=2	kpa:KPNJ1_00745/0.0e+00/Alpha-arabinofuranosidase	SPCC965.07c/1.7e-14/[O] KOG0867 Glutathione S-transferase	Unigene384_All/1.3e-61/Glycosyl hydrolases family 43	NA
Unigene1244_All	5053	13.79	31.16	1.17607277654769	9.05419031791908e-11	Up	1.84823e-11	WP_062955135.1/0.0e+00/hypothetical protein [Klebsiella pneumoniae] >OHY23969.1 hypothetical protein BLJ30_26125 [Klebsiella pneumoniae] >OIK29978.1 hypothetical protein BLJ97_26865 [Klebsiella pneumoniae] >OXM91289.1 hypothetical protein CGQ20_16940 [Klebsiella pneumoniae] >OXM95066.1 hypothetical protein CGQ21_17580 [Klebsiella pneumoniae] >OZJ07197.1 hypothetical protein CEP05_27210 [Klebsiell…	CP022997.1/0.0/CP022997.1 Klebsiella pneumoniae strain 721005, complete genome	NA	kps:KPNJ2_03958/0.0e+00/Hypothetical protein	NA	Unigene1244_All/0.0096/Domain of unknown function (DUF4407)	NA
Unigene918_All	2494	7.83	17.44	1.15531582748589	0.00201771947935368	*	0.00066305	WP_002914076.1/0.0e+00/MULTISPECIES: L-aspartate oxidase [Enterobacterales] >YP_005228271.1 L-aspartate oxidase [Klebsiella pneumoniae subsp. pneumoniae HS11286] >EHL88726.1 L-aspartate oxidase [Klebsiella sp. 4_1_44FAA] >AEW62669.1 L-aspartate oxidase [Klebsiella pneumoniae subsp. pneumoniae HS11286] >EJJ35987.1 L-aspartate oxidase [Klebsiella pneumoniae subsp. pneumoniae KPNIH2] >EJJ52348.1 L-a…	CP022997.1/0.0/CP022997.1 Klebsiella pneumoniae strain 721005, complete genome	sp|P10902|NADB_ECOLI/2.8e-286/L-aspartate oxidase OS=Escherichia coli (strain K12) GN=nadB PE=1 SV=4	ror:RORB6_00065/3.1e-302/L-aspartate oxidase; K00278 L-aspartate oxidase [EC:1.4.3.16]	At5g14760/6.3e-105/[C] KOG2403 Succinate dehydrogenase, flavoprotein subunit	Unigene918_All/1.8e-102/FAD binding domain	biological_process:GO:0009435//NAD biosynthetic process;cellular_component:GO:0005737//cytoplasm;molecular_function:GO:0044318//L-aspartate:fumarate oxidoreductase activity;GO:0008734//L-aspartate oxidase activity;
Unigene164_All	377	9.28	20.39	1.13566506488902	0.43064762455516	*	0.285574	WP_080892727.1/2.7e-64/DNA primase [Klebsiella pneumoniae] >SLX22115.1 Zinc binding domain / DNA primase [Klebsiella pneumoniae] >SLZ90929.1 Zinc binding domain / DNA primase [Klebsiella pneumoniae]	CP022997.1/0.0/CP022997.1 Klebsiella pneumoniae strain 721005, complete genome	NA	kpne:KU54_021460/9.1e-65/DNA primase; K06919 putative DNA primase/helicase	NA	Unigene164_All/1.2e-10/Zinc-binding domain of primase-helicase	NA
Unigene1139_All	2830	498.86	1086.00	1.12231720339799	3.90142508571428e-175	Up	1.611208e-176	NA	CP022997.1/0.0/CP022997.1 Klebsiella pneumoniae strain 721005, complete genome	sp|P25553|ALDA_ECOLI/4.3e-243/Lactaldehyde dehydrogenase OS=Escherichia coli (strain K12) GN=aldA PE=1 SV=2	koc:AB185_21735/1.1e-255/aldehyde dehydrogenase; K07248 lactaldehyde dehydrogenase / glycolaldehyde dehydrogenase [EC:1.2.1.22 1.2.1.21]	At1g79440/1.6e-88/[C] KOG2451 Aldehyde dehydrogenase	Unigene1139_All/1.4e-164/Aldehyde dehydrogenase family	NA
Unigene1580_All	574	5.19	11.29	1.12123904241512	0.430264826666667	*	0.285574	WP_073557452.1/8.9e-75/DUF2955 domain-containing protein [Klebsiella pneumoniae] >OST29212.1 1,4-alpha-glucan branching protein [Klebsiella pneumoniae] >OST36580.1 1,4-alpha-glucan branching protein [Klebsiella pneumoniae]	CP022997.1/0.0/CP022997.1 Klebsiella pneumoniae strain 721005, complete genome	NA	kpv:KPNIH29_03325/1.3e-75/1,4-alpha-glucan branching protein	NA	Unigene1580_All/4.6e-35/Protein of unknown function (DUF2955)	NA
Unigene1123_All	1943	6.38	13.73	1.10570329638223	0.027587132173913	*	0.01123016	NA	CP022997.1/0.0/CP022997.1 Klebsiella pneumoniae strain 721005, complete genome	sp|P9WG84|Y1877_MYCTO/2.2e-57/Uncharacterized MFS-type transporter MT1926 OS=Mycobacterium tuberculosis (strain CDC 1551 / Oshkosh) GN=MT1926 PE=3 SV=1	kpm:KPHS_52020/7.0e-185/multidrug resistance protein membrane translocase	SPBC3E7.06c/7.5e-29/[R] KOG0254 Predicted transporter (major facilitator superfamily)	Unigene1123_All/1.3e-18/Major Facilitator Superfamily	NA
CL19.Contig4_All	21683	267.97	569.13	1.08668673293529	0	Up	0	WP_015367912.1/0.0e+00/mechanosensitive channel MscK [Klebsiella aerogenes] >CCG31384.1 Potassium efflux system KefA protein / Small-conductance mechanosensitive channel [Klebsiella aerogenes EA1509E]	CP022997.1/0.0/CP022997.1 Klebsiella pneumoniae strain 721005, complete genome	sp|P77338|MSCK_ECOLI/0.0e+00/Mechanosensitive channel MscK OS=Escherichia coli (strain K12) GN=mscK PE=1 SV=1	ecle:ECNIH2_06095/0.0e+00/multidrug transporter; K18138 multidrug efflux pump	At5g56030/1.2e-122/[O] KOG0019 Molecular chaperone (HSP90 family)	CL19.Contig4_All/6.1e-94/Mechanosensitive ion channel inner membrane domain 1	biological_process:GO:0055085//transmembrane transport;cellular_component:GO:0016021//integral component of membrane;
Unigene379_All	6936	18.37	37.97	1.04750837250774	1.0183606122449e-14	Up	1.76636e-15	WP_086538481.1/2.0e-293/fimbrial biogenesis outer membrane usher protein [Enterobacter cloacae]	CP022997.1/0.0/CP022997.1 Klebsiella pneumoniae strain 721005, complete genome	sp|P21647|MRKC_KLEPN/1.9e-268/Outer membrane usher protein MrkC OS=Klebsiella pneumoniae GN=mrkC PE=3 SV=1	kpne:KU54_004710/3.3e-293/fimbrial protein; K07347 outer membrane usher protein	NA	Unigene379_All/8.7e-114/Outer membrane usher protein	NA
CL44.Contig2_All	491	2.37	4.83	1.02713612993751	0.75991544863459	*	0.689528	CUX97134.1/1.4e-28/hypothetical protein TPER_HE00197 [Candidatus Hoaglandella endobia]	CP022997.1/0.0/CP022997.1 Klebsiella pneumoniae strain 721005, complete genome	sp|Q9CJR2|Y1932_PASMU/7.7e-07/Uncharacterized protein PM1932 OS=Pasteurella multocida (strain Pm70) GN=PM1932 PE=4 SV=1	hed:TPER_HE00197/2.1e-29/hypothetical protein	NA	NA	NA
Unigene421_All	2187	633.65	1286.17	1.02132325894615	1.96381123255814e-135	Up	9.96388e-137	KUF51821.1/8.5e-150/hypothetical protein AOT25_01891 [Klebsiella pneumoniae]	CP022997.1/0.0/CP022997.1 Klebsiella pneumoniae strain 721005, complete genome	sp|A6T5B1|Y321_KLEP7/1.4e-79/UPF0178 protein KPN78578_03210 OS=Klebsiella pneumoniae subsp. pneumoniae (strain ATCC 700721 / MGH 78578) GN=KPN78578_03210 PE=3 SV=1	kpnu:LI86_20960/8.6e-131/ABC transporter substrate-binding protein; K09945 uncharacterized protein	SPAC1834.02/1.6e-14/[E] KOG0692 Pentafunctional AROM protein	Unigene421_All/2.6e-70/Uncharacterized protein conserved in bacteria (DUF2076)	NA
Unigene81_All	857	29.65	59.88	1.01404211662505	0.00514239110738255	*	0.00180818	WP_002896351.1/1.6e-67/MULTISPECIES: membrane protein [Enterobacterales] >YP_005226055.1 hypothetical protein KPHS_17550 [Klebsiella pneumoniae subsp. pneumoniae HS11286] >BAH62574.1 hypothetical protein KP1_1842 [Klebsiella pneumoniae subsp. pneumoniae NTUH-K2044] >AEJ97410.1 hypothetical protein KPN2242_07460 [Klebsiella pneumoniae KCTC 2242] >EHL93317.1 inner membrane protein ybjM [Klebsiella …	CP022997.1/0.0/CP022997.1 Klebsiella pneumoniae strain 721005, complete genome	sp|P0A1P9|GLRX1_SALTI/8.0e-44/Glutaredoxin 1 OS=Salmonella typhi GN=grxA PE=3 SV=1	kpx:PMK1_03215/2.4e-68/ybjM; Inner membrane protein YbjM	Hs5032119/8.8e-06/[AR] KOG2146 Splicing coactivator SRm160/300, subunit SRm160 (contains PWI domain)	Unigene81_All/1.1e-30/Putative inner membrane protein of Enterobacteriaceae	cellular_component:GO:0016021//integral component of membrane;
CL65.Contig1_All	22484	251.61	504.32	1.00315017800883	0	Up	0	NA	CP006918.1/0.0/CP006918.1 Klebsiella pneumoniae 30684/NJST258_2, complete genome	sp|B4EYV7|EFG_PROMH/0.0e+00/Elongation factor G OS=Proteus mirabilis (strain HI4320) GN=fusA PE=3 SV=1	ebt:EBL_c02770/0.0e+00/fusA1; translation elongation factor G; K02355 elongation factor G	At1g62750/7.4e-237/[J] KOG0465 Mitochondrial elongation factor	CL65.Contig1_All/2.3e-67/Elongation factor Tu GTP binding domain	NA
CL37.Contig1_All	5089	1.13	2.24	0.987175959642417	0.252711656350053	*	0.1396996	WP_004178082.1/8.8e-291/MULTISPECIES: group II intron reverse transcriptase/maturase [Enterobacterales] >NP_941260.1 putative reverse transcriptase/maturase (plasmid) [Serratia marcescens] >YP_005226014.1 putative reverse transcriptase/maturase [Klebsiella pneumoniae subsp. pneumoniae HS11286] >YP_005226364.1 putative reverse transcriptase/maturase [Klebsiella pneumoniae subsp. pneumoniae HS11286…	MF437312.1/0.0/MF437312.1 Klebsiella pneumoniae strain CR-HvKP4 plasmid pKPC-CR-HvKP4, complete sequence	sp|P11904|PARM_ECOLX/6.9e-66/Plasmid segregation protein ParM OS=Escherichia coli GN=parM PE=1 SV=1	kpx:PMK1_ndm00013/1.3e-291/ltrA_1; Group II intron-encoded protein LtrA	SPMi005/4.4e-28/[A] KOG4768 Mitochondrial mRNA maturase	CL37.Contig1_All/3.5e-51/Reverse transcriptase (RNA-dependent DNA polymerase)	molecular_function:GO:0003964//RNA-directed DNA polymerase activity;
Unigene20_All	7038	763.53	1508.29	0.982157094837936	0	*	0	AHM84726.1/6.4e-300/Scaffold protein sufB [Klebsiella pneumoniae 30660/NJST258_1]	CP022997.1/0.0/CP022997.1 Klebsiella pneumoniae strain 721005, complete genome	sp|P77522|SUFB_ECOLI/1.2e-283/FeS cluster assembly protein SufB OS=Escherichia coli (strain K12) GN=sufB PE=1 SV=2	eok:G2583_2078/1.2e-285/sufB; cysteine desulfurase activator complex subunit SufB; K09014 Fe-S cluster assembly protein SufB	At1g08490/7.1e-85/[E] KOG1549 Cysteine desulfurase NFS1	Unigene20_All/2.9e-69/Uncharacterized protein family (UPF0051)	biological_process:GO:0016226//iron-sulfur cluster assembly;
Unigene724_All	11621	367.04	723.98	0.980012546837465	0	*	0	WP_073557681.1/0.0e+00/MCE family protein [Klebsiella pneumoniae] >APM43253.1 MCE family protein [Klebsiella pneumoniae] >OMI97234.1 MCE family protein [Klebsiella pneumoniae]	CP022997.1/0.0/CP022997.1 Klebsiella pneumoniae strain 721005, complete genome	sp|P76272|YEBT_ECOLI/0.0e+00/Uncharacterized protein YebT OS=Escherichia coli (strain K12) GN=yebT PE=3 SV=2	ror:RORB6_03020/0.0e+00/mce-like protein	Hs20556018/2.0e-39/[A] KOG1122 tRNA and rRNA cytosine-C5-methylase (nucleolar protein NOL1/NOP2)	Unigene724_All/1.4e-69/MlaD protein	NA
Unigene1124_All	3385	103.82	204.74	0.979708596006924	1.07265582352941e-32	*	1.290984e-33	NA	CP022997.1/0.0/CP022997.1 Klebsiella pneumoniae strain 721005, complete genome	sp|P63884|AMIC_ECOL6/1.2e-215/N-acetylmuramoyl-L-alanine amidase AmiC OS=Escherichia coli O6:H1 (strain CFT073 / ATCC 700928 / UPEC) GN=amiC PE=3 SV=1	ror:RORB6_23435/1.6e-216/amiC; N-acetylmuramoyl-L-alanine amidase; K01448 N-acetylmuramoyl-L-alanine amidase [EC:3.5.1.28]	YIL116w/2.4e-14/[E] KOG0633 Histidinol phosphate aminotransferase	Unigene1124_All/6.1e-50/N-acetylmuramoyl-L-alanine amidase	NA
Unigene262_All	741	12.59	24.55	0.963444741483039	0.167128177083333	*	0.085191	WP_074187626.1/1.2e-50/MULTISPECIES: hypothetical protein [Klebsiella] >OYG26817.1 hypothetical protein CI648_23075 [Klebsiella pneumoniae subsp. pneumoniae]	CP022692.1/0.0/CP022692.1 Klebsiella pneumoniae subsp. pneumoniae strain AUSMDU00008079 plasmid pAUSMDU8079-1, complete sequence	NA	kpx:PMK1_a00147/6.4e-38/hypothetical protein	NA	NA	NA
Unigene915_All	3078	70.92	138.11	0.961553341882474	9.75695252873563e-20	*	1.502398e-20	EJK92054.1/2.9e-228/putative ABC transporter permease [Klebsiella pneumoniae subsp. pneumoniae DSM 30104]	CP022997.1/0.0/CP022997.1 Klebsiella pneumoniae strain 721005, complete genome	sp|Q56992|HMUU_YERPE/2.8e-54/Hemin transport system permease protein HmuU OS=Yersinia pestis GN=hmuU PE=1 SV=2	ron:TE10_08510/2.7e-178/ABC transporter substrate-binding protein; K02016 iron complex transport system substrate-binding protein	Hs9665248/1.1e-18/[U] KOG0058 Peptide exporter, ABC superfamily	Unigene915_All/2.9e-88/FecCD transport family	NA
CL59.Contig2_All	969	278.79	541.32	0.957302878206776	1.99683107142857e-21	*	2.96874e-22	NA	CP022997.1/0.0/CP022997.1 Klebsiella pneumoniae strain 721005, complete genome	sp|A6T752|SULA_KLEP7/1.8e-92/Cell division inhibitor SulA OS=Klebsiella pneumoniae subsp. pneumoniae (strain ATCC 700721 / MGH 78578) GN=sulA PE=3 SV=1	kpnu:LI86_17115/8.6e-91/SOS cell division inhibitor; K13053 cell division inhibitor SulA	NA	CL59.Contig2_All/8.4e-56/Cell division inhibitor SulA	NA
CL35.Contig1_All	8927	408.18	791.68	0.955711910483279	0	*	0	WP_000401180.1/0.0e+00/ABC transporter ATP-binding protein [Escherichia coli] >YP_002412988.1 siderophore ABC transporter permease/ATP-binding protein [Escherichia coli UMN026] >CAR13459.1 permease and ATP-binding protein of yersiniabactin-iron ABC transporter YbtQ [Escherichia coli UMN026] >EFI20059.1 YbtQ protein [Escherichia coli FVEC1302] >ALY13487.1 ABC transporter [Escherichia coli]	CP017385.1/0.0/CP017385.1 Klebsiella pneumoniae strain KP36, complete genome	sp|A6TB83|MTFA_KLEP7/4.8e-155/Protein MtfA OS=Klebsiella pneumoniae subsp. pneumoniae (strain ATCC 700721 / MGH 78578) GN=mtfA PE=1 SV=2	eum:ECUMN_2270/0.0e+00/irp; siderophore ABC transporter permease/ATP-binding protein; K06147 ATP-binding cassette, subfamily B, bacterial	CE03260/3.7e-62/[Q] KOG0055 Multidrug/pheromone exporter, ABC superfamily	CL35.Contig1_All/2e-32/ABC transporter	cellular_component:GO:0016021//integral component of membrane;molecular_function:GO:0005524//ATP binding;GO:0042626//ATPase activity, coupled to transmembrane movement of substances;
Unigene399_All	4782	824.94	1598.27	0.954150049782957	0	*	0	AFQ68109.1/3.6e-278/Soluble pyridine nucleotide transhydrogenase [Klebsiella pneumoniae subsp. pneumoniae 1084] >CCM83348.1 Soluble pyridine nucleotide transhydrogenase [Klebsiella pneumoniae subsp. pneumoniae ST258-K26BO] >CCM90197.1 Soluble pyridine nucleotide transhydrogenase [Klebsiella pneumoniae subsp. pneumoniae ST258-K28BO] >CCM96425.1 Soluble pyridine nucleotide transhydrogenase [Klebsie…	CP022997.1/0.0/CP022997.1 Klebsiella pneumoniae strain 721005, complete genome	sp|B2VGA0|STHA_ERWT9/1.2e-248/Soluble pyridine nucleotide transhydrogenase OS=Erwinia tasmaniensis (strain DSM 17950 / CIP 109463 / Et1/99) GN=sthA PE=3 SV=1	kpp:A79E_4937/5.4e-279/Soluble pyridine nucleotide transhydrogenase; K00322 NAD(P) transhydrogenase [EC:1.6.1.1]	At1g48030/4.8e-53/[C] KOG1335 Dihydrolipoamide dehydrogenase	Unigene399_All/7.6e-59/Pyridine nucleotide-disulphide oxidoreductase	NA
Unigene3_All	8216	94.59	182.71	0.949796021195183	5.63268209302326e-68	*	4.28682e-69	CTQ24130.1/4.7e-270/ethanolamine ammonia-lyase, large subunit, heavy chain (modular protein) [Klebsiella variicola]	CP022882.1/0.0/CP022882.1 Klebsiella pneumoniae strain 911021, complete genome	sp|P19264|EUTB_SALTY/1.2e-253/Ethanolamine ammonia-lyase heavy chain OS=Salmonella typhimurium (strain LT2 / SGSC1412 / ATCC 700720) GN=eutB PE=4 SV=2	kpnu:LI86_07110/6.7e-261/eutA; reactivating factor for ethanolamine ammonia lyase; K04019 ethanolamine utilization protein EutA	Hs20127406/1.0e-74/[H] KOG1518 Coproporphyrinogen III oxidase CPO/HEM13	Unigene3_All/1.9e-204/Ethanolamine ammonia lyase large subunit (EutB)	NA
Unigene1099_All	6128	342.14	655.73	0.938515119262359	1.01425360869565e-175	*	4.12882e-177	NA	CP022997.1/0.0/CP022997.1 Klebsiella pneumoniae strain 721005, complete genome	sp|C0Q5T3|SYY_SALPC/9.6e-240/Tyrosine--tRNA ligase OS=Salmonella paratyphi C (strain RKS4594) GN=tyrS PE=3 SV=1	eec:EcWSU1_01918/7.3e-252/tyrS; Tyrosyl-tRNA synthetase; K01866 tyrosyl-tRNA synthetase [EC:6.1.1.1]	At3g02660/1.0e-87/[J] KOG2623 Tyrosyl-tRNA synthetase	Unigene1099_All/1.6e-92/tRNA synthetases class I (W and Y)	NA
Unigene178_All	10650	2.64	5.04	0.932885804141463	0.002716098	*	0.000905366	WP_093958642.1/0.0e+00/ribonucleoside-diphosphate reductase subunit alpha [Klebsiella pneumoniae] >OXO18831.1 ribonucleoside-diphosphate reductase subunit alpha [Klebsiella pneumoniae] >OXO26229.1 ribonucleoside-diphosphate reductase subunit alpha [Klebsiella pneumoniae]	CP022997.1/0.0/CP022997.1 Klebsiella pneumoniae strain 721005, complete genome	sp|P43754|RIR1_HAEIN/0.0e+00/Ribonucleoside-diphosphate reductase subunit alpha OS=Haemophilus influenzae (strain ATCC 51907 / DSM 11121 / KW20 / Rd) GN=nrdA PE=3 SV=1	eec:EcWSU1_03123/0.0e+00/nrdA; Ribonucleoside-diphosphate reductase 1 subunit alpha; K00525 ribonucleoside-diphosphate reductase alpha chain [EC:1.17.4.1]	At2g21790/2.2e-61/[F] KOG1112 Ribonucleotide reductase, alpha subunit	Unigene178_All/2.7e-121/Ribonucleotide reductase, barrel domain	biological_process:GO:0006260//DNA replication;molecular_function:GO:0004748//ribonucleoside-diphosphate reductase activity, thioredoxin disulfide as acceptor;GO:0005524//ATP binding;
Unigene2298_All	292	4.66	8.82	0.92044870090324	0.763389915088178	*	0.689528	WP_078232819.1/1.0e-47/DUF3383 domain-containing protein [Escherichia coli] >AQV80132.1 hypothetical protein BE962_18675 [Escherichia coli]	CP022997.1/0.0/CP022997.1 Klebsiella pneumoniae strain 721005, complete genome	NA	kpm:KPHS_22740/1.6e-48/putative bacteriophage protein	NA	NA	NA
Unigene871_All	305	4.33	8.19	0.919496426914284	0.760904921875	*	0.689528	WP_074422596.1/8.9e-50/arsenical pump-driving ATPase, partial [Klebsiella pneumoniae]	CP022824.1/0.0/CP022824.1 Klebsiella sp. KPN1705 plasmid pKPN1705-1, complete sequence	sp|O50593|ARSA_ACIMA/8.9e-30/Arsenical pump-driving ATPase OS=Acidiphilium multivorum (strain DSM 11245 / JCM 8867 / NBRC 100883 / AIU301) GN=arsA PE=3 SV=1	kpa:KPNJ1_05552/1.4e-50/Arsenical pump-driving ATPase; K01551 arsenite-transporting ATPase [EC:3.6.3.16]	NA	Unigene871_All/6.9e-07/Anion-transporting ATPase	NA
Unigene1749_All	346	3.53	6.66	0.915853993800082	0.760409863370202	*	0.689528	WP_073545933.1/4.7e-55/hydrophobe/amphiphile efflux-1 family RND transporter [Klebsiella pneumoniae] >OSU56921.1 hydrophobe/amphiphile efflux-1 family RND transporter [Klebsiella pneumoniae]	CP022997.1/0.0/CP022997.1 Klebsiella pneumoniae strain 721005, complete genome	sp|P24181|ACRF_ECOLI/1.6e-51/Multidrug export protein AcrF OS=Escherichia coli (strain K12) GN=acrF PE=1 SV=2	kpb:FH42_14690/7.1e-56/multidrug transporter; K18142 multidrug efflux pump	NA	Unigene1749_All/4.8e-33/AcrB/AcrD/AcrF family	cellular_component:GO:0016021//integral component of membrane;GO:0005886//plasma membrane;molecular_function:GO:0005215//transporter activity;
Unigene690_All	353	3.42	6.45	0.915302835424719	0.761400625407166	*	0.689528	OKN37898.1/1.2e-61/anaerobic sulfatase-maturating enzyme [Klebsiella pneumoniae]	CP022997.1/0.0/CP022997.1 Klebsiella pneumoniae strain 721005, complete genome	sp|Q9X758|ANSME_KLEPN/2.1e-62/Anaerobic sulfatase-maturating enzyme OS=Klebsiella pneumoniae GN=atsB PE=1 SV=1	kpnu:LI86_19540/1.8e-62/radical SAM protein; K06871 uncharacterized protein	NA	NA	NA
Unigene332_All	418	2.66	4.99	0.907613569836071	0.766393416393443	*	0.689528	WP_002919103.1/3.6e-33/MULTISPECIES: membrane protein [Enterobacterales] >YP_005229128.1 hypothetical protein KPHS_48280 [Klebsiella pneumoniae subsp. pneumoniae HS11286] >ABR79066.1 hypothetical protein KPN_03674 [Klebsiella pneumoniae subsp. pneumoniae MGH 78578] >BAH65451.1 hypothetical protein KP1_4994 [Klebsiella pneumoniae subsp. pneumoniae NTUH-K2044] >EEW41007.1 hypothetical protein HMPRE…	CP022997.1/0.0/CP022997.1 Klebsiella pneumoniae strain 721005, complete genome	sp|P64623|YHDV_ECO57/1.4e-30/Uncharacterized protein YhdV OS=Escherichia coli O157:H7 GN=yhdV PE=3 SV=1	kpnu:LI86_02265/5.4e-34/membrane protein	NA	NA	cellular_component:GO:0016021//integral component of membrane;
Unigene109_All	1001	216.64	406.00	0.906180083384904	1.83587333333333e-15	*	3.11936e-16	WP_004141101.1/3.2e-88/MULTISPECIES: ferritin [Enterobacterales] >YP_005227726.1 ferritin [Klebsiella pneumoniae subsp. pneumoniae HS11286] >ABR77828.1 cytoplasmic ferritin (an iron storage protein) [Klebsiella pneumoniae subsp. pneumoniae MGH 78578] >BAH64133.1 ferritin [Klebsiella pneumoniae subsp. pneumoniae NTUH-K2044] >EEW40329.1 ferritin-like protein [Klebsiella pneumoniae subsp. rhinoscler…	CP022997.1/0.0/CP022997.1 Klebsiella pneumoniae strain 721005, complete genome	sp|P0A9A0|FTNA_ECO57/1.6e-83/Bacterial non-heme ferritin OS=Escherichia coli O157:H7 GN=ftnA PE=3 SV=1	kpn:KPN_02402/4.9e-89/ftn; cytoplasmic ferritin (an iron storage protein); K02217 ferritin [EC:1.16.3.2]	NA	Unigene109_All/3e-35/Ferritin-like domain	biological_process:GO:0006879//cellular iron ion homeostasis;GO:0006826//iron ion transport;cellular_component:GO:0005737//cytoplasm;molecular_function:GO:0008199//ferric iron binding;GO:0016491//oxidoreductase activity;
Unigene543_All	432	2.54	4.76	0.906133076535777	0.766896299212598	*	0.689528	OTP64925.1/1.5e-79/KlcA [Klebsiella pneumoniae]	MF437312.1/0.0/MF437312.1 Klebsiella pneumoniae strain CR-HvKP4 plasmid pKPC-CR-HvKP4, complete sequence	sp|P52603|KLCA2_ECOLX/1.1e-12/Antirestriction protein KlcA OS=Escherichia coli GN=klcA PE=2 SV=1	kpx:PMK1_c00029/9.8e-79/klcA; Antirestriction protein KlcA	NA	Unigene543_All/2e-27/Antirestriction protein	NA
Unigene1753_All	514	2.00	3.73	0.899175630480513	0.762891618798956	*	0.689528	CDL57300.1/3.3e-97/Biofilm PGA synthesis deacetylase PgaB (EC 3.-) [Escherichia coli ISC56]	CP022997.1/0.0/CP022997.1 Klebsiella pneumoniae strain 721005, complete genome	sp|P75906|PGAB_ECOLI/2.8e-44/Poly-beta-1,6-N-acetyl-D-glucosamine N-deacetylase OS=Escherichia coli (strain K12) GN=pgaB PE=1 SV=1	kpp:A79E_4673/5.0e-98/Biofilm PGA synthesis deacetylase PgaB; K11931 poly-beta-1,6-N-acetyl-D-glucosamine N-deacetylase [EC:3.5.1.-]	NA	Unigene1753_All/2.8e-24/Polysaccharide deacetylase	NA
Unigene616_All	607	1.61	3.00	0.897901812381264	0.764888717277487	*	0.689528	WP_004211374.1/5.8e-101/hypothetical protein [Klebsiella pneumoniae] >EMB11645.1 hypothetical protein G057_07027 [Klebsiella pneumoniae hvKP1] >AGX40990.1 hypothetical protein D364_17295 [Klebsiella pneumoniae CG43] >ESM02048.1 acetolactate synthase I/II/III large subunit [Klebsiella pneumoniae UCICRE 6] >CDI27466.1 putative acetolactate synthase (IlvB-like) [Klebsiella pneumoniae subsp. pneumoni…	CP022997.1/0.0/CP022997.1 Klebsiella pneumoniae strain 721005, complete genome	sp|P08142|ILVB_ECOLI/6.5e-16/Acetolactate synthase isozyme 1 large subunit OS=Escherichia coli (strain K12) GN=ilvB PE=1 SV=1	kps:KPNJ2_00909/8.8e-102/Thiamine pyrophosphate-requiring enzyme; K01652 acetolactate synthase I/II/III large subunit [EC:2.2.1.6]	SPBP35G2.07/1.9e-15/[EH] KOG4166 Thiamine pyrophosphate-requiring enzyme	Unigene616_All/1.6e-32/Thiamine pyrophosphate enzyme, C-terminal TPP binding domain	NA
Unigene1325_All	669	2.85	5.31	0.897749941752049	0.666272020958084	*	0.525156	WP_077271508.1/1.4e-127/type VI secretion protein VasK [Klebsiella pneumoniae] >OKN63504.1 type VI secretion system protein ImpL [Klebsiella pneumoniae]	CP022997.1/0.0/CP022997.1 Klebsiella pneumoniae strain 721005, complete genome	NA	kpc:KPNIH10_11600/2.1e-128/type VI secretion protein VasK; K11891 type VI secretion system protein ImpL	NA	Unigene1325_All/8.8e-55/Type VI secretion protein IcmF C-terminal	NA
Unigene104_All	616	4.74	8.83	0.897526378750207	0.591868468619247	*	0.417276	WP_047044135.1/3.2e-86/PTS glucitol/sorbitol transporter subunit IIB [Klebsiella aerogenes] >KLF23211.1 PTS system glucitol/sorbitol-specific transporter subunit IIB [[Enterobacter] aerogenes] >KUR23180.1 PTS glucitol/sorbitol transporter subunit IIB [[Enterobacter] aerogenes] >OWP46593.1 PTS glucitol/sorbitol transporter subunit IIB [Klebsiella aerogenes]	CP022997.1/0.0/CP022997.1 Klebsiella pneumoniae strain 721005, complete genome	sp|P56580|PTHB_ECOLI/5.5e-87/PTS system glucitol/sorbitol-specific EIIB component OS=Escherichia coli (strain K12) GN=srlE PE=1 SV=1	kpw:KPNIH30_20665/4.8e-87/srlE; PTS system glucitol/sorbitol-specific transporter subunit IIB; K02782 PTS system, glucitol/sorbitol-specific IIB component [EC:2.7.1.198]; K02783 PTS system, glucitol/sorbitol-specific IIC component	NA	Unigene104_All/1.3e-43/Sorbitol phosphotransferase enzyme II C-terminus	biological_process:GO:0009401//phosphoenolpyruvate-dependent sugar phosphotransferase system;cellular_component:GO:0016021//integral component of membrane;molecular_function:GO:0008982//protein-N(PI)-phosphohistidine-sugar phosphotransferase activity;
Unigene131_All	791	1.16	2.16	0.896906507035897	0.761896975228162	*	0.689528	WP_002886927.1/2.6e-80/MULTISPECIES: aspartate carbamoyltransferase regulatory subunit [Enterobacterales] >YP_005224803.1 aspartate carbamoyltransferase regulatory subunit [Klebsiella pneumoniae subsp. pneumoniae HS11286] >A6THH3.1 RecName: Full=Aspartate carbamoyltransferase regulatory chain >ABR80007.1 aspartate carbamoyltransferase regulatory subunit [Klebsiella pneumoniae subsp. pneumoniae MG…	CP022997.1/0.0/CP022997.1 Klebsiella pneumoniae strain 721005, complete genome	sp|A6THH3|PYRI_KLEP7/8.1e-83/Aspartate carbamoyltransferase regulatory chain OS=Klebsiella pneumoniae subsp. pneumoniae (strain ATCC 700721 / MGH 78578) GN=pyrI PE=3 SV=1	kvd:KR75_10785/3.9e-81/aspartate carbamoyltransferase regulatory subunit; K00610 aspartate carbamoyltransferase regulatory subunit	Hs18105007/1.0e-16/[R] KOG0370 Multifunctional pyrimidine synthesis protein CAD (includes carbamoyl-phophate synthetase, aspartate transcarbamylase, and glutamine amidotransferase)	Unigene131_All/7.1e-31/Aspartate carbamoyltransferase regulatory chain, allosteric domain	biological_process:GO:0006221//pyrimidine nucleotide biosynthetic process;GO:0006207//'de novo' pyrimidine nucleobase biosynthetic process;cellular_component:GO:0009347//aspartate carbamoyltransferase complex;molecular_function:GO:0046872//metal ion binding;GO:0016740//transferase activity;
Unigene1413_All	661	2.90	5.39	0.894232372737571	0.667270929535232	*	0.525156	OMJ05561.1/4.5e-123/pullulanase [Klebsiella pneumoniae]	CP022997.1/0.0/CP022997.1 Klebsiella pneumoniae strain 721005, complete genome	sp|P07811|PULA_KLEAE/1.4e-125/Pullulanase OS=Klebsiella aerogenes GN=pulA PE=1 SV=1	ag:AAA25124/6.8e-124/pulA; pullulanase; K01200 pullulanase [EC:3.2.1.41]	At5g04360/2.0e-42/[G] KOG0470 1,4-alpha-glucan branching enzyme/starch branching enzyme II	Unigene1413_All/9.2e-06/Alpha amylase, catalytic domain	NA
Unigene110_All	1227	0.70	1.30	0.893084796083488	0.764388463047744	*	0.689528	WP_004147894.1/1.4e-194/MULTISPECIES: phosphate starvation protein PhoH [Enterobacterales] >BAH62754.1 PhoH family protein [Klebsiella pneumoniae subsp. pneumoniae NTUH-K2044] >EJK91392.1 hypothetical protein UUU_14170 [Klebsiella pneumoniae subsp. pneumoniae DSM 30104] >EKF79519.1 Protein phoH [Klebsiella pneumoniae subsp. pneumoniae KpQ3] >CCN29155.1 protein phoH [Klebsiella pneumoniae subsp. p…	CP022997.1/0.0/CP022997.1 Klebsiella pneumoniae strain 721005, complete genome	sp|P0A9K2|PHOH_ECO57/1.7e-151/Protein PhoH OS=Escherichia coli O157:H7 GN=phoH PE=3 SV=1	kpu:KP1_2038/2.1e-195/PhoH family protein; K06217 phosphate starvation-inducible protein PhoH and related proteins	NA	Unigene110_All/3.5e-77/PhoH-like protein	molecular_function:GO:0005524//ATP binding;
Unigene1105_All	1128	1.54	2.86	0.893084796083488	0.666771101123595	*	0.525156	NA	CP022997.1/0.0/CP022997.1 Klebsiella pneumoniae strain 721005, complete genome	sp|P42624|YHAK_ECOLI/8.0e-108/Pirin-like protein YhaK OS=Escherichia coli (strain K12) GN=yhaK PE=1 SV=1	kpnu:LI86_03085/2.4e-129/pirin; K06911 uncharacterized protein	NA	Unigene1105_All/6.4e-23/Pirin	NA
Unigene1021_All	713	1.32	2.45	0.892243819644117	0.765891192660551	*	0.689528	WP_069346755.1/1.6e-126/4-carboxymuconolactone decarboxylase [Klebsiella pneumoniae] >ODP02268.1 4-carboxymuconolactone decarboxylase [Klebsiella pneumoniae]	CP022997.1/0.0/CP022997.1 Klebsiella pneumoniae strain 721005, complete genome	sp|P20370|DC4C_ACIAD/2.4e-09/4-carboxymuconolactone decarboxylase OS=Acinetobacter baylyi (strain ATCC 33305 / BD413 / ADP1) GN=pcaC PE=4 SV=2	kpnu:LI86_04535/2.5e-127/4-carboxymuconolactone decarboxylase; K01607 4-carboxymuconolactone decarboxylase [EC:4.1.1.44]	NA	Unigene1021_All/1.5e-38/Carboxymuconolactone decarboxylase family	NA
CL6.Contig3_All	782	2.36	4.38	0.892144010239332	0.664283149253731	*	0.525156	BAH62228.1/1.1e-147/putative phenylalanine-specific permease [Klebsiella pneumoniae subsp. pneumoniae NTUH-K2044] >EGF63726.1 phenylalanine-specific permease [Klebsiella sp. MS 92-3] >EJK92077.1 phenylalanine-specific permease [Klebsiella pneumoniae subsp. pneumoniae DSM 30104] >ESA98422.1 phenylalanine-specific permease [Klebsiella pneumoniae 909957] >AHM80863.1 Phenylalanine-specific permease […	CP022997.1/0.0/CP022997.1 Klebsiella pneumoniae strain 721005, complete genome	sp|P24207|PHEP_ECOLI/1.1e-132/Phenylalanine-specific permease OS=Escherichia coli (strain K12) GN=pheP PE=1 SV=1	kps:KPNJ2_04083/1.6e-148/Phenylalanine-specific permease; K11732 phenylalanine-specific permease	YNL268w/9.4e-47/[E] KOG1286 Amino acid transporters	CL6.Contig3_All/9.9e-75/Amino acid permease	cellular_component:GO:0016021//integral component of membrane;molecular_function:GO:0015171//amino acid transmembrane transporter activity;
Unigene1722_All	1260	0.68	1.26	0.889817082249577	0.763888862745098	*	0.689528	AGR58640.1/2.6e-183/Putative aldo/keto reductase [Salmonella bongori N268-08]	CP022997.1/0.0/CP022997.1 Klebsiella pneumoniae strain 721005, complete genome	sp|P76187|YDHF_ECOLI/1.4e-150/Oxidoreductase YdhF OS=Escherichia coli (strain K12) GN=ydhF PE=1 SV=2	seep:I137_05800/1.5e-180/oxidoreductase	SPCC965.06/4.9e-13/[C] KOG1575 Voltage-gated shaker-like K+ channel, subunit beta/KCNAB	Unigene1722_All/3.2e-56/Aldo/keto reductase family	molecular_function:GO:0016491//oxidoreductase activity;
CL35.Contig2_All	9596	106.40	196.99	0.888624243732968	1.040423544e-76	*	7.67274e-78	WP_000401180.1/0.0e+00/ABC transporter ATP-binding protein [Escherichia coli] >YP_002412988.1 siderophore ABC transporter permease/ATP-binding protein [Escherichia coli UMN026] >CAR13459.1 permease and ATP-binding protein of yersiniabactin-iron ABC transporter YbtQ [Escherichia coli UMN026] >EFI20059.1 YbtQ protein [Escherichia coli FVEC1302] >ALY13487.1 ABC transporter [Escherichia coli]	CP011647.1/0.0/CP011647.1 Klebsiella pneumoniae strain CAV1596, complete genome	sp|P76352|YEEO_ECOLI/1.4e-224/Probable FMN/FAD exporter YeeO OS=Escherichia coli (strain K12) GN=yeeO PE=1 SV=4	eum:ECUMN_2270/0.0e+00/irp; siderophore ABC transporter permease/ATP-binding protein; K06147 ATP-binding cassette, subfamily B, bacterial	CE03260/3.9e-62/[Q] KOG0055 Multidrug/pheromone exporter, ABC superfamily	CL35.Contig2_All/1.9e-32/ABC transporter	cellular_component:GO:0016021//integral component of membrane;molecular_function:GO:0005524//ATP binding;GO:0042626//ATPase activity, coupled to transmembrane movement of substances;
Unigene950_All	1277	1.34	2.48	0.888107119929103	0.665276098654708	*	0.525156	WP_076027355.1/3.4e-215/MFS transporter AraJ [Klebsiella pneumoniae] >APV14389.1 MFS transporter AraJ [Klebsiella pneumoniae]	CP022997.1/0.0/CP022997.1 Klebsiella pneumoniae strain 721005, complete genome	sp|Q8X625|YDHP_ECO57/2.3e-55/Inner membrane transport protein YdhP OS=Escherichia coli O157:H7 GN=ydhP PE=3 SV=1	kqv:B8P98_13210/9.3e-210/MFS transporter AraJ; K08156 MFS transporter, DHA1 family, arabinose polymer utilization protein	Hs5032119/5.9e-06/[AR] KOG2146 Splicing coactivator SRm160/300, subunit SRm160 (contains PWI domain)	Unigene950_All/9.5e-36/Major Facilitator Superfamily	biological_process:GO:0055085//transmembrane transport;cellular_component:GO:0016021//integral component of membrane;
Unigene979_All	1319	1.30	2.40	0.884522782580064	0.665773687359761	*	0.525156	WP_002913291.1/1.1e-229/MULTISPECIES: beta-ketoacyl-[acyl-carrier-protein] synthase I [Enterobacterales] >YP_005228082.1 3-oxoacyl-ACP synthase [Klebsiella pneumoniae subsp. pneumoniae HS11286] >ABR78130.1 3-oxoacyl-(acyl carrier protein) synthase [Klebsiella pneumoniae subsp. pneumoniae MGH 78578] >BAH64513.1 3-oxoacyl-(acyl carrier protein) synthase [Klebsiella pneumoniae subsp. pneumoniae NTUH…	CP022997.1/0.0/CP022997.1 Klebsiella pneumoniae strain 721005, complete genome	sp|P0A953|FABB_ECOLI/1.8e-223/3-oxoacyl-[acyl-carrier-protein] synthase 1 OS=Escherichia coli (strain K12) GN=fabB PE=1 SV=1	kpo:KPN2242_16660/1.7e-230/3-oxoacyl-(acyl carrier protein) synthase I; K00647 3-oxoacyl-[acyl-carrier-protein] synthase I [EC:2.3.1.41]	At2g04540/6.4e-64/[IQ] KOG1394 3-oxoacyl-(acyl-carrier-protein) synthase (I and II)	Unigene979_All/1.2e-39/Beta-ketoacyl synthase, N-terminal domain	biological_process:GO:0008152//metabolic process;molecular_function:GO:0004315//3-oxoacyl-[acyl-carrier-protein] synthase activity;GO:0016740//transferase activity;
Unigene801_All	989	0.90	1.66	0.88318633501725	0.765389626719057	*	0.689528	WP_004151383.1/7.9e-79/MULTISPECIES: cys-tRNA(pro)/cys-tRNA(cys) deacylase [Enterobacterales] >YP_005224974.1 hypothetical protein KPHS_06740 [Klebsiella pneumoniae subsp. pneumoniae HS11286] >ABR80165.1 hypothetical protein KPN_04819 [Klebsiella pneumoniae subsp. pneumoniae MGH 78578] >BAH61620.1 hypothetical protein KP1_0779 [Klebsiella pneumoniae subsp. pneumoniae NTUH-K2044] >EGF62051.1 YbaK/…	CP022997.1/0.0/CP022997.1 Klebsiella pneumoniae strain 721005, complete genome	sp|P71000|YWHH_BACSU/2.1e-32/Uncharacterized protein YwhH OS=Bacillus subtilis (strain 168) GN=ywhH PE=4 SV=1	kpz:KPNIH27_03325/1.2e-79/prolyl-tRNA synthetase	NA	Unigene801_All/1.3e-27/Aminoacyl-tRNA editing domain	molecular_function:GO:0002161//aminoacyl-tRNA editing activity;GO:0004812//aminoacyl-tRNA ligase activity;GO:0016874//ligase activity;
Unigene1294_All	1481	0.57	1.05	0.881355503501381	0.76239397260274	*	0.689528	WP_032440486.1/4.0e-119/MULTISPECIES: hypothetical protein [Klebsiella] >EWC99763.1 hypothetical protein X657_5149 [Klebsiella pneumoniae NB60] >AIT04604.1 hypothetical protein PMK1_b00031 (plasmid) [Klebsiella pneumoniae] >CEO83050.1 Uncharacterised protein [Klebsiella pneumoniae] >KLF15394.1 hypothetical protein YA26_10365 [[Enterobacter] aerogenes] >KLZ71124.1 hypothetical protein SL22_05515 […	CP017387.1/0.0/CP017387.1 Klebsiella pneumoniae strain KP36 plasmid 2, complete sequence	NA	kpx:PMK1_b00031/6.0e-120/hypothetical protein	NA	Unigene1294_All/0.012/Bacteriophage HK97-gp10, putative tail-component	NA
Unigene653_All	3276	0.49	0.90	0.877143252214467	0.66477925317401	*	0.525156	WP_093998096.1/0.0e+00/molecular chaperone DnaK [Klebsiella pneumoniae] >OXO40482.1 molecular chaperone DnaK [Klebsiella pneumoniae]	CP022997.1/0.0/CP022997.1 Klebsiella pneumoniae strain 721005, complete genome	sp|Q1C0J9|DNAK_YERPA/0.0e+00/Chaperone protein DnaK OS=Yersinia pestis bv. Antiqua (strain Antiqua) GN=dnaK PE=3 SV=1	eclg:EC036_06580/0.0e+00/molecular chaperone DnaK; K04043 molecular chaperone DnaK	CE08631/5.2e-216/[O] KOG0102 Molecular chaperones mortalin/PBP74/GRP75, HSP70 superfamily	Unigene653_All/2.8e-268/Hsp70 protein	biological_process:GO:0006457//protein folding;molecular_function:GO:0005524//ATP binding;GO:0051082//unfolded protein binding;
CL30.Contig2_All	10281	8.97	16.47	0.876660664807093	1.70951396984925e-07	*	4.01408e-08	AHM80601.1/1.2e-243/TolA protein [Klebsiella pneumoniae 30684/NJST258_2] >AHM86240.1 TolA protein [Klebsiella pneumoniae 30660/NJST258_1]	CP022997.1/0.0/CP022997.1 Klebsiella pneumoniae strain 721005, complete genome	sp|Q09049|CYDA_AZOVI/1.2e-218/Cytochrome bd ubiquinol oxidase subunit 1 OS=Azotobacter vinelandii GN=cydA PE=1 SV=1	kpa:KPNJ1_03834/1.9e-244/TolA protein; K03646 colicin import membrane protein	SPAC17C9.03/6.6e-23/[J] KOG0401 Translation initiation factor 4F, ribosome/mRNA-bridging subunit (eIF-4G)	CL30.Contig2_All/1.3e-172/Cytochrome bd terminal oxidase subunit I	NA
Unigene766_All	2467	128.39	233.30	0.861653468664351	8.03495088e-22	*	1.185096e-22	CSN14462.1/1.6e-213/catecholate siderophore receptor Fiu [Shigella sonnei]	CP022997.1/0.0/CP022997.1 Klebsiella pneumoniae strain 721005, complete genome	sp|A6T7W1|Y1221_KLEP7/5.8e-127/PKHD-type hydroxylase KPN78578_12210 OS=Klebsiella pneumoniae subsp. pneumoniae (strain ATCC 700721 / MGH 78578) GN=KPN78578_12210 PE=3 SV=1	kpj:N559_3030/6.3e-146/catecholate siderophore receptor fiu; K16090 catecholate siderophore receptor	NA	Unigene766_All/2.7e-43/TonB dependent receptor	NA
Unigene1098_All	8270	39.54	71.60	0.856646716422411	3.39165297520661e-23	*	4.84236e-24	NA	CP022997.1/0.0/CP022997.1 Klebsiella pneumoniae strain 721005, complete genome	sp|P11454|ENTF_ECOLI/0.0e+00/Enterobactin synthase component F OS=Escherichia coli (strain K12) GN=entF PE=1 SV=3	eae:EAE_13615/0.0e+00/entF; enterobactin synthase subunit F; K02364 enterobactin synthetase component F [EC:6.3.2.14]	7300724/1.0e-58/[Q] KOG1178 Non-ribosomal peptide synthetase/alpha-aminoadipate reductase and related enzymes	Unigene1098_All/9e-98/AMP-binding enzyme	NA
Unigene1694_All	1529	7.16	12.72	0.829067178020099	0.183378126567845	*	0.0948806	WP_004151204.1/3.3e-161/MULTISPECIES: peptidoglycan endopeptidase [Enterobacterales] >BAH63703.1 putative lipoprotein [Klebsiella pneumoniae subsp. pneumoniae NTUH-K2044] >EGF58172.1 NlpC/P60 family protein [Klebsiella sp. MS 92-3] >EHL94351.1 hypothetical protein HMPREF1024_00733 [Klebsiella sp. 4_1_44FAA] >EJJ47584.1 putative lipoprotein [Klebsiella pneumoniae subsp. pneumoniae KPNIH4] >EJJ5221…	CP022997.1/0.0/CP022997.1 Klebsiella pneumoniae strain 721005, complete genome	sp|P76190|MEPH_ECOLI/5.0e-89/Murein DD-endopeptidase MepH OS=Escherichia coli (strain K12) GN=mepH PE=1 SV=1	kpy:KPNIH31_14170/5.1e-162/endopeptidase; K19303 murein DD-endopeptidase [EC:3.4.-.-]	NA	Unigene1694_All/3.3e-18/Helix-turn-helix domain	biological_process:GO:0008152//metabolic process;molecular_function:GO:0016787//hydrolase activity;GO:0004568//chitinase activity;
Unigene833_All	2014	318.46	565.06	0.827291891033779	7.25449005405405e-39	*	7.91788e-40	BAH63290.1/9.6e-241/hypothetical protein KP1_2624 [Klebsiella pneumoniae subsp. pneumoniae NTUH-K2044]	CP022997.1/0.0/CP022997.1 Klebsiella pneumoniae strain 721005, complete genome	sp|P75990|BLUF_ECOLI/1.1e-83/Blue light- and temperature-regulated antirepressor BluF OS=Escherichia coli (strain K12) GN=bluF PE=1 SV=1	kpg:KPNIH32_12865/2.1e-232/diguanylate phosphodiesterase; K21973 blue light- and temperature-responsive anti-repressor	NA	Unigene833_All/2.4e-46/EAL domain	molecular_function:GO:0009882//blue light photoreceptor activity;GO:0046872//metal ion binding;GO:0042802//identical protein binding;GO:0071949//FAD binding;
Unigene996_All	3195	472.47	836.18	0.823590810248458	6.39904131578947e-92	*	4.30378e-93	OVV00179.1/9.7e-280/cytosol nonspecific dipeptidase [Klebsiella quasipneumoniae subsp. quasipneumoniae]	CP022997.1/0.0/CP022997.1 Klebsiella pneumoniae strain 721005, complete genome	sp|P15288|PEPD_ECOLI/4.4e-260/Cytosol non-specific dipeptidase OS=Escherichia coli (strain K12) GN=pepD PE=1 SV=3	kpp:A79E_4041/4.0e-278/Aminoacyl-histidine dipeptidase (Peptidase D); K01270 dipeptidase D [EC:3.4.13.-]	7291986/1.8e-35/[L] KOG2093 Translesion DNA polymerase - REV1 deoxycytidyl transferase	Unigene996_All/4.9e-20/Peptidase family M20/M25/M40	NA
Unigene1616_All	10567	168.70	297.08	0.816391509797441	7.70563782178218e-110	*	4.59156e-111	WP_094638126.1/9.3e-295/cyclic diguanylate phosphodiesterase [Klebsiella pneumoniae]	CP022997.1/0.0/CP022997.1 Klebsiella pneumoniae strain 721005, complete genome	sp|P0AEC2|YOAE_ECO57/3.2e-259/UPF0053 inner membrane protein YoaE OS=Escherichia coli O157:H7 GN=yoaE PE=3 SV=1	kqu:AVR78_20740/5.4e-271/cyclic diguanylate phosphodiesterase; K21090 c-di-GMP phosphodiesterase [EC:3.1.4.52]	At5g05730/6.9e-52/[E] KOG1223 Isochorismate synthase	Unigene1616_All/3.2e-58/EAL domain	NA
Unigene219_All	3662	17.91	31.38	0.809080014982136	0.000103659997920998	*	2.94162e-05	WP_002907483.1/3.4e-188/MULTISPECIES: dicarboxylate transporter/tellurite-resistance protein TehA [Enterobacterales] >YP_005227219.1 TDT family K+-tellurite ethidium and proflavin transport protein [Klebsiella pneumoniae subsp. pneumoniae HS11286] >BAH63649.1 TDT family K+-tellurite ethidium and proflavin transport protein [Klebsiella pneumoniae subsp. pneumoniae NTUH-K2044] >AEJ98423.1 potassium…	CP022997.1/0.0/CP022997.1 Klebsiella pneumoniae strain 721005, complete genome	sp|P25396|TEHA_ECOLI/3.1e-145/Tellurite resistance protein TehA OS=Escherichia coli (strain K12) GN=tehA PE=1 SV=1	ron:TE10_13390/2.4e-157/potassium-tellurite ethidium and proflavin transporter; K03304 tellurite resistance protein	NA	Unigene219_All/1.2e-38/Voltage-dependent anion channel	biological_process:GO:0055085//transmembrane transport;cellular_component:GO:0016021//integral component of membrane;
CL41.Contig2_All	1038	3.39	5.92	0.804311902492606	0.611822762557078	*	0.474298	WP_090566182.1/8.8e-73/NADH-quinone oxidoreductase subunit NuoH [Belnapia rosea] >SDD79850.1 NADH dehydrogenase subunit H [Belnapia rosea] >SDB69894.1 NADH-quinone oxidoreductase subunit H [Belnapia rosea]	NA	sp|Q2W3J1|NUOH_MAGSA/3.2e-71/NADH-quinone oxidoreductase subunit H OS=Magnetospirillum magneticum (strain AMB-1 / ATCC 700264) GN=nuoH PE=3 SV=1	ros:CTJ15_06900/1.3e-73/NADH-quinone oxidoreductase subunit NuoH; K00337 NADH-quinone oxidoreductase subunit H [EC:1.6.5.3]	HsMi006/1.6e-158/[C] KOG4770 NADH dehydrogenase subunit 1	NA	cellular_component:GO:0016021//integral component of membrane;GO:0005886//plasma membrane;molecular_function:GO:0048038//quinone binding;GO:0016655//oxidoreductase activity, acting on NAD(P)H, quinone or similar compound as acceptor;
Unigene320_All	518	13.85	24.02	0.794350174769084	0.410876740331492	*	0.263252	WP_064185433.1/3.6e-75/DNA helicase, partial [Klebsiella pneumoniae]	CP012570.1/0.0/CP012570.1 Klebsiella pneumoniae strain UCLAOXA232KP plasmid pUCLAOXA232-4.X, complete sequence	NA	kpx:PMK1_b00055/5.4e-76/41 helicase	NA	Unigene320_All/6.1e-06/DnaB-like helicase C terminal domain	NA
CL27.Contig2_All	11336	22.53	38.36	0.767755406782703	1.68875646464646e-14	*	2.95906e-15	WP_009483783.1/0.0e+00/ATP-dependent Clp protease ATP-binding subunit [Klebsiella pneumoniae] >YP_007969541.1 ATPase with chaperone activity (plasmid) [Klebsiella pneumoniae subsp. pneumoniae KPX] >YP_008146277.1 ATPase with chaperone activity, ATP-binding subunit (plasmid) [Klebsiella pneumoniae] >YP_009062293.1 ATP-dependent protease ClpC (plasmid) [Klebsiella pneumoniae] >EGF65506.1 negative r…	CP022692.1/0.0/CP022692.1 Klebsiella pneumoniae subsp. pneumoniae strain AUSMDU00008079 plasmid pAUSMDU8079-1, complete sequence	sp|Q8EU05|CLPB_OCEIH/3.8e-226/Chaperone protein ClpB OS=Oceanobacillus iheyensis (strain DSM 14371 / CIP 107618 / JCM 11309 / KCTC 3954 / HTE831) GN=clpB PE=3 SV=1	kpa:KPNJ1_05528/0.0e+00/ATP-dependent clp protease ATP-binding subunit clpA; K03696 ATP-dependent Clp protease ATP-binding subunit ClpC	At5g50920/1.6e-208/[O] KOG1051 Chaperone HSP104 and related ATP-dependent Clp proteases	CL27.Contig2_All/8.7e-56/AAA domain (Cdc48 subfamily)	biological_process:GO:0019538//protein metabolic process;molecular_function:GO:0008233//peptidase activity;GO:0005524//ATP binding;
Unigene208_All	12905	701.82	1193.47	0.765989335755813	0	*	0	WP_094323611.1/0.0e+00/DNA topoisomerase IV subunit B [Klebsiella pneumoniae] >OYL92203.1 DNA topoisomerase IV subunit B [Klebsiella pneumoniae]	CP022997.1/0.0/CP022997.1 Klebsiella pneumoniae strain 721005, complete genome	sp|P0A2I5|PARE_SALTY/0.0e+00/DNA topoisomerase 4 subunit B OS=Salmonella typhimurium (strain LT2 / SGSC1412 / ATCC 700720) GN=parE PE=1 SV=1	kph:KPNIH24_06030/0.0e+00/DNA topoisomerase IV subunit B; K02622 topoisomerase IV subunit B [EC:5.99.1.-]	At3g10270/3.3e-112/[B] KOG0355 DNA topoisomerase type II	Unigene208_All/1e-39/DNA gyrase B	NA
Unigene1633_All	2906	80.04	134.91	0.753204217484431	2.48088361111111e-12	*	4.74222e-13	WP_002887384.1/1.7e-275/MULTISPECIES: PLP-dependent aminotransferase family protein [Enterobacterales] >YP_005224904.1 putative aminotransferase, class I and II [Klebsiella pneumoniae subsp. pneumoniae HS11286] >ABR80106.1 putative aminotransferase, class I and II [Klebsiella pneumoniae subsp. pneumoniae MGH 78578] >BAH61556.1 putative aminotransferase [Klebsiella pneumoniae subsp. pneumoniae NTU…	CP022997.1/0.0/CP022997.1 Klebsiella pneumoniae strain 721005, complete genome	sp|P39389|YJIR_ECOLI/7.8e-232/Uncharacterized HTH-type transcriptional regulator YjiR OS=Escherichia coli (strain K12) GN=yjiR PE=3 SV=1	cbra:A6J81_13780/1.8e-240/GntR family transcriptional regulator	Hs7705897/2.9e-24/[E] KOG0634 Aromatic amino acid aminotransferase and related proteins	Unigene1633_All/3e-35/Aminotransferase class I and II	biological_process:GO:0006351//transcription, DNA-templated;molecular_function:GO:0003677//DNA binding;GO:0008483//transaminase activity;GO:0003824//catalytic activity;GO:0003700//DNA binding transcription factor activity;GO:0030170//pyridoxal phosphate binding;
Unigene34_All	6000	54.04	90.24	0.739739393073109	1.24291928571429e-16	*	2.0532e-17	EJK89138.1/0.0e+00/dihydroxyacetone kinase subunit M [Klebsiella pneumoniae subsp. pneumoniae DSM 30104]	CP022997.1/0.0/CP022997.1 Klebsiella pneumoniae strain 721005, complete genome	sp|P45510|DHAK_CITFR/1.1e-261/Dihydroxyacetone kinase OS=Citrobacter freundii GN=dhaK PE=1 SV=3	kpe:KPK_0615/1.1e-297/dihydroxyacetone kinase; K00863 triose/dihydroxyacetone kinase / FAD-AMP lyase (cyclizing) [EC:2.7.1.28 2.7.1.29 4.6.1.15]	At3g17770/1.0e-92/[G] KOG2426 Dihydroxyacetone kinase/glycerone kinase	Unigene34_All/4e-97/Dak1 domain	biological_process:GO:0006071//glycerol metabolic process;molecular_function:GO:0005524//ATP binding;GO:0004371//glycerone kinase activity;
Unigene1251_All	5318	527.18	877.41	0.734955510262967	5.27638090909091e-134	*	2.73936e-135	WP_071556650.1/0.0e+00/aminopeptidase N [Klebsiella pneumoniae] >OKN63036.1 aminopeptidase N [Klebsiella pneumoniae] >APP23093.1 aminopeptidase N [Klebsiella pneumoniae]	CP022997.1/0.0/CP022997.1 Klebsiella pneumoniae strain 721005, complete genome	sp|P04825|AMPN_ECOLI/0.0e+00/Aminopeptidase N OS=Escherichia coli (strain K12) GN=pepN PE=1 SV=2	ror:RORB6_09990/0.0e+00/pepN; aminopeptidase N; K01256 aminopeptidase N [EC:3.4.11.2]	At1g63770/4.5e-233/[EO] KOG1046 Puromycin-sensitive aminopeptidase and related aminopeptidases	Unigene1251_All/7.7e-139/Domain of unknown function (DUF3458)	molecular_function:GO:0008237//metallopeptidase activity;GO:0004177//aminopeptidase activity;GO:0008270//zinc ion binding;
Unigene1716_All	1183	3.66	6.09	0.73459857962229	0.554306692111959	*	0.385562	EKF78123.1/3.3e-164/Putative non-heme chloroperoxidase [Klebsiella pneumoniae subsp. pneumoniae KpQ3]	CP022997.1/0.0/CP022997.1 Klebsiella pneumoniae strain 721005, complete genome	sp|P25026|PRXC_BURPY/2.4e-123/Non-heme chloroperoxidase OS=Burkholderia pyrrocinia GN=cpo PE=1 SV=3	kpa:KPNJ1_01928/1.1e-164/Non-heme chloroperoxidase; K00433 non-heme chloroperoxidase [EC:1.11.1.10]	At2g39420/2.4e-06/[I] KOG1455 Lysophospholipase	Unigene1716_All/3.8e-29/alpha/beta hydrolase fold	NA
Unigene1247_All	4118	22.83	37.40	0.712107410550297	5.05249374732334e-05	*	1.392044e-05	BAH63337.1/4.1e-262/putative aldehyde dehydrogenase [Klebsiella pneumoniae subsp. pneumoniae NTUH-K2044] >EGF62272.1 succinate-semialdehyde dehydrogenase (NAD) [Klebsiella sp. MS 92-3] >EHL91893.1 aldehyde dehydrogenase-like protein yneI [Klebsiella sp. 4_1_44FAA] >AFQ65894.1 Succinate-semialdehyde dehydrogenase [Klebsiella pneumoniae subsp. pneumoniae 1084] >EKB75996.1 aldehyde dehydrogenase-lik…	CP022997.1/0.0/CP022997.1 Klebsiella pneumoniae strain 721005, complete genome	sp|P76149|SAD_ECOLI/1.4e-207/Succinate semialdehyde dehydrogenase [NAD(P)+] Sad OS=Escherichia coli (strain K12) GN=sad PE=1 SV=2	koc:AB185_20585/1.4e-235/succinate dehydrogenase; K08324 succinate-semialdehyde dehydrogenase [EC:1.2.1.16 1.2.1.24]	Hs4507229/5.6e-66/[C] KOG2451 Aldehyde dehydrogenase	Unigene1247_All/1e-139/Aldehyde dehydrogenase family	NA
Unigene733_All	7365	179.33	293.22	0.709366654499812	2.60708195652174e-59	*	2.12258e-60	WP_040024505.1/3.1e-228/MFS transporter [Klebsiella pneumoniae] >OLR09692.1 MFS transporter [Klebsiella pneumoniae]	CP022997.1/0.0/CP022997.1 Klebsiella pneumoniae strain 721005, complete genome	sp|Q8XFG0|MDTM_SALTI/4.5e-143/Multidrug resistance protein MdtM OS=Salmonella typhi GN=mdtM PE=3 SV=1	eae:EAE_17315/2.0e-203/major facilitator superfamily protein	At1g67940/4.9e-28/[Q] KOG0055 Multidrug/pheromone exporter, ABC superfamily	Unigene733_All/4.3e-24/Major Facilitator Superfamily	biological_process:GO:0008643//carbohydrate transport;GO:0055085//transmembrane transport;cellular_component:GO:0016021//integral component of membrane;molecular_function:GO:0005215//transporter activity;
Unigene618_All	2507	98.65	160.58	0.702901262462508	3.29671482248521e-11	*	6.57398e-12	KXA20224.1/4.8e-282/ABC transporter, ATP-binding protein [Klebsiella pneumoniae]	CP022997.1/0.0/CP022997.1 Klebsiella pneumoniae strain 721005, complete genome	sp|P0A9G8|MODE_ECOLI/4.4e-114/Transcriptional regulator ModE OS=Escherichia coli (strain K12) GN=modE PE=1 SV=1	koy:J415_22740/3.0e-252/molybdenum transport ATP-binding protein ModF; K05776 molybdate transport system ATP-binding protein	7301693/3.7e-12/[IR] KOG0059 Lipid exporter ABCA1 and related proteins, ABC superfamily	Unigene618_All/1.6e-46/ABC transporter	molecular_function:GO:0005524//ATP binding;GO:0016887//ATPase activity;
Unigene205_All	10748	235.68	381.60	0.695231835857025	1.09435453398058e-108	*	6.65006e-110	WP_065953878.1/0.0e+00/DNA repair protein RecN [Klebsiella pneumoniae] >OCV81201.1 DNA repair protein RecN [Klebsiella pneumoniae]	CP022997.1/0.0/CP022997.1 Klebsiella pneumoniae strain 721005, complete genome	sp|P05824|RECN_ECOLI/4.7e-266/DNA repair protein RecN OS=Escherichia coli (strain K12) GN=recN PE=1 SV=2	eae:EAE_01140/3.5e-302/recombination and repair protein; K03631 DNA repair protein RecN (Recombination protein N)	At5g03940/3.0e-103/[U] KOG0780 Signal recognition particle, subunit Srp54	Unigene205_All/9.3e-19/AAA domain	NA
Unigene442_All	5688	6.80	10.99	0.692584734811529	0.017403059375	*	0.00689962	WP_078168393.1/0.0e+00/BCCT family transporter [Escherichia coli]	CP022997.1/0.0/CP022997.1 Klebsiella pneumoniae strain 721005, complete genome	sp|P25526|GABD_ECOLI/2.2e-177/Succinate-semialdehyde dehydrogenase [NADP(+)] GabD OS=Escherichia coli (strain K12) GN=gabD PE=1 SV=1	elp:P12B_c1280/6.9e-273/Transporter, betaine/carnitine/choline transporter (BCCT) family; K03451 betaine/carnitine transporter, BCCT family	At1g79440/3.0e-150/[C] KOG2451 Aldehyde dehydrogenase	Unigene442_All/1.1e-114/BCCT, betaine/carnitine/choline family transporter	cellular_component:GO:0016021//integral component of membrane;GO:0005886//plasma membrane;molecular_function:GO:0005215//transporter activity;
Unigene1469_All	5319	1611.42	2601.89	0.691227403947864	0	*	0	EWF40776.1/6.2e-255/protease degQ [Klebsiella pneumoniae BWH 15] >SLY27711.1 serine endoprotease [Klebsiella pneumoniae] >OUG84858.1 periplasmic pH-dependent serine endoprotease DegQ [Klebsiella pneumoniae]	CP022997.1/0.0/CP022997.1 Klebsiella pneumoniae strain 721005, complete genome	sp|P39099|DEGQ_ECOLI/1.8e-205/Periplasmic pH-dependent serine endoprotease DegQ OS=Escherichia coli (strain K12) GN=degQ PE=1 SV=1	kpj:N559_0530/5.5e-248/serine endoprotease; K04772 serine protease DegQ [EC:3.4.21.-]	Hs21735621/2.9e-91/[C] KOG1494 NAD-dependent malate dehydrogenase	Unigene1469_All/1.7e-30/Trypsin-like peptidase domain	cellular_component:GO:0042597//periplasmic space;molecular_function:GO:0004252//serine-type endopeptidase activity;GO:0008233//peptidase activity;
Unigene623_All	2244	1.46	2.35	0.686692387684983	0.611357498098859	*	0.474298	CAL62196.1/2.9e-185/Conserved hypothetical protein, putative peroxidase [Herminiimonas arsenicoxydans] >AFG30105.1 putative peroxidase [Pseudomonas aeruginosa]	CP021775.1/0.0/CP021775.1 Pseudomonas aeruginosa strain Pa58, complete genome	sp|P76536|YFEX_ECOLI/2.2e-32/Probable deferrochelatase/peroxidase YfeX OS=Escherichia coli (strain K12) GN=yfeX PE=1 SV=2	har:HEAR2053/4.3e-186/Conserved hypothetical protein, putative peroxidase; K07223 putative iron-dependent peroxidase	NA	Unigene623_All/7.8e-87/Dyp-type peroxidase family	molecular_function:GO:0020037//heme binding;GO:0004601//peroxidase activity;
Unigene931_All	5829	170.22	273.37	0.68345437184542	4.52099593220339e-41	*	4.72104e-42	AHM81726.1/8.5e-282/Sugar transport ATP-binding protein [Klebsiella pneumoniae 30684/NJST258_2] >AHM87408.1 Sugar transport ATP-binding protein [Klebsiella pneumoniae 30660/NJST258_1]	CP022997.1/0.0/CP022997.1 Klebsiella pneumoniae strain 721005, complete genome	sp|Q6BEX0|YTFR_ECOLI/4.5e-263/Uncharacterized ABC transporter ATP-binding protein YtfR OS=Escherichia coli (strain K12) GN=ytfR PE=3 SV=1	eae:EAE_09565/1.9e-270/ABC transporter; K02056 simple sugar transport system ATP-binding protein [EC:3.6.3.17]	7298626/9.7e-80/[G] KOG1458 Fructose-1,6-bisphosphatase	Unigene931_All/2.8e-52/ABC transporter	biological_process:GO:0008643//carbohydrate transport;molecular_function:GO:0005524//ATP binding;GO:0016887//ATPase activity;
Unigene1709_All	4025	185.62	296.72	0.676750008036022	3.80158401869159e-30	*	4.79964e-31	WP_069970358.1/8.6e-225/cysteine desulfurase CsdA [Klebsiella pneumoniae] >OEJ70751.1 cysteine sulfinate desulfinase [Klebsiella pneumoniae]	CP022882.1/0.0/CP022882.1 Klebsiella pneumoniae strain 911021, complete genome	sp|P0A936|MLTA_ECO57/5.8e-201/Membrane-bound lytic murein transglycosylase A OS=Escherichia coli O157:H7 GN=mltA PE=3 SV=1	kok:KONIH1_23735/6.5e-201/cysteine sulfinate desulfinase; K01766 cysteine sulfinate desulfinase [EC:4.4.1.-]	At1g08490/4.6e-65/[E] KOG1549 Cysteine desulfurase NFS1	Unigene1709_All/2.5e-135/Aminotransferase class-V	biological_process:GO:0016226//iron-sulfur cluster assembly;molecular_function:GO:0031071//cysteine desulfurase activity;
Unigene295_All	1702	5.40	8.60	0.671377252538629	0.365856761363636	*	0.227932	EFD86464.1/1.1e-285/pyruvate kinase [Klebsiella sp. 1_1_55]	CP022997.1/0.0/CP022997.1 Klebsiella pneumoniae strain 721005, complete genome	sp|P77983|KPYK1_SALTY/1.5e-254/Pyruvate kinase I OS=Salmonella typhimurium (strain LT2 / SGSC1412 / ATCC 700720) GN=pykF PE=3 SV=2	eok:G2583_2071/1.3e-262/pykF; Pyruvate kinase I; K00873 pyruvate kinase [EC:2.7.1.40]	7300837/4.8e-112/[G] KOG2323 Pyruvate kinase	Unigene295_All/3.4e-151/Pyruvate kinase, barrel domain	NA
Unigene324_All	206	26.97	42.66	0.661528444104968	0.690785740740741	*	0.594198	OUE93950.1/5.9e-13/hypothetical protein AZZ82_004075, partial [Klebsiella aerogenes]	CP022997.1/0.0/CP022997.1 Klebsiella pneumoniae strain 721005, complete genome	NA	ece:Z2005/9.5e-08/hypothetical protein	NA	NA	NA
CL51.Contig1_All	4753	34.72	54.84	0.659461623334747	4.75523110294118e-07	*	1.144622e-07	WP_059304947.1/0.0e+00/transketolase [Klebsiella aerogenes] >KUQ10211.1 transketolase [[Enterobacter] aerogenes]	CP022997.1/0.0/CP022997.1 Klebsiella pneumoniae strain 721005, complete genome	sp|P33570|TKT2_ECOLI/0.0e+00/Transketolase 2 OS=Escherichia coli (strain K12) GN=tktB PE=1 SV=1	kom:HR38_25190/0.0e+00/transketolase; K00615 transketolase [EC:2.2.1.1]	At2g45290/1.6e-186/[G] KOG0523 Transketolase	CL51.Contig1_All/6.4e-170/Transketolase, thiamine diphosphate binding domain	biological_process:GO:0008152//metabolic process;molecular_function:GO:0046872//metal ion binding;GO:0004802//transketolase activity;
Unigene1222_All	322	11.88	18.70	0.654503433974233	0.691259855868222	*	0.594198	OJS84874.1/1.7e-51/hypothetical protein BK400_27475, partial [Escherichia coli]	CP022997.1/0.0/CP022997.1 Klebsiella pneumoniae strain 721005, complete genome	NA	kpb:FH42_04965/2.6e-52/membrane protein; K07090 uncharacterized protein	NA	Unigene1222_All/6.6e-10/Sulfite exporter TauE/SafE	cellular_component:GO:0016021//integral component of membrane;GO:0005886//plasma membrane;
Unigene1701_All	1777	708.32	1114.34	0.653716301687227	4.20671406976744e-44	*	4.26876e-45	AHM79672.1/4.3e-136/Hypothetical protein KPNJ2_02892 [Klebsiella pneumoniae 30684/NJST258_2] >AHM85298.1 Hypothetical protein KPNJ1_02892 [Klebsiella pneumoniae 30660/NJST258_1] >OVW57958.1 hypothetical protein BME48_08720 [Klebsiella pneumoniae] >OVW63985.1 hypothetical protein BME47_09345 [Klebsiella pneumoniae] >OVX02506.1 hypothetical protein BME42_10695 [Klebsiella pneumoniae]	CP022997.1/0.0/CP022997.1 Klebsiella pneumoniae strain 721005, complete genome	sp|P0A952|ATDA_ECO57/1.1e-95/Spermidine N(1)-acetyltransferase OS=Escherichia coli O157:H7 GN=speG PE=3 SV=2	kpc:KPNIH10_12440/6.8e-134/lipoprotein	NA	Unigene1701_All/1.3e-120/Uncharacterised protein family (UPF0257)	NA
Unigene240_All	1951	84.69	133.18	0.653113910646308	1.2769e-06	*	3.1414e-07	WP_004144660.1/3.1e-252/MULTISPECIES: MFS transporter [Enterobacterales] >YP_005225420.1 putative transport protein [Klebsiella pneumoniae subsp. pneumoniae HS11286] >ABR75832.1 putative transport protein [Klebsiella pneumoniae subsp. pneumoniae MGH 78578] >BAH62032.1 hypothetical major facilitator family transport protein [Klebsiella pneumoniae subsp. pneumoniae NTUH-K2044] >EEW41337.1 transport…	CP022997.1/0.0/CP022997.1 Klebsiella pneumoniae strain 721005, complete genome	sp|P77726|YAJR_ECOLI/5.8e-215/Inner membrane transport protein YajR OS=Escherichia coli (strain K12) GN=yajR PE=1 SV=2	ror:RORB6_13325/1.8e-241/transport protein	YNL065w/1.6e-07/[R] KOG0255 Synaptic vesicle transporter SVOP and related transporters (major facilitator superfamily)	Unigene240_All/5.1e-46/Major Facilitator Superfamily	biological_process:GO:0055085//transmembrane transport;cellular_component:GO:0016021//integral component of membrane;
Unigene1524_All	3957	2.02	3.16	0.645569265425308	0.419105018281536	*	0.270502	WP_002912939.1/0.0e+00/MULTISPECIES: PTS fructose transporter subunit IIBC [Enterobacterales] >BAH64392.1 fructose-specific PTS family enzyme IIB'BC component [Klebsiella pneumoniae subsp. pneumoniae NTUH-K2044] >EEW43548.1 phosphotransferase system, EIIC [Klebsiella pneumoniae subsp. rhinoscleromatis ATCC 13884] >EGF57384.1 PTS system protein fructose-specific EIIBBC component [Klebsiella sp. MS…	CP022997.1/0.0/CP022997.1 Klebsiella pneumoniae strain 721005, complete genome	sp|P20966|PTFBC_ECOLI/1.9e-281/PTS system fructose-specific EIIB'BC component OS=Escherichia coli (strain K12) GN=fruA PE=1 SV=1	kpz:KPNIH27_17500/0.0e+00/PTS system fructose-specific transporter subunits IIBC; K02769 PTS system, fructose-specific IIB component [EC:2.7.1.202]; K02770 PTS system, fructose-specific IIC component	CE03147/9.7e-07/[G] KOG2855 Ribokinase	Unigene1524_All/1.9e-19/PTS system, Lactose/Cellobiose specific IIB subunit	biological_process:GO:0009401//phosphoenolpyruvate-dependent sugar phosphotransferase system;cellular_component:GO:0016021//integral component of membrane;GO:0005886//plasma membrane;molecular_function:GO:0022877//protein-N(PI)-phosphohistidine-fructose phosphotransferase system transporter activity;GO:0005351//sugar:proton symporter activity;GO:0103111//D-glucosamine PTS permease activity;
Unigene1300_All	1377	7.42	11.42	0.62207155874204	0.392011282527881	*	0.248852	WP_073547118.1/3.5e-149/magnesium-translocating P-type ATPase [Klebsiella pneumoniae] >OSS93841.1 magnesium-translocating P-type ATPase [Klebsiella pneumoniae]	CP022997.1/0.0/CP022997.1 Klebsiella pneumoniae strain 721005, complete genome	sp|P36640|ATMA_SALTY/4.2e-143/Magnesium-transporting ATPase, P-type 1 OS=Salmonella typhimurium (strain LT2 / SGSC1412 / ATCC 700720) GN=mgtA PE=2 SV=1	kpj:N559_4642/5.2e-150/magnesium-transporting ATPase MgtA; K01531 Mg2+-importing ATPase [EC:3.6.3.2]	CE01809/1.2e-23/[J] KOG2317 Putative translation initiation inhibitor UK114/IBM1	Unigene1300_All/4.4e-15/Cation transporting ATPase, C-terminus	cellular_component:GO:0016021//integral component of membrane;molecular_function:GO:0000166//nucleotide binding;GO:0015444//magnesium-importing ATPase activity;
Unigene426_All	1574	1.60	2.46	0.620586410451877	0.690312275531186	*	0.594198	AHM79706.1/4.1e-170/Glucokinase regulatory protein [Klebsiella pneumoniae 30684/NJST258_2] >AHM85332.1 Glucokinase regulatory protein [Klebsiella pneumoniae 30660/NJST258_1]	CP022997.1/0.0/CP022997.1 Klebsiella pneumoniae strain 721005, complete genome	sp|Q8GC81|MURQ_KLEAE/9.5e-67/N-acetylmuramic acid 6-phosphate etherase OS=Klebsiella aerogenes GN=murQ PE=3 SV=1	kpa:KPNJ1_02926/6.1e-171/Glucokinase regulatory protein; K07106 N-acetylmuramic acid 6-phosphate etherase [EC:4.2.1.126]	NA	Unigene426_All/7.1e-07/SIS domain	NA
Unigene1133_All	1562	1.62	2.48	0.61434630750225	0.691734622252747	*	0.594198	NA	CP022997.1/0.0/CP022997.1 Klebsiella pneumoniae strain 721005, complete genome	NA	kpa:KPNJ1_00762/3.4e-89/Acetyltransferase	NA	Unigene1133_All/4.3e-09/Acetyltransferase (GNAT) domain	NA
Unigene1648_All	5302	63.12	96.11	0.606589342191246	2.64951705357143e-11	*	5.25214e-12	EJK89767.1/0.0e+00/colicin I receptor [Klebsiella pneumoniae subsp. pneumoniae DSM 30104]	CP022997.1/0.0/CP022997.1 Klebsiella pneumoniae strain 721005, complete genome	sp|P17315|CIRA_ECOLI/0.0e+00/Colicin I receptor OS=Escherichia coli (strain K12) GN=cirA PE=1 SV=2	kpa:KPNJ1_01763/0.0e+00/Outer membrane channel, Porin superfamily protein; K16089 outer membrane receptor for ferrienterochelin and colicins	Hs20547663/4.4e-79/[R] KOG3101 Esterase D	Unigene1648_All/5.4e-61/TonB dependent receptor	biological_process:GO:0006810//transport;cellular_component:GO:0009279//cell outer membrane;GO:0016021//integral component of membrane;molecular_function:GO:0004872//receptor activity;
Unigene789_All	8172	347.05	528.00	0.60539440062597	3.33097923076923e-89	*	2.29926e-90	WP_069339958.1/0.0e+00/ATP-dependent Clp protease ATP-binding subunit ClpA [Klebsiella pneumoniae] >ODN07361.1 ATP-dependent Clp protease ATP-binding subunit ClpA [Klebsiella pneumoniae]	CP022997.1/0.0/CP022997.1 Klebsiella pneumoniae strain 721005, complete genome	sp|P0ABI0|CLPA_ECOL6/0.0e+00/ATP-dependent Clp protease ATP-binding subunit ClpA OS=Escherichia coli O6:H1 (strain CFT073 / ATCC 700928 / UPEC) GN=clpA PE=3 SV=1	ron:TE10_10305/0.0e+00/clpA; Clp protease ClpX; K03694 ATP-dependent Clp protease ATP-binding subunit ClpA	At3g48870/6.5e-82/[O] KOG1051 Chaperone HSP104 and related ATP-dependent Clp proteases	Unigene789_All/3.5e-51/AAA domain (Cdc48 subfamily)	molecular_function:GO:0008233//peptidase activity;GO:0005524//ATP binding;GO:0004176//ATP-dependent peptidase activity;
Unigene817_All	5500	148.74	225.60	0.600974390478277	9.03405263157895e-26	*	1.2152e-26	WP_002900801.1/8.4e-231/MULTISPECIES: lipoprotein-releasing system transmembrane subunit LolE [Enterobacteriaceae] >EJJ37738.1 outer membrane-specific lipoprotein transporter subunit LolE [Klebsiella pneumoniae subsp. pneumoniae KPNIH2] >EJJ42502.1 outer membrane-specific lipoprotein transporter subunit LolE [Klebsiella pneumoniae subsp. pneumoniae KPNIH4] >EJJ60097.1 outer membrane-specific lipo…	CP022997.1/0.0/CP022997.1 Klebsiella pneumoniae strain 721005, complete genome	sp|P75958|LOLE_ECOLI/1.2e-204/Lipoprotein-releasing system transmembrane protein LolE OS=Escherichia coli (strain K12) GN=lolE PE=1 SV=3	seni:CY43_06215/8.9e-209/outer membrane-specific lipoprotein transporter subunit LolE; K09808 lipoprotein-releasing system permease protein	Hs6912664/2.4e-35/[BK] KOG2684 Sirtuin 5 and related class III sirtuins (SIR2 family)	Unigene817_All/1.2e-19/FtsX-like permease family	cellular_component:GO:0009276//Gram-negative-bacterium-type cell wall;GO:0016021//integral component of membrane;GO:0005886//plasma membrane;molecular_function:GO:0042954//lipoprotein transporter activity;
Unigene613_All	2699	386.75	585.95	0.599376270874849	1.88669798076923e-31	*	2.31524e-32	WP_004147851.1/0.0e+00/MULTISPECIES: Lon protease [Enterobacteriaceae] >ABR76420.1 putative ATP-dependent protease [Klebsiella pneumoniae subsp. pneumoniae MGH 78578] >EGF61152.1 hypothetical protein HMPREF9538_04430 [Klebsiella sp. MS 92-3] >EHL93005.1 hypothetical protein HMPREF1024_01855 [Klebsiella sp. 4_1_44FAA] >EJK92030.1 hypothetical protein UUU_13710 [Klebsiella pneumoniae subsp. pneumon…	CP022997.1/0.0/CP022997.1 Klebsiella pneumoniae strain 721005, complete genome	sp|A6T748|FABA_KLEP7/3.1e-97/3-hydroxydecanoyl-[acyl-carrier-protein] dehydratase OS=Klebsiella pneumoniae subsp. pneumoniae (strain ATCC 700721 / MGH 78578) GN=fabA PE=3 SV=1	kqu:AVR78_13710/0.0e+00/Lon protease; K04770 Lon-like ATP-dependent protease [EC:3.4.21.-]	CE23016/7.3e-06/[O] KOG2004 Mitochondrial ATP-dependent protease PIM1/LON	Unigene613_All/4.7e-23/AAA domain	biological_process:GO:0030163//protein catabolic process;molecular_function:GO:0004252//serine-type endopeptidase activity;GO:0005524//ATP binding;GO:0008233//peptidase activity;GO:0004176//ATP-dependent peptidase activity;
Unigene1063_All	5375	323.99	490.66	0.598774378795159	2.73898618421053e-53	*	2.4562e-54	WP_002915258.1/5.0e-260/MULTISPECIES: LOG family protein [Enterobacterales] >YP_005228515.1 hypothetical protein KPHS_42150 [Klebsiella pneumoniae subsp. pneumoniae HS11286] >BAH64926.1 hypothetical protein KP1_4410 [Klebsiella pneumoniae subsp. pneumoniae NTUH-K2044] >AEJ99626.1 hypothetical protein KPN2242_18715 [Klebsiella pneumoniae KCTC 2242] >EHL92475.1 LOG family protein ygdH [Klebsiella s…	CP022997.1/0.0/CP022997.1 Klebsiella pneumoniae strain 721005, complete genome	sp|P0ADS1|PPNN_SHIFL/1.6e-243/Pyrimidine/purine nucleotide 5'-monophosphate nucleosidase OS=Shigella flexneri GN=ppnN PE=3 SV=1	ear:CCG33586/5.6e-256/Decarboxylase family protein; K06966 uncharacterized protein	Hs20481524/3.6e-12/[A] KOG1919 RNA pseudouridylate synthases	Unigene1063_All/1.9e-55/Domain of unknown function (DUF3412)	NA
Unigene1330_All	1375	6.81	10.29	0.595516278881897	0.442419042553192	*	0.294424	CCM95275.1/3.0e-137/Ribosomal large subunit pseudouridine synthase A [Klebsiella pneumoniae subsp. pneumoniae ST512-K30BO] >EOY75278.1 RNA pseudouridine synthase [Klebsiella pneumoniae UHKPC01] >EOY75795.1 RNA pseudouridine synthase [Klebsiella pneumoniae UHKPC09] >EOZ11290.1 RNA pseudouridine synthase [Klebsiella pneumoniae UHKPC26] >EOZ14536.1 RNA pseudouridine synthase [Klebsiella pneumoniae V…	CP022997.1/0.0/CP022997.1 Klebsiella pneumoniae strain 721005, complete genome	sp|P51024|YAIL_ECOLI/5.4e-82/Uncharacterized protein YaiL OS=Escherichia coli (strain K12) GN=yaiL PE=4 SV=2	kps:KPNJ2_02116/4.6e-138/TRNA pseudouridine(32) synthase; K06177 tRNA pseudouridine32 synthase / 23S rRNA pseudouridine746 synthase [EC:5.4.99.28 5.4.99.29]	Hs17158025/1.4e-21/[A] KOG1919 RNA pseudouridylate synthases	Unigene1330_All/4e-26/RNA pseudouridylate synthase	biological_process:GO:0001522//pseudouridine synthesis;molecular_function:GO:0003723//RNA binding;GO:0009982//pseudouridine synthase activity;
Unigene381_All	17657	17.66	26.60	0.590940902740086	2.95494357954545e-10	*	6.13652e-11	WP_004151066.1/0.0e+00/MULTISPECIES: two-component sensor histidine kinase BarA [Enterobacterales] >YP_005228505.1 hybrid sensory histidine kinase BarA [Klebsiella pneumoniae subsp. pneumoniae HS11286] >ABR78529.1 hybrid sensory histidine kinase in two-component regulatory system with UvrY [Klebsiella pneumoniae subsp. pneumoniae MGH 78578] >BAH64916.1 hybrid sensory histidine kinase in two-compo…	CP022997.1/0.0/CP022997.1 Klebsiella pneumoniae strain 721005, complete genome	sp|P0AEC7|BARA_ECO57/0.0e+00/Signal transduction histidine-protein kinase BarA OS=Escherichia coli O157:H7 GN=barA PE=3 SV=1	kqv:B8P98_05450/0.0e+00/hybrid sensor histidine kinase/response regulator; K07678 two-component system, NarL family, sensor histidine kinase BarA [EC:2.7.13.3]	At2g34890/8.1e-138/[F] KOG2387 CTP synthase (UTP-ammonia lyase)	Unigene381_All/1.3e-53/Uncharacterised signal transduction histidine kinase domain (DUF2222)	cellular_component:GO:0005622//intracellular;GO:0016021//integral component of membrane;molecular_function:GO:0000155//phosphorelay sensor kinase activity;GO:0005524//ATP binding;
Unigene1150_All	1340	39.49	59.43	0.589704013150294	0.0285751148201439	*	0.01171664	NA	CP022997.1/0.0/CP022997.1 Klebsiella pneumoniae strain 721005, complete genome	sp|P72131|PTXR_PSEAE/1.5e-52/HTH-type transcriptional regulator PtxR OS=Pseudomonas aeruginosa (strain ATCC 15692 / DSM 22644 / CIP 104116 / JCM 14847 / LMG 12228 / 1C / PRS 101 / PAO1) GN=ptxR PE=4 SV=1	kqv:B8P98_05640/5.2e-155/LysR family transcriptional regulator	NA	Unigene1150_All/5.6e-44/LysR substrate binding domain	NA
Unigene1534_All	493	73.99	110.68	0.580992345169668	0.146383332938389	*	0.0728894	WP_002889874.1/8.5e-42/MULTISPECIES: Zn-finger protein [Enterobacteriaceae] >EFD84681.1 hypothetical protein HMPREF0485_01737 [Klebsiella sp. 1_1_55] >EJJ35490.1 Zn-finger protein [Klebsiella pneumoniae subsp. pneumoniae KPNIH2] >EJJ38330.1 Zn-finger protein [Klebsiella pneumoniae subsp. pneumoniae KPNIH4] >EJJ51568.1 Zn-finger protein [Klebsiella pneumoniae subsp. pneumoniae KPNIH6] >EJJ52027.1 …	CP022997.1/0.0/CP022997.1 Klebsiella pneumoniae strain 721005, complete genome	NA	kpa:KPNJ1_04453/1.3e-42/hypothetical protein	NA	NA	NA
Unigene828_All	1818	364.53	544.45	0.578762013977125	2.52543741697417e-18	*	4.03772e-19	WP_004199934.1/1.0e-212/iron-containing redox enzyme family protein [Klebsiella pneumoniae] >YP_005227001.1 putative ABC-type spermidine/putrescine transport protein [Klebsiella pneumoniae subsp. pneumoniae HS11286] >AEW61399.1 putative ABC-type spermidine/putrescine transport protein [Klebsiella pneumoniae subsp. pneumoniae HS11286] >EMR21452.1 putative ABC-type spermidine/putrescine transport p…	CP022997.1/0.0/CP022997.1 Klebsiella pneumoniae strain 721005, complete genome	sp|P94548|FADR_BACSU/8.8e-08/Fatty acid metabolism regulator protein OS=Bacillus subtilis (strain 168) GN=fadR PE=1 SV=1	kpb:FH42_04800/1.5e-213/spermidine/putrescine ABC transporter	NA	Unigene828_All/3.6e-36/Iron-containing redox enzyme	NA
Unigene1362_All	1006	15.83	23.60	0.576125604112023	0.327988765234765	*	0.1936972	WP_002904870.1/1.5e-181/MULTISPECIES: AraC family transcriptional regulator [Enterobacterales] >YP_005226951.1 putative helix-turn-helix AraC-type transcriptional regulator [Klebsiella pneumoniae subsp. pneumoniae HS11286] >ABR77140.1 putative Helix-turn-helix, AraC type [Klebsiella pneumoniae subsp. pneumoniae MGH 78578] >EGF62355.1 transcriptional regulator, AraC family [Klebsiella sp. MS 92-3]…	CP022997.1/0.0/CP022997.1 Klebsiella pneumoniae strain 721005, complete genome	sp|Q9HTH5|CDHR_PSEAE/9.5e-20/HTH-type transcriptional regulator CdhR OS=Pseudomonas aeruginosa (strain ATCC 15692 / DSM 22644 / CIP 104116 / JCM 14847 / LMG 12228 / 1C / PRS 101 / PAO1) GN=cdhR PE=1 SV=1	kle:AO703_12070/3.7e-161/AraC family transcriptional regulator	NA	Unigene1362_All/1.1e-20/Helix-turn-helix domain	biological_process:GO:0006351//transcription, DNA-templated;molecular_function:GO:0043565//sequence-specific DNA binding;GO:0003700//DNA binding transcription factor activity;
Unigene1122_All	2409	56.52	84.22	0.575401409835155	0.000164507641700405	*	4.7945e-05	NA	CP022997.1/0.0/CP022997.1 Klebsiella pneumoniae strain 721005, complete genome	sp|B1LMJ5|SYE_ECOSM/4.6e-270/Glutamate--tRNA ligase OS=Escherichia coli (strain SMS-3-5 / SECEC) GN=gltX PE=3 SV=1	eum:ECUMN_2727/1.3e-268/gltX; glutamate--tRNA ligase; K01885 glutamyl-tRNA synthetase [EC:6.1.1.17]	At5g64050/4.1e-85/[J] KOG1149 Glutamyl-tRNA synthetase (mitochondrial)	Unigene1122_All/3.4e-121/tRNA synthetases class I (E and Q), catalytic domain	NA
Unigene976_All	628	7.72	11.49	0.573706045378033	0.664267066766692	*	0.5224	CDL21482.1/3.5e-109/Oligogalacturonate-specific porin protein KdgM [Klebsiella pneumoniae IS53] >KTG71526.1 porin [Klebsiella pneumoniae]	CP022997.1/0.0/CP022997.1 Klebsiella pneumoniae strain 721005, complete genome	sp|P0A1U8|YIIY_SALTY/2.0e-36/Uncharacterized protein YiiY OS=Salmonella typhimurium (strain LT2 / SGSC1412 / ATCC 700720) GN=yiiY PE=3 SV=1	kpne:KU54_004770/5.4e-110/porin; K22110 oligogalacturonate-specific porin family protein	NA	Unigene976_All/2.8e-53/Oligogalacturonate-specific porin protein (KdgM)	NA
Unigene1064_All	3952	72.88	108.35	0.572104289178985	1.09562468253968e-08	*	2.44334e-09	WP_085353087.1/5.6e-261/glycoside hydrolase family 10 protein [Klebsiella pneumoniae] >OSB45245.1 hypothetical protein B4U14_17570 [Klebsiella pneumoniae] >ARM22057.1 hypothetical protein B5G58_08920 [Klebsiella pneumoniae] >OSP63481.1 hypothetical protein B9T51_14440 [Klebsiella pneumoniae] >OSP70677.1 hypothetical protein B9T52_15695 [Klebsiella pneumoniae] >OSP75742.1 hypothetical protein B9G9…	CP022997.1/0.0/CP022997.1 Klebsiella pneumoniae strain 721005, complete genome	sp|Q8CW29|YDDW_ECOL6/1.7e-192/UPF0748 lipoprotein YddW OS=Escherichia coli O6:H1 (strain CFT073 / ATCC 700928 / UPEC) GN=yddW PE=3 SV=1	ron:TE10_14220/1.9e-213/lipoprotein	NA	Unigene1064_All/2.7e-30/HipA-like C-terminal domain	molecular_function:GO:0016787//hydrolase activity;
Unigene17_All	2948	29.57	43.88	0.569429282282869	0.00358613235701906	*	0.001220766	BAH63559.1/0.0e+00/putative transporter ATP-binding component [Klebsiella pneumoniae subsp. pneumoniae NTUH-K2044]	CP022997.1/0.0/CP022997.1 Klebsiella pneumoniae strain 721005, complete genome	sp|P63389|YHES_ECOLI/2.5e-52/Uncharacterized ABC transporter ATP-binding protein YheS OS=Escherichia coli (strain K12) GN=yheS PE=1 SV=1	ror:RORB6_06660/9.5e-250/glutathione-regulated potassium-efflux system ATP-binding protein	CE05663/3.4e-49/[J] KOG0066 eIF2-interacting protein ABC50 (ABC superfamily)	Unigene17_All/2.1e-42/ABC transporter	molecular_function:GO:0005524//ATP binding;GO:0016887//ATPase activity;
CL70.Contig1_All	11092	92.55	137.27	0.568711467491817	6.31395347222222e-29	*	8.0461e-30	NA	CP022882.1/0.0/CP022882.1 Klebsiella pneumoniae strain 911021, complete genome	sp|P21893|RECJ_ECOLI/9.4e-302/Single-stranded-DNA-specific exonuclease RecJ OS=Escherichia coli (strain K12) GN=recJ PE=1 SV=2	ron:TE10_23515/0.0e+00/ssDNA exonuclease RecJ; K07462 single-stranded-DNA-specific exonuclease [EC:3.1.-.-]	At3g13490/3.2e-108/[J] KOG1885 Lysyl-tRNA synthetase (class II)	CL70.Contig1_All/1.9e-17/DHHA1 domain	NA
Unigene1278_All	3345	6.72	9.94	0.564784618783526	0.199032013407821	*	0.1050936	AGT26239.1/0.0e+00/alpha,alpha-phosphotrehalase [Klebsiella pneumoniae JM45] >AHM81691.1 Trehalose-6-phosphate hydrolase [Klebsiella pneumoniae 30684/NJST258_2] >AHM87372.1 Trehalose-6-phosphate hydrolase [Klebsiella pneumoniae 30660/NJST258_1]	CP022997.1/0.0/CP022997.1 Klebsiella pneumoniae strain 721005, complete genome	sp|P28904|TREC_ECOLI/5.9e-284/Trehalose-6-phosphate hydrolase OS=Escherichia coli (strain K12) GN=treC PE=1 SV=3	kps:KPNJ2_04919/0.0e+00/Trehalose-6-phosphate hydrolase; K01226 trehalose-6-phosphate hydrolase [EC:3.2.1.93]	SPBC1683.07/2.9e-105/[G] KOG0471 Alpha-amylase	Unigene1278_All/2.5e-125/Alpha amylase, catalytic domain	biological_process:GO:0005993//trehalose catabolic process;cellular_component:GO:0005737//cytoplasm;molecular_function:GO:0008788//alpha,alpha-phosphotrehalase activity;GO:0016787//hydrolase activity;
Unigene431_All	4471	154.83	227.75	0.556766017571569	1.39995615671642e-18	*	2.2135e-19	WP_002895819.1/0.0e+00/MULTISPECIES: ATP-dependent DNA helicase DinG [Klebsiella] >YP_005225961.1 ATP-dependent DNA helicase DinG [Klebsiella pneumoniae subsp. pneumoniae HS11286] >AEW60359.1 ATP-dependent DNA helicase DinG [Klebsiella pneumoniae subsp. pneumoniae HS11286] >EJJ39097.1 ATP-dependent DNA helicase DinG [Klebsiella pneumoniae subsp. pneumoniae KPNIH4] >EJJ46419.1 ATP-dependent DNA he…	CP022997.1/0.0/CP022997.1 Klebsiella pneumoniae strain 721005, complete genome	sp|Q8FJN1|DING_ECOL6/0.0e+00/Probable ATP-dependent helicase DinG OS=Escherichia coli O6:H1 (strain CFT073 / ATCC 700928 / UPEC) GN=dinG PE=3 SV=1	kpi:D364_04350/0.0e+00/dinG; ATP-dependent DNA helicase DinG; K03722 ATP-dependent DNA helicase DinG [EC:3.6.4.12]	NA	Unigene431_All/1.2e-25/Helicase C-terminal domain	biological_process:GO:0006139//nucleobase-containing compound metabolic process;molecular_function:GO:0003677//DNA binding;GO:0005524//ATP binding;GO:0004386//helicase activity;GO:0004003//ATP-dependent DNA helicase activity;
Unigene868_All	699	9.46	13.82	0.546845527048863	0.601622704354469	*	0.464616	WP_004188304.1/4.3e-116/MULTISPECIES: hypothetical protein [Enterobacteriaceae] >AEK00289.1 hypothetical protein KPN2242_22045 [Klebsiella pneumoniae KCTC 2242] >EKF76820.1 Hypothetical protein B819_26912 [Klebsiella pneumoniae subsp. pneumoniae KpQ3] >CCN31923.1 Ccm domain protein [Klebsiella pneumoniae subsp. pneumoniae Ecl8] >ESL95011.1 hypothetical protein L419_04018 [Klebsiella pneumoniae UC…	CP022997.1/0.0/CP022997.1 Klebsiella pneumoniae strain 721005, complete genome	NA	kph:KPNIH24_24720/1.9e-116/Ccm protein	NA	Unigene868_All/8.6e-21/Polymer-forming cytoskeletal	cellular_component:GO:0016021//integral component of membrane;
CL76.Contig2_All	5925	1853.64	2704.04	0.544755411301905	1.034839875e-269	*	3.41894e-271	NA	CP022997.1/0.0/CP022997.1 Klebsiella pneumoniae strain 721005, complete genome	sp|P23832|SAMB_SALTM/4.1e-187/Protein SamB OS=Salmonella typhimurium GN=samB PE=3 SV=1	kok:KONIH1_30170/2.3e-271/DNA polymerase	SPMi005/5.1e-28/[A] KOG4768 Mitochondrial mRNA maturase	CL76.Contig2_All/3.5e-51/Reverse transcriptase (RNA-dependent DNA polymerase)	NA
Unigene916_All	12444	189.94	276.28	0.540587370063695	1.09279555714286e-58	*	9.02604e-60	WP_071080688.1/0.0e+00/aspartate--tRNA ligase [Klebsiella pneumoniae] >SAR62411.1 aspartyl-tRNA synthetase [Klebsiella pneumoniae]	CP022997.1/0.0/CP022997.1 Klebsiella pneumoniae strain 721005, complete genome	sp|A4WBM3|SYD_ENT38/0.0e+00/Aspartate--tRNA ligase OS=Enterobacter sp. (strain 638) GN=aspS PE=3 SV=1	kox:KOX_23945/0.0e+00/aspS; aspartyl-tRNA synthetase; K01876 aspartyl-tRNA synthetase [EC:6.1.1.12]	At4g33760/2.8e-121/[J] KOG2411 Aspartyl-tRNA synthetase, mitochondrial	Unigene916_All/9.8e-107/tRNA synthetases class II (D, K and N)	biological_process:GO:0006422//aspartyl-tRNA aminoacylation;cellular_component:GO:0005737//cytoplasm;molecular_function:GO:0005524//ATP binding;GO:0004815//aspartate-tRNA ligase activity;GO:0003676//nucleic acid binding;
Unigene1540_All	692	53.37	77.58	0.539655764543095	0.152858911242604	*	0.076204	CDQ16440.1/3.1e-74/conserved hypothetical protein [Klebsiella quasipneumoniae subsp. quasipneumoniae]	CP022997.1/0.0/CP022997.1 Klebsiella pneumoniae strain 721005, complete genome	sp|P0AG99|SECG_ECOLI/1.9e-48/Protein-export membrane protein SecG OS=Escherichia coli (strain K12) GN=secG PE=1 SV=1	kpu:KP1_4894/3.3e-60/secG; preprotein translocase inner membrane secretion subunit; K03075 preprotein translocase subunit SecG	NA	NA	biological_process:GO:0009306//protein secretion;cellular_component:GO:0016021//integral component of membrane;molecular_function:GO:0015450//P-P-bond-hydrolysis-driven protein transmembrane transporter activity;
Unigene283_All	1539	3.83	5.56	0.53774049079855	0.601163450381679	*	0.464616	WP_004199977.1/1.1e-215/DUF4056 domain-containing protein [Klebsiella pneumoniae] >YP_005227050.1 hypothetical protein KPHS_27500 [Klebsiella pneumoniae subsp. pneumoniae HS11286] >AEW61448.1 hypothetical protein KPHS_27500 [Klebsiella pneumoniae subsp. pneumoniae HS11286] >EMR21496.1 hypothetical protein G000_10313 [Klebsiella pneumoniae ATCC BAA-2146] >AGT24188.1 hypothetical protein N559_2504 …	CP022882.1/0.0/CP022882.1 Klebsiella pneumoniae strain 911021, complete genome	sp|P94437|YFII_BACSU/1.4e-38/Uncharacterized oxidoreductase YfiI OS=Bacillus subtilis (strain 168) GN=yfiI PE=3 SV=1	kpj:N559_2504/1.6e-216/hypothetical protein	NA	Unigene283_All/6.2e-130/Protein of unknown function (DUF4056)	NA
Unigene1269_All	3192	50.14	72.63	0.534603583886153	0.000141662484662577	*	4.0869e-05	WP_004190219.1/1.2e-160/MULTISPECIES: O-acetylserine/cysteine exporter [Klebsiella] >EKF78953.1 O-acetylserine/cysteine export protein [Klebsiella pneumoniae subsp. pneumoniae KpQ3] >ESM26999.1 O-acetylserine/cysteine efflux transporter [Klebsiella pneumoniae UCICRE 2] >EWD58316.1 O-acetylserine/cysteine efflux transporter [Klebsiella pneumoniae UCI 25] >EWE09505.1 O-acetylserine/cysteine efflux …	CP022997.1/0.0/CP022997.1 Klebsiella pneumoniae strain 721005, complete genome	sp|P31125|EAMA_ECOLI/1.8e-133/Probable amino-acid metabolite efflux pump OS=Escherichia coli (strain K12) GN=eamA PE=1 SV=2	kqu:AVR78_17245/2.5e-155/O-acetylserine/cysteine exporter; K15268 O-acetylserine/cysteine efflux transporter	7292802/5.1e-06/[K] KOG1878 Nuclear receptor coregulator SMRT/SMRTER, contains Myb-like domains	Unigene1269_All/3.7e-31/EamA-like transporter family	cellular_component:GO:0016021//integral component of membrane;
CL69.Contig2_All	6946	8.54	12.23	0.518116428906896	0.0341381128349788	*	0.0142796	NA	CP006656.1/0.0/CP006656.1 Klebsiella pneumoniae JM45, complete genome	sp|P0AA84|CLSB_ECOLI/1.5e-196/Cardiolipin synthase B OS=Escherichia coli (strain K12) GN=clsB PE=1 SV=1	kpv:KPNIH29_08455/1.4e-243/cardiolipin synthase 2; K06131 cardiolipin synthase A/B [EC:2.7.8.-]	Hs22027532/2.3e-51/[H] KOG2876 Molybdenum cofactor biosynthesis pathway protein	CL69.Contig2_All/7.2e-39/Molybdenum Cofactor Synthesis C	NA
Unigene390_All	7515	279.46	400.03	0.517466397762114	3.43964644970414e-47	*	3.4295e-48	WP_004176446.1/0.0e+00/MULTISPECIES: peptide ABC transporter substrate-binding protein [Enterobacterales] >ABR76742.1 periplasmic murein tripeptide (L-Ala-gamma-D-Glut-m-DAP) permease [Klebsiella pneumoniae subsp. pneumoniae MGH 78578] >BAH63041.1 putative transport periplasmic protein [Klebsiella pneumoniae subsp. pneumoniae NTUH-K2044] >EGF59617.1 periplasmic oligopeptide-binding protein [Klebs…	CP022997.1/0.0/CP022997.1 Klebsiella pneumoniae strain 721005, complete genome	sp|P77348|MPPA_ECOLI/1.2e-281/Periplasmic murein peptide-binding protein OS=Escherichia coli (strain K12) GN=mppA PE=1 SV=2	laz:A8A57_11520/6.3e-282/peptide ABC transporter substrate-binding protein; K15580 oligopeptide transport system substrate-binding protein	Hs15147252/2.2e-07/[T] KOG4270 GTPase-activator protein	Unigene390_All/6.8e-87/Bacterial extracellular solute-binding proteins, family 5 Middle	biological_process:GO:0055085//transmembrane transport;cellular_component:GO:0043190//ATP-binding cassette (ABC) transporter complex;
Unigene866_All	2908	3.61	5.12	0.504144973112829	0.494058309012875	*	0.339574	CDQ53158.1/0.0e+00/yagW [Klebsiella pneumoniae]	CP022997.1/0.0/CP022997.1 Klebsiella pneumoniae strain 721005, complete genome	sp|Q8FKL3|ECPD_ECOL6/2.5e-294/Fimbria adhesin EcpD OS=Escherichia coli O6:H1 (strain CFT073 / ATCC 700928 / UPEC) GN=ecpD PE=1 SV=1	eum:ECUMN_0324/1.2e-292/yagW; putative surface or exported protein; K21967 Mat/Ecp fimbriae adhesin	7292802/3.2e-07/[K] KOG1878 Nuclear receptor coregulator SMRT/SMRTER, contains Myb-like domains	Unigene866_All/3.2e-29/CS1-pili formation C-terminal	NA
Unigene9_All	22732	257.01	362.26	0.495201020861721	1.613979e-119	*	8.66502e-121	WP_094641827.1/0.0e+00/ATP-dependent RNA helicase HrpA [Klebsiella pneumoniae]	CP022997.1/0.0/CP022997.1 Klebsiella pneumoniae strain 721005, complete genome	sp|P43329|HRPA_ECOLI/0.0e+00/ATP-dependent RNA helicase HrpA OS=Escherichia coli (strain K12) GN=hrpA PE=3 SV=3	ear:CCG29792/0.0e+00/ATP-dependent helicase hrpA; K03578 ATP-dependent helicase HrpA [EC:3.6.4.13]	YER013w/3.3e-115/[A] KOG0922 DEAH-box RNA helicase	Unigene9_All/1.8e-237/Domain of unknown function (DUF3418)	NA
Unigene1620_All	13328	20.18	28.40	0.492964755285687	2.6846786935867e-06	*	6.66814e-07	WP_080897528.1/0.0e+00/MULTISPECIES: glycogen phosphorylase [Klebsiella] >SLO26806.1 glycogen phosphorylase [Klebsiella pneumoniae] >OVT52503.1 glycogen phosphorylase [Klebsiella sp. PO552]	CP022997.1/0.0/CP022997.1 Klebsiella pneumoniae strain 721005, complete genome	sp|P0AC87|PHSG_SHIFL/0.0e+00/Glycogen phosphorylase OS=Shigella flexneri GN=glgP PE=3 SV=1	ror:RORB6_20465/0.0e+00/glycogen phosphorylase; K00688 glycogen phosphorylase [EC:2.4.1.1]	Hs21361370/2.1e-239/[G] KOG2099 Glycogen phosphorylase	Unigene1620_All/0/Carbohydrate phosphorylase	biological_process:GO:0005975//carbohydrate metabolic process;molecular_function:GO:0102250//linear malto-oligosaccharide phosphorylase activity;GO:0030170//pyridoxal phosphate binding;GO:0008184//glycogen phosphorylase activity;GO:0102499//SHG alpha-glucan phosphorylase activity;
Unigene545_All	5232	192.31	270.50	0.492194810181841	1.21697942352941e-20	*	1.830854e-21	WP_004178082.1/9.0e-291/MULTISPECIES: group II intron reverse transcriptase/maturase [Enterobacterales] >NP_941260.1 putative reverse transcriptase/maturase (plasmid) [Serratia marcescens] >YP_005226014.1 putative reverse transcriptase/maturase [Klebsiella pneumoniae subsp. pneumoniae HS11286] >YP_005226364.1 putative reverse transcriptase/maturase [Klebsiella pneumoniae subsp. pneumoniae HS11286…	MF437312.1/0.0/MF437312.1 Klebsiella pneumoniae strain CR-HvKP4 plasmid pKPC-CR-HvKP4, complete sequence	sp|P23832|SAMB_SALTM/4.0e-186/Protein SamB OS=Salmonella typhimurium GN=samB PE=3 SV=1	kok:KONIH1_30170/2.0e-271/DNA polymerase	SPMi005/4.5e-28/[A] KOG4768 Mitochondrial mRNA maturase	Unigene545_All/3.5e-51/Reverse transcriptase (RNA-dependent DNA polymerase)	molecular_function:GO:0003964//RNA-directed DNA polymerase activity;
Unigene1225_All	444	4.88	6.86	0.491327428609926	0.834048584240871	*	0.768112	OKB52817.1/1.6e-79/alpha-acetolactate decarboxylase [Klebsiella pneumoniae] >OKB58731.1 alpha-acetolactate decarboxylase [Klebsiella pneumoniae]	CP022997.1/0.0/CP022997.1 Klebsiella pneumoniae strain 721005, complete genome	sp|Q04518|ALDC_RAOTE/1.6e-75/Alpha-acetolactate decarboxylase OS=Raoultella terrigena GN=budA PE=3 SV=1	kpne:KU54_011145/2.4e-80/alpha-acetolactate decarboxylase; K01575 acetolactate decarboxylase [EC:4.1.1.5]	NA	Unigene1225_All/1.4e-46/Alpha-acetolactate decarboxylase	biological_process:GO:0045151//acetoin biosynthetic process;molecular_function:GO:0047605//acetolactate decarboxylase activity;
Unigene425_All	2138	33.03	46.39	0.490036876564311	0.0353692546478873	*	0.01481544	WP_002911378.1/2.4e-141/MULTISPECIES: DNA-binding transcriptional regulator KdgR [Enterobacterales] >YP_005227659.1 IclR family transcriptional regulator [Klebsiella pneumoniae subsp. pneumoniae HS11286] >ABR77769.1 putative transcriptional repressor (IclR family) [Klebsiella pneumoniae subsp. pneumoniae MGH 78578] >BAH64071.1 putative IclR-family transcriptional repressor [Klebsiella pneumoniae …	CP022997.1/0.0/CP022997.1 Klebsiella pneumoniae strain 721005, complete genome	sp|P76268|KDGR_ECOLI/2.2e-135/Transcriptional regulator KdgR OS=Escherichia coli (strain K12) GN=kdgR PE=1 SV=1	kpm:KPHS_33590/3.6e-142/IclR family transcriptional regulator; K19333 IclR family transcriptional regulator, KDG regulon repressor	NA	Unigene425_All/6.4e-49/Bacterial transcriptional regulator	biological_process:GO:0006355//regulation of transcription, DNA-templated;GO:0006351//transcription, DNA-templated;molecular_function:GO:0003677//DNA binding;
Unigene510_All	497	4.18	5.86	0.487397722341365	0.836728688946015	*	0.768112	WP_004212432.1/3.2e-89/MULTISPECIES: alpha-xylosidase [Klebsiella] >EMB10655.1 alpha-glucosidase [Klebsiella pneumoniae hvKP1] >AGX39993.1 alpha-glucosidase [Klebsiella pneumoniae CG43] >ESL99414.1 alpha-xylosidase [Klebsiella pneumoniae UCICRE 6] >CDI19867.1 putative alpha-glucosidase [Klebsiella pneumoniae subsp. pneumoniae SA1] >EWD07685.1 alpha-xylosidase [Klebsiella pneumoniae UCI 42] >AJB30…	CP022997.1/0.0/CP022997.1 Klebsiella pneumoniae strain 721005, complete genome	sp|P31434|XYLS_ECOLI/7.9e-68/Alpha-xylosidase OS=Escherichia coli (strain K12) GN=yicI PE=1 SV=2	kpne:KU54_000470/4.9e-90/alpha-glucosidase; K01811 alpha-D-xyloside xylohydrolase [EC:3.2.1.177]	NA	Unigene510_All/3.9e-08/Glycosyl hydrolases family 31	biological_process:GO:0005975//carbohydrate metabolic process;molecular_function:GO:0030246//carbohydrate binding;GO:0061634//alpha-D-xyloside xylohydrolase;
Unigene1170_All	4440	241.35	338.16	0.486579190698828	2.80175492125984e-21	*	4.1985e-22	NA	CP022882.1/0.0/CP022882.1 Klebsiella pneumoniae strain 911021, complete genome	sp|A4W899|GAL1_ENT38/4.1e-200/Galactokinase OS=Enterobacter sp. (strain 638) GN=galK PE=3 SV=1	ror:RORB6_11335/6.3e-205/galactokinase; K00849 galactokinase [EC:2.7.1.6]	Hs4557615/1.1e-120/[C] KOG2958 Galactose-1-phosphate uridylyltransferase	Unigene1170_All/1e-21/Galactokinase galactose-binding signature	NA
Unigene340_All	527	3.87	5.42	0.485959285209461	0.835118563181527	*	0.768112	OKB41592.1/3.9e-93/hypothetical protein A9F10_08095 [Klebsiella pneumoniae]	CP022997.1/0.0/CP022997.1 Klebsiella pneumoniae strain 721005, complete genome	sp|Q55587|Y335_SYNY3/7.4e-32/Uncharacterized protein sll0335 OS=Synechocystis sp. (strain PCC 6803 / Kazusa) GN=sll0335 PE=4 SV=1	kpw:KPNIH30_16795/5.9e-94/hypothetical protein	NA	Unigene340_All/1.7e-35/A circularly permuted ATPgrasp	NA
Unigene1731_All	547	7.37	10.31	0.484307808273039	0.736378028169014	*	0.647752	WP_073900818.1/3.3e-63/type II asparaginase [Klebsiella pneumoniae] >OKO65708.1 L-asparaginase [Klebsiella pneumoniae] >ONG08344.1 L-asparaginase [Klebsiella pneumoniae] >OUM17474.1 L-asparaginase [Klebsiella pneumoniae] >OXV27030.1 type II asparaginase [Klebsiella pneumoniae]	CP022997.1/0.0/CP022997.1 Klebsiella pneumoniae strain 721005, complete genome	sp|P06608|ASPG_DICCH/3.8e-47/L-asparaginase OS=Dickeya chrysanthemi GN=ansB PE=1 SV=1	kpz:KPNIH27_10025/5.1e-64/L-asparaginase; K01424 L-asparaginase [EC:3.5.1.1]	YLR155c/1.7e-10/[E] KOG0503 Asparaginase	NA	NA
Unigene41_All	7232	387.86	542.54	0.484193509055564	2.55988816326531e-54	*	2.22008e-55	WP_071791929.1/0.0e+00/hypothetical protein [Escherichia coli]	CP022882.1/0.0/CP022882.1 Klebsiella pneumoniae strain 911021, complete genome	sp|P44797|PUR8_HAEIN/3.0e-208/Adenylosuccinate lyase OS=Haemophilus influenzae (strain ATCC 51907 / DSM 11121 / KW20 / Rd) GN=purB PE=3 SV=1	psts:E05_36400/1.4e-299/adenylosuccinate lyase; K01756 adenylosuccinate lyase [EC:4.3.2.2]	At1g36280/1.2e-156/[F] KOG2700 Adenylosuccinate lyase	Unigene41_All/4.1e-81/Lyase	NA
CL77.Contig6_All	5261	27.18	37.99	0.483074255897631	0.00132592944444444	*	0.00042242	EJK91896.1/0.0e+00/putative transport system ATP-binding component [Klebsiella pneumoniae subsp. pneumoniae DSM 30104] >AHM80495.1 ABC transporter ATP-binding protein [Klebsiella pneumoniae 30684/NJST258_2] >AHM86133.1 ABC transporter ATP-binding protein [Klebsiella pneumoniae 30660/NJST258_1] >OVX04215.1 ABC-F family ATPase [Klebsiella pneumoniae]	CP022997.1/0.0/CP022997.1 Klebsiella pneumoniae strain 721005, complete genome	sp|P0A9U3|YBIT_ECOLI/1.1e-295/Uncharacterized ABC transporter ATP-binding protein YbiT OS=Escherichia coli (strain K12) GN=ybiT PE=1 SV=1	kpa:KPNJ1_03727/0.0e+00/ABC transporter ATP-binding protein	Hs8922936/7.4e-71/[EJ] KOG0062 ATPase component of ABC transporters with duplicated ATPase domains/Translation elongation factor EF-3b	CL77.Contig6_All/2.7e-47/ABC transporter	molecular_function:GO:0005524//ATP binding;GO:0016887//ATPase activity;
Unigene1360_All	839	2.17	3.02	0.4768535068806	0.83780555984556	*	0.768112	WP_002923196.1/4.5e-136/MULTISPECIES: phosphonate utilization transcriptional regulator PhnR [Klebsiella] >YP_005229533.1 2-aminoethylphosphonate transporter repressor [Klebsiella pneumoniae subsp. pneumoniae HS11286] >AEW63931.1 2-aminoethylphosphonate transporter repressor [Klebsiella pneumoniae subsp. pneumoniae HS11286] >EJJ41639.1 2-aminoethylphosphonate transporter repressor [Klebsiella pne…	CP022997.1/0.0/CP022997.1 Klebsiella pneumoniae strain 721005, complete genome	sp|P0ACN0|YIHL_ECO57/2.9e-30/Uncharacterized HTH-type transcriptional regulator YihL OS=Escherichia coli O157:H7 GN=yihL PE=4 SV=1	kpc:KPNIH10_26000/6.9e-137/transcriptional regulator	NA	Unigene1360_All/9.9e-35/UTRA domain	biological_process:GO:0006351//transcription, DNA-templated;molecular_function:GO:0003677//DNA binding;GO:0003700//DNA binding transcription factor activity;
Unigene75_All	946	3.77	5.24	0.475002288268786	0.735884477211796	*	0.647752	AHM81566.1/9.9e-156/Transcriptional regulator, AraC family protein [Klebsiella pneumoniae 30684/NJST258_2] >AHM87244.1 Transcriptional regulator, AraC family protein [Klebsiella pneumoniae 30660/NJST258_1]	CP022997.1/0.0/CP022997.1 Klebsiella pneumoniae strain 721005, complete genome	sp|O31449|YBFI_BACSU/1.6e-16/Uncharacterized HTH-type transcriptional regulator YbfI OS=Bacillus subtilis (strain 168) GN=ybfI PE=4 SV=1	kps:KPNJ2_04790/1.5e-156/Transcriptional regulator, AraC family protein	NA	Unigene75_All/4.5e-18/AraC-like ligand binding domain	biological_process:GO:0006351//transcription, DNA-templated;molecular_function:GO:0043565//sequence-specific DNA binding;GO:0003700//DNA binding transcription factor activity;
CL19.Contig8_All	890	2.03	2.82	0.474215435213617	0.83565458279846	*	0.768112	WP_073545933.1/1.9e-156/hydrophobe/amphiphile efflux-1 family RND transporter [Klebsiella pneumoniae] >OSU56921.1 hydrophobe/amphiphile efflux-1 family RND transporter [Klebsiella pneumoniae]	CP022997.1/0.0/CP022997.1 Klebsiella pneumoniae strain 721005, complete genome	sp|P31224|ACRB_ECOLI/4.0e-139/Multidrug efflux pump subunit AcrB OS=Escherichia coli (strain K12) GN=acrB PE=1 SV=1	kpg:KPNIH32_25190/2.8e-157/multidrug transporter; K18142 multidrug efflux pump	NA	CL19.Contig8_All/2.9e-123/AcrB/AcrD/AcrF family	NA
CL20.Contig2_All	7539	1.52	2.11	0.4731716752636	0.434729148181011	*	0.28905	WP_023302305.1/0.0e+00/pyruvate dehydrogenase (acetyl-transferring), homodimeric type [Klebsiella pneumoniae] >ESL97737.1 pyruvate dehydrogenase E1 component [Klebsiella pneumoniae UCICRE 7] >ESN47739.1 pyruvate dehydrogenase E1 component [Klebsiella pneumoniae MGH 18] >EZR21947.1 pyruvate dehydrogenase E1 component [Klebsiella pneumoniae UCI 64] >KDH34386.1 pyruvate dehydrogenase E1 component [K…	CP022997.1/0.0/CP022997.1 Klebsiella pneumoniae strain 721005, complete genome	sp|P0AFG9|ODP1_ECO57/0.0e+00/Pyruvate dehydrogenase E1 component OS=Escherichia coli O157:H7 GN=aceE PE=1 SV=2	cro:ROD_01201/0.0e+00/aceE; pyruvate dehydrogenase E1 component; K00163 pyruvate dehydrogenase E1 component [EC:1.2.4.1]	At1g48030/3.0e-97/[C] KOG1335 Dihydrolipoamide dehydrogenase	CL20.Contig2_All/4.1e-16/Transketolase, thiamine diphosphate binding domain	molecular_function:GO:0004739//pyruvate dehydrogenase (acetyl-transferring) activity;
Unigene250_All	1252	1.37	1.90	0.471823525370421	0.836191290944123	*	0.768112	WP_087597456.1/1.3e-118/type VI secretion system contractile sheath large subunit, partial [Klebsiella pneumoniae]	CP022997.1/0.0/CP022997.1 Klebsiella pneumoniae strain 721005, complete genome	sp|B2GKR5|IF2_KOCRD/2.7e-08/Translation initiation factor IF-2 OS=Kocuria rhizophila (strain ATCC 9341 / DSM 348 / NBRC 103217 / DC2201) GN=infB PE=3 SV=1	kpm:KPHS_22990/4.3e-119/hypothetical protein; K11893 type VI secretion system protein ImpJ	CE25747/8.9e-07/[B] KOG2510 SWI-SNF chromatin-remodeling complex protein	Unigene250_All/1.8e-51/Bacterial Type VI secretion, VC_A0110, EvfL, ImpJ, VasE	NA
Unigene456_All	1882	1.76	2.44	0.471305718925589	0.735391587407904	*	0.647752	EEW40644.1/1.1e-179/lipid A biosynthesis lauroyl (or palmitoleoyl) acyltransferase [Klebsiella pneumoniae subsp. rhinoscleromatis ATCC 13884]	CP022997.1/0.0/CP022997.1 Klebsiella pneumoniae strain 721005, complete genome	sp|P0ACV2|LPXP_ECOLI/3.7e-126/Lipid A biosynthesis palmitoleoyltransferase OS=Escherichia coli (strain K12) GN=lpxP PE=1 SV=1	ron:TE10_11765/3.3e-147/lipid A biosynthesis palmitoleoyl acyltransferase; K12974 KDO2-lipid IV(A) palmitoleoyltransferase [EC:2.3.1.242]	NA	Unigene456_All/1.5e-96/Bacterial lipid A biosynthesis acyltransferase	biological_process:GO:0009103//lipopolysaccharide biosynthetic process;GO:0009409//response to cold;GO:0036104//Kdo2-lipid A biosynthetic process;GO:0009245//lipid A biosynthetic process;cellular_component:GO:0005887//integral component of plasma membrane;molecular_function:GO:0008951//palmitoleoyl [acyl-carrier-protein]-dependent acyltransferase activity;
Unigene61_All	947	1.89	2.62	0.471180577316378	0.837266778135048	*	0.768112	SAS91861.1/5.6e-167/NADH dehydrogenase transcriptional regulator [Klebsiella pneumoniae] >SLR69432.1 NADH dehydrogenase transcriptional regulator [Klebsiella pneumoniae] >SLV70962.1 NADH dehydrogenase transcriptional regulator [Klebsiella pneumoniae] >SLT09424.1 NADH dehydrogenase transcriptional regulator [Klebsiella pneumoniae] >SLT02561.1 NADH dehydrogenase transcriptional regulator [Klebsiell…	CP022997.1/0.0/CP022997.1 Klebsiella pneumoniae strain 721005, complete genome	sp|P36771|LRHA_ECOLI/2.2e-34/Probable HTH-type transcriptional regulator LrhA OS=Escherichia coli (strain K12) GN=lrhA PE=4 SV=2	kpu:KP1_2854/4.7e-166/NADH dehydrogenase transcriptional regulator	NA	Unigene61_All/4.8e-23/LysR substrate binding domain	NA
Unigene614_All	1722	3.87	5.36	0.469899434313362	0.636673677467973	*	0.498446	WP_002882866.1/6.4e-185/MULTISPECIES: transcriptional regulator [Enterobacteriaceae] >YP_005224354.1 galETK operon repressor [Klebsiella pneumoniae subsp. pneumoniae HS11286] >ABR79581.1 repressor of galETK operon [Klebsiella pneumoniae subsp. pneumoniae MGH 78578] >BAH60977.1 repressor of galETK operon [Klebsiella pneumoniae subsp. pneumoniae NTUH-K2044] >AEW58752.1 repressor of galETK operon [K…	CP022997.1/0.0/CP022997.1 Klebsiella pneumoniae strain 721005, complete genome	sp|P21867|RAFR_ECOLX/1.8e-114/HTH-type transcriptional regulator RafR OS=Escherichia coli GN=rafR PE=1 SV=3	ror:RORB6_18310/3.7e-169/LacI family transcriptional regulator; K02529 LacI family transcriptional regulator	NA	Unigene614_All/4e-54/Periplasmic binding proteins and sugar binding domain of LacI family	biological_process:GO:0006355//regulation of transcription, DNA-templated;GO:0006351//transcription, DNA-templated;molecular_function:GO:0003677//DNA binding;
Unigene955_All	1980	1.67	2.31	0.468044748942005	0.736872241610738	*	0.647752	WP_004148971.1/1.6e-301/MULTISPECIES: Na+/H+ antiporter [Enterobacterales] >ABR77859.1 putative sodium:hydrogen antiporter [Klebsiella pneumoniae subsp. pneumoniae MGH 78578] >AEJ98921.1 putative sodium:hydrogen antiporter [Klebsiella pneumoniae KCTC 2242] >EJK89625.1 putative sodium:hydrogen antiporter [Klebsiella pneumoniae subsp. pneumoniae DSM 30104] >EKB66938.1 Na+/H+ antiporter [Klebsiella …	CP022997.1/0.0/CP022997.1 Klebsiella pneumoniae strain 721005, complete genome	sp|P32703|YJCE_ECOLI/1.7e-97/Uncharacterized Na(+)/H(+) exchanger YjcE OS=Escherichia coli (strain K12) GN=yjcE PE=3 SV=1	kpy:KPNIH31_16635/2.5e-302/sodium:proton antiporter; K03316 monovalent cation:H+ antiporter, CPA1 family	SPAC15A10.06/2.2e-20/[P] KOG1965 Sodium/hydrogen exchanger protein	Unigene955_All/2e-64/Sodium/hydrogen exchanger family	cellular_component:GO:0016021//integral component of membrane;molecular_function:GO:0015299//solute:proton antiporter activity;
Unigene826_All	3240	1.49	2.06	0.467332006721057	0.658631909028256	*	0.56382	WP_063623963.1/3.2e-302/glutamine-hydrolyzing GMP synthase [Enterobacter cloacae] >CZY65517.1 GMP synthase [Enterobacter cloacae]	CP022997.1/0.0/CP022997.1 Klebsiella pneumoniae strain 721005, complete genome	sp|Q2NS52|GUAA_SODGM/5.5e-279/GMP synthase [glutamine-hydrolyzing] OS=Sodalis glossinidius (strain morsitans) GN=guaA PE=3 SV=1	eec:EcWSU1_03319/8.7e-305/guaA; GMP synthase [glutamine-hydrolyzing]; K01951 GMP synthase (glutamine-hydrolysing) [EC:6.3.5.2]	YMR217w/3.3e-146/[F] KOG1622 GMP synthase	Unigene826_All/2.7e-44/GMP synthase C terminal domain	biological_process:GO:0006541//glutamine metabolic process;GO:0006177//GMP biosynthetic process;molecular_function:GO:0003922//GMP synthase (glutamine-hydrolyzing) activity;GO:0005524//ATP binding;GO:0016462//pyrophosphatase activity;
Unigene1112_All	1967	0.84	1.16	0.465663572348812	0.834583230769231	*	0.768112	NA	CP022997.1/0.0/CP022997.1 Klebsiella pneumoniae strain 721005, complete genome	sp|Q8Z3P2|QSEC_SALTI/6.4e-153/Sensor protein QseC OS=Salmonella typhi GN=qseC PE=3 SV=1	kqv:B8P98_03625/2.3e-207/two-component system sensor histidine kinase QseC; K07645 two-component system, OmpR family, sensor histidine kinase QseC [EC:2.7.13.3]	NA	Unigene1112_All/1.6e-13/His Kinase A (phospho-acceptor) domain	NA
Unigene37_All	18453	684.91	936.80	0.451826651392577	6.29700836065573e-211	*	2.26618e-212	WP_004152941.1/0.0e+00/MULTISPECIES: ribonuclease E [Klebsiella] >EJJ37706.1 ribonuclease E [Klebsiella pneumoniae subsp. pneumoniae KPNIH2] >EJJ60065.1 ribonuclease E [Klebsiella pneumoniae subsp. pneumoniae KPNIH7] >EJJ61269.1 ribonuclease E [Klebsiella pneumoniae subsp. pneumoniae KPNIH6] >EJJ61790.1 ribonuclease E [Klebsiella pneumoniae subsp. pneumoniae KPNIH5] >EJJ69930.1 ribonuclease E [Kl…	CP022997.1/0.0/CP022997.1 Klebsiella pneumoniae strain 721005, complete genome	sp|P21513|RNE_ECOLI/0.0e+00/Ribonuclease E OS=Escherichia coli (strain K12) GN=rne PE=1 SV=6	kpa:KPNJ1_03443/0.0e+00/Ribonuclease E; K08300 ribonuclease E [EC:3.1.26.12]	At5g46290/2.6e-102/[IQ] KOG1394 3-oxoacyl-(acyl-carrier-protein) synthase (I and II)	Unigene37_All/1.4e-93/Ribonuclease E/G family	biological_process:GO:0006364//rRNA processing;GO:0008033//tRNA processing;GO:0006402//mRNA catabolic process;cellular_component:GO:0005737//cytoplasm;GO:0009898//cytoplasmic side of plasma membrane;molecular_function:GO:0008995//ribonuclease E activity;GO:0000287//magnesium ion binding;GO:0003723//RNA binding;GO:0004521//endoribonuclease activity;GO:0008270//zinc ion binding;
Unigene599_All	1757	40.28	55.09	0.451726779558306	0.0609050465425532	*	0.027021	WP_002916185.1/4.8e-180/MULTISPECIES: nickel transporter [Klebsiella] >YP_005228651.1 hypothetical protein KPHS_43510 [Klebsiella pneumoniae subsp. pneumoniae HS11286] >AEW63049.1 hypothetical protein KPHS_43510 [Klebsiella pneumoniae subsp. pneumoniae HS11286] >EJJ39971.1 hypothetical protein KPNIH4_17501 [Klebsiella pneumoniae subsp. pneumoniae KPNIH4] >EJJ43579.1 hypothetical protein KPNIH2_07…	CP022997.1/0.0/CP022997.1 Klebsiella pneumoniae strain 721005, complete genome	sp|P42195|PECS_DICD3/2.0e-28/HTH-type transcriptional regulator PecS OS=Dickeya dadantii (strain 3937) GN=pecS PE=4 SV=2	kpy:KPNIH31_21150/7.3e-181/nickel transporter	NA	Unigene599_All/8.8e-27/High-affinity nickel-transport protein	cellular_component:GO:0016021//integral component of membrane;GO:0005886//plasma membrane;molecular_function:GO:0046872//metal ion binding;GO:0015099//nickel cation transmembrane transporter activity;
Unigene1659_All	1161	65.01	88.45	0.444200488762991	0.0651893001310616	*	0.0293448	WP_004150963.1/1.2e-86/MULTISPECIES: hypothetical protein [Enterobacteriaceae] >YP_005229113.1 hypothetical protein KPHS_48130 [Klebsiella pneumoniae subsp. pneumoniae HS11286] >AEW63511.1 hypothetical protein KPHS_48130 [Klebsiella pneumoniae subsp. pneumoniae HS11286] >EJJ42252.1 hypothetical protein KPNIH4_15010 [Klebsiella pneumoniae subsp. pneumoniae KPNIH4] >EJJ45689.1 hypothetical protein …	CP022997.1/0.0/CP022997.1 Klebsiella pneumoniae strain 721005, complete genome	NA	kpnu:LI86_02340/1.8e-87/hypothetical protein	NA	Unigene1659_All/0.036/Protein of unknown function (DUF1577)	NA
Unigene453_All	2799	216.49	293.96	0.441319470439477	4.98450321126761e-10	*	1.043952e-10	WP_004151981.1/3.4e-260/MULTISPECIES: exodeoxyribonuclease VII large subunit [Enterobacterales] >YP_005228210.1 exodeoxyribonuclease VII large subunit [Klebsiella pneumoniae subsp. pneumoniae HS11286] >AEW62608.1 exodeoxyribonuclease VII large subunit [Klebsiella pneumoniae subsp. pneumoniae HS11286] >EJJ36047.1 exodeoxyribonuclease VII large subunit [Klebsiella pneumoniae subsp. pneumoniae KPNIH…	CP022997.1/0.0/CP022997.1 Klebsiella pneumoniae strain 721005, complete genome	sp|A4WD84|EX7L_ENT38/2.6e-224/Exodeoxyribonuclease 7 large subunit OS=Enterobacter sp. (strain 638) GN=xseA PE=3 SV=1	ron:TE10_21050/1.4e-234/xseA; exodeoxyribonuclease VII large subunit; K03601 exodeoxyribonuclease VII large subunit [EC:3.1.11.6]	NA	Unigene453_All/5.9e-103/Exonuclease VII, large subunit	biological_process:GO:0006308//DNA catabolic process;cellular_component:GO:0009318//exodeoxyribonuclease VII complex;GO:0005737//cytoplasm;molecular_function:GO:0003676//nucleic acid binding;GO:0008855//exodeoxyribonuclease VII activity;
Unigene786_All	4150	42.04	57.07	0.440969893714272	0.00147056701657459	*	0.000471102	WP_009307420.1/4.6e-213/MULTISPECIES: osmoprotectant uptake system permease [Klebsiella] >EGF64575.1 ABC transporter, permease protein [Klebsiella sp. MS 92-3] >EHL94896.1 hypothetical protein HMPREF1024_00164 [Klebsiella sp. 4_1_44FAA] >EPO14629.1 putative osmoprotectant uptake system permease protein YehY [Klebsiella pneumoniae DMC0799] >CDI23676.1 putative transporter subunit: permease compone…	CP022997.1/0.0/CP022997.1 Klebsiella pneumoniae strain 721005, complete genome	sp|P33362|YEHZ_ECOLI/3.5e-145/Glycine betaine-binding protein YehZ OS=Escherichia coli (strain K12) GN=yehZ PE=1 SV=1	kpz:KPNIH27_17350/6.9e-214/osmoprotectant uptake system permease; K05846 osmoprotectant transport system permease protein	At1g67940/2.0e-31/[Q] KOG0055 Multidrug/pheromone exporter, ABC superfamily	Unigene786_All/0.22/Nuclear pore complex interacting protein (NPIP)	biological_process:GO:0006810//transport;cellular_component:GO:0016021//integral component of membrane;GO:0005886//plasma membrane;
Unigene846_All	619	17.29	23.41	0.437187065469731	0.60914837652439	*	0.471506	WP_004151037.1/1.2e-72/MULTISPECIES: carboxymuconolactone decarboxylase family protein [Enterobacterales] >YP_005228376.1 hypothetical protein KPHS_40760 [Klebsiella pneumoniae subsp. pneumoniae HS11286] >EGF60272.1 alkylhydroperoxidase AhpD family core domain protein [Klebsiella sp. MS 92-3] >AEW62774.1 hypothetical protein KPHS_40760 [Klebsiella pneumoniae subsp. pneumoniae HS11286] >EJJ38165.1…	CP022997.1/0.0/CP022997.1 Klebsiella pneumoniae strain 721005, complete genome	sp|P96684|YDFG_BACSU/4.5e-20/Uncharacterized protein YdfG OS=Bacillus subtilis (strain 168) GN=ydfG PE=4 SV=1	kph:KPNIH24_08400/1.8e-73/alkylhydroperoxidase	NA	Unigene846_All/1.2e-19/Carboxymuconolactone decarboxylase family	molecular_function:GO:0004601//peroxidase activity;GO:0051920//peroxiredoxin activity;
Unigene947_All	4559	218.31	294.58	0.432281267871909	1.43405297202797e-15	*	2.4197e-16	AHM81249.1/0.0e+00/Lysine decarboxylase [Klebsiella pneumoniae 30684/NJST258_2] >AHM86923.1 Lysine decarboxylase [Klebsiella pneumoniae 30660/NJST258_1]	CP022997.1/0.0/CP022997.1 Klebsiella pneumoniae strain 721005, complete genome	sp|P52095|DCLZ_ECOLI/0.0e+00/Constitutive lysine decarboxylase OS=Escherichia coli (strain K12) GN=ldcC PE=1 SV=2	kps:KPNJ2_04473/0.0e+00/Lysine decarboxylase; K01582 lysine decarboxylase [EC:4.1.1.18]	Hs4507349/5.0e-07/[K] KOG2341 TATA box binding protein (TBP)-associated factor, RNA polymerase II	Unigene947_All/4.6e-191/Orn/Lys/Arg decarboxylase, major domain	biological_process:GO:0006520//cellular amino acid metabolic process;cellular_component:GO:0005737//cytoplasm;molecular_function:GO:0016831//carboxy-lyase activity;GO:0008923//lysine decarboxylase activity;
Unigene564_All	7676	434.70	583.23	0.424044834848019	1.01616163473054e-48	*	1.001174e-49	NA	CP018337.1/0.0/CP018337.1 Klebsiella pneumoniae isolate Kp_Goe_154414, complete genome	sp|O87576|LNT_SALTY/1.0e-267/Apolipoprotein N-acyltransferase OS=Salmonella typhimurium (strain LT2 / SGSC1412 / ATCC 700720) GN=lnt PE=3 SV=2	kpe:KPK_3891/5.1e-295/lnt; apolipoprotein N-acyltransferase; K03820 apolipoprotein N-acyltransferase [EC:2.3.1.-]	7299338/9.2e-70/[T] KOG2492 CDK5 activator-binding protein	Unigene564_All/9.8e-40/Carbon-nitrogen hydrolase	NA
Unigene1436_All	4660	5.28	7.06	0.419130253912727	0.36749006916996	*	0.21941	WP_044245276.1/4.7e-267/two-component sensor histidine kinase [Klebsiella pneumoniae] >KMI76612.1 two-component system OmpR family, heavy metal sensor histidine kinase CusS [Klebsiella pneumoniae] >KSW30873.1 histidine kinase [Klebsiella pneumoniae] >SAU83552.1 sensor kinase CusS [Klebsiella pneumoniae] >SLP31307.1 sensor kinase CusS [Klebsiella pneumoniae] >SLP25776.1 sensor kinase CusS [Klebsie…	CP021859.1/0.0/CP021859.1 Klebsiella pneumoniae strain AR_0125, complete genome	sp|Q8XBY4|CUSS_ECO57/5.5e-179/Sensor kinase CusS OS=Escherichia coli O157:H7 GN=cusS PE=3 SV=1	ear:CCG31993/7.7e-254/Osmosensitive K+ channel histidine kinase KdpD (EC 2.7.3.-); K07644 two-component system, OmpR family, heavy metal sensor histidine kinase CusS [EC:2.7.13.3]	SPAC27E2.09/1.4e-12/[T] KOG0519 Sensory transduction histidine kinase	Unigene1436_All/8.9e-20/Histidine kinase-, DNA gyrase B-, and HSP90-like ATPase	NA
Unigene1087_All	2926	174.65	232.81	0.41468638561892	1.20457427848101e-07	*	2.80712e-08	OVY39763.1/6.7e-227/tyrosine transporter TyrP [Klebsiella quasipneumoniae subsp. quasipneumoniae]	CP022997.1/0.0/CP022997.1 Klebsiella pneumoniae strain 721005, complete genome	sp|P0AAD5|TYRP_SHIFL/4.4e-182/Tyrosine-specific transport protein OS=Shigella flexneri GN=tyrP PE=3 SV=1	kpp:A79E_1827/2.5e-226/Tyrosine-specific transport protein; K03834 tyrosine-specific transport protein	At5g19500/9.3e-23/[E] LSE0265 A Predicted tyrosine-specific transport protein	Unigene1087_All/1.1e-134/Tryptophan/tyrosine permease family	cellular_component:GO:0005887//integral component of plasma membrane;molecular_function:GO:0015173//aromatic amino acid transmembrane transporter activity;
Unigene1590_All	303	21.89	28.98	0.404785640375983	0.760788642857143	*	0.691218	SBA00334.1/1.2e-17/hypothetical protein KQS06HV_91373 [Klebsiella quasipneumoniae subsp. similipneumoniae]	CP022997.1/0.0/CP022997.1 Klebsiella pneumoniae strain 721005, complete genome	NA	NA	NA	NA	NA
Unigene1242_All	3058	48.48	64.07	0.402259291691308	0.0102628612082671	*	0.00380846	WP_004200136.1/5.5e-256/multidrug transporter MdtK [Klebsiella pneumoniae] >YP_005227282.1 multidrug efflux protein [Klebsiella pneumoniae subsp. pneumoniae HS11286] >AEW61680.1 multidrug efflux protein [Klebsiella pneumoniae subsp. pneumoniae HS11286] >EMR21716.1 multidrug efflux protein [Klebsiella pneumoniae ATCC BAA-2146] >AGT23988.1 multidrug efflux protein [Klebsiella pneumoniae JM45] >CDK9…	CP022997.1/0.0/CP022997.1 Klebsiella pneumoniae strain 721005, complete genome	sp|A4W9T2|MDTK_ENT38/1.4e-231/Multidrug resistance protein MdtK OS=Enterobacter sp. (strain 638) GN=mdtK PE=3 SV=1	ear:CCG30341/9.5e-245/Multi antimicrobial extrusion protein (Na(+)/drug antiporter), MATE family of MDR efflux pumps; K03327 multidrug resistance protein, MATE family	At5g06300/5.0e-43/[RE] TWOG0190 Predicted lysine decarboxylase	Unigene1242_All/2.7e-71/MatE	biological_process:GO:0006814//sodium ion transport;cellular_component:GO:0016021//integral component of membrane;GO:0005886//plasma membrane;molecular_function:GO:0015238//drug transmembrane transporter activity;GO:0015297//antiporter activity;
Unigene804_All	6745	202.08	265.87	0.395794452615328	9.66552869565217e-18	*	1.573856e-18	EEW40428.1/0.0e+00/tRNA U-34 5-methylaminomethyl-2-thiouridine biosynthesis protein MnmC [Klebsiella pneumoniae subsp. rhinoscleromatis ATCC 13884]	CP022997.1/0.0/CP022997.1 Klebsiella pneumoniae strain 721005, complete genome	sp|A7ZPE0|MNMC_ECO24/2.2e-306/tRNA 5-methylaminomethyl-2-thiouridine biosynthesis bifunctional protein MnmC OS=Escherichia coli O139:H28 (strain E24377A / ETEC) GN=mnmC PE=3 SV=1	eae:EAE_24620/0.0e+00/mnmC; bifunctional tRNA (mnm(5)s(2)U34)-methyltransferase/FAD-dependent cmnm(5)s(2)U34 oxidoreductase; K15461 tRNA 5-methylaminomethyl-2-thiouridine biosynthesis bifunctional protein [EC:2.1.1.61 1.5.-.-]	At1g48850/1.0e-85/[E] KOG4492 Chorismate synthase	Unigene804_All/2.9e-49/S-adenosyl-L-methionine-dependent methyltransferase	biological_process:GO:0002097//tRNA wobble base modification;cellular_component:GO:0005737//cytoplasm;molecular_function:GO:0016645//oxidoreductase activity, acting on the CH-NH group of donors;GO:0004808//tRNA (5-methylaminomethyl-2-thiouridylate)-methyltransferase activity;GO:0050660//flavin adenine dinucleotide binding;
Unigene624_All	3189	315.01	414.38	0.395556745477002	6.23428581469649e-13	*	1.151228e-13	AHM80564.1/7.5e-264/Imidazolonepropionase [Klebsiella pneumoniae 30684/NJST258_2] >AHM86203.1 Imidazolonepropionase [Klebsiella pneumoniae 30660/NJST258_1] >CDQ53632.1 hutI [Klebsiella pneumoniae]	CP022997.1/0.0/CP022997.1 Klebsiella pneumoniae strain 721005, complete genome	sp|A9MTJ5|HUTI_SALPB/1.1e-162/Imidazolonepropionase OS=Salmonella paratyphi B (strain ATCC BAA-1250 / SPB7) GN=hutI PE=3 SV=1	kps:KPNJ2_03784/1.1e-264/Imidazolonepropionase; K01468 imidazolonepropionase [EC:3.5.2.7]	Hs22056401/4.8e-49/[FQ] KOG3968 Atrazine chlorohydrolase/guanine deaminase	Unigene624_All/1.9e-17/Amidohydrolase family	biological_process:GO:0019557//histidine catabolic process to glutamate and formate;GO:0019556//histidine catabolic process to glutamate and formamide;cellular_component:GO:0005737//cytoplasm;molecular_function:GO:0050480//imidazolonepropionase activity;GO:0005506//iron ion binding;GO:0008270//zinc ion binding;
Unigene1165_All	491	10.63	13.91	0.387980823011134	0.760294944841012	*	0.691218	NA	CP016924.1/0.0/CP016924.1 Klebsiella pneumoniae isolate 23 plasmid pIncFIB_DHQP1400954, complete sequence	NA	kpm:KPHS_p101010/1.1e-70/hypothetical protein	NA	Unigene1165_All/0.035/Bacterial Ig-like domain (group 1)	NA
Unigene1479_All	1744	8453.16	11027.60	0.383556180695615	2.81593026315789e-157	*	1.2626e-158	OKB57040.1/4.0e-195/porin OmpA [Klebsiella pneumoniae]	CP022997.1/0.0/CP022997.1 Klebsiella pneumoniae strain 721005, complete genome	sp|P24017|OMPA_KLEPN/4.9e-197/Outer membrane protein A OS=Klebsiella pneumoniae GN=ompA PE=1 SV=2	kps:KPNJ2_03528/6.1e-196/Outer membrane protein A; K03286 OmpA-OmpF porin, OOP family	NA	Unigene1479_All/1e-74/OmpA-like transmembrane domain	cellular_component:GO:0009279//cell outer membrane;GO:0016021//integral component of membrane;molecular_function:GO:0005198//structural molecule activity;
Unigene461_All	4683	83.73	109.04	0.381040937017986	2.6228175e-05	*	6.99418e-06	WP_071985484.1/2.5e-215/formyltetrahydrofolate deformylase [Salmonella enterica]	CP022997.1/0.0/CP022997.1 Klebsiella pneumoniae strain 721005, complete genome	sp|P0AEV2|RSSB_ECO57/1.4e-158/Regulator of RpoS OS=Escherichia coli O157:H7 GN=rssB PE=3 SV=1	ron:TE10_17495/1.4e-175/response regulator of RpoS; K02485 two-component system, response regulator	At4g17360/1.5e-30/[G] KOG3076 5'-phosphoribosylglycinamide formyltransferase	Unigene461_All/8.3e-30/Response regulator receiver domain	biological_process:GO:0010468//regulation of gene expression;GO:0000160//phosphorelay signal transduction system;GO:0045862//positive regulation of proteolysis;cellular_component:GO:0005622//intracellular;
Unigene194_All	7173	1.59	2.07	0.38060400221497	0.619401428571429	*	0.445092	KHQ23226.1/0.0e+00/glutathione ABC transporter ATP-binding protein [Klebsiella pneumoniae] >OVT71946.1 glutathione ABC transporter ATP-binding protein GsiA [Klebsiella pneumoniae] >OVT89613.1 glutathione ABC transporter ATP-binding protein GsiA [Klebsiella pneumoniae] >OVT93435.1 glutathione ABC transporter ATP-binding protein GsiA [Klebsiella pneumoniae] >OVU05493.1 glutathione ABC transporter A…	CP022997.1/0.0/CP022997.1 Klebsiella pneumoniae strain 721005, complete genome	sp|Q0TJM0|GSIA_ECOL5/1.6e-270/Glutathione import ATP-binding protein GsiA OS=Escherichia coli O6:K15:H31 (strain 536 / UPEC) GN=gsiA PE=3 SV=2	kpg:KPNIH32_08830/0.0e+00/glutathione ABC transporter ATP-binding protein; K13892 glutathione transport system ATP-binding protein	At5g08100/1.7e-57/[E] KOG1592 Asparaginase	Unigene194_All/0.12/Protein of unknown function (DUF2623)	NA
Unigene107_All	4533	984.08	1279.02	0.378191315588793	4.3946900625e-50	*	4.14838e-51	WP_069354408.1/6.1e-251/peptidase M24 family protein [Klebsiella pneumoniae] >ODN21108.1 Xaa-Pro aminopeptidase [Klebsiella pneumoniae] >OSP37604.1 peptidase M24 family protein [Klebsiella pneumoniae]	CP022997.1/0.0/CP022997.1 Klebsiella pneumoniae strain 721005, complete genome	sp|P15034|AMPP_ECOLI/2.1e-220/Xaa-Pro aminopeptidase OS=Escherichia coli (strain K12) GN=pepP PE=1 SV=2	koc:AB185_11620/3.1e-239/proline aminopeptidase P II; K01262 Xaa-Pro aminopeptidase [EC:3.4.11.9]	Hs11559925/7.6e-64/[E] KOG2414 Putative Xaa-Pro aminopeptidase	Unigene107_All/1.4e-65/Metallopeptidase family M24	molecular_function:GO:0004177//aminopeptidase activity;GO:0030145//manganese ion binding;
CL77.Contig1_All	3264	158.23	204.45	0.369724905860158	2.90565375e-06	*	7.26842e-07	EJK91896.1/1.7e-308/putative transport system ATP-binding component [Klebsiella pneumoniae subsp. pneumoniae DSM 30104] >AHM80495.1 ABC transporter ATP-binding protein [Klebsiella pneumoniae 30684/NJST258_2] >AHM86133.1 ABC transporter ATP-binding protein [Klebsiella pneumoniae 30660/NJST258_1] >OVX04215.1 ABC-F family ATPase [Klebsiella pneumoniae]	CP021708.1/0.0/CP021708.1 Klebsiella pneumoniae strain AR_0143, complete genome	sp|P0A9U5|YBIT_ECO57/6.6e-296/Uncharacterized ABC transporter ATP-binding protein YbiT OS=Escherichia coli O157:H7 GN=ybiT PE=3 SV=1	kpa:KPNJ1_03727/2.6e-309/ABC transporter ATP-binding protein	Hs8922936/4.6e-71/[EJ] KOG0062 ATPase component of ABC transporters with duplicated ATPase domains/Translation elongation factor EF-3b	CL77.Contig1_All/3e-47/ABC transporter	molecular_function:GO:0005524//ATP binding;GO:0016887//ATPase activity;
Unigene1636_All	2794	158.98	205.15	0.367833871209375	2.09426919463087e-05	*	5.52294e-06	WP_002894398.1/2.2e-296/MULTISPECIES: alkyl hydroperoxide reductase subunit F [Enterobacteriaceae] >YP_005225789.1 alkyl hydroperoxide reductase FAD/NAD(P)-binding subunit [Klebsiella pneumoniae subsp. pneumoniae HS11286] >EGF62391.1 alkyl hydroperoxide reductase, F subunit [Klebsiella sp. MS 92-3] >EHL93491.1 alkyl hydroperoxide reductase subunit F [Klebsiella sp. 4_1_44FAA] >AEW60187.1 alkyl hy…	CP022997.1/0.0/CP022997.1 Klebsiella pneumoniae strain 721005, complete genome	sp|P19480|AHPF_SALTY/1.8e-286/Alkyl hydroperoxide reductase subunit F OS=Salmonella typhimurium (strain LT2 / SGSC1412 / ATCC 700720) GN=ahpF PE=1 SV=1	kpw:KPNIH30_07635/3.4e-297/alkyl hydroperoxide reductase; K03387 alkyl hydroperoxide reductase subunit F [EC:1.6.4.-]	At2g41680_1/2.7e-40/[O] KOG0404 Thioredoxin reductase	Unigene1636_All/8.8e-44/Pyridine nucleotide-disulphide oxidoreductase	biological_process:GO:0000302//response to reactive oxygen species;GO:0045454//cell redox homeostasis;cellular_component:GO:0005623//cell;molecular_function:GO:0015035//protein disulfide oxidoreductase activity;GO:0009055//electron transfer activity;GO:0050660//flavin adenine dinucleotide binding;GO:0051287//NAD binding;GO:0051920//peroxiredoxin activity;GO:0008785//alkyl hydroperoxide reductase …
Unigene53_All	3382	1.19	1.53	0.362570079384708	0.76128298245614	*	0.691218	WP_012602815.1/0.0e+00/MULTISPECIES: hypothetical protein [Enterobacteriaceae] >YP_002413027.1 hypothetical protein ECUMN_2310 [Escherichia coli UMN026] >CAR13499.1 conserved hypothetical protein [Escherichia coli UMN026] >KDW22106.1 AAA domain protein [Escherichia coli 2-156-04_S4_C1] >AQT28341.1 hypothetical protein [Klebsiella pneumoniae] >OXM94919.1 hypothetical protein CGQ20_05775 [Klebsiell…	CP022997.1/0.0/CP022997.1 Klebsiella pneumoniae strain 721005, complete genome	sp|P23070|RT86_ECOLX/1.5e-08/RNA-directed DNA polymerase from retron EC86 OS=Escherichia coli PE=3 SV=1	eum:ECUMN_2310/0.0e+00/hypothetical protein	NA	Unigene53_All/2.7e-14/AAA ATPase domain	NA
Unigene1358_All	1129	217.47	279.59	0.362496366438469	0.00468639680203046	*	0.001634018	WP_071993243.1/7.5e-134/DnaA inactivator Hda [Klebsiella sp. 10982]	CP022997.1/0.0/CP022997.1 Klebsiella pneumoniae strain 721005, complete genome	sp|B5XNQ6|HDA_KLEP3/5.3e-128/DnaA regulatory inactivator Hda OS=Klebsiella pneumoniae (strain 342) GN=hda PE=3 SV=1	kpk:A593_04355/9.9e-131/DNA replication initiation factor; K10763 DnaA-homolog protein	NA	Unigene1358_All/2.5e-14/Bacterial dnaA protein	biological_process:GO:0032297//negative regulation of DNA-dependent DNA replication initiation;GO:0006260//DNA replication;
Unigene811_All	2887	69.39	88.93	0.357942418953018	0.00827839086538462	*	0.00304762	WP_002887618.1/0.0e+00/MULTISPECIES: phosphatidylglycerol--membrane-oligosaccharide glycerophosphotransferase [Klebsiella] >YP_005224963.1 phosphoglycerol transferase I [Klebsiella pneumoniae subsp. pneumoniae HS11286] >AEW59361.1 phosphoglycerol transferase I [Klebsiella pneumoniae subsp. pneumoniae HS11286] >EJJ36159.1 phosphoglycerol transferase I [Klebsiella pneumoniae subsp. pneumoniae KPNIH…	CP022997.1/0.0/CP022997.1 Klebsiella pneumoniae strain 721005, complete genome	sp|B4TU18|OPGB_SALSV/0.0e+00/Phosphoglycerol transferase I OS=Salmonella schwarzengrund (strain CVM19633) GN=mdoB PE=3 SV=1	koc:AB185_32290/0.0e+00/phosphoglycerol transferase I; K01002 phosphoglycerol transferase [EC:2.7.8.20]	NA	Unigene811_All/5.3e-19/Sulfatase	biological_process:GO:0008152//metabolic process;cellular_component:GO:0016021//integral component of membrane;molecular_function:GO:0008484//sulfuric ester hydrolase activity;GO:0016740//transferase activity;GO:0008960//phosphatidylglycerol-membrane-oligosaccharide glycerophosphotransferase activity;GO:0047495//membrane-oligosaccharide glycerophosphotransferase activity;
Unigene54_All	2588	949.63	1216.82	0.3576783535624	2.99442848101266e-24	*	4.1869e-25	WP_004142478.1/0.0e+00/MULTISPECIES: high-affinity choline transporter BetT [Enterobacterales] >YP_005225718.1 choline transport protein BetT [Klebsiella pneumoniae subsp. pneumoniae HS11286] >ABR76037.1 high-affinity choline transport [Klebsiella pneumoniae subsp. pneumoniae MGH 78578] >BAH62284.1 high-affinity choline transport protein [Klebsiella pneumoniae subsp. pneumoniae NTUH-K2044] >EEW42…	CP022997.1/0.0/CP022997.1 Klebsiella pneumoniae strain 721005, complete genome	sp|P0ABC9|BETT_ECOLI/0.0e+00/High-affinity choline transport protein OS=Escherichia coli (strain K12) GN=betT PE=2 SV=1	enl:A3UG_05930/0.0e+00/choline transport protein BetT; K02168 choline/glycine/proline betaine transport protein	NA	Unigene54_All/1.1e-177/BCCT, betaine/carnitine/choline family transporter	cellular_component:GO:0016021//integral component of membrane;GO:0005886//plasma membrane;molecular_function:GO:0005215//transporter activity;
Unigene1612_All	12898	397.99	509.06	0.355103526867825	1.03808101923077e-51	*	9.55402e-53	WP_060416017.1/0.0e+00/phosphomethylpyrimidine synthase ThiC [Klebsiella pneumoniae] >KWQ10164.1 phosphomethylpyrimidine synthase ThiC [Klebsiella pneumoniae] >SBI11230.1 thiamin biosynthesis protein ThiC [Klebsiella pneumoniae] >SBK64524.1 thiamin biosynthesis protein ThiC [Klebsiella pneumoniae] >OKB57237.1 phosphomethylpyrimidine synthase ThiC [Klebsiella pneumoniae] >OKB59261.1 phosphomethylp…	CP022997.1/0.0/CP022997.1 Klebsiella pneumoniae strain 721005, complete genome	sp|Q57H61|THIC_SALCH/0.0e+00/Phosphomethylpyrimidine synthase OS=Salmonella choleraesuis (strain SC-B67) GN=thiC PE=3 SV=1	ecli:ECNIH5_01475/0.0e+00/thiamine biosynthesis protein ThiC; K03147 phosphomethylpyrimidine synthase [EC:4.1.99.17]	Hs14742907/2.0e-85/[H] KOG2872 Uroporphyrinogen decarboxylase	Unigene1612_All/1.6e-199/Radical SAM ThiC family	NA
Unigene800_All	2138	51.85	66.22	0.352923021696411	0.0710688970013038	*	0.0321592	AHM79208.1/6.9e-205/Transcriptional regulator, LysR family protein [Klebsiella pneumoniae 30684/NJST258_2]	CP022997.1/0.0/CP022997.1 Klebsiella pneumoniae strain 721005, complete genome	sp|A1ABJ9|PURR_ECOK1/2.6e-184/HTH-type transcriptional repressor PurR OS=Escherichia coli O1:K1 / APEC GN=purR PE=3 SV=1	ron:TE10_16630/1.3e-184/transcriptional regulator; K03604 LacI family transcriptional regulator, purine nucleotide synthesis repressor	NA	Unigene800_All/5.3e-29/LysR substrate binding domain	biological_process:GO:0006351//transcription, DNA-templated;molecular_function:GO:0003677//DNA binding;GO:0003700//DNA binding transcription factor activity;
Unigene1718_All	2220	209.61	267.04	0.34934831370942	4.69475716738197e-05	*	1.290712e-05	AHM80471.1/2.3e-243/D-alanyl-D-alanine serine-type carboxypeptidase [Klebsiella pneumoniae 30684/NJST258_2] >AHM86109.1 D-alanyl-D-alanine serine-type carboxypeptidase [Klebsiella pneumoniae 30660/NJST258_1]	CP022997.1/0.0/CP022997.1 Klebsiella pneumoniae strain 721005, complete genome	sp|P08506|DACC_ECOLI/3.3e-198/D-alanyl-D-alanine carboxypeptidase DacC OS=Escherichia coli (strain K12) GN=dacC PE=1 SV=2	ron:TE10_10075/2.6e-215/peptidase M15; K07258 serine-type D-Ala-D-Ala carboxypeptidase (penicillin-binding protein 5/6) [EC:3.4.16.4]	NA	Unigene1718_All/5.3e-98/D-alanyl-D-alanine carboxypeptidase	NA
Unigene1319_All	1983	52.44	66.78	0.348748407841361	0.0895390269230769	*	0.0412038	WP_088402920.1/5.4e-236/L-methionine/branched-chain amino acid transporter [Klebsiella pneumoniae] >OWQ29638.1 L-methionine/branched-chain amino acid transporter [Klebsiella pneumoniae]	CP022997.1/0.0/CP022997.1 Klebsiella pneumoniae strain 721005, complete genome	sp|P39277|YJEH_ECOLI/3.5e-199/L-methionine/branched-chain amino acid exporter YjeH OS=Escherichia coli (strain K12) GN=yjeH PE=1 SV=1	ecf:ECH74115_5657/2.8e-213/amino acid-polyamine-organocation (APC) permease family protein; K16263 amino acid efflux transporter	CE09028/9.8e-08/[E] KOG1287 Amino acid transporters	Unigene1319_All/2.5e-29/Amino acid permease	NA
Unigene226_All	10951	366.51	466.21	0.347127388031223	1.08349867741935e-38	*	1.188972e-39	WP_087775713.1/0.0e+00/two-component system sensor histidine kinase RcsC [Klebsiella pneumoniae] >OVT64103.1 two-component system sensor histidine kinase/response regulator [Klebsiella pneumoniae]	CP022882.1/0.0/CP022882.1 Klebsiella pneumoniae strain 911021, complete genome	sp|P14829|GYRA_KLEOX/0.0e+00/DNA gyrase subunit A OS=Klebsiella oxytoca GN=gyrA PE=3 SV=1	kqv:B8P98_08590/0.0e+00/hybrid sensor histidine kinase/response regulator; K07677 two-component system, NarL family, capsular synthesis sensor histidine kinase RcsC [EC:2.7.13.3]	At3g10690/4.6e-184/[B] KOG0355 DNA topoisomerase type II	Unigene226_All/1e-39/RcsD-ABL domain	biological_process:GO:0006355//regulation of transcription, DNA-templated;GO:0046777//protein autophosphorylation;cellular_component:GO:0005887//integral component of plasma membrane;GO:0005622//intracellular;molecular_function:GO:0000155//phosphorelay sensor kinase activity;GO:0005524//ATP binding;GO:0016301//kinase activity;
Unigene771_All	6629	190.84	242.32	0.344549891811067	1.5668729245283e-12	*	2.93962e-13	WP_032425351.1/5.2e-267/nitrogen regulation protein NR(I) [Klebsiella pneumoniae] >KDM14240.1 nitrogen assimilation regulatory protein [Klebsiella pneumoniae UCI 56] >OUI20660.1 nitrogen assimilation regulatory protein [Klebsiella pneumoniae]	CP022997.1/0.0/CP022997.1 Klebsiella pneumoniae strain 721005, complete genome	sp|P0AFB8|NTRC_ECOLI/5.1e-255/Nitrogen regulation protein NR(I) OS=Escherichia coli (strain K12) GN=glnG PE=1 SV=1	eclg:EC036_44130/8.3e-270/glutamine synthetase; K01915 glutamine synthetase [EC:6.3.1.2]	At3g53180/1.8e-29/[E] KOG0683 Glutamine synthetase	Unigene771_All/2.8e-18/Radical SAM superfamily	NA
Unigene242_All	1588	4.23	5.37	0.344264424865463	0.72509301759134	*	0.632264	CDQ54540.1/2.7e-283/ttdT [Klebsiella pneumoniae]	CP022997.1/0.0/CP022997.1 Klebsiella pneumoniae strain 721005, complete genome	sp|Q3YXI0|TTDT_SHISS/7.2e-155/L-tartrate/succinate antiporter OS=Shigella sonnei (strain Ss046) GN=ttdT PE=3 SV=1	eas:Entas_2765/1.2e-259/anion transporter; K11106 L-tartrate/succinate antiporter	Hs12383072/1.7e-10/[P] KOG1281 Na+/dicarboxylate, Na+/tricarboxylate and phosphate transporters	Unigene242_All/2.7e-148/Sodium:sulfate symporter transmembrane region	NA
Unigene394_All	13702	397.85	504.52	0.342686862267207	5.60706e-51	*	5.22664e-52	WP_085206117.1/0.0e+00/bifunctional uridylyltransferase/uridylyl-removing protein GlnD [Klebsiella pneumoniae] >SME04524.1 PII uridylyl-transferase [Klebsiella pneumoniae]	CP022997.1/0.0/CP022997.1 Klebsiella pneumoniae strain 721005, complete genome	sp|P41393|GLND_KLEOX/0.0e+00/Bifunctional uridylyltransferase/uridylyl-removing enzyme OS=Klebsiella oxytoca GN=glnD PE=3 SV=1	eec:EcWSU1_00776/0.0e+00/glnD; [Protein-PII] uridylyltransferase; K00990 [protein-PII] uridylyltransferase [EC:2.7.7.59]	Hs22044792/3.4e-59/[O] KOG2738 Putative methionine aminopeptidase	Unigene394_All/1.6e-34/GlnD PII-uridylyltransferase	molecular_function:GO:0016779//nucleotidyltransferase activity;
Unigene465_All	1384	791.64	1002.03	0.340009286488344	1.18959115702479e-09	*	2.54762e-10	WP_004151320.1/4.9e-135/MULTISPECIES: UDP-2,3-diacylglucosamine diphosphatase [Enterobacteriaceae] >YP_005225529.1 UDP-2,3-diacylglucosamine hydrolase [Klebsiella pneumoniae subsp. pneumoniae HS11286] >BAH62153.1 UDP-2,3-diacylglucosamine hydrolase [Klebsiella pneumoniae subsp. pneumoniae NTUH-K2044] >EHL93877.1 UDP-2,3-diacylglucosamine hydrolase [Klebsiella sp. 4_1_44FAA] >AEW59927.1 UDP-2,3-di…	CP022997.1/0.0/CP022997.1 Klebsiella pneumoniae strain 721005, complete genome	sp|A6T5R0|LPXH_KLEP7/5.9e-137/UDP-2,3-diacylglucosamine hydrolase OS=Klebsiella pneumoniae subsp. pneumoniae (strain ATCC 700721 / MGH 78578) GN=lpxH PE=3 SV=1	kpa:KPNJ1_04205/7.4e-136/UDP-2,3-diacylglucosamine hydrolase; K03269 UDP-2,3-diacylglucosamine hydrolase [EC:3.6.1.54]	At3g44600/2.3e-19/[O] KOG0882 Cyclophilin-related peptidyl-prolyl cis-trans isomerase	Unigene465_All/1.3e-48/Cyclophilin type peptidyl-prolyl cis-trans isomerase/CLD	biological_process:GO:0009245//lipid A biosynthetic process;cellular_component:GO:0005737//cytoplasm;GO:0019897//extrinsic component of plasma membrane;molecular_function:GO:0008758//UDP-2,3-diacylglucosamine hydrolase activity;GO:0030145//manganese ion binding;
Unigene1366_All	2297	90.76	114.83	0.339371089537474	0.012246968118196	*	0.0046459	AHM80847.1/3.3e-237/Mechanosensitive ion channel [Klebsiella pneumoniae 30684/NJST258_2] >AHM86451.1 Mechanosensitive ion channel [Klebsiella pneumoniae 30660/NJST258_1]	CP022997.1/0.0/CP022997.1 Klebsiella pneumoniae strain 721005, complete genome	sp|P0AAT5|YBDG_SHIFL/2.1e-195/Miniconductance mechanosensitive channel YbdG OS=Shigella flexneri GN=ybdG PE=3 SV=1	kps:KPNJ2_04067/5.0e-238/Mechanosensitive ion channel; K16053 miniconductance mechanosensitive channel	NA	Unigene1366_All/3.4e-67/Mechanosensitive ion channel	biological_process:GO:0071470//cellular response to osmotic stress;cellular_component:GO:0016021//integral component of membrane;molecular_function:GO:0008381//mechanosensitive ion channel activity;
Unigene1622_All	4163	123.22	155.87	0.339106841240635	2.24569002227172e-05	*	5.94876e-06	WP_002916058.1/7.8e-229/MULTISPECIES: transporter [Enterobacterales] >ABR78669.1 putative transport protein (HAAAP family) [Klebsiella pneumoniae subsp. pneumoniae MGH 78578] >BAH65052.1 putative transport protein [Klebsiella pneumoniae subsp. pneumoniae NTUH-K2044] >EGF60896.1 serine transporter [Klebsiella sp. MS 92-3] >AEJ99745.1 putative transport protein [Klebsiella pneumoniae KCTC 2242] >EH…	CP022997.1/0.0/CP022997.1 Klebsiella pneumoniae strain 721005, complete genome	sp|Q46939|YQEF_ECOLI/9.2e-194/Probable acetyl-CoA acetyltransferase OS=Escherichia coli (strain K12) GN=yqeF PE=3 SV=2	ror:RORB6_23235/4.7e-210/acyltransferase; K00626 acetyl-CoA C-acetyltransferase [EC:2.3.1.9]	Hs14755394/2.1e-100/[I] KOG1390 Acetyl-CoA acetyltransferase	Unigene1622_All/4/Amino acid permease	cellular_component:GO:0016021//integral component of membrane;
Unigene554_All	3823	745.90	942.93	0.338168447212928	1.62672628820961e-25	*	2.19776e-26	NA	CP022882.1/0.0/CP022882.1 Klebsiella pneumoniae strain 911021, complete genome	sp|B5XTD8|CDH_KLEP3/3.6e-144/CDP-diacylglycerol pyrophosphatase OS=Klebsiella pneumoniae (strain 342) GN=cdh PE=3 SV=1	ror:RORB6_19260/3.2e-229/Di-and tricarboxylate transporter	At2g21170/1.6e-51/[G] KOG1643 Triosephosphate isomerase	Unigene554_All/1.1e-22/Sodium:sulfate symporter transmembrane region	NA
CL9.Contig4_All	1553	8664.04	10934.24	0.335741138601787	1.52991659433962e-106	*	9.56762e-108	WP_086616194.1/8.1e-46/hypothetical protein [Klebsiella pneumoniae]	CP003200.1/0.0/CP003200.1 Klebsiella pneumoniae subsp. pneumoniae HS11286, complete genome	sp|A7MJ32|CSRA_CROS8/6.2e-26/Carbon storage regulator homolog OS=Cronobacter sakazakii (strain ATCC BAA-894) GN=csrA PE=3 SV=1	enx:NI40_017315/2.9e-24/carbon storage regulator; K03563 carbon storage regulator	NA	NA	NA
CL58.Contig1_All	2558	10.55	13.31	0.335267572317344	0.479903803786575	*	0.328996	NA	CP022882.1/0.0/CP022882.1 Klebsiella pneumoniae strain 911021, complete genome	sp|P09394|GLPQ_ECOLI/2.3e-171/Glycerophosphodiester phosphodiesterase, periplasmic OS=Escherichia coli (strain K12) GN=glpQ PE=1 SV=2	kpi:D364_13480/1.7e-207/glpQ; glycerophosphodiester phosphodiesterase; K01126 glycerophosphoryl diester phosphodiesterase [EC:3.1.4.46]	At5g08030/2.1e-31/[C] KOG2258 Glycerophosphoryl diester phosphodiesterase	CL58.Contig1_All/1.6e-76/Glycerophosphoryl diester phosphodiesterase family	NA
Unigene1017_All	320	12.00	15.12	0.333423733725192	0.884757652671756	*	0.820554	BAH61327.1/2.1e-49/hypothetical protein KP1_0445 [Klebsiella pneumoniae subsp. pneumoniae NTUH-K2044] >EGF63289.1 hypothetical protein HMPREF9538_02271 [Klebsiella sp. MS 92-3] >ESB01481.1 hypothetical protein HMPREF1619_02281 [Klebsiella pneumoniae 909957] >AHM81775.1 hypothetical protein KPNJ2_05003 [Klebsiella pneumoniae 30684/NJST258_2] >AHM87457.1 hypothetical protein KPNJ1_05057 [Klebsiella…	CP022997.1/0.0/CP022997.1 Klebsiella pneumoniae strain 721005, complete genome	NA	kps:KPNJ2_05003/3.2e-50/hypothetical protein	NA	NA	NA
Unigene207_All	8501	111.94	140.78	0.33071673830021	5.50387857908847e-09	*	1.211178e-09	WP_071034561.1/0.0e+00/DNA polymerase I [Klebsiella pneumoniae] >SAS06099.1 DNA polymerase I [Klebsiella pneumoniae]	CP022997.1/0.0/CP022997.1 Klebsiella pneumoniae strain 721005, complete genome	sp|P00582|DPO1_ECOLI/0.0e+00/DNA polymerase I OS=Escherichia coli (strain K12) GN=polA PE=1 SV=1	eec:EcWSU1_04495/0.0e+00/polA; DNA polymerase I; K02335 DNA polymerase I [EC:2.7.7.7]	7299675/4.7e-51/[R] KOG0950 DNA polymerase theta/eta, DEAD-box superfamily	Unigene207_All/2.4e-160/DNA polymerase family A	biological_process:GO:0006281//DNA repair;GO:0006261//DNA-dependent DNA replication;molecular_function:GO:0003887//DNA-directed DNA polymerase activity;GO:0003677//DNA binding;GO:0008408//3'-5' exonuclease activity;
Unigene147_All	351	10.36	13.02	0.329705445479082	0.885884732484077	*	0.820554	EZQ87283.1/4.8e-55/arsenical pump-driving ATPase, partial [Klebsiella pneumoniae CHS 21]	CP022692.1/0.0/CP022692.1 Klebsiella pneumoniae subsp. pneumoniae strain AUSMDU00008079 plasmid pAUSMDU8079-1, complete sequence	sp|P08690|ARSA1_ECOLX/2.5e-31/Arsenical pump-driving ATPase OS=Escherichia coli GN=arsA PE=1 SV=1	kpx:PMK1_a00090/7.2e-56/arsA_3; Arsenical pump-driving ATPase; K01551 arsenite-transporting ATPase [EC:3.6.3.16]	NA	Unigene147_All/0.00029/Anion-transporting ATPase	NA
Unigene84_All	5676	203.44	255.57	0.329115128802383	1.71159931034483e-10	*	3.51408e-11	WP_087793690.1/0.0e+00/ATP-dependent chaperone ClpB [Klebsiella pneumoniae] >OVV35050.1 ATP-dependent chaperone ClpB [Klebsiella pneumoniae]	CP022997.1/0.0/CP022997.1 Klebsiella pneumoniae strain 721005, complete genome	sp|Q74X11|CLPB_YERPE/0.0e+00/Chaperone protein ClpB OS=Yersinia pestis GN=clpB PE=3 SV=2	eec:EcWSU1_03401/0.0e+00/clpB; Chaperone protein ClpB; K03695 ATP-dependent Clp protease ATP-binding subunit ClpB	At5g15450/1.7e-259/[O] KOG1051 Chaperone HSP104 and related ATP-dependent Clp proteases	Unigene84_All/1.1e-57/AAA domain (Cdc48 subfamily)	biological_process:GO:0016485//protein processing;GO:0009408//response to heat;cellular_component:GO:0005737//cytoplasm;molecular_function:GO:0005524//ATP binding;
CL12.Contig2_All	5689	96.90	121.22	0.323059176906011	2.70242735682819e-05	*	7.23836e-06	EGF62788.1/1.8e-308/phosphoribosylaminoimidazolecarboxamide formyltransferase/IMP cyclohydrolase, partial [Klebsiella sp. MS 92-3]	CP022997.1/0.0/CP022997.1 Klebsiella pneumoniae strain 721005, complete genome	sp|A7MJ89|PUR9_CROS8/4.7e-281/Bifunctional purine biosynthesis protein PurH OS=Cronobacter sakazakii (strain ATCC BAA-894) GN=purH PE=3 SV=1	kps:KPNJ2_00448/7.3e-307/Phosphoribosylaminoimidazolecarboxamide formyltransferase; K00602 phosphoribosylaminoimidazolecarboxamide formyltransferase / IMP cyclohydrolase [EC:2.1.2.3 3.5.4.10]	At2g35040/3.3e-125/[F] KOG2555 AICAR transformylase/IMP cyclohydrolase/methylglyoxal synthase	CL12.Contig2_All/2.4e-120/AICARFT/IMPCHase bienzyme	biological_process:GO:0006189//'de novo' IMP biosynthetic process;molecular_function:GO:0004643//phosphoribosylaminoimidazolecarboxamide formyltransferase activity;GO:0003937//IMP cyclohydrolase activity;
Unigene1085_All	16427	354.78	443.61	0.322367204627745	4.58731571428571e-48	*	4.54672e-49	SLU75289.1/0.0e+00/adenylate cyclase [Klebsiella pneumoniae] >SLU99142.1 adenylate cyclase [Klebsiella pneumoniae] >SLV00239.1 adenylate cyclase [Klebsiella pneumoniae]	CP022997.1/0.0/CP022997.1 Klebsiella pneumoniae strain 721005, complete genome	sp|Q8XAP1|CYAA_ECO57/0.0e+00/Adenylate cyclase OS=Escherichia coli O157:H7 GN=cyaA PE=3 SV=1	eal:EAKF1_ch2134c/0.0e+00/cyaA; adenylate cyclase; K05851 adenylate cyclase, class 1 [EC:4.6.1.1]	SPAC4H3.05/1.1e-72/[L] KOG2108 3'-5' DNA helicase	Unigene1085_All/3.7e-257/Adenylate cyclase, class-I	NA
CL4.Contig6_All	6418	7.50	9.36	0.319617934200161	0.357246868186323	*	0.212662	WP_065907090.1/0.0e+00/urease subunit alpha [Raoultella ornithinolytica] >ANZ07833.1 urease subunit alpha [Raoultella ornithinolytica]	CP022997.1/0.0/CP022997.1 Klebsiella pneumoniae strain 721005, complete genome	sp|C4LF63|URE1_TOLAT/8.7e-260/Urease subunit alpha OS=Tolumonas auensis (strain DSM 9187 / TA4) GN=ureC PE=3 SV=1	kpa:KPNJ1_00697/0.0e+00/Urease alpha subunit; K01428 urease subunit alpha [EC:3.5.1.5]	NA	CL4.Contig6_All/2.1e-84/Amidohydrolase family	biological_process:GO:0043419//urea catabolic process;cellular_component:GO:0005737//cytoplasm;molecular_function:GO:0009039//urease activity;GO:0016151//nickel cation binding;
Unigene43_All	2971	271.82	338.92	0.318293163401221	5.85083555825243e-07	*	1.42215e-07	WP_004152143.1/1.5e-165/MULTISPECIES: LysR family transcriptional regulator [Klebsiella] >YP_005226532.1 LysR family transcriptional regulator [Klebsiella pneumoniae subsp. pneumoniae HS11286] >AEW60930.1 LysR family transcriptional regulator [Klebsiella pneumoniae subsp. pneumoniae HS11286] >EJJ34987.1 LysR family transcriptional regulator [Klebsiella pneumoniae subsp. pneumoniae KPNIH2] >EJJ365…	CP022997.1/0.0/CP022997.1 Klebsiella pneumoniae strain 721005, complete genome	sp|O34678|YTBE_BACSU/7.6e-57/Uncharacterized oxidoreductase YtbE OS=Bacillus subtilis (strain 168) GN=ytbE PE=1 SV=1	kpnu:LI86_14980/2.3e-166/transcriptional regulator	Hs5174695/7.9e-46/[R] KOG1577 Aldo/keto reductase family proteins	Unigene43_All/1.3e-38/LysR substrate binding domain	biological_process:GO:0006351//transcription, DNA-templated;molecular_function:GO:0003677//DNA binding;GO:0003700//DNA binding transcription factor activity;
Unigene1734_All	667	4.30	5.33	0.309798873169716	0.883633437102923	*	0.820554	AHM81685.1/2.0e-118/Aspartate carbamoyltransferase [Klebsiella pneumoniae 30684/NJST258_2] >AHM87366.1 Aspartate carbamoyltransferase [Klebsiella pneumoniae 30660/NJST258_1]	CP022997.1/0.0/CP022997.1 Klebsiella pneumoniae strain 721005, complete genome	sp|A6THH4|PYRB_KLEP7/2.9e-118/Aspartate carbamoyltransferase OS=Klebsiella pneumoniae subsp. pneumoniae (strain ATCC 700721 / MGH 78578) GN=pyrB PE=3 SV=1	kps:KPNJ2_04913/3.0e-119/Aspartate carbamoyltransferase; K00609 aspartate carbamoyltransferase catalytic subunit [EC:2.1.3.2]	At3g20330/2.0e-42/[R] KOG0370 Multifunctional pyrimidine synthesis protein CAD (includes carbamoyl-phophate synthetase, aspartate transcarbamylase, and glutamine amidotransferase)	Unigene1734_All/1.8e-48/Aspartate/ornithine carbamoyltransferase, carbamoyl-P binding domain	biological_process:GO:0044205//'de novo' UMP biosynthetic process;GO:0006520//cellular amino acid metabolic process;GO:0006207//'de novo' pyrimidine nucleobase biosynthetic process;molecular_function:GO:0016597//amino acid binding;GO:0016740//transferase activity;GO:0004070//aspartate carbamoyltransferase activity;
Unigene1738_All	781	7.09	8.78	0.308435312295842	0.796242937378954	*	0.727658	OJS63922.1/1.3e-97/4-carboxy-4-hydroxy-2-oxoadipate aldolase/oxaloacetate decarboxylase, partial [Escherichia coli]	CP022997.1/0.0/CP022997.1 Klebsiella pneumoniae strain 721005, complete genome	sp|Q88JX9|GALC_PSEPK/5.0e-69/4-carboxy-4-hydroxy-2-oxoadipic acid aldolase OS=Pseudomonas putida (strain ATCC 47054 / DSM 6125 / NCIMB 11950 / KT2440) GN=galC PE=1 SV=1	kpa:KPNJ1_00062/2.0e-98/4-carboxy-4-hydroxy-2-oxoadipate aldolase; K10218 4-hydroxy-4-methyl-2-oxoglutarate aldolase [EC:4.1.3.17]	NA	Unigene1738_All/9.5e-34/Demethylmenaquinone methyltransferase	NA
Unigene335_All	902	2.99	3.70	0.307379786318207	0.882512074873096	*	0.820554	CDK62810.1/1.3e-83/FIG00731743: hypothetical protein [Klebsiella pneumoniae IS10] >AHM80859.1 hypothetical protein KPNJ2_04079 [Klebsiella pneumoniae 30684/NJST258_2] >AHM86463.1 hypothetical protein KPNJ1_04057 [Klebsiella pneumoniae 30660/NJST258_1]	CP022997.1/0.0/CP022997.1 Klebsiella pneumoniae strain 721005, complete genome	NA	kpa:KPNJ1_04057/1.9e-84/hypothetical protein	NA	NA	NA
Unigene837_All	1791	222.36	274.52	0.304013972595162	0.0018031975	*	0.000587236	CCI78112.1/0.0e+00/asnB [Klebsiella pneumoniae subsp. rhinoscleromatis SB3432]	CP022997.1/0.0/CP022997.1 Klebsiella pneumoniae strain 721005, complete genome	sp|P22106|ASNB_ECOLI/0.0e+00/Asparagine synthetase B [glutamine-hydrolyzing] OS=Escherichia coli (strain K12) GN=asnB PE=1 SV=3	kps:KPNJ2_03875/0.0e+00/Asparagine synthetase [glutamine-hydrolyzing]; K01953 asparagine synthase (glutamine-hydrolysing) [EC:6.3.5.4]	At5g10240/4.6e-182/[E] KOG0571 Asparagine synthase (glutamine-hydrolyzing)	Unigene837_All/1.8e-105/Asparagine synthase	NA
Unigene105_All	5446	4.65	5.74	0.303820020680294	0.534329668649108	*	0.371036	AHM82168.1/8.2e-287/Ribose transport ATP-binding protein rbsA [Klebsiella pneumoniae 30684/NJST258_2] >AHM87835.1 Ribose transport ATP-binding protein rbsA [Klebsiella pneumoniae 30660/NJST258_1]	CP022997.1/0.0/CP022997.1 Klebsiella pneumoniae strain 721005, complete genome	sp|P04983|RBSA_ECOLI/1.8e-269/Ribose import ATP-binding protein RbsA OS=Escherichia coli (strain K12) GN=rbsA PE=1 SV=1	kpa:KPNJ1_05451/1.2e-287/Ribose transport ATP-binding protein rbsA; K10441 ribose transport system ATP-binding protein [EC:3.6.3.17]	SPBC16G5.02c/1.8e-48/[G] KOG2855 Ribokinase	Unigene105_All/4.9e-56/ABC transporter	cellular_component:GO:0005886//plasma membrane;molecular_function:GO:0005524//ATP binding;GO:0015591//D-ribose transmembrane transporter activity;GO:0015407//monosaccharide-transporting ATPase activity;
Unigene310_All	1112	2.35	2.90	0.303392143449935	0.885320833863781	*	0.820554	WP_002901225.1/5.5e-129/MULTISPECIES: oxidoreductase [Enterobacteriaceae] >YP_005226368.1 oxidoreductase [Klebsiella pneumoniae subsp. pneumoniae HS11286] >AEW60766.1 oxidoreductase [Klebsiella pneumoniae subsp. pneumoniae HS11286] >EJJ33491.1 oxidoreductase [Klebsiella pneumoniae subsp. pneumoniae KPNIH2] >EJJ35617.1 oxidoreductase [Klebsiella pneumoniae subsp. pneumoniae KPNIH4] >EJJ50261.1 oxi…	CP022997.1/0.0/CP022997.1 Klebsiella pneumoniae strain 721005, complete genome	sp|O31680|YKVO_BACSU/2.6e-63/Uncharacterized oxidoreductase YkvO OS=Bacillus subtilis (strain 168) GN=ykvO PE=3 SV=1	pao:Pat9b_4681/1.7e-111/short-chain dehydrogenase/reductase SDR	7293522/2.1e-28/[Q] KOG1207 Diacetyl reductase/L-xylulose reductase	Unigene310_All/5.7e-60/Enoyl-(Acyl carrier protein) reductase	molecular_function:GO:0052588//diacetyl reductase ((S)-acetoin forming) activity;GO:0016491//oxidoreductase activity;
Unigene1690_All	1258	6.15	7.58	0.301611437944489	0.749094826203208	*	0.661148	EHC79852.1/7.0e-133/Respiratory nitrate reductase gamma chain [Salmonella enterica subsp. enterica serovar Montevideo str. S5-403]	CP022997.1/0.0/CP022997.1 Klebsiella pneumoniae strain 721005, complete genome	sp|P11350|NARI_ECOLI/4.2e-118/Respiratory nitrate reductase 1 gamma chain OS=Escherichia coli (strain K12) GN=narI PE=1 SV=1	enf:AKI40_3367/7.4e-127/Respiratory nitrate reductase gamma subunit; K00374 nitrate reductase gamma subunit [EC:1.7.5.1 1.7.99.-]	NA	Unigene1690_All/3.5e-80/Nitrate reductase gamma subunit	cellular_component:GO:0016021//integral component of membrane;GO:0009325//nitrate reductase complex;molecular_function:GO:0008940//nitrate reductase activity;
Unigene1471_All	2232	1.10	1.35	0.295455883526171	0.8830724	*	0.820554	WP_004151861.1/0.0e+00/MULTISPECIES: alpha-galactosidase [Enterobacteriaceae] >YP_005224355.1 putative glycoprotein [Klebsiella pneumoniae subsp. pneumoniae HS11286] >EHL87400.1 alpha-galactosidase [Klebsiella sp. 4_1_44FAA] >AEW58753.1 putative glycoprotein [Klebsiella pneumoniae subsp. pneumoniae HS11286] >EJJ37195.1 alpha-galactosidase [Klebsiella pneumoniae subsp. pneumoniae KPNIH2] >EJJ41444…	CP022997.1/0.0/CP022997.1 Klebsiella pneumoniae strain 721005, complete genome	sp|P16551|RAFA_ECOLX/0.0e+00/Alpha-galactosidase OS=Escherichia coli GN=rafA PE=1 SV=1	enc:ECL_05078/0.0e+00/alpha-galactosidase; K07407 alpha-galactosidase [EC:3.2.1.22]	NA	Unigene1471_All/3.3e-118/Melibiase	biological_process:GO:0005975//carbohydrate metabolic process;molecular_function:GO:0052692//raffinose alpha-galactosidase activity;
Unigene1084_All	6596	265.10	325.04	0.294080599476467	2.1335101863354e-12	*	4.05304e-13	WP_002912990.1/0.0e+00/MULTISPECIES: DUF3413 domain-containing protein [Enterobacterales] >ABR78043.1 putative phopshatase/sulphatase [Klebsiella pneumoniae subsp. pneumoniae MGH 78578] >BAH64421.1 putative phopshatase/sulphatase [Klebsiella pneumoniae subsp. pneumoniae NTUH-K2044] >EEW43464.1 arylsulfatase [Klebsiella pneumoniae subsp. rhinoscleromatis ATCC 13884] >EGF57420.1 arylsulfatase [Kleb…	CP022997.1/0.0/CP022997.1 Klebsiella pneumoniae strain 721005, complete genome	sp|P40709|YEJM_SALTY/1.4e-289/Inner membrane protein YejM OS=Salmonella typhimurium (strain LT2 / SGSC1412 / ATCC 700720) GN=yejM PE=1 SV=2	kom:HR38_24065/0.0e+00/membrane protein; K07014 uncharacterized protein	NA	Unigene1084_All/4e-104/Domain of unknown function (DUF3413)	biological_process:GO:0008152//metabolic process;cellular_component:GO:0016021//integral component of membrane;molecular_function:GO:0008484//sulfuric ester hydrolase activity;GO:0016740//transferase activity;
Unigene911_All	3114	1.55	1.90	0.29373120305671	0.79675730620155	*	0.727658	WP_004199626.1/3.3e-288/MULTISPECIES: glycosyl hydrolase family 32 [Klebsiella] >YP_005225624.1 beta-fructofuranosidase, sucrose-6-phosphate hydrolase [Klebsiella pneumoniae subsp. pneumoniae HS11286] >AEW60022.1 beta-fructofuranosidase, sucrose-6-phosphate hydrolase [Klebsiella pneumoniae subsp. pneumoniae HS11286] >CCM89831.1 Sucrose-6-phosphate hydrolase [Klebsiella pneumoniae subsp. pneumonia…	CP022997.1/0.0/CP022997.1 Klebsiella pneumoniae strain 721005, complete genome	sp|P27217|SCRB_KLEPN/1.5e-289/Sucrose-6-phosphate hydrolase OS=Klebsiella pneumoniae GN=scrB PE=1 SV=3	kpj:N559_3834/6.5e-257/Sucrose-6-phosphate hydrolase; K01193 beta-fructofuranosidase [EC:3.2.1.26]	At1g62660/6.4e-22/[G] KOG0228 Beta-fructofuranosidase (invertase)	Unigene911_All/5.5e-97/Glycosyl hydrolases family 32 N-terminal domain	biological_process:GO:0005975//carbohydrate metabolic process;cellular_component:GO:0005737//cytoplasm;molecular_function:GO:0016787//hydrolase activity;GO:0004575//sucrose alpha-glucosidase activity;
Unigene822_All	3960	569.34	696.06	0.289921208565413	5.54255680412371e-15	*	9.51554e-16	EOZ38202.1/2.7e-303/protein YdgA [Klebsiella pneumoniae VAKPC276] >EOZ45374.1 protein YdgA [Klebsiella pneumoniae VAKPC270] >EOZ55799.1 protein YdgA [Klebsiella pneumoniae VAKPC309] >EPN97057.1 protein YdgA [Klebsiella pneumoniae UHKPC47] >EPO29172.1 protein YdgA [Klebsiella pneumoniae DMC1316] >CDL54626.1 Putative GTP-binding protein YdgA [Escherichia coli ISC56] >AHM79756.1 Putative membrane as…	CP022997.1/0.0/CP022997.1 Klebsiella pneumoniae strain 721005, complete genome	sp|P77804|YDGA_ECOLI/9.7e-193/Protein YdgA OS=Escherichia coli (strain K12) GN=ydgA PE=1 SV=1	kps:KPNJ2_02976/4.0e-304/Putative membrane associated protein	Hs4505235/1.1e-47/[G] KOG2757 Mannose-6-phosphate isomerase	Unigene822_All/4.9e-135/Bacterial protein of unknown function (DUF945)	NA
Unigene544_All	8800	108.15	132.16	0.289251926570104	4.95109085574572e-07	*	1.194688e-07	WP_004152765.1/2.0e-290/MULTISPECIES: group II intron reverse transcriptase/maturase [Bacteria] >YP_001966181.1 putative retA reverse transcriptase (plasmid) [Klebsiella pneumoniae] >YP_003754085.1 putative retA reverse transcriptase (plasmid) [Klebsiella pneumoniae] >YP_005220828.1 putative retA reverse transcriptase (plasmid) [Klebsiella pneumoniae subsp. pneumoniae HS11286] >YP_005229770.1 put…	CP022692.1/0.0/CP022692.1 Klebsiella pneumoniae subsp. pneumoniae strain AUSMDU00008079 plasmid pAUSMDU8079-1, complete sequence	sp|P23832|SAMB_SALTM/9.7e-201/Protein SamB OS=Salmonella typhimurium GN=samB PE=3 SV=1	kok:KONIH1_30170/3.4e-271/DNA polymerase	SPMi005/7.6e-28/[A] KOG4768 Mitochondrial mRNA maturase	Unigene544_All/3.5e-51/Reverse transcriptase (RNA-dependent DNA polymerase)	molecular_function:GO:0003964//RNA-directed DNA polymerase activity;
Unigene11_All	6721	697.55	844.89	0.27646689048007	6.6177776146789e-28	*	8.51136e-29	WP_094644903.1/8.4e-265/D-serine/D-alanine/glycine transporter [Klebsiella pneumoniae]	CP022997.1/0.0/CP022997.1 Klebsiella pneumoniae strain 721005, complete genome	sp|A0A0H2VDI7|CYCA_ECOL6/1.7e-250/D-serine/D-alanine/glycine transporter OS=Escherichia coli O6:H1 (strain CFT073 / ATCC 700928 / UPEC) GN=cycA PE=1 SV=1	sens:Q786_21665/1.5e-250/alanine glycine permease; K11737 D-serine/D-alanine/glycine transporter	YNL268w/3.2e-58/[E] KOG1286 Amino acid transporters	Unigene11_All/2.4e-120/Amino acid permease	cellular_component:GO:0016021//integral component of membrane;molecular_function:GO:0015171//amino acid transmembrane transporter activity;
Unigene230_All	1537	8.77	10.62	0.27613501835942	0.679459518569464	*	0.582852	WP_002917905.1/1.9e-249/MULTISPECIES: MFS transporter [Enterobacterales] >YP_005228954.1 major facilitator superfamily hexuronate transport protein [Klebsiella pneumoniae subsp. pneumoniae HS11286] >ABR78916.1 hexuronate transport protein (MFS family) [Klebsiella pneumoniae subsp. pneumoniae MGH 78578] >BAH65296.1 transport protein of hexuronates [Klebsiella pneumoniae subsp. pneumoniae NTUH-K204…	CP022997.1/0.0/CP022997.1 Klebsiella pneumoniae strain 721005, complete genome	sp|P0AA79|EXUT_ECO57/1.6e-228/Hexuronate transporter OS=Escherichia coli O157:H7 GN=exuT PE=3 SV=2	kps:KPNJ2_00679/2.9e-250/Hexuronate transporter; K08191 MFS transporter, ACS family, hexuronate transporter	At3g46980/1.2e-18/[G] KOG2532 Permease of the major facilitator superfamily	Unigene230_All/1.3e-56/Major Facilitator Superfamily	biological_process:GO:0055085//transmembrane transport;cellular_component:GO:0016021//integral component of membrane;molecular_function:GO:0005215//transporter activity;
Unigene272_All	2527	5.15	6.23	0.274659730953421	0.67992714384033	*	0.582852	WP_040024677.1/0.0e+00/ornithine decarboxylase [Klebsiella pneumoniae]	CP022997.1/0.0/CP022997.1 Klebsiella pneumoniae strain 721005, complete genome	sp|P21169|DCOR_ECOLI/0.0e+00/Constitutive ornithine decarboxylase OS=Escherichia coli (strain K12) GN=speC PE=1 SV=2	ron:TE10_23910/0.0e+00/ornithine decarboxylase; K01581 ornithine decarboxylase [EC:4.1.1.17]	NA	Unigene272_All/1.1e-197/Orn/Lys/Arg decarboxylase, major domain	NA
Unigene569_All	4250	515.80	622.37	0.270960746878309	8.0872120700637e-13	*	1.498162e-13	NA	CP022997.1/0.0/CP022997.1 Klebsiella pneumoniae strain 721005, complete genome	sp|P0AE82|CPXA_ECOLI/2.2e-251/Sensor histidine kinase CpxA OS=Escherichia coli (strain K12) GN=cpxA PE=1 SV=1	ent:Ent638_4061/8.6e-252/integral membrane sensor signal transduction histidine kinase; K07640 two-component system, OmpR family, sensor histidine kinase CpxA [EC:2.7.13.3]	At4g25100/6.7e-30/[P] KOG0876 Manganese superoxide dismutase	Unigene569_All/6.8e-22/Histidine kinase-, DNA gyrase B-, and HSP90-like ATPase	NA
Unigene757_All	4771	43.56	52.49	0.269038643493871	0.0548845128552097	*	0.023929	AHM77273.1/1.3e-224/DNA protecting protein DprA [Klebsiella pneumoniae 30684/NJST258_2] >AHM82859.1 DNA protecting protein DprA [Klebsiella pneumoniae 30660/NJST258_1]	CP022997.1/0.0/CP022997.1 Klebsiella pneumoniae strain 721005, complete genome	sp|P30852|SMF_ECOLI/8.2e-138/Protein Smf OS=Escherichia coli (strain K12) GN=smf PE=3 SV=1	kva:Kvar_0418/4.0e-197/DNA protecting protein DprA; K04096 DNA processing protein	At3g06350/6.2e-24/[E] KOG0692 Pentafunctional AROM protein	Unigene757_All/1e-71/DNA recombination-mediator protein A	biological_process:GO:0009294//DNA mediated transformation;
Unigene780_All	2292	209.05	251.56	0.267054497319303	0.00263851393617021	*	0.000877948	ARV43398.1/1.2e-223/replication initiation protein (plasmid) [Klebsiella pneumoniae subsp. pneumoniae]	CP019050.1/0.0/CP019050.1 Klebsiella pneumoniae subsp. pneumoniae strain RJA166 plasmid pRJA166c, complete sequence	sp|Q52347|REP11_ECOLX/8.1e-83/RepFIB replication protein A OS=Escherichia coli GN=repA PE=3 SV=1	kpm:KPHS_p100010/5.5e-221/replication protein A	NA	Unigene780_All/3.6e-25/Initiator Replication protein	NA
Unigene1259_All	7618	346.12	414.05	0.25853268795872	3.6288368e-14	*	6.42272e-15	BAH65726.1/0.0e+00/L-lactate permease [Klebsiella pneumoniae subsp. pneumoniae NTUH-K2044] >EJK89509.1 L-lactate permease [Klebsiella pneumoniae subsp. pneumoniae DSM 30104] >AHM76950.1 L-lactate permease [Klebsiella pneumoniae 30684/NJST258_2] >AHM82577.1 L-lactate permease [Klebsiella pneumoniae 30660/NJST258_1]	CP022997.1/0.0/CP022997.1 Klebsiella pneumoniae strain 721005, complete genome	sp|Q8ZL63|LLDP_SALTY/3.3e-298/L-lactate permease OS=Salmonella typhimurium (strain LT2 / SGSC1412 / ATCC 700720) GN=lldP PE=3 SV=1	ebf:D782_0120/1.2e-301/L-lactate transport; K00427 L-lactate permease	At5g56760/1.1e-67/[E] KOG4750 Serine O-acetyltransferase	Unigene1259_All/9e-229/L-lactate permease	cellular_component:GO:0005887//integral component of plasma membrane;molecular_function:GO:0015129//lactate transmembrane transporter activity;
Unigene1637_All	2339	97.07	115.86	0.255285173058624	0.0646166964520368	*	0.0290108	WP_002889616.1/1.4e-163/MULTISPECIES: LysR family transcriptional regulator [Enterobacteriaceae] >YP_005225249.1 LysR family transcriptional regulator [Klebsiella pneumoniae subsp. pneumoniae HS11286] >ABR75676.1 putative transcriptional regulator (LysR family) [Klebsiella pneumoniae subsp. pneumoniae MGH 78578] >EEW39821.1 LysR substrate binding domain protein [Klebsiella pneumoniae subsp. rhino…	CP022997.1/0.0/CP022997.1 Klebsiella pneumoniae strain 721005, complete genome	sp|P30864|YAFC_ECOLI/7.3e-140/Uncharacterized HTH-type transcriptional regulator YafC OS=Escherichia coli (strain K12) GN=yafC PE=4 SV=1	kps:KPNJ2_04449/2.2e-164/Transcriptional regulator, LysR family protein	YOR120w/5.0e-35/[R] KOG1577 Aldo/keto reductase family proteins	Unigene1637_All/4e-45/LysR substrate binding domain	biological_process:GO:0006351//transcription, DNA-templated;molecular_function:GO:0003677//DNA binding;GO:0003700//DNA binding transcription factor activity;
Unigene668_All	1915	169.35	202.01	0.254418724923802	0.0247732897959184	*	0.01002624	WP_080892422.1/1.2e-216/transcriptional regulator FtrA [Klebsiella pneumoniae] >SLW50154.1 AraC family transcriptional regulator [Klebsiella pneumoniae] >SLY80625.1 AraC family transcriptional regulator [Klebsiella pneumoniae]	CP022997.1/0.0/CP022997.1 Klebsiella pneumoniae strain 721005, complete genome	sp|Q9HTH5|CDHR_PSEAE/3.0e-30/HTH-type transcriptional regulator CdhR OS=Pseudomonas aeruginosa (strain ATCC 15692 / DSM 22644 / CIP 104116 / JCM 14847 / LMG 12228 / 1C / PRS 101 / PAO1) GN=cdhR PE=1 SV=1	kpe:KPK_2771/3.4e-200/transcriptional regulator, AraC family; K13633 AraC family transcriptional regulator, transcriptional activator FtrA	Hs20546747/8.0e-07/[R] KOG0825 PHD Zn-finger protein	Unigene668_All/4.2e-22/Helix-turn-helix domain	biological_process:GO:0006351//transcription, DNA-templated;molecular_function:GO:0043565//sequence-specific DNA binding;GO:0003700//DNA binding transcription factor activity;
Unigene1509_All	3563	3.82	4.55	0.25229390705031	0.698080123203285	*	0.601708	BAH63872.1/1.4e-231/putative transport system membrane component [Klebsiella pneumoniae subsp. pneumoniae NTUH-K2044] >AHM79046.1 Multidrug resistance protein [Klebsiella pneumoniae 30684/NJST258_2] >AHM84712.1 Multidrug resistance protein [Klebsiella pneumoniae 30660/NJST258_1]	CP022997.1/0.0/CP022997.1 Klebsiella pneumoniae strain 721005, complete genome	sp|P9WJX5|Y849_MYCTU/1.3e-50/Uncharacterized MFS-type transporter Rv0849 OS=Mycobacterium tuberculosis (strain ATCC 25618 / H37Rv) GN=Rv0849 PE=3 SV=1	ecv:APECO1_O1CoBM99/2.3e-229/eitD; EitD	At5g20980/8.7e-23/[E] KOG2263 Methionine synthase II (cobalamin-independent)	Unigene1509_All/3.3e-26/Major Facilitator Superfamily	NA
Unigene621_All	2830	35.14	41.59	0.24312249363798	0.294180908057851	*	0.1680042	WP_040189377.1/3.2e-234/molybdopterin molybdotransferase [Klebsiella pneumoniae] >KRR34248.1 molybdopterin biosynthesis protein MoeA [Klebsiella pneumoniae]	CP022997.1/0.0/CP022997.1 Klebsiella pneumoniae strain 721005, complete genome	sp|P12281|MOEA_ECOLI/1.0e-188/Molybdopterin molybdenumtransferase OS=Escherichia coli (strain K12) GN=moeA PE=1 SV=1	ron:TE10_10020/8.3e-211/molybdopterin biosynthesis protein MoeA; K03750 molybdopterin molybdotransferase [EC:2.10.1.1]	7297432/5.8e-54/[H] KOG2017 Molybdopterin synthase sulfurylase	Unigene621_All/1.5e-38/MoeA N-terminal region (domain I and II)	biological_process:GO:0006777//Mo-molybdopterin cofactor biosynthetic process;GO:0032324//molybdopterin cofactor biosynthetic process;molecular_function:GO:0016740//transferase activity;GO:0061599//molybdopterin molybdotransferase activity;
Unigene1459_All	8308	237.37	280.92	0.243021728750134	1.17922367403315e-09	*	2.51846e-10	WP_071041001.1/0.0e+00/RNA polymerase-associated protein RapA [Klebsiella pneumoniae] >SBG30704.1 RNA polymerase associated protein RapA [Klebsiella pneumoniae]	CP022997.1/0.0/CP022997.1 Klebsiella pneumoniae strain 721005, complete genome	sp|B4TWU3|RAPA_SALSV/0.0e+00/RNA polymerase-associated protein RapA OS=Salmonella schwarzengrund (strain CVM19633) GN=rapA PE=3 SV=1	ebf:D782_3811/0.0e+00/DNA/RNA helicase, superfamily II, SNF2 family; K03580 ATP-dependent helicase HepA [EC:3.6.4.-]	CE26106/3.4e-30/[L] KOG0970 DNA polymerase alpha, catalytic subunit	Unigene1459_All/1.7e-157/RNA polymerase recycling family C-terminal	biological_process:GO:0006355//regulation of transcription, DNA-templated;GO:0006351//transcription, DNA-templated;molecular_function:GO:0003677//DNA binding;GO:0005524//ATP binding;GO:0004386//helicase activity;
Unigene945_All	1088	28.95	34.22	0.241276411612814	0.612349316628702	*	0.47579	WP_040222933.1/1.5e-131/conjugal transfer protein TraG, partial [Klebsiella pneumoniae]	CP022997.1/0.0/CP022997.1 Klebsiella pneumoniae strain 721005, complete genome	NA	kpq:KPR0928_21860/2.3e-132/membrane protein	At2g29210/1.2e-07/[AR] KOG2146 Splicing coactivator SRm160/300, subunit SRm160 (contains PWI domain)	Unigene945_All/1.1e-32/TraG-like protein, N-terminal region	cellular_component:GO:0016021//integral component of membrane;
Unigene1458_All	1163	13.43	15.86	0.239933466276536	0.712090759322034	*	0.619666	CDI27385.1/9.1e-34/conserved hypothetical protein [Klebsiella pneumoniae subsp. pneumoniae SA1] >SAL91708.1 conserved hypothetical protein [Klebsiella pneumoniae]	CP014008.1/0.0/CP014008.1 Klebsiella pneumoniae subsp. pneumoniae strain RJF293, complete genome	sp|Q46831|YQGA_ECOLI/2.6e-13/Uncharacterized protein YqgA OS=Escherichia coli (strain K12) GN=yqgA PE=4 SV=1	kpa:KPNJ1_00765/2.0e-30/hypothetical protein	NA	NA	NA
Unigene251_All	4931	37.61	44.38	0.238793361156705	0.121812641826923	*	0.0597924	WP_061155272.1/0.0e+00/excinuclease ABC subunit B [Klebsiella pneumoniae] >BAS36452.1 excinuclease ABC, B subunit [Klebsiella pneumoniae]	CP022997.1/0.0/CP022997.1 Klebsiella pneumoniae strain 721005, complete genome	sp|B5QX69|UVRB_SALEP/0.0e+00/UvrABC system protein B OS=Salmonella enteritidis PT4 (strain P125109) GN=uvrB PE=3 SV=1	seg:SG0776/0.0e+00/uvrB; excision nuclease ABC subunit B; K03702 excinuclease ABC subunit B	7296646/2.4e-07/[A] KOG0331 ATP-dependent RNA helicase	Unigene251_All/1.6e-21/Ultra-violet resistance protein B	biological_process:GO:0009432//SOS response;GO:0006289//nucleotide-excision repair;cellular_component:GO:0005737//cytoplasm;molecular_function:GO:0003677//DNA binding;GO:0005524//ATP binding;GO:0009381//excinuclease ABC activity;
Unigene1271_All	1771	13.63	16.04	0.234888579649711	0.66716514541387	*	0.527828	WP_040154231.1/7.1e-163/HlyD family secretion protein [Klebsiella pneumoniae] >KMI85966.1 secretion protein [Klebsiella pneumoniae] >SLP06176.1 secretion protein [Klebsiella pneumoniae] >SLO89566.1 secretion protein [Klebsiella pneumoniae] >SLO88596.1 secretion protein [Klebsiella pneumoniae] >SLO79073.1 secretion protein [Klebsiella pneumoniae]	CP022997.1/0.0/CP022997.1 Klebsiella pneumoniae strain 721005, complete genome	sp|P0AFV0|YIBH_ECOLI/3.3e-23/Inner membrane protein YibH OS=Escherichia coli (strain K12) GN=yibH PE=1 SV=1	cbra:A6J81_13765/1.2e-146/hemolysin secretion protein D	NA	Unigene1271_All/7.6e-13/Barrel-sandwich domain of CusB or HlyD membrane-fusion	cellular_component:GO:0016021//integral component of membrane;
Unigene1721_All	2517	95.65	112.56	0.234857360003058	0.0853818924870466	*	0.0388878	EFD84760.1/7.9e-168/recombination-associated protein RdgC [Klebsiella sp. 1_1_55] >EKF80296.1 Recombination-associated protein rdgC [Klebsiella pneumoniae subsp. pneumoniae KpQ3] >CCI78616.1 rdgC [Klebsiella pneumoniae subsp. rhinoscleromatis SB3432] >AHE46082.1 Recombination-associated protein rdgC [Klebsiella pneumoniae subsp. pneumoniae Kp13] >AHM81095.1 Recombination associated protein rdgC […	CP022997.1/0.0/CP022997.1 Klebsiella pneumoniae strain 721005, complete genome	sp|Q8ZC18|RDGC_YERPE/1.0e-142/Recombination-associated protein RdgC OS=Yersinia pestis GN=rdgC PE=3 SV=1	kpr:KPR_4388/1.2e-168/rdgC; highly similar to recombination-associated protein RdgC from Klebsiella pneumoniae subsp. pneumoniae strain ATCC 700721 - MGH 78578 9sp|A6T5B7); K03554 recombination associated protein RdgC	NA	Unigene1721_All/2.2e-127/Putative exonuclease, RdgC	biological_process:GO:0006310//DNA recombination;cellular_component:GO:0009295//nucleoid;GO:0005737//cytoplasm;molecular_function:GO:0004527//exonuclease activity;GO:0003677//DNA binding;
Unigene1121_All	1343	6.99	8.22	0.233845938306247	0.78028145631068	*	0.71123	NA	CP022997.1/0.0/CP022997.1 Klebsiella pneumoniae strain 721005, complete genome	sp|P77445|EUTE_ECOLI/4.3e-52/Ethanolamine utilization protein EutE OS=Escherichia coli (strain K12) GN=eutE PE=4 SV=1	kpp:A79E_0893/1.9e-136/CoA-acylating propionaldehyde dehydrogenase; K13922 propionaldehyde dehydrogenase [EC:1.2.1.87]	SPAC1002.12c/7.8e-09/[C] KOG2451 Aldehyde dehydrogenase	Unigene1121_All/2.5e-18/Aldehyde dehydrogenase family	NA
Unigene31_All	4970	1.75	2.05	0.228268987673117	0.780786819948187	*	0.71123	CDQ55641.1/7.4e-210/unnamed protein product [Klebsiella pneumoniae]	CP022997.1/0.0/CP022997.1 Klebsiella pneumoniae strain 721005, complete genome	sp|O32188|YUSV_BACSU/5.0e-69/Probable siderophore transport system ATP-binding protein YusV OS=Bacillus subtilis (strain 168) GN=yusV PE=1 SV=1	kvd:KR75_23485/5.2e-184/iron ABC transporter; K02015 iron complex transport system permease protein	SPCC663.03/1.9e-20/[Q] KOG0055 Multidrug/pheromone exporter, ABC superfamily	Unigene31_All/1.2e-79/FecCD transport family	cellular_component:GO:0016021//integral component of membrane;GO:0005886//plasma membrane;molecular_function:GO:0005215//transporter activity;
Unigene1096_All	1920	220.14	256.68	0.221549577916502	0.0274183593613933	*	0.01114528	CDQ52507.1/1.3e-287/yfiB [Klebsiella pneumoniae]	CP022997.1/0.0/CP022997.1 Klebsiella pneumoniae strain 721005, complete genome	sp|P57015|YIFB_SALTY/6.3e-222/Uncharacterized protein YifB OS=Salmonella typhimurium (strain LT2 / SGSC1412 / ATCC 700720) GN=yifB PE=3 SV=1	koc:AB185_06335/7.3e-243/ATP-dependent protease; K07391 magnesium chelatase family protein	7290738/2.1e-07/[L] KOG0480 DNA replication licensing factor, MCM6 component	Unigene1096_All/1e-90/Magnesium chelatase, subunit ChlI	biological_process:GO:0006270//DNA replication initiation;molecular_function:GO:0003677//DNA binding;GO:0016851//magnesium chelatase activity;GO:0008233//peptidase activity;GO:0005524//ATP binding;
Unigene472_All	650	5.91	6.88	0.219250434524566	0.915773023255814	*	0.859584	NA	NA	NA	NA	NA	NA	NA
Unigene1246_All	5789	161.33	187.59	0.217568184360841	0.000384907247058824	*	0.0001158128	CDO12441.1/1.2e-240/metC [Klebsiella pneumoniae]	CP022997.1/0.0/CP022997.1 Klebsiella pneumoniae strain 721005, complete genome	sp|P06721|METC_ECOLI/3.6e-204/Cystathionine beta-lyase MetC OS=Escherichia coli (strain K12) GN=metC PE=1 SV=1	ecf:ECH74115_4318/1.4e-209/metC; cystathionine beta-lyase; K01760 cystathionine beta-lyase [EC:4.4.1.8]	YFR055w/9.0e-70/[E] KOG0053 Cystathionine beta-lyases/cystathionine gamma-synthases	Unigene1246_All/4e-118/Cys/Met metabolism PLP-dependent enzyme	biological_process:GO:0006520//cellular amino acid metabolic process;cellular_component:GO:0005737//cytoplasm;molecular_function:GO:0016829//lyase activity;GO:0004121//cystathionine beta-lyase activity;GO:0030170//pyridoxal phosphate binding;
Unigene1619_All	8228	323.68	376.27	0.217200042933842	3.01200059490085e-10	*	6.27278e-11	WP_071003144.1/0.0e+00/two-component system sensor histidine kinase KdbD [Klebsiella pneumoniae] >SAR37686.1 Osmosensitive K+ channel histidine kinase KdpD [Klebsiella pneumoniae]	CP022882.1/0.0/CP022882.1 Klebsiella pneumoniae strain 911021, complete genome	sp|P21865|KDPD_ECOLI/0.0e+00/Sensor protein KdpD OS=Escherichia coli (strain K12) GN=kdpD PE=1 SV=2	eae:EAE_14070/0.0e+00/sensor protein KdpD; K07646 two-component system, OmpR family, sensor histidine kinase KdpD [EC:2.7.13.3]	7294180/2.2e-21/[G] KOG0625 Phosphoglucomutase	Unigene1619_All/1.2e-96/Osmosensitive K+ channel His kinase sensor domain	NA
Unigene115_All	1114	3.13	3.62	0.209827040150587	0.914623276836158	*	0.859584	WP_004176158.1/2.3e-191/MULTISPECIES: cytochrome-c peroxidase [Enterobacterales] >YP_005226976.1 periplasmic binding protein/LacI transcriptional regulator [Klebsiella pneumoniae subsp. pneumoniae HS11286] >ABR77162.1 periplasmic binding protein/LacI transcriptional regulator [Klebsiella pneumoniae subsp. pneumoniae MGH 78578] >BAH63433.1 periplasmic binding protein/LacI transcriptional regulator…	CP022997.1/0.0/CP022997.1 Klebsiella pneumoniae strain 721005, complete genome	sp|A5UCM9|PURR_HAEIE/2.0e-47/HTH-type transcriptional repressor PurR OS=Haemophilus influenzae (strain PittEE) GN=purR PE=3 SV=1	kpm:KPHS_26760/3.4e-192/periplasmic binding protein/LacI transcriptional regulator; K02529 LacI family transcriptional regulator	NA	Unigene115_All/2e-39/Periplasmic binding protein-like domain	biological_process:GO:0006355//regulation of transcription, DNA-templated;GO:0006351//transcription, DNA-templated;molecular_function:GO:0003677//DNA binding;GO:0004601//peroxidase activity;
Unigene1631_All	1614	2.08	2.40	0.206450877467426	0.916348981132075	*	0.859584	WP_004179787.1/1.6e-278/MULTISPECIES: tagaturonate reductase [Klebsiella] >EKB76001.1 altronate oxidoreductase [Klebsiella pneumoniae subsp. pneumoniae WGLW2] >EMH92762.1 mannitol dehydrogenase Rossmann domain protein [Klebsiella pneumoniae JHCK1] >EPA90901.1 mannitol dehydrogenase C-terminal domain protein [Klebsiella pneumoniae UHKPC57] >EPO87853.1 mannitol dehydrogenase C-terminal domain prote…	CP022997.1/0.0/CP022997.1 Klebsiella pneumoniae strain 721005, complete genome	sp|B7LRD0|UXAB_ESCF3/3.0e-241/Altronate oxidoreductase OS=Escherichia fergusonii (strain ATCC 35469 / DSM 13698 / CDC 0568-73) GN=uxaB PE=3 SV=1	kom:HR38_19535/1.6e-243/altronate oxidoreductase; K00041 tagaturonate reductase [EC:1.1.1.58]	NA	Unigene1631_All/2e-76/Mannitol dehydrogenase C-terminal domain	molecular_function:GO:0009026//tagaturonate reductase activity;GO:0050662//coenzyme binding;
Unigene44_All	4738	15.91	18.34	0.205059803264007	0.460238835978836	*	0.307912	WP_002914353.1/7.9e-302/MULTISPECIES: glutamate--cysteine ligase [Enterobacterales] >YP_005228394.1 glutamate--cysteine ligase [Klebsiella pneumoniae subsp. pneumoniae HS11286] >A6TCV4.1 RecName: Full=Glutamate--cysteine ligase; AltName: Full=Gamma-ECS; Short=GCS; AltName: Full=Gamma-glutamylcysteine synthetase >ABR78425.1 glutamate--cysteine ligase [Klebsiella pneumoniae subsp. pneumoniae MGH 78…	CP022997.1/0.0/CP022997.1 Klebsiella pneumoniae strain 721005, complete genome	sp|A9N0B5|GSH1_SALPB/3.2e-275/Glutamate--cysteine ligase OS=Salmonella paratyphi B (strain ATCC BAA-1250 / SPB7) GN=gshA PE=3 SV=1	kqv:B8P98_06090/1.4e-298/gshA; glutamate--cysteine ligase; K01919 glutamate--cysteine ligase [EC:6.3.2.2]	Hs6912346/7.5e-14/[R] KOG2914 Predicted haloacid-halidohydrolase and related hydrolases	Unigene44_All/1.2e-138/Glutamate-cysteine ligase	biological_process:GO:0006750//glutathione biosynthetic process;molecular_function:GO:0005524//ATP binding;GO:0004357//glutamate-cysteine ligase activity;GO:0016874//ligase activity;
Unigene1640_All	9437	93.96	108.31	0.205047831172188	0.00118217504690432	*	0.00037174	EXF47248.1/0.0e+00/Lon protease [Pseudomonas sp. BAY1663]	CP022997.1/0.0/CP022997.1 Klebsiella pneumoniae strain 721005, complete genome	sp|P46067|LON_ERWAM/0.0e+00/Lon protease OS=Erwinia amylovora GN=lon PE=2 SV=1	sens:Q786_02220/0.0e+00/peptidase; K01338 ATP-dependent Lon protease [EC:3.4.21.53]	7293766/2.9e-150/[O] KOG2004 Mitochondrial ATP-dependent protease PIM1/LON	Unigene1640_All/3.7e-98/Lon protease (S16) C-terminal proteolytic domain	NA
Unigene252_All	1744	1.91	2.20	0.203930885488911	0.915197788944724	*	0.859584	EJJ59547.1/7.7e-138/putative membrane protein, transport [Klebsiella pneumoniae subsp. pneumoniae KPNIH7] >AHE42000.1 putative transmembrane protein [Klebsiella pneumoniae subsp. pneumoniae Kp13] >AHM76809.1 Transporter, drug/metabolite exporter family protein [Klebsiella pneumoniae 30684/NJST258_2] >AHM82435.1 Transporter, drug/metabolite exporter family protein [Klebsiella pneumoniae 30660/NJST…	CP022997.1/0.0/CP022997.1 Klebsiella pneumoniae strain 721005, complete genome	NA	koc:AB185_07455/1.1e-123/membrane protein	NA	Unigene252_All/4.2e-12/EamA-like transporter family	cellular_component:GO:0016021//integral component of membrane;
Unigene1661_All	2523	2.58	2.97	0.203091865377511	0.852759596928983	*	0.78635	WP_002887551.1/3.0e-191/MULTISPECIES: oxidoreductase [Klebsiella] >YP_005224940.1 putative dehydrogenase [Klebsiella pneumoniae subsp. pneumoniae HS11286] >AEW59338.1 putative dehydrogenase [Klebsiella pneumoniae subsp. pneumoniae HS11286] >EJJ36137.1 putative dehydrogenase [Klebsiella pneumoniae subsp. pneumoniae KPNIH2] >EJJ37384.1 putative dehydrogenase [Klebsiella pneumoniae subsp. pneumoniae…	CP022997.1/0.0/CP022997.1 Klebsiella pneumoniae strain 721005, complete genome	sp|Q9I492|PY2CR_PSEAE/4.5e-127/Delta(1)-pyrroline-2-carboxylate/Delta(1)-piperideine-2-carboxylate reductase OS=Pseudomonas aeruginosa (strain ATCC 15692 / DSM 22644 / CIP 104116 / JCM 14847 / LMG 12228 / 1C / PRS 101 / PAO1) GN=lhpD PE=1 SV=1	kpc:KPNIH10_03270/4.5e-192/oxidoreductase; K13609 delta1-piperideine-2-carboxylate reductase [EC:1.5.1.21]	CE15964/1.9e-24/[C] TWOG0224 Predicted malate dehydrogenase	Unigene1661_All/2.8e-101/Malate/L-lactate dehydrogenase	molecular_function:GO:0009040//ureidoglycolate dehydrogenase activity;GO:0016491//oxidoreductase activity;
Unigene1254_All	8101	310.34	356.89	0.201629818767175	1.87100417322835e-08	*	4.20562e-09	OUE84224.1/0.0e+00/fumarate reductase flavoprotein subunit, partial [Klebsiella aerogenes]	CP022997.1/0.0/CP022997.1 Klebsiella pneumoniae strain 721005, complete genome	sp|P00363|FRDA_ECOLI/0.0e+00/Fumarate reductase flavoprotein subunit OS=Escherichia coli (strain K12) GN=frdA PE=1 SV=3	kpm:KPHS_04000/0.0e+00/fumarate reductase; K00244 fumarate reductase flavoprotein subunit [EC:1.3.5.4]	At2g18450/6.0e-112/[C] KOG2403 Succinate dehydrogenase, flavoprotein subunit	Unigene1254_All/1.9e-101/FAD binding domain	biological_process:GO:0022900//electron transport chain;GO:0009061//anaerobic respiration;molecular_function:GO:0102040//fumarate reductase (menaquinone);GO:0050660//flavin adenine dinucleotide binding;
CL77.Contig7_All	1818	1.61	1.84	0.192645077942396	0.884195187539733	*	0.820554	AHM81655.1/9.5e-155/Transcriptional regulator, RpiR family protein [Klebsiella pneumoniae 30684/NJST258_2] >AHM87334.1 Transcriptional regulator, RpiR family protein [Klebsiella pneumoniae 30660/NJST258_1]	CP003200.1/0.0/CP003200.1 Klebsiella pneumoniae subsp. pneumoniae HS11286, complete genome	sp|O68281|HEXR_PSEAE/9.2e-13/HTH-type transcriptional regulator HexR OS=Pseudomonas aeruginosa (strain ATCC 15692 / DSM 22644 / CIP 104116 / JCM 14847 / LMG 12228 / 1C / PRS 101 / PAO1) GN=hexR PE=3 SV=2	kps:KPNJ2_04883/1.4e-155/Transcriptional regulator, RpiR family protein	NA	CL77.Contig7_All/3.6e-25/SIS domain	NA
Unigene1647_All	5578	33.43	38.06	0.187132206656619	0.255414953389831	*	0.1422488	WP_071080363.1/0.0e+00/fatty acid oxidation complex subunit alpha FadJ [Klebsiella pneumoniae] >SAR11215.1 enoyl-CoA hydratase [Klebsiella pneumoniae]	CP022997.1/0.0/CP022997.1 Klebsiella pneumoniae strain 721005, complete genome	sp|A8ADP2|FADJ_CITK8/0.0e+00/Fatty acid oxidation complex subunit alpha OS=Citrobacter koseri (strain ATCC BAA-895 / CDC 4225-83 / SGSC4696) GN=fadJ PE=3 SV=1	koc:AB185_15460/0.0e+00/fadJ; multifunctional fatty acid oxidation complex subunit alpha; K01782 3-hydroxyacyl-CoA dehydrogenase / enoyl-CoA hydratase / 3-hydroxybutyryl-CoA epimerase [EC:1.1.1.35 4.2.1.17 5.1.2.3]	CE26950/5.5e-141/[I] KOG1683 Hydroxyacyl-CoA dehydrogenase/enoyl-CoA hydratase	Unigene1647_All/1.9e-57/3-hydroxyacyl-CoA dehydrogenase, NAD binding domain	NA
Unigene385_All	9852	301.06	341.28	0.180904832058014	4.7353820984456e-08	*	1.078382e-08	WP_094965962.1/0.0e+00/DNA topoisomerase IV subunit A [Klebsiella pneumoniae] >OZP38162.1 DNA topoisomerase IV subunit A [Klebsiella pneumoniae]	CP022997.1/0.0/CP022997.1 Klebsiella pneumoniae strain 721005, complete genome	sp|P0AFI2|PARC_ECOLI/0.0e+00/DNA topoisomerase 4 subunit A OS=Escherichia coli (strain K12) GN=parC PE=1 SV=1	cfar:CI104_03925/0.0e+00/YgiQ family radical SAM protein	At3g10690/5.4e-107/[B] KOG0355 DNA topoisomerase type II	Unigene385_All/5.6e-134/DNA gyrase/topoisomerase IV, subunit A	NA
Unigene739_All	3664	319.20	361.24	0.178496999305394	0.00162444601092896	*	0.000526148	EWD84242.1/0.0e+00/formate dehydrogenase, alpha subunit [Klebsiella pneumoniae UCI 20] >SLW08225.1 formate dehydrogenase H, selenopolypeptide subunit [Klebsiella pneumoniae] >SLR17879.1 formate dehydrogenase H, selenopolypeptide subunit [Klebsiella pneumoniae] >SLR12970.1 formate dehydrogenase H, selenopolypeptide subunit [Klebsiella pneumoniae] >SLQ87981.1 formate dehydrogenase H, selenopolypept…	CP022997.1/0.0/CP022997.1 Klebsiella pneumoniae strain 721005, complete genome	sp|P07658|FDHF_ECOLI/1.5e-288/Formate dehydrogenase H OS=Escherichia coli (strain K12) GN=fdhF PE=1 SV=2	koc:AB185_19320/0.0e+00/formate dehydrogenase; K22015 formate dehydrogenase (acceptor) [EC:1.17.99.7]	At5g56650/1.0e-66/[T] LSE0466 A IAA-amino acid hydrolase	Unigene739_All/6.4e-90/Molybdopterin oxidoreductase	biological_process:GO:0015942//formate metabolic process;molecular_function:GO:0009055//electron transfer activity;GO:0030151//molybdenum ion binding;GO:0008863//formate dehydrogenase (NAD+) activity;GO:0051536//iron-sulfur cluster binding;
Unigene598_All	839	79.25	89.59	0.176926772973422	0.611359194528875	*	0.47466	ALP79930.1/3.1e-20/hypothetical protein AC565_21335 [Klebsiella pneumoniae]	CP022997.1/0.0/CP022997.1 Klebsiella pneumoniae strain 721005, complete genome	NA	kpg:KPNIH32_06570/1.9e-14/hypothetical protein	NA	NA	NA
Unigene1682_All	4886	220.51	248.18	0.170542775516309	0.0039829945890411	*	0.001372312	WP_032432994.1/3.5e-305/Kef family K(+) transporter [Klebsiella pneumoniae] >EWD56166.1 inner membrane protein ybaL [Klebsiella pneumoniae UCI 25] >OVU10803.1 Kef family K(+) transporter [Klebsiella pneumoniae]	CP022997.1/0.0/CP022997.1 Klebsiella pneumoniae strain 721005, complete genome	sp|P0AEW8|INGK_ECO57/2.0e-232/Inosine-guanosine kinase OS=Escherichia coli O157:H7 GN=gsk PE=3 SV=1	eas:Entas_0989/4.8e-291/potassium efflux system protein; K03455 monovalent cation:H+ antiporter-2, CPA2 family	CE29198/3.1e-55/[F] KOG3078 Adenylate kinase	Unigene1682_All/2.8e-77/Sodium/hydrogen exchanger family	NA
Unigene206_All	5411	836.18	937.92	0.165651336151109	8.2639725e-10	*	1.75518e-10	WP_002916493.1/3.0e-228/MULTISPECIES: phosphoglycerate dehydrogenase [Enterobacterales] >YP_005228712.1 D-3-phosphoglycerate dehydrogenase [Klebsiella pneumoniae subsp. pneumoniae HS11286] >ABR78745.1 D-3-phosphoglycerate dehydrogenase [Klebsiella pneumoniae subsp. pneumoniae MGH 78578] >BAH65128.1 D-3-phosphoglycerate dehydrogenase [Klebsiella pneumoniae subsp. pneumoniae NTUH-K2044] >EEW41232.1…	CP022997.1/0.0/CP022997.1 Klebsiella pneumoniae strain 721005, complete genome	sp|P0A9T0|SERA_ECOLI/1.7e-216/D-3-phosphoglycerate dehydrogenase OS=Escherichia coli (strain K12) GN=serA PE=1 SV=2	kpy:KPNIH31_21475/4.5e-229/D-3-phosphoglycerate dehydrogenase; K00058 D-3-phosphoglycerate dehydrogenase / 2-oxoglutarate reductase [EC:1.1.1.95 1.1.1.399]	SPCC4G3.01/7.3e-106/[E] KOG0068 D-3-phosphoglycerate dehydrogenase, D-isomer-specific 2-hydroxy acid dehydrogenase superfamily	Unigene206_All/3.6e-52/D-isomer specific 2-hydroxyacid dehydrogenase, NAD binding domain	biological_process:GO:0006564//L-serine biosynthetic process;molecular_function:GO:0051287//NAD binding;GO:0004617//phosphoglycerate dehydrogenase activity;
Unigene1532_All	581	8.52	9.53	0.161622783684104	0.937026722532588	*	0.89059	CDL10262.1/6.2e-100/2,3-butanediol dehydrogenase, S-alcohol forming,(R)-acetoin-specific / Acetoin (diacetyl) reductase [Klebsiella pneumoniae IS43]	CP022997.1/0.0/CP022997.1 Klebsiella pneumoniae strain 721005, complete genome	sp|Q48436|BUDC_KLEPN/2.0e-102/Diacetyl reductase [(S)-acetoin forming] OS=Klebsiella pneumoniae GN=budC PE=1 SV=2	kpu:KP1_3140/9.4e-101/short chain dehydrogenase; K03366 meso-butanediol dehydrogenase / (S,S)-butanediol dehydrogenase / diacetyl reductase [EC:1.1.1.- 1.1.1.76 1.1.1.304]	Hs15277342/2.8e-24/[I] KOG1200 Mitochondrial/plastidial beta-ketoacyl-ACP reductase	Unigene1532_All/1.3e-43/Enoyl-(Acyl carrier protein) reductase	biological_process:GO:0045150//acetoin catabolic process;molecular_function:GO:0052587//diacetyl reductase ((R)-acetoin forming) activity;GO:0052588//diacetyl reductase ((S)-acetoin forming) activity;GO:0019152//acetoin dehydrogenase activity;
Unigene1428_All	716	6.56	7.32	0.158147833665959	0.93644544044665	*	0.89059	AJB54842.2/2.8e-70/integrase (plasmid) [Escherichia coli] >KJX14439.1 integrase [Enterobacter hormaechei subsp. oharae] >KTK97486.1 integrase [Klebsiella pneumoniae]	CP022997.1/0.0/CP022997.1 Klebsiella pneumoniae strain 721005, complete genome	sp|P35878|T904_LACLA/7.2e-22/Transposase for insertion sequence element IS904 OS=Lactococcus lactis subsp. lactis (strain IL1403) GN=nisX1 PE=3 SV=1	xsa:SB85_10785/8.7e-48/integrase	NA	Unigene1428_All/3.1e-17/Integrase core domain	biological_process:GO:0015074//DNA integration;molecular_function:GO:0003676//nucleic acid binding;
Unigene1059_All	22176	203.90	227.24	0.156355032737732	4.4174647826087e-09	*	9.59072e-10	WP_047080551.1/0.0e+00/alanine--tRNA ligase [Klebsiella aerogenes] >KLF66788.1 alanyl-tRNA synthetase [[Enterobacter] aerogenes]	CP022997.1/0.0/CP022997.1 Klebsiella pneumoniae strain 721005, complete genome	sp|A8GA09|SYA_SERP5/0.0e+00/Alanine--tRNA ligase OS=Serratia proteamaculans (strain 568) GN=alaS PE=3 SV=2	eas:Entas_3404/0.0e+00/alanyl-tRNA synthetase; K01872 alanyl-tRNA synthetase [EC:6.1.1.7]	At1g50200/6.8e-166/[J] KOG0188 Alanyl-tRNA synthetase	Unigene1059_All/9.9e-239/tRNA synthetases class II (A)	biological_process:GO:0006419//alanyl-tRNA aminoacylation;cellular_component:GO:0005737//cytoplasm;molecular_function:GO:0005524//ATP binding;GO:0008270//zinc ion binding;GO:0000049//tRNA binding;GO:0004813//alanine-tRNA ligase activity;
Unigene1113_All	3499	43.74	48.50	0.149031526913759	0.451676286472149	*	0.301384	NA	CP022997.1/0.0/CP022997.1 Klebsiella pneumoniae strain 721005, complete genome	sp|P0ABU4|YCHF_SHIFL/1.5e-197/Ribosome-binding ATPase YchF OS=Shigella flexneri GN=ychF PE=3 SV=2	eclg:EC036_25860/3.3e-201/GTP-binding protein YchF; K06942 ribosome-binding ATPase	At1g56050/4.0e-105/[R] KOG1491 Predicted GTP-binding protein (ODN superfamily)	Unigene1113_All/4.2e-40/Protein of unknown function (DUF933)	NA
Unigene383_All	16978	174.61	193.40	0.147451609631584	1.25816659863946e-05	*	3.27346e-06	ESM61859.1/5.9e-267/guanosine-5'-triphosphate,3'-diphosphate pyrophosphatase [Klebsiella quasipneumoniae subsp. similipneumoniae] >CDN06394.1 guanosine pentaphosphatase/exopolyphosphatase [Klebsiella quasipneumoniae subsp. similipneumoniae] >KMH88108.1 guanosine-5'-triphosphate,3'-diphosphate pyrophosphatase [Klebsiella pneumoniae] >KMI24861.1 guanosine-5'-triphosphate,3'-diphosphate pyrophosphat…	CP022997.1/0.0/CP022997.1 Klebsiella pneumoniae strain 721005, complete genome	sp|A8ACT2|GPPA_CITK8/1.2e-242/Guanosine-5'-triphosphate,3'-diphosphate pyrophosphatase OS=Citrobacter koseri (strain ATCC BAA-895 / CDC 4225-83 / SGSC4696) GN=gppA PE=3 SV=1	kqu:AVR78_05235/3.8e-266/guanosine-5'-triphosphate,3'-diphosphate pyrophosphatase; K01524 exopolyphosphatase / guanosine-5'-triphosphate,3'-diphosphate pyrophosphatase [EC:3.6.1.11 3.6.1.40]	At5g63120/5.0e-60/[A] KOG0331 ATP-dependent RNA helicase	Unigene383_All/2.7e-100/Ppx/GppA phosphatase family	biological_process:GO:0015974//guanosine pentaphosphate catabolic process;GO:0015970//guanosine tetraphosphate biosynthetic process;molecular_function:GO:0008894//guanosine-5'-triphosphate,3'-diphosphate diphosphatase activity;
Unigene1508_All	1854	2.24	2.48	0.146841388329271	0.935864879107254	*	0.89059	WP_004175955.1/2.0e-115/MULTISPECIES: glutathione S-transferase family protein [Enterobacterales] >YP_005227166.1 GST-like protein [Klebsiella pneumoniae subsp. pneumoniae HS11286] >ABR77327.1 hypothetical GST-like protein [Klebsiella pneumoniae subsp. pneumoniae MGH 78578] >BAH63600.1 hypothetical GST-like protein [Klebsiella pneumoniae subsp. pneumoniae NTUH-K2044] >EGF64393.1 glutathione S-tra…	CP022997.1/0.0/CP022997.1 Klebsiella pneumoniae strain 721005, complete genome	sp|P76117|YNCG_ECOLI/3.8e-75/Uncharacterized GST-like protein YncG OS=Escherichia coli (strain K12) GN=yncG PE=3 SV=1	kpp:A79E_2355/3.0e-116/Glutathione S-transferase, theta; K11208 GST-like protein	NA	Unigene1508_All/3.6e-08/Glutathione S-transferase, N-terminal domain	molecular_function:GO:0004364//glutathione transferase activity;GO:0016740//transferase activity;
Unigene220_All	2556	3.18	3.52	0.146548663352942	0.893174886075949	*	0.832576	WP_012602809.1/9.9e-243/MULTISPECIES: type VI secretion protein [Enterobacteriaceae] >YP_002413012.1 putative type IV secretory system protein VirB10 [Escherichia coli UMN026] >CAR13483.1 putative type IV secretory pathway VirB10 component [Escherichia coli UMN026] >AQT28326.1 type IV secretion system protein virB10 [Klebsiella pneumoniae] >OXM94903.1 type VI secretion protein [Klebsiella pneumon…	CP022997.1/0.0/CP022997.1 Klebsiella pneumoniae strain 721005, complete genome	sp|Q8FXK7|VIRBB_BRUSU/1.4e-62/Type IV secretion system protein VirB11 OS=Brucella suis biovar 1 (strain 1330) GN=virB11 PE=1 SV=1	ypm:YP_pCRY15/7.2e-230/virB10; type IV secretory pathway VirB10 component; K03195 type IV secretion system protein VirB10	NA	Unigene220_All/1.3e-41/Bacterial conjugation TrbI-like protein	cellular_component:GO:0016021//integral component of membrane;
Unigene944_All	3489	1.15	1.27	0.143194635827791	0.937608726708075	*	0.89059	WP_004210172.1/0.0e+00/glycine--tRNA ligase subunit beta [Klebsiella pneumoniae] >EMB12704.1 glycyl-tRNA ligase subunit beta [Klebsiella pneumoniae hvKP1]	CP022997.1/0.0/CP022997.1 Klebsiella pneumoniae strain 721005, complete genome	sp|A8G7U0|SYGB_SERP5/0.0e+00/Glycine--tRNA ligase beta subunit OS=Serratia proteamaculans (strain 568) GN=glyS PE=3 SV=1	seec:CFSAN002050_25240/0.0e+00/glyS; glycyl-tRNA synthetase; K01879 glycyl-tRNA synthetase beta chain [EC:6.1.1.14]	NA	Unigene944_All/8.8e-216/Glycyl-tRNA synthetase beta subunit	NA
Unigene904_All	10680	508.78	561.49	0.142218369010815	6.91068721925134e-09	*	1.524836e-09	WP_094009857.1/0.0e+00/NAD-dependent DNA ligase LigA [Klebsiella pneumoniae] >OXP32927.1 DNA ligase (NAD(+)) LigA [Klebsiella pneumoniae]	CP022997.1/0.0/CP022997.1 Klebsiella pneumoniae strain 721005, complete genome	sp|A8A2Q7|DNLJ_ECOHS/0.0e+00/DNA ligase OS=Escherichia coli O9:H4 (strain HS) GN=ligA PE=3 SV=1	ror:RORB6_00700/0.0e+00/ligA; NAD-dependent DNA ligase LigA; K01972 DNA ligase (NAD+) [EC:6.5.1.2]	At2g43750/2.9e-90/[E] KOG1252 Cystathionine beta-synthase and related enzymes	Unigene904_All/8.4e-142/NAD-dependent DNA ligase adenylation domain	NA
Unigene745_All	6931	136.63	150.65	0.140926380378555	0.0316576953191489	*	0.01316736	WP_002915977.1/0.0e+00/MULTISPECIES: bifunctional 2-acylglycerophosphoethanolamine acyltransferase/acyl-ACP synthetase [Enterobacteriaceae] >YP_005228609.1 bifunctional acyl-[acyl carrier protein] synthetase/2-acylglycerophosphoethanolamine acyltransferase [Klebsiella pneumoniae subsp. pneumoniae HS11286] >A6TDH2.1 RecName: Full=Bifunctional protein Aas; Includes: RecName: Full=2-acylglycerophosp…	CP022997.1/0.0/CP022997.1 Klebsiella pneumoniae strain 721005, complete genome	sp|B5BFH6|AAS_SALPK/0.0e+00/Bifunctional protein Aas OS=Salmonella paratyphi A (strain AKU_12601) GN=aas PE=3 SV=1	ror:RORB6_23340/0.0e+00/bifunctional acyl-[acyl carrier protein] synthetase/2-acylglycerophosphoethanolamine acyltransferase; K05939 acyl-[acyl-carrier-protein]-phospholipid O-acyltransferase / long-chain-fatty-acid--[acyl-carrier-protein] ligase [EC:2.3.1.40 6.2.1.20]	At1g04420/1.2e-73/[C] KOG1575 Voltage-gated shaker-like K+ channel, subunit beta/KCNAB	Unigene745_All/8.7e-69/AMP-binding enzyme	biological_process:GO:0008654//phospholipid biosynthetic process;GO:0006631//fatty acid metabolic process;cellular_component:GO:0016021//integral component of membrane;GO:0005886//plasma membrane;molecular_function:GO:0008922//long-chain fatty acid [acyl-carrier-protein] ligase activity;GO:0008779//acyl-[acyl-carrier-protein]-phospholipid O-acyltransferase activity;GO:0016746//transferase activit…
Unigene1444_All	11610	170.45	187.47	0.137311146455651	0.00134837406654344	*	0.000430366	WP_004200291.1/0.0e+00/MULTISPECIES: C4-dicarboxylic acid transporter DauA [Enterobacteriaceae] >YP_005227538.1 putative sulfate transporter [Klebsiella pneumoniae subsp. pneumoniae HS11286] >BAH63968.1 putative sulphate transporter [Klebsiella pneumoniae subsp. pneumoniae NTUH-K2044] >AEJ98731.1 putative transporter [Klebsiella pneumoniae KCTC 2242] >AEW61936.1 putative sulfate transporter [Kleb…	CP022997.1/0.0/CP022997.1 Klebsiella pneumoniae strain 721005, complete genome	sp|P0AFR3|DAUA_ECO57/3.6e-288/C4-dicarboxylic acid transporter DauA OS=Escherichia coli O157:H7 GN=dauA PE=3 SV=2	kpb:FH42_07315/9.5e-311/transporter; K03321 sulfate permease, SulP family	At2g47020/7.8e-81/[J] KOG2726 Mitochondrial polypeptide chain release factor	Unigene1444_All/2.6e-76/Sulfate permease family	cellular_component:GO:0016021//integral component of membrane;molecular_function:GO:0008271//secondary active sulfate transmembrane transporter activity;
Unigene1103_All	2747	221.08	242.78	0.135081060892374	0.132678665467626	*	0.0652826	NA	CP022997.1/0.0/CP022997.1 Klebsiella pneumoniae strain 721005, complete genome	sp|P77376|YDGJ_ECOLI/2.1e-93/Uncharacterized oxidoreductase YdgJ OS=Escherichia coli (strain K12) GN=ydgJ PE=3 SV=2	kps:KPNJ2_03054/5.9e-246/NADH-dependent dehydrogenase	7295964/1.7e-10/[GQ] KOG2741 Dimeric dihydrodiol dehydrogenase	Unigene1103_All/5.1e-25/Oxidoreductase family, NAD-binding Rossmann fold	NA
Unigene66_All	12291	823.44	902.78	0.132710925989104	8.09752405940594e-14	*	1.447522e-14	WP_077264829.1/0.0e+00/leucine--tRNA ligase [Klebsiella pneumoniae]	CP022997.1/0.0/CP022997.1 Klebsiella pneumoniae strain 721005, complete genome	sp|A8AJG0|SYL_CITK8/0.0e+00/Leucine--tRNA ligase OS=Citrobacter koseri (strain ATCC BAA-895 / CDC 4225-83 / SGSC4696) GN=leuS PE=3 SV=2	ecos:EC958_0761/0.0e+00/leuS; leucyl-tRNA synthetase; K01869 leucyl-tRNA synthetase [EC:6.1.1.4]	At4g04350/3.7e-182/[J] KOG0435 Leucyl-tRNA synthetase	Unigene66_All/9.2e-77/Leucyl-tRNA synthetase, Domain 2	NA
Unigene58_All	2024	6.51	7.13	0.131244533278253	0.873314655172414	*	0.80685	WP_004142122.1/4.9e-245/MULTISPECIES: acyl-CoA thioesterase [Enterobacterales] >ABR76227.1 putative pectinesterase [Klebsiella pneumoniae subsp. pneumoniae MGH 78578] >EEW42538.1 Pectinesterase [Klebsiella pneumoniae subsp. rhinoscleromatis ATCC 13884] >EGF61995.1 pectinesterase B [Klebsiella sp. MS 92-3] >AEJ97268.1 acyl-CoA thioesterase [Klebsiella pneumoniae KCTC 2242] >EHL93370.1 hypothetical…	CP022997.1/0.0/CP022997.1 Klebsiella pneumoniae strain 721005, complete genome	sp|Q47474|PMEB_DICD3/1.5e-101/Pectinesterase B OS=Dickeya dadantii (strain 3937) GN=pemB PE=1 SV=2	eae:EAE_14400/1.2e-230/acyl-CoA thioesterase; K01051 pectinesterase [EC:3.1.1.11]	At5g64640/5.3e-09/[M] LSE0024 A Pectinesterase	Unigene58_All/2.4e-15/Pectinesterase	biological_process:GO:0045490//pectin catabolic process;GO:0042545//cell wall modification;cellular_component:GO:0005618//cell wall;molecular_function:GO:0045330//aspartyl esterase activity;GO:0030599//pectinesterase activity;
Unigene604_All	837	11.98	13.12	0.131139811829298	0.909901190176322	*	0.852462	WP_048978395.1/4.2e-65/4-carboxymuconolactone decarboxylase [Klebsiella pneumoniae] >OUI65173.1 4-carboxymuconolactone decarboxylase [Klebsiella pneumoniae] >OUY81555.1 4-carboxymuconolactone decarboxylase [Klebsiella pneumoniae] >OVX15948.1 4-carboxymuconolactone decarboxylase [Klebsiella pneumoniae] >OYJ90384.1 4-carboxymuconolactone decarboxylase [Klebsiella pneumoniae subsp. pneumoniae]	CP022997.1/0.0/CP022997.1 Klebsiella pneumoniae strain 721005, complete genome	sp|P29911|YNQ5_PARDE/1.7e-14/Uncharacterized 13.8 kDa protein in nqo9-nqo10 intergenic region OS=Paracoccus denitrificans PE=4 SV=1	kph:KPNIH24_00460/8.0e-61/4-carboxymuconolactone decarboxylase; K01607 4-carboxymuconolactone decarboxylase [EC:4.1.1.44]	7302779/4.1e-08/[F] KOG4419 5' nucleotidase	Unigene604_All/1.2e-22/Carboxymuconolactone decarboxylase family	molecular_function:GO:0016829//lyase activity;GO:0047575//4-carboxymuconolactone decarboxylase activity;GO:0051920//peroxiredoxin activity;
Unigene608_All	2341	222.57	243.72	0.130965499185059	0.192832538633819	*	0.1015926	EJK88925.1/2.2e-289/ketol-acid reductoisomerase [Klebsiella pneumoniae subsp. pneumoniae DSM 30104] >AHM82044.1 Ketol-acid reductoisomerase [Klebsiella pneumoniae 30684/NJST258_2] >AHM87713.1 Ketol-acid reductoisomerase [Klebsiella pneumoniae 30660/NJST258_1] >CDQ52500.1 ilvC [Klebsiella pneumoniae] >KXA28421.1 ketol-acid reductoisomerase [Klebsiella pneumoniae]	CP022997.1/0.0/CP022997.1 Klebsiella pneumoniae strain 721005, complete genome	sp|Q1R4G3|ILVC_ECOUT/6.4e-277/Ketol-acid reductoisomerase (NADP(+)) OS=Escherichia coli (strain UTI89 / UPEC) GN=ilvC PE=3 SV=2	ecos:EC958_4238/1.3e-278/ilvC; ketol-acid reductoisomerase; K00053 ketol-acid reductoisomerase [EC:1.1.1.86]	Hs5453902/7.7e-12/[O] KOG3258 Parvulin-like peptidyl-prolyl cis-trans isomerase	Unigene608_All/9e-59/Acetohydroxy acid isomeroreductase, NADPH-binding domain	molecular_function:GO:0016853//isomerase activity;
Unigene254_All	2978	7.31	7.98	0.126517340269909	0.820836808510638	*	0.751102	AHM81143.1/3.2e-160/Usher protein cooc [Klebsiella pneumoniae 30684/NJST258_2] >AHM86817.1 Usher protein cooc [Klebsiella pneumoniae 30660/NJST258_1]	CP022997.1/0.0/CP022997.1 Klebsiella pneumoniae strain 721005, complete genome	sp|P77802|ECPC_ECOLI/5.1e-146/Probable outer membrane usher protein EcpC OS=Escherichia coli (strain K12) GN=ecpC PE=1 SV=1	kpa:KPNJ1_04411/4.9e-161/Usher protein cooc; K21966 Mat/Ecp fimbriae outer membrane usher protein	NA	Unigene254_All/0.0036/Pili and flagellar-assembly chaperone, PapD N-terminal domain	NA
Unigene292_All	3042	484.56	528.79	0.126019577651761	0.0182031448888889	*	0.00724904	WP_002888734.1/0.0e+00/MULTISPECIES: DUF3300 domain-containing protein [Klebsiella] >YP_005225143.1 hypothetical protein KPHS_08430 [Klebsiella pneumoniae subsp. pneumoniae HS11286] >AEW59541.1 hypothetical protein KPHS_08430 [Klebsiella pneumoniae subsp. pneumoniae HS11286] >EJJ33438.1 hypothetical protein KPNIH4_26471 [Klebsiella pneumoniae subsp. pneumoniae KPNIH4] >EJJ40182.1 hypothetical pro…	CP022997.1/0.0/CP022997.1 Klebsiella pneumoniae strain 721005, complete genome	sp|P36682|YACH_ECOLI/1.4e-151/Uncharacterized protein YacH OS=Escherichia coli (strain K12) GN=yacH PE=4 SV=2	kpb:FH42_21435/0.0e+00/membrane protein	NA	Unigene292_All/7.5e-87/Protein of unknown function (DUF3300)	NA
CL34.Contig2_All	5373	3.38	3.68	0.122682519774829	0.761160728824688	*	0.683922	WP_004147502.1/0.0e+00/MULTISPECIES: choline dehydrogenase [Enterobacteriaceae] >BAH62281.1 choline dehydrogenase [Klebsiella pneumoniae subsp. pneumoniae NTUH-K2044] >EJK91673.1 choline dehydrogenase [Klebsiella pneumoniae subsp. pneumoniae DSM 30104] >AHM80825.1 Choline dehydrogenase [Klebsiella pneumoniae 30684/NJST258_2] >AHM86407.1 Choline dehydrogenase [Klebsiella pneumoniae 30660/NJST258_1…	CP022997.1/0.0/CP022997.1 Klebsiella pneumoniae strain 721005, complete genome	sp|A7MFA8|BETA_CROS8/4.0e-298/Oxygen-dependent choline dehydrogenase OS=Cronobacter sakazakii (strain ATCC BAA-894) GN=betA PE=3 SV=1	eec:EcWSU1_01153/0.0e+00/betA; Choline dehydrogenase; K00108 choline dehydrogenase [EC:1.1.99.1]	Hs4502047/1.2e-137/[C] KOG2450 Aldehyde dehydrogenase	CL34.Contig2_All/9.9e-87/GMC oxidoreductase	NA
Unigene1492_All	2048	1517.86	1642.45	0.113810722483082	0.00193448059459459	*	0.000633414	WP_087826911.1/5.1e-197/3-deoxy-7-phosphoheptulonate synthase [Klebsiella quasipneumoniae] >OVV03664.1 3-deoxy-7-phosphoheptulonate synthase [Klebsiella quasipneumoniae subsp. quasipneumoniae]	CP022997.1/0.0/CP022997.1 Klebsiella pneumoniae strain 721005, complete genome	sp|P44303|AROG_HAEIN/3.9e-137/Phospho-2-dehydro-3-deoxyheptonate aldolase OS=Haemophilus influenzae (strain ATCC 51907 / DSM 11121 / KW20 / Rd) GN=aroG PE=3 SV=1	enx:NI40_006165/2.9e-189/phospho-2-dehydro-3-deoxyheptonate aldolase; K01626 3-deoxy-7-phosphoheptulonate synthase [EC:2.5.1.54]	Hs4505753/1.4e-81/[G] KOG0235 Phosphoglycerate mutase	Unigene1492_All/2.4e-111/DAHP synthetase I family	biological_process:GO:0009423//chorismate biosynthetic process;GO:0009073//aromatic amino acid family biosynthetic process;molecular_function:GO:0003849//3-deoxy-7-phosphoheptulonate synthase activity;
Unigene753_All	5426	228.34	246.86	0.11250947887374	0.0576467687165775	*	0.0254394	WP_023342612.1/0.0e+00/biosynthetic arginine decarboxylase [Klebsiella pneumoniae] >ESN56024.1 biosynthetic arginine decarboxylase [Klebsiella pneumoniae MGH 18] >KDH35426.1 biosynthetic arginine decarboxylase [Klebsiella pneumoniae BIDMC 69] >KDH52031.1 biosynthetic arginine decarboxylase [Klebsiella pneumoniae BWH 48] >KDL35097.1 biosynthetic arginine decarboxylase [Klebsiella pneumoniae MGH 60…	CP022997.1/0.0/CP022997.1 Klebsiella pneumoniae strain 721005, complete genome	sp|Q83Q93|SPEA_SHIFL/0.0e+00/Biosynthetic arginine decarboxylase OS=Shigella flexneri GN=speA PE=3 SV=2	ebf:D782_0761/0.0e+00/arginine decarboxylase; K01585 arginine decarboxylase [EC:4.1.1.19]	Hs5174529/2.4e-117/[H] KOG1506 S-adenosylmethionine synthetase	Unigene753_All/8.5e-71/Pyridoxal-dependent decarboxylase, pyridoxal binding domain	biological_process:GO:0008295//spermidine biosynthetic process;GO:0009446//putrescine biosynthetic process;GO:0006527//arginine catabolic process;molecular_function:GO:0046872//metal ion binding;GO:0008792//arginine decarboxylase activity;
Unigene610_All	1429	53.40	57.54	0.107725479164371	0.723791394719025	*	0.630702	AHM79854.1/5.9e-144/Short-chain type dehydrogenase/reductase [Klebsiella pneumoniae 30684/NJST258_2] >AHM85482.1 Short-chain type dehydrogenase/reductase [Klebsiella pneumoniae 30660/NJST258_1]	CP022997.1/0.0/CP022997.1 Klebsiella pneumoniae strain 721005, complete genome	sp|P39334|BDCR_ECOLI/2.1e-52/HTH-type transcriptional repressor BdcR OS=Escherichia coli (strain K12) GN=bdcR PE=1 SV=2	kpa:KPNJ1_03076/8.9e-145/Short-chain type dehydrogenase/reductase	At3g03980/5.4e-32/[R] KOG0725 Reductases with broad range of substrate specificities	Unigene610_All/2.8e-50/Enoyl-(Acyl carrier protein) reductase	molecular_function:GO:0004316//3-oxoacyl-[acyl-carrier-protein] reductase (NADPH) activity;GO:0102131//3-oxo-glutaryl-[acp] methyl ester reductase activity;GO:0102132//3-oxo-pimeloyl-[acp] methyl ester reductase activity;
CL54.Contig2_All	2359	472.68	508.70	0.105951271414792	0.113637642857143	*	0.0553774	NA	CP022997.1/0.0/CP022997.1 Klebsiella pneumoniae strain 721005, complete genome	sp|B7LMB2|MQO_ESCF3/2.8e-240/Probable malate:quinone oxidoreductase OS=Escherichia fergusonii (strain ATCC 35469 / DSM 13698 / CDC 0568-73) GN=mqo PE=3 SV=1	kpz:KPNIH27_17655/0.0e+00/malate:quinone oxidoreductase; K00116 malate dehydrogenase (quinone) [EC:1.1.5.4]	NA	CL54.Contig2_All/2.7e-230/Malate:quinone oxidoreductase (Mqo)	NA
Unigene1437_All	7017	23.76	25.46	0.0996975831005922	0.603277780320366	*	0.466606	WP_004152413.1/0.0e+00/MULTISPECIES: ABC transporter ATP-binding protein/permease [Klebsiella] >YP_005224894.1 putative multidrug ABC transporter ATPase and permease [Klebsiella pneumoniae subsp. pneumoniae HS11286] >AEW59292.1 putative ABC-type multidrug transport system ATPase and permease component [Klebsiella pneumoniae subsp. pneumoniae HS11286] >EJJ33342.1 putative ABC-type multidrug transp…	CP022997.1/0.0/CP022997.1 Klebsiella pneumoniae strain 721005, complete genome	sp|P37624|RBBA_ECOLI/0.0e+00/Ribosome-associated ATPase OS=Escherichia coli (strain K12) GN=rbbA PE=1 SV=3	kpc:KPNIH10_03045/0.0e+00/multidrug ABC transporter ATP-binding protein; K13926 ribosome-dependent ATPase	At2g41700/3.3e-34/[IR] KOG0059 Lipid exporter ABCA1 and related proteins, ABC superfamily	Unigene1437_All/2.2e-54/ABC transporter	biological_process:GO:0006810//transport;cellular_component:GO:0016021//integral component of membrane;molecular_function:GO:0005524//ATP binding;GO:0016887//ATPase activity;
Unigene1470_All	4573	527.65	565.09	0.0988993785183294	0.016769402690583	*	0.00661872	WP_004176050.1/0.0e+00/MULTISPECIES: catalase-peroxidase [Enterobacteriaceae] >YP_005227075.1 putative catalase (hydroperoxidase I) [Klebsiella pneumoniae subsp. pneumoniae HS11286] >A6T9H9.1 RecName: Full=Catalase-peroxidase; Short=CP; AltName: Full=Peroxidase/catalase; Flags: Precursor >ABR77250.1 putative catalase (hydroperoxidase I) [Klebsiella pneumoniae subsp. pneumoniae MGH 78578] >AEJ9829…	CP022997.1/0.0/CP022997.1 Klebsiella pneumoniae strain 721005, complete genome	sp|A9MI19|KATG_SALAR/0.0e+00/Catalase-peroxidase OS=Salmonella arizonae (strain ATCC BAA-731 / CDC346-86 / RSK2980) GN=katG PE=3 SV=1	ron:TE10_14035/0.0e+00/peroxidase; K03782 catalase-peroxidase [EC:1.11.1.21]	Hs21918872/4.4e-35/[R] KOG2383 Predicted ATPase	Unigene1470_All/7e-84/Peroxidase	biological_process:GO:0006979//response to oxidative stress;GO:0042744//hydrogen peroxide catabolic process;molecular_function:GO:0046872//metal ion binding;GO:0020037//heme binding;GO:0004096//catalase activity;GO:0004601//peroxidase activity;
Unigene627_All	6898	55.88	59.59	0.0927382267041729	0.456553939929329	*	0.304908	WP_094310944.1/0.0e+00/1-deoxy-D-xylulose-5-phosphate synthase [Klebsiella pneumoniae] >OYJ14772.1 1-deoxy-D-xylulose-5-phosphate synthase [Klebsiella pneumoniae subsp. pneumoniae]	CP022997.1/0.0/CP022997.1 Klebsiella pneumoniae strain 721005, complete genome	sp|A1A890|DXS_ECOK1/0.0e+00/1-deoxy-D-xylulose-5-phosphate synthase OS=Escherichia coli O1:K1 / APEC GN=dxs PE=3 SV=1	ror:RORB6_13360/0.0e+00/1-deoxy-D-xylulose-5-phosphate synthase; K01662 1-deoxy-D-xylulose-5-phosphate synthase [EC:2.2.1.7]	At4g15560/1.3e-144/[G] KOG0523 Transketolase	Unigene627_All/3.5e-116/1-deoxy-D-xylulose-5-phosphate synthase	NA
Unigene1441_All	7308	174.83	186.25	0.0912876598574565	0.132714643113772	*	0.0653786	WP_002895741.1/0.0e+00/MULTISPECIES: ABC transporter ATP-binding protein [Enterobacterales] >EGF61222.1 ABC transporter, ATP-binding protein [Klebsiella sp. MS 92-3] >EJJ39088.1 putative ABC-type transport system ATP-binding component [Klebsiella pneumoniae subsp. pneumoniae KPNIH4] >EJJ46428.1 putative ABC-type transport system ATP-binding component [Klebsiella pneumoniae subsp. pneumoniae KPNIH…	CP022997.1/0.0/CP022997.1 Klebsiella pneumoniae strain 721005, complete genome	sp|P0A9U1|YBHF_ECOLI/1.7e-291/Uncharacterized ABC transporter ATP-binding protein YbhF OS=Escherichia coli (strain K12) GN=ybhF PE=1 SV=1	enf:AKI40_2243/2.6e-296/ABC-type multidrug transport system, ATPase component; K01990 ABC-2 type transport system ATP-binding protein	7295524/2.6e-34/[IR] KOG0059 Lipid exporter ABCA1 and related proteins, ABC superfamily	Unigene1441_All/3e-56/ABC transporter	molecular_function:GO:0005524//ATP binding;GO:0016887//ATPase activity;
Unigene1364_All	3604	2.89	3.07	0.0871691628695004	0.936676419676214	*	0.887494	SBL74240.1/0.0e+00/transcription-repair coupling factor [Klebsiella oxytoca]	CP022997.1/0.0/CP022997.1 Klebsiella pneumoniae strain 721005, complete genome	sp|P30958|MFD_ECOLI/0.0e+00/Transcription-repair-coupling factor OS=Escherichia coli (strain K12) GN=mfd PE=1 SV=2	koc:AB185_24725/0.0e+00/transcription-repair coupling factor; K03723 transcription-repair coupling factor (superfamily II helicase) [EC:3.6.4.-]	At3g02060/1.0e-108/[A] KOG0344 ATP-dependent RNA helicase	Unigene1364_All/3.5e-31/TRCF domain	NA
Unigene1003_All	1238	570.28	605.53	0.0865280001016153	0.401653734939759	*	0.255684	ABR75781.1/3.5e-145/pyrroline-5-carboxylate reductase [Klebsiella pneumoniae subsp. pneumoniae MGH 78578] >EEW41409.1 pyrroline-5-carboxylate reductase [Klebsiella pneumoniae subsp. rhinoscleromatis ATCC 13884] >CCM93015.1 Pyrroline-5-carboxylate reductase [Klebsiella pneumoniae subsp. pneumoniae ST512-K30BO] >EOR15206.1 pyrroline-5-carboxylate reductase [Klebsiella pneumoniae UHKPC23] >EOZ12073.…	CP022997.1/0.0/CP022997.1 Klebsiella pneumoniae strain 721005, complete genome	sp|P0A9L9|P5CR_SHIFL/5.4e-134/Pyrroline-5-carboxylate reductase OS=Shigella flexneri GN=proC PE=3 SV=1	kpi:D364_01675/5.4e-146/pyrroline-5-carboxylate reductase; K00286 pyrroline-5-carboxylate reductase [EC:1.5.1.2]	At5g14800/1.3e-50/[E] KOG3124 Pyrroline-5-carboxylate reductase	Unigene1003_All/2e-38/Pyrroline-5-carboxylate reductase dimerisation	NA
Unigene1665_All	2189	12.36	13.12	0.0860889767137092	0.883858776290631	*	0.818156	WP_062955019.1/3.0e-163/hypothetical protein [Klebsiella pneumoniae] >OHY27988.1 hypothetical protein BLJ30_05720 [Klebsiella pneumoniae] >OIK34094.1 hypothetical protein BLJ97_06065 [Klebsiella pneumoniae] >OXM94792.1 hypothetical protein CGQ20_05070 [Klebsiella pneumoniae] >OXM98236.1 hypothetical protein CGQ21_05425 [Klebsiella pneumoniae] >OZI96346.1 hypothetical protein CEP06_26650 [Klebsiel…	CP022997.1/0.0/CP022997.1 Klebsiella pneumoniae strain 721005, complete genome	sp|P76278|YEBZ_ECOLI/1.7e-77/Inner membrane protein YebZ OS=Escherichia coli (strain K12) GN=yebZ PE=1 SV=1	koe:A225_3653/9.9e-127/Copper resistance protein D; K07245 copper resistance protein D	NA	Unigene1665_All/2.8e-19/Copper resistance protein D	biological_process:GO:0006825//copper ion transport;cellular_component:GO:0016021//integral component of membrane;
Unigene1699_All	3647	514.24	545.18	0.0842908035309301	0.0962523388324873	*	0.0447474	WP_013213986.1/5.1e-184/MULTISPECIES: IS1182 family transposase [Gammaproteobacteria] >YP_003754011.1 putative ISKpn6-like transposase (plasmid) [Klebsiella pneumoniae] >YP_005229653.1 putative transposase (plasmid) [Klebsiella pneumoniae subsp. pneumoniae HS11286] >YP_007688775.1 putative transposase (plasmid) [Klebsiella pneumoniae] >YP_008532706.1 TnpA (plasmid) [Pseudomonas aeruginosa] >YP_00…	CP017086.1/0.0/CP017086.1 Proteus mirabilis strain T18 plasmid pT18, complete sequence	sp|Q9F663|BLKPC_KLEPN/1.0e-164/Carbapenem-hydrolyzing beta-lactamase KPC OS=Klebsiella pneumoniae GN=bla PE=1 SV=2	panp:PSNIH2_19905/4.9e-163/beta-lactamase; K18768 beta-lactamase class A KPC [EC:3.5.2.6]	NA	Unigene1699_All/1.4e-16/Transposase DDE domain	biological_process:GO:0046677//response to antibiotic;GO:0030655//beta-lactam antibiotic catabolic process;molecular_function:GO:0008800//beta-lactamase activity;
Unigene36_All	5397	918.84	973.99	0.0840932970242451	0.00278592830687831	*	0.00093193	WP_083053129.1/0.0e+00/oligopeptidase A [Klebsiella pneumoniae] >OQZ80770.1 oligopeptidase A [Klebsiella pneumoniae subsp. pneumoniae]	CP022997.1/0.0/CP022997.1 Klebsiella pneumoniae strain 721005, complete genome	sp|P27237|OPDA_SALTY/0.0e+00/Oligopeptidase A OS=Salmonella typhimurium (strain LT2 / SGSC1412 / ATCC 700720) GN=prlC PE=1 SV=1	eec:EcWSU1_04302/0.0e+00/prlC; Oligopeptidase A; K01414 oligopeptidase A [EC:3.4.24.70]	At5g65620/1.0e-147/[O] KOG2089 Metalloendopeptidase family - saccharolysin & thimet oligopeptidase	Unigene36_All/1.3e-175/Peptidase family M3	NA
Unigene183_All	7149	345.95	366.63	0.0837613003435967	0.0446475607438016	*	0.01912338	WP_081541255.1/7.8e-253/3-carboxy-cis,cis-muconate cycloisomerase [Klebsiella pneumoniae] >SJN03286.1 3-carboxy-cis,cis-muconate cycloisomerase [Klebsiella pneumoniae] >SKC28722.1 3-carboxy-cis,cis-muconate cycloisomerase [Klebsiella pneumoniae]	CP003200.1/0.0/CP003200.1 Klebsiella pneumoniae subsp. pneumoniae HS11286, complete genome	sp|Q43935|CATF_ACIAD/5.0e-155/Beta-ketoadipyl-CoA thiolase OS=Acinetobacter baylyi (strain ATCC 33305 / BD413 / ADP1) GN=catF PE=3 SV=1	ear:CCG30255/2.0e-216/3-carboxy-cis,cis-muconate cycloisomerase (EC 5.5.1.2); K01857 3-carboxy-cis,cis-muconate cycloisomerase [EC:5.5.1.2]	SPBC8E4.05c/5.3e-88/[F] KOG2700 Adenylosuccinate lyase	Unigene183_All/3.6e-53/Lyase	NA
Unigene304_All	1045	5.89	6.23	0.0809645291935413	0.950642725642558	*	0.938304	WP_004143800.1/4.7e-167/MULTISPECIES: LysR family transcriptional regulator [Enterobacterales] >YP_005227228.1 putative transcriptional regulator (LysR family) [Klebsiella pneumoniae subsp. pneumoniae HS11286] >ABR77381.1 putative transcriptional regulator (LysR familiy) [Klebsiella pneumoniae subsp. pneumoniae MGH 78578] >BAH63658.1 putative LysR-family transcriptional regulator [Klebsiella pneu…	CP022997.1/0.0/CP022997.1 Klebsiella pneumoniae strain 721005, complete genome	sp|P77171|YDCI_ECOLI/1.3e-144/Uncharacterized HTH-type transcriptional regulator YdcI OS=Escherichia coli (strain K12) GN=ydcI PE=4 SV=2	kpa:KPNJ1_02521/7.2e-168/Transcriptional regulator, LysR family protein	NA	Unigene304_All/2.3e-34/LysR substrate binding domain	biological_process:GO:0006351//transcription, DNA-templated;molecular_function:GO:0003677//DNA binding;GO:0003700//DNA binding transcription factor activity;
Unigene317_All	2463	2.31	2.44	0.0789882961468287	0.950074838709677	*	0.938304	WP_002901781.1/7.9e-221/MULTISPECIES: lipopolysaccharide assembly protein LapB [Enterobacterales] >EGF63553.1 tetratricopeptide repeat protein [Klebsiella sp. MS 92-3] >AEJ97814.1 tetratricopeptide repeat protein [Klebsiella pneumoniae KCTC 2242] >EHL91293.1 hypothetical protein HMPREF1024_03490 [Klebsiella sp. 4_1_44FAA] >EJJ36776.1 tetratricopeptide repeat protein [Klebsiella pneumoniae subsp. …	CP022997.1/0.0/CP022997.1 Klebsiella pneumoniae strain 721005, complete genome	sp|P0AB58|LAPB_ECOLI/1.2e-193/Lipopolysaccharide assembly protein B OS=Escherichia coli (strain K12) GN=lapB PE=1 SV=1	kpg:KPNIH32_11220/1.2e-221/tetratricopeptide repeat protein; K19804 lipopolysaccharide assembly protein B	Hs7662302/2.3e-06/[T] LSE2938 H Tumor necrosis factor receptor (TRAF)-interacting protein TANK	Unigene317_All/1.9e-15/Tetratricopeptide repeat	biological_process:GO:0008653//lipopolysaccharide metabolic process;GO:0046890//regulation of lipid biosynthetic process;cellular_component:GO:0016021//integral component of membrane;GO:0031235//intrinsic component of the cytoplasmic side of the plasma membrane;molecular_function:GO:0005506//iron ion binding;
Unigene1074_All	3262	55.92	58.98	0.0768614616863003	0.669737458677686	*	0.573722	EJK90985.1/2.9e-178/acyl carrier protein S-malonyltransferase [Klebsiella pneumoniae subsp. pneumoniae DSM 30104]	CP022997.1/0.0/CP022997.1 Klebsiella pneumoniae strain 721005, complete genome	sp|P52684|MAUR_KLEPN/2.1e-169/Malonate utilization transcriptional regulator OS=Klebsiella pneumoniae GN=mauR PE=4 SV=1	kvd:KR75_20155/3.4e-155/malonate decarboxylase subunit epsilon; K13935 malonate decarboxylase epsilon subunit [EC:2.3.1.39]	At2g30200/5.5e-16/[I] KOG2926 Malonyl-CoA:ACP transacylase	Unigene1074_All/8.9e-21/Acyl transferase domain	biological_process:GO:0006351//transcription, DNA-templated;molecular_function:GO:0003677//DNA binding;GO:0003700//DNA binding transcription factor activity;
Unigene241_All	2235	2.56	2.70	0.0768155970508309	0.948941097852029	*	0.938304	AHM80499.1/1.9e-269/6-phospho-beta-glucosidase [Klebsiella pneumoniae 30684/NJST258_2] >AHM86137.1 6-phospho-beta-glucosidase [Klebsiella pneumoniae 30660/NJST258_1]	CP022997.1/0.0/CP022997.1 Klebsiella pneumoniae strain 721005, complete genome	sp|P42973|BGLA_BACSU/8.4e-85/Aryl-phospho-beta-D-glucosidase BglA OS=Bacillus subtilis (strain 168) GN=bglA PE=1 SV=1	kpy:KPNIH31_08525/1.5e-268/6-phospho-beta-glucosidase; K01223 6-phospho-beta-glucosidase [EC:3.2.1.86]	At2g44460/2.0e-49/[G] KOG0626 Beta-glucosidase, lactase phlorizinhydrolase, and related proteins	Unigene241_All/2.9e-110/Glycosyl hydrolase family 1	biological_process:GO:0005975//carbohydrate metabolic process;molecular_function:GO:0004553//hydrolase activity, hydrolyzing O-glycosyl compounds;GO:0016787//hydrolase activity;
Unigene464_All	1750	3.33	3.51	0.0759488532332984	0.949507629850746	*	0.938304	WP_002895863.1/1.1e-208/MULTISPECIES: anion transporter [Enterobacterales] >YP_005225980.1 putative transport protein [Klebsiella pneumoniae subsp. pneumoniae HS11286] >ABR76282.1 putative transport protein [Klebsiella pneumoniae subsp. pneumoniae MGH 78578] >BAH62539.1 putative transport protein [Klebsiella pneumoniae subsp. pneumoniae NTUH-K2044] >EGF61631.1 citrate transporter [Klebsiella sp. …	CP022997.1/0.0/CP022997.1 Klebsiella pneumoniae strain 721005, complete genome	sp|P75788|YBIR_ECOLI/1.0e-165/Inner membrane protein YbiR OS=Escherichia coli (strain K12) GN=ybiR PE=1 SV=1	kqu:AVR78_12960/6.1e-204/anion transporter	Hs4557811/8.3e-11/[P] KOG2639 Sodium sulfate symporter and related arsenite permeases	Unigene464_All/5e-25/Citrate transporter	biological_process:GO:0055085//transmembrane transport;cellular_component:GO:0016021//integral component of membrane;
Unigene98_All	3035	482.01	507.56	0.0745152995697623	0.225812763754045	*	0.1234976	WP_040221766.1/1.1e-261/glutathione-disulfide reductase [Klebsiella pneumoniae]	CP022997.1/0.0/CP022997.1 Klebsiella pneumoniae strain 721005, complete genome	sp|P06715|GSHR_ECOLI/1.1e-247/Glutathione reductase OS=Escherichia coli (strain K12) GN=gor PE=1 SV=1	kpj:N559_0288/7.0e-264/glutathione-disulfide reductase; K00383 glutathione reductase (NADPH) [EC:1.8.1.7]	CE17558/6.5e-136/[Q] KOG0405 Pyridine nucleotide-disulphide oxidoreductase	Unigene98_All/3.7e-68/Pyridine nucleotide-disulphide oxidoreductase	NA
Unigene742_All	5997	71.16	74.92	0.0742843889758858	0.559933501259446	*	0.39344	WP_085956502.1/0.0e+00/carboxypeptidase/penicillin-binding protein 1A [Klebsiella pneumoniae] >OWV51435.1 carboxypeptidase/penicillin-binding protein 1A [Klebsiella pneumoniae] >OXU79387.1 carboxypeptidase/penicillin-binding protein 1A [Klebsiella pneumoniae subsp. pneumoniae] >OYF42936.1 carboxypeptidase/penicillin-binding protein 1A [Klebsiella pneumoniae subsp. pneumoniae] >OYF58314.1 carboxyp…	CP022997.1/0.0/CP022997.1 Klebsiella pneumoniae strain 721005, complete genome	sp|P02918|PBPA_ECOLI/0.0e+00/Penicillin-binding protein 1A OS=Escherichia coli (strain K12) GN=mrcA PE=1 SV=1	eae:EAE_05195/0.0e+00/mrcA; penicillin-binding protein 1a; K05366 penicillin-binding protein 1A [EC:2.4.1.129 3.4.16.4]	Hs7657403/3.0e-07/[L] KOG3041 Nucleoside diphosphate-sugar hydrolase of the MutT (NUDIX) family	Unigene742_All/2e-65/Transglycosylase	NA
Unigene374_All	5056	3.29	3.46	0.072684453901483	0.927796263256394	*	0.877438	PBD33656.1/0.0e+00/hypothetical protein CK244_04160 [Klebsiella pneumoniae]	CP022997.1/0.0/CP022997.1 Klebsiella pneumoniae strain 721005, complete genome	sp|P76585|YPHG_ECOLI/0.0e+00/Uncharacterized protein YphG OS=Escherichia coli (strain K12) GN=yphG PE=4 SV=2	kqv:B8P98_07050/0.0e+00/DUF5107 domain-containing protein	At5g16150/2.0e-57/[R] KOG0254 Predicted transporter (major facilitator superfamily)	Unigene374_All/2.4e-65/Domain of unknown function (DUF5107)	molecular_function:GO:0016740//transferase activity;
CL14.Contig1_All	4897	12.47	13.11	0.0722062203920845	0.826463215206186	*	0.756738	ARR90322.1/0.0e+00/arsenical pump-driving ATPase (plasmid) [Klebsiella pneumoniae]	CP022692.1/0.0/CP022692.1 Klebsiella pneumoniae subsp. pneumoniae strain AUSMDU00008079 plasmid pAUSMDU8079-1, complete sequence	sp|O50593|ARSA_ACIMA/0.0e+00/Arsenical pump-driving ATPase OS=Acidiphilium multivorum (strain DSM 11245 / JCM 8867 / NBRC 100883 / AIU301) GN=arsA PE=3 SV=1	kpa:KPNJ1_05548/0.0e+00/Arsenical pump-driving ATPase; K01551 arsenite-transporting ATPase [EC:3.6.3.16]	YDL100c/4.4e-25/[P] KOG2825 Putative arsenite-translocating ATPase	CL14.Contig1_All/9.9e-132/Anion-transporting ATPase	biological_process:GO:0071722//detoxification of arsenic-containing substance;molecular_function:GO:0005524//ATP binding;GO:0015446//ATPase-coupled arsenite transmembrane transporter activity;
Unigene1079_All	2764	6.44	6.75	0.0678268138235761	0.938310653391413	*	0.889596	WP_071826832.1/4.6e-153/phosphate starvation protein PhoH [Klebsiella pneumoniae]	MF144193.1/0.0/MF144193.1 Klebsiella pneumoniae strain 205880 plasmid p205880-NR1, complete sequence	sp|P0A9K2|PHOH_ECO57/6.3e-90/Protein PhoH OS=Escherichia coli O157:H7 GN=phoH PE=3 SV=1	kpx:PMK1_b00065/4.6e-137/phoH; Phosphate starvation-inducible protein PsiH; K06217 phosphate starvation-inducible protein PhoH and related proteins	NA	Unigene1079_All/6.6e-76/PhoH-like protein	NA
Unigene1189_All	1257	10.26	10.74	0.0659632623783586	0.956628394833948	*	0.917686	OKB43551.1/1.4e-237/pullulanase [Klebsiella pneumoniae]	CP022997.1/0.0/CP022997.1 Klebsiella pneumoniae strain 721005, complete genome	sp|P07206|PULA_KLEPN/2.7e-221/Pullulanase OS=Klebsiella pneumoniae GN=pulA PE=1 SV=2	kpm:KPHS_08900/2.1e-238/pullulanase; K01200 pullulanase [EC:3.2.1.41]	At5g04360/1.5e-46/[G] KOG0470 1,4-alpha-glucan branching enzyme/starch branching enzyme II	Unigene1189_All/2.8e-19/Carbohydrate-binding module 48 (Isoamylase N-terminal domain)	NA
Unigene289_All	1355	378.12	395.22	0.0638117957686014	0.622089342403628	*	0.48556	WP_004221338.1/5.3e-102/hypothetical protein [Klebsiella pneumoniae] >CCM96787.1 hypothetical protein BN18_5069 [Klebsiella pneumoniae subsp. pneumoniae ST512-K30BO]	CP022997.1/0.0/CP022997.1 Klebsiella pneumoniae strain 721005, complete genome	sp|P76243|YEAO_ECOLI/7.7e-41/Uncharacterized protein YeaO OS=Escherichia coli (strain K12) GN=yeaO PE=4 SV=2	kvq:SP68_24720/1.5e-85/purine-nucleoside phosphorylase	NA	Unigene289_All/4.9e-31/Protein of unknown function, DUF488	NA
Unigene249_All	960	14.84	15.47	0.0599821048282325	0.964948166259169	*	0.93136	WP_002906464.1/1.4e-160/MULTISPECIES: methyl viologen resistance protein YddG [Enterobacteriaceae] >YP_005227138.1 hypothetical protein KPHS_28380 [Klebsiella pneumoniae subsp. pneumoniae HS11286] >ABR77299.1 putative transmembrane protein [Klebsiella pneumoniae subsp. pneumoniae MGH 78578] >EGF60971.1 putative membrane protein [Klebsiella sp. MS 92-3] >AEJ98350.1 aromatic amino acid exporter [Kl…	CP022882.1/0.0/CP022882.1 Klebsiella pneumoniae strain 911021, complete genome	sp|D0ZXP9|YDDG_SALT1/1.0e-127/Methyl viologen resistance protein YddG OS=Salmonella typhimurium (strain 14028s / SGSC 2262) GN=yddG PE=1 SV=1	kph:KPNIH24_14215/2.1e-161/aromatic amino acid exporter	NA	Unigene249_All/6.5e-13/EamA-like transporter family	cellular_component:GO:0016021//integral component of membrane;
Unigene60_All	4953	6.08	6.33	0.0581341759847559	0.920177774294671	*	0.86589	WP_083053131.1/0.0e+00/acetate--CoA ligase [Klebsiella pneumoniae] >OQZ77996.1 acetate--CoA ligase [Klebsiella pneumoniae subsp. pneumoniae]	CP022997.1/0.0/CP022997.1 Klebsiella pneumoniae strain 721005, complete genome	sp|A8G8G7|ACSA_SERP5/0.0e+00/Acetyl-coenzyme A synthetase OS=Serratia proteamaculans (strain 568) GN=acs PE=3 SV=1	ron:TE10_03995/0.0e+00/acetyl-CoA synthetase; K01895 acetyl-CoA synthetase [EC:6.2.1.1]	At5g36880/1.4e-207/[I] KOG1175 Acyl-CoA synthetase	Unigene60_All/1.3e-93/AMP-binding enzyme	biological_process:GO:0019427//acetyl-CoA biosynthetic process from acetate;GO:0006935//chemotaxis;molecular_function:GO:0046872//metal ion binding;GO:0003987//acetate-CoA ligase activity;GO:0005524//ATP binding;GO:0016208//AMP binding;
Unigene1094_All	1505	4.48	4.66	0.0568312225966761	0.965522819750149	*	0.957548	WP_002907552.1/4.8e-144/MULTISPECIES: protocatechuate 3,4-dioxygenase subunit beta [Enterobacteriaceae] >YP_005227226.1 protocatechuate 3,4-dioxygenase subunit beta [Klebsiella pneumoniae subsp. pneumoniae HS11286] >EGF63131.1 protocatechuate 3,4-dioxygenase, beta subunit [Klebsiella sp. MS 92-3] >AEW61624.1 protocatechuate 3,4-dioxygenase, beta subunit [Klebsiella pneumoniae subsp. pneumoniae HS…	CP022997.1/0.0/CP022997.1 Klebsiella pneumoniae strain 721005, complete genome	sp|P20372|PCXB_ACIAD/3.9e-94/Protocatechuate 3,4-dioxygenase beta chain OS=Acinetobacter baylyi (strain ATCC 33305 / BD413 / ADP1) GN=pcaH PE=1 SV=2	kps:KPNJ2_02480/7.2e-145/Protocatechuate 3,4-dioxygenase beta chain; K00449 protocatechuate 3,4-dioxygenase, beta subunit [EC:1.13.11.3]	NA	Unigene1094_All/3.7e-55/Dioxygenase	biological_process:GO:0019619//3,4-dihydroxybenzoate catabolic process;molecular_function:GO:0018578//protocatechuate 3,4-dioxygenase activity;GO:0008199//ferric iron binding;GO:0051213//dioxygenase activity;
Unigene1490_All	1926	79.43	82.37	0.0524349854222244	0.817759858064516	*	0.747804	KDH54257.1/3.9e-231/L-lactate dehydrogenase [Klebsiella pneumoniae BWH 47]	CP022997.1/0.0/CP022997.1 Klebsiella pneumoniae strain 721005, complete genome	sp|Q92BI0|LDH2_LISIN/1.7e-118/L-lactate dehydrogenase 2 OS=Listeria innocua serovar 6a (strain ATCC BAA-680 / CLIP 11262) GN=ldh2 PE=3 SV=1	kpr:KPR_2530/8.6e-175/ldh2; similar to L-lactate dehydrogenase 2 from Listeria innocua (sp|Q92BI0); K00016 L-lactate dehydrogenase [EC:1.1.1.27]	SPAC186.08c/2.6e-45/[C] KOG1495 Lactate dehydrogenase	Unigene1490_All/9e-33/lactate/malate dehydrogenase, NAD binding domain	biological_process:GO:0006096//glycolytic process;cellular_component:GO:0005737//cytoplasm;molecular_function:GO:0004459//L-lactate dehydrogenase activity;
Unigene117_All	1453	332.68	344.87	0.0519174980936535	0.684924453608247	*	0.587944	WP_004144612.1/2.5e-206/D-alanine--D-alanine ligase [Klebsiella pneumoniae] >YP_005225361.1 D-alanyl-alanine synthetase A [Klebsiella pneumoniae subsp. pneumoniae HS11286] >ABR75775.1 D-alanylalanine synthetase [Klebsiella pneumoniae subsp. pneumoniae MGH 78578] >EEW41402.1 D-ala D-ala ligase N-terminal domain protein [Klebsiella pneumoniae subsp. rhinoscleromatis ATCC 13884] >EGF62146.1 D-ala D-…	CP022997.1/0.0/CP022997.1 Klebsiella pneumoniae strain 721005, complete genome	sp|P0A1F0|DDLA_SALTY/5.5e-178/D-alanine--D-alanine ligase A OS=Salmonella typhimurium (strain LT2 / SGSC1412 / ATCC 700720) GN=ddlA PE=1 SV=2	esc:Entcl_3433/3.5e-181/D-alanine/D-alanine ligase; K01921 D-alanine-D-alanine ligase [EC:6.3.2.4]	NA	Unigene117_All/4.3e-83/D-ala D-ala ligase C-terminus	biological_process:GO:0009252//peptidoglycan biosynthetic process;GO:0071555//cell wall organization;GO:0008360//regulation of cell shape;cellular_component:GO:0005737//cytoplasm;molecular_function:GO:0008716//D-alanine-D-alanine ligase activity;GO:0046872//metal ion binding;GO:0005524//ATP binding;
Unigene969_All	1733	3.85	3.99	0.0515303006400821	0.966097535714286	*	0.957548	CED77527.1/7.2e-152/Transcriptional regulator [Klebsiella pneumoniae] >OUI31720.1 transcriptional regulator [Klebsiella pneumoniae]	CP022997.1/0.0/CP022997.1 Klebsiella pneumoniae strain 721005, complete genome	sp|O68281|HEXR_PSEAE/1.7e-37/HTH-type transcriptional regulator HexR OS=Pseudomonas aeruginosa (strain ATCC 15692 / DSM 22644 / CIP 104116 / JCM 14847 / LMG 12228 / 1C / PRS 101 / PAO1) GN=hexR PE=3 SV=2	kpb:FH42_20520/4.1e-152/transcriptional regulator	NA	Unigene969_All/3.3e-20/SIS domain	biological_process:GO:1901135//carbohydrate derivative metabolic process;GO:0006351//transcription, DNA-templated;molecular_function:GO:0003677//DNA binding;GO:0097367//carbohydrate derivative binding;GO:0003700//DNA binding transcription factor activity;
Unigene1206_All	581	15.33	15.88	0.0508532154841802	0.978717902843602	*	0.974676	KXA26060.1/3.4e-106/ribonucleoside-diphosphate reductase, beta subunit [Klebsiella pneumoniae]	MF144193.1/0.0/MF144193.1 Klebsiella pneumoniae strain 205880 plasmid p205880-NR1, complete sequence	sp|P69925|RIR2_ECO57/1.6e-67/Ribonucleoside-diphosphate reductase 1 subunit beta OS=Escherichia coli O157:H7 GN=nrdB PE=3 SV=2	kpx:PMK1_b00098/1.1e-101/nrdB; Ribonucleoside-diphosphate reductase 1 subunit beta; K00526 ribonucleoside-diphosphate reductase beta chain [EC:1.17.4.1]	NA	Unigene1206_All/3e-19/Ribonucleotide reductase, small chain	biological_process:GO:0009263//deoxyribonucleotide biosynthetic process;GO:0055114//oxidation-reduction process;molecular_function:GO:0004748//ribonucleoside-diphosphate reductase activity, thioredoxin disulfide as acceptor;
Unigene437_All	3082	454.22	467.70	0.0421921972484516	0.584337763819096	*	0.411622	EGF61867.1/2.5e-240/glycine hydroxymethyltransferase [Klebsiella sp. MS 92-3] >AGT23140.1 glycine hydroxymethyltransferase [Klebsiella pneumoniae JM45] >ESB03428.1 glycine hydroxymethyltransferase [Klebsiella pneumoniae 909957] >AHE43195.1 Serine hydroxymethyltransferase [Klebsiella pneumoniae subsp. pneumoniae Kp13] >AHM78209.1 Serine hydroxymethyltransferase [Klebsiella pneumoniae 30684/NJST258…	CP022997.1/0.0/CP022997.1 Klebsiella pneumoniae strain 721005, complete genome	sp|Q3YZ04|GLYA_SHISS/9.1e-231/Serine hydroxymethyltransferase OS=Shigella sonnei (strain Ss046) GN=glyA PE=3 SV=1	eec:EcWSU1_03358/1.8e-238/glyA1; Serine hydroxymethyltransferase 1; K00600 glycine hydroxymethyltransferase [EC:2.1.2.1]	7290652/4.4e-100/[E] KOG2467 Glycine/serine hydroxymethyltransferase	Unigene437_All/9.3e-190/Serine hydroxymethyltransferase	biological_process:GO:0035999//tetrahydrofolate interconversion;GO:0019264//glycine biosynthetic process from serine;cellular_component:GO:0005737//cytoplasm;molecular_function:GO:0004372//glycine hydroxymethyltransferase activity;GO:0030170//pyridoxal phosphate binding;
CL56.Contig3_All	3907	118.85	122.00	0.037739244507814	0.750326010638298	*	0.665776	NA	CP022997.1/0.0/CP022997.1 Klebsiella pneumoniae strain 721005, complete genome	sp|P76071|INSH5_ECOLI/7.6e-57/Transposase InsH for insertion sequence element IS5Y OS=Escherichia coli (strain K12) GN=insH5 PE=3 SV=1	ahh:RY45_02970/2.9e-238/transposase	NA	CL56.Contig3_All/1.4e-54/Transposase DDE domain group 1	NA
CL37.Contig4_All	6238	177.27	181.82	0.0365624983824447	0.6360442760181	*	0.497578	WP_004178082.1/1.1e-290/MULTISPECIES: group II intron reverse transcriptase/maturase [Enterobacterales] >NP_941260.1 putative reverse transcriptase/maturase (plasmid) [Serratia marcescens] >YP_005226014.1 putative reverse transcriptase/maturase [Klebsiella pneumoniae subsp. pneumoniae HS11286] >YP_005226364.1 putative reverse transcriptase/maturase [Klebsiella pneumoniae subsp. pneumoniae HS11286…	CP022997.1/0.0/CP022997.1 Klebsiella pneumoniae strain 721005, complete genome	sp|Q9RTF6|DGT1B_DEIRA/7.8e-96/Deoxyguanosinetriphosphate triphosphohydrolase-like protein 2 OS=Deinococcus radiodurans (strain ATCC 13939 / DSM 20539 / JCM 16871 / LMG 4051 / NBRC 15346 / NCIMB 9279 / R1 / VKM B-1422) GN=DR_1808 PE=3 SV=1	kpm:KPHS_40110/1.6e-291/putative reverse transcriptase/maturase	SPMi005/5.4e-28/[A] KOG4768 Mitochondrial mRNA maturase	CL37.Contig4_All/3.5e-51/Reverse transcriptase (RNA-dependent DNA polymerase)	molecular_function:GO:0003964//RNA-directed DNA polymerase activity;
Unigene1237_All	5820	31.01	31.76	0.0344773865303354	0.864658081841432	*	0.797832	WP_095100382.1/0.0e+00/aminoglycoside/multidrug transporter subunit AcrD [Enterobacter sp. 10-1] >PAC11151.1 aminoglycoside/multidrug transporter subunit AcrD [Enterobacter sp. 10-1]	CP022997.1/0.0/CP022997.1 Klebsiella pneumoniae strain 721005, complete genome	sp|P24177|ACRD_ECOLI/0.0e+00/Probable aminoglycoside efflux pump OS=Escherichia coli (strain K12) GN=acrD PE=3 SV=3	sbv:N643_10995/0.0e+00/multidrug transporter; K18324 multidrug efflux pump	7294054/3.3e-72/[E] KOG0399 Glutamate synthase	Unigene1237_All/0/AcrB/AcrD/AcrF family	cellular_component:GO:0016021//integral component of membrane;GO:0005886//plasma membrane;molecular_function:GO:0005215//transporter activity;
Unigene1421_All	3831	92.21	94.02	0.0280444638456602	0.867298466453674	*	0.80078	WP_074295060.1/0.0e+00/Tn3 family transposase, partial [Pseudomonas syringae] >OKS47237.1 Tn3 family transposase, partial [Pseudomonas syringae pv. actinidiae]	CP018454.1/0.0/CP018454.1 Klebsiella pneumoniae strain SWU01, complete genome	sp|P13694|TNP7_ECOLX/9.3e-124/Transposase for transposon Tn3926 OS=Escherichia coli GN=tnpA PE=3 SV=1	kki:KKKWG1_0942/0.0e+00/tnpA; Transposase TnpA for transposon Tn5393	Hs22052670_1/1.4e-18/[P] KOG1482 Zn2+ transporter	Unigene1421_All/7.3e-53/Domain of unknown function (DUF4158)	biological_process:GO:0006313//transposition, DNA-mediated;molecular_function:GO:0004803//transposase activity;
CL7.Contig2_All	971	9.16	9.33	0.0265294827548148	0.991889556737589	*	0.990134	WP_015065511.1/1.8e-67/hypothetical protein [Klebsiella pneumoniae] >YP_006973657.1 hypothetical protein pKDO1_0021 (plasmid) [Klebsiella pneumoniae] >AFV70323.1 hypothetical protein (plasmid) [Klebsiella pneumoniae]	MF437312.1/0.0/MF437312.1 Klebsiella pneumoniae strain CR-HvKP4 plasmid pKPC-CR-HvKP4, complete sequence	sp|P0ABT0|HOLE_ECO57/6.4e-13/DNA polymerase III subunit theta OS=Escherichia coli O157:H7 GN=holE PE=3 SV=1	kpz:KPNIH27_27545/3.5e-52/membrane protein	NA	CL7.Contig2_All/0.016/Phosphate transporter family	cellular_component:GO:0016021//integral component of membrane;
Unigene1109_All	1456	702.22	710.72	0.0173582116479628	0.9117777281309	*	0.854758	NA	CP022997.1/0.0/CP022997.1 Klebsiella pneumoniae strain 721005, complete genome	sp|Q8YBN5|Y3864_BRUME/8.3e-57/Putative peptide import ATP-binding protein BMEII0864 OS=Brucella melitensis biotype 1 (strain 16M / ATCC 23456 / NCTC 10094) GN=BMEII0864 PE=3 SV=2	kpm:KPHS_30040/1.7e-98/oligopeptide ABC transporter ATP-binding protein; K02032 peptide/nickel transport system ATP-binding protein	At3g28860/7.7e-10/[Q] KOG0055 Multidrug/pheromone exporter, ABC superfamily	Unigene1109_All/2.2e-20/Oligopeptide/dipeptide transporter, C-terminal region	NA
Unigene215_All	2968	2.72	2.75	0.0158249671616828	0.99130367985824	*	0.990134	WP_069334716.1/1.6e-215/8-amino-7-oxononanoate synthase [Klebsiella pneumoniae] >ODO97525.1 8-amino-7-oxononanoate synthase [Klebsiella pneumoniae]	CP022997.1/0.0/CP022997.1 Klebsiella pneumoniae strain 721005, complete genome	sp|A6T6L5|BIOB_KLEP7/1.4e-199/Biotin synthase OS=Klebsiella pneumoniae subsp. pneumoniae (strain ATCC 700721 / MGH 78578) GN=bioB PE=3 SV=2	kpa:KPNJ1_03788/3.3e-202/Biotin synthase; K01012 biotin synthase [EC:2.8.1.6]	At2g43360/1.3e-96/[H] KOG2900 Biotin synthase	Unigene215_All/2.7e-60/Aminotransferase class I and II	NA
Unigene1357_All	1029	9.42	9.52	0.0152345136951603	0.99576	*	0.99576	EJJ86481.1/9.4e-184/putative enzyme [Klebsiella pneumoniae subsp. pneumoniae KPNIH11] >EJJ92025.1 putative enzyme [Klebsiella pneumoniae subsp. pneumoniae KPNIH12] >EJK03009.1 putative enzyme [Klebsiella pneumoniae subsp. pneumoniae KPNIH17] >EJK03338.1 putative enzyme [Klebsiella pneumoniae subsp. pneumoniae KPNIH16] >EJK12509.1 putative enzyme [Klebsiella pneumoniae subsp. pneumoniae KPNIH18] >…	CP022997.1/0.0/CP022997.1 Klebsiella pneumoniae strain 721005, complete genome	sp|P75954|YCFS_ECOLI/2.6e-150/Probable L,D-transpeptidase YcfS OS=Escherichia coli (strain K12) GN=ycfS PE=1 SV=1	kpne:KU54_016195/1.6e-183/peptigoglycan-binding protein LysM; K19236 L,D-transpeptidase YcfS	NA	Unigene1357_All/1.3e-18/L,D-transpeptidase catalytic domain	NA
Unigene228_All	3812	2.10	2.12	0.0136749368970765	0.992476126552336	*	0.990134	ARR90212.1/3.7e-124/YdeA (plasmid) [Klebsiella pneumoniae] >ARR90320.1 ydeA (plasmid) [Klebsiella pneumoniae]	CP022692.1/0.0/CP022692.1 Klebsiella pneumoniae subsp. pneumoniae strain AUSMDU00008079 plasmid pAUSMDU8079-1, complete sequence	sp|P0ACE6|HHA_SHIFL/6.2e-19/Hemolysin expression-modulating protein Hha OS=Shigella flexneri GN=hha PE=3 SV=1	kpnu:LI86_27050/1.5e-101/hypothetical protein	NA	Unigene228_All/0.026/MarR family	NA
Unigene582_All	3537	155.58	157.02	0.0132917181947403	0.938296343283582	*	0.890136	CDQ54265.1/0.0e+00/unnamed protein product [Klebsiella pneumoniae]	CP022997.1/0.0/CP022997.1 Klebsiella pneumoniae strain 721005, complete genome	sp|P76104|YDCP_ECOLI/0.0e+00/Uncharacterized protease YdcP OS=Escherichia coli (strain K12) GN=ydcP PE=1 SV=2	kva:Kvar_2369/0.0e+00/peptidase U32; K08303 putative protease [EC:3.4.-.-]	At2g15690_2/1.7e-07/[R] KOG4197 FOG: PPR repeat	Unigene582_All/1.1e-73/Peptidase family U32	NA
Unigene1282_All	5409	23.10	23.27	0.0105783591019285	0.965752245384157	*	0.956636	CQR83710.1/0.0e+00/putative ATPase, activator of (R)-hydroxyglutaryl-CoA dehydratase [Escherichia coli K-12]	CP022997.1/0.0/CP022997.1 Klebsiella pneumoniae strain 721005, complete genome	sp|P39385|YJIN_ECOLI/1.8e-189/Uncharacterized protein YjiN OS=Escherichia coli (strain K12) GN=yjiN PE=4 SV=1	kpk:A593_13895/9.0e-230/membrane protein	SPAC1348.05/2.2e-09/[R] KOG0255 Synaptic vesicle transporter SVOP and related transporters (major facilitator superfamily)	Unigene1282_All/1.1e-109/Protein of unknown function (DUF445)	cellular_component:GO:0016021//integral component of membrane;
Unigene225_All	2505	17.54	17.66	0.00983659520373288	0.989460763313609	*	0.986542	WP_004151574.1/4.2e-246/MULTISPECIES: Glu/Leu/Phe/Val dehydrogenase [Enterobacterales] >ABR76924.1 putative glutamic dehyrogenase-like protein [Klebsiella pneumoniae subsp. pneumoniae MGH 78578] >BAH63171.1 putative glutamic dehyrogenase-like protein [Klebsiella pneumoniae subsp. pneumoniae NTUH-K2044] >EGF58929.1 glutamate dehydrogenase [Klebsiella sp. MS 92-3] >AEJ97958.1 putative glutamic dehy…	CP022997.1/0.0/CP022997.1 Klebsiella pneumoniae strain 721005, complete genome	sp|P96110|DHE3_THEMA/6.5e-118/Glutamate dehydrogenase OS=Thermotoga maritima (strain ATCC 43589 / MSB8 / DSM 3109 / JCM 10099) GN=gdhA PE=1 SV=4	kox:KOX_19525/2.0e-240/Glu/Leu/Phe/Val dehydrogenase; K00261 glutamate dehydrogenase (NAD(P)+) [EC:1.4.1.3]	At3g03910/2.0e-98/[E] KOG2250 Glutamate/leucine/phenylalanine/valine dehydrogenases	Unigene225_All/1.4e-73/Glutamate/Leucine/Phenylalanine/Valine dehydrogenase	biological_process:GO:0006520//cellular amino acid metabolic process;molecular_function:GO:0016639//oxidoreductase activity, acting on the CH-NH2 group of donors, NAD or NADP as acceptor;
Unigene1272_All	2855	25.20	25.30	0.00571365119439364	0.994590779220779	*	0.994004	CDQ55401.1/2.3e-216/unnamed protein product [Klebsiella pneumoniae]	CP022997.1/0.0/CP022997.1 Klebsiella pneumoniae strain 721005, complete genome	sp|Q3Z2K0|PURT_SHISS/4.1e-185/Formate-dependent phosphoribosylglycinamide formyltransferase OS=Shigella sonnei (strain Ss046) GN=purT PE=3 SV=1	kom:HR38_22150/3.9e-200/phosphoribosylglycinamide formyltransferase; K08289 phosphoribosylglycinamide formyltransferase 2 [EC:2.1.2.2]	SPAC17G8.06c/8.5e-29/[E] KOG2448 Dihydroxy-acid dehydratase	Unigene1272_All/2.5e-56/ATP-grasp domain	NA
Unigene1337_All	2838	307.66	308.88	0.00570957357884473	0.975557501483679	*	0.969802	WP_007728225.1/0.0e+00/permease of the major facilitator superfamily [Cronobacter dublinensis] >CCJ82567.1 Permeases of the major facilitator superfamily [Cronobacter dublinensis 1210]	CP022997.1/0.0/CP022997.1 Klebsiella pneumoniae strain 721005, complete genome	sp|P31474|HSRA_ECOLI/6.4e-223/Probable transport protein HsrA OS=Escherichia coli (strain K12) GN=hsrA PE=1 SV=1	eclg:EC036_44290/4.7e-238/major facilitator transporter	YKR105c/8.5e-21/[R] KOG0254 Predicted transporter (major facilitator superfamily)	Unigene1337_All/4.1e-53/Major Facilitator Superfamily	biological_process:GO:0055085//transmembrane transport;cellular_component:GO:0016021//integral component of membrane;GO:0005886//plasma membrane;
Unigene1810_All	305	34.63	0.01	-11.7578066721972	0.0072946086038961	*	0.00265102	WP_072122385.1/5.8e-49/amino acid ABC transporter permease [Klebsiella variicola]	CP022997.1/0.0/CP022997.1 Klebsiella pneumoniae strain 721005, complete genome	NA	kpnu:LI86_11910/8.8e-50/amino acid ABC transporter permease; K02029 polar amino acid transport system permease protein	NA	NA	NA
Unigene359_All	244	19.30	0.01	-10.9143851321554	0.19512491356674	*	0.1052178	WP_087530310.1/5.3e-37/endosialidase chaperone [Klebsiella pneumoniae] >OZI97152.1 endosialidase chaperone [Klebsiella pneumoniae] >OZS91774.1 endosialidase chaperone [Klebsiella pneumoniae] >OZS97305.1 endosialidase chaperone [Klebsiella pneumoniae]	CP022997.1/0.0/CP022997.1 Klebsiella pneumoniae strain 721005, complete genome	NA	kpy:KPNIH31_26020/1.3e-35/tail protein	NA	NA	NA
Unigene1038_All	428	18.00	0.01	-10.813781191217	0.0143462830275229	*	0.00553538	CDL60578.1/1.3e-65/Isochorismatase [Klebsiella pneumoniae IS39]	CP022997.1/0.0/CP022997.1 Klebsiella pneumoniae strain 721005, complete genome	sp|P0ADI7|YECD_ECOLI/2.5e-09/Isochorismatase family protein YecD OS=Escherichia coli (strain K12) GN=yecD PE=1 SV=2	kpb:FH42_04950/1.9e-66/cysteine hydrolase	NA	NA	biological_process:GO:0008152//metabolic process;molecular_function:GO:0016787//hydrolase activity;GO:0003824//catalytic activity;
Unigene449_All	485	15.13	0.01	-10.5631962722167	0.0142807748858447	*	0.00553538	WP_023339258.1/8.3e-58/hypothetical protein [Klebsiella pneumoniae] >ESN36235.1 hypothetical protein L367_03033 [Klebsiella pneumoniae MGH 21] >KEC97947.1 hypothetical protein P820_01624 [Klebsiella pneumoniae UCI 17] >KMI08187.1 hypothetical protein SM84_02355 [Klebsiella pneumoniae] >KMI19074.1 hypothetical protein SM86_03112 [Klebsiella pneumoniae] >KMK47620.1 hypothetical protein ABW15_14265 …	CP022997.1/0.0/CP022997.1 Klebsiella pneumoniae strain 721005, complete genome	NA	kps:KPNJ2_03977/8.2e-58/hypothetical protein	NA	NA	NA
Unigene1773_All	347	14.06	0.01	-10.4573808790725	0.106367054794521	*	0.050391	WP_048337241.1/2.8e-47/propanediol utilization protein [Klebsiella pneumoniae] >KMI42166.1 propanediol utilization polyhedral bodies protein [Klebsiella pneumoniae] >KSV35602.1 propanediol utilization protein [Klebsiella pneumoniae] >SLX23038.1 propanediol utilization polyhedral body protein PduT [Klebsiella pneumoniae]	CP022997.1/0.0/CP022997.1 Klebsiella pneumoniae strain 721005, complete genome	sp|P0ABF5|EUTM_ECOL6/9.2e-07/Ethanolamine utilization protein EutM OS=Escherichia coli O6:H1 (strain CFT073 / ATCC 700928 / UPEC) GN=eutM PE=3 SV=1	kpw:KPNIH30_21540/4.2e-48/propanediol utilization protein	NA	NA	NA
Unigene1853_All	234	13.94	0.01	-10.4450148458684	0.359447982625483	*	0.219698	WP_032736745.1/1.6e-38/MULTISPECIES: MFS transporter [Klebsiella] >KDM00583.1 hypothetical protein AE06_04973 [Klebsiella variicola] >SAT68520.1 xyloside transporter [Klebsiella pneumoniae]	CP022997.1/0.0/CP022997.1 Klebsiella pneumoniae strain 721005, complete genome	NA	kpp:A79E_4435/2.4e-39/Xyloside transporter XynT; K03292 glycoside/pentoside/hexuronide:cation symporter, GPH family	NA	NA	biological_process:GO:0006814//sodium ion transport;cellular_component:GO:0016021//integral component of membrane;molecular_function:GO:0005215//transporter activity;
Unigene1016_All	294	13.82	0.01	-10.4325419003883	0.196414285242291	*	0.1052178	WP_025368395.1/2.4e-31/competence protein ComEA [Klebsiella pneumoniae] >AHE46011.1 competence protein ComEA-related protein [Klebsiella pneumoniae subsp. pneumoniae Kp13]	CP022997.1/0.0/CP022997.1 Klebsiella pneumoniae strain 721005, complete genome	sp|P0AAR9|YBAV_SHIFL/2.4e-24/Uncharacterized protein YbaV OS=Shigella flexneri GN=ybaV PE=3 SV=1	kpb:FH42_22955/3.6e-32/competence protein ComEA; K02237 competence protein ComEA	NA	NA	biological_process:GO:0006281//DNA repair;molecular_function:GO:0003677//DNA binding;
Unigene2107_All	239	13.38	0.01	-10.3858624006415	0.366884837438424	*	0.219698	OLU14264.1/1.4e-37/MFS transporter, partial [Klebsiella pneumoniae]	CP022997.1/0.0/CP022997.1 Klebsiella pneumoniae strain 721005, complete genome	sp|P59832|LACY_KLEPN/1.7e-39/Lactose permease (Fragment) OS=Klebsiella pneumoniae GN=lacY PE=3 SV=1	kph:KPNIH24_15635/2.1e-38/lacY; galactoside permease; K02532 MFS transporter, OHS family, lactose permease	NA	NA	NA
Unigene1022_All	361	13.22	0.01	-10.3685064615077	0.105839832713755	*	0.050391	WP_069345479.1/2.5e-43/fimbrial protein [Klebsiella pneumoniae] >ODO80418.1 fimbrial protein [Klebsiella pneumoniae]	CP022997.1/0.0/CP022997.1 Klebsiella pneumoniae strain 721005, complete genome	sp|P26926|CAF1M_YERPE/5.6e-07/Chaperone protein caf1M OS=Yersinia pestis GN=caf1M PE=1 SV=2	kpb:FH42_04360/3.8e-44/fimbrial protein	NA	NA	biological_process:GO:0071555//cell wall organization;GO:0043711//pilus organization;GO:0061077//chaperone-mediated protein folding;cellular_component:GO:0030288//outer membrane-bounded periplasmic space;
Unigene716_All	307	12.85	0.01	-10.3275526440812	0.195982605494505	*	0.1052178	WP_058331042.1/2.6e-57/hypothetical protein [Klebsiella pneumoniae] >KSV29511.1 membrane protein [Klebsiella pneumoniae]	CP022997.1/0.0/CP022997.1 Klebsiella pneumoniae strain 721005, complete genome	NA	kpnu:LI86_19585/3.9e-58/membrane protein	NA	NA	cellular_component:GO:0016021//integral component of membrane;
Unigene313_All	310	12.64	0.01	-10.3037807481771	0.197501850498339	*	0.1052178	WP_080786295.1/4.5e-49/hypothetical protein [Klebsiella pneumoniae]	CP022997.1/0.0/CP022997.1 Klebsiella pneumoniae strain 721005, complete genome	NA	kpm:KPHS_25100/5.3e-10/hypothetical protein	NA	NA	NA
Unigene1405_All	319	12.06	0.01	-10.2360141919001	0.198822933110368	*	0.1052178	WP_032434222.1/5.8e-52/2,4-dienoyl-CoA reductase [Klebsiella pneumoniae] >EWF61965.1 2,4-dienoyl-CoA reductase [Klebsiella pneumoniae MGH 43] >KGY32547.1 2,4-dienoyl-CoA reductase [Klebsiella pneumoniae] >KSU94454.1 2,4-dienoyl-CoA reductase [Klebsiella pneumoniae] >KSU96577.1 2,4-dienoyl-CoA reductase [Klebsiella pneumoniae] >KSV01680.1 2,4-dienoyl-CoA reductase [Klebsiella pneumoniae] >KSV07074…	CP022997.1/0.0/CP022997.1 Klebsiella pneumoniae strain 721005, complete genome	sp|P32382|NADO_THEBR/1.1e-06/NADH oxidase OS=Thermoanaerobacter brockii PE=1 SV=1	kpw:KPNIH30_04220/8.8e-53/2,4-dienoyl-CoA reductase	NA	Unigene1405_All/7.8e-09/FAD dependent oxidoreductase	molecular_function:GO:0010181//FMN binding;GO:0016491//oxidoreductase activity;
Unigene539_All	384	12.04	0.01	-10.2336196767597	0.106234757462687	*	0.050391	WP_073511261.1/2.0e-59/phage tail protein [Klebsiella pneumoniae] >OKB50881.1 phage tail protein [Klebsiella pneumoniae]	CP022997.1/0.0/CP022997.1 Klebsiella pneumoniae strain 721005, complete genome	sp|Q02TE1|Y807_PSEAB/3.1e-11/Putative prophage major tail sheath protein OS=Pseudomonas aeruginosa (strain UCBPP-PA14) GN=gpFI PE=1 SV=1	kpg:KPNIH32_09105/3.1e-60/tail sheath protein; K06907 uncharacterized protein	NA	Unigene539_All/3.4e-17/Phage tail sheath protein	NA
Unigene2238_All	579	11.98	0.01	-10.2264121927888	0.0143025443597561	*	0.00553538	OBX15000.1/1.1e-67/hypothetical protein BA726_18330 [Klebsiella pneumoniae]	CP022997.1/0.0/CP022997.1 Klebsiella pneumoniae strain 721005, complete genome	sp|A1JRU8|LAMB_YERE8/1.5e-06/Maltoporin OS=Yersinia enterocolitica serotype O:8 / biotype 1B (strain NCTC 13174 / 8081) GN=lamB PE=3 SV=1	kpg:KPNIH32_03070/2.7e-55/LamB; K02024 maltoporin	NA	Unigene2238_All/1.2e-25/LamB porin	NA
[truncated: 1,170 more rows]
