# Supplementary material for: CusS-CusR Two-Component System Mediates Tigecycline Resistance in Carbapenem-Resistant Klebsiella pneumoniae
Source: Front Microbiol. 2020 Jan 28;10:3159. doi: 10.3389/fmicb.2019.03159 (PMC6997431; doi:10.3389/fmicb.2019.03159)
Supplement: DATA SHEET S1 — Transcriptome sequencing results of groups B and C. [file Data_Sheet_1.ZIP › Differential expression genes/datasets/B1-VS-B3.PossionDis_Method.GeneDiffExp.xls]

GeneID	Length	B1-Expression	B3-Expression	log2FoldChange(B3/B1)	FDR	Up/Down-Regulation(B3/B1)	Pvalue	Nr	Nt	Swissprot	KEGG	KOG	Pfam	GO
Unigene654_All	322	0.01	39.2	11.93663794	0.002883686	*	0.000963994	BAH62358.1/7.2e-42/cold shock protein [Klebsiella pneumoniae subsp. pneumoniae NTUH-K2044] >EKF79919.1 Cold shock protein [Klebsiella pneumoniae subsp. pneumoniae KpQ3] >CCI78147.1 cspE [Klebsiella pneumoniae subsp. rhinoscleromatis SB3432] >AHM80692.1 Cold shock protein [Klebsiella pneumoniae 30684/NJST258_2] >AHM86328.1 Cold shock protein [Klebsiella pneumoniae 30660/NJST258_1] >CDO13471.1 cspE…	CP022997.1/0.0/CP022997.1 Klebsiella pneumoniae strain 721005, complete genome	sp|P0A975|CSPE_SHIFL/5.3e-33/Cold shock-like protein CspE OS=Shigella flexneri GN=cspE PE=3 SV=2	kps:KPNJ2_03912/1.1e-42/Cold shock protein; K03704 cold shock protein (beta-ribbon, CspA family)	At4g36020/1.2e-13/[J] KOG3070 Predicted RNA-binding protein containing PIN domain and invovled in translation or RNA processing	NA	NA
Unigene1008_All	400	0.01	25.51	11.31684718	0.005190477	*	0.001821744	SLQ89159.1/2.5e-36/lipoprotein [Klebsiella pneumoniae]	CP022997.1/0.0/CP022997.1 Klebsiella pneumoniae strain 721005, complete genome	NA	kpo:KPN2242_09805/7.3e-28/lipoprotein	NA	NA	NA
Unigene970_All	821	0.01	21.91	11.09737377	3.32E-06	Up	8.78E-07	OZV66125.1/7.1e-33/hypothetical protein CA834_14535, partial [Winogradskyella sp. WNB302]	NA	NA	NA	NA	NA	NA
Unigene1229_All	490	0.01	19.15	10.90312868	0.005181982	*	0.001821744	WP_073901703.1/1.9e-81/phosphonoacetaldehyde hydrolase [Klebsiella pneumoniae] >OKO61882.1 phosphonoacetaldehyde hydrolase [Klebsiella pneumoniae] >ONG08092.1 phosphonoacetaldehyde hydrolase [Klebsiella pneumoniae] >OUM17159.1 phosphonoacetaldehyde hydrolase [Klebsiella pneumoniae] >OXV21852.1 phosphonoacetaldehyde hydrolase [Klebsiella pneumoniae]	CP022997.1/0.0/CP022997.1 Klebsiella pneumoniae strain 721005, complete genome	sp|A6TFW3|PHNX_KLEP7/5.9e-84/Phosphonoacetaldehyde hydrolase OS=Klebsiella pneumoniae subsp. pneumoniae (strain ATCC 700721 / MGH 78578) GN=phnX PE=3 SV=1	kpn:KPN_04064/2.8e-82/phnX; 2-aminoethylphosphonate transport; K05306 phosphonoacetaldehyde hydrolase [EC:3.11.1.1]	NA	Unigene1229_All/0.15/Adaptin AP4 complex epsilon appendage platform	biological_process:GO:0019700//organic phosphonate catabolic process;molecular_function:GO:0000287//magnesium ion binding;GO:0050194//phosphonoacetaldehyde hydrolase activity;GO:0016787//hydrolase activity;
Unigene2319_All	252	0.01	16.25	10.666224	0.289934639	*	0.1568116	OUY91866.1/1.2e-39/carboxyvinyl-carboxyphosphonate phosphorylmutase, partial [Klebsiella pneumoniae]	CP022997.1/0.0/CP022997.1 Klebsiella pneumoniae strain 721005, complete genome	NA	kpnu:LI86_00610/1.8e-40/carboxyvinyl-carboxyphosphonate phosphorylmutase	NA	NA	molecular_function:GO:0003824//catalytic activity;
CL30.Contig1_All	10292	0.01	14.5	10.50183718	6.05E-59	Up	7.45E-60	AHM80601.1/1.2e-243/TolA protein [Klebsiella pneumoniae 30684/NJST258_2] >AHM86240.1 TolA protein [Klebsiella pneumoniae 30660/NJST258_1]	CP022997.1/0.0/CP022997.1 Klebsiella pneumoniae strain 721005, complete genome	sp|Q09049|CYDA_AZOVI/1.2e-218/Cytochrome bd ubiquinol oxidase subunit 1 OS=Azotobacter vinelandii GN=cydA PE=1 SV=1	kps:KPNJ2_03821/1.9e-244/TolA protein; K03646 colicin import membrane protein	SPAC17C9.03/6.6e-23/[J] KOG0401 Translation initiation factor 4F, ribosome/mRNA-bridging subunit (eIF-4G)	CL30.Contig1_All/1.3e-172/Cytochrome bd terminal oxidase subunit I	NA
Unigene2235_All	621	0.01	14.03	10.45429929	0.005199	*	0.001821744	NA	NA	NA	NA	NA	NA	NA
Unigene532_All	224	0.01	13.48	10.39660478	0.470355178	*	0.29634	WP_014343107.1/4.0e-31/inorganic diphosphatase [Klebsiella pneumoniae] >YP_005227121.1 inorganic diphosphatase [Klebsiella pneumoniae subsp. pneumoniae HS11286] >AEW61519.1 inorganic diphosphatase [Klebsiella pneumoniae subsp. pneumoniae HS11286]	CP022997.1/0.0/CP022997.1 Klebsiella pneumoniae strain 721005, complete genome	NA	kpm:KPHS_28210/6.0e-32/inorganic diphosphatase; K01507 inorganic pyrophosphatase [EC:3.6.1.1]	NA	NA	biological_process:GO:0006796//phosphate-containing compound metabolic process;cellular_component:GO:0005737//cytoplasm;molecular_function:GO:0000287//magnesium ion binding;GO:0004427//inorganic diphosphatase activity;
Unigene2077_All	233	0.01	12.52	10.29001885	0.461091244	*	0.29634	WP_023282685.1/4.3e-36/N-acetyltransferase [Klebsiella pneumoniae] >ESL39076.1 acetyltransferase [Klebsiella pneumoniae BIDMC 36]	CP022997.1/0.0/CP022997.1 Klebsiella pneumoniae strain 721005, complete genome	NA	kpi:D364_10595/6.5e-37/N-acetyltransferase GCN5	NA	NA	molecular_function:GO:0008080//N-acetyltransferase activity;GO:0016740//transferase activity;
Unigene958_All	905	0.01	12.43	10.27961058	0.000459718	Up	0.000142835	WP_073668312.1/1.8e-61/hypothetical protein [Pseudomonas aeruginosa] >NP_004039.1 beta-2-microglobulin precursor [Homo sapiens] >NP_001009066.1 beta-2-microglobulin precursor [Pan troglodytes] >NP_001127503.1 beta-2-microglobulin precursor [Pongo abelii] >XP_004056148.1 PREDICTED: beta-2-microglobulin isoform X2 [Gorilla gorilla gorilla] >XP_008962051.1 PREDICTED: beta-2-microglobulin isoform X2 …	NA	NA	NA	Hs4757826/2.0e-64/[V] LSE0194 H Major histocompatibility complex, class II	Unigene958_All/4.3e-23/Immunoglobulin C1-set domain	biological_process:GO:0061844//antimicrobial humoral immune response mediated by antimicrobial peptide;GO:0071222//cellular response to lipopolysaccharide;GO:0033216//ferric iron import;GO:0032092//positive regulation of protein binding;GO:0044267//cellular protein metabolic process;GO:1904440//positive regulation of ferrous iron import across plasma membrane;GO:0055072//iron ion homeostasis;GO:0…
Unigene1593_All	329	0.01	10.33	10.01262454	0.288706103	*	0.1568116	OKO66796.1/2.3e-51/ABC transporter [Klebsiella pneumoniae] >APP23772.1 ABC transporter [Klebsiella pneumoniae] >APP29214.1 ABC transporter [Klebsiella pneumoniae] >APP38201.1 ABC transporter [Klebsiella pneumoniae] >APP44263.1 ABC transporter [Klebsiella pneumoniae] >APP49793.1 ABC transporter [Klebsiella pneumoniae] >APP55659.1 ABC transporter [Klebsiella pneumoniae] >APP61527.1 ABC transporter …	CP022997.1/0.0/CP022997.1 Klebsiella pneumoniae strain 721005, complete genome	sp|P48243|GLUA_CORGL/5.6e-22/Glutamate transport ATP-binding protein GluA OS=Corynebacterium glutamicum (strain ATCC 13032 / DSM 20300 / JCM 1318 / LMG 3730 / NCIMB 10025) GN=gluA PE=3 SV=2	kpne:KU54_021295/3.5e-52/ABC transporter; K02028 polar amino acid transport system ATP-binding protein [EC:3.6.3.21]	At5g06530/1.0e-10/[Q] KOG0061 Transporter, ABC superfamily (Breast cancer resistance protein)	Unigene1593_All/0.034/Proline-rich protein family 18	molecular_function:GO:0015424//amino acid-transporting ATPase activity;GO:0005524//ATP binding;
Unigene981_All	409	0.01	9.88	9.948367232	0.171075278	*	0.0829784	CDL12857.1/1.5e-52/Permease of the drug/metabolite transporter (DMT) superfamily [Klebsiella pneumoniae IS43]	CP022997.1/0.0/CP022997.1 Klebsiella pneumoniae strain 721005, complete genome	NA	kpu:KP1_4563/9.7e-36/hypothetical protein	NA	NA	NA
Unigene263_All	1035	0.01	9.88	9.948367232	0.000852972	Up	0.000269928	WP_004143408.1/3.6e-143/MULTISPECIES: DeoR/GlpR transcriptional regulator [Enterobacteriaceae] >YP_005226943.1 DeoR transcriptional regulator [Klebsiella pneumoniae subsp. pneumoniae HS11286] >ABR77132.1 putative bacterial regulatory protein, DeoR [Klebsiella pneumoniae subsp. pneumoniae MGH 78578] >BAH63413.1 putative DeoR-family bacterial regulatory protein [Klebsiella pneumoniae subsp. pneumon…
niae] >SLP87957.1 L-fucose operon activator [Klebsiella pneumoniae] >SLP69202.1 L-fucose operon activator [Klebsiella pneumoniae] >SLP48109.1 L-fucose operon activator [Klebsiella pneumoniae] >SLO66525.1 L-fucose operon activator [Klebsiella pneumoniae] >SLS86121.1 L-fucose operon activator [Klebsiella pneumoniae] >SLO35768.1 L-fucose operon activator [Klebsiella pneumoniae] >SLP78444.1 L-fucose …	CP022997.1/0.0/CP022997.1 Klebsiella pneumoniae strain 721005, complete genome	sp|O05261|YULB_BACSU/5.3e-34/Uncharacterized HTH-type transcriptional regulator YulB OS=Bacillus subtilis (strain 168) GN=yulB PE=4 SV=1	kpb:FH42_04525/5.5e-144/alkaline phosphatase; K02430 DeoR family transcriptional regulator, L-fucose operon activator	NA	Unigene263_All/2.2e-40/DeoR C terminal sensor domain	biological_process:GO:0006351//transcription, DNA-templated;cellular_component:GO:0005622//intracellular;molecular_function:GO:0003677//DNA binding;GO:0003700//DNA binding transcription factor activity;
Unigene516_All	346	0.01	9.54	9.897845456	0.284487015	*	0.1568116	WP_014342175.1/6.8e-54/hypothetical protein [Klebsiella pneumoniae] >YP_005220930.1 hypothetical protein (plasmid) [Klebsiella pneumoniae subsp. pneumoniae HS11286] >AEW92031.1 hypothetical protein KPHS_p101230 (plasmid) [Klebsiella pneumoniae subsp. pneumoniae HS11286] >ESN46563.1 hypothetical protein L363_05227 [Klebsiella pneumoniae MGH 17] >SAV45075.1 Uncharacterised protein [Klebsiella pneum…	CP021962.1/0.0/CP021962.1 Klebsiella pneumoniae strain AR_0139 plasmid tig00000008, complete sequence	NA	kpm:KPHS_p101230/1.0e-54/hypothetical protein	NA	NA	NA
Unigene2133_All	348	0.01	9.45	9.884170519	0.285679833	*	0.1568116	WP_071443826.1/1.3e-33/taurine dioxygenase [Klebsiella pneumoniae]	CP022997.1/0.0/CP022997.1 Klebsiella pneumoniae strain 721005, complete genome	sp|P37610|TAUD_ECOLI/3.0e-34/Alpha-ketoglutarate-dependent taurine dioxygenase OS=Escherichia coli (strain K12) GN=tauD PE=1 SV=3	kpne:KU54_021205/2.0e-34/tauD; taurine dioxygenase; K03119 taurine dioxygenase [EC:1.14.11.17]	NA	NA	molecular_function:GO:0000908//taurine dioxygenase activity;
Unigene1217_All	350	0.01	9.37	9.871905238	0.286882696	*	0.1568116	ESB02737.1/1.8e-30/S-type Pyocin [Klebsiella pneumoniae 909957]	CP022997.1/0.0/CP022997.1 Klebsiella pneumoniae strain 721005, complete genome	NA	kps:KPNJ2_02126/2.8e-31/Hypothetical protein	NA	NA	NA
Unigene2206_All	368	0.01	8.67	9.759888183	0.285082177	*	0.1568116	WP_071067921.1/5.4e-41/phosphate propanoyltransferase [Klebsiella pneumoniae] >SBF93387.1 propanediol utilization protein PduL [Klebsiella pneumoniae]	CP022997.1/0.0/CP022997.1 Klebsiella pneumoniae strain 721005, complete genome	sp|A6TDD9|PDUL_KLEP7/1.7e-43/Phosphate propanoyltransferase OS=Klebsiella pneumoniae subsp. pneumoniae (strain ATCC 700721 / MGH 78578) GN=pduL PE=3 SV=1	kpv:KPNIH29_21485/8.1e-42/propanediol utilization protein; K13923 phosphate propanoyltransferase [EC:2.3.1.222]	NA	NA	molecular_function:GO:0016740//transferase activity;
Unigene2262_All	287	0.01	8.63	9.753216749	0.4682172	*	0.29634	WP_049284951.1/1.6e-45/integrase [Pseudomonas denitrificans (nomen rejiciendum)]	CP021775.1/0.0/CP021775.1 Pseudomonas aeruginosa strain Pa58, complete genome	NA	har:HEAR2054/7.2e-46/int; Integrase	NA	NA	biological_process:GO:0015074//DNA integration;GO:0006310//DNA recombination;molecular_function:GO:0003677//DNA binding;
Unigene493_All	1127	0.01	8.28	9.693486957	0.00156914	*	0.000510106	ETX31155.1/3.3e-89/hypothetical protein SPFCAV_04522 [Salmonella enterica subsp. enterica serovar Gallinarum/pullorum str. FCAV198]	CP022997.1/0.0/CP022997.1 Klebsiella pneumoniae strain 721005, complete genome	NA	kpg:KPNIH32_09130/3.7e-85/tail assembly protein; K06906 uncharacterized protein	NA	Unigene493_All/3.9e-45/Phage P2 GpU	NA
Unigene2168_All	387	0.01	8.04	9.651051691	0.290862925	*	0.1568116	WP_087759679.1/2.9e-29/nickel-responsive transcriptional regulator NikR [Klebsiella pneumoniae] >AKH01059.1 nickel responsive regulator [Klebsiella pneumoniae] >OVG03725.1 nickel-responsive transcriptional regulator NikR [Klebsiella pneumoniae]	CP022997.1/0.0/CP022997.1 Klebsiella pneumoniae strain 721005, complete genome	sp|B5XTJ9|NIKR_KLEP3/9.3e-32/Nickel-responsive regulator OS=Klebsiella pneumoniae (strain 342) GN=nikR PE=3 SV=1	kpt:VK055_3615/4.4e-30/nikR; nickel-responsive transcriptional regulator NikR; K07722 CopG family transcriptional regulator, nickel-responsive regulator	NA	NA	biological_process:GO:0006351//transcription, DNA-templated;GO:0010045//response to nickel cation;molecular_function:GO:0003677//DNA binding;GO:0003700//DNA binding transcription factor activity;GO:0016151//nickel cation binding;
Unigene1501_All	1163	0.01	7.99	9.642051693	0.001571922	*	0.000510106	EKF79398.1/5.9e-134/Putative CTP synthase [Klebsiella pneumoniae subsp. pneumoniae KpQ3] >AHM80121.1 CTP synthase [Klebsiella pneumoniae 30684/NJST258_2] >AHM85755.1 CTP synthase [Klebsiella pneumoniae 30660/NJST258_1]	CP022997.1/0.0/CP022997.1 Klebsiella pneumoniae strain 721005, complete genome	sp|P76242|NIMT_ECOLI/1.2e-53/2-nitroimidazole transporter OS=Escherichia coli (strain K12) GN=nimT PE=1 SV=1	kpx:PMK1_03553/1.4e-127/pyrG_2; CTP synthase	At4g20320/7.4e-24/[F] KOG2387 CTP synthase (UTP-ammonia lyase)	Unigene1501_All/2.1e-17/Glutamine amidotransferase class-I	biological_process:GO:0006541//glutamine metabolic process;GO:0006221//pyrimidine nucleotide biosynthetic process;molecular_function:GO:0016740//transferase activity;GO:0003883//CTP synthase activity;
Unigene1783_All	207	0.01	7.86	9.618385502	0.683987885	*	0.56002	WP_073557385.1/3.0e-28/MFS transporter [Klebsiella pneumoniae] >OST31677.1 MFS transporter [Klebsiella pneumoniae] >OST35919.1 MFS transporter [Klebsiella pneumoniae]	CP023134.1/0.0/CP023134.1 Klebsiella pneumoniae subsp. pneumoniae strain KpvK54, complete genome	sp|P30000|CSCB_ECOLX/1.7e-11/Sucrose transport protein OS=Escherichia coli GN=cscB PE=3 SV=1	kph:KPNIH24_07160/4.5e-29/galactoside permease; K02532 MFS transporter, OHS family, lactose permease	NA	NA	NA
Unigene168_All	486	0.01	7.74	9.596189756	0.170468628	*	0.0829784	OKB40411.1/1.2e-77/L-fucose:H+ symporter permease [Klebsiella pneumoniae]	CP022997.1/0.0/CP022997.1 Klebsiella pneumoniae strain 721005, complete genome	sp|P11551|FUCP_ECOLI/7.1e-21/L-fucose-proton symporter OS=Escherichia coli (strain K12) GN=fucP PE=1 SV=3	kpz:KPNIH27_12795/1.9e-78/fucose permease; K02429 MFS transporter, FHS family, L-fucose permease	NA	Unigene168_All/0.0002/Major Facilitator Superfamily	cellular_component:GO:0016021//integral component of membrane;molecular_function:GO:0015150//fucose transmembrane transporter activity;
Unigene2288_All	209	0.01	7.71	9.59058705	0.672178702	*	0.56002	OKB40027.1/1.7e-28/efflux transporter periplasmic adaptor subunit [Klebsiella pneumoniae]	CP022997.1/0.0/CP022997.1 Klebsiella pneumoniae strain 721005, complete genome	sp|P43505|MTRC_NEIGO/1.0e-08/Membrane fusion protein MtrC OS=Neisseria gonorrhoeae GN=mtrC PE=3 SV=1	kvq:SP68_21315/2.6e-29/efflux transporter periplasmic adaptor subunit	NA	NA	NA
Unigene2299_All	210	0.01	7.64	9.577428828	0.676382738	*	0.56002	APP27160.1/3.6e-34/poly-beta-1,6 N-acetyl-D-glucosamine synthase [Klebsiella pneumoniae]	CP022997.1/0.0/CP022997.1 Klebsiella pneumoniae strain 721005, complete genome	sp|P75905|PGAC_ECOLI/2.6e-25/Poly-beta-1,6-N-acetyl-D-glucosamine synthase OS=Escherichia coli (strain K12) GN=pgaC PE=1 SV=1	kqv:B8P98_25605/5.4e-35/pgaC; poly-beta-1,6 N-acetyl-D-glucosamine synthase; K11936 poly-beta-1,6-N-acetyl-D-glucosamine synthase [EC:2.4.1.-]	NA	NA	cellular_component:GO:0016021//integral component of membrane;GO:0005886//plasma membrane;molecular_function:GO:0008375//acetylglucosaminyltransferase activity;
Unigene177_All	411	0.01	7.36	9.523561956	0.28809573	*	0.1568116	WP_071561515.1/9.2e-58/FMN-dependent NADH-azoreductase [Klebsiella pneumoniae] >OKN14371.1 FMN-dependent NADH-azoreductase [Klebsiella pneumoniae]	CP022997.1/0.0/CP022997.1 Klebsiella pneumoniae strain 721005, complete genome	sp|Q390T2|AZOR4_BURL3/2.1e-34/FMN-dependent NADH-azoreductase 4 OS=Burkholderia lata (strain ATCC 17760 / LMG 22485 / NCIMB 9086 / R18194 / 383) GN=azoR4 PE=3 SV=1	kpj:N559_1241/1.4e-58/acyl carrier protein phosphodiesterase; K01118 FMN-dependent NADH-azoreductase [EC:1.7.-.-]	NA	Unigene177_All/5.8e-25/Flavodoxin-like fold	NA
Unigene1154_All	626	0.01	6.94	9.438791853	0.099366529	*	0.0439088	NA	CP022997.1/0.0/CP022997.1 Klebsiella pneumoniae strain 721005, complete genome	sp|P76471|YFAZ_ECOLI/3.2e-34/Outer membrane protein YfaZ OS=Escherichia coli (strain K12) GN=yfaZ PE=3 SV=2	kpq:KPR0928_03180/6.5e-100/porin	NA	Unigene1154_All/1.3e-44/YfaZ precursor	NA
Unigene1822_All	222	0.01	6.86	9.422064766	0.697716674	*	0.56002	WP_075324401.1/1.5e-27/1,3-propanediol dehydrogenase [Klebsiella pneumoniae] >OLL65603.1 1,3-propanediol dehydrogenase [Klebsiella pneumoniae]	CP022997.1/0.0/CP022997.1 Klebsiella pneumoniae strain 721005, complete genome	sp|Q59477|DHAT_KLEPN/4.9e-30/1,3-propanediol dehydrogenase OS=Klebsiella pneumoniae GN=dhaT PE=1 SV=1	kok:KONIH1_05890/2.3e-28/1,3-propanediol dehydrogenase; K00086 1,3-propanediol dehydrogenase [EC:1.1.1.202]	SPAC5H10.06c/4.5e-07/[C] KOG3857 Alcohol dehydrogenase, class IV	NA	NA
Unigene486_All	883	1.02	688.19	9.398093966	4.95E-205	Up	2.74E-206	KON71388.1/1.4e-103/Cytochrome c oxidase subunit 1-beta [Candidatus Hodgkinia cicadicola]	NA	sp|Q08855|COX1_RHILE/1.8e-94/Cytochrome c oxidase subunit 1 OS=Rhizobium leguminosarum GN=ctaD PE=2 SV=1	txi:TH3_17495/1.2e-94/cytochrome c oxidase, subunit I; K02274 cytochrome c oxidase subunit I [EC:1.9.3.1]	HsMi003/1.3e-148/[C] KOG4769 Cytochrome c oxidase, subunit I	NA	biological_process:GO:0009060//aerobic respiration;GO:0006119//oxidative phosphorylation;GO:0022900//electron transport chain;cellular_component:GO:0045277//respiratory chain complex IV;GO:0016021//integral component of membrane;GO:0005886//plasma membrane;molecular_function:GO:0020037//heme binding;GO:0005506//iron ion binding;GO:0004129//cytochrome-c oxidase activity;GO:0005507//copper ion bind…
Unigene364_All	343	0.01	6.44	9.330916878	0.459445959	*	0.29634	CDK92145.1/5.7e-53/short chain dehydrogenase [Klebsiella pneumoniae IS33]	CP022997.1/0.0/CP022997.1 Klebsiella pneumoniae strain 721005, complete genome	NA	kpg:KPNIH32_23715/8.6e-54/short-chain dehydrogenase	NA	Unigene364_All/1.2e-06/NAD dependent epimerase/dehydratase family	molecular_function:GO:0016491//oxidoreductase activity;
Unigene1934_All	460	0.01	6.27	9.292321633	0.287487933	*	0.1568116	WP_072241242.1/8.1e-79/potassium-transporting ATPase subunit KdpA [Klebsiella pneumoniae] >AST75470.1 potassium-transporting ATPase subunit KdpA [Klebsiella pneumoniae subsp. pneumoniae]	CP023134.1/0.0/CP023134.1 Klebsiella pneumoniae subsp. pneumoniae strain KpvK54, complete genome	sp|A6T6D9|KDPA_KLEP7/3.4e-81/Potassium-transporting ATPase potassium-binding subunit OS=Klebsiella pneumoniae subsp. pneumoniae (strain ATCC 700721 / MGH 78578) GN=kdpA PE=3 SV=1	kpm:KPHS_15500/1.2e-79/K+-transporting ATPase; K01546 K+-transporting ATPase ATPase A chain [EC:3.6.3.12]	NA	Unigene1934_All/4.3e-61/Potassium-transporting ATPase A subunit	molecular_function:GO:0008556//potassium-transporting ATPase activity;
Unigene2108_All	234	0.01	6.21	9.278449458	0.693738247	*	0.56002	WP_073546880.1/1.8e-37/transketolase [Klebsiella pneumoniae] >APM71522.1 transketolase [Klebsiella pneumoniae] >APM77143.1 transketolase [Klebsiella pneumoniae] >OWA98445.1 transketolase [Klebsiella pneumoniae]	CP022882.1/0.0/CP022882.1 Klebsiella pneumoniae strain 911021, complete genome	sp|P51010|TKT_XANFL/2.4e-06/Transketolase OS=Xanthobacter flavus GN=cbbT PE=3 SV=2	kqv:B8P98_19470/2.7e-38/transketolase; K00615 transketolase [EC:2.2.1.1]	Hs14149797/1.7e-07/[G] KOG0523 Transketolase	NA	molecular_function:GO:0004802//transketolase activity;
Unigene2138_All	236	0.01	6.11	9.25502857	0.68495057	*	0.56002	CDK93228.1/9.7e-36/Cation efflux system protein [Klebsiella pneumoniae IS33]	CP022997.1/0.0/CP022997.1 Klebsiella pneumoniae strain 721005, complete genome	NA	kpb:FH42_06825/1.5e-36/multidrug transporter	NA	NA	cellular_component:GO:0016021//integral component of membrane;molecular_function:GO:0005215//transporter activity;
Unigene2011_All	237	0.01	6.06	9.243173983	0.695721773	*	0.56002	WP_072274418.1/1.6e-38/MULTISPECIES: amino acid ABC transporter permease [Klebsiella]	CP022997.1/0.0/CP022997.1 Klebsiella pneumoniae strain 721005, complete genome	sp|P0AER5|GLTK_ECOLI/6.9e-06/Glutamate/aspartate import permease protein GltK OS=Escherichia coli (strain K12) GN=gltK PE=1 SV=1	kpk:A593_15860/2.4e-39/membrane protein; K02029 polar amino acid transport system permease protein	NA	NA	cellular_component:GO:0016021//integral component of membrane;GO:0005886//plasma membrane;molecular_function:GO:0005215//transporter activity;
Unigene717_All	358	0.01	6.03	9.236014192	0.46483657	*	0.29634	WP_032423606.1/3.6e-58/nickel ABC transporter permease subunit NikB [Klebsiella pneumoniae] >EZR11186.1 nickel transport system permease nikB [Klebsiella pneumoniae UCI 60]	CP022997.1/0.0/CP022997.1 Klebsiella pneumoniae strain 721005, complete genome	sp|P33591|NIKB_ECOLI/8.0e-54/Nickel transport system permease protein NikB OS=Escherichia coli (strain K12) GN=nikB PE=1 SV=2	kpm:KPHS_50060/5.5e-59/nickel transporter permease NikB; K15585 nickel transport system permease protein	NA	Unigene717_All/0.1/Domain of unknown function (DUF4259)	cellular_component:GO:0016021//integral component of membrane;GO:0005886//plasma membrane;molecular_function:GO:0015099//nickel cation transmembrane transporter activity;
Unigene704_All	238	0.01	6.02	9.233619677	0.695224829	*	0.56002	WP_048279663.1/3.1e-29/DUF4186 domain-containing protein [Klebsiella pneumoniae] >KMB48786.1 hypothetical protein SL56_01483 [Klebsiella pneumoniae]	CP022997.1/0.0/CP022997.1 Klebsiella pneumoniae strain 721005, complete genome	sp|P76148|YNEG_ECOLI/1.6e-21/Uncharacterized protein YneG OS=Escherichia coli (strain K12) GN=yneG PE=4 SV=1	kpne:KU54_013390/4.6e-30/cytoplasmic protein	NA	NA	NA
Unigene2259_All	250	0.01	5.5	9.103287808	0.68254892	*	0.56002	WP_073901584.1/4.9e-38/CusA/CzcA family heavy metal efflux RND transporter [Klebsiella pneumoniae] >OKO61993.1 cation transporter [Klebsiella pneumoniae] >OUM14631.1 CusA/CzcA family heavy metal efflux RND transporter [Klebsiella pneumoniae] >OXV20254.1 CusA/CzcA family heavy metal efflux RND transporter [Klebsiella pneumoniae]	CP022997.1/0.0/CP022997.1 Klebsiella pneumoniae strain 721005, complete genome	sp|Q8FK36|CUSA_ECOL6/1.3e-34/Cation efflux system protein CusA OS=Escherichia coli O6:H1 (strain CFT073 / ATCC 700928 / UPEC) GN=cusA PE=3 SV=1	kpc:KPNIH10_02970/7.5e-39/cation transporter; K07787 Cu(I)/Ag(I) efflux system membrane protein CusA/SilA	NA	NA	cellular_component:GO:0016021//integral component of membrane;molecular_function:GO:0008324//cation transmembrane transporter activity;
Unigene2124_All	250	0.01	5.5	9.103287808	0.669404924	*	0.56002	WP_025403955.1/4.7e-41/cyanate transporter [Klebsiella pneumoniae] >AHM84009.1 Cyanate transport protein cynX [Klebsiella pneumoniae 30660/NJST258_1]	CP023134.1/0.0/CP023134.1 Klebsiella pneumoniae subsp. pneumoniae strain KpvK54, complete genome	sp|P17583|CYNX_ECOLI/2.0e-27/Cyanate transport protein CynX OS=Escherichia coli (strain K12) GN=cynX PE=3 SV=2	kpnu:LI86_07395/7.1e-42/major facilitator transporter; K03449 MFS transporter, CP family, cyanate transporter	NA	NA	biological_process:GO:0055085//transmembrane transport;cellular_component:GO:0016021//integral component of membrane;
Unigene1163_All	509	0.01	5.46	9.092757141	0.284784285	*	0.1568116	NA	CP022997.1/0.0/CP022997.1 Klebsiella pneumoniae strain 721005, complete genome	sp|P9WMG3|Y3095_MYCTU/1.0e-17/Uncharacterized HTH-type transcriptional regulator Rv3095 OS=Mycobacterium tuberculosis (strain ATCC 25618 / H37Rv) GN=Rv3095 PE=1 SV=1	kpj:N559_3261/3.3e-78/transcriptional regulator	NA	Unigene1163_All/1.2e-20/HxlR-like helix-turn-helix	NA
Unigene962_All	775	0.01	5.34	9.060695932	0.099237314	*	0.0439088	WP_076750781.1/4.2e-120/TetR/AcrR family transcriptional regulator, partial [Klebsiella pneumoniae] >OMI92369.1 TetR family transcriptional regulator, partial [Klebsiella pneumoniae]	CP022997.1/0.0/CP022997.1 Klebsiella pneumoniae strain 721005, complete genome	NA	kpp:A79E_0072/7.8e-119/Transcriptional regulator RutR of pyrimidine catabolism (TetR family)	NA	Unigene962_All/4.8e-13/Bacterial regulatory proteins, tetR family	biological_process:GO:0006355//regulation of transcription, DNA-templated;GO:0006351//transcription, DNA-templated;molecular_function:GO:0003677//DNA binding;
Unigene2205_All	257	0.01	5.23	9.030667136	0.674040693	*	0.56002	WP_046623725.1/1.9e-37/MULTISPECIES: BMC domain-containing protein [Enterobacteriaceae] >KKJ10281.1 microcompartment protein [Klebsiella pneumoniae HE12] >KKJ38897.1 microcompartment protein [Klebsiella pneumoniae MRSN 3562] >KKJ56538.1 microcompartment protein [Klebsiella pneumoniae MRSN 2404] >OAA13892.1 hypothetical protein LT21_01970 [Klebsiella pneumoniae] >SBJ86341.1 propanediol utilization…	CP022997.1/0.0/CP022997.1 Klebsiella pneumoniae strain 721005, complete genome	sp|Q03511|CCMK_SYNE7/1.2e-06/Carbon dioxide-concentrating mechanism protein CcmK OS=Synechococcus elongatus (strain PCC 7942) GN=ccmK PE=1 SV=1	kpi:D364_16300/2.9e-38/microcompartments protein	NA	NA	NA
Unigene1015_All	530	0.01	5.17	9.01402047	0.287791511	*	0.1568116	WP_072241642.1/2.6e-89/transcriptional regulator [Klebsiella pneumoniae]	CP022997.1/0.0/CP022997.1 Klebsiella pneumoniae strain 721005, complete genome	sp|P52666|BUDR_RAOTE/1.8e-70/HTH-type transcriptional regulator BudR OS=Raoultella terrigena GN=budR PE=4 SV=1	kph:KPNIH24_13250/4.0e-90/transcriptional regulator	NA	Unigene1015_All/3.6e-26/Bacterial regulatory helix-turn-helix protein, lysR family	NA
Unigene1328_All	678	0.01	5.03	8.97441459	0.170267366	*	0.0829784	AOZ86919.1/5.6e-68/hypothetical protein A7K74_3 (plasmid) [Klebsiella pneumoniae subsp. pneumoniae]	MF437312.1/0.0/MF437312.1 Klebsiella pneumoniae strain CR-HvKP4 plasmid pKPC-CR-HvKP4, complete sequence	NA	koe:A225_NDM1p0565/1.3e-64/hypothetical protein	NA	Unigene1328_All/0.0069/Inhibitor of apoptosis-promoting Bax1	cellular_component:GO:0016021//integral component of membrane;
Unigene1600_All	266	0.01	4.92	8.942514505	0.697216877	*	0.56002	WP_046878877.1/4.1e-43/D-xylose ABC transporter ATP-binding protein [Klebsiella pneumoniae] >KKY93011.1 xylose transporter [Klebsiella pneumoniae]	CP022997.1/0.0/CP022997.1 Klebsiella pneumoniae strain 721005, complete genome	sp|Q0SY86|XYLG_SHIF8/6.5e-37/Xylose import ATP-binding protein XylG OS=Shigella flexneri serotype 5b (strain 8401) GN=xylG PE=3 SV=1	kpo:KPN2242_22715/6.3e-44/xylose transporter ATP-binding subunit; K10545 D-xylose transport system ATP-binding protein [EC:3.6.3.17]	NA	NA	cellular_component:GO:0005886//plasma membrane;molecular_function:GO:0015614//D-xylose-importing ATPase activity;GO:0005524//ATP binding;
Unigene369_All	269	0.01	4.82	8.912889336	0.678268125	*	0.56002	SAS16486.1/2.0e-24/Uncharacterised protein [Klebsiella pneumoniae]	CP022997.1/0.0/CP022997.1 Klebsiella pneumoniae strain 721005, complete genome	NA	kpo:KPN2242_11730/3.9e-17/amidase; K19837 biuret amidohydrolase [EC:3.5.1.84]	NA	NA	NA
Unigene881_All	271	0.01	4.76	8.894817763	0.673574228	*	0.56002	WP_086613916.1/2.0e-29/phosphate propanoyltransferase [Klebsiella pneumoniae] >OUG99401.1 phosphate propanoyltransferase [Klebsiella pneumoniae]	CP022997.1/0.0/CP022997.1 Klebsiella pneumoniae strain 721005, complete genome	sp|A6TDD9|PDUL_KLEP7/6.5e-32/Phosphate propanoyltransferase OS=Klebsiella pneumoniae subsp. pneumoniae (strain ATCC 700721 / MGH 78578) GN=pduL PE=3 SV=1	kpn:KPN_03212/3.1e-30/pduL; Propanediol utilization; K13923 phosphate propanoyltransferase [EC:2.3.1.222]	NA	NA	NA
Unigene2328_All	272	0.01	4.73	8.885696373	0.670788946	*	0.56002	WP_077255320.1/1.2e-45/MULTISPECIES: hypothetical protein [Klebsiella] >ASC31509.1 hypothetical protein AM399_26770 (plasmid) [Klebsiella pneumoniae] >ASC42694.1 hypothetical protein AM392_26735 (plasmid) [Klebsiella pneumoniae] >OWQ09443.1 hypothetical protein B7460_23260 [Klebsiella pneumoniae] >OWQ22183.1 hypothetical protein B7461_21905 [Klebsiella pneumoniae]	CP021940.1/0.0/CP021940.1 Klebsiella pneumoniae strain AR_0145 plasmid tig00000209, complete sequence	NA	kpx:PMK1_b00076/1.5e-45/NUMOD4 motif	NA	NA	NA
Unigene345_All	428	0.01	4.63	8.854868383	0.464417421	*	0.29634	ASY91327.1/9.6e-74/Hypothetical protein (plasmid) [Enterobacter cloacae]	MF190369.1/0.0/MF190369.1 Enterobacter cloacae strain A1137 plasmid pA1137, complete sequence	NA	cfar:CI104_27835/3.0e-64/hypothetical protein	NA	NA	NA
Unigene1747_All	454	0.01	4.25	8.731319031	0.461504409	*	0.29634	AAN79448.1/1.5e-48/Hypothetical protein c0975 [Escherichia coli CFT073]	CP022997.1/0.0/CP022997.1 Klebsiella pneumoniae strain 721005, complete genome	NA	kpa:KPNJ1_01327/6.3e-44/Phage protein	NA	NA	NA
Unigene1803_All	292	0.01	4.19	8.710806434	0.689804933	*	0.56002	NA	NA	NA	NA	NA	NA	NA
Unigene1582_All	463	0.01	4.14	8.693486957	0.469497648	*	0.29634	CZQ43713.1/7.0e-46/conserved hypothetical protein, partial [Klebsiella pneumoniae]	CP022997.1/0.0/CP022997.1 Klebsiella pneumoniae strain 721005, complete genome	NA	kpnu:LI86_04900/2.4e-46/hypothetical protein	NA	NA	NA
Unigene812_All	795	0.01	4.14	8.693486957	0.170670366	*	0.0829784	WP_073547060.1/8.3e-148/DUF1983 domain-containing protein [Klebsiella pneumoniae] >OZR85591.1 DUF1983 domain-containing protein [Klebsiella pneumoniae] >ASV23865.1 DUF1983 domain-containing protein [Klebsiella pneumoniae]	CP022997.1/0.0/CP022997.1 Klebsiella pneumoniae strain 721005, complete genome	NA	kpp:A79E_3050/2.4e-147/Phage tail fiber protein	NA	Unigene812_All/8.7e-05/Putative phage tail protein	NA
Unigene430_All	636	0.01	4.08	8.672425342	0.289626526	*	0.1568116	AHM79963.1/2.4e-113/hypothetical protein KPNJ2_03183 [Klebsiella pneumoniae 30684/NJST258_2] >AHM85597.1 hypothetical protein KPNJ1_03191 [Klebsiella pneumoniae 30660/NJST258_1] >CDQ55729.1 licH [Klebsiella pneumoniae]	CP022997.1/0.0/CP022997.1 Klebsiella pneumoniae strain 721005, complete genome	sp|P46320|LICH_BACSU/3.4e-63/Probable 6-phospho-beta-glucosidase OS=Bacillus subtilis (strain 168) GN=licH PE=2 SV=1	kph:KPNIH24_17135/1.2e-104/diacetylchitobiose-6-phosphate hydrolase; K01222 6-phospho-beta-glucosidase [EC:3.2.1.86]	NA	Unigene430_All/1.5e-61/Family 4 glycosyl hydrolase	NA
Unigene1804_All	300	0.01	4	8.64385619	0.700226446	*	0.56002	OKB63211.1/2.8e-48/alkanesulfonate monooxygenase, FMNH(2)-dependent [Klebsiella pneumoniae]	CP022997.1/0.0/CP022997.1 Klebsiella pneumoniae strain 721005, complete genome	sp|Q98CB9|SSUD1_RHILO/2.0e-42/Alkanesulfonate monooxygenase 1 OS=Rhizobium loti (strain MAFF303099) GN=ssuD1 PE=3 SV=1	kpb:FH42_11765/4.3e-49/alkanesulfonate monooxygenase; K04091 alkanesulfonate monooxygenase [EC:1.14.14.5]	NA	Unigene1804_All/3.5e-30/Luciferase-like monooxygenase	molecular_function:GO:0008726//alkanesulfonate monooxygenase activity;
CL41.Contig1_All	482	0.01	3.98	8.636624621	0.469926022	*	0.29634	WP_080383444.1/3.9e-31/hypothetical protein [Chlamydia trachomatis]	NA	sp|Q5FGW5|NUOH_EHRRG/1.8e-21/NADH-quinone oxidoreductase subunit H OS=Ehrlichia ruminantium (strain Gardel) GN=nuoH PE=3 SV=1	afi:Acife_2547/7.9e-21/NAD(P)H-quinone oxidoreductase subunit 1; K00337 NADH-quinone oxidoreductase subunit H [EC:1.6.5.3]	HsMi006/2.5e-58/[C] KOG4770 NADH dehydrogenase subunit 1	NA	NA
Unigene322_All	656	0.01	3.93	8.618385502	0.285979602	*	0.1568116	EJJ40641.1/3.5e-83/putative epimerase/isomerase [Klebsiella pneumoniae subsp. pneumoniae KPNIH2] >EJJ44927.1 putative epimerase/isomerase [Klebsiella pneumoniae subsp. pneumoniae KPNIH4] >EJJ56000.1 putative epimerase/isomerase [Klebsiella pneumoniae subsp. pneumoniae KPNIH6] >EJJ57511.1 putative epimerase/isomerase [Klebsiella pneumoniae subsp. pneumoniae KPNIH5] >EJJ62267.1 putative epimerase/i…	CP022997.1/0.0/CP022997.1 Klebsiella pneumoniae strain 721005, complete genome	sp|Q46891|OTNI_ECOLI/2.1e-52/2-oxo-tetronate isomerase OS=Escherichia coli (strain K12) GN=otnI PE=1 SV=1	kpw:KPNIH30_13045/5.3e-84/hydroxypyruvate isomerase; K22131 2-dehydrotetronate isomerase [EC:5.3.1.35]	Hs13654272/1.1e-29/[G] KOG4518 Hydroxypyruvate isomerase	Unigene322_All/9.7e-16/Xylose isomerase-like TIM barrel	molecular_function:GO:0016853//isomerase activity;GO:0008903//hydroxypyruvate isomerase activity;
Unigene365_All	482	0.01	3.92	8.614709844	0.462332962	*	0.29634	WP_040169272.1/8.0e-77/1,6-dihydroxycyclohexa-2,4-diene-1-carboxylate dehydrogenase [Klebsiella pneumoniae]	CP022997.1/0.0/CP022997.1 Klebsiella pneumoniae strain 721005, complete genome	sp|P23102|XYLL_PSEPU/1.0e-43/1,6-dihydroxycyclohexa-2,4-diene-1-carboxylate dehydrogenase OS=Pseudomonas putida GN=xylL PE=3 SV=1	kpp:A79E_2376/1.2e-77/1,2-dihydroxycyclohexa-3,5-diene-1-carboxylate dehydrogenase; K05783 dihydroxycyclohexadiene carboxylate dehydrogenase [EC:1.3.1.25 1.3.1.-]	CE21092/2.3e-11/[R] KOG0725 Reductases with broad range of substrate specificities	Unigene365_All/4.1e-36/short chain dehydrogenase	molecular_function:GO:0047116//1,6-dihydroxycyclohexa-2,4-diene-1-carboxylate dehydrogenase activity;GO:0016491//oxidoreductase activity;
Unigene1531_All	484	0.01	3.89	8.603626345	0.463581386	*	0.29634	WP_072310856.1/8.0e-69/MFS transporter [Klebsiella pneumoniae]	CP022997.1/0.0/CP022997.1 Klebsiella pneumoniae strain 721005, complete genome	sp|P31435|YICJ_ECOLI/8.6e-35/Inner membrane symporter YicJ OS=Escherichia coli (strain K12) GN=yicJ PE=1 SV=2	kph:KPNIH24_14100/1.2e-69/sugar transporter	NA	NA	NA
Unigene326_All	489	0.01	3.84	8.584962501	0.459036471	*	0.29634	WP_074186459.1/5.6e-86/ShlB/FhaC/HecB family hemolysin secretion/activation protein [Klebsiella pneumoniae]	CP022997.1/0.0/CP022997.1 Klebsiella pneumoniae strain 721005, complete genome	sp|Q7CGD8|CDIB_YERPE/2.6e-31/Outer membrane transporter CdiB OS=Yersinia pestis GN=cdib PE=3 SV=1	kpa:KPNJ1_03901/8.4e-87/Hemolysin activator protein precursor	NA	Unigene326_All/3.5e-11/POTRA domain, ShlB-type	NA
Unigene890_All	493	0.01	3.8	8.569855608	0.460678819	*	0.29634	OKB41679.1/1.2e-88/6-phospho-beta-glucosidase [Klebsiella pneumoniae]	CP022997.1/0.0/CP022997.1 Klebsiella pneumoniae strain 721005, complete genome	sp|P17411|CHBF_ECOLI/1.8e-80/6-phospho-beta-glucosidase OS=Escherichia coli (strain K12) GN=chbF PE=1 SV=4	kpp:A79E_2952/1.8e-89/Chitobiose-specific 6-phospho-beta-glucosidase ChbF; K01222 6-phospho-beta-glucosidase [EC:3.2.1.86]	NA	Unigene890_All/6.5e-68/Family 4 glycosyl hydrolase	NA
Unigene855_All	494	0.01	3.79	8.566054038	0.45821968	*	0.29634	CDL44983.1/3.4e-91/Outer membrane protein N precursor [Klebsiella pneumoniae ISC21]	CP022997.1/0.0/CP022997.1 Klebsiella pneumoniae strain 721005, complete genome	sp|Q56110|OMPS1_SALTI/6.4e-78/Outer membrane protein S1 OS=Salmonella typhi GN=ompS1 PE=3 SV=1	sbv:N643_06220/6.1e-77/outer membrane porin protein C; K14062 outer membrane protein N	NA	Unigene855_All/1.1e-70/Gram-negative porin	biological_process:GO:0006811//ion transport;cellular_component:GO:0009279//cell outer membrane;GO:0046930//pore complex;molecular_function:GO:0015288//porin activity;
Unigene1700_All	679	0.01	3.76	8.554588852	0.290243409	*	0.1568116	OUU67731.1/4.3e-84/cytochrome c oxidase subunit I [Synechococcus sp. TMED66]	NA	sp|Q08855|COX1_RHILE/5.2e-70/Cytochrome c oxidase subunit 1 OS=Rhizobium leguminosarum GN=ctaD PE=2 SV=1	caq:IM40_00585/1.8e-71/cytochrome C oxidase subunit I; K02274 cytochrome c oxidase subunit I [EC:1.9.3.1]	HsMi003/1.8e-110/[C] KOG4769 Cytochrome c oxidase, subunit I	NA	biological_process:GO:0009060//aerobic respiration;GO:0006119//oxidative phosphorylation;GO:0022900//electron transport chain;cellular_component:GO:0045277//respiratory chain complex IV;GO:0016021//integral component of membrane;GO:0005886//plasma membrane;molecular_function:GO:0020037//heme binding;GO:0005506//iron ion binding;GO:0004129//cytochrome-c oxidase activity;GO:0005507//copper ion bind…
Unigene2100_All	313	0.01	3.73	8.54303182	0.683507556	*	0.56002	WP_073557502.1/1.3e-51/xylose ABC transporter ATP-binding protein [Klebsiella pneumoniae] >OSX00720.1 xylose ABC transporter ATP-binding protein [Klebsiella pneumoniae]	CP022997.1/0.0/CP022997.1 Klebsiella pneumoniae strain 721005, complete genome	sp|P37388|XYLG_ECOLI/3.1e-46/Xylose import ATP-binding protein XylG OS=Escherichia coli (strain K12) GN=xylG PE=1 SV=1	kpt:VK055_3538/1.9e-52/ccmA12; heme ABC exporter, ATP-binding protein CcmA; K10545 D-xylose transport system ATP-binding protein [EC:3.6.3.17]	NA	Unigene2100_All/2.3e-12/ABC transporter	cellular_component:GO:0005886//plasma membrane;molecular_function:GO:0015614//D-xylose-importing ATPase activity;GO:0005524//ATP binding;
Unigene1828_All	320	0.01	3.6	8.491853096	0.67732412	*	0.56002	SAS22384.1/2.2e-54/Uncharacterised protein [Klebsiella pneumoniae]	CP021940.1/0.0/CP021940.1 Klebsiella pneumoniae strain AR_0145 plasmid tig00000209, complete sequence	NA	kpm:KPHS_p100810/1.6e-54/hypothetical protein	NA	NA	NA
Unigene101_All	515	0.01	3.58	8.483815777	0.469070055	*	0.29634	WP_077257742.1/1.9e-76/MULTISPECIES: helix-turn-helix domain-containing protein [Klebsiella] >OSC38557.1 transcriptional regulator [Klebsiella pneumoniae] >OXM92308.1 helix-turn-helix domain-containing protein [Klebsiella pneumoniae] >OXM96232.1 helix-turn-helix domain-containing protein [Klebsiella pneumoniae] >OYI34412.1 helix-turn-helix domain-containing protein [Klebsiella pneumoniae subsp. p…	CP022997.1/0.0/CP022997.1 Klebsiella pneumoniae strain 721005, complete genome	sp|P06966|DICA_ECOLI/4.0e-06/HTH-type transcriptional regulator DicA OS=Escherichia coli (strain K12) GN=dicA PE=4 SV=1	ent:Ent638_2265/9.9e-62/transcriptional regulator, XRE family	NA	Unigene101_All/3.4e-07/Helix-turn-helix	NA
Unigene93_All	708	0.01	3.57	8.479780264	0.28901226	*	0.1568116	WP_004200058.1/1.4e-101/TetR family transcriptional regulator [Klebsiella pneumoniae] >YP_005227148.1 TetR family transcriptional regulator [Klebsiella pneumoniae subsp. pneumoniae HS11286] >AEW61546.1 TetR family transcriptional regulator [Klebsiella pneumoniae subsp. pneumoniae HS11286] >EMR21587.1 TetR family transcriptional regulator [Klebsiella pneumoniae ATCC BAA-2146] >AGT24108.1 TetR fami…	CP022997.1/0.0/CP022997.1 Klebsiella pneumoniae strain 721005, complete genome	NA	kpj:N559_2412/2.1e-102/TetR family transcriptional regulator	NA	Unigene93_All/8.8e-12/Bacterial regulatory proteins, tetR family	biological_process:GO:0006355//regulation of transcription, DNA-templated;GO:0006351//transcription, DNA-templated;molecular_function:GO:0003677//DNA binding;
Unigene2200_All	323	0.01	3.55	8.471675214	0.685915969	*	0.56002	WP_077266428.1/2.0e-52/type VI secretion system lipoprotein TssJ [Klebsiella pneumoniae]	CP022997.1/0.0/CP022997.1 Klebsiella pneumoniae strain 721005, complete genome	NA	kpt:VK055_0201/3.1e-53/sciN2; type VI secretion lipofamily protein; K11906 type VI secretion system protein VasD	NA	Unigene2200_All/9.9e-26/Type VI secretion lipoprotein, VasD, EvfM, TssJ, VC_A0113	NA
Unigene1744_All	713	0.01	3.54	8.46760555	0.290552837	*	0.1568116	WP_046960497.1/1.1e-127/colicin V synthesis protein [Klebsiella pneumoniae] >KLA42157.1 colicin V synthesis protein [Klebsiella pneumoniae subsp. pneumoniae]	CP022997.1/0.0/CP022997.1 Klebsiella pneumoniae strain 721005, complete genome	sp|Q9EXN5|MCHF_ECOLX/5.1e-76/Probable microcin-H47 secretion/processing ATP-binding protein MchF OS=Escherichia coli GN=mchF PE=3 SV=1	kpq:KPR0928_01975/1.7e-128/colicin V synthesis protein; K13409 ATP-binding cassette, subfamily B, bacterial RaxB	NA	Unigene1744_All/5e-22/ABC transporter transmembrane region	NA
Unigene1045_All	325	0.01	3.51	8.45532722	0.673108409	*	0.56002	WP_047723025.1/2.6e-55/MULTISPECIES: hydrogenase large subunit [Klebsiella] >AKL34813.1 hydrogenase 3 large subunit [Klebsiella oxytoca] >OLP10354.1 hydrogenase 3 large subunit [Klebsiella michiganensis]	CP022997.1/0.0/CP022997.1 Klebsiella pneumoniae strain 721005, complete genome	sp|P16431|HYCE_ECOLI/1.2e-56/Formate hydrogenlyase subunit 5 OS=Escherichia coli (strain K12) GN=hycE PE=1 SV=1	kpu:KP1_4325/3.9e-56/hycE; hydrogenase 3 large subunit; K15830 formate hydrogenlyase subunit 5	7304303/7.4e-06/[C] KOG2870 NADH:ubiquinone oxidoreductase, NDUFS2/49 kDa subunit	Unigene1045_All/2.9e-11/Nickel-dependent hydrogenase	molecular_function:GO:0016829//lyase activity;GO:0048038//quinone binding;GO:0051287//NAD binding;GO:0016151//nickel cation binding;GO:0008137//NADH dehydrogenase (ubiquinone) activity;
Unigene1024_All	916	0.01	3.5	8.451211112	0.170872582	*	0.0829784	WP_002914891.1/7.6e-145/MULTISPECIES: NADH-quinone oxidoreductase subunit NuoB [Enterobacterales] >YP_005228429.1 hypothetical protein KPHS_41290 [Klebsiella pneumoniae subsp. pneumoniae HS11286] >ABR78457.1 hypothetical protein KPN_03056 [Klebsiella pneumoniae subsp. pneumoniae MGH 78578] >ACI11663.1 formate hydrogenlyase, subunit G [Klebsiella pneumoniae 342] >BAH64845.1 hydrogenase 3 small sub…
se subunit 7 [Klebsiella pneumoniae] >KMA20680.1 formate hydrogenlyase subunit 7 [Klebsiella pneumoniae] >KMA25864.1 formate hydrogenlyase subunit 7 [Klebsiella pneumoniae] >KMA31410.1 formate hydrogenlyase subunit 7 [Klebsiella pneumoniae] >KMA37732.1 formate hydrogenlyase subunit 7 [Klebsiella pneumoniae] >KMA38980.1 formate hydrogenlyase subunit 7 [Klebsiella pneumoniae] >KMA49491.1 formate hy…
a pneumoniae] >OBE87816.1 formate hydrogenlyase [Klebsiella pneumoniae] >OBE90508.1 formate hydrogenlyase [Klebsiella pneumoniae] >OBR61496.1 formate hydrogenlyase [Klebsiella variicola] >ANK29093.1 formate hydrogenlyase [Klebsiella pneumoniae] >OBT36176.1 formate hydrogenlyase [Klebsiella pneumoniae] >OBX17357.1 formate hydrogenlyase [Klebsiella pneumoniae] >OBY13164.1 formate hydrogenlyase [Kle…
[Klebsiella pneumoniae] >SLU43007.1 formate hydrogenlyase subunit 7 [Klebsiella pneumoniae] >SLQ97852.1 formate hydrogenlyase subunit 7 [Klebsiella pneumoniae] >SLQ34124.1 formate hydrogenlyase subunit 7 [Klebsiella pneumoniae] >SLX95743.1 formate hydrogenlyase subunit 7 [Klebsiella pneumoniae] >SLR26622.1 formate hydrogenlyase subunit 7 [Klebsiella pneumoniae] >SLQ84402.1 formate hydrogenlyase s…
rmate hydrogenlyase [Klebsiella pneumoniae] >OVS87084.1 formate hydrogenlyase [Klebsiella pneumoniae] >OVS88264.1 formate hydrogenlyase [Klebsiella pneumoniae] >OVS95899.1 formate hydrogenlyase [Klebsiella pneumoniae] >OVT05714.1 formate hydrogenlyase [Klebsiella pneumoniae] >OVT08701.1 formate hydrogenlyase [Klebsiella pneumoniae] >OVT11406.1 formate hydrogenlyase [Klebsiella pneumoniae] >OVT141…	CP022997.1/0.0/CP022997.1 Klebsiella pneumoniae strain 721005, complete genome	sp|P16433|HYCG_ECOLI/5.1e-137/Formate hydrogenlyase subunit 7 OS=Escherichia coli (strain K12) GN=hycG PE=1 SV=2	kpb:FH42_11300/1.2e-145/formate hydrogenlyase; K15832 formate hydrogenlyase subunit 7	Hs14149625/1.1e-22/[C] KOG1687 NADH-ubiquinone oxidoreductase, NUFS7/PSST/20 kDa subunit	Unigene1024_All/1.8e-23/NADH ubiquinone oxidoreductase, 20 Kd subunit	molecular_function:GO:0008901//ferredoxin hydrogenase activity;GO:0016829//lyase activity;GO:0051539//4 iron, 4 sulfur cluster binding;GO:0048038//quinone binding;GO:0008137//NADH dehydrogenase (ubiquinone) activity;
Unigene1851_All	327	0.01	3.48	8.442943496	0.683027902	*	0.56002	WP_047718915.1/4.0e-56/3-(3-hydroxyphenyl)propionate hydroxylase [Klebsiella pneumoniae] >AKL31360.1 3-(3-hydroxyphenyl)propionate hydroxylase [Klebsiella pneumoniae] >ALR27380.1 3-(3-hydroxyphenyl)propionate hydroxylase [Klebsiella pneumoniae] >SLW72635.1 3-(3-hydroxyphenyl)propionate hydroxylase [Klebsiella pneumoniae] >SLZ06135.1 3-(3-hydroxyphenyl)propionate hydroxylase [Klebsiella pneumoniae…	CP022997.1/0.0/CP022997.1 Klebsiella pneumoniae strain 721005, complete genome	sp|A6TAC9|MHPA_KLEP7/1.3e-58/3-(3-hydroxy-phenyl)propionate/3-hydroxycinnamic acid hydroxylase OS=Klebsiella pneumoniae subsp. pneumoniae (strain ATCC 700721 / MGH 78578) GN=mhpA PE=3 SV=1	kpn:KPN_02122/6.1e-57/mhpA; 3-(3-hydroxyphenyl)propionate hydroxylase; K05712 3-(3-hydroxy-phenyl)propionate hydroxylase [EC:1.14.13.127]	NA	Unigene1851_All/4.5e-12/FAD binding domain	biological_process:GO:0019622//3-(3-hydroxy)phenylpropionate catabolic process;GO:0019380//3-phenylpropionate catabolic process;molecular_function:GO:0008688//3-(3-hydroxyphenyl)propionate hydroxylase activity;GO:0071949//FAD binding;
Unigene2279_All	333	0.01	3.38	8.400879436	0.68207061	*	0.56002	WP_044294458.1/6.5e-54/DNA primase [Klebsiella pneumoniae]	CP022997.1/0.0/CP022997.1 Klebsiella pneumoniae strain 721005, complete genome	NA	ror:RORB6_24460/2.9e-54/Zinc binding domain / DNA primase; K06919 putative DNA primase/helicase	NA	Unigene2279_All/3.2e-06/Toprim domain	NA
Unigene1256_All	2824	0.01	3.32	8.375039431	0.000851424	Up	0.000269928	WP_004201103.1/6.4e-158/MULTISPECIES: phage recombination protein Bet [Klebsiella] >CCM80687.1 hypothetical protein BN426_0197 [Klebsiella pneumoniae subsp. pneumoniae ST258-K26BO] >CCM90060.1 hypothetical protein BN427_3939 [Klebsiella pneumoniae subsp. pneumoniae ST258-K28BO] >CCM95508.1 FIG01078329: hypothetical protein [Klebsiella pneumoniae subsp. pneumoniae ST512-K30BO] >EMR15042.1 hypothet…	CP018454.1/0.0/CP018454.1 Klebsiella pneumoniae strain SWU01, complete genome	sp|P75717|EXOD_ECOLI/3.0e-39/Putative uncharacterized protein ExoD OS=Escherichia coli (strain K12) GN=exoD PE=5 SV=1	kpb:FH42_02365/9.7e-159/recombinase	NA	Unigene1256_All/2.2e-25/RecT family	biological_process:GO:0006259//DNA metabolic process;molecular_function:GO:0003677//DNA binding;
Unigene1233_All	337	0.01	3.31	8.370687407	0.674507803	*	0.56002	WP_071359307.1/1.4e-59/DUF968 domain-containing protein [Raoultella ornithinolytica] >APB05408.1 hypothetical protein BK817_10605 [Raoultella ornithinolytica]	CP022997.1/0.0/CP022997.1 Klebsiella pneumoniae strain 721005, complete genome	sp|P76162|YDFU_ECOLI/4.1e-28/Uncharacterized protein YdfU OS=Escherichia coli (strain K12) GN=ydfU PE=4 SV=4	kqv:B8P98_16825/1.8e-59/DUF968 domain-containing protein	NA	NA	NA
Unigene1835_All	339	0.01	3.28	8.357552005	0.693244131	*	0.56002	WP_085037100.1/2.2e-25/hypothetical protein [Cronobacter sakazakii]	CP022997.1/0.0/CP022997.1 Klebsiella pneumoniae strain 721005, complete genome	NA	kpm:KPHS_48160/3.4e-26/hypothetical protein	NA	NA	NA
Unigene665_All	1808	0.01	3.28	8.357552005	0.017184488	*	0.00650598	WP_028690952.1/6.6e-116/MULTISPECIES: hypothetical protein [Proteobacteria] >KDF29405.1 hypothetical protein AE41_04901 [Enterobacter cloacae BIDMC 66] >KGE68049.1 hypothetical protein K814_0110445 [Pseudomonas fluorescens LMG 5329] >CUJ57802.1 RES domain [Achromobacter sp. 2789STDY5608617] >CUK21880.1 RES domain [Achromobacter sp. 2789STDY5608614] >KSD54958.1 hypothetical protein AO905_17520 [Ps…	CP021775.1/0.0/CP021775.1 Pseudomonas aeruginosa strain Pa58, complete genome	sp|A1SLK7|IF2_NOCSJ/3.7e-06/Translation initiation factor IF-2 OS=Nocardioides sp. (strain ATCC BAA-499 / JS614) GN=infB PE=3 SV=1	kmi:VW41_01755/5.7e-112/integrase	NA	Unigene665_All/1.1/Protein of unknown function (DUF3071)	NA
Unigene984_All	981	0.01	3.23	8.335390355	0.169866265	*	0.0829784	EEW43387.1/4.2e-165/rhodanese-like protein [Klebsiella pneumoniae subsp. rhinoscleromatis ATCC 13884] >EKF77739.1 3-mercaptopyruvate sulfurtransferase [Klebsiella pneumoniae subsp. pneumoniae KpQ3] >ESA99952.1 rhodanese-like protein [Klebsiella pneumoniae 909957] >AHE43218.1 3-mercaptopyruvate sulfurtransferase [Klebsiella pneumoniae subsp. pneumoniae Kp13] >AHM78234.1 3-mercaptopyruvate sulfurtr…	CP022997.1/0.0/CP022997.1 Klebsiella pneumoniae strain 721005, complete genome	sp|P31142|THTM_ECOLI/2.4e-121/3-mercaptopyruvate sulfurtransferase OS=Escherichia coli (strain K12) GN=sseA PE=1 SV=3	ear:CCG33973/2.7e-148/Thiosulfate sulfurtransferase, rhodanese (EC 2.8.1.1); K01011 thiosulfate/3-mercaptopyruvate sulfurtransferase [EC:2.8.1.1 2.8.1.2]	Hs13489091/2.4e-55/[V] KOG1529 Mercaptopyruvate sulfurtransferase/thiosulfate sulfurtransferase	Unigene984_All/2.5e-32/Rhodanese-like domain	molecular_function:GO:0004792//thiosulfate sulfurtransferase activity;
Unigene1198_All	564	0.01	3.18	8.312882955	0.465677143	*	0.29634	BAH63388.1/2.2e-49/hypothetical protein KP1_2728 [Klebsiella pneumoniae subsp. pneumoniae NTUH-K2044] >AHM79558.1 hypothetical protein KPNJ2_02778 [Klebsiella pneumoniae 30684/NJST258_2] >AHM85214.1 hypothetical protein KPNJ1_02808 [Klebsiella pneumoniae 30660/NJST258_1] >CDQ54430.1 unnamed protein product [Klebsiella pneumoniae]	CP022997.1/0.0/CP022997.1 Klebsiella pneumoniae strain 721005, complete genome	NA	kpu:KP1_2728/3.3e-50/hypothetical protein	NA	NA	cellular_component:GO:0016021//integral component of membrane;
Unigene1764_All	353	0.01	3.08	8.266786541	0.675443969	*	0.56002	WP_073557808.1/2.4e-46/amidohydrolase [Klebsiella pneumoniae] >APM44044.1 amidohydrolase [Klebsiella pneumoniae] >OMJ03306.1 amidohydrolase [Klebsiella pneumoniae]	CP022997.1/0.0/CP022997.1 Klebsiella pneumoniae strain 721005, complete genome	sp|P76052|ABGB_ECOLI/1.3e-32/p-aminobenzoyl-glutamate hydrolase subunit B OS=Escherichia coli (strain K12) GN=abgB PE=1 SV=1	kpj:N559_2792/3.6e-47/aminobenzoyl-glutamate utilization protein; K12941 aminobenzoyl-glutamate utilization protein B	NA	NA	biological_process:GO:0008152//metabolic process;molecular_function:GO:0016787//hydrolase activity;
Unigene1132_All	840	0.01	2.91	8.184875343	0.286581031	*	0.1568116	NA	CP022997.1/0.0/CP022997.1 Klebsiella pneumoniae strain 721005, complete genome	sp|P0AAE8|CADB_ECOLI/2.8e-126/Probable cadaverine/lysine antiporter OS=Escherichia coli (strain K12) GN=cadB PE=2 SV=1	kpm:KPHS_13080/1.2e-133/arginine/agmatine antiporter; K03757 cadaverine:lysine antiporter	SPCC965.11c/2.7e-07/[E] KOG1286 Amino acid transporters	Unigene1132_All/5.3e-15/Amino acid permease	NA
Unigene327_All	605	0.01	2.9	8.17990909	0.460267131	*	0.29634	WP_073546865.1/1.4e-107/ABC transporter substrate-binding protein [Klebsiella pneumoniae] >APM70475.1 ABC transporter substrate-binding protein [Klebsiella pneumoniae] >APM76094.1 ABC transporter substrate-binding protein [Klebsiella pneumoniae] >OWA97514.1 ABC transporter substrate-binding protein [Klebsiella pneumoniae]	CP022997.1/0.0/CP022997.1 Klebsiella pneumoniae strain 721005, complete genome	sp|P0AEN0|FLIY_ECOL6/1.5e-12/L-cystine-binding protein FliY OS=Escherichia coli O6:H1 (strain CFT073 / ATCC 700928 / UPEC) GN=fliY PE=3 SV=1	kpu:KP1_2962/2.2e-108/cysteine ABC transport system periplasmic binding component; K02030 polar amino acid transport system substrate-binding protein	NA	Unigene327_All/7.8e-27/Bacterial extracellular solute-binding proteins, family 3	NA
CL5.Contig3_All	5064	0.01	2.79	8.124121312	1.15E-05	Up	3.14E-06	WP_087601142.1/0.0e+00/dimethyl sulfoxide reductase subunit A [Klebsiella pneumoniae]	CP022997.1/0.0/CP022997.1 Klebsiella pneumoniae strain 721005, complete genome	sp|P77783|YNFF_ECOLI/0.0e+00/Probable dimethyl sulfoxide reductase chain YnfF OS=Escherichia coli (strain K12) GN=ynfF PE=1 SV=4	kvq:SP68_01305/0.0e+00/dimethyl sulfoxide reductase subunit A; K07309 Tat-targeted selenate reductase subunit YnfE [EC:1.97.1.9]	NA	CL5.Contig3_All/3.2e-91/Molybdopterin oxidoreductase	NA
Unigene370_All	385	0.01	2.7	8.076815597	0.681592969	*	0.56002	WP_050896100.1/7.5e-62/hypothetical protein [Klebsiella pneumoniae] >KMX31492.1 hypothetical protein SL97_01713 [Klebsiella pneumoniae]	CP022997.1/0.0/CP022997.1 Klebsiella pneumoniae strain 721005, complete genome	NA	kph:KPNIH24_06305/1.1e-62/hypothetical protein	NA	Unigene370_All/5.8e-05/Domain of unknown function (DUF3552)	cellular_component:GO:0016021//integral component of membrane;
Unigene687_All	394	0.01	2.61	8.027905997	0.680164053	*	0.56002	AQT28322.1/2.1e-67/type IV secretion system protein virB1 [Klebsiella pneumoniae]	CP022997.1/0.0/CP022997.1 Klebsiella pneumoniae strain 721005, complete genome	sp|Q2YIT5|VIRB1_BRUA2/1.2e-13/Type IV secretion system protein virB1 OS=Brucella abortus (strain 2308) GN=virB1 PE=3 SV=1	kpp:A79E_1696/2.1e-64/verB1; VirB1; K03194 type IV secretion system protein VirB1	NA	Unigene687_All/2.6e-15/Transglycosylase SLT domain	NA
Unigene76_All	923	0.01	2.6	8.022367813	0.289319067	*	0.1568116	WP_048289076.1/3.5e-174/membrane protein [Klebsiella pneumoniae] >KMD09332.1 hypothetical protein SL69_01926 [Klebsiella pneumoniae] >SAU30955.1 CFA/I fimbrial subunit C usher protein [Klebsiella pneumoniae] >SBK29235.1 CFA/I fimbrial subunit C usher protein [Klebsiella pneumoniae]	CP022997.1/0.0/CP022997.1 Klebsiella pneumoniae strain 721005, complete genome	sp|P77802|ECPC_ECOLI/1.2e-66/Probable outer membrane usher protein EcpC OS=Escherichia coli (strain K12) GN=ecpC PE=1 SV=1	kph:KPNIH24_21965/5.4e-175/membrane protein; K21966 Mat/Ecp fimbriae outer membrane usher protein	NA	Unigene76_All/1.2e-24/Fimbrial, FimD or usher-like	NA
Unigene1023_All	661	0.01	2.59	8.016808288	0.465256477	*	0.29634	WP_071596409.1/2.6e-25/MULTISPECIES: hypothetical protein [Enterobacteriaceae]	CP022824.1/0.0/CP022824.1 Klebsiella sp. KPN1705 plasmid pKPN1705-1, complete sequence	NA	kpx:PMK1_a00134/5.1e-10/hypothetical protein	NA	NA	NA
Unigene1414_All	399	0.01	2.56	8	0.696717795	*	0.56002	WP_073547060.1/3.4e-65/DUF1983 domain-containing protein [Klebsiella pneumoniae] >OZR85591.1 DUF1983 domain-containing protein [Klebsiella pneumoniae] >ASV23865.1 DUF1983 domain-containing protein [Klebsiella pneumoniae]	CP022997.1/0.0/CP022997.1 Klebsiella pneumoniae strain 721005, complete genome	NA	kpp:A79E_3050/2.5e-65/Phage tail fiber protein	NA	Unigene1414_All/0.017/Cobalamin synthesis G N-terminal	NA
Unigene857_All	410	0.01	2.46	7.942514505	0.68543293	*	0.56002	WP_047076892.1/2.2e-67/CusA/CzcA family heavy metal efflux RND transporter [Klebsiella aerogenes] >KLE97216.1 cation transporter [[Enterobacter] aerogenes]	CP022997.1/0.0/CP022997.1 Klebsiella pneumoniae strain 721005, complete genome	sp|P38054|CUSA_ECOLI/5.3e-62/Cation efflux system protein CusA OS=Escherichia coli (strain K12) GN=cusA PE=1 SV=2	kpq:KPR0928_02980/3.3e-68/cation transporter; K07787 Cu(I)/Ag(I) efflux system membrane protein CusA/SilA	NA	Unigene857_All/1.7e-34/AcrB/AcrD/AcrF family	cellular_component:GO:0016021//integral component of membrane;molecular_function:GO:0008324//cation transmembrane transporter activity;
Unigene1556_All	718	0.01	2.34	7.87036472	0.463999027	*	0.29634	CDL09582.1/6.2e-126/Permease of the drug/metabolite transporter (DMT) superfamily [Klebsiella pneumoniae IS43]	CP022997.1/0.0/CP022997.1 Klebsiella pneumoniae strain 721005, complete genome	sp|Q07835|YXXF_BACSU/3.8e-23/Uncharacterized transporter YxxF OS=Bacillus subtilis (strain 168) GN=yxxF PE=3 SV=2	kpz:KPNIH27_15315/9.4e-127/multidrug DMT transporter permease	NA	Unigene1556_All/8.9e-24/EamA-like transporter family	NA
Unigene878_All	427	0.01	2.32	7.857980995	0.679214766	*	0.56002	OJS62786.1/3.7e-70/enterobacterial common antigen polymerase, partial [Escherichia coli]	CP022997.1/0.0/CP022997.1 Klebsiella pneumoniae strain 721005, complete genome	sp|A8ACU6|WZYE_CITK8/5.2e-60/Probable ECA polymerase OS=Citrobacter koseri (strain ATCC BAA-895 / CDC 4225-83 / SGSC4696) GN=wzyE PE=3 SV=1	kpw:KPNIH30_00760/5.6e-71/common antigen polymerase; K02853 enterobacterial common antigen polymerase [EC:2.4.1.-]	NA	Unigene878_All/4.7e-55/WzyE protein, O-antigen assembly polymerase	biological_process:GO:0009246//enterobacterial common antigen biosynthetic process;cellular_component:GO:0005887//integral component of plasma membrane;molecular_function:GO:0016757//transferase activity, transferring glycosyl groups;
Unigene636_All	427	0.01	2.32	7.857980995	0.67171481	*	0.56002	WP_004200550.1/2.2e-62/hypothetical protein [Klebsiella pneumoniae] >EMR20405.1 hypothetical protein G000_15854 [Klebsiella pneumoniae ATCC BAA-2146] >AHI37373.1 hypothetical protein Kpn2146_4008 [Klebsiella pneumoniae] >OHY23954.1 hypothetical protein BLJ30_26050 [Klebsiella pneumoniae] >OIK29993.1 hypothetical protein BLJ97_26940 [Klebsiella pneumoniae] >APR47286.1 hypothetical protein AM428_11…	CP022997.1/0.0/CP022997.1 Klebsiella pneumoniae strain 721005, complete genome	NA	eun:UMNK88_3134/6.5e-59/conserved hypothetical protein	NA	Unigene636_All/3.2e-37/Phage protein (N4 Gp49/phage Sf6 gene 66) family	NA
Unigene2202_All	738	0.01	2.26	7.820178962	0.463164496	*	0.29634	WP_042942921.1/1.5e-135/glutamate/gamma-aminobutyrate family transporter YjeM [Klebsiella pneumoniae] >CDO16601.1 yjeM [Klebsiella pneumoniae]	CP022997.1/0.0/CP022997.1 Klebsiella pneumoniae strain 721005, complete genome	sp|P0A2N4|YJEM_SALTY/2.2e-114/Inner membrane transporter YjeM OS=Salmonella typhimurium (strain LT2 / SGSC1412 / ATCC 700720) GN=yjeM PE=3 SV=1	kps:KPNJ2_05020/2.3e-136/Glutamate/gamma-aminobutyrate antiporter	Hs7657683/9.9e-06/[E] KOG1287 Amino acid transporters	Unigene2202_All/1.6e-19/Amino acid permease	cellular_component:GO:0016021//integral component of membrane;molecular_function:GO:0015171//amino acid transmembrane transporter activity;
Unigene294_All	749	0.01	2.22	7.794415866	0.462748356	*	0.29634	WP_002904646.1/2.5e-53/MULTISPECIES: cupin [Enterobacteriaceae] >YP_005226890.1 hypothetical protein KPHS_25900 [Klebsiella pneumoniae subsp. pneumoniae HS11286] >AEJ98136.1 hypothetical protein KPN2242_11180 [Klebsiella pneumoniae KCTC 2242] >AEW61288.1 hypothetical protein KPHS_25900 [Klebsiella pneumoniae subsp. pneumoniae HS11286] >EJJ40571.1 hypothetical protein KPNIH2_12729 [Klebsiella pneu…
7_02202 [Klebsiella pneumoniae] >KMI85057.1 hypothetical protein SM99_01491 [Klebsiella pneumoniae] >KMI98458.1 hypothetical protein SN01_02475 [Klebsiella pneumoniae] >KMK45348.1 cupin [Klebsiella pneumoniae] >KMW87439.1 hypothetical protein SM91_01681 [Klebsiella pneumoniae] >KMW90374.1 hypothetical protein SM57_01799 [Klebsiella pneumoniae] >KMW95122.1 hypothetical protein SM51_01869 [Klebsiel…
mannose-6-phosphate isomerase [Klebsiella pneumoniae] >SLY56420.1 mannose-6-phosphate isomerase [Klebsiella pneumoniae] >SLZ48016.1 mannose-6-phosphate isomerase [Klebsiella pneumoniae] >SLQ86621.1 mannose-6-phosphate isomerase [Klebsiella pneumoniae] >SJN02936.1 Mannose-6-phosphate isomerase [Klebsiella pneumoniae] >SKC28595.1 Mannose-6-phosphate isomerase [Klebsiella pneumoniae] >SJN05066.1 Man…	CP022997.1/0.0/CP022997.1 Klebsiella pneumoniae strain 721005, complete genome	sp|Q5E7H1|DNABP_VIBF1/7.8e-19/DNA-binding protein VF_0530 OS=Vibrio fischeri (strain ATCC 700601 / ES114) GN=VF_0530 PE=1 SV=1	kpy:KPNIH31_12455/3.8e-54/cupin	NA	Unigene294_All/3.3e-05/3-hydroxyanthranilic acid dioxygenase	molecular_function:GO:0000334//3-hydroxyanthranilate 3,4-dioxygenase activity;GO:0016853//isomerase activity;GO:0005506//iron ion binding;
Unigene710_All	440	0.01	2.22	7.794415866	0.672643234	*	0.56002	WP_074148512.1/2.4e-80/fimbrial biogenesis outer membrane usher protein [Klebsiella pneumoniae]	CP022997.1/0.0/CP022997.1 Klebsiella pneumoniae strain 721005, complete genome	sp|P75857|ELFC_ECOLI/1.9e-20/Probable outer membrane usher protein ElfC OS=Escherichia coli (strain K12) GN=elfC PE=2 SV=1	kpq:KPR0928_19695/3.7e-81/membrane protein; K07347 outer membrane usher protein	NA	Unigene710_All/2.1e-28/Outer membrane usher protein	cellular_component:GO:0009279//cell outer membrane;GO:0016021//integral component of membrane;molecular_function:GO:0005215//transporter activity;
Unigene145_All	763	0.01	2.18	7.768184325	0.466943717	*	0.29634	WP_072242311.1/2.3e-139/cellulose biosynthesis cyclic di-GMP-binding regulatory protein BcsB, partial [Klebsiella pneumoniae]	CP022997.1/0.0/CP022997.1 Klebsiella pneumoniae strain 721005, complete genome	sp|Q93IN1|BCSB_SALTY/2.0e-17/Cyclic di-GMP-binding protein OS=Salmonella typhimurium (strain LT2 / SGSC1412 / ATCC 700720) GN=bcsB PE=3 SV=1	kpz:KPNIH27_24080/3.5e-140/cellulose synthase; K20541 cellulose synthase operon protein B	NA	Unigene145_All/4.7e-54/Bacterial cellulose synthase subunit	biological_process:GO:0006011//UDP-glucose metabolic process;cellular_component:GO:0016021//integral component of membrane;
CL56.Contig1_All	2357	0.01	2.17	7.761551232	0.031286392	*	0.01229494	NA	CP022997.1/0.0/CP022997.1 Klebsiella pneumoniae strain 721005, complete genome	NA	ddl:Desdi_0739/1.8e-238/transposase family protein	NA	CL56.Contig1_All/1.4e-54/Transposase DDE domain group 1	NA
Unigene651_All	1109	0.01	2.11	7.721099189	0.287184996	*	0.1568116	KUF51520.1/2.1e-189/hypothetical protein AOT21_05299 [Klebsiella pneumoniae]	CP022997.1/0.0/CP022997.1 Klebsiella pneumoniae strain 721005, complete genome	NA	kps:KPNJ2_04850/7.1e-182/HNH endonuclease family protein; K07454 putative restriction endonuclease	NA	Unigene651_All/1.5e-08/HNH endonuclease	NA
Unigene1653_All	1115	0.01	2.1	7.714245518	0.285380692	*	0.1568116	WP_002893604.1/1.1e-153/MULTISPECIES: transketolase, partial [Klebsiella] >YP_005225735.1 putative transketolase C-terminal subunit, partial [Klebsiella pneumoniae subsp. pneumoniae HS11286] >AEW60133.1 putative transketolase C-terminal subunit [Klebsiella pneumoniae subsp. pneumoniae HS11286] >EJJ46633.1 putative transketolase C-terminal subunit [Klebsiella pneumoniae subsp. pneumoniae KPNIH2] >…
iae] >AQU62373.1 transketolase [Klebsiella pneumoniae] >ARA53136.1 transketolase [Klebsiella pneumoniae] >ARA57485.1 transketolase [Klebsiella pneumoniae] >SLW37341.1 transketolase [Klebsiella pneumoniae] >SLS64589.1 transketolase [Klebsiella pneumoniae] >SLS18944.1 transketolase [Klebsiella pneumoniae] >SLY67226.1 transketolase [Klebsiella pneumoniae] >SJN04001.1 Transketolase, C-terminal sectio…	CP022997.1/0.0/CP022997.1 Klebsiella pneumoniae strain 721005, complete genome	sp|Q74FC3|DXS1_GEOSL/5.6e-37/1-deoxy-D-xylulose-5-phosphate synthase 1 OS=Geobacter sulfurreducens (strain ATCC 51573 / DSM 12127 / PCA) GN=dxs1 PE=3 SV=1	kph:KPNIH24_21630/1.7e-154/transketolase; K00615 transketolase [EC:2.2.1.1]	Hs14149797/2.7e-23/[G] KOG0523 Transketolase	Unigene1653_All/3.6e-26/Transketolase, C-terminal domain	biological_process:GO:0008152//metabolic process;molecular_function:GO:0008661//1-deoxy-D-xylulose-5-phosphate synthase activity;GO:0003824//catalytic activity;GO:0004802//transketolase activity;
Unigene530_All	472	0.01	2.02	7.658211483	0.690294156	*	0.56002	OKN64053.1/2.3e-68/major facilitator superfamily transporter [Klebsiella pneumoniae]	CP022997.1/0.0/CP022997.1 Klebsiella pneumoniae strain 721005, complete genome	sp|Q8X4V6|YGAY_ECO57/1.2e-25/Uncharacterized transporter YgaY OS=Escherichia coli O157:H7 GN=ygaY PE=3 SV=1	kph:KPNIH24_13745/3.4e-69/major facilitator transporter	NA	Unigene530_All/3/PAN domain	NA
Unigene152_All	471	0.01	2.02	7.658211483	0.674975562	*	0.56002	WP_073520092.1/7.3e-83/histidine kinase [Klebsiella pneumoniae] >OKB37586.1 histidine kinase [Klebsiella pneumoniae] >OVI04472.1 histidine kinase [Klebsiella pneumoniae] >OVI31295.1 histidine kinase [Klebsiella pneumoniae] >OVI46321.1 histidine kinase [Klebsiella pneumoniae]	CP022997.1/0.0/CP022997.1 Klebsiella pneumoniae strain 721005, complete genome	sp|P30855|EVGS_ECOLI/6.6e-40/Sensor protein EvgS OS=Escherichia coli (strain K12) GN=evgS PE=1 SV=2	kps:KPNJ2_00723/1.1e-83/Sensor protein evgS; K07679 two-component system, NarL family, sensor histidine kinase EvgS [EC:2.7.13.3]	SPAC1834.08/8.8e-16/[T] KOG0519 Sensory transduction histidine kinase	Unigene152_All/2.7e-22/Histidine kinase-, DNA gyrase B-, and HSP90-like ATPase	cellular_component:GO:0005622//intracellular;molecular_function:GO:0000155//phosphorelay sensor kinase activity;GO:0016301//kinase activity;
Unigene1401_All	472	0.01	2.02	7.658211483	0.668485412	*	0.56002	WP_046654233.1/5.4e-86/beta-galactosidase [Klebsiella pneumoniae] >AKE76115.1 Beta-galactosidase [Klebsiella pneumoniae subsp. pneumoniae]	CP022997.1/0.0/CP022997.1 Klebsiella pneumoniae strain 721005, complete genome	sp|A6T8X0|BGAL1_KLEP7/3.8e-88/Beta-galactosidase 1 OS=Klebsiella pneumoniae subsp. pneumoniae (strain ATCC 700721 / MGH 78578) GN=lacZ1 PE=3 SV=1	kpnu:LI86_13505/8.2e-87/lacZ; beta-D-galactosidase; K01190 beta-galactosidase [EC:3.2.1.23]	NA	Unigene1401_All/2.5e-10/Domain of unknown function(DUF4981)	NA
CL36.Contig1_All	477	0.01	1.99	7.636624621	0.681115997	*	0.56002	ASY91323.1/3.1e-73/Plasmid SOS inhibition protein B (plasmid) [Enterobacter cloacae]	CP023187.1/0.0/CP023187.1 Klebsiella michiganensis strain K518 plasmid pK518_NDM1, complete sequence	sp|P10032|PSIB2_ECOLX/4.6e-41/Protein PsiB OS=Escherichia coli GN=psiB PE=4 SV=1	cfar:CI104_27855/9.8e-72/psiB; conjugation system SOS inhibitor PsiB	NA	CL36.Contig1_All/3.7e-62/Plasmid SOS inhibition protein (PsiB)	NA
Unigene1533_All	479	0.01	1.97	7.622051819	0.678741116	*	0.56002	WP_087835442.1/1.3e-79/hypothetical protein [Klebsiella pneumoniae] >OWA70456.1 hypothetical protein BV308_11850 [Klebsiella pneumoniae]	CP022997.1/0.0/CP022997.1 Klebsiella pneumoniae strain 721005, complete genome	sp|P37056|YAEF_ECOLI/3.7e-46/Probable lipoprotein peptidase YaeF OS=Escherichia coli (strain K12) GN=yaeF PE=3 SV=3	kph:KPNIH24_04710/2.0e-80/hypothetical protein	NA	Unigene1533_All/1.3e-09/Permuted papain-like amidase enzyme, YaeF/YiiX, C92 family	NA
Unigene961_All	1181	0.01	1.96	7.614709844	0.284190366	*	0.1568116	WP_044784888.1/7.2e-204/multidrug ABC transporter permease/ATP-binding protein [Klebsiella pneumoniae] >CEN66257.1 ABC transporter ATP-binding protein [Klebsiella pneumoniae] >KMI25292.1 ABC transporter ATP-binding protein YojI [Klebsiella pneumoniae] >SAS51590.1 ABC transporter ATP-binding protein [Klebsiella pneumoniae]	CP022997.1/0.0/CP022997.1 Klebsiella pneumoniae strain 721005, complete genome	sp|P33941|YOJI_ECOLI/1.7e-177/ABC transporter ATP-binding/permease protein YojI OS=Escherichia coli (strain K12) GN=yojI PE=1 SV=2	eae:EAE_24185/1.0e-186/multidrug transporter membrane protein/ATP-binding component; K06159 multidrug/microcin transport system ATP-binding/permease protein	CE29212/1.9e-19/[Q] KOG0055 Multidrug/pheromone exporter, ABC superfamily	Unigene961_All/3.4e-27/ABC transporter	cellular_component:GO:0016021//integral component of membrane;molecular_function:GO:0005524//ATP binding;GO:0015197//peptide transporter activity;GO:0042626//ATPase activity, coupled to transmembrane movement of substances;
Unigene88_All	840	0.01	1.94	7.599912842	0.467367441	*	0.29634	BAH65253.1/1.4e-108/hypothetical protein KP1_4774 [Klebsiella pneumoniae subsp. pneumoniae NTUH-K2044]	CP022997.1/0.0/CP022997.1 Klebsiella pneumoniae strain 721005, complete genome	sp|P76520|YFDX_ECOLI/9.6e-58/Protein YfdX OS=Escherichia coli (strain K12) GN=yfdX PE=1 SV=1	kpm:KPHS_46120/6.7e-100/YfdX like protein	NA	Unigene88_All/2.5e-47/YfdX protein	NA
Unigene1686_All	1198	0.01	1.93	7.592457037	0.288400593	*	0.1568116	WP_060528004.1/1.8e-215/phage tail tape measure protein [Klebsiella pneumoniae] >KSW86290.1 phage tail tape measure protein [Klebsiella pneumoniae] >SLO55204.1 putative phage tail tape measure protein [Klebsiella pneumoniae] >OVW35289.1 phage tail tape measure protein [Klebsiella pneumoniae]	CP017387.1/0.0/CP017387.1 Klebsiella pneumoniae strain KP36 plasmid 2, complete sequence	NA	kpx:PMK1_b00038/4.0e-215/tape measure domain protein	Hs4826814/9.4e-06/[J] LSE3605 H Ribosome binding protein	Unigene1686_All/1.4/Probable sporulation protein (Bac_small_yrzI)	NA
Unigene884_All	488	0.01	1.93	7.592457037	0.686884093	*	0.56002	EGJ07299.1/1.3e-55/nitrogen regulatory protein P-II [Escherichia coli D9]	CP022997.1/0.0/CP022997.1 Klebsiella pneumoniae strain 721005, complete genome	sp|P0AC57|GLNK_ECO57/4.4e-55/Nitrogen regulatory protein P-II 2 OS=Escherichia coli O157:H7 GN=glnK PE=3 SV=1	ecv:APECO1_1561/2.0e-56/glnK; glutamine synthetase activity regulation protein; K04752 nitrogen regulatory protein P-II 2	NA	Unigene884_All/2.2e-41/Nitrogen regulatory protein P-II	NA
Unigene1404_All	510	0.01	1.81	7.499845887	0.691765999	*	0.56002	WP_073901697.1/7.6e-86/EmrB/QacA family drug resistance transporter [Klebsiella pneumoniae] >OKO61852.1 EmrB/QacA family drug resistance transporter [Klebsiella pneumoniae] >ONG14670.1 EmrB/QacA family drug resistance transporter [Klebsiella pneumoniae] >OUM17189.1 EmrB/QacA family drug resistance transporter [Klebsiella pneumoniae] >OXV21882.1 EmrB/QacA family drug resistance transporter [Klebsi…	CP022997.1/0.0/CP022997.1 Klebsiella pneumoniae strain 721005, complete genome	sp|O32182|YUSP_BACSU/5.8e-42/Uncharacterized MFS-type transporter YusP OS=Bacillus subtilis (strain 168) GN=yusP PE=3 SV=1	kpw:KPNIH30_26215/1.1e-86/DSBA oxidoreductase	SPAC3H1.06c/2.0e-37/[R] KOG0254 Predicted transporter (major facilitator superfamily)	Unigene1404_All/1.2e-33/Major Facilitator Superfamily	biological_process:GO:0055085//transmembrane transport;cellular_component:GO:0016021//integral component of membrane;GO:0005886//plasma membrane;
Unigene1361_All	901	0.01	1.79	7.483815777	0.461918314	*	0.29634	WP_002912937.1/3.4e-161/MULTISPECIES: endonuclease [Enterobacteriaceae] >A6TBP4.1 RecName: Full=Probable endonuclease 4; AltName: Full=Endodeoxyribonuclease IV; AltName: Full=Endonuclease IV >ABR78015.1 endonuclease IV [Klebsiella pneumoniae subsp. pneumoniae MGH 78578] >BAH64391.1 endonuclease IV [Klebsiella pneumoniae subsp. pneumoniae NTUH-K2044] >EEW43547.1 apurinic endonuclease (APN1) [Klebs…
lla pneumoniae UHKPC07] >AKR99368.1 endonuclease IV [Klebsiella pneumoniae UHKPC33] >KOP13594.1 endonuclease IV [Klebsiella pneumoniae] >KOP18236.1 endonuclease IV [Klebsiella pneumoniae] >KOP21331.1 endonuclease IV [Klebsiella pneumoniae] >CTQ29083.1 endonuclease IV with intrinsic 3'-5' exonuclease activity [Klebsiella pneumoniae] >ALH88167.1 endonuclease IV [Klebsiella pneumoniae] >KPO01856.1 e…
ae] >SLV79322.1 endonuclease IV [Klebsiella pneumoniae] >SLV84663.1 endonuclease IV [Klebsiella pneumoniae] >SLX91057.1 endonuclease IV [Klebsiella pneumoniae] >SLT75299.1 endonuclease IV [Klebsiella pneumoniae] >SLT37089.1 endonuclease IV [Klebsiella pneumoniae] >SLZ90177.1 endonuclease IV [Klebsiella pneumoniae] >SLQ30130.1 endonuclease IV [Klebsiella pneumoniae] >SLO96139.1 endonuclease IV [Kl…
ella pneumoniae] >OXP33566.1 endonuclease [Klebsiella pneumoniae] >OXP33825.1 endonuclease [Klebsiella pneumoniae] >OXP48056.1 endonuclease [Klebsiella pneumoniae] >OXP55059.1 endonuclease [Klebsiella pneumoniae] >OXP56388.1 endonuclease [Klebsiella pneumoniae] >OXP64950.1 endonuclease [Klebsiella pneumoniae] >OXP76506.1 endonuclease [Klebsiella pneumoniae] >OXP76651.1 endonuclease [Klebsiella pn…	CP022997.1/0.0/CP022997.1 Klebsiella pneumoniae strain 721005, complete genome	sp|A8AE66|END4_CITK8/7.0e-147/Probable endonuclease 4 OS=Citrobacter koseri (strain ATCC BAA-895 / CDC 4225-83 / SGSC4696) GN=nfo PE=3 SV=1	kpv:KPNIH29_18270/5.1e-162/endonuclease IV; K01151 deoxyribonuclease IV [EC:3.1.21.2]	CE28953/2.6e-69/[L] KOG3997 Major apurinic/apyrimidinic endonuclease/3'-repair diesterase APN1	Unigene1361_All/3.9e-43/Xylose isomerase-like TIM barrel	biological_process:GO:0006281//DNA repair;molecular_function:GO:0003677//DNA binding;GO:0008270//zinc ion binding;GO:0008833//deoxyribonuclease IV (phage-T4-induced) activity;
Unigene284_All	1298	0.01	1.77	7.46760555	0.286280001	*	0.1568116	AGT22064.1/1.1e-237/biotin sulfoxide reductase [Klebsiella pneumoniae JM45] >AHM76995.1 Biotin sulfoxide reductase [Klebsiella pneumoniae 30684/NJST258_2] >AHM82621.1 Biotin sulfoxide reductase [Klebsiella pneumoniae 30660/NJST258_1]	CP022997.1/0.0/CP022997.1 Klebsiella pneumoniae strain 721005, complete genome	sp|P20099|BISC_ECOLI/2.7e-200/Biotin sulfoxide reductase OS=Escherichia coli (strain K12) GN=bisC PE=1 SV=3	ror:RORB6_19785/6.3e-214/bisC; biotin sulfoxide reductase; K08351 biotin/methionine sulfoxide reductase [EC:1.-.-.-]	NA	Unigene284_All/8.1e-72/Molybdopterin oxidoreductase	NA
Unigene357_All	547	0.01	1.65	7.366322214	0.668944852	*	0.56002	WP_072223249.1/9.6e-103/alpha-amylase, partial [Klebsiella pneumoniae]	CP022997.1/0.0/CP022997.1 Klebsiella pneumoniae strain 721005, complete genome	sp|P25718|AMY1_ECOLI/1.6e-85/Periplasmic alpha-amylase OS=Escherichia coli (strain K12) GN=malS PE=1 SV=1	kpt:VK055_3534/1.5e-103/alpha amylase, catalytic domain protein; K01176 alpha-amylase [EC:3.2.1.1]	SPCC63.02c/1.1e-17/[G] KOG0471 Alpha-amylase	Unigene357_All/1.4e-23/Alpha amylase, catalytic domain	biological_process:GO:0030980//alpha-glucan catabolic process;GO:0051692//cellular oligosaccharide catabolic process;cellular_component:GO:0042597//periplasmic space;molecular_function:GO:0004556//alpha-amylase activity;GO:0005509//calcium ion binding;
Unigene1575_All	563	0.01	1.59	7.312882955	0.667568422	*	0.56002	WP_071033787.1/8.1e-81/beta-ketoacyl-[acyl-carrier-protein] synthase II [Klebsiella pneumoniae] >SBF49679.1 3-oxoacyl-ACP synthase [Klebsiella pneumoniae]	CP022997.1/0.0/CP022997.1 Klebsiella pneumoniae strain 721005, complete genome	sp|P56902|FABF_RHIME/7.4e-30/3-oxoacyl-[acyl-carrier-protein] synthase 2 OS=Rhizobium meliloti (strain 1021) GN=fabF PE=3 SV=2	kpb:FH42_04920/1.2e-81/3-oxoacyl-ACP synthase; K09458 3-oxoacyl-[acyl-carrier-protein] synthase II [EC:2.3.1.179]	At2g04540/4.1e-20/[IQ] KOG1394 3-oxoacyl-(acyl-carrier-protein) synthase (I and II)	Unigene1575_All/5.4e-25/Beta-ketoacyl synthase, N-terminal domain	biological_process:GO:0006633//fatty acid biosynthetic process;molecular_function:GO:0033817//beta-ketoacyl-acyl-carrier-protein synthase II activity;
Unigene339_All	578	0.01	1.54	7.266786541	0.691274688	*	0.56002	OUG89677.1/5.5e-48/hypothetical protein AZ001_001531, partial [Klebsiella pneumoniae]	CP022997.1/0.0/CP022997.1 Klebsiella pneumoniae strain 721005, complete genome	NA	kom:HR38_26150/1.1e-48/hypothetical protein	NA	NA	NA
Unigene825_All	593	0.01	1.49	7.21916852	0.699220374	*	0.56002	WP_073511487.1/2.6e-101/MFS transporter [Klebsiella pneumoniae] >OKB43621.1 MFS transporter [Klebsiella pneumoniae]	CP022997.1/0.0/CP022997.1 Klebsiella pneumoniae strain 721005, complete genome	sp|Q9I6Q3|PCAK_PSEAE/5.6e-12/4-hydroxybenzoate transporter PcaK OS=Pseudomonas aeruginosa (strain ATCC 15692 / DSM 22644 / CIP 104116 / JCM 14847 / LMG 12228 / 1C / PRS 101 / PAO1) GN=pcaK PE=3 SV=1	kpx:PMK1_04160/3.9e-102/ydjE; Inner membrane metabolite transport protein YdjE; K08369 MFS transporter, putative metabolite:H+ symporter	Hs7662272/1.4e-07/[R] KOG0255 Synaptic vesicle transporter SVOP and related transporters (major facilitator superfamily)	Unigene825_All/2.6e-14/Sugar (and other) transporter	cellular_component:GO:0016021//integral component of membrane;molecular_function:GO:0022857//transmembrane transporter activity;
Unigene1692_All	536	9.46	1403.68	7.21315818	3.84E-217	Up	2.08E-218	KTE89979.1/2.5e-07/hypothetical protein AT727_24830 [Desulfitobacterium hafniense]	CP011462.1/0.0/CP011462.1 Vibrio anguillarum strain HI610 chromosome I sequence	NA	NA	NA	NA	NA
Unigene450_All	1086	0.01	1.44	7.169925001	0.468643239	*	0.29634	WP_077995113.1/1.4e-185/DUF927 domain-containing protein [Klebsiella pneumoniae] >AQT14167.1 DNA primase [Klebsiella pneumoniae subsp. pneumoniae] >OQZ20816.1 DNA primase [Klebsiella pneumoniae] >OQZ25632.1 DNA primase [Klebsiella pneumoniae subsp. pneumoniae] >OQZ27773.1 DNA primase [Klebsiella pneumoniae] >OQZ34638.1 DNA primase [Klebsiella pneumoniae subsp. pneumoniae] >OQZ35397.1 DNA primase …	CP022997.1/0.0/CP022997.1 Klebsiella pneumoniae strain 721005, complete genome	NA	kpnu:LI86_02330/2.1e-186/DNA primase; K06919 putative DNA primase/helicase	NA	Unigene450_All/1.1e-17/Domain of unknown function (DUF927)	NA
Unigene1019_All	607	0.01	1.44	7.169925001	0.687854954	*	0.56002	OIV67987.1/3.3e-88/peptidase M20 [Klebsiella pneumoniae]	CP022997.1/0.0/CP022997.1 Klebsiella pneumoniae strain 721005, complete genome	sp|O50173|IAAH_ENTAG/1.0e-69/Indole-3-acetyl-aspartic acid hydrolase OS=Enterobacter agglomerans GN=iaaH PE=1 SV=3	kpj:N559_2791/5.0e-89/aminobenzoyl-glutamate utilization protein; K12940 aminobenzoyl-glutamate utilization protein A	NA	Unigene1019_All/0.00028/Peptidase family M20/M25/M40	NA
Unigene1601_All	611	0.01	1.43	7.159871337	0.679689078	*	0.56002	WP_046878877.1/7.5e-56/D-xylose ABC transporter ATP-binding protein [Klebsiella pneumoniae] >KKY93011.1 xylose transporter [Klebsiella pneumoniae]	CP022997.1/0.0/CP022997.1 Klebsiella pneumoniae strain 721005, complete genome	sp|P37388|XYLG_ECOLI/1.8e-53/Xylose import ATP-binding protein XylG OS=Escherichia coli (strain K12) GN=xylG PE=1 SV=1	kqu:AVR78_03550/1.1e-56/xylose ABC transporter ATP-binding protein; K10545 D-xylose transport system ATP-binding protein [EC:3.6.3.17]	CE09356/1.9e-10/[IR] KOG0059 Lipid exporter ABCA1 and related proteins, ABC superfamily	Unigene1601_All/6.9e-09/ABC transporter	cellular_component:GO:0005886//plasma membrane;molecular_function:GO:0015614//D-xylose-importing ATPase activity;GO:0005524//ATP binding;
Unigene1213_All	642	0.01	1.35	7.076815597	0.700730569	*	0.56002	CDL11742.1/2.0e-99/ABC transporter related [Klebsiella pneumoniae IS43] >CDL49152.1 ABC transporter related [Klebsiella pneumoniae ISC21]	CP022997.1/0.0/CP022997.1 Klebsiella pneumoniae strain 721005, complete genome	sp|P48243|GLUA_CORGL/1.6e-52/Glutamate transport ATP-binding protein GluA OS=Corynebacterium glutamicum (strain ATCC 13032 / DSM 20300 / JCM 1318 / LMG 3730 / NCIMB 10025) GN=gluA PE=3 SV=2	kpg:KPNIH32_07340/3.0e-100/glutamate ABC transporter ATP-binding protein; K02028 polar amino acid transport system ATP-binding protein [EC:3.6.3.21]	At1g65410/1.3e-14/[Q] KOG0055 Multidrug/pheromone exporter, ABC superfamily	Unigene1213_All/7e-19/ABC transporter	molecular_function:GO:0015424//amino acid-transporting ATPase activity;GO:0005524//ATP binding;
Unigene999_All	653	0.01	1.32	7.044394119	0.698217188	*	0.56002	WP_048328143.1/9.1e-108/MULTISPECIES: adenine methylase [Enterobacteriaceae] >KMK47604.1 adenine methylase [Klebsiella pneumoniae] >SAV87390.1 adenine-specific DNA methyltransferase [Klebsiella pneumoniae] >SAL91088.1 Adenine-specific methyltransferase [Klebsiella pneumoniae] >OVT91265.1 adenine methylase [Klebsiella pneumoniae] >OVV40083.1 adenine methylase [Klebsiella pneumoniae]	CP022997.1/0.0/CP022997.1 Klebsiella pneumoniae strain 721005, complete genome	sp|P43641|MTMU_MYCSP/1.7e-14/Modification methylase MunI OS=Mycoplasma sp. GN=munIM PE=3 SV=1	kpc:KPNIH10_19325/8.9e-108/adenine methylase	NA	Unigene999_All/2.6e-24/MT-A70	biological_process:GO:0006139//nucleobase-containing compound metabolic process;molecular_function:GO:0008168//methyltransferase activity;GO:0003676//nucleic acid binding;
Unigene1201_All	652	0.01	1.32	7.044394119	0.689316402	*	0.56002	AHM79963.1/3.2e-121/hypothetical protein KPNJ2_03183 [Klebsiella pneumoniae 30684/NJST258_2] >AHM85597.1 hypothetical protein KPNJ1_03191 [Klebsiella pneumoniae 30660/NJST258_1] >CDQ55729.1 licH [Klebsiella pneumoniae]	CP022997.1/0.0/CP022997.1 Klebsiella pneumoniae strain 721005, complete genome	sp|P46320|LICH_BACSU/3.1e-48/Probable 6-phospho-beta-glucosidase OS=Bacillus subtilis (strain 168) GN=licH PE=2 SV=1	kpi:D364_06780/4.8e-122/diacetylchitobiose-6-phosphate hydrolase; K01222 6-phospho-beta-glucosidase [EC:3.2.1.86]	NA	Unigene1201_All/1.4e-46/Family 4 glycosyl hydrolase C-terminal domain	NA
Unigene349_All	651	0.01	1.32	7.044394119	0.66986563	*	0.56002	WP_073547136.1/7.4e-110/transketolase [Klebsiella pneumoniae] >OSU22499.1 transketolase [Klebsiella pneumoniae] >OVQ68157.1 transketolase [Klebsiella pneumoniae] >OVS21398.1 transketolase [Klebsiella pneumoniae]	CP022882.1/0.0/CP022882.1 Klebsiella pneumoniae strain 911021, complete genome	sp|Q9KAD7|TKT_BACHD/1.3e-17/Transketolase OS=Bacillus halodurans (strain ATCC BAA-125 / DSM 18197 / FERM 7344 / JCM 9153 / C-125) GN=tkt PE=3 SV=1	kpw:KPNIH30_08535/1.1e-110/transketolase; K00615 transketolase [EC:2.2.1.1]	Hs14149797/8.1e-20/[G] KOG0523 Transketolase	Unigene349_All/1.4e-25/Transketolase, thiamine diphosphate binding domain	NA
CL71.Contig2_All	1172	0.01	1.32	7.044394119	0.459856179	*	0.29634	NA	CP022997.1/0.0/CP022997.1 Klebsiella pneumoniae strain 721005, complete genome	NA	kpc:KPNIH10_05045/2.4e-103/CI repressor	NA	CL71.Contig2_All/4.2e-26/Ash protein family	NA
Unigene1570_All	674	0.01	1.27	6.988684687	0.699723048	*	0.56002	WP_071561110.1/2.3e-82/myo-inosose-2 dehydratase [Klebsiella pneumoniae] >OKN11672.1 inosose dehydratase [Klebsiella pneumoniae]	CP022997.1/0.0/CP022997.1 Klebsiella pneumoniae strain 721005, complete genome	sp|P49304|MOCC_RHIML/4.6e-26/Rhizopine catabolism protein MocC OS=Rhizobium meliloti GN=mocC PE=3 SV=1	kpq:KPR0928_06515/3.5e-83/endonuclease; K03335 inosose dehydratase [EC:4.2.1.44]	NA	Unigene1570_All/3.8e-06/Xylose isomerase-like TIM barrel	NA
Unigene517_All	685	0.01	1.24	6.95419631	0.677795794	*	0.56002	OKN49973.1/2.8e-115/azaleucine resistance protein AzlC [Klebsiella pneumoniae]	CP022997.1/0.0/CP022997.1 Klebsiella pneumoniae strain 721005, complete genome	NA	kph:KPNIH24_00275/1.0e-114/branched-chain amino acid ABC transporter permease	NA	Unigene517_All/5.5e-30/AzlC protein	cellular_component:GO:0016021//integral component of membrane;
Unigene689_All	686	0.01	1.24	6.95419631	0.67032697	*	0.56002	WP_077273996.1/9.5e-124/ABC transporter substrate-binding protein [Klebsiella pneumoniae] >APS96868.1 ABC transporter substrate-binding protein [Klebsiella pneumoniae]	CP022997.1/0.0/CP022997.1 Klebsiella pneumoniae strain 721005, complete genome	sp|P0AEN0|FLIY_ECOL6/5.1e-09/L-cystine-binding protein FliY OS=Escherichia coli O6:H1 (strain CFT073 / ATCC 700928 / UPEC) GN=fliY PE=3 SV=1	kpi:D364_09720/1.4e-124/ABC transporter substrate-binding protein; K02030 polar amino acid transport system substrate-binding protein	NA	Unigene689_All/3.5e-30/Bacterial extracellular solute-binding proteins, family 3	NA
Unigene1391_All	698	0.01	1.21	6.918863237	0.68639969	*	0.56002	WP_073668305.1/1.8e-101/MULTISPECIES: hypothetical protein [Gammaproteobacteria] >NP_002023.2 ferritin heavy chain [Homo sapiens] >XP_001140124.2 PREDICTED: ferritin heavy chain [Pan troglodytes] >XP_004051373.1 PREDICTED: ferritin heavy chain [Gorilla gorilla gorilla] >XP_016776532.1 PREDICTED: ferritin heavy chain [Pan troglodytes] >P02794.2 RecName: Full=Ferritin heavy chain; Short=Ferritin H …	NA	sp|Q5HN41|FTN_STAEQ/9.2e-14/Bacterial non-heme ferritin OS=Staphylococcus epidermidis (strain ATCC 35984 / RP62A) GN=ftnA PE=3 SV=1	marn:LN42_10035/2.7e-17/ferritin; K02217 ferritin [EC:1.16.3.2]	Hs22062367/2.0e-104/[P] KOG2332 Ferritin	Unigene1391_All/2.4e-38/Ferritin-like domain	biological_process:GO:0006879//cellular iron ion homeostasis;GO:0055072//iron ion homeostasis;GO:0006826//iron ion transport;GO:0043312//neutrophil degranulation;GO:0008285//negative regulation of cell proliferation;GO:0006880//intracellular sequestering of iron ion;GO:0048147//negative regulation of fibroblast proliferation;GO:0006955//immune response;cellular_component:GO:0016020//membrane;GO:1…
Unigene593_All	2402	0.01	1.21	6.918863237	0.170066579	*	0.0829784	WP_028690950.1/0.0e+00/MULTISPECIES: excinuclease ABC subunit UvrA [Proteobacteria] >KDD56897.1 putative excinuclease ABC, A subunit [Bordetella bronchiseptica OSU553] >KGE68052.1 excinuclease ABC subunit A [Pseudomonas fluorescens LMG 5329] >CUJ57770.1 Excinuclease ABC subunit A [Achromobacter sp. 2789STDY5608617] >CUK21895.1 Excinuclease ABC subunit A [Achromobacter sp. 2789STDY5608614] >KSD549…	CP021775.1/0.0/CP021775.1 Pseudomonas aeruginosa strain Pa58, complete genome	sp|P52087|UVRA_PAULE/3.1e-226/UvrABC system protein A (Fragment) OS=Paucimonas lemoignei GN=uvrA PE=3 SV=1	har:HEAR2032/0.0e+00/uvrA1; UvrABC system protein A (UvrA protein) (Excinuclease ABC subunit A); K03701 excinuclease ABC subunit A	NA	Unigene593_All/1.5e-15/ABC transporter	molecular_function:GO:0005524//ATP binding;GO:0016887//ATPase activity;
Unigene702_All	1280	0.01	1.2	6.906890596	0.46609857	*	0.29634	WP_047719033.1/1.6e-204/amino acid transporter [Klebsiella pneumoniae] >AKL31946.1 amino acid transporter [Klebsiella pneumoniae] >ALR28009.1 amino acid transporter [Klebsiella pneumoniae]	CP022997.1/0.0/CP022997.1 Klebsiella pneumoniae strain 721005, complete genome	sp|A0A0H2VDI7|CYCA_ECOL6/4.6e-104/D-serine/D-alanine/glycine transporter OS=Escherichia coli O6:H1 (strain CFT073 / ATCC 700928 / UPEC) GN=cycA PE=1 SV=1	kpa:KPNJ1_02997/2.4e-205/D-serine/D-alanine/glycine transporter; K03293 amino acid transporter, AAT family	SPBPB2B2.01/7.9e-27/[E] KOG1286 Amino acid transporters	Unigene702_All/6.5e-66/Amino acid permease	cellular_component:GO:0016021//integral component of membrane;molecular_function:GO:0015171//amino acid transmembrane transporter activity;
Unigene1592_All	705	0.01	1.2	6.906890596	0.668026603	*	0.56002	WP_046654564.1/3.6e-126/sugar ABC transporter substrate-binding protein [Klebsiella pneumoniae] >AKE77067.1 rhamnose ABC transporter, rhamnose-binding protein [Klebsiella pneumoniae subsp. pneumoniae]	CP022997.1/0.0/CP022997.1 Klebsiella pneumoniae strain 721005, complete genome	NA	kph:KPNIH24_21505/5.4e-127/sugar ABC transporter substrate-binding protein; K02058 simple sugar transport system substrate-binding protein	NA	Unigene1592_All/5.2e-22/Periplasmic binding protein domain	biological_process:GO:0008643//carbohydrate transport;molecular_function:GO:0005524//ATP binding;
Unigene1377_All	736	0.01	1.14	6.832890014	0.692750719	*	0.56002	WP_002921917.1/7.8e-116/MULTISPECIES: OmpA family lipoprotein [Enterobacterales] >YP_005229368.1 putative outer membrane lipoprotein [Klebsiella pneumoniae subsp. pneumoniae HS11286] >ABR79296.1 putative outer membrane protein [Klebsiella pneumoniae subsp. pneumoniae MGH 78578] >ACI09831.1 OmpA family protein [Klebsiella pneumoniae 342] >BAH65688.1 putative outer membrane protein [Klebsiella pneu…
oprotein [Klebsiella pneumoniae] >KMB82759.1 outer membrane lipoprotein [Klebsiella pneumoniae] >KMB84320.1 outer membrane lipoprotein [Klebsiella pneumoniae] >KMB92688.1 outer membrane lipoprotein [Klebsiella pneumoniae] >KMB98193.1 outer membrane lipoprotein [Klebsiella pneumoniae] >KMD06483.1 outer membrane lipoprotein [Klebsiella pneumoniae] >KMD11208.1 outer membrane lipoprotein [Klebsiella …
09776.1 outer membrane protein A [Klebsiella pneumoniae] >SBZ03473.1 outer membrane protein A [Klebsiella pneumoniae] >SBY14069.1 outer membrane protein A [Klebsiella pneumoniae] >SBY39465.1 outer membrane protein A [Klebsiella pneumoniae] >SBY79854.1 outer membrane protein A [Klebsiella pneumoniae] >SBY13948.1 outer membrane protein A [Klebsiella pneumoniae] >SBY60454.1 outer membrane protein A …
la pneumoniae] >SLY96363.1 outer membrane protein A [Klebsiella pneumoniae] >SLZ20522.1 outer membrane protein A [Klebsiella pneumoniae] >SLR33440.1 outer membrane protein A [Klebsiella pneumoniae] >SJN00411.1 Outer membrane protein A precursor [Klebsiella pneumoniae] >SKC25731.1 Outer membrane protein A precursor [Klebsiella pneumoniae] >SJN00293.1 Outer membrane protein A precursor [Klebsiella …
ein [Klebsiella pneumoniae] >OWQ11153.1 OmpA family lipoprotein [Klebsiella pneumoniae] >OWQ19943.1 OmpA family lipoprotein [Klebsiella pneumoniae] >OWQ29208.1 OmpA family lipoprotein [Klebsiella pneumoniae] >OWQ30559.1 OmpA family lipoprotein [Klebsiella pneumoniae] >OWR57246.1 OmpA family lipoprotein [Klebsiella pneumoniae] >OWR62287.1 OmpA family lipoprotein [Klebsiella pneumoniae] >OWR67531.1…	CP022997.1/0.0/CP022997.1 Klebsiella pneumoniae strain 721005, complete genome	sp|P37665|YIAD_ECOLI/7.5e-107/Probable lipoprotein YiaD OS=Escherichia coli (strain K12) GN=yiaD PE=1 SV=2	kpx:PMK1_01411/1.2e-116/yiaD_2; Inner membrane lipoprotein YiaD precursor	NA	Unigene1377_All/2.3e-23/OmpA family	cellular_component:GO:0009279//cell outer membrane;GO:0016021//integral component of membrane;
Unigene1227_All	737	0.01	1.13	6.820178962	0.696219428	*	0.56002	WP_047718490.1/7.3e-130/cellulose synthase [Klebsiella pneumoniae] >AKL29518.1 cellulose synthase [Klebsiella pneumoniae] >ALR25542.1 cellulose synthase [Klebsiella pneumoniae] >SLX01781.1 cellulose synthase operon protein C [Klebsiella pneumoniae] >SLY60873.1 cellulose synthase operon protein C [Klebsiella pneumoniae] >OVV61060.1 cellulose synthase [Klebsiella pneumoniae] >OVV64369.1 cellulose s…	CP022997.1/0.0/CP022997.1 Klebsiella pneumoniae strain 721005, complete genome	sp|P58938|BCSC_XANAC/1.0e-18/Cellulose synthase operon protein C OS=Xanthomonas axonopodis pv. citri (strain 306) GN=bcsC PE=3 SV=1	kok:KONIH1_27975/3.1e-109/cellulose synthase; K20543 cellulose synthase operon protein C	NA	Unigene1227_All/6.2e-18/Tetratricopeptide repeat	biological_process:GO:0006011//UDP-glucose metabolic process;GO:0030244//cellulose biosynthetic process;cellular_component:GO:0019867//outer membrane;
Unigene1529_All	741	0.01	1.13	6.820178962	0.687369181	*	0.56002	WP_004151733.1/7.1e-125/MULTISPECIES: sel1 repeat family protein [Enterobacterales] >YP_005224621.1 hypothetical protein KPHS_03210 [Klebsiella pneumoniae subsp. pneumoniae HS11286] >ABR79836.1 hypothetical protein KPN_04481 [Klebsiella pneumoniae subsp. pneumoniae MGH 78578] >BAH61237.1 hypothetical protein KP1_0345 [Klebsiella pneumoniae subsp. pneumoniae NTUH-K2044] >EEW38435.1 Sel1 repeat pro…
4560 [Klebsiella pneumoniae] >KME30811.1 hypothetical protein SL99_04615 [Klebsiella pneumoniae] >KME38533.1 hypothetical protein SM01_04734 [Klebsiella pneumoniae] >KME40576.1 hypothetical protein SM02_04704 [Klebsiella pneumoniae] >KME50758.1 hypothetical protein SM04_03239 [Klebsiella pneumoniae] >KME55761.1 hypothetical protein SM05_04433 [Klebsiella pneumoniae] >KME57768.1 hypothetical prote…
5_17580 [Klebsiella pneumoniae] >ODN14725.1 hypothetical protein BCB66_23555 [Klebsiella pneumoniae] >ODN22335.1 hypothetical protein BCB67_12030 [Klebsiella pneumoniae] >ODO66489.1 hypothetical protein BAY50_14825 [Klebsiella pneumoniae] >ODO75475.1 hypothetical protein BAY45_20965 [Klebsiella pneumoniae] >ODO87116.1 hypothetical protein BAY47_20250 [Klebsiella pneumoniae] >ODO90849.1 hypothetic…
in BL174_0003190 [Klebsiella pneumoniae] >OSV96442.1 hypothetical protein BL177_0001870 [Klebsiella pneumoniae] >OSW02552.1 hypothetical protein BL182_0016195 [Klebsiella pneumoniae] >OSW11945.1 hypothetical protein BL178_0004205 [Klebsiella pneumoniae] >OSW12715.1 hypothetical protein BL184_0004540 [Klebsiella pneumoniae] >OSW18110.1 hypothetical protein BL097_0017120 [Klebsiella pneumoniae] >OS…
subsp. pneumoniae] >OYF13698.1 sel1 repeat family protein [Klebsiella pneumoniae subsp. pneumoniae] >OYF20133.1 sel1 repeat family protein [Klebsiella pneumoniae subsp. pneumoniae] >OYF29722.1 sel1 repeat family protein [Klebsiella pneumoniae subsp. pneumoniae] >OYF46205.1 sel1 repeat family protein [Klebsiella pneumoniae subsp. pneumoniae] >OYF51258.1 sel1 repeat family protein [Klebsiella pneum…	CP022997.1/0.0/CP022997.1 Klebsiella pneumoniae strain 721005, complete genome	sp|P0AF57|YJCO_ECO57/3.8e-82/Uncharacterized protein YjcO OS=Escherichia coli O157:H7 GN=yjcO PE=3 SV=1	kpw:KPNIH30_01755/1.1e-125/Sel1 repeat; K07126 uncharacterized protein	NA	Unigene1529_All/7e-13/Sel1 repeat	NA
Unigene1166_All	745	0.01	1.12	6.807354922	0.701740995	*	0.56002	NA	CP022997.1/0.0/CP022997.1 Klebsiella pneumoniae strain 721005, complete genome	sp|Q31ZS8|KITH_SHIBS/2.8e-101/Thymidine kinase OS=Shigella boydii serotype 4 (strain Sb227) GN=tdk PE=3 SV=1	kps:KPNJ2_02207/1.1e-117/Thymidine kinase; K00857 thymidine kinase [EC:2.7.1.21]	ECU01g0740i/2.7e-19/[F] KOG3125 Thymidine kinase	Unigene1166_All/5.5e-65/Thymidine kinase	NA
Unigene1352_All	1460	0.01	1.03	6.686500527	0.466520761	*	0.29634	EJJ42902.1/8.5e-138/putative hydrolase [Klebsiella pneumoniae subsp. pneumoniae KPNIH4] >EJJ43656.1 putative hydrolase [Klebsiella pneumoniae subsp. pneumoniae KPNIH2] >EJJ75490.1 putative hydrolase [Klebsiella pneumoniae subsp. pneumoniae KPNIH8] >EJK06201.1 putative hydrolase [Klebsiella pneumoniae subsp. pneumoniae KPNIH17] >EJK06984.1 putative hydrolase [Klebsiella pneumoniae subsp. pneumonia…	CP022997.1/0.0/CP022997.1 Klebsiella pneumoniae strain 721005, complete genome	sp|B2JQW2|MHPC_PARP8/9.0e-11/2-hydroxy-6-oxononadienedioate/2-hydroxy-6-oxononatrienedioate hydrolase OS=Paraburkholderia phymatum (strain DSM 17167 / CIP 108236 / LMG 21445 / STM815) GN=mhpC PE=3 SV=1	kpa:KPNJ1_00871/1.3e-138/2-hydroxy-6-oxo-6-phenylhexa-2,4-dienoate hydrolase	Hs14743830_2/5.9e-10/[I] KOG4178 Soluble epoxide hydrolase	Unigene1352_All/1.4e-18/alpha/beta hydrolase fold	molecular_function:GO:0016787//hydrolase activity;
Unigene975_All	815	0.01	1	6.64385619	0.680639692	*	0.56002	WP_004150995.1/7.5e-144/MULTISPECIES: hypothetical protein [Klebsiella] >AEP04112.1 hypothetical protein tm_Kp35_16 [Klebsiella pneumoniae subsp. pneumoniae] >EJJ38093.1 hypothetical protein KPNIH2_16701 [Klebsiella pneumoniae subsp. pneumoniae KPNIH2] >EJJ48325.1 hypothetical protein KPNIH4_02404 [Klebsiella pneumoniae subsp. pneumoniae KPNIH4] >EJJ54796.1 hypothetical protein KPNIH6_14846 [Kleb…
siella pneumoniae] >OVH02325.1 hypothetical protein B8001_10320 [Klebsiella pneumoniae] >OVH09814.1 hypothetical protein B8004_20505 [Klebsiella pneumoniae] >OVH30307.1 hypothetical protein B8002_14195 [Klebsiella pneumoniae] >OVH76562.1 hypothetical protein B8007_09015 [Klebsiella pneumoniae] >OVH82597.1 hypothetical protein B8014_13045 [Klebsiella pneumoniae] >OVH83834.1 hypothetical protein B8…	CP022997.1/0.0/CP022997.1 Klebsiella pneumoniae strain 721005, complete genome	NA	kpg:KPNIH32_20975/1.1e-144/hypothetical protein	NA	NA	NA
Unigene144_All	825	0.01	0.99	6.62935662	0.688341414	*	0.56002	EKF77851.1/9.2e-81/Putative adenosine deaminase [Klebsiella pneumoniae subsp. pneumoniae KpQ3] >AHM78354.1 Guanine deaminase [Klebsiella pneumoniae 30684/NJST258_2] >AHM84010.1 Guanine deaminase [Klebsiella pneumoniae 30660/NJST258_1]	CP022997.1/0.0/CP022997.1 Klebsiella pneumoniae strain 721005, complete genome	sp|P17583|CYNX_ECOLI/3.4e-31/Cyanate transport protein CynX OS=Escherichia coli (strain K12) GN=cynX PE=3 SV=2	kpa:KPNJ1_01604/1.4e-81/Guanine deaminase	At5g28050/4.1e-16/[F] KOG1018 Cytosine deaminase FCY1 and related enzymes	Unigene144_All/1.1e-19/Cytidine and deoxycytidylate deaminase zinc-binding region	molecular_function:GO:0016787//hydrolase activity;GO:0008270//zinc ion binding;
Unigene1588_All	824	0.01	0.99	6.62935662	0.676853102	*	0.56002	WP_040180347.1/3.2e-150/hypothetical protein [Klebsiella pneumoniae]	CP022997.1/0.0/CP022997.1 Klebsiella pneumoniae strain 721005, complete genome	sp|Q9HUI8|ARUI_PSEAE/1.6e-12/Probable 2-ketoarginine decarboxylase AruI OS=Pseudomonas aeruginosa (strain ATCC 15692 / DSM 22644 / CIP 104116 / JCM 14847 / LMG 12228 / 1C / PRS 101 / PAO1) GN=aruI PE=1 SV=1	kpj:N559_0877/4.8e-151/thiamine pyrophosphate enzyme, TPP binding domain protein; K01652 acetolactate synthase I/II/III large subunit [EC:2.2.1.6]	Hs6912418/5.0e-06/[EH] KOG1185 Thiamine pyrophosphate-requiring enzyme	Unigene1588_All/9.3e-20/Thiamine pyrophosphate enzyme, central domain	molecular_function:GO:0000287//magnesium ion binding;GO:0003824//catalytic activity;GO:0030976//thiamine pyrophosphate binding;
CL8.Contig1_All	1683	0.01	0.91	6.50779464	0.467791935	*	0.29634	OUH34863.1/1.1e-170/XRE family transcriptional Regulator [Klebsiella pneumoniae]	CP022997.1/0.0/CP022997.1 Klebsiella pneumoniae strain 721005, complete genome	sp|Q2IPZ7|IF2_ANADE/3.4e-06/Translation initiation factor IF-2 OS=Anaeromyxobacter dehalogenans (strain 2CP-C) GN=infB PE=3 SV=1	kpa:KPNJ1_04043/1.2e-167/DNA-binding protein	NA	CL8.Contig1_All/5.1e-16/Helix-turn-helix domain	molecular_function:GO:0043565//sequence-specific DNA binding;
CL41.Contig2_All	1038	3.39	297.75	6.456672425	2.61E-100	Up	2.37E-101	WP_090566182.1/8.8e-73/NADH-quinone oxidoreductase subunit NuoH [Belnapia rosea] >SDD79850.1 NADH dehydrogenase subunit H [Belnapia rosea] >SDB69894.1 NADH-quinone oxidoreductase subunit H [Belnapia rosea]	NA	sp|Q2W3J1|NUOH_MAGSA/3.2e-71/NADH-quinone oxidoreductase subunit H OS=Magnetospirillum magneticum (strain AMB-1 / ATCC 700264) GN=nuoH PE=3 SV=1	ros:CTJ15_06900/1.3e-73/NADH-quinone oxidoreductase subunit NuoH; K00337 NADH-quinone oxidoreductase subunit H [EC:1.6.5.3]	HsMi006/1.6e-158/[C] KOG4770 NADH dehydrogenase subunit 1	NA	cellular_component:GO:0016021//integral component of membrane;GO:0005886//plasma membrane;molecular_function:GO:0048038//quinone binding;GO:0016655//oxidoreductase activity, acting on NAD(P)H, quinone or similar compound as acceptor;
Unigene2174_All	384	3.01	257.48	6.418553077	1.54E-24	Up	2.69E-25	NA	NA	NA	NA	NA	NA	NA
Unigene831_All	1143	0.01	0.68	6.087462841	0.684468889	*	0.56002	AHM77621.1/7.2e-193/Hypothetical protein KPNJ2_00841 [Klebsiella pneumoniae 30684/NJST258_2] >AHM83212.1 Hypothetical protein KPNJ1_00806 [Klebsiella pneumoniae 30660/NJST258_1]	CP022882.1/0.0/CP022882.1 Klebsiella pneumoniae strain 911021, complete genome	NA	kpa:KPNJ1_00806/1.1e-193/Hypothetical protein	NA	Unigene831_All/0.0047/KaiC	NA
Unigene1496_All	1177	0.01	0.66	6.044394119	0.694728594	*	0.56002	WP_004145229.1/5.1e-194/xylose ABC transporter substrate-binding protein [Klebsiella pneumoniae] >YP_005229389.1 D-xylose ABC superfamily ATP binding cassette transporter, binding protein [Klebsiella pneumoniae subsp. pneumoniae HS11286] >EEW43035.1 D-xylose ABC transporter, D-xylose-binding protein [Klebsiella pneumoniae subsp. rhinoscleromatis ATCC 13884] >EGF63575.1 D-xylose ABC transporter, D…	CP022997.1/0.0/CP022997.1 Klebsiella pneumoniae strain 721005, complete genome	sp|P37387|XYLF_ECOLI/1.5e-165/D-xylose-binding periplasmic protein OS=Escherichia coli (strain K12) GN=xylF PE=1 SV=1	kps:KPNJ2_00190/7.7e-195/D-xylose-binding protein; K10543 D-xylose transport system substrate-binding protein	NA	Unigene1496_All/1.5e-61/Periplasmic binding protein domain	biological_process:GO:0015753//D-xylose transport;molecular_function:GO:0048029//monosaccharide binding;
Unigene607_All	1174	0.01	0.66	6.044394119	0.688828563	*	0.56002	BAH63454.1/1.5e-113/putative acetyltransferase [Klebsiella pneumoniae subsp. pneumoniae NTUH-K2044]	CP022997.1/0.0/CP022997.1 Klebsiella pneumoniae strain 721005, complete genome	sp|Q51330|OXLT_OXAFO/5.0e-20/Oxalate:formate antiporter OS=Oxalobacter formigenes GN=oxlT PE=1 SV=3	kpp:A79E_2483/4.4e-105/Ribosomal-protein-serine acetyltransferase	At2g32020/3.1e-09/[O] TWOG0243 Predicted alanine acetyl transferase	Unigene607_All/1.3e-26/Acetyltransferase (GNAT) domain	molecular_function:GO:0008080//N-acetyltransferase activity;
Unigene1680_All	1339	0.01	0.57	5.832890014	0.692258009	*	0.56002	AHM78109.1/5.0e-153/Phage portal protein [Klebsiella pneumoniae 30684/NJST258_2] >AHM83710.1 Phage portal protein [Klebsiella pneumoniae 30660/NJST258_1]	CP022882.1/0.0/CP022882.1 Klebsiella pneumoniae strain 911021, complete genome	sp|P21314|YR75_ECOLX/1.2e-113/Putative uncharacterized protein ORF5 in retron EC67 OS=Escherichia coli PE=3 SV=1	kps:KPNJ2_01329/7.5e-154/Phage portal protein	NA	Unigene1680_All/1.4e-15/Phage portal protein	NA
Unigene1260_All	2682	0.01	0.54	5.754887502	0.458627711	*	0.29634	BAT23878.1/0.0e+00/hypothetical protein [Klebsiella sp. 9682] >CZQ24502.1 Uncharacterised protein [Klebsiella pneumoniae]	CP022997.1/0.0/CP022997.1 Klebsiella pneumoniae strain 721005, complete genome	sp|Q48214|Y1696_HAEIN/3.5e-13/Uncharacterized glycosyltransferase HI_1696 OS=Haemophilus influenzae (strain ATCC 51907 / DSM 11121 / KW20 / Rd) GN=HI_1696 PE=3 SV=2	ecx:EcHS_A2187/7.1e-135/glycosyl transferase, group 2 family protein	CE05618/1.9e-06/[R] KOG2977 Glycosyltransferase	Unigene1260_All/0.025/Pectate lyase superfamily protein	NA
Unigene808_All	1514	0.01	0.5	5.64385619	0.694233067	*	0.56002	WP_004151677.1/1.4e-252/MULTISPECIES: PLP-dependent aminotransferase family protein [Klebsiella] >YP_005225700.1 putative aminotransferase [Klebsiella pneumoniae subsp. pneumoniae HS11286] >AEW60098.1 putative aminotransferase [Klebsiella pneumoniae subsp. pneumoniae HS11286] >EJJ33335.1 putative aminotransferase [Klebsiella pneumoniae subsp. pneumoniae KPNIH4] >EJJ46664.1 putative aminotransfera…
or domain / Aspartate aminotransferase [Klebsiella pneumoniae] >SCA05560.1 GntR family transcriptional regulator domain / Aspartate aminotransferase [Klebsiella pneumoniae] >SCA27816.1 GntR family transcriptional regulator domain / Aspartate aminotransferase [Klebsiella pneumoniae] >SCA04694.1 GntR family transcriptional regulator domain / Aspartate aminotransferase [Klebsiella pneumoniae] >SCA18…
nsferase family protein [Klebsiella pneumoniae] >OZK37172.1 PLP-dependent aminotransferase family protein [Klebsiella pneumoniae] >OZK42406.1 PLP-dependent aminotransferase family protein [Klebsiella pneumoniae] >OZK53720.1 PLP-dependent aminotransferase family protein [Klebsiella pneumoniae] >OZK59907.1 PLP-dependent aminotransferase family protein [Klebsiella pneumoniae] >OZK65539.1 PLP-depende…	CP022997.1/0.0/CP022997.1 Klebsiella pneumoniae strain 721005, complete genome	sp|Q01856|Y3073_RHOS4/3.1e-54/Uncharacterized HTH-type transcriptional regulator RHOS4_30730 OS=Rhodobacter sphaeroides (strain ATCC 17023 / 2.4.1 / NCIB 8253 / DSM 158) GN=RHOS4_30730 PE=3 SV=1	kqu:AVR78_11480/3.1e-244/GntR family transcriptional regulator	Hs7705897/2.5e-11/[E] KOG0634 Aromatic amino acid aminotransferase and related proteins	Unigene808_All/9.8e-33/Aminotransferase class I and II	biological_process:GO:0006351//transcription, DNA-templated;molecular_function:GO:0003677//DNA binding;GO:0003824//catalytic activity;GO:0080130//L-phenylalanine:2-oxoglutarate aminotransferase activity;GO:0008483//transaminase activity;GO:0004838//L-tyrosine:2-oxoglutarate aminotransferase activity;GO:0030170//pyridoxal phosphate binding;GO:0003700//DNA binding transcription factor activity;
Unigene1347_All	1634	0.01	0.46	5.523561956	0.675913028	*	0.56002	WP_032691040.1/8.5e-280/MULTISPECIES: aldehyde dehydrogenase [Enterobacteriaceae] >KAJ92914.1 aldehyde dehydrogenase [Raoultella ornithinolytica] >KFD09479.1 aldehyde dehydrogenase [Raoultella planticola ATCC 33531] >KGZ14997.1 aldehyde dehydrogenase [Raoultella planticola] >SBL58064.1 aldehyde dehydrogenase [Klebsiella oxytoca] >OAZ79625.1 aldehyde dehydrogenase [Raoultella planticola] >OAZ80170…	CP022997.1/0.0/CP022997.1 Klebsiella pneumoniae strain 721005, complete genome	sp|Q9RYG9|ALDH_DEIRA/2.9e-207/Aldehyde dehydrogenase OS=Deinococcus radiodurans (strain ATCC 13939 / DSM 20539 / JCM 16871 / LMG 4051 / NBRC 15346 / NCIMB 9279 / R1 / VKM B-1422) GN=aldA PE=3 SV=1	ror:RORB6_24260/5.4e-279/aldehyde dehydrogenase; K00138 aldehyde dehydrogenase [EC:1.2.1.-]	CE23852/7.8e-104/[C] KOG2450 Aldehyde dehydrogenase	Unigene1347_All/9.5e-162/Aldehyde dehydrogenase family	molecular_function:GO:0016491//oxidoreductase activity;
CL19.Contig3_All	7919	277.14	10486.94	5.241835011	0	Up	0	WP_032689204.1/0.0e+00/MULTISPECIES: multidrug efflux RND transporter permease subunit [Enterobacteriaceae] >KAJ95005.1 multidrug transporter [Raoultella ornithinolytica] >KFD02315.1 RND efflux system inner membrane transporter [Raoultella planticola ATCC 33531] >KGZ17095.1 multidrug transporter [Raoultella planticola] >SAP45506.1 RND efflux system [Klebsiella oxytoca] >OAZ85421.1 multidrug trans…	CP022997.1/0.0/CP022997.1 Klebsiella pneumoniae strain 721005, complete genome	sp|P24181|ACRF_ECOLI/0.0e+00/Multidrug export protein AcrF OS=Escherichia coli (strain K12) GN=acrF PE=1 SV=2	lef:LJPFL01_1026/0.0e+00/RND efflux system, inner membrane transporter CmeB; K18138 multidrug efflux pump	Hs5360206/5.6e-38/[TZ] KOG3699 Cytoskeletal protein Adducin	CL19.Contig3_All/0/AcrB/AcrD/AcrF family	cellular_component:GO:0016021//integral component of membrane;GO:0005886//plasma membrane;molecular_function:GO:0005215//transporter activity;
Unigene1549_All	2009	0.01	0.37	5.209453366	0.701235418	*	0.56002	AGT26527.1/5.3e-199/UDP-N-acetylenolpyruvoylglucosamine reductase [Klebsiella pneumoniae JM45] >AHM77230.1 UDP-N-acetylenolpyruvoylglucosamine reductase [Klebsiella pneumoniae 30684/NJST258_2] >AHM87640.1 UDP-N-acetylenolpyruvoylglucosamine reductase [Klebsiella pneumoniae 30660/NJST258_1]	CP022997.1/0.0/CP022997.1 Klebsiella pneumoniae strain 721005, complete genome	sp|Q8FB88|MURB_ECOL6/1.4e-160/UDP-N-acetylenolpyruvoylglucosamine reductase OS=Escherichia coli O6:H1 (strain CFT073 / ATCC 700928 / UPEC) GN=murB PE=3 SV=1	ear:CCG32384/1.2e-171/UDP-N-acetylenolpyruvoylglucosamine reductase (EC 1.1.1.158); K00075 UDP-N-acetylmuramate dehydrogenase [EC:1.3.1.98]	At1g37150/3.6e-10/[H] KOG1536 Biotin holocarboxylase synthetase/biotin-protein ligase	Unigene1549_All/4.5e-34/UDP-N-acetylenolpyruvoylglucosamine reductase, C-terminal domain	biological_process:GO:0008360//regulation of cell shape;GO:0009252//peptidoglycan biosynthetic process;GO:0051301//cell division;GO:0071555//cell wall organization;GO:0007049//cell cycle;cellular_component:GO:0005737//cytoplasm;molecular_function:GO:0008762//UDP-N-acetylmuramate dehydrogenase activity;GO:0050660//flavin adenine dinucleotide binding;
Unigene129_All	456	2.35	82.46	5.132961799	1.46E-09	Up	3.48E-10	WP_015493071.1/6.4e-36/MULTISPECIES: DUF905 domain-containing protein [Enterobacterales] >YP_007688746.1 putative cytoplasmic protein (plasmid) [Klebsiella pneumoniae] >YP_009071563.1 putative cytoplasmic protein (plasmid) [Klebsiella pneumoniae] >AFN40261.1 hypothetical protein A225_NDM1p0200 (plasmid) [Klebsiella michiganensis E718] >AGI37722.1 putative cytoplasmic protein (plasmid) [Klebsiella…	CP023187.1/0.0/CP023187.1 Klebsiella michiganensis strain K518 plasmid pK518_NDM1, complete sequence	sp|Q1CC63|YUBL_YERPN/1.6e-30/UPF0401 protein YubL OS=Yersinia pestis bv. Antiqua (strain Nepal516) GN=yubL PE=3 SV=1	cfar:CI104_27865/3.7e-36/DUF905 domain-containing protein	NA	NA	NA
Unigene1472_All	2096	0.01	0.35	5.129283017	0.690784074	*	0.56002	ARR90347.1/1.3e-293/hypothetical protein (plasmid) [Klebsiella pneumoniae] >ARR90498.1 hypothetical protein (plasmid) [Klebsiella pneumoniae]	CP022824.1/0.0/CP022824.1 Klebsiella sp. KPN1705 plasmid pKPN1705-1, complete sequence	sp|P76129|DOSP_ECOLI/2.3e-28/Oxygen sensor protein DosP OS=Escherichia coli (strain K12) GN=dosP PE=1 SV=4	kqv:B8P98_27880/9.7e-281/diguanylate cyclase	NA	Unigene1472_All/2.2e-54/EAL domain	NA
Unigene1511_All	2217	0.01	0.33	5.044394119	0.698718421	*	0.56002	WP_058688481.1/1.3e-214/integrase [Klebsiella pneumoniae] >KTK43349.1 integrase [Klebsiella pneumoniae] >OZZ93089.1 IS481 family transposase [Klebsiella pneumoniae]	CP012043.1/0.0/CP012043.1 Klebsiella pneumoniae strain U25 genome	NA	kpz:KPNIH27_29140/1.7e-203/integrase	At3g29775/2.1e-06/[R] KOG0017 FOG: Transposon-encoded proteins with TYA, reverse transcriptase, integrase domains in various combinations	Unigene1511_All/1.1e-17/Integrase core domain	NA
Unigene1298_All	1328	36.03	960.42	4.73639489	0	Up	0	WP_020185819.1/1.4e-83/NADH-quinone oxidoreductase subunit L [Methylopila sp. 73B]	NA	sp|Q68VV7|NUOL_RICTY/6.1e-75/NADH-quinone oxidoreductase subunit L OS=Rickettsia typhi (strain ATCC VR-144 / Wilmington) GN=nuoL PE=3 SV=1	caq:IM40_05305/5.3e-83/NADH:ubiquinone oxidoreductase subunit L; K00341 NADH-quinone oxidoreductase subunit L [EC:1.6.5.3]	HsMi011/8.3e-229/[C] KOG4668 NADH dehydrogenase subunits 2, 5, and related proteins	NA	biological_process:GO:0042773//ATP synthesis coupled electron transport;cellular_component:GO:0016021//integral component of membrane;molecular_function:GO:0008137//NADH dehydrogenase (ubiquinone) activity;
Unigene2297_All	3657	0.01	0.22	4.459431619	0.671251559	*	0.56002	WP_090460943.1/0.0e+00/endopeptidase La [Enterobacter sp. kpr-6] >SFR03901.1 ATP-dependent proteinase. Serine peptidase. MEROPS family S16 [Enterobacter sp. kpr-6]	CP022997.1/0.0/CP022997.1 Klebsiella pneumoniae strain 721005, complete genome	sp|P46067|LON_ERWAM/0.0e+00/Lon protease OS=Erwinia amylovora GN=lon PE=2 SV=1	sens:Q786_02220/0.0e+00/peptidase; K01338 ATP-dependent Lon protease [EC:3.4.21.53]	7293766/1.1e-150/[O] KOG2004 Mitochondrial ATP-dependent protease PIM1/LON	Unigene2297_All/3.8e-98/Lon protease (S16) C-terminal proteolytic domain	biological_process:GO:0033554//cellular response to stress;GO:0006515//protein quality control for misfolded or incompletely synthesized proteins;cellular_component:GO:0005737//cytoplasm;molecular_function:GO:0004252//serine-type endopeptidase activity;GO:0005524//ATP binding;GO:0043565//sequence-specific DNA binding;GO:0004176//ATP-dependent peptidase activity;
Unigene315_All	835	1.09	23.43	4.425956914	1.15E-05	Up	3.14E-06	AGT26167.1/3.5e-136/MerR family regulatory protein [Klebsiella pneumoniae JM45] >AHM81605.1 Transcriptional regulator, MerR family protein [Klebsiella pneumoniae 30684/NJST258_2] >AHM87283.1 Transcriptional regulator, MerR family protein [Klebsiella pneumoniae 30660/NJST258_1]	CP022997.1/0.0/CP022997.1 Klebsiella pneumoniae strain 721005, complete genome	sp|P33358|MLRA_ECOLI/1.3e-51/HTH-type transcriptional regulator MlrA OS=Escherichia coli (strain K12) GN=mlrA PE=1 SV=1	kps:KPNJ2_04833/5.2e-137/Transcriptional regulator, MerR family protein	NA	Unigene315_All/1.6e-18/MerR HTH family regulatory protein	biological_process:GO:0006355//regulation of transcription, DNA-templated;molecular_function:GO:0003677//DNA binding;
Unigene774_All	1727	22.69	369.39	4.025016297	5.74E-173	Up	3.63E-174	WP_057844289.1/7.8e-58/NADH-quinone oxidoreductase subunit M [Bradyrhizobium retamae] >KRR24377.1 NADH-quinone oxidoreductase chain 13 [Bradyrhizobium retamae]	NA	sp|P50974|NUOM_RHOCA/1.7e-53/NADH-quinone oxidoreductase subunit M OS=Rhodobacter capsulatus GN=nuoM PE=3 SV=1	oca:OCAR_5935/2.6e-58/NADH-quinone oxidoreductase subunit m; K00342 NADH-quinone oxidoreductase subunit M [EC:1.6.5.3]	HsMi009/6.7e-231/[C] KOG4845 NADH dehydrogenase, subunit 4	Unigene774_All/2.7e-16/NADH-ubiquinone/plastoquinone oxidoreductase chain 4L	biological_process:GO:0006120//mitochondrial electron transport, NADH to ubiquinone;cellular_component:GO:0016021//integral component of membrane;molecular_function:GO:0008137//NADH dehydrogenase (ubiquinone) activity;
Unigene500_All	1022	40.58	572.31	3.817956045	8.00E-144	Up	5.66E-145	WP_032742711.1/3.1e-78/MULTISPECIES: hypothetical protein [Chlamydia]	NA	NA	NA	HsMi012/5.3e-90/[C] LSE3664 H NADH dehydrogenase, subunit 6	Unigene500_All/3.6e-13/NADH-ubiquinone/plastoquinone oxidoreductase chain 6	NA
Unigene1725_All	1893	66.48	896.5	3.753311296	0	Up	0	ESL70888.1/2.9e-183/beta-hydroxylase [Klebsiella quasipneumoniae subsp. quasipneumoniae] >OKN40427.1 beta-hydroxylase [Klebsiella pneumoniae]	CP022997.1/0.0/CP022997.1 Klebsiella pneumoniae strain 721005, complete genome	sp|P55734|YGAP_ECOLI/8.0e-60/Inner membrane protein YgaP OS=Escherichia coli (strain K12) GN=ygaP PE=1 SV=1	kpv:KPNIH29_20425/5.6e-179/aspartyl beta-hydroxylase; K12979 beta-hydroxylase [EC:1.14.11.-]	7302993/2.9e-09/[O] KOG3696 Aspartyl beta-hydroxylase	Unigene1725_All/5.4e-48/Aspartyl/Asparaginyl beta-hydroxylase	NA
Unigene1713_All	297	230.88	3032.39	3.715240202	4.55E-141	Up	3.33E-142	NA	CP012744.1/0.0/CP012744.1 Klebsiella pneumoniae subsp. pneumoniae strain TGH10, complete genome	NA	NA	Hs7656859/8.0e-07/[S] LSE0175 H Uncharacterized protein	NA	NA
Unigene1332_All	1440	0.59	7.35	3.63895739	0.003375243	*	0.001151622	WP_064143652.1/1.6e-245/two-component system sensor histidine kinase RstB [Klebsiella pneumoniae] >SBH75590.1 Sensory histidine kinase in two-component regulatory system with RstA [Klebsiella pneumoniae] >SBK21180.1 Sensory histidine kinase in two-component regulatory system with RstA [Klebsiella pneumoniae] >SAY14319.1 Sensory histidine kinase in two-component regulatory system with RstA [Klebsi…	CP022997.1/0.0/CP022997.1 Klebsiella pneumoniae strain 721005, complete genome	sp|P18392|RSTB_ECOLI/9.9e-204/Sensor protein RstB OS=Escherichia coli (strain K12) GN=rstB PE=1 SV=2	koc:AB185_19980/1.1e-230/sensor protein RstB; K07639 two-component system, OmpR family, sensor histidine kinase RstB [EC:2.7.13.3]	At2g01830/2.8e-12/[T] KOG0519 Sensory transduction histidine kinase	Unigene1332_All/4e-21/Histidine kinase-, DNA gyrase B-, and HSP90-like ATPase	cellular_component:GO:0005622//intracellular;GO:0016021//integral component of membrane;molecular_function:GO:0000155//phosphorelay sensor kinase activity;GO:0005524//ATP binding;
CL74.Contig2_All	1537	1.64	20.04	3.611114789	3.19E-08	Up	7.88E-09	NA	NA	NA	NA	NA	NA	NA
Unigene1142_All	2137	520.3	6354.61	3.610387973	0	Up	0	NA	CP022997.1/0.0/CP022997.1 Klebsiella pneumoniae strain 721005, complete genome	sp|Q48413|RAMA_KLEPN/4.8e-61/Transcriptional activator RamA OS=Klebsiella pneumoniae GN=ramA PE=4 SV=1	kpx:PMK1_02886/1.5e-217/metal-dependent hydrolase	CE21545/4.9e-29/[R] KOG3798 Predicted Zn-dependent hydrolase (beta-lactamase superfamily)	Unigene1142_All/1.5e-41/Beta-lactamase superfamily domain	NA
Unigene1339_All	432	5.07	61.61	3.603106883	1.38E-05	Up	3.80E-06	BAH62207.1/3.4e-71/hypothetical protein KP1_1443 [Klebsiella pneumoniae subsp. pneumoniae NTUH-K2044] >EEW42280.1 hypothetical protein HMPREF0484_1638 [Klebsiella pneumoniae subsp. rhinoscleromatis ATCC 13884] >EGF64455.1 hypothetical protein HMPREF9538_01086 [Klebsiella sp. MS 92-3] >EJK92056.1 hypothetical protein UUU_09470 [Klebsiella pneumoniae subsp. pneumoniae DSM 30104] >EKF80064.1 Hypothe…	CP022997.1/0.0/CP022997.1 Klebsiella pneumoniae strain 721005, complete genome	NA	kpa:KPNJ1_04083/5.2e-72/hypothetical protein	ECU03g1610/9.8e-06/[S] KOG4744 Uncharacterized conserved protein	Unigene1339_All/0.47/Connexin	NA
Unigene1487_All	1581	11.16	133.63	3.581834998	1.78E-52	Up	2.34E-53	PBO56717.1/7.7e-52/hypothetical protein CKX37_26460, partial [Escherichia coli]	CP011462.1/0.0/CP011462.1 Vibrio anguillarum strain HI610 chromosome I sequence	NA	mbd:MEBOL_007911/3.3e-07/two-component system response regulator	Hs22053937/1.8e-12/[R] KOG1721 FOG: Zn-finger	NA	NA
Unigene845_All	1246	32.45	380.87	3.553008272	3.25E-113	Up	2.71E-114	WP_084797192.1/3.3e-106/cytochrome b [Alloscardovia sp. HMSC034E08]	NA	sp|P23134|CYB_RHORU/2.2e-95/Cytochrome b OS=Rhodospirillum rubrum GN=petB PE=1 SV=1	paca:ID47_08375/5.3e-101/cytochrome B; K00412 ubiquinol-cytochrome c reductase cytochrome b subunit	HsMi013/1.1e-193/[C] KOG4663 Cytochrome b	NA	biological_process:GO:0006122//mitochondrial electron transport, ubiquinol to cytochrome c;cellular_component:GO:0045275//respiratory chain complex III;molecular_function:GO:0008121//ubiquinol-cytochrome-c reductase activity;
Unigene821_All	1428	0.59	6.89	3.545717123	0.005800561	*	0.00204922	WP_004148647.1/5.8e-208/MULTISPECIES: malate/lactate/ureidoglycolate dehydrogenase [Enterobacterales] >YP_005227369.1 hypothetical protein KPHS_30690 [Klebsiella pneumoniae subsp. pneumoniae HS11286] >ABR77517.1 putative dehydrogenase [Klebsiella pneumoniae subsp. pneumoniae MGH 78578] >EGF60386.1 malate/L-lactate dehydrogenase [Klebsiella sp. MS 92-3] >AEJ98572.1 putative dehydrogenase [Klebsiel…
ogenase [Klebsiella pneumoniae] >KSZ29769.1 dehydrogenase [Klebsiella pneumoniae] >KTG59707.1 dehydrogenase [Klebsiella pneumoniae] >KTG65573.1 dehydrogenase [Klebsiella pneumoniae] >KTG66586.1 dehydrogenase [Klebsiella pneumoniae] >KTG77086.1 dehydrogenase [Klebsiella pneumoniae] >KTK45201.1 dehydrogenase [Klebsiella pneumoniae] >KTK98163.1 dehydrogenase [Klebsiella pneumoniae] >ALU56637.1 dehyd…
bsiella pneumoniae] >SMD67352.1 putative oxidoreductase YbiC [Klebsiella pneumoniae] >SME57231.1 putative oxidoreductase YbiC [Klebsiella pneumoniae] >ORT62457.1 malate/lactate/ureidoglycolate dehydrogenase [Klebsiella pneumoniae] >ORZ45743.1 malate/lactate/ureidoglycolate dehydrogenase [Klebsiella pneumoniae] >ORZ45906.1 malate/lactate/ureidoglycolate dehydrogenase [Klebsiella pneumoniae] >ORZ52…
siella pneumoniae] >OXQ86595.1 malate/lactate/ureidoglycolate dehydrogenase [Klebsiella pneumoniae] >OXQ91606.1 malate/lactate/ureidoglycolate dehydrogenase [Klebsiella pneumoniae] >OXR01991.1 malate/lactate/ureidoglycolate dehydrogenase [Klebsiella pneumoniae] >OXR04062.1 malate/lactate/ureidoglycolate dehydrogenase [Klebsiella pneumoniae] >OXR11875.1 malate/lactate/ureidoglycolate dehydrogenase…	CP022997.1/0.0/CP022997.1 Klebsiella pneumoniae strain 721005, complete genome	sp|P58409|HCXB_ECO57/2.4e-149/Hydroxycarboxylate dehydrogenase B OS=Escherichia coli O157:H7 GN=hcxB PE=3 SV=1	kpa:KPNJ1_02376/8.8e-209/L-lactate dehydrogenase; K13574 uncharacterized oxidoreductase [EC:1.1.1.-]	CE15964/3.6e-28/[C] TWOG0224 Predicted malate dehydrogenase	Unigene821_All/2.7e-92/Malate/L-lactate dehydrogenase	molecular_function:GO:0004459//L-lactate dehydrogenase activity;GO:0016491//oxidoreductase activity;
Unigene1650_All	2363	25.91	267.81	3.369628911	5.15E-152	Up	3.49E-153	AHM76808.1/1.9e-232/Multidrug resistance protein D [Klebsiella pneumoniae 30684/NJST258_2] >AHM82434.1 Multidrug resistance protein D [Klebsiella pneumoniae 30660/NJST258_1]	CP022997.1/0.0/CP022997.1 Klebsiella pneumoniae strain 721005, complete genome	sp|P31442|EMRD_ECOLI/1.4e-199/Multidrug resistance protein D OS=Escherichia coli (strain K12) GN=emrD PE=1 SV=2	seec:CFSAN002050_01870/4.0e-206/emrD; multidrug resistance protein D; K08154 MFS transporter, DHA1 family, 2-module integral membrane pump EmrD	YNL065w/6.4e-14/[R] KOG0255 Synaptic vesicle transporter SVOP and related transporters (major facilitator superfamily)	Unigene1650_All/5.9e-38/Major Facilitator Superfamily	biological_process:GO:0055085//transmembrane transport;cellular_component:GO:0016021//integral component of membrane;
Unigene259_All	3562	0.45	4.61	3.356769844	0.000123815	Up	3.66E-05	WP_071177719.1/6.3e-203/bifunctional DNA-binding transcriptional regulator/O6-methylguanine-DNA methyltransferase Ada [Klebsiella pneumoniae] >OHY26770.1 bifunctional transcriptional regulator/O6-methylguanine-DNA methyltransferase [Klebsiella pneumoniae] >OIK33124.1 bifunctional transcriptional regulator/O6-methylguanine-DNA methyltransferase [Klebsiella pneumoniae]	CP022997.1/0.0/CP022997.1 Klebsiella pneumoniae strain 721005, complete genome	sp|B5XP00|APBE1_KLEP3/8.4e-196/FAD:protein FMN transferase OS=Klebsiella pneumoniae (strain 342) GN=apbE1 PE=3 SV=1	eae:EAE_24200/1.1e-175/thiamine biosynthesis lipoprotein ApbE; K03734 FAD:protein FMN transferase [EC:2.7.1.180]	CE22693/1.7e-23/[L] KOG4062 6-O-methylguanine-DNA methyltransferase MGMT/MGT1, involved in DNA repair	Unigene259_All/6.5e-31/Metal binding domain of Ada	biological_process:GO:0006281//DNA repair;GO:0006351//transcription, DNA-templated;molecular_function:GO:0003908//methylated-DNA-[protein]-cysteine S-methyltransferase activity;GO:0003677//DNA binding;GO:0008168//methyltransferase activity;GO:0008270//zinc ion binding;GO:0043565//sequence-specific DNA binding;GO:0003700//DNA binding transcription factor activity;
Unigene436_All	4301	23.13	235.59	3.348441132	5.46E-248	Up	2.58E-249	AHE44317.1/6.7e-308/Para-nitrobenzyl esterase [Klebsiella pneumoniae subsp. pneumoniae Kp13] >AHM79262.1 Para-nitrobenzyl esterase [Klebsiella pneumoniae 30684/NJST258_2] >AHM84931.1 Para-nitrobenzyl esterase [Klebsiella pneumoniae 30660/NJST258_1]	CP022997.1/0.0/CP022997.1 Klebsiella pneumoniae strain 721005, complete genome	sp|P76097|YDCJ_ECOLI/4.7e-225/Uncharacterized protein YdcJ OS=Escherichia coli (strain K12) GN=ydcJ PE=4 SV=1	kva:Kvar_2357/2.9e-287/Carboxylesterase; K03929 para-nitrobenzyl esterase [EC:3.1.1.-]	SPBC1539.07c/7.2e-56/[Q] KOG0022 Alcohol dehydrogenase, class III	Unigene436_All/5.2e-103/Carboxylesterase family	molecular_function:GO:0004104//cholinesterase activity;
Unigene606_All	4751	4.68	46.39	3.309233411	3.16E-54	Up	4.05E-55	WP_046622011.1/8.2e-275/glutamine synthetase [Klebsiella pneumoniae]	CP022997.1/0.0/CP022997.1 Klebsiella pneumoniae strain 721005, complete genome	sp|P78061|PUUA_ECOLI/3.1e-254/Gamma-glutamylputrescine synthetase PuuA OS=Escherichia coli (strain K12) GN=puuA PE=1 SV=2	eae:EAE_15940/4.7e-259/amino acid permease-associated protein; K14052 putrescine importer	7296301/4.9e-21/[E] KOG1286 Amino acid transporters	Unigene606_All/2.9e-100/Glutamine synthetase, catalytic domain	cellular_component:GO:0016021//integral component of membrane;molecular_function:GO:0015171//amino acid transmembrane transporter activity;
CL32.Contig2_All	4413	73.07	664.92	3.18582966	0	Up	0	WP_057774791.1/5.7e-238/4-aminobutyrate--2-oxoglutarate transaminase [Klebsiella pneumoniae] >KRR37566.1 4-aminobutyrate aminotransferase [Klebsiella pneumoniae] >OKN61600.1 4-aminobutyrate aminotransferase PuuE [Klebsiella pneumoniae] >OVK44532.1 4-aminobutyrate--2-oxoglutarate transaminase [Klebsiella pneumoniae]	CP006656.1/0.0/CP006656.1 Klebsiella pneumoniae JM45, complete genome	sp|P0AD98|LIVJ_ECO57/2.8e-201/Leu/Ile/Val-binding protein OS=Escherichia coli O157:H7 GN=livJ PE=3 SV=1	sbz:A464_3640/3.3e-222/Gamma-aminobutyrate:alpha-ketoglutarate aminotransferase; K00823 4-aminobutyrate aminotransferase [EC:2.6.1.19]	YLR438w/1.3e-52/[E] KOG1402 Ornithine aminotransferase	CL32.Contig2_All/6.8e-130/Aminotransferase class-III	biological_process:GO:0009448//gamma-aminobutyric acid metabolic process;molecular_function:GO:0034386//4-aminobutyrate:2-oxoglutarate transaminase activity;GO:0030170//pyridoxal phosphate binding;GO:0003867//4-aminobutyrate transaminase activity;
CL47.Contig2_All	6237	130.29	1173.48	3.17099499	0	Up	0	ABR79469.1/0.0e+00/putative PTS family enzyme IIC) [Klebsiella pneumoniae subsp. pneumoniae MGH 78578] >BAH65874.1 putative alpha-glucoside-specific PTS family enzyme IIBC component [Klebsiella pneumoniae subsp. pneumoniae NTUH-K2044] >EGF62691.1 PTS system protein maltose-specific EIICB component [Klebsiella sp. MS 92-3] >EJK89009.1 PTS system protein maltose-specific EIICB component [Klebsiella…	CP022997.1/0.0/CP022997.1 Klebsiella pneumoniae strain 721005, complete genome	sp|B7MY25|SDHD_ECO81/5.4e-222/D-serine dehydratase OS=Escherichia coli O81 (strain ED1a) GN=dsdA PE=3 SV=1	cfar:CI104_00095/9.9e-289/PTS alpha-glucoside transporter subunit IICB; K02749 PTS system, alpha-glucoside-specific IIB component [EC:2.7.1.208 2.7.1.-]; K02750 PTS system, alpha-glucoside-specific IIC component	NA	CL47.Contig2_All/5.4e-71/Phosphotransferase system, EIIC	NA
Unigene269_All	4541	3.15	25.86	3.037298541	5.20E-27	Up	8.68E-28	AFQ63422.1/0.0e+00/IgaA [Klebsiella pneumoniae subsp. pneumoniae 1084]	CP022997.1/0.0/CP022997.1 Klebsiella pneumoniae strain 721005, complete genome	sp|P0CL13|IGAA_SALTY/1.3e-302/Intracellular growth attenuator protein igaA OS=Salmonella typhimurium (strain LT2 / SGSC1412 / ATCC 700720) GN=igaA PE=3 SV=1	kqv:B8P98_01795/0.0e+00/Intracellular growth attenuator protein igaA	NA	Unigene269_All/0/Intracellular growth attenuator protein IgaA	cellular_component:GO:0009276//Gram-negative-bacterium-type cell wall;GO:0016021//integral component of membrane;
CL61.Contig3_All	2289	13.58	108.24	2.99467836	1.68E-53	Up	2.18E-54	NA	CP010080.1/0.0/CP010080.1 Vibrio anguillarum strain PF4 chromosome I sequence	NA	sro:Sros_2116/3.9e-09/translation initiation factor IF-2; K02519 translation initiation factor IF-2	Hs8923828/1.4e-13/[F] LSE2852 H Membrane nucleoside transporter	NA	NA
Unigene1075_All	2426	0.34	2.69	2.983999521	0.048310893	*	0.01965236	BAH64348.1/0.0e+00/putataive amidohydrolase [Klebsiella pneumoniae subsp. pneumoniae NTUH-K2044]	CP022997.1/0.0/CP022997.1 Klebsiella pneumoniae strain 721005, complete genome	sp|A6TBK1|ADEC_KLEP7/0.0e+00/Adenine deaminase OS=Klebsiella pneumoniae subsp. pneumoniae (strain ATCC 700721 / MGH 78578) GN=ade PE=3 SV=1	kpu:KP1_3777/0.0e+00/ade; putataive amidohydrolase; K01486 adenine deaminase [EC:3.5.4.2]	NA	Unigene1075_All/7.8e-43/Adenine deaminase C-terminal domain	NA
Unigene1555_All	910	13.82	108.52	2.973131432	8.82E-20	Up	1.68E-20	WP_032741484.1/4.1e-42/MULTISPECIES: hypothetical protein [Chlamydia] >SGA27279.1 Uncharacterised protein [Chlamydia abortus] >SGA30520.1 Uncharacterised protein [Chlamydia abortus] >SGA28482.1 Uncharacterised protein [Chlamydia abortus] >SGA30438.1 Uncharacterised protein [Chlamydia abortus] >SGA03347.1 Uncharacterised protein [Chlamydia abortus] >SGA33465.1 Uncharacterised protein [Chlamydia ab…	NA	sp|A8EX90|ATP6_RICCK/3.6e-26/ATP synthase subunit a OS=Rickettsia canadensis (strain McKiel) GN=atpB PE=3 SV=1	eaa:I862_06025/4.1e-26/F0F1 ATP synthase subunit A; K02108 F-type H+-transporting ATPase subunit a	HsMi001/7.4e-112/[C] KOG4665 ATP synthase F0 subunit 6 and related proteins	NA	cellular_component:GO:0016021//integral component of membrane;
Unigene1290_All	2407	315.03	2431.58	2.948332931	0	Up	0	WP_002918235.1/4.7e-234/MULTISPECIES: tryptophan permease [Klebsiella] >YP_005229006.1 tryptophan permease [Klebsiella pneumoniae subsp. pneumoniae HS11286] >EEW41062.1 aromatic amino acid transport protein [Klebsiella pneumoniae subsp. rhinoscleromatis ATCC 13884] >AEW63404.1 tryptophan permease [Klebsiella pneumoniae subsp. pneumoniae HS11286] >EJJ45588.1 tryptophan permease [Klebsiella pneumon…
rotein [Klebsiella pneumoniae] >KUF60789.1 Tryptophan-specific transport protein [Klebsiella pneumoniae] >KUF64069.1 Tryptophan-specific transport protein [Klebsiella pneumoniae] >KUP47372.1 tryptophan permease [Klebsiella pneumoniae] >KUP50922.1 tryptophan permease [Klebsiella pneumoniae] >KUP58422.1 tryptophan permease [Klebsiella pneumoniae] >KUP65034.1 tryptophan permease [Klebsiella pneumoni…
56.1 tryptophan permease [Klebsiella pneumoniae] >OVG79285.1 tryptophan permease [Klebsiella pneumoniae] >OVG96928.1 tryptophan permease [Klebsiella pneumoniae] >OVH02997.1 tryptophan permease [Klebsiella pneumoniae] >OVH03374.1 tryptophan permease [Klebsiella pneumoniae] >OVH05375.1 tryptophan permease [Klebsiella pneumoniae] >OVH12545.1 tryptophan permease [Klebsiella pneumoniae] >OVH17988.1 tr…	CP022997.1/0.0/CP022997.1 Klebsiella pneumoniae strain 721005, complete genome	sp|P0AAD3|MTR_SHIFL/2.0e-217/Tryptophan-specific transport protein OS=Shigella flexneri GN=mtr PE=3 SV=1	esc:Entcl_0536/3.2e-219/aromatic amino acid transporter; K03835 tryptophan-specific transport protein	At5g19500/3.7e-17/[E] LSE0265 A Predicted tyrosine-specific transport protein	Unigene1290_All/2.4e-149/Tryptophan/tyrosine permease family	cellular_component:GO:0005887//integral component of plasma membrane;molecular_function:GO:0015173//aromatic amino acid transmembrane transporter activity;
Unigene1534_All	493	73.99	558.22	2.915431611	3.59E-45	Up	4.93E-46	WP_002889874.1/8.5e-42/MULTISPECIES: Zn-finger protein [Enterobacteriaceae] >EFD84681.1 hypothetical protein HMPREF0485_01737 [Klebsiella sp. 1_1_55] >EJJ35490.1 Zn-finger protein [Klebsiella pneumoniae subsp. pneumoniae KPNIH2] >EJJ38330.1 Zn-finger protein [Klebsiella pneumoniae subsp. pneumoniae KPNIH4] >EJJ51568.1 Zn-finger protein [Klebsiella pneumoniae subsp. pneumoniae KPNIH6] >EJJ52027.1 …
moniae] >KSY94798.1 hypothetical protein APU15_10620 [Klebsiella pneumoniae] >KSY96373.1 hypothetical protein APU14_18740 [Klebsiella pneumoniae] >KSZ25792.1 hypothetical protein APU21_16565 [Klebsiella pneumoniae] >KSZ34762.1 hypothetical protein APU22_28830 [Klebsiella pneumoniae] >ALP77141.1 Zn-finger protein [Klebsiella pneumoniae] >KTG53592.1 Zn-finger protein [Klebsiella pneumoniae] >KTG541…
BL146_0014325 [Klebsiella pneumoniae] >OSV44215.1 hypothetical protein BL147_0019370 [Klebsiella pneumoniae] >OSV54436.1 hypothetical protein BL149_0017135 [Klebsiella pneumoniae] >OSV59749.1 hypothetical protein BL150_0013060 [Klebsiella pneumoniae] >OSV60126.1 hypothetical protein BL148_0002700 [Klebsiella pneumoniae] >OSV65755.1 hypothetical protein BL120_0027360 [Klebsiella pneumoniae] >OSV66…
iella pneumoniae] >OZL00703.1 hypothetical protein CEO70_24720 [Klebsiella pneumoniae] >OZL06244.1 hypothetical protein CEO69_24240 [Klebsiella pneumoniae] >OZL11701.1 hypothetical protein CEO68_24235 [Klebsiella pneumoniae] >OZL17344.1 hypothetical protein CEO67_23765 [Klebsiella pneumoniae] >OZL24377.1 hypothetical protein CEO66_03105 [Klebsiella pneumoniae] >OZL30764.1 hypothetical protein CEO…	CP022997.1/0.0/CP022997.1 Klebsiella pneumoniae strain 721005, complete genome	NA	kpa:KPNJ1_04453/1.3e-42/hypothetical protein	NA	NA	NA
Unigene382_All	2779	5.53	41.25	2.899042734	9.30E-25	Up	1.62E-25	OKN39696.1/7.1e-218/cell division protein FtsI (penicillin-binding protein 3) [Klebsiella pneumoniae]	CP022997.1/0.0/CP022997.1 Klebsiella pneumoniae strain 721005, complete genome	sp|P0AD68|FTSI_ECOLI/1.2e-136/Peptidoglycan D,D-transpeptidase FtsI OS=Escherichia coli (strain K12) GN=ftsI PE=1 SV=1	cif:AL515_13840/1.0e-189/peptidoglycan synthase; K03587 cell division protein FtsI (penicillin-binding protein 3) [EC:3.4.16.4]	NA	Unigene382_All/5.3e-75/Penicillin binding protein transpeptidase domain	molecular_function:GO:0008658//penicillin binding;
Unigene1722_All	1260	0.68	4.87	2.840315121	0.07896406	*	0.0340754	AGR58640.1/2.6e-183/Putative aldo/keto reductase [Salmonella bongori N268-08]	CP022997.1/0.0/CP022997.1 Klebsiella pneumoniae strain 721005, complete genome	sp|P76187|YDHF_ECOLI/1.4e-150/Oxidoreductase YdhF OS=Escherichia coli (strain K12) GN=ydhF PE=1 SV=2	seep:I137_05800/1.5e-180/oxidoreductase	SPCC965.06/4.9e-13/[C] KOG1575 Voltage-gated shaker-like K+ channel, subunit beta/KCNAB	Unigene1722_All/3.2e-56/Aldo/keto reductase family	molecular_function:GO:0016491//oxidoreductase activity;
Unigene1460_All	2725	114.15	792.73	2.795898715	0	Up	0	AHM80327.1/1.3e-240/Nicotinate phosphoribosyltransferase [Klebsiella pneumoniae 30684/NJST258_2] >AHM85965.1 Nicotinate phosphoribosyltransferase [Klebsiella pneumoniae 30660/NJST258_1] >CDQ53807.1 pncB [Klebsiella pneumoniae]	CP022997.1/0.0/CP022997.1 Klebsiella pneumoniae strain 721005, complete genome	sp|A8AIE5|PNCB_CITK8/1.1e-208/Nicotinate phosphoribosyltransferase OS=Citrobacter koseri (strain ATCC BAA-895 / CDC 4225-83 / SGSC4696) GN=pncB PE=3 SV=1	ear:CCG30909/1.6e-219/Nicotinate phosphoribosyltransferase (EC 2.4.2.11); K00763 nicotinate phosphoribosyltransferase [EC:6.3.4.21]	At1g51780/3.9e-55/[T] LSE0466 A IAA-amino acid hydrolase	Unigene1460_All/4.8e-82/Nicotinate phosphoribosyltransferase (NAPRTase) family	NA
Unigene1628_All	5350	24.69	170.47	2.787519129	7.32E-188	Up	4.42E-189	WP_047048212.1/1.4e-286/glycerol kinase [Klebsiella aerogenes] >KLE93247.1 glycerol kinase [[Enterobacter] aerogenes]	CP022997.1/0.0/CP022997.1 Klebsiella pneumoniae strain 721005, complete genome	sp|Q7MYB6|GLPK_PHOLL/3.6e-251/Glycerol kinase OS=Photorhabdus luminescens subsp. laumondii (strain DSM 15139 / CIP 105565 / TT01) GN=glpK PE=3 SV=2	ent:Ent638_4047/9.7e-285/glycerol kinase; K00864 glycerol kinase [EC:2.7.1.30]	At1g80460/4.6e-129/[G] KOG2517 Ribulose kinase and related carbohydrate kinases	Unigene1628_All/2.2e-93/FGGY family of carbohydrate kinases, N-terminal domain	NA
Unigene630_All	925	1.94	12.98	2.742161826	0.008143477	*	0.00292378	WP_023280097.1/3.0e-165/LysR family transcriptional regulator [Klebsiella pneumoniae] >ESL24674.1 LysR family transcriptional regulator [Klebsiella pneumoniae BIDMC 40] >OAA06503.1 HTH-type transcriptional regulator DmlR [Klebsiella pneumoniae] >SBH70175.1 LysR family transcriptional regulator [Klebsiella pneumoniae] >AOA95619.1 transcriptional regulator [Klebsiella pneumoniae] >SAS16746.1 LysR f…	CP022997.1/0.0/CP022997.1 Klebsiella pneumoniae strain 721005, complete genome	sp|P37641|YHJC_ECOLI/1.2e-53/Uncharacterized HTH-type transcriptional regulator YhjC OS=Escherichia coli (strain K12) GN=yhjC PE=4 SV=2	ced:LH89_00270/2.4e-127/transcriptional regulator	At4g34440/3.1e-09/[T] KOG1187 Serine/threonine protein kinase	Unigene630_All/2.4e-36/LysR substrate binding domain	biological_process:GO:0006351//transcription, DNA-templated;molecular_function:GO:0003677//DNA binding;GO:0003700//DNA binding transcription factor activity;
Unigene586_All	1511	18.98	125.48	2.724905537	2.25E-36	Up	3.39E-37	ABR78522.1/2.2e-128/putative coenzyme PQQ synthesis protein, nitrogenase iron-molybdenum domain [Klebsiella pneumoniae subsp. pneumoniae MGH 78578] >EEW42154.1 radical SAM domain protein [Klebsiella pneumoniae subsp. rhinoscleromatis ATCC 13884] >EGF60548.1 radical SAM domain protein [Klebsiella sp. MS 92-3] >EKF77503.1 Putative coenzyme PQQ synthesis protein, nitrogenase iron-molybdenum domain p…	CP022997.1/0.0/CP022997.1 Klebsiella pneumoniae strain 721005, complete genome	sp|P64554|QUEE_ECOLI/6.4e-121/7-carboxy-7-deazaguanine synthase OS=Escherichia coli (strain K12) GN=queE PE=3 SV=1	kpa:KPNJ1_01120/3.3e-129/Queuosine biosynthesis protein QueE; K10026 7-carboxy-7-deazaguanine synthase [EC:4.3.99.3]	Hs4506331/2.8e-07/[H] KOG4105 6-pyruvoyl tetrahydrobiopterin synthase	Unigene586_All/3.9e-13/4Fe-4S single cluster domain	biological_process:GO:0008616//queuosine biosynthetic process;molecular_function:GO:0000287//magnesium ion binding;GO:0016840//carbon-nitrogen lyase activity;GO:0051539//4 iron, 4 sulfur cluster binding;GO:1904047//S-adenosyl-L-methionine binding;
Unigene664_All	1827	1.82	11.75	2.690650401	9.26E-05	Up	2.70E-05	SBK72567.1/8.3e-167/putative cytoplasmic protein [Klebsiella pneumoniae]	CP022997.1/0.0/CP022997.1 Klebsiella pneumoniae strain 721005, complete genome	sp|P21367|YCAC_ECOLI/6.5e-43/Probable hydrolase YcaC OS=Escherichia coli (strain K12) GN=ycaC PE=1 SV=1	kps:KPNJ2_03463/3.7e-167/Pirin; K06911 uncharacterized protein	At3g59220/1.9e-37/[T] TWOG0254 Pirin	Unigene664_All/2.3e-35/Pirin	NA
CL63.Contig2_All	789	11.68	75.21	2.686884223	8.76E-11	Up	2.03E-11	NA	NA	sp|Q92J29|COX3_RICCN/1.1e-60/Probable cytochrome c oxidase subunit 3 OS=Rickettsia conorii (strain ATCC VR-613 / Malish 7) GN=ctaE PE=3 SV=2	apb:SAR116_1115/2.9e-68/cytochrome-c oxidase; K02276 cytochrome c oxidase subunit III [EC:1.9.3.1]	HsMi005/8.1e-139/[C] KOG4664 Cytochrome oxidase subunit III and related proteins	NA	NA
Unigene264_All	1371	3.11	19.95	2.681402261	1.01E-05	Up	2.72E-06	WP_049106414.1/3.1e-243/MULTISPECIES: NCS2 family permease [Enterobacteriaceae] >ARX40208.1 adenine permease PurP [Klebsiella pneumoniae]	CP022997.1/0.0/CP022997.1 Klebsiella pneumoniae strain 721005, complete genome	sp|P31466|ADEP_ECOLI/5.1e-234/Adenine permease AdeP OS=Escherichia coli (strain K12) GN=adeP PE=1 SV=2	ron:TE10_02255/6.2e-236/adenine permease PurP; K06901 putative MFS transporter, AGZA family, xanthine/uracil permease	Hs19923466/6.7e-08/[A] KOG1869 Splicing coactivator SRm160/300, subunit SRm300	Unigene264_All/4.9e-42/Permease family	NA
Unigene508_All	531	1.91	12.03	2.654992099	0.126688959	*	0.0586064	WP_073578659.1/2.7e-94/fimbrial biogenesis outer membrane usher protein [Klebsiella pneumoniae] >OSU32494.1 hypothetical protein BL126_0004320 [Klebsiella pneumoniae]	CP022882.1/0.0/CP022882.1 Klebsiella pneumoniae strain 911021, complete genome	sp|Q8X5K8|LPFC2_ECO57/3.0e-25/Probable outer membrane usher protein LpfC' OS=Escherichia coli O157:H7 GN=lpfC' PE=2 SV=1	kpnu:LI86_24860/4.1e-95/membrane protein; K07347 outer membrane usher protein	NA	Unigene508_All/4.3e-37/Outer membrane usher protein	cellular_component:GO:0009279//cell outer membrane;GO:0016021//integral component of membrane;molecular_function:GO:0004872//receptor activity;GO:0005215//transporter activity;
Unigene351_All	434	2.52	15.87	2.654806489	0.126531582	*	0.0586064	WP_073558099.1/2.2e-73/MFS transporter [Klebsiella pneumoniae] >APM46168.1 MFS transporter [Klebsiella pneumoniae] >OMJ06835.1 MFS transporter [Klebsiella pneumoniae]	CP022997.1/0.0/CP022997.1 Klebsiella pneumoniae strain 721005, complete genome	sp|P16552|RAFB_ECOLX/8.7e-63/Raffinose permease OS=Escherichia coli GN=rafB PE=3 SV=1	kpm:KPHS_00560/3.3e-74/raffinose permease; K02532 MFS transporter, OHS family, lactose permease	NA	Unigene351_All/9.1e-71/LacY proton/sugar symporter	biological_process:GO:0006810//transport;cellular_component:GO:0016020//membrane;
Unigene858_All	1277	0.67	4.2	2.648156327	0.126846729	*	0.0586064	WP_085819714.1/1.3e-139/nickel import ATP-binding protein NikD [Klebsiella pneumoniae]	CP022997.1/0.0/CP022997.1 Klebsiella pneumoniae strain 721005, complete genome	sp|Q32AQ2|NIKD_SHIDS/1.2e-88/Nickel import ATP-binding protein NikD OS=Shigella dysenteriae serotype 1 (strain Sd197) GN=nikD PE=3 SV=1	kps:KPNJ2_00275/2.8e-137/Nickel transport ATP-binding protein nikD; K15587 nickel transport system ATP-binding protein [EC:3.6.3.24]	Hs16156905/8.2e-16/[IR] KOG0059 Lipid exporter ABCA1 and related proteins, ABC superfamily	Unigene858_All/5e-22/ABC transporter	molecular_function:GO:0005524//ATP binding;GO:0015413//nickel-transporting ATPase activity;GO:0016887//ATPase activity;
Unigene663_All	1015	2.61	16.33	2.645403079	0.001427716	*	0.000462488	AHM81648.1/7.1e-192/Transporter [Klebsiella pneumoniae 30684/NJST258_2] >AHM87327.1 Transporter [Klebsiella pneumoniae 30660/NJST258_1]	CP022997.1/0.0/CP022997.1 Klebsiella pneumoniae strain 721005, complete genome	sp|A1JIE0|UGPC_YERE8/4.2e-84/sn-glycerol-3-phosphate import ATP-binding protein UgpC OS=Yersinia enterocolitica serotype O:8 / biotype 1B (strain NCTC 13174 / 8081) GN=ugpC PE=3 SV=1	kph:KPNIH24_02750/1.1e-192/ABC transporter; K05816 sn-glycerol 3-phosphate transport system ATP-binding protein [EC:3.6.3.20]	At1g67940/5.0e-24/[Q] KOG0055 Multidrug/pheromone exporter, ABC superfamily	Unigene663_All/5.5e-35/ABC transporter	cellular_component:GO:0043190//ATP-binding cassette (ABC) transporter complex;molecular_function:GO:0005524//ATP binding;GO:0016887//ATPase activity;
Unigene1112_All	1967	0.84	5.24	2.641105579	0.013321366	*	0.00495144	NA	CP022997.1/0.0/CP022997.1 Klebsiella pneumoniae strain 721005, complete genome	sp|Q8Z3P2|QSEC_SALTI/6.4e-153/Sensor protein QseC OS=Salmonella typhi GN=qseC PE=3 SV=1	kqv:B8P98_03625/2.3e-207/two-component system sensor histidine kinase QseC; K07645 two-component system, OmpR family, sensor histidine kinase QseC [EC:2.7.13.3]	NA	Unigene1112_All/1.6e-13/His Kinase A (phospho-acceptor) domain	NA
Unigene785_All	1020	0.87	5.41	2.636541288	0.127004892	*	0.0586064	WP_073557487.1/7.6e-186/HlyD family secretion protein, partial [Klebsiella pneumoniae]	CP022997.1/0.0/CP022997.1 Klebsiella pneumoniae strain 721005, complete genome	sp|P0AFV0|YIBH_ECOLI/3.9e-69/Inner membrane protein YibH OS=Escherichia coli (strain K12) GN=yibH PE=1 SV=1	kpg:KPNIH32_06975/1.1e-186/membrane protein	NA	Unigene785_All/1e-11/Biotin-lipoyl like	cellular_component:GO:0016021//integral component of membrane;
Unigene1066_All	9402	114.8	710.39	2.629488631	0	Up	0	WP_085206492.1/0.0e+00/PrkA family serine protein kinase [Klebsiella pneumoniae] >SME25042.1 PrkA family serine protein kinase [Klebsiella pneumoniae]	CP022997.1/0.0/CP022997.1 Klebsiella pneumoniae strain 721005, complete genome	sp|P0ACY4|YEAG_ECOL6/0.0e+00/Uncharacterized protein YeaG OS=Escherichia coli O6:H1 (strain CFT073 / ATCC 700928 / UPEC) GN=yeaG PE=3 SV=1	kpc:KPNIH10_10315/0.0e+00/serine/threonine protein kinase; K07180 serine protein kinase	SPBC32F12.11/2.0e-127/[G] KOG0657 Glyceraldehyde 3-phosphate dehydrogenase	Unigene1066_All/1.9e-179/PrkA AAA domain	molecular_function:GO:0004672//protein kinase activity;
Unigene301_All	1298	6.6	40.04	2.600904045	6.57E-10	Up	1.55E-10	WP_085328088.1/6.2e-217/arginine:ornithine antiporter, partial [Klebsiella pneumoniae] >OSC52855.1 arginine:ornithine antiporter, partial [Klebsiella pneumoniae]	CP022997.1/0.0/CP022997.1 Klebsiella pneumoniae strain 721005, complete genome	sp|P18275|ARCD_PSEAE/1.6e-99/Arginine/ornithine antiporter OS=Pseudomonas aeruginosa (strain ATCC 15692 / DSM 22644 / CIP 104116 / JCM 14847 / LMG 12228 / 1C / PRS 101 / PAO1) GN=arcD PE=1 SV=1	koe:A225_3242/1.3e-206/Arginine/ornithine antiporter ArcD; K03758 arginine:ornithine antiporter / lysine permease	At1g16610/6.0e-06/[R] KOG0118 FOG: RRM domain	Unigene301_All/6.5e-71/Amino acid permease	cellular_component:GO:0016021//integral component of membrane;molecular_function:GO:0015171//amino acid transmembrane transporter activity;
Unigene766_All	2467	128.39	778.53	2.600219795	0	Up	0	CSN14462.1/1.6e-213/catecholate siderophore receptor Fiu [Shigella sonnei]	CP022997.1/0.0/CP022997.1 Klebsiella pneumoniae strain 721005, complete genome	sp|A6T7W1|Y1221_KLEP7/5.8e-127/PKHD-type hydroxylase KPN78578_12210 OS=Klebsiella pneumoniae subsp. pneumoniae (strain ATCC 700721 / MGH 78578) GN=KPN78578_12210 PE=3 SV=1	kpj:N559_3030/6.3e-146/catecholate siderophore receptor fiu; K16090 catecholate siderophore receptor	NA	Unigene766_All/2.7e-43/TonB dependent receptor	NA
Unigene510_All	497	4.18	24.41	2.545897448	0.02174452	*	0.00833248	WP_004212432.1/3.2e-89/MULTISPECIES: alpha-xylosidase [Klebsiella] >EMB10655.1 alpha-glucosidase [Klebsiella pneumoniae hvKP1] >AGX39993.1 alpha-glucosidase [Klebsiella pneumoniae CG43] >ESL99414.1 alpha-xylosidase [Klebsiella pneumoniae UCICRE 6] >CDI19867.1 putative alpha-glucosidase [Klebsiella pneumoniae subsp. pneumoniae SA1] >EWD07685.1 alpha-xylosidase [Klebsiella pneumoniae UCI 42] >AJB30…	CP022997.1/0.0/CP022997.1 Klebsiella pneumoniae strain 721005, complete genome	sp|P31434|XYLS_ECOLI/7.9e-68/Alpha-xylosidase OS=Escherichia coli (strain K12) GN=yicI PE=1 SV=2	kpne:KU54_000470/4.9e-90/alpha-glucosidase; K01811 alpha-D-xyloside xylohydrolase [EC:3.2.1.177]	NA	Unigene510_All/3.9e-08/Glycosyl hydrolases family 31	biological_process:GO:0005975//carbohydrate metabolic process;molecular_function:GO:0030246//carbohydrate binding;GO:0061634//alpha-D-xyloside xylohydrolase;
Unigene930_All	15323	217.61	1217.78	2.484436764	0	Up	0	AHM77350.1/0.0e+00/Aerobic respiration control sensor protein arcB [Klebsiella pneumoniae 30684/NJST258_2] >AHM82938.1 Aerobic respiration control sensor protein arcB [Klebsiella pneumoniae 30660/NJST258_1]	CP022997.1/0.0/CP022997.1 Klebsiella pneumoniae strain 721005, complete genome	sp|P0AEC4|ARCB_SHIFL/0.0e+00/Aerobic respiration control sensor protein ArcB OS=Shigella flexneri GN=arcB PE=3 SV=1	kps:KPNJ2_00570/0.0e+00/Aerobic respiration control sensor protein arcB; K07648 two-component system, OmpR family, aerobic respiration control sensor histidine kinase ArcB [EC:2.7.13.3]	At2g01830/8.3e-38/[T] KOG0519 Sensory transduction histidine kinase	Unigene930_All/5.2e-29/Histidine kinase-, DNA gyrase B-, and HSP90-like ATPase	biological_process:GO:0006355//regulation of transcription, DNA-templated;GO:0006351//transcription, DNA-templated;cellular_component:GO:0005622//intracellular;GO:0016021//integral component of membrane;GO:0005886//plasma membrane;molecular_function:GO:0000155//phosphorelay sensor kinase activity;GO:0005524//ATP binding;GO:0016301//kinase activity;
Unigene908_All	3256	323.32	1802.99	2.479356737	0	Up	0	AHM81755.1/2.6e-219/Permease [Klebsiella pneumoniae 30684/NJST258_2] >AHM87437.1 Permease [Klebsiella pneumoniae 30660/NJST258_1]	CP022997.1/0.0/CP022997.1 Klebsiella pneumoniae strain 721005, complete genome	sp|B5BKK5|ULAE_SALPK/2.3e-131/L-ribulose-5-phosphate 3-epimerase UlaE OS=Salmonella paratyphi A (strain AKU_12601) GN=ulaE PE=3 SV=1	koc:AB185_33615/2.5e-203/MFS transporter	At5g16150/3.6e-07/[R] KOG0254 Predicted transporter (major facilitator superfamily)	Unigene908_All/1.8e-37/Major Facilitator Superfamily	biological_process:GO:0055085//transmembrane transport;cellular_component:GO:0016021//integral component of membrane;
Unigene1423_All	6344	4.75	26.03	2.454175893	1.82E-30	Up	2.95E-31	WP_013362813.1/1.0e-240/chloramphenicol efflux pump [Escherichia coli] >YP_003937696.1 chloramphenicol resistance protein (plasmid) [Escherichia coli] >CBX36022.1 chloramphenicol resistance protein (plasmid) [Escherichia coli] >AMP48085.1 chlor_Efflux_Pump [uncultured bacterium] >AMP48098.1 chlor_Efflux_Pump [uncultured bacterium]	CP022882.1/0.0/CP022882.1 Klebsiella pneumoniae strain 911021, complete genome	sp|P32482|CMLA_PSEAI/1.2e-232/Chloramphenicol resistance protein OS=Pseudomonas aeruginosa GN=cmlA PE=3 SV=2	kpn:KPN_pKPN5p08202/1.3e-240/cmlA1; chloramphenicol resistance protein; K18552 MFS transporter, DHA1 family, florfenicol/chloramphenicol resistance protein	Hs22052670_1/3.2e-28/[P] KOG1482 Zn2+ transporter	Unigene1423_All/9.5e-34/Major Facilitator Superfamily	biological_process:GO:0055085//transmembrane transport;cellular_component:GO:0016021//integral component of membrane;molecular_function:GO:0005215//transporter activity;
Unigene748_All	1585	11.66	63.8	2.451988635	9.04E-18	Up	1.78E-18	EGF56950.1/3.1e-218/Heptosyltransferase [Klebsiella sp. MS 92-3] >ESB00323.1 Heptosyltransferase [Klebsiella pneumoniae 909957] >CDQ54111.1 unnamed protein product [Klebsiella pneumoniae]	CP022997.1/0.0/CP022997.1 Klebsiella pneumoniae strain 721005, complete genome	sp|P0A1G3|MSGA_SALTY/1.1e-22/Virulence protein MsgA OS=Salmonella typhimurium (strain LT2 / SGSC1412 / ATCC 700720) GN=msgA PE=3 SV=1	kpe:KPK_3302/3.0e-210/heptosyltransferase family protein	NA	Unigene748_All/1.6e-12/Glycosyltransferase family 9 (heptosyltransferase)	biological_process:GO:0008152//metabolic process;molecular_function:GO:0016757//transferase activity, transferring glycosyl groups;GO:0016740//transferase activity;
Unigene1436_All	4660	5.28	28.67	2.44093207	1.93E-24	Up	3.39E-25	WP_044245276.1/4.7e-267/two-component sensor histidine kinase [Klebsiella pneumoniae] >KMI76612.1 two-component system OmpR family, heavy metal sensor histidine kinase CusS [Klebsiella pneumoniae] >KSW30873.1 histidine kinase [Klebsiella pneumoniae] >SAU83552.1 sensor kinase CusS [Klebsiella pneumoniae] >SLP31307.1 sensor kinase CusS [Klebsiella pneumoniae] >SLP25776.1 sensor kinase CusS [Klebsie…	CP021859.1/0.0/CP021859.1 Klebsiella pneumoniae strain AR_0125, complete genome	sp|Q8XBY4|CUSS_ECO57/5.5e-179/Sensor kinase CusS OS=Escherichia coli O157:H7 GN=cusS PE=3 SV=1	ear:CCG31993/7.7e-254/Osmosensitive K+ channel histidine kinase KdpD (EC 2.7.3.-); K07644 two-component system, OmpR family, heavy metal sensor histidine kinase CusS [EC:2.7.13.3]	SPAC27E2.09/1.4e-12/[T] KOG0519 Sensory transduction histidine kinase	Unigene1436_All/8.9e-20/Histidine kinase-, DNA gyrase B-, and HSP90-like ATPase	NA
Unigene1373_All	612	1.59	8.57	2.430268439	0.193612424	*	0.099814	WP_080934443.1/7.7e-109/DUF1983 domain-containing protein, partial [Klebsiella pneumoniae]	CP022997.1/0.0/CP022997.1 Klebsiella pneumoniae strain 721005, complete genome	NA	kpp:A79E_3050/1.2e-109/Phage tail fiber protein	NA	Unigene1373_All/5.5e-06/gp58-like protein	NA
Unigene616_All	607	1.61	8.66	2.427306337	0.19339658	*	0.099814	WP_004211374.1/5.8e-101/hypothetical protein [Klebsiella pneumoniae] >EMB11645.1 hypothetical protein G057_07027 [Klebsiella pneumoniae hvKP1] >AGX40990.1 hypothetical protein D364_17295 [Klebsiella pneumoniae CG43] >ESM02048.1 acetolactate synthase I/II/III large subunit [Klebsiella pneumoniae UCICRE 6] >CDI27466.1 putative acetolactate synthase (IlvB-like) [Klebsiella pneumoniae subsp. pneumoni…	CP022997.1/0.0/CP022997.1 Klebsiella pneumoniae strain 721005, complete genome	sp|P08142|ILVB_ECOLI/6.5e-16/Acetolactate synthase isozyme 1 large subunit OS=Escherichia coli (strain K12) GN=ilvB PE=1 SV=1	kps:KPNJ2_00909/8.8e-102/Thiamine pyrophosphate-requiring enzyme; K01652 acetolactate synthase I/II/III large subunit [EC:2.2.1.6]	SPBP35G2.07/1.9e-15/[EH] KOG4166 Thiamine pyrophosphate-requiring enzyme	Unigene616_All/1.6e-32/Thiamine pyrophosphate enzyme, C-terminal TPP binding domain	NA
Unigene303_All	281	79.67	415.84	2.383920059	4.70E-12	Up	1.04E-12	ELL53845.1/5.4e-33/hypothetical protein SEECHS44_09300 [Salmonella enterica subsp. enterica serovar Enteritidis str. CHS44] >ELL65059.1 hypothetical protein SEE30663_17692 [Salmonella enterica subsp. enterica serovar Enteritidis str. SE30663] >ELN76166.1 hypothetical protein SEEE7927_11068 [Salmonella enterica subsp. enterica serovar Enteritidis str. 17927] >ELN77386.1 hypothetical protein SEEECH…	CP022997.1/0.0/CP022997.1 Klebsiella pneumoniae strain 721005, complete genome	NA	senq:AU40_14910/3.6e-34/hypothetical protein	NA	NA	NA
Unigene837_All	1791	222.36	1133.31	2.34957335	0	Up	0	CCI78112.1/0.0e+00/asnB [Klebsiella pneumoniae subsp. rhinoscleromatis SB3432]	CP022997.1/0.0/CP022997.1 Klebsiella pneumoniae strain 721005, complete genome	sp|P22106|ASNB_ECOLI/0.0e+00/Asparagine synthetase B [glutamine-hydrolyzing] OS=Escherichia coli (strain K12) GN=asnB PE=1 SV=3	kps:KPNJ2_03875/0.0e+00/Asparagine synthetase [glutamine-hydrolyzing]; K01953 asparagine synthase (glutamine-hydrolysing) [EC:6.3.5.4]	At5g10240/4.6e-182/[E] KOG0571 Asparagine synthase (glutamine-hydrolyzing)	Unigene837_All/1.8e-105/Asparagine synthase	NA
Unigene1580_All	574	5.19	26.38	2.345638121	0.009683355	*	0.00352122	WP_073557452.1/8.9e-75/DUF2955 domain-containing protein [Klebsiella pneumoniae] >OST29212.1 1,4-alpha-glucan branching protein [Klebsiella pneumoniae] >OST36580.1 1,4-alpha-glucan branching protein [Klebsiella pneumoniae]	CP022997.1/0.0/CP022997.1 Klebsiella pneumoniae strain 721005, complete genome	NA	kpv:KPNIH29_03325/1.3e-75/1,4-alpha-glucan branching protein	NA	Unigene1580_All/4.6e-35/Protein of unknown function (DUF2955)	NA
CL61.Contig1_All	623	0.01	0.05	2.321928095	0.949327053	*	0.94168	NA	NA	NA	NA	NA	NA	NA
CL44.Contig2_All	491	2.37	11.76	2.310929096	0.193181216	*	0.099814	CUX97134.1/1.4e-28/hypothetical protein TPER_HE00197 [Candidatus Hoaglandella endobia]	CP022997.1/0.0/CP022997.1 Klebsiella pneumoniae strain 721005, complete genome	sp|Q9CJR2|Y1932_PASMU/7.7e-07/Uncharacterized protein PM1932 OS=Pasteurella multocida (strain Pm70) GN=PM1932 PE=4 SV=1	hed:TPER_HE00197/2.1e-29/hypothetical protein	NA	NA	NA
Unigene46_All	8735	59.65	294.7	2.304653017	0	Up	0	SBI99693.1/0.0e+00/isoleucyl-tRNA synthetase [Klebsiella pneumoniae]	CP022882.1/0.0/CP022882.1 Klebsiella pneumoniae strain 911021, complete genome	sp|A8ALT6|SYI_CITK8/0.0e+00/Isoleucine--tRNA ligase OS=Citrobacter koseri (strain ATCC BAA-895 / CDC 4225-83 / SGSC4696) GN=ileS PE=3 SV=1	ror:RORB6_15125/0.0e+00/ileS; isoleucyl-tRNA ligase; K01870 isoleucyl-tRNA synthetase [EC:6.1.1.5]	At5g49030/2.9e-197/[J] KOG0433 Isoleucyl-tRNA synthetase	Unigene46_All/3.7e-229/tRNA synthetases class I (I, L, M and V)	NA
Unigene1292_All	4527	111.62	550.73	2.302749647	0	Up	0	EFD87108.1/7.3e-297/NAD(P)(+) transhydrogenase (AB-specific), alpha subunit [Klebsiella sp. 1_1_55]	CP022997.1/0.0/CP022997.1 Klebsiella pneumoniae strain 721005, complete genome	sp|P07001|PNTA_ECOLI/1.5e-261/NAD(P) transhydrogenase subunit alpha OS=Escherichia coli (strain K12) GN=pntA PE=1 SV=2	kpa:KPNJ1_02960/1.0e-295/NAD(P) transhydrogenase alpha subunit; K00324 NAD(P) transhydrogenase subunit alpha [EC:1.6.1.2]	NA	Unigene1292_All/8.2e-76/Alanine dehydrogenase/PNT, C-terminal domain	biological_process:GO:0015992//proton transport;cellular_component:GO:0016021//integral component of membrane;molecular_function:GO:0000166//nucleotide binding;GO:0008750//NAD(P)+ transhydrogenase (AB-specific) activity;
Unigene1696_All	1233	64.27	314.91	2.292722194	3.21E-59	Up	3.91E-60	WP_002898883.1/1.5e-111/MULTISPECIES: transcriptional regulator [Enterobacterales] >YP_005226215.1 transcriptional regulator [Klebsiella pneumoniae subsp. pneumoniae HS11286] >ABR76474.1 hypothetical transcriptional regulator [Klebsiella pneumoniae subsp. pneumoniae MGH 78578] >BAH62745.1 hypothetical transcriptional regulator [Klebsiella pneumoniae subsp. pneumoniae NTUH-K2044] >EEW40228.1 HTH-t…
MA15192.1 HTH-type transcriptional regulator RutR [Klebsiella pneumoniae] >KMA26084.1 HTH-type transcriptional regulator RutR [Klebsiella pneumoniae] >KMA30177.1 HTH-type transcriptional regulator RutR [Klebsiella pneumoniae] >KMA42810.1 HTH-type transcriptional regulator RutR [Klebsiella pneumoniae] >KMA43572.1 HTH-type transcriptional regulator RutR [Klebsiella pneumoniae] >KMA44738.1 HTH-type …
oniae] >SBX47502.1 transcriptional regulator RutR [Klebsiella pneumoniae] >SBY93240.1 transcriptional regulator RutR [Klebsiella pneumoniae] >SBZ34593.1 transcriptional regulator RutR [Klebsiella pneumoniae] >SBX42616.1 transcriptional regulator RutR [Klebsiella pneumoniae] >SBW93583.1 transcriptional regulator RutR [Klebsiella pneumoniae] >SBX24639.1 transcriptional regulator RutR [Klebsiella pn…
scriptional regulator RutR [Klebsiella pneumoniae] >SLY62195.1 transcriptional regulator RutR [Klebsiella pneumoniae] >SLW57828.1 transcriptional regulator RutR [Klebsiella pneumoniae] >SLV36836.1 transcriptional regulator RutR [Klebsiella pneumoniae] >SLW57053.1 transcriptional regulator RutR [Klebsiella pneumoniae] >SLX01183.1 transcriptional regulator RutR [Klebsiella pneumoniae] >SLZ90271.1 t…
Klebsiella pneumoniae] >OVR81057.1 pyrimidine utilization regulatory protein R [Klebsiella pneumoniae] >OVR81323.1 pyrimidine utilization regulatory protein R [Klebsiella pneumoniae] >OVR92506.1 pyrimidine utilization regulatory protein R [Klebsiella pneumoniae] >OVS03810.1 pyrimidine utilization regulatory protein R [Klebsiella pneumoniae] >OVS04381.1 pyrimidine utilization regulatory protein R …
PAB10050.1 pyrimidine utilization regulatory protein R [Klebsiella pneumoniae] >PAB17594.1 pyrimidine utilization regulatory protein R [Klebsiella pneumoniae] >PAB19159.1 pyrimidine utilization regulatory protein R [Klebsiella pneumoniae] >PAB46776.1 pyrimidine utilization regulatory protein R [Klebsiella pneumoniae] >PAB51609.1 pyrimidine utilization regulatory protein R [Klebsiella pneumoniae] …	CP022997.1/0.0/CP022997.1 Klebsiella pneumoniae strain 721005, complete genome	sp|P0ACU4|RUTR_SHIFL/1.7e-95/HTH-type transcriptional regulator RutR OS=Shigella flexneri GN=rutR PE=3 SV=1	kpq:KPR0928_09760/2.3e-112/transcriptional regulator; K09017 TetR/AcrR family transcriptional regulator	NA	Unigene1696_All/5.4e-59/YcdC-like protein, C-terminal region	biological_process:GO:0045892//negative regulation of transcription, DNA-templated;GO:0006351//transcription, DNA-templated;molecular_function:GO:0003677//DNA binding;
Unigene182_All	8758	0.56	2.73	2.285402219	8.74E-05	Up	2.53E-05	WP_004152217.1/4.2e-248/MULTISPECIES: L-aspartate oxidase [Klebsiella] >YP_005224875.1 L-aspartate oxidase [Klebsiella pneumoniae subsp. pneumoniae HS11286] >AEW59273.1 L-aspartate oxidase [Klebsiella pneumoniae subsp. pneumoniae HS11286] >EJJ34319.1 L-aspartate oxidase [Klebsiella pneumoniae subsp. pneumoniae KPNIH4] >EJJ34759.1 L-aspartate oxidase [Klebsiella pneumoniae subsp. pneumoniae KPNIH2…
n-containing [Klebsiella pneumoniae] >SAS47984.1 amine oxidase%2C flavin-containing [Klebsiella pneumoniae] >OHY18095.1 FAD-dependent oxidoreductase [Klebsiella pneumoniae] >OHY23853.1 FAD-dependent oxidoreductase [Klebsiella pneumoniae] >OIK29959.1 FAD-dependent oxidoreductase [Klebsiella pneumoniae] >OIV51348.1 FAD-dependent oxidoreductase [Klebsiella pneumoniae] >OIV51456.1 FAD-dependent oxido…	CP022997.1/0.0/CP022997.1 Klebsiella pneumoniae strain 721005, complete genome	sp|P0AFI6|PBP7_SHIFL/6.1e-147/D-alanyl-D-alanine endopeptidase OS=Shigella flexneri GN=pbpG PE=3 SV=2	kok:KONIH1_13000/3.2e-216/FAD-dependent oxidoreductase	At3g23510/3.5e-73/[R] TWOG0003 Methyltransferases	Unigene182_All/3.4e-19/Flavin containing amine oxidoreductase	molecular_function:GO:0016491//oxidoreductase activity;
Unigene661_All	1097	10.36	49.8	2.265121739	8.56E-09	Up	2.07E-09	SHE15464.1/3.8e-42/Uncharacterised protein [Chlamydia abortus]	NA	sp|A1AVS5|NUON_RUTMC/2.0e-23/NADH-quinone oxidoreductase subunit N OS=Ruthia magnifica subsp. Calyptogena magnifica GN=nuoN PE=3 SV=1	tcy:Thicy_0650/1.1e-22/NAD(P)H-quinone oxidoreductase subunit 2; K00343 NADH-quinone oxidoreductase subunit N [EC:1.6.5.3]	HsMi007/1.5e-167/[C] KOG4668 NADH dehydrogenase subunits 2, 5, and related proteins	NA	biological_process:GO:0006810//transport;GO:0042773//ATP synthesis coupled electron transport;cellular_component:GO:0016021//integral component of membrane;GO:0005886//plasma membrane;molecular_function:GO:0048038//quinone binding;GO:0008137//NADH dehydrogenase (ubiquinone) activity;
Unigene913_All	6317	18.84	86.84	2.204560761	3.88E-87	Up	3.91E-88	WP_069334713.1/0.0e+00/multidrug ABC transporter permease/ATP-binding protein [Klebsiella pneumoniae] >ODN07260.1 multidrug ABC transporter permease/ATP-binding protein [Klebsiella pneumoniae]	CP022997.1/0.0/CP022997.1 Klebsiella pneumoniae strain 721005, complete genome	sp|P0AAG5|MDLB_ECOLI/3.8e-292/Multidrug resistance-like ATP-binding protein MdlB OS=Escherichia coli (strain K12) GN=mdlB PE=1 SV=1	ror:RORB6_13165/2.1e-310/multidrug ABC transporter ATP-binding protein; K18889 ATP-binding cassette, subfamily B, multidrug efflux pump	Hs9955966/3.6e-72/[U] KOG0058 Peptide exporter, ABC superfamily	Unigene913_All/3.3e-39/ABC transporter transmembrane region	NA
Unigene1394_All	515	1.99	8.95	2.169119252	0.300002735	*	0.1679532	EJK92151.1/7.7e-94/hypothetical protein UUU_07570 [Klebsiella pneumoniae subsp. pneumoniae DSM 30104]	CP022997.1/0.0/CP022997.1 Klebsiella pneumoniae strain 721005, complete genome	sp|P21628|BRAE_PSEAE/3.8e-17/High-affinity branched-chain amino acid transport system permease protein BraE OS=Pseudomonas aeruginosa (strain ATCC 15692 / DSM 22644 / CIP 104116 / JCM 14847 / LMG 12228 / 1C / PRS 101 / PAO1) GN=braE PE=3 SV=1	kpc:KPNIH10_05215/7.8e-91/branched-chain amino acid ABC transporter permease; K01998 branched-chain amino acid transport system permease protein	NA	Unigene1394_All/1.4e-17/Branched-chain amino acid transport system / permease component	NA
Unigene1193_All	666	4.3	19.27	2.163948007	0.024175812	*	0.00936152	WP_032446069.1/9.7e-81/beta-ketoacyl-[acyl-carrier-protein] synthase II [Klebsiella pneumoniae] >CDI21658.1 3-oxoacyl-(acyl-carrier-protein) synthase 2 [Klebsiella pneumoniae subsp. pneumoniae BJ1-GA] >OUH96372.1 beta-ketoacyl-acyl-carrier-protein synthase II [Klebsiella pneumoniae] >OVW83621.1 beta-ketoacyl-[acyl-carrier-protein] synthase II [Klebsiella pneumoniae]	CP022997.1/0.0/CP022997.1 Klebsiella pneumoniae strain 721005, complete genome	sp|O34340|FABF_BACSU/8.2e-44/3-oxoacyl-[acyl-carrier-protein] synthase 2 OS=Bacillus subtilis (strain 168) GN=fabF PE=1 SV=1	kpb:FH42_04920/1.5e-81/3-oxoacyl-ACP synthase; K09458 3-oxoacyl-[acyl-carrier-protein] synthase II [EC:2.3.1.179]	At2g04540/8.3e-36/[IQ] KOG1394 3-oxoacyl-(acyl-carrier-protein) synthase (I and II)	Unigene1193_All/1.7e-33/Beta-ketoacyl synthase, C-terminal domain	biological_process:GO:0006633//fatty acid biosynthetic process;molecular_function:GO:0033817//beta-ketoacyl-acyl-carrier-protein synthase II activity;
Unigene950_All	1277	1.34	6	2.1627295	0.087272922	*	0.037912	WP_076027355.1/3.4e-215/MFS transporter AraJ [Klebsiella pneumoniae] >APV14389.1 MFS transporter AraJ [Klebsiella pneumoniae]	CP022997.1/0.0/CP022997.1 Klebsiella pneumoniae strain 721005, complete genome	sp|Q8X625|YDHP_ECO57/2.3e-55/Inner membrane transport protein YdhP OS=Escherichia coli O157:H7 GN=ydhP PE=3 SV=1	kqv:B8P98_13210/9.3e-210/MFS transporter AraJ; K08156 MFS transporter, DHA1 family, arabinose polymer utilization protein	Hs5032119/5.9e-06/[AR] KOG2146 Splicing coactivator SRm160/300, subunit SRm160 (contains PWI domain)	Unigene950_All/9.5e-36/Major Facilitator Superfamily	biological_process:GO:0055085//transmembrane transport;cellular_component:GO:0016021//integral component of membrane;
Unigene490_All	651	1.48	6.61	2.159053096	0.299387345	*	0.1679532	WP_032424153.1/1.3e-114/DUF3372 domain-containing protein [Klebsiella pneumoniae] >EZR08212.1 pullulanase [Klebsiella pneumoniae UCI 60]	CP022997.1/0.0/CP022997.1 Klebsiella pneumoniae strain 721005, complete genome	sp|P07206|PULA_KLEPN/8.1e-105/Pullulanase OS=Klebsiella pneumoniae GN=pulA PE=1 SV=2	kpg:KPNIH32_04700/2.0e-115/pullulanase; K01200 pullulanase [EC:3.2.1.41]	At5g04360/5.8e-26/[G] KOG0470 1,4-alpha-glucan branching enzyme/starch branching enzyme II	Unigene490_All/1e-42/Domain of unknown function (DUF3372)	NA
Unigene827_All	1071	0.82	3.66	2.158147834	0.299694724	*	0.1679532	AHM81955.1/4.0e-185/hypothetical protein KPNJ2_05183 [Klebsiella pneumoniae 30684/NJST258_2] >AHM87585.1 hypothetical protein KPNJ1_05185 [Klebsiella pneumoniae 30660/NJST258_1]	CP022882.1/0.0/CP022882.1 Klebsiella pneumoniae strain 911021, complete genome	sp|P37078|SORC_KLEPN/2.6e-177/Sorbitol operon regulator OS=Klebsiella pneumoniae GN=sorC PE=1 SV=1	kpe:KPK_5266/2.3e-177/sorC; sorbitol operon regulator	NA	Unigene827_All/2.1e-78/Putative sugar-binding domain	molecular_function:GO:0003677//DNA binding;GO:0030246//carbohydrate binding;
Unigene1090_All	2168	12.49	55.32	2.14702768	2.20E-18	Up	4.27E-19	WP_002922956.1/4.5e-252/MULTISPECIES: glycoside hydrolase [Enterobacterales] >YP_005229483.1 putative glycoside hydrolase [Klebsiella pneumoniae subsp. pneumoniae HS11286] >EHL92093.1 hypothetical protein HMPREF1024_02973 [Klebsiella sp. 4_1_44FAA] >AEW63881.1 putative glycoside hydrolase [Klebsiella pneumoniae subsp. pneumoniae HS11286] >EJJ38539.1 putative glycoside hydrolase [Klebsiella pneumo…
hydrolase [Klebsiella pneumoniae] >KSW60002.1 glycoside hydrolase [Klebsiella pneumoniae] >KSW66389.1 glycoside hydrolase [Klebsiella pneumoniae] >KSW67287.1 glycoside hydrolase [Klebsiella pneumoniae] >KSW67432.1 glycoside hydrolase [Klebsiella pneumoniae] >KSW81248.1 glycoside hydrolase [Klebsiella pneumoniae] >KSW96418.1 glycoside hydrolase [Klebsiella pneumoniae] >KSW96674.1 glycoside hydrola…
pneumoniae] >OSU46135.1 glycoside hydrolase [Klebsiella pneumoniae] >OSU57330.1 glycoside hydrolase [Klebsiella pneumoniae] >OSU59975.1 glycoside hydrolase [Klebsiella pneumoniae] >OSU68988.1 glycoside hydrolase [Klebsiella pneumoniae] >OSU69238.1 glycoside hydrolase [Klebsiella pneumoniae] >OSU81238.1 glycoside hydrolase [Klebsiella pneumoniae] >OSU81828.1 glycoside hydrolase [Klebsiella pneumon…
ae] >PAB21701.1 glycoside hydrolase [Klebsiella pneumoniae] >PAB43021.1 glycoside hydrolase [Klebsiella pneumoniae] >PAB50218.1 glycoside hydrolase [Klebsiella pneumoniae] >PAC47135.1 glycoside hydrolase [Klebsiella pneumoniae] >PAC52255.1 glycoside hydrolase [Klebsiella pneumoniae] >PAC56530.1 glycoside hydrolase [Klebsiella pneumoniae] >ASV92303.1 glycoside hydrolase [Klebsiella pneumoniae] >PA…	CP022997.1/0.0/CP022997.1 Klebsiella pneumoniae strain 721005, complete genome	sp|Q9AGA6|AGLB_KLEPN/2.1e-32/6-phospho-alpha-glucosidase OS=Klebsiella pneumoniae GN=aglB PE=1 SV=1	kpx:PMK1_01520/6.7e-253/pagL; Phospho-alpha-glucosidase PagL; K01222 6-phospho-beta-glucosidase [EC:3.2.1.86]	NA	Unigene1090_All/3.8e-38/Family 4 glycosyl hydrolase C-terminal domain	biological_process:GO:0005975//carbohydrate metabolic process;molecular_function:GO:0103047//methyl beta-D-glucoside 6-phosphate glucohydrolase activity;GO:0016616//oxidoreductase activity, acting on the CH-OH group of donors, NAD or NADP as acceptor;GO:0004553//hydrolase activity, hydrolyzing O-glycosyl compounds;GO:0016787//hydrolase activity;GO:0008706//6-phospho-beta-glucosidase activity;
Unigene489_All	3439	157.85	692.42	2.133093136	0	Up	0	WP_071444012.1/0.0e+00/aconitate hydratase AcnA [Klebsiella pneumoniae]	CP022997.1/0.0/CP022997.1 Klebsiella pneumoniae strain 721005, complete genome	sp|P25516|ACNA_ECOLI/0.0e+00/Aconitate hydratase A OS=Escherichia coli (strain K12) GN=acnA PE=1 SV=3	kok:KONIH1_12210/0.0e+00/aconitate hydratase; K01681 aconitate hydratase [EC:4.2.1.3]	At2g05710/9.2e-280/[AJ] KOG0452 RNA-binding translational regulator IRP (aconitase superfamily)	Unigene489_All/2.6e-183/Aconitase family (aconitate hydratase)	biological_process:GO:0008152//metabolic process;molecular_function:GO:0003994//aconitate hydratase activity;GO:0051539//4 iron, 4 sulfur cluster binding;
Unigene1123_All	1943	6.38	27.3	2.097272622	2.75E-08	Up	6.71E-09	NA	CP022997.1/0.0/CP022997.1 Klebsiella pneumoniae strain 721005, complete genome	sp|P9WG84|Y1877_MYCTO/2.2e-57/Uncharacterized MFS-type transporter MT1926 OS=Mycobacterium tuberculosis (strain CDC 1551 / Oshkosh) GN=MT1926 PE=3 SV=1	kpm:KPHS_52020/7.0e-185/multidrug resistance protein membrane translocase	SPBC3E7.06c/7.5e-29/[R] KOG0254 Predicted transporter (major facilitator superfamily)	Unigene1123_All/1.3e-18/Major Facilitator Superfamily	NA
Unigene1345_All	547	75.52	318.92	2.078263904	1.53E-20	Up	2.88E-21	WP_071218889.1/4.4e-31/hypothetical protein [Acinetobacter baumannii] >OIB80665.1 hypothetical protein A7L16_18875 [Acinetobacter baumannii]	CP022307.1/0.0/CP022307.1 Alcanivorax sp. N3-7A genome	NA	NA	NA	NA	NA
Unigene219_All	3662	17.91	75.49	2.075520209	1.45E-40	Up	2.11E-41	WP_002907483.1/3.4e-188/MULTISPECIES: dicarboxylate transporter/tellurite-resistance protein TehA [Enterobacterales] >YP_005227219.1 TDT family K+-tellurite ethidium and proflavin transport protein [Klebsiella pneumoniae subsp. pneumoniae HS11286] >BAH63649.1 TDT family K+-tellurite ethidium and proflavin transport protein [Klebsiella pneumoniae subsp. pneumoniae NTUH-K2044] >AEJ98423.1 potassium…
tellurite resistance protein TehA [Klebsiella pneumoniae] >KMG43598.1 tellurite resistance protein TehA [Klebsiella pneumoniae] >KMG51359.1 tellurite resistance protein TehA [Klebsiella pneumoniae] >KMG57702.1 tellurite resistance protein TehA [Klebsiella pneumoniae] >KMG63360.1 tellurite resistance protein TehA [Klebsiella pneumoniae] >KMG70661.1 tellurite resistance protein TehA [Klebsiella pne…
otein TehA [Klebsiella pneumoniae] >SBF16459.1 Tellurite resistance protein TehA [Klebsiella pneumoniae] >SBF49406.1 Tellurite resistance protein TehA [Klebsiella pneumoniae] >SBF42433.1 Tellurite resistance protein TehA [Klebsiella pneumoniae] >SBF92376.1 Tellurite resistance protein TehA [Klebsiella pneumoniae] >SBF27125.1 Tellurite resistance protein TehA [Klebsiella pneumoniae] >SAS70863.1 Te…
e] >OUH28378.1 tellurite resistance protein TehA [Klebsiella pneumoniae] >OUH40943.1 tellurite resistance protein TehA [Klebsiella pneumoniae] >OUH45951.1 tellurite resistance protein TehA [Klebsiella pneumoniae] >OUH50719.1 tellurite resistance protein TehA [Klebsiella pneumoniae] >OUH55650.1 tellurite resistance protein TehA [Klebsiella pneumoniae] >OUH66685.1 tellurite resistance protein TehA …
protein TehA [Klebsiella pneumoniae subsp. pneumoniae] >OYG12353.1 dicarboxylate transporter/tellurite-resistance protein TehA [Klebsiella pneumoniae subsp. pneumoniae] >OYG21328.1 dicarboxylate transporter/tellurite-resistance protein TehA [Klebsiella pneumoniae subsp. pneumoniae] >OYG30369.1 dicarboxylate transporter/tellurite-resistance protein TehA [Klebsiella pneumoniae subsp. pneumoniae] >O…	CP022997.1/0.0/CP022997.1 Klebsiella pneumoniae strain 721005, complete genome	sp|P25396|TEHA_ECOLI/3.1e-145/Tellurite resistance protein TehA OS=Escherichia coli (strain K12) GN=tehA PE=1 SV=1	ron:TE10_13390/2.4e-157/potassium-tellurite ethidium and proflavin transporter; K03304 tellurite resistance protein	NA	Unigene219_All/1.2e-38/Voltage-dependent anion channel	biological_process:GO:0055085//transmembrane transport;cellular_component:GO:0016021//integral component of membrane;
Unigene178_All	10650	2.64	11.09	2.070649531	1.76E-18	Up	3.41E-19	WP_093958642.1/0.0e+00/ribonucleoside-diphosphate reductase subunit alpha [Klebsiella pneumoniae] >OXO18831.1 ribonucleoside-diphosphate reductase subunit alpha [Klebsiella pneumoniae] >OXO26229.1 ribonucleoside-diphosphate reductase subunit alpha [Klebsiella pneumoniae]	CP022997.1/0.0/CP022997.1 Klebsiella pneumoniae strain 721005, complete genome	sp|P43754|RIR1_HAEIN/0.0e+00/Ribonucleoside-diphosphate reductase subunit alpha OS=Haemophilus influenzae (strain ATCC 51907 / DSM 11121 / KW20 / Rd) GN=nrdA PE=3 SV=1	eec:EcWSU1_03123/0.0e+00/nrdA; Ribonucleoside-diphosphate reductase 1 subunit alpha; K00525 ribonucleoside-diphosphate reductase alpha chain [EC:1.17.4.1]	At2g21790/2.2e-61/[F] KOG1112 Ribonucleotide reductase, alpha subunit	Unigene178_All/2.7e-121/Ribonucleotide reductase, barrel domain	biological_process:GO:0006260//DNA replication;molecular_function:GO:0004748//ribonucleoside-diphosphate reductase activity, thioredoxin disulfide as acceptor;GO:0005524//ATP binding;
Unigene426_All	1574	1.6	6.67	2.059614856	0.037626877	*	0.01508972	AHM79706.1/4.1e-170/Glucokinase regulatory protein [Klebsiella pneumoniae 30684/NJST258_2] >AHM85332.1 Glucokinase regulatory protein [Klebsiella pneumoniae 30660/NJST258_1]	CP022997.1/0.0/CP022997.1 Klebsiella pneumoniae strain 721005, complete genome	sp|Q8GC81|MURQ_KLEAE/9.5e-67/N-acetylmuramic acid 6-phosphate etherase OS=Klebsiella aerogenes GN=murQ PE=3 SV=1	kpa:KPNJ1_02926/6.1e-171/Glucokinase regulatory protein; K07106 N-acetylmuramic acid 6-phosphate etherase [EC:4.2.1.126]	NA	Unigene426_All/7.1e-07/SIS domain	NA
Unigene1181_All	1314	316.34	1307.53	2.047296152	3.51E-226	Up	1.82E-227	WP_004189584.1/1.2e-159/MULTISPECIES: LysR family transcriptional regulator [Enterobacteriaceae] >YP_005227330.1 LysR family transcriptional regulator [Klebsiella pneumoniae subsp. pneumoniae HS11286] >AEW61728.1 LysR family transcriptional regulator [Klebsiella pneumoniae subsp. pneumoniae HS11286] >AFQ65506.1 LysR family transcriptional regulator [Klebsiella pneumoniae subsp. pneumoniae 1084] >…	CP022997.1/0.0/CP022997.1 Klebsiella pneumoniae strain 721005, complete genome	sp|P52696|YBHD_ECOLI/7.2e-36/Uncharacterized HTH-type transcriptional regulator YbhD OS=Escherichia coli (strain K12) GN=ybhD PE=4 SV=3	kpp:A79E_2200/1.8e-160/LysR family transcriptional regulator; K17737 LysR family transcriptional regulator, carnitine catabolism transcriptional activator	NA	Unigene1181_All/1.7e-41/LysR substrate binding domain	biological_process:GO:0006351//transcription, DNA-templated;molecular_function:GO:0003677//DNA binding;GO:0003700//DNA binding transcription factor activity;
Unigene653_All	3276	0.49	1.97	2.007341975	0.132073427	*	0.0616292	WP_093998096.1/0.0e+00/molecular chaperone DnaK [Klebsiella pneumoniae] >OXO40482.1 molecular chaperone DnaK [Klebsiella pneumoniae]	CP022997.1/0.0/CP022997.1 Klebsiella pneumoniae strain 721005, complete genome	sp|Q1C0J9|DNAK_YERPA/0.0e+00/Chaperone protein DnaK OS=Yersinia pestis bv. Antiqua (strain Antiqua) GN=dnaK PE=3 SV=1	eclg:EC036_06580/0.0e+00/molecular chaperone DnaK; K04043 molecular chaperone DnaK	CE08631/5.2e-216/[O] KOG0102 Molecular chaperones mortalin/PBP74/GRP75, HSP70 superfamily	Unigene653_All/2.8e-268/Hsp70 protein	biological_process:GO:0006457//protein folding;molecular_function:GO:0005524//ATP binding;GO:0051082//unfolded protein binding;
Unigene550_All	13305	30.64	122.23	1.99611022	2.07E-228	Up	1.03E-229	NA	CP022997.1/0.0/CP022997.1 Klebsiella pneumoniae strain 721005, complete genome	sp|F1CYZ5|CARA_ACEWO/3.8e-100/Caffeate CoA-transferase OS=Acetobacterium woodii GN=carA PE=1 SV=1	kpb:FH42_04495/3.3e-310/CoA-transferase; K01026 propionate CoA-transferase [EC:2.8.3.1]	CE16099/1.1e-78/[I] KOG1391 Acetyl-CoA acetyltransferase	Unigene550_All/1.2e-79/AMP-binding enzyme	NA
Unigene1642_All	4560	173.5	689.8	1.991242466	0	Up	0	WP_002916740.1/0.0e+00/MULTISPECIES: bifunctional glutathionylspermidine amidase/synthase [Enterobacterales] >ABR78812.1 bifunctional glutathionylspermidine amidase/glutathionylspermidine synthetase [Klebsiella pneumoniae subsp. pneumoniae MGH 78578] >BAH65181.1 bifunctional glutathionylspermidine amidase/glutathionylspermidine synthetase [Klebsiella pneumoniae subsp. pneumoniae NTUH-K2044] >EGF6…
e [Klebsiella pneumoniae] >KLZ49190.1 bifunctional glutathionylspermidine synthetase/amidase [Klebsiella pneumoniae] >KLZ53404.1 bifunctional glutathionylspermidine synthetase/amidase [Klebsiella pneumoniae] >KLZ59670.1 bifunctional glutathionylspermidine synthetase/amidase [Klebsiella pneumoniae] >KLZ65840.1 bifunctional glutathionylspermidine synthetase/amidase [Klebsiella pneumoniae] >KLZ67792…
dine amidase/synthase [Klebsiella pneumoniae] >OBX13498.1 bifunctional glutathionylspermidine amidase/synthase [Klebsiella pneumoniae] >OBY13560.1 bifunctional glutathionylspermidine amidase/glutathionylspermidine synthase [Klebsiella pneumoniae] >SBW58056.1 glutathionylspermidine synthase [Klebsiella pneumoniae] >SBW66422.1 glutathionylspermidine synthase [Klebsiella pneumoniae] >SBW68544.1 glut…
ae] >SLX12054.1 glutathionylspermidine synthase [Klebsiella pneumoniae] >SLV70457.1 glutathionylspermidine synthase [Klebsiella pneumoniae] >SLX09719.1 glutathionylspermidine synthase [Klebsiella pneumoniae] >SLW73481.1 glutathionylspermidine synthase [Klebsiella pneumoniae] >SLZ60995.1 glutathionylspermidine synthase [Klebsiella pneumoniae] >SLY72094.1 glutathionylspermidine synthase [Klebsiella…
amidase/glutathionylspermidine synthase [Klebsiella pneumoniae] >OVI84687.1 bifunctional glutathionylspermidine amidase/glutathionylspermidine synthase [Klebsiella pneumoniae] >OVI93027.1 bifunctional glutathionylspermidine amidase/glutathionylspermidine synthase [Klebsiella pneumoniae] >OVI98862.1 bifunctional glutathionylspermidine amidase/glutathionylspermidine synthase [Klebsiella pneumoniae]…
la pneumoniae subsp. pneumoniae] >OYI34852.1 bifunctional glutathionylspermidine amidase/synthase [Klebsiella pneumoniae subsp. pneumoniae] >OYI87392.1 bifunctional glutathionylspermidine amidase/synthase [Klebsiella pneumoniae subsp. pneumoniae] >OYJ05693.1 bifunctional glutathionylspermidine amidase/synthase [Klebsiella pneumoniae subsp. pneumoniae] >OYJ29016.1 bifunctional glutathionylspermidi…	CP022882.1/0.0/CP022882.1 Klebsiella pneumoniae strain 911021, complete genome	sp|P0AES1|GSP_SHIFL/0.0e+00/Bifunctional glutathionylspermidine synthetase/amidase OS=Shigella flexneri GN=gss PE=3 SV=1	kgo:CEW81_03845/0.0e+00/bifunctional glutathionylspermidine amidase/synthase; K01460 glutathionylspermidine amidase/synthetase [EC:3.5.1.78 6.3.1.8]	Hs7705897/2.5e-38/[E] KOG0634 Aromatic amino acid aminotransferase and related proteins	Unigene1642_All/1.3e-65/Glutathionylspermidine synthase preATP-grasp	molecular_function:GO:0008884//glutathionylspermidine amidase activity;GO:0008885//glutathionylspermidine synthase activity;
Unigene1244_All	5053	13.79	54.71	1.988182099	8.16E-39	Up	1.21E-39	WP_062955135.1/0.0e+00/hypothetical protein [Klebsiella pneumoniae] >OHY23969.1 hypothetical protein BLJ30_26125 [Klebsiella pneumoniae] >OIK29978.1 hypothetical protein BLJ97_26865 [Klebsiella pneumoniae] >OXM91289.1 hypothetical protein CGQ20_16940 [Klebsiella pneumoniae] >OXM95066.1 hypothetical protein CGQ21_17580 [Klebsiella pneumoniae] >OZJ07197.1 hypothetical protein CEP05_27210 [Klebsiell…	CP022997.1/0.0/CP022997.1 Klebsiella pneumoniae strain 721005, complete genome	NA	kps:KPNJ2_03958/0.0e+00/Hypothetical protein	NA	Unigene1244_All/0.0096/Domain of unknown function (DUF4407)	NA
Unigene1668_All	3490	73.71	285.73	1.954720255	8.67E-133	Up	6.64E-134	ABR75771.1/1.1e-236/microcin B17 transport protein (ABC superfamily, atp_bind and membrane) [Klebsiella pneumoniae subsp. pneumoniae MGH 78578] >EGF62142.1 transport protein [Klebsiella sp. MS 92-3] >EKF80312.1 Microcin B17 transport protein [Klebsiella pneumoniae subsp. pneumoniae KpQ3] >AGT25719.1 transport protein [Klebsiella pneumoniae JM45] >ESA98165.1 transport protein [Klebsiella pneumonia…	CP022997.1/0.0/CP022997.1 Klebsiella pneumoniae strain 721005, complete genome	sp|P0AFY6|SBMA_ECOLI/7.4e-213/Peptide antibiotic transporter SbmA OS=Escherichia coli (strain K12) GN=sbmA PE=1 SV=1	eae:EAE_12335/1.5e-222/microcin B17 transporter; K17938 peptide/bleomycin uptake transporter	NA	Unigene1668_All/3.7e-164/SbmA/BacA-like family	cellular_component:GO:0016021//integral component of membrane;molecular_function:GO:0005524//ATP binding;GO:0042626//ATPase activity, coupled to transmembrane movement of substances;
Unigene39_All	3530	1.36	5.26	1.951456148	0.003186195	*	0.00107612	WP_009485688.1/0.0e+00/MULTISPECIES: glutathione-regulated potassium-efflux system protein KefC [Klebsiella] >EGF61379.1 glutathione-regulated potassium-efflux system protein KefC [Klebsiella sp. MS 92-3] >EPO14179.1 glutathione-regulated potassium-efflux system protein KefC [Klebsiella pneumoniae DMC0799] >EZQ92348.1 glutathione-regulated potassium-efflux system protein kefC [Klebsiella pneumoni…	CP022997.1/0.0/CP022997.1 Klebsiella pneumoniae strain 721005, complete genome	sp|A4W6F3|KEFC_ENT38/3.8e-305/Glutathione-regulated potassium-efflux system protein KefC OS=Enterobacter sp. (strain 638) GN=kefC PE=3 SV=1	ear:CCG31785/0.0e+00/Glutathione-regulated potassium-efflux system protein KefC; K11745 glutathione-regulated potassium-efflux system ancillary protein KefC	At1g01790/2.2e-87/[P] KOG1650 Predicted K+/H+-antiporter	Unigene39_All/3.4e-61/Sodium/hydrogen exchanger family	NA
Unigene11_All	6721	697.55	2610.74	1.904090251	0	Up	0	WP_094644903.1/8.4e-265/D-serine/D-alanine/glycine transporter [Klebsiella pneumoniae]	CP022997.1/0.0/CP022997.1 Klebsiella pneumoniae strain 721005, complete genome	sp|A0A0H2VDI7|CYCA_ECOL6/1.7e-250/D-serine/D-alanine/glycine transporter OS=Escherichia coli O6:H1 (strain CFT073 / ATCC 700928 / UPEC) GN=cycA PE=1 SV=1	sens:Q786_21665/1.5e-250/alanine glycine permease; K11737 D-serine/D-alanine/glycine transporter	YNL268w/3.2e-58/[E] KOG1286 Amino acid transporters	Unigene11_All/2.4e-120/Amino acid permease	cellular_component:GO:0016021//integral component of membrane;molecular_function:GO:0015171//amino acid transmembrane transporter activity;
Unigene1330_All	1375	6.81	25.41	1.899669672	5.48E-05	Up	1.56E-05	CCM95275.1/3.0e-137/Ribosomal large subunit pseudouridine synthase A [Klebsiella pneumoniae subsp. pneumoniae ST512-K30BO] >EOY75278.1 RNA pseudouridine synthase [Klebsiella pneumoniae UHKPC01] >EOY75795.1 RNA pseudouridine synthase [Klebsiella pneumoniae UHKPC09] >EOZ11290.1 RNA pseudouridine synthase [Klebsiella pneumoniae UHKPC26] >EOZ14536.1 RNA pseudouridine synthase [Klebsiella pneumoniae V…	CP022997.1/0.0/CP022997.1 Klebsiella pneumoniae strain 721005, complete genome	sp|P51024|YAIL_ECOLI/5.4e-82/Uncharacterized protein YaiL OS=Escherichia coli (strain K12) GN=yaiL PE=4 SV=2	kps:KPNJ2_02116/4.6e-138/TRNA pseudouridine(32) synthase; K06177 tRNA pseudouridine32 synthase / 23S rRNA pseudouridine746 synthase [EC:5.4.99.28 5.4.99.29]	Hs17158025/1.4e-21/[A] KOG1919 RNA pseudouridylate synthases	Unigene1330_All/4e-26/RNA pseudouridylate synthase	biological_process:GO:0001522//pseudouridine synthesis;molecular_function:GO:0003723//RNA binding;GO:0009982//pseudouridine synthase activity;
Unigene614_All	1722	3.87	14.25	1.880556448	0.000947781	Up	0.000302112	WP_002882866.1/6.4e-185/MULTISPECIES: transcriptional regulator [Enterobacteriaceae] >YP_005224354.1 galETK operon repressor [Klebsiella pneumoniae subsp. pneumoniae HS11286] >ABR79581.1 repressor of galETK operon [Klebsiella pneumoniae subsp. pneumoniae MGH 78578] >BAH60977.1 repressor of galETK operon [Klebsiella pneumoniae subsp. pneumoniae NTUH-K2044] >AEW58752.1 repressor of galETK operon [K…
nscriptional regulator [Klebsiella pneumoniae] >KSW33095.1 transcriptional regulator [Klebsiella pneumoniae] >KSW33933.1 transcriptional regulator [Klebsiella pneumoniae] >KSW38133.1 transcriptional regulator [Klebsiella pneumoniae] >KSW49823.1 transcriptional regulator [Klebsiella pneumoniae] >KSW50373.1 transcriptional regulator [Klebsiella pneumoniae] >KSW57713.1 transcriptional regulator [Kle…
ional regulator [Klebsiella pneumoniae] >OVS25853.1 transcriptional regulator [Klebsiella pneumoniae] >OVS28235.1 transcriptional regulator [Klebsiella pneumoniae] >OVS34120.1 transcriptional regulator [Klebsiella pneumoniae] >OVS42943.1 transcriptional regulator [Klebsiella pneumoniae] >OVS46502.1 transcriptional regulator [Klebsiella pneumoniae] >OVS61765.1 transcriptional regulator [Klebsiella…	CP022997.1/0.0/CP022997.1 Klebsiella pneumoniae strain 721005, complete genome	sp|P21867|RAFR_ECOLX/1.8e-114/HTH-type transcriptional regulator RafR OS=Escherichia coli GN=rafR PE=1 SV=3	ror:RORB6_18310/3.7e-169/LacI family transcriptional regulator; K02529 LacI family transcriptional regulator	NA	Unigene614_All/4e-54/Periplasmic binding proteins and sugar binding domain of LacI family	biological_process:GO:0006355//regulation of transcription, DNA-templated;GO:0006351//transcription, DNA-templated;molecular_function:GO:0003677//DNA binding;
Unigene543_All	432	2.54	9.13	1.845786363	0.447898693	*	0.278326	OTP64925.1/1.5e-79/KlcA [Klebsiella pneumoniae]	MF437312.1/0.0/MF437312.1 Klebsiella pneumoniae strain CR-HvKP4 plasmid pKPC-CR-HvKP4, complete sequence	sp|P52603|KLCA2_ECOLX/1.1e-12/Antirestriction protein KlcA OS=Escherichia coli GN=klcA PE=2 SV=1	kpx:PMK1_c00029/9.8e-79/klcA; Antirestriction protein KlcA	NA	Unigene543_All/2e-27/Antirestriction protein	NA
Unigene1392_All	474	4.46	16.03	1.84565881	0.192423428	*	0.0989796	WP_073511413.1/3.8e-79/hydrophobe/amphiphile efflux-1 family RND transporter [Klebsiella pneumoniae]	CP022997.1/0.0/CP022997.1 Klebsiella pneumoniae strain 721005, complete genome	sp|P24181|ACRF_ECOLI/8.3e-75/Multidrug export protein AcrF OS=Escherichia coli (strain K12) GN=acrF PE=1 SV=2	kpt:VK055_3802/5.7e-80/acrB2; acrB RND-type permease; K18142 multidrug efflux pump	NA	Unigene1392_All/2.3e-69/AcrB/AcrD/AcrF family	cellular_component:GO:0016021//integral component of membrane;GO:0005886//plasma membrane;molecular_function:GO:0005215//transporter activity;
Unigene108_All	570	1.75	6.26	1.838807735	0.446657976	*	0.278326	KMH46041.1/1.3e-78/regulatory protein AsnC, partial [Klebsiella pneumoniae]	CP022997.1/0.0/CP022997.1 Klebsiella pneumoniae strain 721005, complete genome	sp|P0ACI8|ASNC_ECO57/5.3e-76/Regulatory protein AsnC OS=Escherichia coli O157:H7 GN=asnC PE=3 SV=1	kpy:KPNIH31_00010/3.8e-78/transcriptional regulator; K03718 Lrp/AsnC family transcriptional regulator, regulator for asnA, asnC and gidA	NA	Unigene108_All/1e-17/Lrp/AsnC ligand binding domain	biological_process:GO:0006351//transcription, DNA-templated;cellular_component:GO:0005622//intracellular;molecular_function:GO:0043565//sequence-specific DNA binding;GO:0003700//DNA binding transcription factor activity;
Unigene1672_All	783	1.18	4.22	1.838456139	0.447070784	*	0.278326	WP_032423852.1/7.9e-151/type VI secretion system baseplate subunit TssF [Klebsiella pneumoniae] >EZR09856.1 type VI secretion protein [Klebsiella pneumoniae UCI 60]	CP022997.1/0.0/CP022997.1 Klebsiella pneumoniae strain 721005, complete genome	NA	kpb:FH42_02995/1.2e-151/type VI secretion protein ImpG; K11896 type VI secretion system protein ImpG	NA	Unigene1672_All/2e-66/Type VI secretion system, TssF	NA
Unigene1021_All	713	1.32	4.72	1.83824893	0.447484355	*	0.278326	WP_069346755.1/1.6e-126/4-carboxymuconolactone decarboxylase [Klebsiella pneumoniae] >ODP02268.1 4-carboxymuconolactone decarboxylase [Klebsiella pneumoniae]	CP022997.1/0.0/CP022997.1 Klebsiella pneumoniae strain 721005, complete genome	sp|P20370|DC4C_ACIAD/2.4e-09/4-carboxymuconolactone decarboxylase OS=Acinetobacter baylyi (strain ATCC 33305 / BD413 / ADP1) GN=pcaC PE=4 SV=2	kpnu:LI86_04535/2.5e-127/4-carboxymuconolactone decarboxylase; K01607 4-carboxymuconolactone decarboxylase [EC:4.1.1.44]	NA	Unigene1021_All/1.5e-38/Carboxymuconolactone decarboxylase family	NA
Unigene986_All	2856	1.13	4.03	1.834457066	0.038060557	*	0.01528554	SFX71114.1/0.0e+00/aconitase [[Enterobacter] aerogenes]	CP022997.1/0.0/CP022997.1 Klebsiella pneumoniae strain 721005, complete genome	sp|Q8ZRS8|ACNB_SALTY/0.0e+00/Aconitate hydratase B OS=Salmonella typhimurium (strain LT2 / SGSC1412 / ATCC 700720) GN=acnB PE=1 SV=1	eae:EAE_11410/0.0e+00/bifunctional aconitate hydratase 2/2-methylisocitrate dehydratase; K01682 aconitate hydratase 2 / 2-methylisocitrate dehydratase [EC:4.2.1.3 4.2.1.99]	YJL200c/1.0e-10/[CE] KOG0453 Aconitase/homoaconitase (aconitase superfamily)	Unigene986_All/5.3e-97/Aconitate hydratase 2 N-terminus	biological_process:GO:0006099//tricarboxylic acid cycle;cellular_component:GO:0005829//cytosol;molecular_function:GO:0003994//aconitate hydratase activity;GO:0047456//2-methylisocitrate dehydratase activity;GO:0046872//metal ion binding;GO:0051539//4 iron, 4 sulfur cluster binding;
Unigene482_All	1195	1.45	5.17	1.83411138	0.192638908	*	0.0989796	WP_004151569.1/7.1e-151/MULTISPECIES: hypothetical protein [Klebsiella] >YP_005226702.1 hypothetical protein KPHS_24020 [Klebsiella pneumoniae subsp. pneumoniae HS11286] >EHL91785.1 hypothetical protein HMPREF1024_03307 [Klebsiella sp. 4_1_44FAA] >AEW61100.1 hypothetical protein KPHS_24020 [Klebsiella pneumoniae subsp. pneumoniae HS11286] >EJJ40966.1 hypothetical protein KPNIH2_11744 [Klebsiella …
hypothetical protein BAY47_14980 [Klebsiella pneumoniae] >ODO91423.1 hypothetical protein BAY51_17935 [Klebsiella pneumoniae] >ODP00211.1 hypothetical protein BAY54_09320 [Klebsiella pneumoniae] >OEJ67943.1 hypothetical protein BHU60_14150 [Klebsiella pneumoniae] >OFI20386.1 hypothetical protein BEE61_17915 [Klebsiella pneumoniae] >SAS70302.1 protein ydcF [Klebsiella pneumoniae] >SAR51683.1 prote…
CEO57_20600 [Klebsiella pneumoniae] >OZL80153.1 hypothetical protein CEO56_15665 [Klebsiella pneumoniae] >OZL85693.1 hypothetical protein CEO55_16325 [Klebsiella pneumoniae] >OZL91367.1 hypothetical protein CEO54_16375 [Klebsiella pneumoniae] >OZL97503.1 hypothetical protein CEO53_14785 [Klebsiella pneumoniae] >OZM05943.1 hypothetical protein CEO52_00645 [Klebsiella pneumoniae] >OZM07431.1 hypoth…	CP022997.1/0.0/CP022997.1 Klebsiella pneumoniae strain 721005, complete genome	sp|P34209|YDCF_ECOLI/3.8e-76/Protein YdcF OS=Escherichia coli (strain K12) GN=ydcF PE=1 SV=3	kpnu:LI86_14120/1.1e-151/hypothetical protein	NA	Unigene482_All/5.1e-14/DUF218 domain	NA
Unigene119_All	1090	3115.05	10890.05	1.805683353	0	Up	0	AHM77332.1/1.1e-49/Hypothetical protein KPNJ2_00552 [Klebsiella pneumoniae 30684/NJST258_2] >AHM82919.1 Hypothetical protein KPNJ1_00513 [Klebsiella pneumoniae 30660/NJST258_1]	CP022997.1/0.0/CP022997.1 Klebsiella pneumoniae strain 721005, complete genome	sp|P64616|YHCO_ECOLI/5.3e-32/Uncharacterized protein YhcO OS=Escherichia coli (strain K12) GN=yhcO PE=3 SV=1	kpt:VK055_3829/2.3e-44/barstar family protein; K03623 ribonuclease inhibitor	NA	Unigene119_All/1.2e-21/Protein of unknown function (DUF1471)	NA
Unigene224_All	5005	1.42	4.93	1.795696717	0.000956739	Up	0.000305518	AHM81826.1/0.0e+00/Hypothetical protein KPNJ2_05054 [Klebsiella pneumoniae 30684/NJST258_2] >AHM87509.1 Hypothetical protein KPNJ1_05109 [Klebsiella pneumoniae 30660/NJST258_1]	CP022997.1/0.0/CP022997.1 Klebsiella pneumoniae strain 721005, complete genome	sp|A6TH46|DSBD_KLEP7/0.0e+00/Thiol:disulfide interchange protein DsbD OS=Klebsiella pneumoniae subsp. pneumoniae (strain ATCC 700721 / MGH 78578) GN=dsbD PE=3 SV=1	kpk:A593_12700/0.0e+00/dipZ; thiol:disulfide interchange protein precursor; K04084 thiol:disulfide interchange protein DsbD [EC:1.8.1.8]	Hs7706244/6.5e-16/[P] KOG3338 Divalent cation tolerance-related protein	Unigene224_All/1.1e-89/Protein of unknown function (DUF1176)	NA
Unigene1505_All	3919	276.14	958.52	1.795408651	0	Up	0	CDL33975.1/4.6e-255/Glutathione synthetase [Enterobacter cloacae ISC8]	CP022997.1/0.0/CP022997.1 Klebsiella pneumoniae strain 721005, complete genome	sp|P58581|GSHB_SALTI/2.6e-166/Glutathione synthetase OS=Salmonella typhi GN=gshB PE=3 SV=1	efe:EFER_2886/1.1e-168/gshB; glutathione synthetase; K01920 glutathione synthase [EC:6.3.2.3]	NA	Unigene1505_All/2.4e-79/Prokaryotic glutathione synthetase, ATP-grasp domain	NA
Unigene1245_All	5270	88.43	305.87	1.790310819	9.89E-193	Up	5.80E-194	CDQ52217.1/1.3e-193/unnamed protein product [Klebsiella pneumoniae]	CP022997.1/0.0/CP022997.1 Klebsiella pneumoniae strain 721005, complete genome	sp|P30012|NADC_SALTY/1.7e-139/Nicotinate-nucleotide pyrophosphorylase [carboxylating] OS=Salmonella typhimurium (strain LT2 / SGSC1412 / ATCC 700720) GN=nadC PE=1 SV=3	kox:KOX_11030/9.5e-176/sugar (glycoside-Pentoside-Hexuronide) transporter; K03292 glycoside/pentoside/hexuronide:cation symporter, GPH family	Hs15316365/1.1e-34/[F] KOG3008 Quinolinate phosphoribosyl transferase	Unigene1245_All/2.5e-56/MFS/sugar transport protein	NA
Unigene1728_All	479	8.79	29.62	1.75263657	0.057114574	*	0.0237594	AHM78067.1/2.7e-85/Outer membrane usher protein fimD [Klebsiella pneumoniae 30684/NJST258_2] >AHM83667.1 Outer membrane usher protein fimD [Klebsiella pneumoniae 30660/NJST258_1]	CP022997.1/0.0/CP022997.1 Klebsiella pneumoniae strain 721005, complete genome	sp|P30130|FIMD_ECOLI/3.2e-42/Outer membrane usher protein FimD OS=Escherichia coli (strain K12) GN=fimD PE=1 SV=2	kpnu:LI86_06200/4.1e-86/membrane protein; K07347 outer membrane usher protein	NA	Unigene1728_All/9.8e-63/Outer membrane usher protein	cellular_component:GO:0009279//cell outer membrane;GO:0016021//integral component of membrane;molecular_function:GO:0005215//transporter activity;
Unigene81_All	857	29.65	99.4	1.745213747	2.32E-09	Up	5.57E-10	WP_002896351.1/1.6e-67/MULTISPECIES: membrane protein [Enterobacterales] >YP_005226055.1 hypothetical protein KPHS_17550 [Klebsiella pneumoniae subsp. pneumoniae HS11286] >BAH62574.1 hypothetical protein KP1_1842 [Klebsiella pneumoniae subsp. pneumoniae NTUH-K2044] >AEJ97410.1 hypothetical protein KPN2242_07460 [Klebsiella pneumoniae KCTC 2242] >EHL93317.1 inner membrane protein ybjM [Klebsiella …
siella pneumoniae] >KME38398.1 inner membrane protein YbjM [Klebsiella pneumoniae] >KME41456.1 inner membrane protein YbjM [Klebsiella pneumoniae] >KME41914.1 inner membrane protein YbjM [Klebsiella pneumoniae] >KME50625.1 inner membrane protein YbjM [Klebsiella pneumoniae] >KME60986.1 inner membrane protein YbjM [Klebsiella pneumoniae] >KME62916.1 inner membrane protein YbjM [Klebsiella pneumoni…
eumoniae] >OCU44080.1 hypothetical protein A6D83_23485 [Klebsiella pneumoniae] >OCU46363.1 hypothetical protein A6D82_21385 [Klebsiella pneumoniae] >OCU55288.1 hypothetical protein A6D81_22195 [Klebsiella pneumoniae] >OCU62530.1 hypothetical protein A6D80_16140 [Klebsiella pneumoniae] >OCU67672.1 hypothetical protein A6D79_15290 [Klebsiella pneumoniae] >OCU75894.1 hypothetical protein A6D78_09205…
a pneumoniae] >ORZ49309.1 hypothetical protein BS593_22240 [Klebsiella pneumoniae] >ORZ59722.1 hypothetical protein BS592_13415 [Klebsiella pneumoniae] >ORZ60896.1 hypothetical protein BS594_12310 [Klebsiella pneumoniae] >ORZ68790.1 hypothetical protein BS595_13455 [Klebsiella pneumoniae] >ORZ73767.1 hypothetical protein BS596_20355 [Klebsiella pneumoniae] >ORZ82283.1 hypothetical protein BS597_0…
hypothetical protein CBL78_10460 [Klebsiella pneumoniae] >OXP73083.1 hypothetical protein CBL83_20140 [Klebsiella pneumoniae] >OXP76911.1 hypothetical protein CBL84_15055 [Klebsiella pneumoniae] >OXP82157.1 hypothetical protein CBL80_13565 [Klebsiella pneumoniae] >OXP97477.1 hypothetical protein CBL97_00240 [Klebsiella pneumoniae] >OXP97819.1 hypothetical protein CBL85_19020 [Klebsiella pneumonia…	CP022997.1/0.0/CP022997.1 Klebsiella pneumoniae strain 721005, complete genome	sp|P0A1P9|GLRX1_SALTI/8.0e-44/Glutaredoxin 1 OS=Salmonella typhi GN=grxA PE=3 SV=1	kpx:PMK1_03215/2.4e-68/ybjM; Inner membrane protein YbjM	Hs5032119/8.8e-06/[AR] KOG2146 Splicing coactivator SRm160/300, subunit SRm160 (contains PWI domain)	Unigene81_All/1.1e-30/Putative inner membrane protein of Enterobacteriaceae	cellular_component:GO:0016021//integral component of membrane;
Unigene918_All	2494	7.83	26.17	1.740829712	3.91E-08	Up	9.68E-09	WP_002914076.1/0.0e+00/MULTISPECIES: L-aspartate oxidase [Enterobacterales] >YP_005228271.1 L-aspartate oxidase [Klebsiella pneumoniae subsp. pneumoniae HS11286] >EHL88726.1 L-aspartate oxidase [Klebsiella sp. 4_1_44FAA] >AEW62669.1 L-aspartate oxidase [Klebsiella pneumoniae subsp. pneumoniae HS11286] >EJJ35987.1 L-aspartate oxidase [Klebsiella pneumoniae subsp. pneumoniae KPNIH2] >EJJ52348.1 L-a…
rtate oxidase [Klebsiella pneumoniae] >OJE53936.1 L-aspartate oxidase [Klebsiella pneumoniae] >OJE58724.1 L-aspartate oxidase [Klebsiella pneumoniae] >OJE60090.1 L-aspartate oxidase [Klebsiella pneumoniae] >OJE68440.1 L-aspartate oxidase [Klebsiella pneumoniae] >OJE80513.1 L-aspartate oxidase [Klebsiella pneumoniae] >OJE81389.1 L-aspartate oxidase [Klebsiella pneumoniae] >OJE88705.1 L-aspartate o…
lebsiella pneumoniae] >OZY93125.1 L-aspartate oxidase [Klebsiella pneumoniae] >OZZ07498.1 L-aspartate oxidase [Klebsiella pneumoniae] >OZZ12307.1 L-aspartate oxidase [Klebsiella pneumoniae] >OZZ13018.1 L-aspartate oxidase [Klebsiella pneumoniae] >OZZ26798.1 L-aspartate oxidase [Klebsiella pneumoniae] >OZZ33445.1 L-aspartate oxidase [Klebsiella pneumoniae] >OZZ37314.1 L-aspartate oxidase [Klebsiel…	CP022997.1/0.0/CP022997.1 Klebsiella pneumoniae strain 721005, complete genome	sp|P10902|NADB_ECOLI/2.8e-286/L-aspartate oxidase OS=Escherichia coli (strain K12) GN=nadB PE=1 SV=4	ror:RORB6_00065/3.1e-302/L-aspartate oxidase; K00278 L-aspartate oxidase [EC:1.4.3.16]	At5g14760/6.3e-105/[C] KOG2403 Succinate dehydrogenase, flavoprotein subunit	Unigene918_All/1.8e-102/FAD binding domain	biological_process:GO:0009435//NAD biosynthetic process;cellular_component:GO:0005737//cytoplasm;molecular_function:GO:0044318//L-aspartate:fumarate oxidoreductase activity;GO:0008734//L-aspartate oxidase activity;
CL22.Contig2_All	9685	63.9	210.66	1.721028566	2.34E-233	Up	1.15E-234	WP_071443780.1/0.0e+00/nitrate reductase subunit alpha [Klebsiella pneumoniae]	CP021696.1/0.0/CP021696.1 Klebsiella pneumoniae strain AR_0158, complete genome	sp|P19319|NARZ_ECOLI/0.0e+00/Respiratory nitrate reductase 2 alpha chain OS=Escherichia coli (strain K12) GN=narZ PE=1 SV=5	ron:TE10_13775/0.0e+00/narZ; nitrate reductase; K00370 nitrate reductase / nitrite oxidoreductase, alpha subunit [EC:1.7.5.1 1.7.99.-]	NA	CL22.Contig2_All/1.6e-170/Molybdopterin oxidoreductase	NA
Unigene1509_All	3563	3.82	12.41	1.699858572	1.11E-05	Up	3.03E-06	BAH63872.1/1.4e-231/putative transport system membrane component [Klebsiella pneumoniae subsp. pneumoniae NTUH-K2044] >AHM79046.1 Multidrug resistance protein [Klebsiella pneumoniae 30684/NJST258_2] >AHM84712.1 Multidrug resistance protein [Klebsiella pneumoniae 30660/NJST258_1]	CP022997.1/0.0/CP022997.1 Klebsiella pneumoniae strain 721005, complete genome	sp|P9WJX5|Y849_MYCTU/1.3e-50/Uncharacterized MFS-type transporter Rv0849 OS=Mycobacterium tuberculosis (strain ATCC 25618 / H37Rv) GN=Rv0849 PE=3 SV=1	ecv:APECO1_O1CoBM99/2.3e-229/eitD; EitD	At5g20980/8.7e-23/[E] KOG2263 Methionine synthase II (cobalamin-independent)	Unigene1509_All/3.3e-26/Major Facilitator Superfamily	NA
Unigene1300_All	1377	7.42	23.71	1.676004571	0.000413271	Up	0.000128166	WP_073547118.1/3.5e-149/magnesium-translocating P-type ATPase [Klebsiella pneumoniae] >OSS93841.1 magnesium-translocating P-type ATPase [Klebsiella pneumoniae]	CP022997.1/0.0/CP022997.1 Klebsiella pneumoniae strain 721005, complete genome	sp|P36640|ATMA_SALTY/4.2e-143/Magnesium-transporting ATPase, P-type 1 OS=Salmonella typhimurium (strain LT2 / SGSC1412 / ATCC 700720) GN=mgtA PE=2 SV=1	kpj:N559_4642/5.2e-150/magnesium-transporting ATPase MgtA; K01531 Mg2+-importing ATPase [EC:3.6.3.2]	CE01809/1.2e-23/[J] KOG2317 Putative translation initiation inhibitor UK114/IBM1	Unigene1300_All/4.4e-15/Cation transporting ATPase, C-terminus	cellular_component:GO:0016021//integral component of membrane;molecular_function:GO:0000166//nucleotide binding;GO:0015444//magnesium-importing ATPase activity;
Unigene1636_All	2794	158.98	499.48	1.651581628	8.43E-146	Up	5.87E-147	WP_002894398.1/2.2e-296/MULTISPECIES: alkyl hydroperoxide reductase subunit F [Enterobacteriaceae] >YP_005225789.1 alkyl hydroperoxide reductase FAD/NAD(P)-binding subunit [Klebsiella pneumoniae subsp. pneumoniae HS11286] >EGF62391.1 alkyl hydroperoxide reductase, F subunit [Klebsiella sp. MS 92-3] >EHL93491.1 alkyl hydroperoxide reductase subunit F [Klebsiella sp. 4_1_44FAA] >AEW60187.1 alkyl hy…
se subunit F [Klebsiella pneumoniae] >KMW88896.1 alkyl hydroperoxide reductase subunit F [Klebsiella pneumoniae] >KMW96893.1 alkyl hydroperoxide reductase subunit F [Klebsiella pneumoniae] >KMW99464.1 alkyl hydroperoxide reductase subunit F [Klebsiella pneumoniae] >KMX08086.1 alkyl hydroperoxide reductase subunit F [Klebsiella pneumoniae] >KMX10569.1 alkyl hydroperoxide reductase subunit F [Klebs…
R19542.1 alkyl hydroperoxide reductase subunit F [Klebsiella pneumoniae] >OUR19852.1 alkyl hydroperoxide reductase subunit F [Klebsiella pneumoniae] >OUR25927.1 alkyl hydroperoxide reductase subunit F [Klebsiella pneumoniae] >OUR34913.1 alkyl hydroperoxide reductase subunit F [Klebsiella pneumoniae] >OUY67917.1 alkyl hydroperoxide reductase subunit F [Klebsiella pneumoniae] >OVA24173.1 alkyl hydr…	CP022997.1/0.0/CP022997.1 Klebsiella pneumoniae strain 721005, complete genome	sp|P19480|AHPF_SALTY/1.8e-286/Alkyl hydroperoxide reductase subunit F OS=Salmonella typhimurium (strain LT2 / SGSC1412 / ATCC 700720) GN=ahpF PE=1 SV=1	kpw:KPNIH30_07635/3.4e-297/alkyl hydroperoxide reductase; K03387 alkyl hydroperoxide reductase subunit F [EC:1.6.4.-]	At2g41680_1/2.7e-40/[O] KOG0404 Thioredoxin reductase	Unigene1636_All/8.8e-44/Pyridine nucleotide-disulphide oxidoreductase	biological_process:GO:0000302//response to reactive oxygen species;GO:0045454//cell redox homeostasis;cellular_component:GO:0005623//cell;molecular_function:GO:0015035//protein disulfide oxidoreductase activity;GO:0009055//electron transfer activity;GO:0050660//flavin adenine dinucleotide binding;GO:0051287//NAD binding;GO:0051920//peroxiredoxin activity;GO:0008785//alkyl hydroperoxide reductase …
Unigene1413_All	661	2.9	9.08	1.646639397	0.291023272	*	0.1567306	OMJ05561.1/4.5e-123/pullulanase [Klebsiella pneumoniae]	CP022997.1/0.0/CP022997.1 Klebsiella pneumoniae strain 721005, complete genome	sp|P07811|PULA_KLEAE/1.4e-125/Pullulanase OS=Klebsiella aerogenes GN=pulA PE=1 SV=1	ag:AAA25124/6.8e-124/pulA; pullulanase; K01200 pullulanase [EC:3.2.1.41]	At5g04360/2.0e-42/[G] KOG0470 1,4-alpha-glucan branching enzyme/starch branching enzyme II	Unigene1413_All/9.2e-06/Alpha amylase, catalytic domain	NA
Unigene1643_All	1879	2.65	8.25	1.63840176	0.024166091	*	0.00937166	WP_023279435.1/2.2e-162/MULTISPECIES: hypothetical protein [Enterobacteriaceae] >ESL16725.1 hypothetical protein L478_04992 [Klebsiella pneumoniae BIDMC 41] >ESL60462.1 hypothetical protein L457_05112 [Klebsiella pneumoniae BIDMC 21] >EWD87320.1 hypothetical protein P815_05176 [Klebsiella pneumoniae BIDMC 53] >EWE18625.1 hypothetical protein P806_05183 [Klebsiella pneumoniae BIDMC 46a] >EWE48406.…	CP017387.1/0.0/CP017387.1 Klebsiella pneumoniae strain KP36 plasmid 2, complete sequence	NA	eclx:LI66_24105/2.9e-151/phage capsid protein	NA	Unigene1643_All/0.015/Proteasome activator pa28 beta subunit	NA
Unigene1065_All	11900	29.32	91.23	1.637623214	1.09E-116	Up	8.94E-118	WP_094353774.1/0.0e+00/phosphoribosylformylglycinamidine synthase [Klebsiella pneumoniae] >OYI37028.1 phosphoribosylformylglycinamidine synthase [Klebsiella pneumoniae subsp. pneumoniae]	CP022997.1/0.0/CP022997.1 Klebsiella pneumoniae strain 721005, complete genome	sp|Q5PIG8|PUR4_SALPA/0.0e+00/Phosphoribosylformylglycinamidine synthase OS=Salmonella paratyphi A (strain ATCC 9150 / SARB42) GN=purL PE=3 SV=3	ear:CCG33948/0.0e+00/Phosphoribosylformylglycinamidine synthase, synthetase subunit (EC 6.3.5.3) / Phosphoribosylformylglycinamidine synthase, glutamine amidotransferase subunit (EC 6.3.5.3); K01952 phosphoribosylformylglycinamidine synthase [EC:6.3.5.3]	SPAC6F12.10c/0.0e+00/[F] KOG1907 Phosphoribosylformylglycinamidine synthase	Unigene1065_All/1.3e-103/CobB/CobQ-like glutamine amidotransferase domain	NA
Unigene1699_All	3647	514.24	1595.62	1.633603373	0	Up	0	WP_013213986.1/5.1e-184/MULTISPECIES: IS1182 family transposase [Gammaproteobacteria] >YP_003754011.1 putative ISKpn6-like transposase (plasmid) [Klebsiella pneumoniae] >YP_005229653.1 putative transposase (plasmid) [Klebsiella pneumoniae subsp. pneumoniae HS11286] >YP_007688775.1 putative transposase (plasmid) [Klebsiella pneumoniae] >YP_008532706.1 TnpA (plasmid) [Pseudomonas aeruginosa] >YP_00…	CP017086.1/0.0/CP017086.1 Proteus mirabilis strain T18 plasmid pT18, complete sequence	sp|Q9F663|BLKPC_KLEPN/1.0e-164/Carbapenem-hydrolyzing beta-lactamase KPC OS=Klebsiella pneumoniae GN=bla PE=1 SV=2	panp:PSNIH2_19905/4.9e-163/beta-lactamase; K18768 beta-lactamase class A KPC [EC:3.5.2.6]	NA	Unigene1699_All/1.4e-16/Transposase DDE domain	biological_process:GO:0046677//response to antibiotic;GO:0030655//beta-lactam antibiotic catabolic process;molecular_function:GO:0008800//beta-lactamase activity;
Unigene20_All	7038	763.53	2363.41	1.630113179	0	Up	0	AHM84726.1/6.4e-300/Scaffold protein sufB [Klebsiella pneumoniae 30660/NJST258_1]	CP022997.1/0.0/CP022997.1 Klebsiella pneumoniae strain 721005, complete genome	sp|P77522|SUFB_ECOLI/1.2e-283/FeS cluster assembly protein SufB OS=Escherichia coli (strain K12) GN=sufB PE=1 SV=2	eok:G2583_2078/1.2e-285/sufB; cysteine desulfurase activator complex subunit SufB; K09014 Fe-S cluster assembly protein SufB	At1g08490/7.1e-85/[E] KOG1549 Cysteine desulfurase NFS1	Unigene20_All/2.9e-69/Uncharacterized protein family (UPF0051)	biological_process:GO:0016226//iron-sulfur cluster assembly;
Unigene283_All	1539	3.83	11.71	1.612324779	0.015725053	*	0.0059263	WP_004199977.1/1.1e-215/DUF4056 domain-containing protein [Klebsiella pneumoniae] >YP_005227050.1 hypothetical protein KPHS_27500 [Klebsiella pneumoniae subsp. pneumoniae HS11286] >AEW61448.1 hypothetical protein KPHS_27500 [Klebsiella pneumoniae subsp. pneumoniae HS11286] >EMR21496.1 hypothetical protein G000_10313 [Klebsiella pneumoniae ATCC BAA-2146] >AGT24188.1 hypothetical protein N559_2504 …	CP022882.1/0.0/CP022882.1 Klebsiella pneumoniae strain 911021, complete genome	sp|P94437|YFII_BACSU/1.4e-38/Uncharacterized oxidoreductase YfiI OS=Bacillus subtilis (strain 168) GN=yfiI PE=3 SV=1	kpj:N559_2504/1.6e-216/hypothetical protein	NA	Unigene283_All/6.2e-130/Protein of unknown function (DUF4056)	NA
Unigene37_All	18453	684.91	2062.81	1.590624615	0	Up	0	WP_004152941.1/0.0e+00/MULTISPECIES: ribonuclease E [Klebsiella] >EJJ37706.1 ribonuclease E [Klebsiella pneumoniae subsp. pneumoniae KPNIH2] >EJJ60065.1 ribonuclease E [Klebsiella pneumoniae subsp. pneumoniae KPNIH7] >EJJ61269.1 ribonuclease E [Klebsiella pneumoniae subsp. pneumoniae KPNIH6] >EJJ61790.1 ribonuclease E [Klebsiella pneumoniae subsp. pneumoniae KPNIH5] >EJJ69930.1 ribonuclease E [Kl…
[Klebsiella pneumoniae] >OSW95032.1 ribonuclease E [Klebsiella pneumoniae] >OSX03681.1 ribonuclease E [Klebsiella pneumoniae] >OSX13711.1 ribonuclease E [Klebsiella pneumoniae] >OSX15892.1 ribonuclease E [Klebsiella pneumoniae] >OSX16676.1 ribonuclease E [Klebsiella pneumoniae] >OSX26257.1 ribonuclease E [Klebsiella pneumoniae] >OSX29336.1 ribonuclease E [Klebsiella pneumoniae] >OSX41791.1 ribonu…	CP022997.1/0.0/CP022997.1 Klebsiella pneumoniae strain 721005, complete genome	sp|P21513|RNE_ECOLI/0.0e+00/Ribonuclease E OS=Escherichia coli (strain K12) GN=rne PE=1 SV=6	kpa:KPNJ1_03443/0.0e+00/Ribonuclease E; K08300 ribonuclease E [EC:3.1.26.12]	At5g46290/2.6e-102/[IQ] KOG1394 3-oxoacyl-(acyl-carrier-protein) synthase (I and II)	Unigene37_All/1.4e-93/Ribonuclease E/G family	biological_process:GO:0006364//rRNA processing;GO:0008033//tRNA processing;GO:0006402//mRNA catabolic process;cellular_component:GO:0005737//cytoplasm;GO:0009898//cytoplasmic side of plasma membrane;molecular_function:GO:0008995//ribonuclease E activity;GO:0000287//magnesium ion binding;GO:0003723//RNA binding;GO:0004521//endoribonuclease activity;GO:0008270//zinc ion binding;
Unigene1006_All	672	4.26	12.71	1.577038695	0.185660643	*	0.0922962	CCM84191.1/5.6e-121/RND efflux system, inner membrane transporter CmeB [Klebsiella pneumoniae subsp. pneumoniae ST258-K26BO]	CP022997.1/0.0/CP022997.1 Klebsiella pneumoniae strain 721005, complete genome	sp|P24181|ACRF_ECOLI/2.0e-98/Multidrug export protein AcrF OS=Escherichia coli (strain K12) GN=acrF PE=1 SV=2	koe:A225_5287/1.2e-112/RND efflux system; K18142 multidrug efflux pump	NA	Unigene1006_All/1.6e-62/AcrB/AcrD/AcrF family	NA
Unigene1471_All	2232	1.1	3.27	1.571787112	0.185231866	*	0.0922962	WP_004151861.1/0.0e+00/MULTISPECIES: alpha-galactosidase [Enterobacteriaceae] >YP_005224355.1 putative glycoprotein [Klebsiella pneumoniae subsp. pneumoniae HS11286] >EHL87400.1 alpha-galactosidase [Klebsiella sp. 4_1_44FAA] >AEW58753.1 putative glycoprotein [Klebsiella pneumoniae subsp. pneumoniae HS11286] >EJJ37195.1 alpha-galactosidase [Klebsiella pneumoniae subsp. pneumoniae KPNIH2] >EJJ41444…
a pneumoniae] >SLR83814.1 alpha-galactosidase [Klebsiella pneumoniae] >SLR70744.1 alpha-galactosidase [Klebsiella pneumoniae] >SLW68432.1 alpha-galactosidase [Klebsiella pneumoniae] >SMA46898.1 alpha-galactosidase [Klebsiella pneumoniae] >SLT13365.1 alpha-galactosidase [Klebsiella pneumoniae] >SLU49875.1 alpha-galactosidase [Klebsiella pneumoniae] >SLS48009.1 alpha-galactosidase [Klebsiella pneum…	CP022997.1/0.0/CP022997.1 Klebsiella pneumoniae strain 721005, complete genome	sp|P16551|RAFA_ECOLX/0.0e+00/Alpha-galactosidase OS=Escherichia coli GN=rafA PE=1 SV=1	enc:ECL_05078/0.0e+00/alpha-galactosidase; K07407 alpha-galactosidase [EC:3.2.1.22]	NA	Unigene1471_All/3.3e-118/Melibiase	biological_process:GO:0005975//carbohydrate metabolic process;molecular_function:GO:0052692//raffinose alpha-galactosidase activity;
CL19.Contig4_All	21683	267.97	795.48	1.569754163	0	Up	0	WP_015367912.1/0.0e+00/mechanosensitive channel MscK [Klebsiella aerogenes] >CCG31384.1 Potassium efflux system KefA protein / Small-conductance mechanosensitive channel [Klebsiella aerogenes EA1509E]	CP022997.1/0.0/CP022997.1 Klebsiella pneumoniae strain 721005, complete genome	sp|P77338|MSCK_ECOLI/0.0e+00/Mechanosensitive channel MscK OS=Escherichia coli (strain K12) GN=mscK PE=1 SV=1	ecle:ECNIH2_06095/0.0e+00/multidrug transporter; K18138 multidrug efflux pump	At5g56030/1.2e-122/[O] KOG0019 Molecular chaperone (HSP90 family)	CL19.Contig4_All/6.1e-94/Mechanosensitive ion channel inner membrane domain 1	biological_process:GO:0055085//transmembrane transport;cellular_component:GO:0016021//integral component of membrane;
Unigene1111_All	1485	1.71	5.07	1.567989422	0.185446006	*	0.0922962	NA	CP022997.1/0.0/CP022997.1 Klebsiella pneumoniae strain 721005, complete genome	sp|A6T5D6|ACPH_KLEP7/2.0e-111/Acyl carrier protein phosphodiesterase OS=Klebsiella pneumoniae subsp. pneumoniae (strain ATCC 700721 / MGH 78578) GN=acpH PE=3 SV=1	kps:KPNJ2_04292/1.0e-143/Acyl carrier protein phosphodiesterase; K08682 acyl carrier protein phosphodiesterase [EC:3.1.4.14]	Hs13631440/6.5e-49/[O] KOG0852 Alkyl hydroperoxide reductase, thiol specific antioxidant and related enzymes	Unigene1111_All/2.1e-31/Protein of unknown function, DUF479	NA
Unigene587_All	3505	33.61	99.37	1.563919822	8.72E-35	Up	1.35E-35	WP_069334552.1/2.0e-193/pheromone autoinducer 2 transporter [Klebsiella pneumoniae] >ODN14462.1 pheromone autoinducer 2 transporter [Klebsiella pneumoniae]	CP022997.1/0.0/CP022997.1 Klebsiella pneumoniae strain 721005, complete genome	sp|P0AFS6|TQSA_SHIFL/3.0e-153/AI-2 transport protein TqsA OS=Shigella flexneri GN=tqsA PE=3 SV=1	senc:SEET0819_14065/1.0e-157/tqsA; pheromone autoinducer 2 transporter; K11744 AI-2 transport protein TqsA	NA	Unigene587_All/7e-70/AI-2E family transporter	cellular_component:GO:0016021//integral component of membrane;
Unigene1701_All	1777	708.32	2085.53	1.557940882	0	Up	0	AHM79672.1/4.3e-136/Hypothetical protein KPNJ2_02892 [Klebsiella pneumoniae 30684/NJST258_2] >AHM85298.1 Hypothetical protein KPNJ1_02892 [Klebsiella pneumoniae 30660/NJST258_1] >OVW57958.1 hypothetical protein BME48_08720 [Klebsiella pneumoniae] >OVW63985.1 hypothetical protein BME47_09345 [Klebsiella pneumoniae] >OVX02506.1 hypothetical protein BME42_10695 [Klebsiella pneumoniae]	CP022997.1/0.0/CP022997.1 Klebsiella pneumoniae strain 721005, complete genome	sp|P0A952|ATDA_ECO57/1.1e-95/Spermidine N(1)-acetyltransferase OS=Escherichia coli O157:H7 GN=speG PE=3 SV=2	kpc:KPNIH10_12440/6.8e-134/lipoprotein	NA	Unigene1701_All/1.3e-120/Uncharacterised protein family (UPF0257)	NA
Unigene678_All	672	5.68	16.52	1.540250852	0.121733892	*	0.0556838	WP_064163015.1/2.5e-121/hypothetical protein [Klebsiella pneumoniae] >SAU08886.1 oxidoreductase [Klebsiella pneumoniae] >SAX44244.1 oxidoreductase [Klebsiella pneumoniae] >SAS50410.1 oxidoreductase [Klebsiella pneumoniae] >SAS45240.1 oxidoreductase [Klebsiella pneumoniae]	CP022997.1/0.0/CP022997.1 Klebsiella pneumoniae strain 721005, complete genome	sp|P76035|YCIW_ECOLI/7.2e-32/Uncharacterized protein YciW OS=Escherichia coli (strain K12) GN=yciW PE=4 SV=2	kpj:N559_2992/1.1e-116/putative oxidoreductase	NA	NA	NA
Unigene75_All	946	3.77	10.96	1.53961137	0.121428412	*	0.0556838	AHM81566.1/9.9e-156/Transcriptional regulator, AraC family protein [Klebsiella pneumoniae 30684/NJST258_2] >AHM87244.1 Transcriptional regulator, AraC family protein [Klebsiella pneumoniae 30660/NJST258_1]	CP022997.1/0.0/CP022997.1 Klebsiella pneumoniae strain 721005, complete genome	sp|O31449|YBFI_BACSU/1.6e-16/Uncharacterized HTH-type transcriptional regulator YbfI OS=Bacillus subtilis (strain 168) GN=ybfI PE=4 SV=1	kps:KPNJ2_04790/1.5e-156/Transcriptional regulator, AraC family protein	NA	Unigene75_All/4.5e-18/AraC-like ligand binding domain	biological_process:GO:0006351//transcription, DNA-templated;molecular_function:GO:0043565//sequence-specific DNA binding;GO:0003700//DNA binding transcription factor activity;
Unigene595_All	2764	1.17	3.39	1.534776744	0.12158096	*	0.0556838	WP_048289986.1/3.5e-270/multidrug transporter subunit MdtB [Klebsiella pneumoniae] >KMD16776.1 multidrug resistance protein MdtB [Klebsiella pneumoniae]	CP022997.1/0.0/CP022997.1 Klebsiella pneumoniae strain 721005, complete genome	sp|A8GHQ9|MDTB_SERP5/2.1e-242/Multidrug resistance protein MdtB OS=Serratia proteamaculans (strain 568) GN=mdtB PE=3 SV=1	krd:A3780_15145/1.1e-260/multidrug transporter subunit MdtC; K07788 multidrug efflux pump	Hs19923466/1.2e-06/[A] KOG1869 Splicing coactivator SRm160/300, subunit SRm300	Unigene595_All/8.3e-189/AcrB/AcrD/AcrF family	NA
Unigene1655_All	1638	198.87	572.22	1.524744264	1.51E-84	Up	1.57E-85	WP_002904806.1/5.6e-146/MULTISPECIES: type I methionyl aminopeptidase [Klebsiella] >YP_005226910.1 methionyl aminopeptidase [Klebsiella pneumoniae subsp. pneumoniae HS11286] >AEW61308.1 methionyl aminopeptidase [Klebsiella pneumoniae subsp. pneumoniae HS11286] >EJJ40552.1 methionine aminopeptidase, type I [Klebsiella pneumoniae subsp. pneumoniae KPNIH2] >EJJ44838.1 methionine aminopeptidase, type…
ebsiella pneumoniae] >SCA08944.1 methionine aminopeptidase [Klebsiella pneumoniae] >SBZ88518.1 methionine aminopeptidase [Klebsiella pneumoniae] >SBZ85999.1 methionine aminopeptidase [Klebsiella pneumoniae] >SBZ80670.1 methionine aminopeptidase [Klebsiella pneumoniae] >SBY83642.1 methionine aminopeptidase [Klebsiella pneumoniae] >SBY24127.1 methionine aminopeptidase [Klebsiella pneumoniae] >SBX69…
onine aminopeptidase [Klebsiella pneumoniae] >OZL40557.1 methionine aminopeptidase [Klebsiella pneumoniae] >OZL46251.1 methionine aminopeptidase [Klebsiella pneumoniae] >OZL52010.1 methionine aminopeptidase [Klebsiella pneumoniae] >OZL58601.1 methionine aminopeptidase [Klebsiella pneumoniae] >OZL63132.1 methionine aminopeptidase [Klebsiella pneumoniae] >OZL69032.1 methionine aminopeptidase [Klebs…	CP022997.1/0.0/CP022997.1 Klebsiella pneumoniae strain 721005, complete genome	sp|P0A1X6|MAP1_SALTY/2.7e-72/Methionine aminopeptidase OS=Salmonella typhimurium (strain LT2 / SGSC1412 / ATCC 700720) GN=map PE=1 SV=2	kpw:KPNIH30_13475/8.4e-147/methionine aminopeptidase; K01265 methionyl aminopeptidase [EC:3.4.11.18]	At2g45240/3.8e-50/[O] KOG2738 Putative methionine aminopeptidase	Unigene1655_All/5e-49/Metallopeptidase family M24	biological_process:GO:0070084//protein initiator methionine removal;molecular_function:GO:0046872//metal ion binding;GO:0004177//aminopeptidase activity;GO:0070006//metalloaminopeptidase activity;
Unigene1124_All	3385	103.82	292.84	1.496028237	6.17E-91	Up	6.11E-92	NA	CP022997.1/0.0/CP022997.1 Klebsiella pneumoniae strain 721005, complete genome	sp|P63884|AMIC_ECOL6/1.2e-215/N-acetylmuramoyl-L-alanine amidase AmiC OS=Escherichia coli O6:H1 (strain CFT073 / ATCC 700928 / UPEC) GN=amiC PE=3 SV=1	ror:RORB6_23435/1.6e-216/amiC; N-acetylmuramoyl-L-alanine amidase; K01448 N-acetylmuramoyl-L-alanine amidase [EC:3.5.1.28]	YIL116w/2.4e-14/[E] KOG0633 Histidinol phosphate aminotransferase	Unigene1124_All/6.1e-50/N-acetylmuramoyl-L-alanine amidase	NA
Unigene1694_All	1529	7.16	20.15	1.492748346	0.001804502	*	0.000590772	WP_004151204.1/3.3e-161/MULTISPECIES: peptidoglycan endopeptidase [Enterobacterales] >BAH63703.1 putative lipoprotein [Klebsiella pneumoniae subsp. pneumoniae NTUH-K2044] >EGF58172.1 NlpC/P60 family protein [Klebsiella sp. MS 92-3] >EHL94351.1 hypothetical protein HMPREF1024_00733 [Klebsiella sp. 4_1_44FAA] >EJJ47584.1 putative lipoprotein [Klebsiella pneumoniae subsp. pneumoniae KPNIH4] >EJJ5221…
subsp. pneumoniae] >KWQ07853.1 endopeptidase [Klebsiella pneumoniae] >KXO21730.1 endopeptidase [Klebsiella pneumoniae] >KYL45600.1 endopeptidase [Klebsiella pneumoniae] >KYL50343.1 endopeptidase [Klebsiella pneumoniae] >KYL60784.1 endopeptidase [Klebsiella pneumoniae] >KYL66083.1 endopeptidase [Klebsiella pneumoniae] >KYL67588.1 endopeptidase [Klebsiella pneumoniae] >KYL72378.1 endopeptidase [Kle…
[Klebsiella pneumoniae] >ORZ71553.1 endopeptidase [Klebsiella pneumoniae] >ORZ75780.1 endopeptidase [Klebsiella pneumoniae] >ORZ79218.1 endopeptidase [Klebsiella pneumoniae] >ORZ87452.1 endopeptidase [Klebsiella pneumoniae] >ORZ94507.1 endopeptidase [Klebsiella pneumoniae] >ORZ95114.1 endopeptidase [Klebsiella pneumoniae] >OSA06019.1 endopeptidase [Klebsiella pneumoniae] >OSA11662.1 endopeptidase…
e [Klebsiella pneumoniae] >OZP80974.1 peptidoglycan endopeptidase [Klebsiella pneumoniae] >OZP84840.1 peptidoglycan endopeptidase [Klebsiella pneumoniae] >OZP90286.1 peptidoglycan endopeptidase [Klebsiella pneumoniae] >OZP94648.1 peptidoglycan endopeptidase [Klebsiella pneumoniae] >OZQ01048.1 peptidoglycan endopeptidase [Klebsiella pneumoniae] >OZQ07360.1 peptidoglycan endopeptidase [Klebsiella p…	CP022997.1/0.0/CP022997.1 Klebsiella pneumoniae strain 721005, complete genome	sp|P76190|MEPH_ECOLI/5.0e-89/Murein DD-endopeptidase MepH OS=Escherichia coli (strain K12) GN=mepH PE=1 SV=1	kpy:KPNIH31_14170/5.1e-162/endopeptidase; K19303 murein DD-endopeptidase [EC:3.4.-.-]	NA	Unigene1694_All/3.3e-18/Helix-turn-helix domain	biological_process:GO:0008152//metabolic process;molecular_function:GO:0016787//hydrolase activity;GO:0004568//chitinase activity;
Unigene951_All	2119	60.1	167.97	1.48276669	4.41E-32	Up	7.06E-33	ABR79636.1/5.0e-155/putative transcriptional regulator, LysR [Klebsiella pneumoniae subsp. pneumoniae MGH 78578] >BAH61033.1 putative LysR-family transcriptional regulator [Klebsiella pneumoniae subsp. pneumoniae NTUH-K2044] >EGF60583.1 transcriptional regulator, LysR family [Klebsiella sp. MS 92-3] >EKF76380.1 Putative transcriptional regulator, LysR [Klebsiella pneumoniae subsp. pneumoniae KpQ3…	CP022997.1/0.0/CP022997.1 Klebsiella pneumoniae strain 721005, complete genome	sp|B5EZ22|HDFR_SALA4/5.3e-129/HTH-type transcriptional regulator HdfR OS=Salmonella agona (strain SL483) GN=hdfR PE=3 SV=1	kvq:SP68_15445/9.8e-140/transcriptional regulator HdfR	NA	Unigene951_All/7.4e-39/Exonuclease	biological_process:GO:0045892//negative regulation of transcription, DNA-templated;GO:0006351//transcription, DNA-templated;molecular_function:GO:0003677//DNA binding;GO:0003700//DNA binding transcription factor activity;
Unigene442_All	5688	6.8	18.79	1.466358415	1.66E-10	Up	3.88E-11	WP_078168393.1/0.0e+00/BCCT family transporter [Escherichia coli]	CP022997.1/0.0/CP022997.1 Klebsiella pneumoniae strain 721005, complete genome	sp|P25526|GABD_ECOLI/2.2e-177/Succinate-semialdehyde dehydrogenase [NADP(+)] GabD OS=Escherichia coli (strain K12) GN=gabD PE=1 SV=1	elp:P12B_c1280/6.9e-273/Transporter, betaine/carnitine/choline transporter (BCCT) family; K03451 betaine/carnitine transporter, BCCT family	At1g79440/3.0e-150/[C] KOG2451 Aldehyde dehydrogenase	Unigene442_All/1.1e-114/BCCT, betaine/carnitine/choline family transporter	cellular_component:GO:0016021//integral component of membrane;GO:0005886//plasma membrane;molecular_function:GO:0005215//transporter activity;
Unigene1544_All	1118	10.14	27.85	1.457619675	0.002604727	*	0.000861748	BAH61398.1/2.9e-130/hypothetical protein KP1_0526 [Klebsiella pneumoniae subsp. pneumoniae NTUH-K2044] >EGF55650.1 transcriptional regulator, RpiR family [Klebsiella sp. MS 92-3] >EKF80813.1 Hypothetical protein B819_146167 [Klebsiella pneumoniae subsp. pneumoniae KpQ3] >AHM87376.1 Transcriptional regulator, RpiR family protein [Klebsiella pneumoniae 30660/NJST258_1] >CDO16516.1 unnamed protein p…	CP022997.1/0.0/CP022997.1 Klebsiella pneumoniae strain 721005, complete genome	sp|O68281|HEXR_PSEAE/6.0e-15/HTH-type transcriptional regulator HexR OS=Pseudomonas aeruginosa (strain ATCC 15692 / DSM 22644 / CIP 104116 / JCM 14847 / LMG 12228 / 1C / PRS 101 / PAO1) GN=hexR PE=3 SV=2	ron:TE10_04690/3.4e-107/RpiR family transcriptional regulator	NA	Unigene1544_All/1.2e-13/Helix-turn-helix domain, rpiR family	biological_process:GO:1901135//carbohydrate derivative metabolic process;GO:0006351//transcription, DNA-templated;molecular_function:GO:0003677//DNA binding;GO:0097367//carbohydrate derivative binding;GO:0003700//DNA binding transcription factor activity;
Unigene1612_All	12898	397.99	1086.54	1.4489372	0	Up	0	WP_060416017.1/0.0e+00/phosphomethylpyrimidine synthase ThiC [Klebsiella pneumoniae] >KWQ10164.1 phosphomethylpyrimidine synthase ThiC [Klebsiella pneumoniae] >SBI11230.1 thiamin biosynthesis protein ThiC [Klebsiella pneumoniae] >SBK64524.1 thiamin biosynthesis protein ThiC [Klebsiella pneumoniae] >OKB57237.1 phosphomethylpyrimidine synthase ThiC [Klebsiella pneumoniae] >OKB59261.1 phosphomethylp…	CP022997.1/0.0/CP022997.1 Klebsiella pneumoniae strain 721005, complete genome	sp|Q57H61|THIC_SALCH/0.0e+00/Phosphomethylpyrimidine synthase OS=Salmonella choleraesuis (strain SC-B67) GN=thiC PE=3 SV=1	ecli:ECNIH5_01475/0.0e+00/thiamine biosynthesis protein ThiC; K03147 phosphomethylpyrimidine synthase [EC:4.1.99.17]	Hs14742907/2.0e-85/[H] KOG2872 Uroporphyrinogen decarboxylase	Unigene1612_All/1.6e-199/Radical SAM ThiC family	NA
Unigene615_All	1450	11.68	31.78	1.44407885	0.000133428	Up	3.96E-05	WP_002886919.1/4.7e-173/MULTISPECIES: HTH-type transcriptional regulator TreR [Klebsiella] >YP_005224800.1 trehalose repressor [Klebsiella pneumoniae subsp. pneumoniae HS11286] >AEW59198.1 trehalose repressor [Klebsiella pneumoniae subsp. pneumoniae HS11286] >EJJ36326.1 trehalose repressor [Klebsiella pneumoniae subsp. pneumoniae KPNIH4] >EJJ38790.1 trehalose repressor [Klebsiella pneumoniae subs…
.1 trehalose operon repressor [Klebsiella pneumoniae] >APM06712.1 trehalose operon repressor [Klebsiella pneumoniae] >APM12876.1 trehalose operon repressor [Klebsiella pneumoniae] >APM21024.1 trehalose operon repressor [Klebsiella pneumoniae] >APM28682.1 trehalose operon repressor [Klebsiella pneumoniae] >APM66959.1 trehalose operon repressor [Klebsiella pneumoniae] >OKK73820.1 trehalose operon r…	CP022997.1/0.0/CP022997.1 Klebsiella pneumoniae strain 721005, complete genome	sp|P36674|TRER_SALTY/1.6e-148/HTH-type transcriptional regulator TreR OS=Salmonella typhimurium (strain LT2 / SGSC1412 / ATCC 700720) GN=treR PE=3 SV=1	kpa:KPNJ1_04970/7.1e-174/Trehalose operon repressor; K03485 LacI family transcriptional regulator, trehalose operon repressor	NA	Unigene615_All/1.8e-21/Bacterial regulatory proteins, lacI family	biological_process:GO:0045892//negative regulation of transcription, DNA-templated;GO:0006351//transcription, DNA-templated;GO:0005991//trehalose metabolic process;molecular_function:GO:0003677//DNA binding;
CL12.Contig2_All	5689	96.9	263.28	1.442029361	8.45E-132	Up	6.56E-133	EGF62788.1/1.8e-308/phosphoribosylaminoimidazolecarboxamide formyltransferase/IMP cyclohydrolase, partial [Klebsiella sp. MS 92-3]	CP022997.1/0.0/CP022997.1 Klebsiella pneumoniae strain 721005, complete genome	sp|A7MJ89|PUR9_CROS8/4.7e-281/Bifunctional purine biosynthesis protein PurH OS=Cronobacter sakazakii (strain ATCC BAA-894) GN=purH PE=3 SV=1	kps:KPNJ2_00448/7.3e-307/Phosphoribosylaminoimidazolecarboxamide formyltransferase; K00602 phosphoribosylaminoimidazolecarboxamide formyltransferase / IMP cyclohydrolase [EC:2.1.2.3 3.5.4.10]	At2g35040/3.3e-125/[F] KOG2555 AICAR transformylase/IMP cyclohydrolase/methylglyoxal synthase	CL12.Contig2_All/2.4e-120/AICARFT/IMPCHase bienzyme	biological_process:GO:0006189//'de novo' IMP biosynthetic process;molecular_function:GO:0004643//phosphoribosylaminoimidazolecarboxamide formyltransferase activity;GO:0003937//IMP cyclohydrolase activity;
Unigene681_All	440	2.47	6.67	1.43317572	0.598952951	*	0.452144	OKB30662.1/5.0e-78/formate acetyltransferase [Klebsiella pneumoniae]	CP022997.1/0.0/CP022997.1 Klebsiella pneumoniae strain 721005, complete genome	sp|P42632|TDCE_ECOLI/6.1e-72/PFL-like enzyme TdcE OS=Escherichia coli (strain K12) GN=tdcE PE=1 SV=2	kpw:KPNIH30_16735/7.6e-79/pyruvate formate-lyase; K00656 formate C-acetyltransferase [EC:2.3.1.54]	NA	Unigene681_All/8.1e-42/Glycine radical	NA
Unigene1557_All	502	2.06	5.56	1.432440546	0.596679022	*	0.452144	AHM78586.1/3.8e-90/Transcriptional regulator [Klebsiella pneumoniae 30684/NJST258_2] >AHM84246.1 Transcriptional regulator [Klebsiella pneumoniae 30660/NJST258_1]	CP022997.1/0.0/CP022997.1 Klebsiella pneumoniae strain 721005, complete genome	sp|Q9HUI2|ARUR_PSEAE/1.2e-12/Transcriptional regulatory protein AruR OS=Pseudomonas aeruginosa (strain ATCC 15692 / DSM 22644 / CIP 104116 / JCM 14847 / LMG 12228 / 1C / PRS 101 / PAO1) GN=aruR PE=3 SV=1	kpa:KPNJ1_01840/5.8e-91/Transcriptional regulator; K07660 two-component system, OmpR family, response regulator PhoP	NA	Unigene1557_All/4.1e-19/Response regulator receiver domain	NA
Unigene1535_All	1346	0.63	1.7	1.432111013	0.599409818	*	0.452144	EJK92952.1/1.5e-202/zinc-binding dehydrogenase family oxidoreductase [Klebsiella pneumoniae subsp. pneumoniae DSM 30104]	CP022997.1/0.0/CP022997.1 Klebsiella pneumoniae strain 721005, complete genome	sp|P27250|AHR_ECOLI/1.0e-170/Aldehyde reductase Ahr OS=Escherichia coli (strain K12) GN=ahr PE=1 SV=2	kpz:KPNIH27_02690/2.0e-194/alcohol dehydrogenase; K12957 uncharacterized zinc-type alcohol dehydrogenase-like protein [EC:1.-.-.-]	At4g37990/2.4e-58/[Q] KOG0023 Alcohol dehydrogenase, class V	Unigene1535_All/4.2e-25/Alcohol dehydrogenase GroES-like domain	molecular_function:GO:0008270//zinc ion binding;GO:0008106//alcohol dehydrogenase (NADP+) activity;GO:0016491//oxidoreductase activity;
Unigene1316_All	573	8.67	23.33	1.428082409	0.11178526	*	0.0508758	APP29244.1/1.4e-104/phage tail tape measure protein [Klebsiella pneumoniae]	CP022997.1/0.0/CP022997.1 Klebsiella pneumoniae strain 721005, complete genome	NA	kpa:KPNJ1_03653/2.1e-105/Phage tail protein	NA	Unigene1316_All/0.046/Borrelia burgdorferi protein of unknown function (DUF759)	NA
Unigene185_All	8370	403.48	1085.41	1.427671038	0	Up	0	WP_002902695.1/0.0e+00/MULTISPECIES: primary-amine oxidase [Klebsiella] >YP_005226667.1 tyramine oxidase [Klebsiella pneumoniae subsp. pneumoniae HS11286] >ABR76899.1 copper amine oxidase (tyramine oxidase) [Klebsiella pneumoniae subsp. pneumoniae MGH 78578] >AEW61065.1 tyramine oxidase [Klebsiella pneumoniae subsp. pneumoniae HS11286] >EJJ41001.1 tyramine oxidase [Klebsiella pneumoniae subsp. pn…
38.1 tyramine oxidase [Klebsiella pneumoniae] >OCU39536.1 tyramine oxidase [Klebsiella pneumoniae] >OCU46783.1 tyramine oxidase [Klebsiella pneumoniae] >OCU49172.1 tyramine oxidase [Klebsiella pneumoniae] >OCU57777.1 tyramine oxidase [Klebsiella pneumoniae] >OCU63816.1 tyramine oxidase [Klebsiella pneumoniae] >OCU68574.1 tyramine oxidase [Klebsiella pneumoniae] >OCU72398.1 tyramine oxidase [Klebs…
lebsiella pneumoniae] >OZQ05100.1 primary-amine oxidase [Klebsiella pneumoniae] >OZQ10619.1 primary-amine oxidase [Klebsiella pneumoniae] >OZQ22020.1 primary-amine oxidase [Klebsiella pneumoniae] >OZQ27599.1 primary-amine oxidase [Klebsiella pneumoniae] >OZQ32994.1 primary-amine oxidase [Klebsiella pneumoniae] >OZQ38617.1 primary-amine oxidase [Klebsiella pneumoniae] >OZQ50459.1 primary-amine oxi…	CP022997.1/0.0/CP022997.1 Klebsiella pneumoniae strain 721005, complete genome	sp|P49250|AMO_KLEAE/0.0e+00/Primary amine oxidase OS=Klebsiella aerogenes GN=maoA PE=1 SV=1	koc:AB185_21610/0.0e+00/tynA; tyramine oxidase; K00276 primary-amine oxidase [EC:1.4.3.21]	YER073w/2.1e-99/[C] KOG2450 Aldehyde dehydrogenase	Unigene185_All/8.5e-127/Copper amine oxidase, enzyme domain	biological_process:GO:0009308//amine metabolic process;molecular_function:GO:0008131//primary amine oxidase activity;GO:0005507//copper ion binding;GO:0048038//quinone binding;
Unigene1753_All	514	2	5.38	1.427606173	0.59849678	*	0.452144	CDL57300.1/3.3e-97/Biofilm PGA synthesis deacetylase PgaB (EC 3.-) [Escherichia coli ISC56]	CP022997.1/0.0/CP022997.1 Klebsiella pneumoniae strain 721005, complete genome	sp|P75906|PGAB_ECOLI/2.8e-44/Poly-beta-1,6-N-acetyl-D-glucosamine N-deacetylase OS=Escherichia coli (strain K12) GN=pgaB PE=1 SV=1	kpp:A79E_4673/5.0e-98/Biofilm PGA synthesis deacetylase PgaB; K11931 poly-beta-1,6-N-acetyl-D-glucosamine N-deacetylase [EC:3.5.1.-]	NA	Unigene1753_All/2.8e-24/Polysaccharide deacetylase	NA
Unigene760_All	2528	0.64	1.72	1.426264755	0.401269177	*	0.24404	CCM81137.1/0.0e+00/Peptidyl-prolyl cis-trans isomerase PpiD [Klebsiella pneumoniae subsp. pneumoniae ST258-K26BO] >EOY72164.1 peptidyl-prolyl cis-trans isomerase D [Klebsiella pneumoniae UHKPC40] >EOZ22231.1 peptidyl-prolyl cis-trans isomerase D [Klebsiella pneumoniae VAKPC254] >EOZ50438.1 peptidyl-prolyl cis-trans isomerase D [Klebsiella pneumoniae VAKPC297] >EPB07909.1 peptidyl-prolyl cis-trans…	CP022997.1/0.0/CP022997.1 Klebsiella pneumoniae strain 721005, complete genome	sp|P0ADY1|PPID_ECOLI/2.4e-282/Peptidyl-prolyl cis-trans isomerase D OS=Escherichia coli (strain K12) GN=ppiD PE=1 SV=1	kgo:CEW81_18855/2.0e-296/peptidylprolyl isomerase; K03770 peptidyl-prolyl cis-trans isomerase D [EC:5.2.1.8]	NA	Unigene760_All/5.9e-52/SurA N-terminal domain	NA
Unigene994_All	692	1.37	3.68	1.425529873	0.597132426	*	0.452144	WP_047718346.1/3.1e-90/alpha-D-ribose 1-methylphosphonate 5-triphosphate diphosphatase [Klebsiella pneumoniae] >AKL28950.1 phosphonate metabolism protein PhnM [Klebsiella pneumoniae] >ALR24973.1 phosphonate metabolism protein PhnM [Klebsiella pneumoniae] >SBJ36443.1 metal-dependent hydrolase [Klebsiella pneumoniae]	CP022997.1/0.0/CP022997.1 Klebsiella pneumoniae strain 721005, complete genome	sp|P16689|PHNM_ECOLI/3.8e-76/Alpha-D-ribose 1-methylphosphonate 5-triphosphate diphosphatase OS=Escherichia coli (strain K12) GN=phnM PE=1 SV=2	kpy:KPNIH31_01855/4.7e-91/phosphonate metabolism protein PhnM; K06162 alpha-D-ribose 1-methylphosphonate 5-triphosphate diphosphatase [EC:3.6.1.63]	NA	Unigene994_All/1.9e-13/Amidohydrolase family	biological_process:GO:0019700//organic phosphonate catabolic process;molecular_function:GO:0016810//hydrolase activity, acting on carbon-nitrogen (but not peptide) bonds;
Unigene1294_All	1481	0.57	1.53	1.424497829	0.597586519	*	0.452144	WP_032440486.1/4.0e-119/MULTISPECIES: hypothetical protein [Klebsiella] >EWC99763.1 hypothetical protein X657_5149 [Klebsiella pneumoniae NB60] >AIT04604.1 hypothetical protein PMK1_b00031 (plasmid) [Klebsiella pneumoniae] >CEO83050.1 Uncharacterised protein [Klebsiella pneumoniae] >KLF15394.1 hypothetical protein YA26_10365 [[Enterobacter] aerogenes] >KLZ71124.1 hypothetical protein SL22_05515 […	CP017387.1/0.0/CP017387.1 Klebsiella pneumoniae strain KP36 plasmid 2, complete sequence	NA	kpx:PMK1_b00031/6.0e-120/hypothetical protein	NA	Unigene1294_All/0.012/Bacteriophage HK97-gp10, putative tail-component	NA
CL73.Contig2_All	1105	0.79	2.12	1.424139706	0.599867383	*	0.452144	NA	CP018454.1/0.0/CP018454.1 Klebsiella pneumoniae strain SWU01, complete genome	sp|Q9CMD0|Y901_PASMU/1.8e-16/Uncharacterized protein PM0901 OS=Pasteurella multocida (strain Pm70) GN=PM0901 PE=4 SV=1	bpt:Bpet1545/1.9e-73/intB13; phage-related integrase	NA	CL73.Contig2_All/8.2e-18/Domain of unknown function (DUF4102)	NA
Unigene1356_All	1034	0.85	2.28	1.423499078	0.598041303	*	0.452144	WP_002886891.1/1.3e-97/MULTISPECIES: hypothetical protein [Klebsiella] >YP_005224774.1 hypothetical protein KPHS_04740 [Klebsiella pneumoniae subsp. pneumoniae HS11286] >AEW59172.1 hypothetical protein KPHS_04740 [Klebsiella pneumoniae subsp. pneumoniae HS11286] >EJJ33182.1 hypothetical protein KPNIH4_26811 [Klebsiella pneumoniae subsp. pneumoniae KPNIH4] >EJJ38813.1 hypothetical protein KPNIH2_1…
oniae] >ODM68735.1 hypothetical protein A8V35_06255 [Klebsiella pneumoniae] >ODO87579.1 hypothetical protein BAY47_18605 [Klebsiella pneumoniae] >ODO90997.1 hypothetical protein BAY51_18695 [Klebsiella pneumoniae] >ODP08330.1 hypothetical protein BAY54_17980 [Klebsiella pneumoniae] >OEJ70249.1 hypothetical protein BHU60_02020 [Klebsiella pneumoniae] >OFI15544.1 hypothetical protein BEE61_10530 [K…
lebsiella pneumoniae] >OZL07768.1 hypothetical protein CEO69_15820 [Klebsiella pneumoniae] >OZL13224.1 hypothetical protein CEO68_15820 [Klebsiella pneumoniae] >OZL19233.1 hypothetical protein CEO67_13615 [Klebsiella pneumoniae] >OZL24223.1 hypothetical protein CEO66_02250 [Klebsiella pneumoniae] >OZL30105.1 hypothetical protein CEO65_14665 [Klebsiella pneumoniae] >OZL35398.1 hypothetical protein…	CP022997.1/0.0/CP022997.1 Klebsiella pneumoniae strain 721005, complete genome	sp|A6THE7|Y4557_KLEP7/5.6e-100/UPF0307 protein KPN78578_45570 OS=Klebsiella pneumoniae subsp. pneumoniae (strain ATCC 700721 / MGH 78578) GN=KPN78578_45570 PE=3 SV=1	kph:KPNIH24_02460/2.0e-98/hypothetical protein; K09889 ribosome-associated protein	NA	Unigene1356_All/1.2e-56/Protein of unknown function (DUF615)	NA
CL50.Contig2_All	1403	1.21	3.24	1.420986766	0.401649167	*	0.24404	WP_002898935.1/1.1e-166/MULTISPECIES: LysR family transcriptional regulator [Klebsiella] >YP_005226231.1 LysR family transcriptional regulator [Klebsiella pneumoniae subsp. pneumoniae HS11286] >AEW60629.1 transcriptional regulator, LysR family [Klebsiella pneumoniae subsp. pneumoniae HS11286] >EJJ38693.1 LysR family transcriptional regulator [Klebsiella pneumoniae subsp. pneumoniae KPNIH4] >EJJ44…
ily transcriptional regulator [Klebsiella pneumoniae] >KUP70984.1 LysR family transcriptional regulator [Klebsiella pneumoniae] >KUP71326.1 LysR family transcriptional regulator [Klebsiella pneumoniae] >KUP80868.1 LysR family transcriptional regulator [Klebsiella pneumoniae] >KXA85182.1 LysR family transcriptional regulator [Klebsiella pneumoniae] >KYL79466.1 LysR family transcriptional regulator…
5474.1 LysR family transcriptional regulator [Klebsiella pneumoniae] >OXO39891.1 LysR family transcriptional regulator [Klebsiella pneumoniae] >OXO49509.1 LysR family transcriptional regulator [Klebsiella pneumoniae] >OXO52716.1 LysR family transcriptional regulator [Klebsiella pneumoniae] >OXO53230.1 LysR family transcriptional regulator [Klebsiella pneumoniae] >OXO55738.1 LysR family transcript…	CP022882.1/0.0/CP022882.1 Klebsiella pneumoniae strain 911021, complete genome	sp|P30864|YAFC_ECOLI/1.5e-34/Uncharacterized HTH-type transcriptional regulator YafC OS=Escherichia coli (strain K12) GN=yafC PE=4 SV=1	ear:CCG30685/2.4e-158/Transcriptional regulator, LysR family	NA	CL50.Contig2_All/4.4e-41/LysR substrate binding domain	biological_process:GO:0006351//transcription, DNA-templated;molecular_function:GO:0003677//DNA binding;GO:0003700//DNA binding transcription factor activity;
Unigene285_All	1735	0.96	2.57	1.420662048	0.402411309	*	0.24404	WP_004140277.1/3.0e-142/MULTISPECIES: enoyl-ACP reductase FabI [Enterobacterales] >YP_005226494.1 enoyl-ACP reductase [Klebsiella pneumoniae subsp. pneumoniae HS11286] >ABR76717.1 enoyl-(acyl carrier protein) reductase [Klebsiella pneumoniae subsp. pneumoniae MGH 78578] >BAH63013.1 enoyl-(acyl carrier protein) reductase [Klebsiella pneumoniae subsp. pneumoniae NTUH-K2044] >EEW40829.1 enoyl-[acyl-…
LZ30322.1 enoyl-[acyl-carrier-protein] reductase [NADH] FabI [Klebsiella pneumoniae] >KLZ35317.1 enoyl-[acyl-carrier-protein] reductase [NADH] FabI [Klebsiella pneumoniae] >KLZ36112.1 enoyl-[acyl-carrier-protein] reductase [NADH] FabI [Klebsiella pneumoniae] >KLZ46254.1 enoyl-[acyl-carrier-protein] reductase [NADH] FabI [Klebsiella pneumoniae] >KLZ51812.1 enoyl-[acyl-carrier-protein] reductase [N…
eumoniae] >SAX71746.1 enoyl-(acyl carrier protein) reductase [Klebsiella pneumoniae] >SAX72358.1 enoyl-(acyl carrier protein) reductase [Klebsiella pneumoniae] >SBI79536.1 enoyl-(acyl carrier protein) reductase [Klebsiella pneumoniae] >SBI72432.1 enoyl-(acyl carrier protein) reductase [Klebsiella pneumoniae] >SBG84541.1 enoyl-(acyl carrier protein) reductase [Klebsiella pneumoniae] >SBJ52821.1 en…
rrier protein) reductase [Klebsiella pneumoniae] >SLU81005.1 enoyl-(acyl carrier protein) reductase [Klebsiella pneumoniae] >SLW14593.1 enoyl-(acyl carrier protein) reductase [Klebsiella pneumoniae] >SLR02965.1 enoyl-(acyl carrier protein) reductase [Klebsiella pneumoniae] >SLR02192.1 enoyl-(acyl carrier protein) reductase [Klebsiella pneumoniae] >SLO83827.1 enoyl-(acyl carrier protein) reductase…
rrier-protein] reductase [Klebsiella pneumoniae] >OVH74152.1 enoyl-[acyl-carrier-protein] reductase [Klebsiella pneumoniae] >OVH80379.1 enoyl-[acyl-carrier-protein] reductase [Klebsiella pneumoniae] >OVH83695.1 enoyl-[acyl-carrier-protein] reductase [Klebsiella pneumoniae] >OVH91292.1 enoyl-[acyl-carrier-protein] reductase [Klebsiella pneumoniae] >OVH96187.1 enoyl-[acyl-carrier-protein] reductase…
782.1 enoyl-[acyl-carrier-protein] reductase [Klebsiella pneumoniae] >OZL34074.1 enoyl-[acyl-carrier-protein] reductase [Klebsiella pneumoniae] >OZL40425.1 enoyl-[acyl-carrier-protein] reductase [Klebsiella pneumoniae] >OZL46117.1 enoyl-[acyl-carrier-protein] reductase [Klebsiella pneumoniae] >OZL51876.1 enoyl-[acyl-carrier-protein] reductase [Klebsiella pneumoniae] >OZL57547.1 enoyl-[acyl-carrie…	CP022997.1/0.0/CP022997.1 Klebsiella pneumoniae strain 721005, complete genome	sp|P0AEK5|FABI_ECO57/4.0e-135/Enoyl-[acyl-carrier-protein] reductase [NADH] FabI OS=Escherichia coli O157:H7 GN=fabI PE=3 SV=2	kpb:FH42_02315/4.6e-143/enoyl-ACP reductase; K00208 enoyl-[acyl-carrier protein] reductase I [EC:1.3.1.9 1.3.1.10]	At2g05990/4.5e-25/[R] KOG0725 Reductases with broad range of substrate specificities	Unigene285_All/3.9e-85/Enoyl-(Acyl carrier protein) reductase	biological_process:GO:0006633//fatty acid biosynthetic process;molecular_function:GO:0004318//enoyl-[acyl-carrier-protein] reductase (NADH) activity;
Unigene1499_All	1132	0.77	2.06	1.419713986	0.596226307	*	0.452144	WP_073547060.1/1.0e-207/DUF1983 domain-containing protein [Klebsiella pneumoniae] >OZR85591.1 DUF1983 domain-containing protein [Klebsiella pneumoniae] >ASV23865.1 DUF1983 domain-containing protein [Klebsiella pneumoniae]	CP022997.1/0.0/CP022997.1 Klebsiella pneumoniae strain 721005, complete genome	NA	kox:KOX_17790/1.7e-207/gp24	At3g53350/8.9e-06/[S] LSE0085 A Uncharacterized protein	Unigene1499_All/2.9e-06/Apolipoprotein A1/A4/E domain	NA
CL27.Contig2_All	11336	22.53	59.96	1.41215307	3.83E-59	Up	4.70E-60	WP_009483783.1/0.0e+00/ATP-dependent Clp protease ATP-binding subunit [Klebsiella pneumoniae] >YP_007969541.1 ATPase with chaperone activity (plasmid) [Klebsiella pneumoniae subsp. pneumoniae KPX] >YP_008146277.1 ATPase with chaperone activity, ATP-binding subunit (plasmid) [Klebsiella pneumoniae] >YP_009062293.1 ATP-dependent protease ClpC (plasmid) [Klebsiella pneumoniae] >EGF65506.1 negative r…	CP022692.1/0.0/CP022692.1 Klebsiella pneumoniae subsp. pneumoniae strain AUSMDU00008079 plasmid pAUSMDU8079-1, complete sequence	sp|Q8EU05|CLPB_OCEIH/3.8e-226/Chaperone protein ClpB OS=Oceanobacillus iheyensis (strain DSM 14371 / CIP 107618 / JCM 11309 / KCTC 3954 / HTE831) GN=clpB PE=3 SV=1	kpa:KPNJ1_05528/0.0e+00/ATP-dependent clp protease ATP-binding subunit clpA; K03696 ATP-dependent Clp protease ATP-binding subunit ClpC	At5g50920/1.6e-208/[O] KOG1051 Chaperone HSP104 and related ATP-dependent Clp proteases	CL27.Contig2_All/8.7e-56/AAA domain (Cdc48 subfamily)	biological_process:GO:0019538//protein metabolic process;molecular_function:GO:0008233//peptidase activity;GO:0005524//ATP binding;
Unigene400_All	10928	163.56	427.82	1.38718396	0	Up	0	WP_032104514.1/0.0e+00/DNA topoisomerase (ATP-hydrolyzing) subunit B [Klebsiella pneumoniae]	CP022997.1/0.0/CP022997.1 Klebsiella pneumoniae strain 721005, complete genome	sp|P0AES7|GYRB_ECO57/0.0e+00/DNA gyrase subunit B OS=Escherichia coli O157:H7 GN=gyrB PE=3 SV=2	eae:EAE_07020/0.0e+00/gyrB; DNA gyrase subunit B; K02470 DNA gyrase subunit B [EC:5.99.1.3]	At3g10270/2.0e-150/[B] KOG0355 DNA topoisomerase type II	Unigene400_All/0.1/SnoaL-like domain	NA
Unigene628_All	2902	49.82	129.92	1.382826611	3.28E-31	Up	5.27E-32	WP_004214302.1/5.8e-215/N-methyl-L-tryptophan oxidase [Klebsiella pneumoniae] >EMB08811.1 N-methyltryptophan oxidase [Klebsiella pneumoniae hvKP1] >AGX37307.1 N-methyltryptophan oxidase [Klebsiella pneumoniae CG43] >ESM03536.1 N-methyl-L-tryptophan oxidase [Klebsiella pneumoniae UCICRE 6] >CDI20429.1 N-methyl-L-tryptophan oxidase [Klebsiella pneumoniae subsp. pneumoniae SA1] >EWD16729.1 N-methyl-…	CP022997.1/0.0/CP022997.1 Klebsiella pneumoniae strain 721005, complete genome	sp|A8AI24|Y2011_CITK8/3.5e-184/UPF0176 protein CKO_02011 OS=Citrobacter koseri (strain ATCC BAA-895 / CDC 4225-83 / SGSC4696) GN=CKO_02011 PE=3 SV=1	eae:EAE_16275/6.8e-192/solA; N-methyltryptophan oxidase; K02846 N-methyl-L-tryptophan oxidase [EC:1.5.3.-]	Hs7706065/8.6e-37/[R] KOG2820 FAD-dependent oxidoreductase	Unigene628_All/1.6e-44/FAD dependent oxidoreductase	NA
Unigene846_All	619	17.29	45.08	1.382549647	0.012069529	*	0.00445142	WP_004151037.1/1.2e-72/MULTISPECIES: carboxymuconolactone decarboxylase family protein [Enterobacterales] >YP_005228376.1 hypothetical protein KPHS_40760 [Klebsiella pneumoniae subsp. pneumoniae HS11286] >EGF60272.1 alkylhydroperoxidase AhpD family core domain protein [Klebsiella sp. MS 92-3] >AEW62774.1 hypothetical protein KPHS_40760 [Klebsiella pneumoniae subsp. pneumoniae HS11286] >EJJ38165.1…
KOP17410.1 alkylhydroperoxidase [Klebsiella pneumoniae] >KOP17940.1 alkylhydroperoxidase [Klebsiella pneumoniae] >KPV71328.1 alkylhydroperoxidase [Klebsiella pneumoniae subsp. pneumoniae] >ALK12371.1 alkylhydroperoxidase [Klebsiella pneumoniae KP-1] >KSV34283.1 alkylhydroperoxidase [Klebsiella pneumoniae] >KSV39275.1 alkylhydroperoxidase [Klebsiella pneumoniae] >KSW41357.1 alkylhydroperoxidase [K…
n [Klebsiella pneumoniae] >OVA30940.1 alkylhydroperoxidase like protein [Klebsiella pneumoniae] >ARW99890.1 carboxymuconolactone decarboxylase family protein [Klebsiella pneumoniae] >ARX05483.1 carboxymuconolactone decarboxylase family protein [Klebsiella pneumoniae] >ARX51182.1 carboxymuconolactone decarboxylase family protein [Klebsiella pneumoniae] >OVF24593.1 carboxymuconolactone decarboxylas…
in (plasmid) [Klebsiella pneumoniae] >PBA98753.1 carboxymuconolactone decarboxylase family protein [Klebsiella pneumoniae] >PBB03816.1 carboxymuconolactone decarboxylase family protein [Klebsiella pneumoniae] >PBD45627.1 carboxymuconolactone decarboxylase family protein [Klebsiella pneumoniae] >PBD50081.1 carboxymuconolactone decarboxylase family protein [Klebsiella pneumoniae] >PBD60743.1 carbox…	CP022997.1/0.0/CP022997.1 Klebsiella pneumoniae strain 721005, complete genome	sp|P96684|YDFG_BACSU/4.5e-20/Uncharacterized protein YdfG OS=Bacillus subtilis (strain 168) GN=ydfG PE=4 SV=1	kph:KPNIH24_08400/1.8e-73/alkylhydroperoxidase	NA	Unigene846_All/1.2e-19/Carboxymuconolactone decarboxylase family	molecular_function:GO:0004601//peroxidase activity;GO:0051920//peroxiredoxin activity;
Unigene437_All	3082	454.22	1167.33	1.361749327	4.70E-283	Up	2.14E-284	EGF61867.1/2.5e-240/glycine hydroxymethyltransferase [Klebsiella sp. MS 92-3] >AGT23140.1 glycine hydroxymethyltransferase [Klebsiella pneumoniae JM45] >ESB03428.1 glycine hydroxymethyltransferase [Klebsiella pneumoniae 909957] >AHE43195.1 Serine hydroxymethyltransferase [Klebsiella pneumoniae subsp. pneumoniae Kp13] >AHM78209.1 Serine hydroxymethyltransferase [Klebsiella pneumoniae 30684/NJST258…	CP022997.1/0.0/CP022997.1 Klebsiella pneumoniae strain 721005, complete genome	sp|Q3YZ04|GLYA_SHISS/9.1e-231/Serine hydroxymethyltransferase OS=Shigella sonnei (strain Ss046) GN=glyA PE=3 SV=1	eec:EcWSU1_03358/1.8e-238/glyA1; Serine hydroxymethyltransferase 1; K00600 glycine hydroxymethyltransferase [EC:2.1.2.1]	7290652/4.4e-100/[E] KOG2467 Glycine/serine hydroxymethyltransferase	Unigene437_All/9.3e-190/Serine hydroxymethyltransferase	biological_process:GO:0035999//tetrahydrofolate interconversion;GO:0019264//glycine biosynthetic process from serine;cellular_component:GO:0005737//cytoplasm;molecular_function:GO:0004372//glycine hydroxymethyltransferase activity;GO:0030170//pyridoxal phosphate binding;
CL77.Contig4_All	5471	155.47	398.58	1.3582331	5.36E-175	Up	3.36E-176	WP_093958642.1/0.0e+00/ribonucleoside-diphosphate reductase subunit alpha [Klebsiella pneumoniae] >OXO18831.1 ribonucleoside-diphosphate reductase subunit alpha [Klebsiella pneumoniae] >OXO26229.1 ribonucleoside-diphosphate reductase subunit alpha [Klebsiella pneumoniae]	CP022997.1/0.0/CP022997.1 Klebsiella pneumoniae strain 721005, complete genome	sp|P37426|RIR1_SALTY/0.0e+00/Ribonucleoside-diphosphate reductase 1 subunit alpha OS=Salmonella typhimurium (strain LT2 / SGSC1412 / ATCC 700720) GN=nrdA PE=3 SV=1	eec:EcWSU1_03123/0.0e+00/nrdA; Ribonucleoside-diphosphate reductase 1 subunit alpha; K00525 ribonucleoside-diphosphate reductase alpha chain [EC:1.17.4.1]	SPAC1F7.05/8.5e-62/[F] KOG1112 Ribonucleotide reductase, alpha subunit	CL77.Contig4_All/2.7e-121/Ribonucleotide reductase, barrel domain	biological_process:GO:0006260//DNA replication;molecular_function:GO:0004748//ribonucleoside-diphosphate reductase activity, thioredoxin disulfide as acceptor;GO:0005524//ATP binding;
Unigene1513_All	1002	140.43	358.21	1.350954442	3.88E-26	Up	6.57E-27	BAH62164.1/3.2e-72/hypothetical protein KP1_1395 [Klebsiella pneumoniae subsp. pneumoniae NTUH-K2044] >EKF80101.1 Hypothetical protein B819_138295 [Klebsiella pneumoniae subsp. pneumoniae KpQ3] >AHM80932.1 Transthyretin-like protein [Klebsiella pneumoniae 30684/NJST258_2] >AHM86535.1 hypothetical protein KPNJ1_04129 [Klebsiella pneumoniae 30660/NJST258_1]	CP022997.1/0.0/CP022997.1 Klebsiella pneumoniae strain 721005, complete genome	sp|Q8ZQ52|HIUH_SALTY/4.7e-35/5-hydroxyisourate hydrolase OS=Salmonella typhimurium (strain LT2 / SGSC1412 / ATCC 700720) GN=hiuH PE=3 SV=1	kps:KPNJ2_04152/4.9e-73/Transthyretin-like protein; K07127 5-hydroxyisourate hydrolase [EC:3.5.2.17]	CE12662/1.6e-19/[I] KOG3006 Transthyretin and related proteins	Unigene1513_All/3.7e-37/HIUase/Transthyretin family	biological_process:GO:0006144//purine nucleobase metabolic process;molecular_function:GO:0016787//hydrolase activity;GO:0033971//hydroxyisourate hydrolase activity;
Unigene1237_All	5820	31.01	79.07	1.350396899	1.70E-37	Up	2.53E-38	WP_095100382.1/0.0e+00/aminoglycoside/multidrug transporter subunit AcrD [Enterobacter sp. 10-1] >PAC11151.1 aminoglycoside/multidrug transporter subunit AcrD [Enterobacter sp. 10-1]	CP022997.1/0.0/CP022997.1 Klebsiella pneumoniae strain 721005, complete genome	sp|P24177|ACRD_ECOLI/0.0e+00/Probable aminoglycoside efflux pump OS=Escherichia coli (strain K12) GN=acrD PE=3 SV=3	sbv:N643_10995/0.0e+00/multidrug transporter; K18324 multidrug efflux pump	7294054/3.3e-72/[E] KOG0399 Glutamate synthase	Unigene1237_All/0/AcrB/AcrD/AcrF family	cellular_component:GO:0016021//integral component of membrane;GO:0005886//plasma membrane;molecular_function:GO:0005215//transporter activity;
Unigene1282_All	5409	23.1	58.18	1.332630445	2.24E-25	Up	3.84E-26	CQR83710.1/0.0e+00/putative ATPase, activator of (R)-hydroxyglutaryl-CoA dehydratase [Escherichia coli K-12]	CP022997.1/0.0/CP022997.1 Klebsiella pneumoniae strain 721005, complete genome	sp|P39385|YJIN_ECOLI/1.8e-189/Uncharacterized protein YjiN OS=Escherichia coli (strain K12) GN=yjiN PE=4 SV=1	kpk:A593_13895/9.0e-230/membrane protein	SPAC1348.05/2.2e-09/[R] KOG0255 Synaptic vesicle transporter SVOP and related transporters (major facilitator superfamily)	Unigene1282_All/1.1e-109/Protein of unknown function (DUF445)	cellular_component:GO:0016021//integral component of membrane;
Unigene1645_All	1591	2.64	6.59	1.319740536	0.156678611	*	0.0750038	CCI74581.1/1.4e-199/sbp [Klebsiella pneumoniae subsp. rhinoscleromatis SB3432] >EOZ33059.1 sulfate-binding protein [Klebsiella pneumoniae VAKPC280] >CDK92893.1 Sulfate-binding protein Sbp [Klebsiella pneumoniae IS33] >AHM76887.1 Sulfate-binding protein [Klebsiella pneumoniae 30684/NJST258_2] >AHM82512.1 Sulfate-binding protein [Klebsiella pneumoniae 30660/NJST258_1] >AJB30083.1 Sulfate-binding pr…	CP022997.1/0.0/CP022997.1 Klebsiella pneumoniae strain 721005, complete genome	sp|P0AG78|SUBI_ECOLI/9.3e-179/Sulfate-binding protein OS=Escherichia coli (strain K12) GN=sbp PE=1 SV=1	kpr:KPR_0349/2.2e-200/sbp; highly similar to sulfate-binding protein from Shigella flexneri (sp|P0AG79); K02048 sulfate transport system substrate-binding protein	NA	Unigene1645_All/3.8e-47/Bacterial extracellular solute-binding protein	molecular_function:GO:1901681//sulfur compound binding;GO:0015419//ATPase-coupled sulfate transmembrane transporter activity;
Unigene601_All	4525	3.34	8.29	1.311523999	0.001137713	*	0.000366582	WP_048671813.1/0.0e+00/carbamoyl-phosphate synthase large subunit [Klebsiella pneumoniae]	CP022997.1/0.0/CP022997.1 Klebsiella pneumoniae strain 721005, complete genome	sp|P14846|CARB_SALTY/0.0e+00/Carbamoyl-phosphate synthase large chain OS=Salmonella typhimurium (strain LT2 / SGSC1412 / ATCC 700720) GN=carB PE=3 SV=4	ear:CCG31790/0.0e+00/Carbamoyl-phosphate synthase large chain (EC 6.3.5.5); K01955 carbamoyl-phosphate synthase large subunit [EC:6.3.5.5]	YJL130c/9.1e-227/[R] KOG0370 Multifunctional pyrimidine synthesis protein CAD (includes carbamoyl-phophate synthetase, aspartate transcarbamylase, and glutamine amidotransferase)	Unigene601_All/1.7e-118/Carbamoyl-phosphate synthase L chain, ATP binding domain	NA
Unigene34_All	6000	54.04	133.91	1.309164121	1.02E-61	Up	1.23E-62	EJK89138.1/0.0e+00/dihydroxyacetone kinase subunit M [Klebsiella pneumoniae subsp. pneumoniae DSM 30104]	CP022997.1/0.0/CP022997.1 Klebsiella pneumoniae strain 721005, complete genome	sp|P45510|DHAK_CITFR/1.1e-261/Dihydroxyacetone kinase OS=Citrobacter freundii GN=dhaK PE=1 SV=3	kpe:KPK_0615/1.1e-297/dihydroxyacetone kinase; K00863 triose/dihydroxyacetone kinase / FAD-AMP lyase (cyclizing) [EC:2.7.1.28 2.7.1.29 4.6.1.15]	At3g17770/1.0e-92/[G] KOG2426 Dihydroxyacetone kinase/glycerone kinase	Unigene34_All/4e-97/Dak1 domain	biological_process:GO:0006071//glycerol metabolic process;molecular_function:GO:0005524//ATP binding;GO:0004371//glycerone kinase activity;
Unigene245_All	1009	3.5	8.61	1.298658316	0.235988524	*	0.124376	WP_047719003.1/1.6e-90/L-fucose:H+ symporter permease [Klebsiella pneumoniae] >AKL31736.1 fucose permease [Klebsiella pneumoniae] >ALR27798.1 fucose permease [Klebsiella pneumoniae]	CP022997.1/0.0/CP022997.1 Klebsiella pneumoniae strain 721005, complete genome	sp|P11551|FUCP_ECOLI/4.3e-36/L-fucose-proton symporter OS=Escherichia coli (strain K12) GN=fucP PE=1 SV=3	kpne:KU54_013055/2.4e-91/fucose permease; K02429 MFS transporter, FHS family, L-fucose permease	CE03147/1.7e-16/[G] KOG2855 Ribokinase	Unigene245_All/1.3e-09/Major Facilitator Superfamily	cellular_component:GO:0016021//integral component of membrane;molecular_function:GO:0015150//fucose transmembrane transporter activity;
Unigene1370_All	2059	1.6	3.92	1.292781749	0.235731176	*	0.124376	WP_013099375.1/0.0e+00/MULTISPECIES: translational GTPase TypA [Proteobacteria] >YP_003615581.1 GTP-binding protein [Enterobacter cloacae subsp. cloacae ATCC 13047] >ADF64632.1 GTP-binding protein [Enterobacter cloacae subsp. cloacae ATCC 13047] >KGB13114.1 GTP-binding protein TypA/BipA [Enterobacter cloacae] >CUI82295.1 Tyrosine phosphorylated protein A [Achromobacter sp. ATCC13047] >KTH92237.1 …	CP022997.1/0.0/CP022997.1 Klebsiella pneumoniae strain 721005, complete genome	sp|P0A3B4|TYPA_SHIFL/0.0e+00/GTP-binding protein TypA/BipA OS=Shigella flexneri GN=typA PE=3 SV=1	eclg:EC036_44120/0.0e+00/GTP-binding protein TypA; K06207 GTP-binding protein	At5g13650/2.0e-165/[J] KOG0462 Elongation factor-type GTP-binding protein	Unigene1370_All/3.2e-39/Elongation factor Tu GTP binding domain	molecular_function:GO:0005525//GTP binding;GO:0003924//GTPase activity;
Unigene238_All	4787	1.99	4.87	1.291153342	0.015429241	*	0.00580594	EJK89831.1/9.2e-266/putative dehydratase [Klebsiella pneumoniae subsp. pneumoniae DSM 30104]	CP022997.1/0.0/CP022997.1 Klebsiella pneumoniae strain 721005, complete genome	sp|A6TBU8|RHMD_KLEP7/7.2e-243/L-rhamnonate dehydratase OS=Klebsiella pneumoniae subsp. pneumoniae (strain ATCC 700721 / MGH 78578) GN=rhmD PE=3 SV=1	kps:KPNJ2_01665/9.4e-247/Transporter, MFS superfamily protein	SPBC1683.12/1.6e-27/[G] KOG2533 Permease of the major facilitator superfamily	Unigene238_All/2.7e-38/Enolase C-terminal domain-like	NA
Unigene669_All	2454	1.33	3.25	1.289013472	0.235474388	*	0.124376	WP_004146794.1/3.6e-290/MULTISPECIES: methylmalonate-semialdehyde dehydrogenase (CoA acylating) [Enterobacterales] >YP_005224823.1 putative aldehyde dehydrogenase [Klebsiella pneumoniae subsp. pneumoniae HS11286] >ABR80021.1 putative aldehyde dehydrogenase [Klebsiella pneumoniae subsp. pneumoniae MGH 78578] >ACI10949.1 methylmalonate-semialdehyde dehydrogenase (acylating) [Klebsiella pneumoniae 3…
7682.1 methylmalonate-semialdehyde dehydrogenase (acylating) [Klebsiella pneumoniae] >KLZ63748.1 methylmalonate-semialdehyde dehydrogenase (acylating) [Klebsiella pneumoniae] >KLZ66418.1 methylmalonate-semialdehyde dehydrogenase (acylating) [Klebsiella pneumoniae] >KLZ73298.1 methylmalonate-semialdehyde dehydrogenase (acylating) [Klebsiella pneumoniae] >KLZ78406.1 methylmalonate-semialdehyde dehy…
nate-semialdehyde dehydrogenase (acylating) [Klebsiella pneumoniae] >OCU47862.1 methylmalonate-semialdehyde dehydrogenase (acylating) [Klebsiella pneumoniae] >OCU57378.1 methylmalonate-semialdehyde dehydrogenase (acylating) [Klebsiella pneumoniae] >OCU62310.1 methylmalonate-semialdehyde dehydrogenase (acylating) [Klebsiella pneumoniae] >OCU67346.1 methylmalonate-semialdehyde dehydrogenase (acylat…
1 methylmalonate-semialdehyde dehydrogenase (CoA acylating) [Klebsiella pneumoniae] >OSV49492.1 methylmalonate-semialdehyde dehydrogenase (CoA acylating) [Klebsiella pneumoniae] >OSV61237.1 methylmalonate-semialdehyde dehydrogenase (CoA acylating) [Klebsiella pneumoniae] >OSV64902.1 methylmalonate-semialdehyde dehydrogenase (CoA acylating) [Klebsiella pneumoniae] >OSV67734.1 methylmalonate-semial…
ehyde dehydrogenase (CoA acylating) [Klebsiella pneumoniae] >OXP42189.1 methylmalonate-semialdehyde dehydrogenase (CoA acylating) [Klebsiella pneumoniae] >OXP42579.1 methylmalonate-semialdehyde dehydrogenase (CoA acylating) [Klebsiella pneumoniae] >OXP50400.1 methylmalonate-semialdehyde dehydrogenase (CoA acylating) [Klebsiella pneumoniae] >OXP53367.1 methylmalonate-semialdehyde dehydrogenase (Co…	CP022997.1/0.0/CP022997.1 Klebsiella pneumoniae strain 721005, complete genome	sp|Q9KAH5|IOLA_BACHD/7.0e-141/Malonate-semialdehyde dehydrogenase OS=Bacillus halodurans (strain ATCC BAA-125 / DSM 18197 / FERM 7344 / JCM 9153 / C-125) GN=iolA PE=3 SV=1	koe:A225_0548/3.5e-274/Methylmalonate-semialdehyde dehydrogenase; K00140 malonate-semialdehyde dehydrogenase (acetylating) / methylmalonate-semialdehyde dehydrogenase [EC:1.2.1.18 1.2.1.27]	At2g14170/5.2e-128/[EG] KOG2449 Methylmalonate semialdehyde dehydrogenase	Unigene669_All/4.3e-137/Aldehyde dehydrogenase family	molecular_function:GO:0018478//malonate-semialdehyde dehydrogenase (acetylating) activity;GO:0004491//methylmalonate-semialdehyde dehydrogenase (acylating) activity;
CL30.Contig2_All	10281	8.97	21.9	1.28775098	1.21E-17	Up	2.39E-18	AHM80601.1/1.2e-243/TolA protein [Klebsiella pneumoniae 30684/NJST258_2] >AHM86240.1 TolA protein [Klebsiella pneumoniae 30660/NJST258_1]	CP022997.1/0.0/CP022997.1 Klebsiella pneumoniae strain 721005, complete genome	sp|Q09049|CYDA_AZOVI/1.2e-218/Cytochrome bd ubiquinol oxidase subunit 1 OS=Azotobacter vinelandii GN=cydA PE=1 SV=1	kpa:KPNJ1_03834/1.9e-244/TolA protein; K03646 colicin import membrane protein	SPAC17C9.03/6.6e-23/[J] KOG0401 Translation initiation factor 4F, ribosome/mRNA-bridging subunit (eIF-4G)	CL30.Contig2_All/1.3e-172/Cytochrome bd terminal oxidase subunit I	NA
Unigene109_All	1001	216.64	528.46	1.286494632	2.30E-35	Up	3.51E-36	WP_004141101.1/3.2e-88/MULTISPECIES: ferritin [Enterobacterales] >YP_005227726.1 ferritin [Klebsiella pneumoniae subsp. pneumoniae HS11286] >ABR77828.1 cytoplasmic ferritin (an iron storage protein) [Klebsiella pneumoniae subsp. pneumoniae MGH 78578] >BAH64133.1 ferritin [Klebsiella pneumoniae subsp. pneumoniae NTUH-K2044] >EEW40329.1 ferritin-like protein [Klebsiella pneumoniae subsp. rhinoscler…
pneumoniae] >SAR37871.1 Ferritin-like protein 2 [Klebsiella pneumoniae] >SAT00491.1 Ferritin-like protein 2 [Klebsiella pneumoniae] >SBF49082.1 Ferritin-like protein 2 [Klebsiella pneumoniae] >SBF73230.1 Ferritin-like protein 2 [Klebsiella pneumoniae] >SBF77792.1 Ferritin-like protein 2 [Klebsiella pneumoniae] >SAR14529.1 Ferritin-like protein 2 [Klebsiella pneumoniae] >SAS64610.1 Ferritin-like p…
Klebsiella pneumoniae] >OZK09718.1 ferritin [Klebsiella pneumoniae] >OZK14435.1 ferritin [Klebsiella pneumoniae] >OZK20391.1 ferritin [Klebsiella pneumoniae] >OZK25327.1 ferritin [Klebsiella pneumoniae] >OZK31080.1 ferritin [Klebsiella pneumoniae] >OZK36772.1 ferritin [Klebsiella pneumoniae] >OZK41961.1 ferritin [Klebsiella pneumoniae] >OZK48545.1 ferritin [Klebsiella pneumoniae] >OZK53302.1 ferr…	CP022997.1/0.0/CP022997.1 Klebsiella pneumoniae strain 721005, complete genome	sp|P0A9A0|FTNA_ECO57/1.6e-83/Bacterial non-heme ferritin OS=Escherichia coli O157:H7 GN=ftnA PE=3 SV=1	kpn:KPN_02402/4.9e-89/ftn; cytoplasmic ferritin (an iron storage protein); K02217 ferritin [EC:1.16.3.2]	NA	Unigene109_All/3e-35/Ferritin-like domain	biological_process:GO:0006879//cellular iron ion homeostasis;GO:0006826//iron ion transport;cellular_component:GO:0005737//cytoplasm;molecular_function:GO:0008199//ferric iron binding;GO:0016491//oxidoreductase activity;
Unigene613_All	2699	386.75	943.35	1.286391845	1.09E-182	Up	6.71E-184	WP_004147851.1/0.0e+00/MULTISPECIES: Lon protease [Enterobacteriaceae] >ABR76420.1 putative ATP-dependent protease [Klebsiella pneumoniae subsp. pneumoniae MGH 78578] >EGF61152.1 hypothetical protein HMPREF9538_04430 [Klebsiella sp. MS 92-3] >EHL93005.1 hypothetical protein HMPREF1024_01855 [Klebsiella sp. 4_1_44FAA] >EJK92030.1 hypothetical protein UUU_13710 [Klebsiella pneumoniae subsp. pneumon…
>OWB05359.1 Lon protease [Klebsiella pneumoniae] >OWB10303.1 Lon protease [Klebsiella pneumoniae] >OWB19683.1 Lon protease [Klebsiella pneumoniae] >ARZ93615.1 Lon protease [Klebsiella pneumoniae] >ASA11859.1 Lon protease [Klebsiella pneumoniae] >OWG10854.1 Lon protease [Klebsiella pneumoniae] >OWG20494.1 lon-like ATP-dependent protease [Klebsiella pneumoniae BIDMC 35] >ASC30141.1 Lon protease [Kl…	CP022997.1/0.0/CP022997.1 Klebsiella pneumoniae strain 721005, complete genome	sp|A6T748|FABA_KLEP7/3.1e-97/3-hydroxydecanoyl-[acyl-carrier-protein] dehydratase OS=Klebsiella pneumoniae subsp. pneumoniae (strain ATCC 700721 / MGH 78578) GN=fabA PE=3 SV=1	kqu:AVR78_13710/0.0e+00/Lon protease; K04770 Lon-like ATP-dependent protease [EC:3.4.21.-]	CE23016/7.3e-06/[O] KOG2004 Mitochondrial ATP-dependent protease PIM1/LON	Unigene613_All/4.7e-23/AAA domain	biological_process:GO:0030163//protein catabolic process;molecular_function:GO:0004252//serine-type endopeptidase activity;GO:0005524//ATP binding;GO:0008233//peptidase activity;GO:0004176//ATP-dependent peptidase activity;
CL9.Contig6_All	2059	0.98	2.38	1.280107919	0.402029877	*	0.24404	WP_086616194.1/1.1e-45/hypothetical protein [Klebsiella pneumoniae]	CP022997.1/0.0/CP022997.1 Klebsiella pneumoniae strain 721005, complete genome	sp|B7N6S6|CSRA_ECOLU/8.2e-26/Carbon storage regulator OS=Escherichia coli O17:K52:H18 (strain UMN026 / ExPEC) GN=csrA PE=3 SV=1	kom:HR38_26625/3.9e-24/carbon storage regulator; K03563 carbon storage regulator	NA	NA	NA
Unigene621_All	2830	35.14	85.02	1.274688068	5.68E-18	Up	1.11E-18	WP_040189377.1/3.2e-234/molybdopterin molybdotransferase [Klebsiella pneumoniae] >KRR34248.1 molybdopterin biosynthesis protein MoeA [Klebsiella pneumoniae]	CP022997.1/0.0/CP022997.1 Klebsiella pneumoniae strain 721005, complete genome	sp|P12281|MOEA_ECOLI/1.0e-188/Molybdopterin molybdenumtransferase OS=Escherichia coli (strain K12) GN=moeA PE=1 SV=1	ron:TE10_10020/8.3e-211/molybdopterin biosynthesis protein MoeA; K03750 molybdopterin molybdotransferase [EC:2.10.1.1]	7297432/5.8e-54/[H] KOG2017 Molybdopterin synthase sulfurylase	Unigene621_All/1.5e-38/MoeA N-terminal region (domain I and II)	biological_process:GO:0006777//Mo-molybdopterin cofactor biosynthetic process;GO:0032324//molybdopterin cofactor biosynthetic process;molecular_function:GO:0016740//transferase activity;GO:0061599//molybdopterin molybdotransferase activity;
CL2.Contig5_All	1755	0.97	2.32	1.258068153	0.54384795	*	0.37237	AJC02285.1/1.5e-178/Mobile element protein [Klebsiella pneumoniae subsp. pneumoniae 1158] >AJC02411.1 Mobile element protein [Klebsiella pneumoniae subsp. pneumoniae 1158] >AJC04122.1 Mobile element protein [Klebsiella pneumoniae subsp. pneumoniae 1158] >AJC04619.1 Mobile element protein [Klebsiella pneumoniae subsp. pneumoniae 1158] >AJC05768.1 Mobile element protein [Klebsiella pneumoniae subsp…	CP002910.1/0.0/CP002910.1 Klebsiella pneumoniae KCTC 2242, complete genome	sp|O05086|Y1721_HAEIN/9.6e-60/Uncharacterized transposase-like protein HI_1721 OS=Haemophilus influenzae (strain ATCC 51907 / DSM 11121 / KW20 / Rd) GN=HI_1721 PE=3 SV=1	kpa:KPNJ1_01905/2.2e-169/Transposase; K07497 putative transposase	NA	CL2.Contig5_All/2.5e-26/Integrase core domain	NA
Unigene1709_All	4025	185.62	443.19	1.255573164	9.02E-126	Up	7.06E-127	WP_069970358.1/8.6e-225/cysteine desulfurase CsdA [Klebsiella pneumoniae] >OEJ70751.1 cysteine sulfinate desulfinase [Klebsiella pneumoniae]	CP022882.1/0.0/CP022882.1 Klebsiella pneumoniae strain 911021, complete genome	sp|P0A936|MLTA_ECO57/5.8e-201/Membrane-bound lytic murein transglycosylase A OS=Escherichia coli O157:H7 GN=mltA PE=3 SV=1	kok:KONIH1_23735/6.5e-201/cysteine sulfinate desulfinase; K01766 cysteine sulfinate desulfinase [EC:4.4.1.-]	At1g08490/4.6e-65/[E] KOG1549 Cysteine desulfurase NFS1	Unigene1709_All/2.5e-135/Aminotransferase class-V	biological_process:GO:0016226//iron-sulfur cluster assembly;molecular_function:GO:0031071//cysteine desulfurase activity;
Unigene672_All	762	3.65	8.71	1.254776255	0.354025232	*	0.21103	CED73742.1/2.3e-142/conserved exported hypothetical protein [Klebsiella pneumoniae]	CP022997.1/0.0/CP022997.1 Klebsiella pneumoniae strain 721005, complete genome	sp|B7UJD7|ECPE_ECO27/7.1e-76/Probable fimbrial chaperone EcpE OS=Escherichia coli O127:H6 (strain E2348/69 / EPEC) GN=ecpE PE=2 SV=1	kpr:KPR_4431/6.3e-81/yagV; highly similar to uncharacterized protein YagV from Escherichia coli strain K12 (sp|P77263); K21968 Mat/Ecp fimbriae periplasmic chaperone	NA	Unigene672_All/0.029/Pili and flagellar-assembly chaperone, PapD N-terminal domain	NA
Unigene1242_All	3058	48.48	114.78	1.243409676	6.24E-25	Up	1.08E-25	WP_004200136.1/5.5e-256/multidrug transporter MdtK [Klebsiella pneumoniae] >YP_005227282.1 multidrug efflux protein [Klebsiella pneumoniae subsp. pneumoniae HS11286] >AEW61680.1 multidrug efflux protein [Klebsiella pneumoniae subsp. pneumoniae HS11286] >EMR21716.1 multidrug efflux protein [Klebsiella pneumoniae ATCC BAA-2146] >AGT23988.1 multidrug efflux protein [Klebsiella pneumoniae JM45] >CDK9…	CP022997.1/0.0/CP022997.1 Klebsiella pneumoniae strain 721005, complete genome	sp|A4W9T2|MDTK_ENT38/1.4e-231/Multidrug resistance protein MdtK OS=Enterobacter sp. (strain 638) GN=mdtK PE=3 SV=1	ear:CCG30341/9.5e-245/Multi antimicrobial extrusion protein (Na(+)/drug antiporter), MATE family of MDR efflux pumps; K03327 multidrug resistance protein, MATE family	At5g06300/5.0e-43/[RE] TWOG0190 Predicted lysine decarboxylase	Unigene1242_All/2.7e-71/MatE	biological_process:GO:0006814//sodium ion transport;cellular_component:GO:0016021//integral component of membrane;GO:0005886//plasma membrane;molecular_function:GO:0015238//drug transmembrane transporter activity;GO:0015297//antiporter activity;
Unigene724_All	11621	367.04	864.18	1.235394546	0	Up	0	WP_073557681.1/0.0e+00/MCE family protein [Klebsiella pneumoniae] >APM43253.1 MCE family protein [Klebsiella pneumoniae] >OMI97234.1 MCE family protein [Klebsiella pneumoniae]	CP022997.1/0.0/CP022997.1 Klebsiella pneumoniae strain 721005, complete genome	sp|P76272|YEBT_ECOLI/0.0e+00/Uncharacterized protein YebT OS=Escherichia coli (strain K12) GN=yebT PE=3 SV=2	ror:RORB6_03020/0.0e+00/mce-like protein	Hs20556018/2.0e-39/[A] KOG1122 tRNA and rRNA cytosine-C5-methylase (nucleolar protein NOL1/NOP2)	Unigene724_All/1.4e-69/MlaD protein	NA
Unigene1139_All	2830	498.86	1170.7	1.230664523	3.76E-222	Up	1.99E-223	NA	CP022997.1/0.0/CP022997.1 Klebsiella pneumoniae strain 721005, complete genome	sp|P25553|ALDA_ECOLI/4.3e-243/Lactaldehyde dehydrogenase OS=Escherichia coli (strain K12) GN=aldA PE=1 SV=2	koc:AB185_21735/1.1e-255/aldehyde dehydrogenase; K07248 lactaldehyde dehydrogenase / glycolaldehyde dehydrogenase [EC:1.2.1.22 1.2.1.21]	At1g79440/1.6e-88/[C] KOG2451 Aldehyde dehydrogenase	Unigene1139_All/1.4e-164/Aldehyde dehydrogenase family	NA
Unigene963_All	1513	197.31	460.91	1.224020993	3.68E-45	Up	5.08E-46	WP_004200067.1/1.1e-156/transcriptional activator RhaS [Klebsiella pneumoniae] >YP_005227160.1 positive regulator for rhaBAD operon [Klebsiella pneumoniae subsp. pneumoniae HS11286] >AEW61558.1 positive regulator for rhaBAD operon [Klebsiella pneumoniae subsp. pneumoniae HS11286] >EMR21598.1 positive regulator for rhaBAD operon [Klebsiella pneumoniae ATCC BAA-2146] >EOY66230.1 putative HTH-type t…	CP022997.1/0.0/CP022997.1 Klebsiella pneumoniae strain 721005, complete genome	sp|P76121|YDDH_ECOLI/5.2e-86/Uncharacterized protein YddH OS=Escherichia coli (strain K12) GN=yddH PE=3 SV=2	kpj:N559_2401/1.7e-157/positive regulator for rhaBAD operon; K02855 AraC family transcriptional regulator, L-rhamnose operon regulatory protein RhaS	NA	Unigene963_All/3.6e-22/Helix-turn-helix domain	biological_process:GO:0006351//transcription, DNA-templated;cellular_component:GO:0005737//cytoplasm;molecular_function:GO:0043565//sequence-specific DNA binding;GO:0003700//DNA binding transcription factor activity;
CL10.Contig1_All	3125	283.61	659.04	1.216457629	1.10E-136	Up	8.32E-138	WP_071444103.1/0.0e+00/D-lactate dehydrogenase [Klebsiella pneumoniae]	CP022997.1/0.0/CP022997.1 Klebsiella pneumoniae strain 721005, complete genome	sp|P06149|DLD_ECOLI/3.2e-300/Quinone-dependent D-lactate dehydrogenase OS=Escherichia coli (strain K12) GN=dld PE=1 SV=3	ecos:EC958_2471/6.0e-303/D-lactate dehydrogenase; K03777 D-lactate dehydrogenase (quinone) [EC:1.1.5.12]	NA	CL10.Contig1_All/3.7e-149/D-lactate dehydrogenase, membrane binding	biological_process:GO:0055085//transmembrane transport;GO:0006089//lactate metabolic process;cellular_component:GO:0005887//integral component of plasma membrane;molecular_function:GO:0004457//lactate dehydrogenase activity;GO:0050660//flavin adenine dinucleotide binding;GO:0051287//NAD binding;
Unigene1099_All	6128	342.14	791.23	1.209510347	0	Up	0	NA	CP022997.1/0.0/CP022997.1 Klebsiella pneumoniae strain 721005, complete genome	sp|C0Q5T3|SYY_SALPC/9.6e-240/Tyrosine--tRNA ligase OS=Salmonella paratyphi C (strain RKS4594) GN=tyrS PE=3 SV=1	eec:EcWSU1_01918/7.3e-252/tyrS; Tyrosyl-tRNA synthetase; K01866 tyrosyl-tRNA synthetase [EC:6.1.1.1]	At3g02660/1.0e-87/[J] KOG2623 Tyrosyl-tRNA synthetase	Unigene1099_All/1.6e-92/tRNA synthetases class I (W and Y)	NA
Unigene118_All	2117	12.42	28.71	1.208888157	9.30E-05	Up	2.72E-05	WP_002913807.1/1.1e-274/MULTISPECIES: beta-barrel assembly-enhancing protease [Enterobacterales] >YP_005228189.1 hypothetical protein KPHS_38890 [Klebsiella pneumoniae subsp. pneumoniae HS11286] >ABR78226.1 hypothetical protein KPN_02816 [Klebsiella pneumoniae subsp. pneumoniae MGH 78578] >BAH64612.1 hypothetical protein KP1_4068 [Klebsiella pneumoniae subsp. pneumoniae NTUH-K2044] >EEW41678.1 te…
siella pneumoniae] >KMF38801.1 TPR repeat-containing protein YfgC [Klebsiella pneumoniae] >KMF44759.1 TPR repeat-containing protein YfgC [Klebsiella pneumoniae] >KMF47954.1 TPR repeat-containing protein YfgC [Klebsiella pneumoniae] >KMF55572.1 TPR repeat-containing protein YfgC [Klebsiella pneumoniae] >KMF59625.1 TPR repeat-containing protein YfgC [Klebsiella pneumoniae] >KMF68241.1 TPR repeat-co…
hypothetical protein BAY47_07630 [Klebsiella pneumoniae] >ODO83179.1 hypothetical protein BAY53_14770 [Klebsiella pneumoniae] >ODO91196.1 hypothetical protein BAY57_15600 [Klebsiella pneumoniae] >ODO99970.1 hypothetical protein BAY46_13710 [Klebsiella pneumoniae] >ODP05024.1 hypothetical protein BAY54_03980 [Klebsiella pneumoniae] >ODP14291.1 hypothetical protein BAY55_03880 [Klebsiella pneumonia…
Klebsiella pneumoniae] >OSY20992.1 hypothetical protein B7R62_18625 [Klebsiella pneumoniae] >OSY28516.1 hypothetical protein B6V83_06440 [Klebsiella pneumoniae] >OSZ03674.1 hypothetical protein BVZ22_08695 [Klebsiella pneumoniae] >OSZ05225.1 hypothetical protein BVZ21_05615 [Klebsiella pneumoniae] >OSZ20788.1 hypothetical protein BVZ24_00545 [Klebsiella pneumoniae] >OSZ29750.1 hypothetical protei…
n CI659_14760 [Klebsiella pneumoniae subsp. pneumoniae] >OYK15484.1 hypothetical protein CI661_04565 [Klebsiella pneumoniae subsp. pneumoniae] >OYL55657.1 hypothetical protein CI762_01080 [Klebsiella pneumoniae subsp. pneumoniae] >OYL67739.1 hypothetical protein CI760_09020 [Klebsiella pneumoniae subsp. pneumoniae] >OYL75904.1 hypothetical protein CI763_25300 [Klebsiella pneumoniae subsp. pneumon…	CP022997.1/0.0/CP022997.1 Klebsiella pneumoniae strain 721005, complete genome	sp|Q8XAD2|BEPA_ECO57/9.6e-240/Beta-barrel assembly-enhancing protease OS=Escherichia coli O157:H7 GN=bepA PE=3 SV=1	lef:LJPFL01_3030/1.3e-240/Exported zinc metalloprotease YfgC precursor	At5g51740/3.2e-09/[O] KOG2661 Peptidase family M48	Unigene118_All/6.9e-27/Peptidase family M48	biological_process:GO:0061077//chaperone-mediated protein folding;cellular_component:GO:0016020//membrane;GO:0042597//periplasmic space;molecular_function:GO:0004553//hydrolase activity, hydrolyzing O-glycosyl compounds;GO:0004222//metalloendopeptidase activity;GO:0008270//zinc ion binding;
Unigene599_All	1757	40.28	92.97	1.206701572	3.30E-11	Up	7.49E-12	WP_002916185.1/4.8e-180/MULTISPECIES: nickel transporter [Klebsiella] >YP_005228651.1 hypothetical protein KPHS_43510 [Klebsiella pneumoniae subsp. pneumoniae HS11286] >AEW63049.1 hypothetical protein KPHS_43510 [Klebsiella pneumoniae subsp. pneumoniae HS11286] >EJJ39971.1 hypothetical protein KPNIH4_17501 [Klebsiella pneumoniae subsp. pneumoniae KPNIH4] >EJJ43579.1 hypothetical protein KPNIH2_07…
[Klebsiella pneumoniae] >SBN25529.1 nickel transporter [Klebsiella pneumoniae] >ANK43550.1 nickel transporter [Klebsiella pneumoniae] >OBE76417.1 nickel transporter [Klebsiella pneumoniae] >OBE81279.1 nickel transporter [Klebsiella pneumoniae] >OBE86016.1 nickel transporter [Klebsiella pneumoniae] >ANK29309.1 nickel transporter [Klebsiella pneumoniae] >OBY17784.1 nickel transporter [Klebsiella pn…
bsiella pneumoniae] >OZM04344.1 nickel transporter [Klebsiella pneumoniae] >OZM10360.1 nickel transporter [Klebsiella pneumoniae] >OZM15400.1 nickel transporter [Klebsiella pneumoniae] >OZM26641.1 nickel transporter [Klebsiella pneumoniae] >OZM32185.1 nickel transporter [Klebsiella pneumoniae] >OZM36806.1 nickel transporter [Klebsiella pneumoniae] >OZM43093.1 nickel transporter [Klebsiella pneumo…	CP022997.1/0.0/CP022997.1 Klebsiella pneumoniae strain 721005, complete genome	sp|P42195|PECS_DICD3/2.0e-28/HTH-type transcriptional regulator PecS OS=Dickeya dadantii (strain 3937) GN=pecS PE=4 SV=2	kpy:KPNIH31_21150/7.3e-181/nickel transporter	NA	Unigene599_All/8.8e-27/High-affinity nickel-transport protein	cellular_component:GO:0016021//integral component of membrane;GO:0005886//plasma membrane;molecular_function:GO:0046872//metal ion binding;GO:0015099//nickel cation transmembrane transporter activity;
Unigene398_All	2929	7.99	18.42	1.205005653	0.000233933	Up	7.05E-05	WP_002887871.1/3.1e-272/MULTISPECIES: sodium:alanine symporter family protein [Enterobacterales] >YP_005225017.1 inner membrane transport protein [Klebsiella pneumoniae subsp. pneumoniae HS11286] >BAH61661.1 inner membrane transport protein [Klebsiella pneumoniae subsp. pneumoniae NTUH-K2044] >EEW38904.1 amino acid carrier protein [Klebsiella pneumoniae subsp. rhinoscleromatis ATCC 13884] >AEW594…
KME45366.1 AGCS family alanine or glycine:cation symporter [Klebsiella pneumoniae] >KME46042.1 AGCS family alanine or glycine:cation symporter [Klebsiella pneumoniae] >KME50794.1 AGCS family alanine or glycine:cation symporter [Klebsiella pneumoniae] >KME54846.1 AGCS family alanine or glycine:cation symporter [Klebsiella pneumoniae] >KME56443.1 AGCS family alanine or glycine:cation symporter [Kle…
>OIV56722.1 sodium:alanine symporter family protein [Klebsiella pneumoniae] >OIV60287.1 sodium:alanine symporter family protein [Klebsiella pneumoniae] >OIV68718.1 sodium:alanine symporter family protein [Klebsiella pneumoniae] >OIV79129.1 sodium:alanine symporter family protein [Klebsiella pneumoniae] >OIV84461.1 sodium:alanine symporter family protein [Klebsiella pneumoniae] >OIV88389.1 sodium:…
tein [Klebsiella pneumoniae] >OVG89487.1 sodium:alanine symporter family protein [Klebsiella pneumoniae] >OVG98501.1 sodium:alanine symporter family protein [Klebsiella pneumoniae] >OVH02629.1 sodium:alanine symporter family protein [Klebsiella pneumoniae] >OVH08542.1 sodium:alanine symporter family protein [Klebsiella pneumoniae] >OVH11394.1 sodium:alanine symporter family protein [Klebsiella pn…
>OZR48795.1 sodium:alanine symporter family protein [Klebsiella pneumoniae] >OZR55907.1 sodium:alanine symporter family protein [Klebsiella pneumoniae] >OZR61754.1 sodium:alanine symporter family protein [Klebsiella pneumoniae] >OZR67542.1 sodium:alanine symporter family protein [Klebsiella pneumoniae] >OZR72905.1 sodium:alanine symporter family protein [Klebsiella pneumoniae] >OZR76602.1 sodium:…	CP022997.1/0.0/CP022997.1 Klebsiella pneumoniae strain 721005, complete genome	sp|P30143|YAAJ_ECOLI/1.8e-199/Uncharacterized transporter YaaJ OS=Escherichia coli (strain K12) GN=yaaJ PE=3 SV=1	kqv:B8P98_23770/6.5e-267/sodium:alanine symporter family protein; K03310 alanine or glycine:cation symporter, AGCS family	NA	Unigene398_All/1.5e-141/Sodium:alanine symporter family	cellular_component:GO:0016021//integral component of membrane;GO:0005886//plasma membrane;molecular_function:GO:0015655//alanine:sodium symporter activity;
Unigene753_All	5426	228.34	524.94	1.200968925	1.86E-188	Up	1.11E-189	WP_023342612.1/0.0e+00/biosynthetic arginine decarboxylase [Klebsiella pneumoniae] >ESN56024.1 biosynthetic arginine decarboxylase [Klebsiella pneumoniae MGH 18] >KDH35426.1 biosynthetic arginine decarboxylase [Klebsiella pneumoniae BIDMC 69] >KDH52031.1 biosynthetic arginine decarboxylase [Klebsiella pneumoniae BWH 48] >KDL35097.1 biosynthetic arginine decarboxylase [Klebsiella pneumoniae MGH 60…	CP022997.1/0.0/CP022997.1 Klebsiella pneumoniae strain 721005, complete genome	sp|Q83Q93|SPEA_SHIFL/0.0e+00/Biosynthetic arginine decarboxylase OS=Shigella flexneri GN=speA PE=3 SV=2	ebf:D782_0761/0.0e+00/arginine decarboxylase; K01585 arginine decarboxylase [EC:4.1.1.19]	Hs5174529/2.4e-117/[H] KOG1506 S-adenosylmethionine synthetase	Unigene753_All/8.5e-71/Pyridoxal-dependent decarboxylase, pyridoxal binding domain	biological_process:GO:0008295//spermidine biosynthetic process;GO:0009446//putrescine biosynthetic process;GO:0006527//arginine catabolic process;molecular_function:GO:0046872//metal ion binding;GO:0008792//arginine decarboxylase activity;
Unigene192_All	3670	208.35	473.85	1.185421338	7.77E-112	Up	6.53E-113	EEW39445.1/0.0e+00/hypothetical protein HMPREF0484_4509 [Klebsiella pneumoniae subsp. rhinoscleromatis ATCC 13884]	CP022997.1/0.0/CP022997.1 Klebsiella pneumoniae strain 721005, complete genome	sp|P77148|YDHS_ECOLI/4.5e-192/Uncharacterized protein YdhS OS=Escherichia coli (strain K12) GN=ydhS PE=4 SV=1	kqu:AVR78_17725/3.0e-293/FAD/NAD(P) binding domain-containing protein	SPBC23G7.10c/3.8e-66/[CR] KOG0134 NADH:flavin oxidoreductase/12-oxophytodienoate reductase	Unigene192_All/2.1e-28/FAD-NAD(P)-binding	NA
Unigene1162_All	460	4.65	10.44	1.166819091	0.542935453	*	0.37237	NA	CP022997.1/0.0/CP022997.1 Klebsiella pneumoniae strain 721005, complete genome	sp|P0ACG0|HNS_ECO57/3.1e-66/DNA-binding protein H-NS OS=Escherichia coli O157:H7 GN=hns PE=3 SV=2	lef:LJPFL01_2348/1.7e-68/DNA-binding protein H-NS; K03746 DNA-binding protein H-NS	NA	Unigene1162_All/2.8e-20/H-NS histone family	NA
Unigene1026_All	902	1.99	4.46	1.164275279	0.544305349	*	0.37237	EEW41122.1/1.5e-137/hypothetical protein HMPREF0484_2747 [Klebsiella pneumoniae subsp. rhinoscleromatis ATCC 13884] >EJJ42900.1 L-aspartate dehydrogenase [Klebsiella pneumoniae subsp. pneumoniae KPNIH4] >EJK06203.1 L-aspartate dehydrogenase [Klebsiella pneumoniae subsp. pneumoniae KPNIH17] >EJK25705.1 L-aspartate dehydrogenase [Klebsiella pneumoniae subsp. pneumoniae KPNIH19] >EJK40664.1 L-aspart…	CP022997.1/0.0/CP022997.1 Klebsiella pneumoniae strain 721005, complete genome	sp|A8GIW3|ASPD_SERP5/3.9e-97/Probable L-aspartate dehydrogenase OS=Serratia proteamaculans (strain 568) GN=nadX PE=3 SV=1	kpq:KPR0928_21565/8.7e-138/aspartate dehydrogenase; K06989 aspartate dehydrogenase [EC:1.4.1.21]	NA	Unigene1026_All/4e-30/Domain of unknown function DUF108	biological_process:GO:0006742//NADP catabolic process;GO:0009435//NAD biosynthetic process;molecular_function:GO:0050661//NADP binding;GO:0033735//aspartate dehydrogenase activity;GO:0051287//NAD binding;GO:0016639//oxidoreductase activity, acting on the CH-NH2 group of donors, NAD or NADP as acceptor;
CL6.Contig3_All	782	2.36	5.28	1.16175107	0.542026013	*	0.37237	BAH62228.1/1.1e-147/putative phenylalanine-specific permease [Klebsiella pneumoniae subsp. pneumoniae NTUH-K2044] >EGF63726.1 phenylalanine-specific permease [Klebsiella sp. MS 92-3] >EJK92077.1 phenylalanine-specific permease [Klebsiella pneumoniae subsp. pneumoniae DSM 30104] >ESA98422.1 phenylalanine-specific permease [Klebsiella pneumoniae 909957] >AHM80863.1 Phenylalanine-specific permease […	CP022997.1/0.0/CP022997.1 Klebsiella pneumoniae strain 721005, complete genome	sp|P24207|PHEP_ECOLI/1.1e-132/Phenylalanine-specific permease OS=Escherichia coli (strain K12) GN=pheP PE=1 SV=1	kps:KPNJ2_04083/1.6e-148/Phenylalanine-specific permease; K11732 phenylalanine-specific permease	YNL268w/9.4e-47/[E] KOG1286 Amino acid transporters	CL6.Contig3_All/9.9e-75/Amino acid permease	cellular_component:GO:0016021//integral component of membrane;molecular_function:GO:0015171//amino acid transmembrane transporter activity;
Unigene1119_All	758	2.45	5.48	1.161394144	0.542480352	*	0.37237	NA	CP022997.1/0.0/CP022997.1 Klebsiella pneumoniae strain 721005, complete genome	NA	kpg:KPNIH32_20920/2.6e-135/tail protein	NA	Unigene1119_All/0.0041/Baculovirus polyhedron envelope protein, PEP, C terminus	NA
Unigene996_All	3195	472.47	1055.88	1.160151251	2.58E-207	Up	1.41E-208	OVV00179.1/9.7e-280/cytosol nonspecific dipeptidase [Klebsiella quasipneumoniae subsp. quasipneumoniae]	CP022997.1/0.0/CP022997.1 Klebsiella pneumoniae strain 721005, complete genome	sp|P15288|PEPD_ECOLI/4.4e-260/Cytosol non-specific dipeptidase OS=Escherichia coli (strain K12) GN=pepD PE=1 SV=3	kpp:A79E_4041/4.0e-278/Aminoacyl-histidine dipeptidase (Peptidase D); K01270 dipeptidase D [EC:3.4.13.-]	7291986/1.8e-35/[L] KOG2093 Translesion DNA polymerase - REV1 deoxycytidyl transferase	Unigene996_All/4.9e-20/Peptidase family M20/M25/M40	NA
Unigene1333_All	3689	81.52	182.09	1.159425738	2.33E-42	Up	3.34E-43	BAH64004.1/3.0e-248/putative permease of the major facilitator superfamily [Klebsiella pneumoniae subsp. pneumoniae NTUH-K2044] >EJK90770.1 putative permease of the major facilitator superfamily [Klebsiella pneumoniae subsp. pneumoniae DSM 30104] >AFQ65269.1 metabolite/H symporter, major facilitator superfamily (MFS) [Klebsiella pneumoniae subsp. pneumoniae 1084] >CCN30343.1 citrate:proton sympor…	CP022997.1/0.0/CP022997.1 Klebsiella pneumoniae strain 721005, complete genome	sp|P16482|CITH_KLEPN/3.3e-235/Citrate-proton symporter OS=Klebsiella pneumoniae GN=citH PE=3 SV=1	pant:PSNIH1_p00195/3.6e-222/citrate-proton symporter; K03288 MFS transporter, MHS family, citrate/tricarballylate:H+ symporter	At2g20780/5.3e-07/[R] KOG0254 Predicted transporter (major facilitator superfamily)	Unigene1333_All/7.8e-33/Sugar (and other) transporter	biological_process:GO:0055085//transmembrane transport;cellular_component:GO:0016021//integral component of membrane;molecular_function:GO:0005215//transporter activity;
Unigene1521_All	1975	1.67	3.73	1.159327528	0.320014	*	0.1819182	CQR83327.1/0.0e+00/molecular chaperone and ATPase component of HslUV protease [Escherichia coli K-12]	CP022997.1/0.0/CP022997.1 Klebsiella pneumoniae strain 721005, complete genome	sp|B5XZ37|HSLU_KLEP3/2.2e-246/ATP-dependent protease ATPase subunit HslU OS=Klebsiella pneumoniae (strain 342) GN=hslU PE=3 SV=1	esc:Entcl_4343/1.1e-238/heat shock protein HslVU, ATPase subunit HslU; K03667 ATP-dependent HslUV protease ATP-binding subunit HslU	At5g53350/1.3e-15/[O] KOG0745 Putative ATP-dependent Clp-type protease (AAA+ ATPase superfamily)	Unigene1521_All/5.1e-51/AAA domain (Cdc48 subfamily)	biological_process:GO:0043335//protein unfolding;cellular_component:GO:0009376//HslUV protease complex;molecular_function:GO:0070011//peptidase activity, acting on L-amino acid peptides;GO:0008233//peptidase activity;GO:0005524//ATP binding;GO:0016887//ATPase activity;
Unigene252_All	1744	1.91	4.26	1.157280792	0.319690426	*	0.1819182	EJJ59547.1/7.7e-138/putative membrane protein, transport [Klebsiella pneumoniae subsp. pneumoniae KPNIH7] >AHE42000.1 putative transmembrane protein [Klebsiella pneumoniae subsp. pneumoniae Kp13] >AHM76809.1 Transporter, drug/metabolite exporter family protein [Klebsiella pneumoniae 30684/NJST258_2] >AHM82435.1 Transporter, drug/metabolite exporter family protein [Klebsiella pneumoniae 30660/NJST…	CP022997.1/0.0/CP022997.1 Klebsiella pneumoniae strain 721005, complete genome	NA	koc:AB185_07455/1.1e-123/membrane protein	NA	Unigene252_All/4.2e-12/EamA-like transporter family	cellular_component:GO:0016021//integral component of membrane;
Unigene61_All	947	1.89	4.21	1.155433999	0.543391318	*	0.37237	SAS91861.1/5.6e-167/NADH dehydrogenase transcriptional regulator [Klebsiella pneumoniae] >SLR69432.1 NADH dehydrogenase transcriptional regulator [Klebsiella pneumoniae] >SLV70962.1 NADH dehydrogenase transcriptional regulator [Klebsiella pneumoniae] >SLT09424.1 NADH dehydrogenase transcriptional regulator [Klebsiella pneumoniae] >SLT02561.1 NADH dehydrogenase transcriptional regulator [Klebsiell…	CP022997.1/0.0/CP022997.1 Klebsiella pneumoniae strain 721005, complete genome	sp|P36771|LRHA_ECOLI/2.2e-34/Probable HTH-type transcriptional regulator LrhA OS=Escherichia coli (strain K12) GN=lrhA PE=4 SV=2	kpu:KP1_2854/4.7e-166/NADH dehydrogenase transcriptional regulator	NA	Unigene61_All/4.8e-23/LysR substrate binding domain	NA
Unigene956_All	2321	1.41	3.14	1.155069396	0.320338229	*	0.1819182	AHM82041.1/0.0e+00/ATP-dependent DNA helicase rep [Klebsiella pneumoniae 30684/NJST258_2] >AHM87710.1 ATP-dependent DNA helicase rep [Klebsiella pneumoniae 30660/NJST258_1]	CP022997.1/0.0/CP022997.1 Klebsiella pneumoniae strain 721005, complete genome	sp|Q9L6S1|REP_SALTY/0.0e+00/ATP-dependent DNA helicase Rep OS=Salmonella typhimurium (strain LT2 / SGSC1412 / ATCC 700720) GN=rep PE=3 SV=1	kok:KONIH1_00950/0.0e+00/ATP-dependent DNA helicase Rep; K03656 ATP-dependent DNA helicase Rep [EC:3.6.4.12]	SPAC4H3.05/9.5e-71/[L] KOG2108 3'-5' DNA helicase	Unigene956_All/2.2e-74/UvrD/REP helicase N-terminal domain	biological_process:GO:0006268//DNA unwinding involved in DNA replication;molecular_function:GO:0003697//single-stranded DNA binding;GO:0008408//3'-5' exonuclease activity;GO:0005524//ATP binding;GO:0004386//helicase activity;GO:0004003//ATP-dependent DNA helicase activity;
Unigene911_All	3114	1.55	3.45	1.154328146	0.190904717	*	0.0955622	WP_004199626.1/3.3e-288/MULTISPECIES: glycosyl hydrolase family 32 [Klebsiella] >YP_005225624.1 beta-fructofuranosidase, sucrose-6-phosphate hydrolase [Klebsiella pneumoniae subsp. pneumoniae HS11286] >AEW60022.1 beta-fructofuranosidase, sucrose-6-phosphate hydrolase [Klebsiella pneumoniae subsp. pneumoniae HS11286] >CCM89831.1 Sucrose-6-phosphate hydrolase [Klebsiella pneumoniae subsp. pneumonia…
pneumoniae] >OCU46094.1 glycosyl hydrolase family 32 [Klebsiella pneumoniae] >OCU58991.1 glycosyl hydrolase family 32 [Klebsiella pneumoniae] >OCU59844.1 glycosyl hydrolase family 32 [Klebsiella pneumoniae] >OCU65768.1 glycosyl hydrolase family 32 [Klebsiella pneumoniae] >OCU71966.1 glycosyl hydrolase family 32 [Klebsiella pneumoniae] >OCU79024.1 glycosyl hydrolase family 32 [Klebsiella pneumonia…
a pneumoniae subsp. pneumoniae] >OYM11557.1 glycosyl hydrolase family 32 [Klebsiella pneumoniae subsp. pneumoniae] >OYN84197.1 glycosyl hydrolase family 32 [Klebsiella pneumoniae] >AST75676.1 glycosyl hydrolase family 32 [Klebsiella pneumoniae subsp. pneumoniae] >OYQ22294.1 glycosyl hydrolase family 32 [Klebsiella pneumoniae] >OYQ56592.1 glycosyl hydrolase family 32 [Klebsiella pneumoniae subsp. …	CP022997.1/0.0/CP022997.1 Klebsiella pneumoniae strain 721005, complete genome	sp|P27217|SCRB_KLEPN/1.5e-289/Sucrose-6-phosphate hydrolase OS=Klebsiella pneumoniae GN=scrB PE=1 SV=3	kpj:N559_3834/6.5e-257/Sucrose-6-phosphate hydrolase; K01193 beta-fructofuranosidase [EC:3.2.1.26]	At1g62660/6.4e-22/[G] KOG0228 Beta-fructofuranosidase (invertase)	Unigene911_All/5.5e-97/Glycosyl hydrolases family 32 N-terminal domain	biological_process:GO:0005975//carbohydrate metabolic process;cellular_component:GO:0005737//cytoplasm;molecular_function:GO:0016787//hydrolase activity;GO:0004575//sucrose alpha-glucosidase activity;
Unigene1447_All	8617	101.77	226.35	1.153242964	1.46E-122	Up	1.15E-123	WP_065900388.1/1.3e-289/altronate dehydratase [Klebsiella pneumoniae] >OCV70958.1 altronate hydrolase [Klebsiella pneumoniae]	CP022997.1/0.0/CP022997.1 Klebsiella pneumoniae strain 721005, complete genome	sp|P42604|UXAA_ECOLI/1.3e-258/Altronate dehydratase OS=Escherichia coli (strain K12) GN=uxaA PE=1 SV=3	koc:AB185_10430/8.3e-270/altronate hydrolase; K01685 altronate hydrolase [EC:4.2.1.7]	7295964/1.7e-24/[GQ] KOG2741 Dimeric dihydrodiol dehydrogenase	Unigene1447_All/2.9e-155/D-galactarate dehydratase / Altronate hydrolase, C terminus	NA
Unigene1504_All	1777	0.94	2.09	1.15277028	0.544763519	*	0.37237	WP_060598440.1/0.0e+00/porphyrin biosynthesis protein [Klebsiella pneumoniae] >KSX52483.1 porphyrin biosynthesis protein [Klebsiella pneumoniae]	MF133442.1/0.0/MF133442.1 Klebsiella pneumoniae strain 11219 plasmid p11219-CTXM, complete sequence	sp|Q4L9P0|SRAP_STAHJ/1.8e-13/Serine-rich adhesin for platelets OS=Staphylococcus haemolyticus (strain JCSC1435) GN=sraP PE=3 SV=1	kpx:PMK1_b00073/0.0e+00/cobT; Aerobic cobaltochelatase subunit CobT	Hs16445033/2.8e-14/[S] KOG3854 SPRT-like metalloprotease	Unigene1504_All/1.4e-38/Cobalamin biosynthesis protein CobT	NA
Unigene1122_All	2409	56.52	125.17	1.147055456	7.37E-19	Up	1.42E-19	NA	CP022997.1/0.0/CP022997.1 Klebsiella pneumoniae strain 721005, complete genome	sp|B1LMJ5|SYE_ECOSM/4.6e-270/Glutamate--tRNA ligase OS=Escherichia coli (strain SMS-3-5 / SECEC) GN=gltX PE=3 SV=1	eum:ECUMN_2727/1.3e-268/gltX; glutamate--tRNA ligase; K01885 glutamyl-tRNA synthetase [EC:6.1.1.17]	At5g64050/4.1e-85/[J] KOG1149 Glutamyl-tRNA synthetase (mitochondrial)	Unigene1122_All/3.4e-121/tRNA synthetases class I (E and Q), catalytic domain	NA
Unigene1098_All	8270	39.54	85.16	1.106863079	3.90E-42	Up	5.61E-43	NA	CP022997.1/0.0/CP022997.1 Klebsiella pneumoniae strain 721005, complete genome	sp|P11454|ENTF_ECOLI/0.0e+00/Enterobactin synthase component F OS=Escherichia coli (strain K12) GN=entF PE=1 SV=3	eae:EAE_13615/0.0e+00/entF; enterobactin synthase subunit F; K02364 enterobactin synthetase component F [EC:6.3.2.14]	7300724/1.0e-58/[Q] KOG1178 Non-ribosomal peptide synthetase/alpha-aminoadipate reductase and related enzymes	Unigene1098_All/9e-98/AMP-binding enzyme	NA
Unigene1272_All	2855	25.2	53.97	1.098733954	1.48E-09	Up	3.53E-10	CDQ55401.1/2.3e-216/unnamed protein product [Klebsiella pneumoniae]	CP022997.1/0.0/CP022997.1 Klebsiella pneumoniae strain 721005, complete genome	sp|Q3Z2K0|PURT_SHISS/4.1e-185/Formate-dependent phosphoribosylglycinamide formyltransferase OS=Shigella sonnei (strain Ss046) GN=purT PE=3 SV=1	kom:HR38_22150/3.9e-200/phosphoribosylglycinamide formyltransferase; K08289 phosphoribosylglycinamide formyltransferase 2 [EC:2.1.2.2]	SPAC17G8.06c/8.5e-29/[E] KOG2448 Dihydroxy-acid dehydratase	Unigene1272_All/2.5e-56/ATP-grasp domain	NA
Unigene973_All	2200	1.86	3.98	1.097465809	0.283909904	*	0.1568202	WP_002885173.1/9.7e-279/MULTISPECIES: sugar ABC transporter ATP-binding protein [Enterobacterales] >YP_005224631.1 putative ABC transporter [Klebsiella pneumoniae subsp. pneumoniae HS11286] >ABR79844.1 putative ABC transporter [Klebsiella pneumoniae subsp. pneumoniae MGH 78578] >EEW38426.1 ABC transporter, ATP-binding protein [Klebsiella pneumoniae subsp. rhinoscleromatis ATCC 13884] >AEJ96026.1 …
8.1 ribose import ATP-binding protein RbsA 2 [Klebsiella pneumoniae] >KMD54972.1 ribose import ATP-binding protein RbsA 2 [Klebsiella pneumoniae] >KMD66039.1 ribose import ATP-binding protein RbsA 2 [Klebsiella pneumoniae] >KMD70906.1 ribose import ATP-binding protein RbsA 2 [Klebsiella pneumoniae] >KMD86331.1 ribose import ATP-binding protein RbsA 2 [Klebsiella pneumoniae] >KMD86729.1 ribose imp…
D-xylose ABC transporter ATP-binding protein [Klebsiella pneumoniae] >OIS25767.1 D-xylose ABC transporter ATP-binding protein [Klebsiella pneumoniae] >OIV54104.1 D-xylose ABC transporter ATP-binding protein [Klebsiella pneumoniae] >OIV54757.1 D-xylose ABC transporter ATP-binding protein [Klebsiella pneumoniae] >OIV83961.1 D-xylose ABC transporter ATP-binding protein [Klebsiella pneumoniae] >OIV85…
pneumoniae] >OVG21732.1 D-xylose ABC transporter ATP-binding protein [Klebsiella pneumoniae] >OVG24840.1 D-xylose ABC transporter ATP-binding protein [Klebsiella pneumoniae] >OVG29621.1 D-xylose ABC transporter ATP-binding protein [Klebsiella pneumoniae] >OVG35241.1 D-xylose ABC transporter ATP-binding protein [Klebsiella pneumoniae] >OVG48857.1 D-xylose ABC transporter ATP-binding protein [Klebs…
ATP-binding protein [Klebsiella pneumoniae] >OZZ61289.1 sugar ABC transporter ATP-binding protein [Klebsiella pneumoniae] >OZZ68735.1 sugar ABC transporter ATP-binding protein [Klebsiella pneumoniae] >OZZ74522.1 sugar ABC transporter ATP-binding protein [Klebsiella pneumoniae] >OZZ84605.1 sugar ABC transporter ATP-binding protein [Klebsiella pneumoniae] >OZZ91958.1 sugar ABC transporter ATP-bindi…	CP022997.1/0.0/CP022997.1 Klebsiella pneumoniae strain 721005, complete genome	sp|Q8X5Q4|RBSA2_ECO57/2.6e-248/Ribose import ATP-binding protein RbsA 2 OS=Escherichia coli O157:H7 GN=rbsA2 PE=3 SV=3	kpt:VK055_2978/1.5e-279/ABC transporter family protein; K10441 ribose transport system ATP-binding protein [EC:3.6.3.17]	7293943/2.5e-20/[IR] KOG0059 Lipid exporter ABCA1 and related proteins, ABC superfamily	Unigene973_All/8.2e-53/ABC transporter	cellular_component:GO:0005886//plasma membrane;molecular_function:GO:0005524//ATP binding;GO:0015591//D-ribose transmembrane transporter activity;GO:0015407//monosaccharide-transporting ATPase activity;
Unigene1243_All	4342	141.43	300.84	1.088908226	4.34E-74	Up	4.72E-75	WP_071080884.1/2.4e-289/carboxypeptidase M32 [Klebsiella pneumoniae] >SAS14204.1 thermostable carboxypeptidase 1 [Klebsiella pneumoniae]	CP022997.1/0.0/CP022997.1 Klebsiella pneumoniae strain 721005, complete genome	sp|P43531|YNFM_ECOLI/6.4e-206/Inner membrane transport protein YnfM OS=Escherichia coli (strain K12) GN=ynfM PE=1 SV=2	kox:KOX_21595/4.3e-259/carboxypeptidase Taq; K01299 carboxypeptidase Taq [EC:3.4.17.19]	CE29547/3.3e-08/[R] KOG0255 Synaptic vesicle transporter SVOP and related transporters (major facilitator superfamily)	Unigene1243_All/1.2e-99/Carboxypeptidase Taq (M32) metallopeptidase	molecular_function:GO:0004180//carboxypeptidase activity;
Unigene164_All	377	9.28	19.5	1.071277414	0.468795326	*	0.310732	WP_080892727.1/2.7e-64/DNA primase [Klebsiella pneumoniae] >SLX22115.1 Zinc binding domain / DNA primase [Klebsiella pneumoniae] >SLZ90929.1 Zinc binding domain / DNA primase [Klebsiella pneumoniae]	CP022997.1/0.0/CP022997.1 Klebsiella pneumoniae strain 721005, complete genome	NA	kpne:KU54_021460/9.1e-65/DNA primase; K06919 putative DNA primase/helicase	NA	Unigene164_All/1.2e-10/Zinc-binding domain of primase-helicase	NA
Unigene1745_All	713	3.96	8.27	1.062386899	0.470019335	*	0.310732	AHM80908.1/1.4e-130/Myo-inositol 2-dehydrogenase [Klebsiella pneumoniae 30684/NJST258_2] >AHM86511.1 Myo-inositol 2-dehydrogenase [Klebsiella pneumoniae 30660/NJST258_1]	CP022997.1/0.0/CP022997.1 Klebsiella pneumoniae strain 721005, complete genome	sp|O68965|MI2D_RHIME/5.5e-38/Inositol 2-dehydrogenase OS=Rhizobium meliloti (strain 1021) GN=idhA PE=1 SV=2	kpne:KU54_019860/2.1e-131/oxidoreductase; K00010 myo-inositol 2-dehydrogenase / D-chiro-inositol 1-dehydrogenase [EC:1.1.1.18 1.1.1.369]	NA	Unigene1745_All/6e-08/Oxidoreductase family, C-terminal alpha/beta domain	molecular_function:GO:0016491//oxidoreductase activity;
Unigene656_All	1094	2.4	5	1.058893689	0.46920262	*	0.310732	WP_064168223.1/1.4e-182/LysR family transcriptional regulator [Klebsiella pneumoniae] >SBI19740.1 LysR family transcriptional regulator [Klebsiella pneumoniae]	CP022997.1/0.0/CP022997.1 Klebsiella pneumoniae strain 721005, complete genome	sp|Q8FDH0|TTDR_ECOL6/1.3e-27/HTH-type transcriptional activator TtdR OS=Escherichia coli O6:H1 (strain CFT073 / ATCC 700928 / UPEC) GN=ttdR PE=3 SV=2	ear:CCG29964/4.0e-137/FIG032225: Transcriptional regulator, LysR family	NA	Unigene656_All/4e-34/LysR substrate binding domain	biological_process:GO:0006351//transcription, DNA-templated;molecular_function:GO:0003677//DNA binding;GO:0003700//DNA binding transcription factor activity;
Unigene1172_All	1066	2.47	5.14	1.057257318	0.469610623	*	0.310732	NA	CP022882.1/0.0/CP022882.1 Klebsiella pneumoniae strain 911021, complete genome	NA	kpq:KPR0928_08675/1.6e-202/phage tail protein	NA	Unigene1172_All/4.2e-35/Phage tail-collar fibre protein	NA
Unigene1113_All	3499	43.74	90.98	1.056596214	7.93E-18	Up	1.56E-18	NA	CP022997.1/0.0/CP022997.1 Klebsiella pneumoniae strain 721005, complete genome	sp|P0ABU4|YCHF_SHIFL/1.5e-197/Ribosome-binding ATPase YchF OS=Shigella flexneri GN=ychF PE=3 SV=2	eclg:EC036_25860/3.3e-201/GTP-binding protein YchF; K06942 ribosome-binding ATPase	At1g56050/4.0e-105/[R] KOG1491 Predicted GTP-binding protein (ODN superfamily)	Unigene1113_All/4.2e-40/Protein of unknown function (DUF933)	NA
Unigene771_All	6629	190.84	393.18	1.042826346	2.13E-138	Up	1.59E-139	WP_032425351.1/5.2e-267/nitrogen regulation protein NR(I) [Klebsiella pneumoniae] >KDM14240.1 nitrogen assimilation regulatory protein [Klebsiella pneumoniae UCI 56] >OUI20660.1 nitrogen assimilation regulatory protein [Klebsiella pneumoniae]	CP022997.1/0.0/CP022997.1 Klebsiella pneumoniae strain 721005, complete genome	sp|P0AFB8|NTRC_ECOLI/5.1e-255/Nitrogen regulation protein NR(I) OS=Escherichia coli (strain K12) GN=glnG PE=1 SV=1	eclg:EC036_44130/8.3e-270/glutamine synthetase; K01915 glutamine synthetase [EC:6.3.1.2]	At3g53180/1.8e-29/[E] KOG0683 Glutamine synthetase	Unigene771_All/2.8e-18/Radical SAM superfamily	NA
Unigene208_All	12905	701.82	1441.15	1.038047538	0	Up	0	WP_094323611.1/0.0e+00/DNA topoisomerase IV subunit B [Klebsiella pneumoniae] >OYL92203.1 DNA topoisomerase IV subunit B [Klebsiella pneumoniae]	CP022997.1/0.0/CP022997.1 Klebsiella pneumoniae strain 721005, complete genome	sp|P0A2I5|PARE_SALTY/0.0e+00/DNA topoisomerase 4 subunit B OS=Salmonella typhimurium (strain LT2 / SGSC1412 / ATCC 700720) GN=parE PE=1 SV=1	kph:KPNIH24_06030/0.0e+00/DNA topoisomerase IV subunit B; K02622 topoisomerase IV subunit B [EC:5.99.1.-]	At3g10270/3.3e-112/[B] KOG0355 DNA topoisomerase type II	Unigene208_All/1e-39/DNA gyrase B	NA
Unigene1721_All	2517	95.65	195.81	1.033617571	9.70E-26	Up	1.65E-26	EFD84760.1/7.9e-168/recombination-associated protein RdgC [Klebsiella sp. 1_1_55] >EKF80296.1 Recombination-associated protein rdgC [Klebsiella pneumoniae subsp. pneumoniae KpQ3] >CCI78616.1 rdgC [Klebsiella pneumoniae subsp. rhinoscleromatis SB3432] >AHE46082.1 Recombination-associated protein rdgC [Klebsiella pneumoniae subsp. pneumoniae Kp13] >AHM81095.1 Recombination associated protein rdgC […	CP022997.1/0.0/CP022997.1 Klebsiella pneumoniae strain 721005, complete genome	sp|Q8ZC18|RDGC_YERPE/1.0e-142/Recombination-associated protein RdgC OS=Yersinia pestis GN=rdgC PE=3 SV=1	kpr:KPR_4388/1.2e-168/rdgC; highly similar to recombination-associated protein RdgC from Klebsiella pneumoniae subsp. pneumoniae strain ATCC 700721 - MGH 78578 9sp|A6T5B7); K03554 recombination associated protein RdgC	NA	Unigene1721_All/2.2e-127/Putative exonuclease, RdgC	biological_process:GO:0006310//DNA recombination;cellular_component:GO:0009295//nucleoid;GO:0005737//cytoplasm;molecular_function:GO:0004527//exonuclease activity;GO:0003677//DNA binding;
Unigene1665_All	2189	12.36	25.04	1.018555819	0.001595238	*	0.000519508	WP_062955019.1/3.0e-163/hypothetical protein [Klebsiella pneumoniae] >OHY27988.1 hypothetical protein BLJ30_05720 [Klebsiella pneumoniae] >OIK34094.1 hypothetical protein BLJ97_06065 [Klebsiella pneumoniae] >OXM94792.1 hypothetical protein CGQ20_05070 [Klebsiella pneumoniae] >OXM98236.1 hypothetical protein CGQ21_05425 [Klebsiella pneumoniae] >OZI96346.1 hypothetical protein CEP06_26650 [Klebsiel…	CP022997.1/0.0/CP022997.1 Klebsiella pneumoniae strain 721005, complete genome	sp|P76278|YEBZ_ECOLI/1.7e-77/Inner membrane protein YebZ OS=Escherichia coli (strain K12) GN=yebZ PE=1 SV=1	koe:A225_3653/9.9e-127/Copper resistance protein D; K07245 copper resistance protein D	NA	Unigene1665_All/2.8e-19/Copper resistance protein D	biological_process:GO:0006825//copper ion transport;cellular_component:GO:0016021//integral component of membrane;
CL69.Contig2_All	6946	8.54	17.18	1.008422062	6.58E-07	Up	1.68E-07	NA	CP006656.1/0.0/CP006656.1 Klebsiella pneumoniae JM45, complete genome	sp|P0AA84|CLSB_ECOLI/1.5e-196/Cardiolipin synthase B OS=Escherichia coli (strain K12) GN=clsB PE=1 SV=1	kpv:KPNIH29_08455/1.4e-243/cardiolipin synthase 2; K06131 cardiolipin synthase A/B [EC:2.7.8.-]	Hs22027532/2.3e-51/[H] KOG2876 Molybdenum cofactor biosynthesis pathway protein	CL69.Contig2_All/7.2e-39/Molybdenum Cofactor Synthesis C	NA
Unigene1012_All	992	3.57	7.18	1.00805977	0.4246205	*	0.261662	CZQ45126.1/5.0e-57/conserved hypothetical protein, partial [Klebsiella pneumoniae]	CP022997.1/0.0/CP022997.1 Klebsiella pneumoniae strain 721005, complete genome	sp|P24218|INTD_ECOLI/1.6e-06/Prophage integrase IntD OS=Escherichia coli (strain K12) GN=intD PE=3 SV=1	kph:KPNIH24_22300/8.3e-49/hypothetical protein	NA	NA	NA
Unigene1500_All	1641	2.04	4.1	1.007054758	0.425017342	*	0.261662	WP_085838199.1/2.8e-299/nitrate reductase subunit alpha [Klebsiella pneumoniae]	CP022997.1/0.0/CP022997.1 Klebsiella pneumoniae strain 721005, complete genome	sp|P09152|NARG_ECOLI/2.4e-286/Respiratory nitrate reductase 1 alpha chain OS=Escherichia coli (strain K12) GN=narG PE=1 SV=4	lax:APT61_09295/3.4e-289/narZ; nitrate reductase; K00370 nitrate reductase / nitrite oxidoreductase, alpha subunit [EC:1.7.5.1 1.7.99.-]	NA	Unigene1500_All/5.9e-34/Molybdopterin oxidoreductase	biological_process:GO:0042126//nitrate metabolic process;cellular_component:GO:0009325//nitrate reductase complex;molecular_function:GO:0009055//electron transfer activity;GO:0008940//nitrate reductase activity;GO:0030151//molybdenum ion binding;GO:0051539//4 iron, 4 sulfur cluster binding;
Unigene623_All	2244	1.46	2.93	1.004932296	0.425414926	*	0.261662	CAL62196.1/2.9e-185/Conserved hypothetical protein, putative peroxidase [Herminiimonas arsenicoxydans] >AFG30105.1 putative peroxidase [Pseudomonas aeruginosa]	CP021775.1/0.0/CP021775.1 Pseudomonas aeruginosa strain Pa58, complete genome	sp|P76536|YFEX_ECOLI/2.2e-32/Probable deferrochelatase/peroxidase YfeX OS=Escherichia coli (strain K12) GN=yfeX PE=1 SV=2	har:HEAR2053/4.3e-186/Conserved hypothetical protein, putative peroxidase; K07223 putative iron-dependent peroxidase	NA	Unigene623_All/7.8e-87/Dyp-type peroxidase family	molecular_function:GO:0020037//heme binding;GO:0004601//peroxidase activity;
Unigene456_All	1882	1.76	3.53	1.004092755	0.424224399	*	0.261662	EEW40644.1/1.1e-179/lipid A biosynthesis lauroyl (or palmitoleoyl) acyltransferase [Klebsiella pneumoniae subsp. rhinoscleromatis ATCC 13884]	CP022997.1/0.0/CP022997.1 Klebsiella pneumoniae strain 721005, complete genome	sp|P0ACV2|LPXP_ECOLI/3.7e-126/Lipid A biosynthesis palmitoleoyltransferase OS=Escherichia coli (strain K12) GN=lpxP PE=1 SV=1	ron:TE10_11765/3.3e-147/lipid A biosynthesis palmitoleoyl acyltransferase; K12974 KDO2-lipid IV(A) palmitoleoyltransferase [EC:2.3.1.242]	NA	Unigene456_All/1.5e-96/Bacterial lipid A biosynthesis acyltransferase	biological_process:GO:0009103//lipopolysaccharide biosynthetic process;GO:0009409//response to cold;GO:0036104//Kdo2-lipid A biosynthetic process;GO:0009245//lipid A biosynthetic process;cellular_component:GO:0005887//integral component of plasma membrane;molecular_function:GO:0008951//palmitoleoyl [acyl-carrier-protein]-dependent acyltransferase activity;
Unigene742_All	5997	71.16	142.18	0.998580124	8.10E-43	*	1.16E-43	WP_085956502.1/0.0e+00/carboxypeptidase/penicillin-binding protein 1A [Klebsiella pneumoniae] >OWV51435.1 carboxypeptidase/penicillin-binding protein 1A [Klebsiella pneumoniae] >OXU79387.1 carboxypeptidase/penicillin-binding protein 1A [Klebsiella pneumoniae subsp. pneumoniae] >OYF42936.1 carboxypeptidase/penicillin-binding protein 1A [Klebsiella pneumoniae subsp. pneumoniae] >OYF58314.1 carboxyp…	CP022997.1/0.0/CP022997.1 Klebsiella pneumoniae strain 721005, complete genome	sp|P02918|PBPA_ECOLI/0.0e+00/Penicillin-binding protein 1A OS=Escherichia coli (strain K12) GN=mrcA PE=1 SV=1	eae:EAE_05195/0.0e+00/mrcA; penicillin-binding protein 1a; K05366 penicillin-binding protein 1A [EC:2.4.1.129 3.4.16.4]	Hs7657403/3.0e-07/[L] KOG3041 Nucleoside diphosphate-sugar hydrolase of the MutT (NUDIX) family	Unigene742_All/2e-65/Transglycosylase	NA
Unigene461_All	4683	83.73	166.32	0.990145133	1.99E-38	*	2.95E-39	WP_071985484.1/2.5e-215/formyltetrahydrofolate deformylase [Salmonella enterica]	CP022997.1/0.0/CP022997.1 Klebsiella pneumoniae strain 721005, complete genome	sp|P0AEV2|RSSB_ECO57/1.4e-158/Regulator of RpoS OS=Escherichia coli O157:H7 GN=rssB PE=3 SV=1	ron:TE10_17495/1.4e-175/response regulator of RpoS; K02485 two-component system, response regulator	At4g17360/1.5e-30/[G] KOG3076 5'-phosphoribosylglycinamide formyltransferase	Unigene461_All/8.3e-30/Response regulator receiver domain	biological_process:GO:0010468//regulation of gene expression;GO:0000160//phosphorelay signal transduction system;GO:0045862//positive regulation of proteolysis;cellular_component:GO:0005622//intracellular;
CL77.Contig6_All	5261	27.18	53.98	0.989879521	8.63E-15	*	1.80E-15	EJK91896.1/0.0e+00/putative transport system ATP-binding component [Klebsiella pneumoniae subsp. pneumoniae DSM 30104] >AHM80495.1 ABC transporter ATP-binding protein [Klebsiella pneumoniae 30684/NJST258_2] >AHM86133.1 ABC transporter ATP-binding protein [Klebsiella pneumoniae 30660/NJST258_1] >OVX04215.1 ABC-F family ATPase [Klebsiella pneumoniae]	CP022997.1/0.0/CP022997.1 Klebsiella pneumoniae strain 721005, complete genome	sp|P0A9U3|YBIT_ECOLI/1.1e-295/Uncharacterized ABC transporter ATP-binding protein YbiT OS=Escherichia coli (strain K12) GN=ybiT PE=1 SV=1	kpa:KPNJ1_03727/0.0e+00/ABC transporter ATP-binding protein	Hs8922936/7.4e-71/[EJ] KOG0062 ATPase component of ABC transporters with duplicated ATPase domains/Translation elongation factor EF-3b	CL77.Contig6_All/2.7e-47/ABC transporter	molecular_function:GO:0005524//ATP binding;GO:0016887//ATPase activity;
CL65.Contig1_All	22484	251.61	497.06	0.982230748	0	*	0	NA	CP006918.1/0.0/CP006918.1 Klebsiella pneumoniae 30684/NJST258_2, complete genome	sp|B4EYV7|EFG_PROMH/0.0e+00/Elongation factor G OS=Proteus mirabilis (strain HI4320) GN=fusA PE=3 SV=1	ebt:EBL_c02770/0.0e+00/fusA1; translation elongation factor G; K02355 elongation factor G	At1g62750/7.4e-237/[J] KOG0465 Mitochondrial elongation factor	CL65.Contig1_All/2.3e-67/Elongation factor Tu GTP binding domain	NA
Unigene842_All	530	9.6	18.95	0.981091537	0.369615778	*	0.221812	WP_032424186.1/2.4e-98/cytochrome ubiquinol oxidase subunit I [Klebsiella pneumoniae] >EZR07356.1 cytochrome d ubiquinol oxidase subunit I [Klebsiella pneumoniae UCI 60]	CP022997.1/0.0/CP022997.1 Klebsiella pneumoniae strain 721005, complete genome	sp|P45021|CYOA_HAEIN/2.8e-39/Probable cytochrome oxidase subunit 1 OS=Haemophilus influenzae (strain ATCC 51907 / DSM 11121 / KW20 / Rd) GN=HI_1076 PE=3 SV=1	kpb:FH42_05745/3.6e-99/cytochrome D ubiquinol oxidase subunit I; K00425 cytochrome d ubiquinol oxidase subunit I [EC:1.10.3.14]	NA	Unigene842_All/2.6e-77/Cytochrome bd terminal oxidase subunit I	NA
Unigene262_All	741	12.59	24.79	0.977479988	0.15834075	*	0.0760728	WP_074187626.1/1.2e-50/MULTISPECIES: hypothetical protein [Klebsiella] >OYG26817.1 hypothetical protein CI648_23075 [Klebsiella pneumoniae subsp. pneumoniae]	CP022692.1/0.0/CP022692.1 Klebsiella pneumoniae subsp. pneumoniae strain AUSMDU00008079 plasmid pAUSMDU8079-1, complete sequence	NA	kpx:PMK1_a00147/6.4e-38/hypothetical protein	NA	NA	NA
CL77.Contig1_All	3264	158.23	310.57	0.97289532	9.02E-48	*	1.21E-48	EJK91896.1/1.7e-308/putative transport system ATP-binding component [Klebsiella pneumoniae subsp. pneumoniae DSM 30104] >AHM80495.1 ABC transporter ATP-binding protein [Klebsiella pneumoniae 30684/NJST258_2] >AHM86133.1 ABC transporter ATP-binding protein [Klebsiella pneumoniae 30660/NJST258_1] >OVX04215.1 ABC-F family ATPase [Klebsiella pneumoniae]	CP021708.1/0.0/CP021708.1 Klebsiella pneumoniae strain AR_0143, complete genome	sp|P0A9U5|YBIT_ECO57/6.6e-296/Uncharacterized ABC transporter ATP-binding protein YbiT OS=Escherichia coli O157:H7 GN=ybiT PE=3 SV=1	kpa:KPNJ1_03727/2.6e-309/ABC transporter ATP-binding protein	Hs8922936/4.6e-71/[EJ] KOG0062 ATPase component of ABC transporters with duplicated ATPase domains/Translation elongation factor EF-3b	CL77.Contig1_All/3e-47/ABC transporter	molecular_function:GO:0005524//ATP binding;GO:0016887//ATPase activity;
Unigene569_All	4250	515.8	1011.92	0.97221156	1.77E-200	*	1.01E-201	NA	CP022997.1/0.0/CP022997.1 Klebsiella pneumoniae strain 721005, complete genome	sp|P0AE82|CPXA_ECOLI/2.2e-251/Sensor histidine kinase CpxA OS=Escherichia coli (strain K12) GN=cpxA PE=1 SV=1	ent:Ent638_4061/8.6e-252/integral membrane sensor signal transduction histidine kinase; K07640 two-component system, OmpR family, sensor histidine kinase CpxA [EC:2.7.13.3]	At4g25100/6.7e-30/[P] KOG0876 Manganese superoxide dismutase	Unigene569_All/6.8e-22/Histidine kinase-, DNA gyrase B-, and HSP90-like ATPase	NA
Unigene1100_All	1489	2.84	5.57	0.971786398	0.369261739	*	0.221812	NA	CP022997.1/0.0/CP022997.1 Klebsiella pneumoniae strain 721005, complete genome	sp|P52067|FSR_ECOLI/4.9e-206/Fosmidomycin resistance protein OS=Escherichia coli (strain K12) GN=fsr PE=1 SV=1	kpb:FH42_23245/3.3e-227/Fosmidomycin resistance protein; K08223 MFS transporter, FSR family, fosmidomycin resistance protein	NA	Unigene1100_All/4.6e-44/Major Facilitator Superfamily	NA
Unigene1042_All	418	15.96	31.1	0.962453929	0.330789182	*	0.1889952	WP_072354011.1/1.8e-72/outer membrane porin, OprD family [Klebsiella pneumoniae] >OZJ07625.1 outer membrane porin, OprD family [Klebsiella pneumoniae] >OZJ35609.1 outer membrane porin, OprD family [Klebsiella pneumoniae] >OZJ78570.1 outer membrane porin, OprD family [Klebsiella pneumoniae] >OZJ84363.1 outer membrane porin, OprD family [Klebsiella pneumoniae] >OZK22205.1 outer membrane porin, OprD…	CP022997.1/0.0/CP022997.1 Klebsiella pneumoniae strain 721005, complete genome	sp|P32722|PORD_PSEAE/3.5e-16/Porin D OS=Pseudomonas aeruginosa (strain ATCC 15692 / DSM 22644 / CIP 104116 / JCM 14847 / LMG 12228 / 1C / PRS 101 / PAO1) GN=oprD PE=1 SV=1	kpnu:LI86_04300/2.7e-73/membrane protein	NA	Unigene1042_All/2.1e-37/outer membrane porin, OprD family	NA
Unigene453_All	2799	216.49	421.55	0.961403373	7.36E-54	*	9.48E-55	WP_004151981.1/3.4e-260/MULTISPECIES: exodeoxyribonuclease VII large subunit [Enterobacterales] >YP_005228210.1 exodeoxyribonuclease VII large subunit [Klebsiella pneumoniae subsp. pneumoniae HS11286] >AEW62608.1 exodeoxyribonuclease VII large subunit [Klebsiella pneumoniae subsp. pneumoniae HS11286] >EJJ36047.1 exodeoxyribonuclease VII large subunit [Klebsiella pneumoniae subsp. pneumoniae KPNIH…
>KTK98845.1 exodeoxyribonuclease VII large subunit [Klebsiella pneumoniae] >KUF54057.1 Exodeoxyribonuclease 7 large subunit [Klebsiella pneumoniae] >KUF59423.1 Exodeoxyribonuclease 7 large subunit [Klebsiella pneumoniae] >KUF63066.1 Exodeoxyribonuclease 7 large subunit [Klebsiella pneumoniae] >KUP46327.1 exodeoxyribonuclease VII large subunit [Klebsiella pneumoniae] >KUP48501.1 exodeoxyribonuclea…
subunit [Klebsiella pneumoniae] >ASB11945.1 exodeoxyribonuclease VII large subunit [Klebsiella pneumoniae] >OWQ17184.1 exodeoxyribonuclease VII large subunit [Klebsiella pneumoniae] >OWQ32780.1 exodeoxyribonuclease VII large subunit [Klebsiella pneumoniae] >ASG35828.1 exodeoxyribonuclease VII large subunit [Klebsiella pneumoniae] >OXM91332.1 exodeoxyribonuclease VII large subunit [Klebsiella pneu…	CP022997.1/0.0/CP022997.1 Klebsiella pneumoniae strain 721005, complete genome	sp|A4WD84|EX7L_ENT38/2.6e-224/Exodeoxyribonuclease 7 large subunit OS=Enterobacter sp. (strain 638) GN=xseA PE=3 SV=1	ron:TE10_21050/1.4e-234/xseA; exodeoxyribonuclease VII large subunit; K03601 exodeoxyribonuclease VII large subunit [EC:3.1.11.6]	NA	Unigene453_All/5.9e-103/Exonuclease VII, large subunit	biological_process:GO:0006308//DNA catabolic process;cellular_component:GO:0009318//exodeoxyribonuclease VII complex;GO:0005737//cytoplasm;molecular_function:GO:0003676//nucleic acid binding;GO:0008855//exodeoxyribonuclease VII activity;
Unigene758_All	3350	275.79	534.85	0.955564194	4.22E-81	*	4.42E-82	WP_004141972.1/4.1e-228/MULTISPECIES: multidrug transporter MdfA [Enterobacterales] >ABR76310.1 multidrug/chloramphenicol efflux transport protein (MFS family) [Klebsiella pneumoniae subsp. pneumoniae MGH 78578] >BAH62569.1 multidrug/chloramphenicol efflux transport protein [Klebsiella pneumoniae subsp. pneumoniae NTUH-K2044] >EEW42673.1 multidrug translocase MdfA [Klebsiella pneumoniae subsp. rh…
[Klebsiella pneumoniae] >OVG08247.1 multidrug transporter MdfA [Klebsiella pneumoniae] >OVG36352.1 multidrug transporter MdfA [Klebsiella pneumoniae] >OVI15421.1 multidrug transporter MdfA [Klebsiella pneumoniae] >OVI42939.1 multidrug transporter MdfA [Klebsiella pneumoniae] >OVI97314.1 multidrug transporter MdfA [Klebsiella pneumoniae] >OVJ72458.1 multidrug transporter MdfA [Klebsiella pneumonia…	CP022997.1/0.0/CP022997.1 Klebsiella pneumoniae strain 721005, complete genome	sp|P75810|YBJJ_ECOLI/9.1e-184/Inner membrane protein YbjJ OS=Escherichia coli (strain K12) GN=ybjJ PE=1 SV=1	koc:AB185_26815/3.8e-210/multidrug transporter; K08160 MFS transporter, DHA1 family, multidrug/chloramphenicol efflux transport protein	YBR008c/9.4e-11/[R] KOG0255 Synaptic vesicle transporter SVOP and related transporters (major facilitator superfamily)	Unigene758_All/8e-27/Major Facilitator Superfamily	biological_process:GO:0055085//transmembrane transport;cellular_component:GO:0016021//integral component of membrane;molecular_function:GO:0005215//transporter activity;
Unigene817_All	5500	148.74	286.36	0.945037308	2.64E-71	*	2.90E-72	WP_002900801.1/8.4e-231/MULTISPECIES: lipoprotein-releasing system transmembrane subunit LolE [Enterobacteriaceae] >EJJ37738.1 outer membrane-specific lipoprotein transporter subunit LolE [Klebsiella pneumoniae subsp. pneumoniae KPNIH2] >EJJ42502.1 outer membrane-specific lipoprotein transporter subunit LolE [Klebsiella pneumoniae subsp. pneumoniae KPNIH4] >EJJ60097.1 outer membrane-specific lipo…
protein LolE [Klebsiella pneumoniae] >KMA43645.1 lipoprotein-releasing system transmembrane protein LolE [Klebsiella pneumoniae] >KMA58513.1 lipoprotein-releasing system transmembrane protein LolE [Klebsiella pneumoniae] >KMA60310.1 lipoprotein-releasing system transmembrane protein LolE [Klebsiella pneumoniae] >KMA70178.1 lipoprotein-releasing system transmembrane protein LolE [Klebsiella pneumo…
bunit LolE [Klebsiella pneumoniae] >SBY57309.1 outer membrane-specific lipoprotein transporter subunit LolE [Klebsiella pneumoniae] >SBX27803.1 outer membrane-specific lipoprotein transporter subunit LolE [Klebsiella pneumoniae] >SCA12944.1 outer membrane-specific lipoprotein transporter subunit LolE [Klebsiella pneumoniae] >SBY99991.1 outer membrane-specific lipoprotein transporter subunit LolE …
bsiella pneumoniae] >OST24517.1 lipoprotein transporter subunit LolE [Klebsiella pneumoniae] >OST26662.1 lipoprotein transporter subunit LolE [Klebsiella pneumoniae] >OST34385.1 lipoprotein transporter subunit LolE [Klebsiella pneumoniae] >OST39521.1 lipoprotein transporter subunit LolE [Klebsiella pneumoniae] >OST41582.1 lipoprotein transporter subunit LolE [Klebsiella pneumoniae] >OST41847.1 li…
la pneumoniae] >OXQ74076.1 lipoprotein-releasing system transmembrane subunit LolE [Klebsiella pneumoniae] >OXQ83865.1 lipoprotein-releasing system transmembrane subunit LolE [Klebsiella pneumoniae] >OXQ91842.1 lipoprotein-releasing system transmembrane subunit LolE [Klebsiella pneumoniae] >OXQ91955.1 lipoprotein-releasing system transmembrane subunit LolE [Klebsiella pneumoniae] >OXR02635.1 lipo…	CP022997.1/0.0/CP022997.1 Klebsiella pneumoniae strain 721005, complete genome	sp|P75958|LOLE_ECOLI/1.2e-204/Lipoprotein-releasing system transmembrane protein LolE OS=Escherichia coli (strain K12) GN=lolE PE=1 SV=3	seni:CY43_06215/8.9e-209/outer membrane-specific lipoprotein transporter subunit LolE; K09808 lipoprotein-releasing system permease protein	Hs6912664/2.4e-35/[BK] KOG2684 Sirtuin 5 and related class III sirtuins (SIR2 family)	Unigene817_All/1.2e-19/FtsX-like permease family	cellular_component:GO:0009276//Gram-negative-bacterium-type cell wall;GO:0016021//integral component of membrane;GO:0005886//plasma membrane;molecular_function:GO:0042954//lipoprotein transporter activity;
Unigene449_All	485	15.13	29.12	0.944598368	0.290303455	*	0.161688	WP_023339258.1/8.3e-58/hypothetical protein [Klebsiella pneumoniae] >ESN36235.1 hypothetical protein L367_03033 [Klebsiella pneumoniae MGH 21] >KEC97947.1 hypothetical protein P820_01624 [Klebsiella pneumoniae UCI 17] >KMI08187.1 hypothetical protein SM84_02355 [Klebsiella pneumoniae] >KMI19074.1 hypothetical protein SM86_03112 [Klebsiella pneumoniae] >KMK47620.1 hypothetical protein ABW15_14265 …	CP022997.1/0.0/CP022997.1 Klebsiella pneumoniae strain 721005, complete genome	NA	kps:KPNJ2_03977/8.2e-58/hypothetical protein	NA	NA	NA
Unigene3_All	8216	94.59	180.73	0.934076428	1.44E-66	*	1.66E-67	CTQ24130.1/4.7e-270/ethanolamine ammonia-lyase, large subunit, heavy chain (modular protein) [Klebsiella variicola]	CP022882.1/0.0/CP022882.1 Klebsiella pneumoniae strain 911021, complete genome	sp|P19264|EUTB_SALTY/1.2e-253/Ethanolamine ammonia-lyase heavy chain OS=Salmonella typhimurium (strain LT2 / SGSC1412 / ATCC 700720) GN=eutB PE=4 SV=2	kpnu:LI86_07110/6.7e-261/eutA; reactivating factor for ethanolamine ammonia lyase; K04019 ethanolamine utilization protein EutA	Hs20127406/1.0e-74/[H] KOG1518 Coproporphyrinogen III oxidase CPO/HEM13	Unigene3_All/1.9e-204/Ethanolamine ammonia lyase large subunit (EutB)	NA
Unigene1173_All	3446	40.49	77.3	0.932902771	1.92E-12	*	4.21E-13	NA	CP022997.1/0.0/CP022997.1 Klebsiella pneumoniae strain 721005, complete genome	sp|A4WG55|CAPP_ENT38/0.0e+00/Phosphoenolpyruvate carboxylase OS=Enterobacter sp. (strain 638) GN=ppc PE=3 SV=1	kle:AO703_00405/0.0e+00/phosphoenolpyruvate carboxylase; K01595 phosphoenolpyruvate carboxylase [EC:4.1.1.31]	At1g53310/5.2e-190/[C] LSE1452 A Phosphoenolpyruvate carboxylase	Unigene1173_All/2.7e-294/Phosphoenolpyruvate carboxylase	NA
Unigene618_All	2507	98.65	187.96	0.930034717	7.41E-21	*	1.38E-21	KXA20224.1/4.8e-282/ABC transporter, ATP-binding protein [Klebsiella pneumoniae]	CP022997.1/0.0/CP022997.1 Klebsiella pneumoniae strain 721005, complete genome	sp|P0A9G8|MODE_ECOLI/4.4e-114/Transcriptional regulator ModE OS=Escherichia coli (strain K12) GN=modE PE=1 SV=1	koy:J415_22740/3.0e-252/molybdenum transport ATP-binding protein ModF; K05776 molybdate transport system ATP-binding protein	7301693/3.7e-12/[IR] KOG0059 Lipid exporter ABCA1 and related proteins, ABC superfamily	Unigene618_All/1.6e-46/ABC transporter	molecular_function:GO:0005524//ATP binding;GO:0016887//ATPase activity;
Unigene747_All	4609	29.46	56	0.926669397	4.53E-12	*	1.00E-12	WP_093980860.1/0.0e+00/FUSC family protein [Klebsiella pneumoniae] >OXM92090.1 fusaric acid resistance protein [Klebsiella pneumoniae]	CP022997.1/0.0/CP022997.1 Klebsiella pneumoniae strain 721005, complete genome	sp|Q8Z6P7|YDHK_SALTI/2.1e-308/Uncharacterized transporter YdhK OS=Salmonella typhi GN=ydhK PE=3 SV=1	koc:AB185_19790/0.0e+00/fusaric acid resistance protein	7303595/1.5e-06/[P] KOG0441 Cu2+/Zn2+ superoxide dismutase SOD1	Unigene747_All/2.6e-173/Fusaric acid resistance protein family	biological_process:GO:0006810//transport;cellular_component:GO:0016021//integral component of membrane;GO:0005886//plasma membrane;
Unigene1543_All	1377	9.89	18.75	0.92284817	0.077109112	*	0.0331862	WP_081700597.1/2.1e-207/tRNA dihydrouridine synthase DusB [Arsenophonus nasoniae]	CP022997.1/0.0/CP022997.1 Klebsiella pneumoniae strain 721005, complete genome	sp|O52536|DUSB_KLEPN/2.3e-181/tRNA-dihydrouridine synthase B OS=Klebsiella pneumoniae GN=dusB PE=3 SV=1	kpz:KPNIH27_22940/6.1e-183/tRNA-dihydrouridine synthase B; K05540 tRNA-dihydrouridine synthase B [EC:1.-.-.-]	At4g38890/4.7e-25/[R] KOG2333 Uncharacterized conserved protein	Unigene1543_All/2.6e-116/Dihydrouridine synthase (Dus)	molecular_function:GO:0017150//tRNA dihydrouridine synthase activity;GO:0010181//FMN binding;GO:0050660//flavin adenine dinucleotide binding;GO:0000049//tRNA binding;
Unigene757_All	4771	43.56	82.03	0.913147674	1.97E-17	*	3.91E-18	AHM77273.1/1.3e-224/DNA protecting protein DprA [Klebsiella pneumoniae 30684/NJST258_2] >AHM82859.1 DNA protecting protein DprA [Klebsiella pneumoniae 30660/NJST258_1]	CP022997.1/0.0/CP022997.1 Klebsiella pneumoniae strain 721005, complete genome	sp|P30852|SMF_ECOLI/8.2e-138/Protein Smf OS=Escherichia coli (strain K12) GN=smf PE=3 SV=1	kva:Kvar_0418/4.0e-197/DNA protecting protein DprA; K04096 DNA processing protein	At3g06350/6.2e-24/[E] KOG0692 Pentafunctional AROM protein	Unigene757_All/1e-71/DNA recombination-mediator protein A	biological_process:GO:0009294//DNA mediated transformation;
Unigene220_All	2556	3.18	5.95	0.903862903	0.198583263	*	0.1030622	WP_012602809.1/9.9e-243/MULTISPECIES: type VI secretion protein [Enterobacteriaceae] >YP_002413012.1 putative type IV secretory system protein VirB10 [Escherichia coli UMN026] >CAR13483.1 putative type IV secretory pathway VirB10 component [Escherichia coli UMN026] >AQT28326.1 type IV secretion system protein virB10 [Klebsiella pneumoniae] >OXM94903.1 type VI secretion protein [Klebsiella pneumon…	CP022997.1/0.0/CP022997.1 Klebsiella pneumoniae strain 721005, complete genome	sp|Q8FXK7|VIRBB_BRUSU/1.4e-62/Type IV secretion system protein VirB11 OS=Brucella suis biovar 1 (strain 1330) GN=virB11 PE=1 SV=1	ypm:YP_pCRY15/7.2e-230/virB10; type IV secretory pathway VirB10 component; K03195 type IV secretion system protein VirB10	NA	Unigene220_All/1.3e-41/Bacterial conjugation TrbI-like protein	cellular_component:GO:0016021//integral component of membrane;
CL34.Contig2_All	5373	3.38	6.32	0.902901312	0.022145346	*	0.00851156	WP_004147502.1/0.0e+00/MULTISPECIES: choline dehydrogenase [Enterobacteriaceae] >BAH62281.1 choline dehydrogenase [Klebsiella pneumoniae subsp. pneumoniae NTUH-K2044] >EJK91673.1 choline dehydrogenase [Klebsiella pneumoniae subsp. pneumoniae DSM 30104] >AHM80825.1 Choline dehydrogenase [Klebsiella pneumoniae 30684/NJST258_2] >AHM86407.1 Choline dehydrogenase [Klebsiella pneumoniae 30660/NJST258_1…	CP022997.1/0.0/CP022997.1 Klebsiella pneumoniae strain 721005, complete genome	sp|A7MFA8|BETA_CROS8/4.0e-298/Oxygen-dependent choline dehydrogenase OS=Cronobacter sakazakii (strain ATCC BAA-894) GN=betA PE=3 SV=1	eec:EcWSU1_01153/0.0e+00/betA; Choline dehydrogenase; K00108 choline dehydrogenase [EC:1.1.99.1]	Hs4502047/1.2e-137/[C] KOG2450 Aldehyde dehydrogenase	CL34.Contig2_All/9.9e-87/GMC oxidoreductase	NA
Unigene229_All	3750	825.52	1527.99	0.888260029	2.12E-228	*	1.06E-229	WP_032439481.1/1.0e-179/ATP-dependent 6-phosphofructokinase [Klebsiella pneumoniae] >KDL33720.1 6-phosphofructokinase [Klebsiella pneumoniae MGH 64]	CP022997.1/0.0/CP022997.1 Klebsiella pneumoniae strain 721005, complete genome	sp|Q9Z6C3|PFKA_ENTCL/7.3e-174/ATP-dependent 6-phosphofructokinase OS=Enterobacter cloacae GN=pfkA PE=3 SV=1	enf:AKI40_4866/9.8e-175/pfkA; 6-phosphofructokinase isozyme I; K00850 6-phosphofructokinase 1 [EC:2.7.1.11]	Hs4505749/1.4e-52/[G] KOG2440 Pyrophosphate-dependent phosphofructo-1-kinase	Unigene229_All/5.8e-107/Phosphofructokinase	NA
CL51.Contig1_All	4753	34.72	64.21	0.887031051	3.48E-13	*	7.42E-14	WP_059304947.1/0.0e+00/transketolase [Klebsiella aerogenes] >KUQ10211.1 transketolase [[Enterobacter] aerogenes]	CP022997.1/0.0/CP022997.1 Klebsiella pneumoniae strain 721005, complete genome	sp|P33570|TKT2_ECOLI/0.0e+00/Transketolase 2 OS=Escherichia coli (strain K12) GN=tktB PE=1 SV=1	kom:HR38_25190/0.0e+00/transketolase; K00615 transketolase [EC:2.2.1.1]	At2g45290/1.6e-186/[G] KOG0523 Transketolase	CL51.Contig1_All/6.4e-170/Transketolase, thiamine diphosphate binding domain	biological_process:GO:0008152//metabolic process;molecular_function:GO:0046872//metal ion binding;GO:0004802//transketolase activity;
Unigene1682_All	4886	220.51	407.14	0.884680885	3.21E-80	*	3.38E-81	WP_032432994.1/3.5e-305/Kef family K(+) transporter [Klebsiella pneumoniae] >EWD56166.1 inner membrane protein ybaL [Klebsiella pneumoniae UCI 25] >OVU10803.1 Kef family K(+) transporter [Klebsiella pneumoniae]	CP022997.1/0.0/CP022997.1 Klebsiella pneumoniae strain 721005, complete genome	sp|P0AEW8|INGK_ECO57/2.0e-232/Inosine-guanosine kinase OS=Escherichia coli O157:H7 GN=gsk PE=3 SV=1	eas:Entas_0989/4.8e-291/potassium efflux system protein; K03455 monovalent cation:H+ antiporter-2, CPA2 family	CE29198/3.1e-55/[F] KOG3078 Adenylate kinase	Unigene1682_All/2.8e-77/Sodium/hydrogen exchanger family	NA
Unigene1648_All	5302	63.12	115.98	0.877706933	2.99E-25	*	5.17E-26	EJK89767.1/0.0e+00/colicin I receptor [Klebsiella pneumoniae subsp. pneumoniae DSM 30104]	CP022997.1/0.0/CP022997.1 Klebsiella pneumoniae strain 721005, complete genome	sp|P17315|CIRA_ECOLI/0.0e+00/Colicin I receptor OS=Escherichia coli (strain K12) GN=cirA PE=1 SV=2	kpa:KPNJ1_01763/0.0e+00/Outer membrane channel, Porin superfamily protein; K16089 outer membrane receptor for ferrienterochelin and colicins	Hs20547663/4.4e-79/[R] KOG3101 Esterase D	Unigene1648_All/5.4e-61/TonB dependent receptor	biological_process:GO:0006810//transport;cellular_component:GO:0009279//cell outer membrane;GO:0016021//integral component of membrane;molecular_function:GO:0004872//receptor activity;
Unigene1619_All	8228	323.68	589.49	0.864899115	6.06E-189	*	3.59E-190	WP_071003144.1/0.0e+00/two-component system sensor histidine kinase KdbD [Klebsiella pneumoniae] >SAR37686.1 Osmosensitive K+ channel histidine kinase KdpD [Klebsiella pneumoniae]	CP022882.1/0.0/CP022882.1 Klebsiella pneumoniae strain 911021, complete genome	sp|P21865|KDPD_ECOLI/0.0e+00/Sensor protein KdpD OS=Escherichia coli (strain K12) GN=kdpD PE=1 SV=2	eae:EAE_14070/0.0e+00/sensor protein KdpD; K07646 two-component system, OmpR family, sensor histidine kinase KdpD [EC:2.7.13.3]	7294180/2.2e-21/[G] KOG0625 Phosphoglucomutase	Unigene1619_All/1.2e-96/Osmosensitive K+ channel His kinase sensor domain	NA
Unigene804_All	6745	202.08	366.97	0.860735583	7.78E-96	*	7.39E-97	EEW40428.1/0.0e+00/tRNA U-34 5-methylaminomethyl-2-thiouridine biosynthesis protein MnmC [Klebsiella pneumoniae subsp. rhinoscleromatis ATCC 13884]	CP022997.1/0.0/CP022997.1 Klebsiella pneumoniae strain 721005, complete genome	sp|A7ZPE0|MNMC_ECO24/2.2e-306/tRNA 5-methylaminomethyl-2-thiouridine biosynthesis bifunctional protein MnmC OS=Escherichia coli O139:H28 (strain E24377A / ETEC) GN=mnmC PE=3 SV=1	eae:EAE_24620/0.0e+00/mnmC; bifunctional tRNA (mnm(5)s(2)U34)-methyltransferase/FAD-dependent cmnm(5)s(2)U34 oxidoreductase; K15461 tRNA 5-methylaminomethyl-2-thiouridine biosynthesis bifunctional protein [EC:2.1.1.61 1.5.-.-]	At1g48850/1.0e-85/[E] KOG4492 Chorismate synthase	Unigene804_All/2.9e-49/S-adenosyl-L-methionine-dependent methyltransferase	biological_process:GO:0002097//tRNA wobble base modification;cellular_component:GO:0005737//cytoplasm;molecular_function:GO:0016645//oxidoreductase activity, acting on the CH-NH group of donors;GO:0004808//tRNA (5-methylaminomethyl-2-thiouridylate)-methyltransferase activity;GO:0050660//flavin adenine dinucleotide binding;
Unigene1470_All	4573	527.65	956.89	0.858771808	3.37E-166	*	2.19E-167	WP_004176050.1/0.0e+00/MULTISPECIES: catalase-peroxidase [Enterobacteriaceae] >YP_005227075.1 putative catalase (hydroperoxidase I) [Klebsiella pneumoniae subsp. pneumoniae HS11286] >A6T9H9.1 RecName: Full=Catalase-peroxidase; Short=CP; AltName: Full=Peroxidase/catalase; Flags: Precursor >ABR77250.1 putative catalase (hydroperoxidase I) [Klebsiella pneumoniae subsp. pneumoniae MGH 78578] >AEJ9829…	CP022997.1/0.0/CP022997.1 Klebsiella pneumoniae strain 721005, complete genome	sp|A9MI19|KATG_SALAR/0.0e+00/Catalase-peroxidase OS=Salmonella arizonae (strain ATCC BAA-731 / CDC346-86 / RSK2980) GN=katG PE=3 SV=1	ron:TE10_14035/0.0e+00/peroxidase; K03782 catalase-peroxidase [EC:1.11.1.21]	Hs21918872/4.4e-35/[R] KOG2383 Predicted ATPase	Unigene1470_All/7e-84/Peroxidase	biological_process:GO:0006979//response to oxidative stress;GO:0042744//hydrogen peroxide catabolic process;molecular_function:GO:0046872//metal ion binding;GO:0020037//heme binding;GO:0004096//catalase activity;GO:0004601//peroxidase activity;
Unigene1558_All	357	3.36	6.06	0.850856561	0.798550684	*	0.714928	WP_014343508.1/9.3e-22/hypothetical protein [Klebsiella pneumoniae] >YP_005229740.1 hypothetical protein (plasmid) [Klebsiella pneumoniae subsp. pneumoniae HS11286] >AEW92173.1 hypothetical protein KPHS_p201240 (plasmid) [Klebsiella pneumoniae subsp. pneumoniae HS11286] >ALS88756.1 hypothetical protein pCT-KPC_213 (plasmid) [Klebsiella pneumoniae] >AOZ87125.1 hypothetical protein A7K71_107 (plasm…	MF437312.1/0.0/MF437312.1 Klebsiella pneumoniae strain CR-HvKP4 plasmid pKPC-CR-HvKP4, complete sequence	NA	kpm:KPHS_p201240/1.4e-22/hypothetical protein	NA	NA	NA
Unigene1371_All	404	2.79	5.03	0.850293278	0.800608804	*	0.714928	WP_032423984.1/2.5e-71/fimbrial biogenesis outer membrane usher protein [Klebsiella pneumoniae] >EZR09348.1 outer membrane usher protein [Klebsiella pneumoniae UCI 60]	CP022882.1/0.0/CP022882.1 Klebsiella pneumoniae strain 911021, complete genome	sp|P43662|LPFC_SALTY/6.7e-25/Outer membrane usher protein LpfC OS=Salmonella typhimurium (strain LT2 / SGSC1412 / ATCC 700720) GN=lpfC PE=3 SV=2	kpnu:LI86_24860/3.7e-72/membrane protein; K07347 outer membrane usher protein	NA	Unigene1371_All/2.8e-30/Outer membrane usher protein	cellular_component:GO:0009279//cell outer membrane;GO:0016021//integral component of membrane;molecular_function:GO:0004872//receptor activity;GO:0005215//transporter activity;
Unigene1049_All	406	2.77	4.99	0.849153839	0.799064221	*	0.714928	WP_073545857.1/5.5e-71/2-hydroxy-6-oxo-6-phenylhexa-2,4-dienoate hydrolase [Klebsiella pneumoniae] >OSU63072.1 2-hydroxy-6-oxo-6-phenylhexa-2,4-dienoate hydrolase [Klebsiella pneumoniae]	CP022997.1/0.0/CP022997.1 Klebsiella pneumoniae strain 721005, complete genome	sp|A6TAC7|MHPC_KLEP7/8.7e-73/2-hydroxy-6-oxononadienedioate/2-hydroxy-6-oxononatrienedioate hydrolase OS=Klebsiella pneumoniae subsp. pneumoniae (strain ATCC 700721 / MGH 78578) GN=mhpC PE=3 SV=1	kpb:FH42_06695/8.3e-72/2-hydroxy-6-oxo-6-phenylhexa-2,4-dienoate hydrolase; K05714 2-hydroxy-6-oxonona-2,4-dienedioate hydrolase [EC:3.7.1.14]	NA	Unigene1049_All/6.1e-07/alpha/beta hydrolase fold	biological_process:GO:0019380//3-phenylpropionate catabolic process;cellular_component:GO:0005737//cytoplasm;molecular_function:GO:0016787//hydrolase activity;GO:0052823//2-hydroxy-6-oxonona-2,4,7-trienedioate hydrolase activity;GO:0018771//2-hydroxy-6-oxonona-2,4-dienedioate hydrolase activity;GO:0042803//protein homodimerization activity;
Unigene871_All	305	4.33	7.79	0.847256303	0.798037806	*	0.714928	WP_074422596.1/8.9e-50/arsenical pump-driving ATPase, partial [Klebsiella pneumoniae]	CP022824.1/0.0/CP022824.1 Klebsiella sp. KPN1705 plasmid pKPN1705-1, complete sequence	sp|O50593|ARSA_ACIMA/8.9e-30/Arsenical pump-driving ATPase OS=Acidiphilium multivorum (strain DSM 11245 / JCM 8867 / NBRC 100883 / AIU301) GN=arsA PE=3 SV=1	kpa:KPNJ1_05552/1.4e-50/Arsenical pump-driving ATPase; K01551 arsenite-transporting ATPase [EC:3.6.3.16]	NA	Unigene871_All/6.9e-07/Anion-transporting ATPase	NA
Unigene2122_All	628	1.54	2.77	0.846955625	0.795992866	*	0.714928	CDK74022.1/1.8e-116/L-fuculokinase [Klebsiella pneumoniae IS22]	CP022997.1/0.0/CP022997.1 Klebsiella pneumoniae strain 721005, complete genome	sp|Q8ZMC5|FUCK_SALTY/1.0e-96/L-fuculokinase OS=Salmonella typhimurium (strain LT2 / SGSC1412 / ATCC 700720) GN=fucK PE=3 SV=1	kpt:VK055_4357/2.7e-117/fucK; L-fuculokinase; K00879 L-fuculokinase [EC:2.7.1.51]	NA	Unigene2122_All/2.2e-18/FGGY family of carbohydrate kinases, C-terminal domain	molecular_function:GO:0008737//L-fuculokinase activity;
Unigene1036_All	361	3.31	5.95	0.846058451	0.79957842	*	0.714928	WP_069346531.1/2.6e-64/sugar hydrolase [Klebsiella pneumoniae] >ODP09035.1 sugar hydrolase [Klebsiella pneumoniae]	CP022997.1/0.0/CP022997.1 Klebsiella pneumoniae strain 721005, complete genome	NA	kpnu:LI86_11945/4.4e-64/sugar hydrolase	NA	NA	molecular_function:GO:0016787//hydrolase activity;
Unigene624_All	3189	315.01	566.16	0.845812197	1.42E-66	*	1.62E-67	AHM80564.1/7.5e-264/Imidazolonepropionase [Klebsiella pneumoniae 30684/NJST258_2] >AHM86203.1 Imidazolonepropionase [Klebsiella pneumoniae 30660/NJST258_1] >CDQ53632.1 hutI [Klebsiella pneumoniae]	CP022997.1/0.0/CP022997.1 Klebsiella pneumoniae strain 721005, complete genome	sp|A9MTJ5|HUTI_SALPB/1.1e-162/Imidazolonepropionase OS=Salmonella paratyphi B (strain ATCC BAA-1250 / SPB7) GN=hutI PE=3 SV=1	kps:KPNJ2_03784/1.1e-264/Imidazolonepropionase; K01468 imidazolonepropionase [EC:3.5.2.7]	Hs22056401/4.8e-49/[FQ] KOG3968 Atrazine chlorohydrolase/guanine deaminase	Unigene624_All/1.9e-17/Amidohydrolase family	biological_process:GO:0019557//histidine catabolic process to glutamate and formate;GO:0019556//histidine catabolic process to glutamate and formamide;cellular_component:GO:0005737//cytoplasm;molecular_function:GO:0050480//imidazolonepropionase activity;GO:0005506//iron ion binding;GO:0008270//zinc ion binding;
Unigene645_All	495	8.41	15.11	0.845325955	0.540736165	*	0.369306	WP_004151385.1/1.1e-86/PTS mannose transporter subunit IID [Klebsiella pneumoniae] >EJJ36155.1 putative PTS permease [Klebsiella pneumoniae subsp. pneumoniae KPNIH2] >EJJ60455.1 putative PTS permease [Klebsiella pneumoniae subsp. pneumoniae KPNIH5] >EJJ71475.1 putative PTS permease [Klebsiella pneumoniae subsp. pneumoniae KPNIH9] >EJJ85579.1 putative PTS permease [Klebsiella pneumoniae subsp. pne…	CP022997.1/0.0/CP022997.1 Klebsiella pneumoniae strain 721005, complete genome	sp|P26382|PTFD_BACSU/1.4e-27/Fructose permease IID component OS=Bacillus subtilis (strain 168) GN=levG PE=4 SV=1	kpa:KPNJ1_04800/1.7e-87/PTS system, mannose-specific IID component; K19509 PTS system, fructoselysine/glucoselysine-specific IID component	NA	Unigene645_All/4e-60/PTS system mannose/fructose/sorbose family IID component	biological_process:GO:0009401//phosphoenolpyruvate-dependent sugar phosphotransferase system;cellular_component:GO:0016021//integral component of membrane;molecular_function:GO:0008982//protein-N(PI)-phosphohistidine-sugar phosphotransferase activity;GO:0103111//D-glucosamine PTS permease activity;
Unigene236_All	8884	123.87	222.49	0.84491367	7.86E-75	*	8.50E-76	WP_080898535.1/0.0e+00/DNA topoisomerase III [Klebsiella pneumoniae] >SLU77044.1 DNA topoisomerase III [Klebsiella pneumoniae] >SLU83464.1 DNA topoisomerase III [Klebsiella pneumoniae]	CP018454.1/0.0/CP018454.1 Klebsiella pneumoniae strain SWU01, complete genome	sp|P14294|TOP3_ECOLI/0.0e+00/DNA topoisomerase 3 OS=Escherichia coli (strain K12) GN=topB PE=1 SV=1	kqv:B8P98_16300/0.0e+00/DNA topoisomerase III; K03169 DNA topoisomerase III [EC:5.99.1.2]	YAL062w/3.0e-117/[E] KOG2250 Glutamate/leucine/phenylalanine/valine dehydrogenases	Unigene236_All/5.5e-114/DNA topoisomerase	NA
Unigene674_All	537	3.77	6.77	0.84459131	0.696026303	*	0.554258	WP_023328083.1/1.6e-89/hypothetical protein [Klebsiella pneumoniae] >ESM97335.1 hypothetical protein L378_03133 [Klebsiella pneumoniae MGH 32] >OHY26433.1 phage tail protein [Klebsiella pneumoniae] >OIK30731.1 phage tail protein [Klebsiella pneumoniae] >OXM89438.1 phage tail protein [Klebsiella pneumoniae] >OXM91243.1 phage tail protein [Klebsiella pneumoniae] >OZJ08023.1 phage tail protein [Kleb…	CP022997.1/0.0/CP022997.1 Klebsiella pneumoniae strain 721005, complete genome	NA	kqv:B8P98_16655/4.9e-88/phage tail protein	NA	Unigene674_All/6.5e-09/Chaperone of endosialidase	NA
Unigene130_All	622	1.56	2.8	0.843880798	0.795483268	*	0.714928	SAU42311.1/5.1e-116/Uncharacterised protein [Klebsiella pneumoniae]	CP022997.1/0.0/CP022997.1 Klebsiella pneumoniae strain 721005, complete genome	sp|Q59477|DHAT_KLEPN/3.4e-116/1,3-propanediol dehydrogenase OS=Klebsiella pneumoniae GN=dhaT PE=1 SV=1	kpw:KPNIH30_23280/1.6e-114/1,3-propanediol dehydrogenase; K00086 1,3-propanediol dehydrogenase [EC:1.1.1.202]	SPAC5H10.06c/1.1e-50/[C] KOG3857 Alcohol dehydrogenase, class IV	Unigene130_All/8.2e-67/Iron-containing alcohol dehydrogenase	NA
Unigene458_All	649	2.96	5.31	0.843114685	0.697033577	*	0.554258	AHM79838.1/7.0e-84/hypothetical protein KPNJ2_03058 [Klebsiella pneumoniae 30684/NJST258_2] >AHM85466.1 hypothetical protein KPNJ1_03060 [Klebsiella pneumoniae 30660/NJST258_1]	CP022997.1/0.0/CP022997.1 Klebsiella pneumoniae strain 721005, complete genome	sp|P45265|LRP_HAEIN/1.3e-17/Leucine-responsive regulatory protein OS=Haemophilus influenzae (strain ATCC 51907 / DSM 11121 / KW20 / Rd) GN=lrp PE=3 SV=1	kpv:KPNIH29_11595/1.5e-83/AsnC family transcriptional regulator	NA	Unigene458_All/5e-17/Lrp/AsnC ligand binding domain	biological_process:GO:0006351//transcription, DNA-templated;cellular_component:GO:0005622//intracellular;molecular_function:GO:0043565//sequence-specific DNA binding;GO:0003700//DNA binding transcription factor activity;
Unigene659_All	553	10.9	19.55	0.842840473	0.42309885	*	0.259994	EHM48932.1/4.4e-87/xanthine phosphoribosyltransferase [Yokenella regensburgei ATCC 43003]	CP022997.1/0.0/CP022997.1 Klebsiella pneumoniae strain 721005, complete genome	sp|B5Y1E0|XGPT_KLEP3/2.3e-84/Xanthine phosphoribosyltransferase OS=Klebsiella pneumoniae (strain 342) GN=gpt PE=3 SV=1	kpa:KPNJ1_04471/1.1e-82/Xanthine-guanine phosphoribosyltransferase; K00769 xanthine phosphoribosyltransferase [EC:2.4.2.22]	NA	Unigene659_All/6.1e-15/Phosphoribosyl transferase domain	biological_process:GO:0006166//purine ribonucleoside salvage;GO:0032265//XMP salvage;cellular_component:GO:0005886//plasma membrane;molecular_function:GO:0000287//magnesium ion binding;GO:0000310//xanthine phosphoribosyltransferase activity;GO:0046872//metal ion binding;GO:0016757//transferase activity, transferring glycosyl groups;
Unigene104_All	616	4.74	8.5	0.842575782	0.595873167	*	0.447762	WP_047044135.1/3.2e-86/PTS glucitol/sorbitol transporter subunit IIB [Klebsiella aerogenes] >KLF23211.1 PTS system glucitol/sorbitol-specific transporter subunit IIB [[Enterobacter] aerogenes] >KUR23180.1 PTS glucitol/sorbitol transporter subunit IIB [[Enterobacter] aerogenes] >OWP46593.1 PTS glucitol/sorbitol transporter subunit IIB [Klebsiella aerogenes]	CP022997.1/0.0/CP022997.1 Klebsiella pneumoniae strain 721005, complete genome	sp|P56580|PTHB_ECOLI/5.5e-87/PTS system glucitol/sorbitol-specific EIIB component OS=Escherichia coli (strain K12) GN=srlE PE=1 SV=1	kpw:KPNIH30_20665/4.8e-87/srlE; PTS system glucitol/sorbitol-specific transporter subunit IIB; K02782 PTS system, glucitol/sorbitol-specific IIB component [EC:2.7.1.198]; K02783 PTS system, glucitol/sorbitol-specific IIC component	NA	Unigene104_All/1.3e-43/Sorbitol phosphotransferase enzyme II C-terminus	biological_process:GO:0009401//phosphoenolpyruvate-dependent sugar phosphotransferase system;cellular_component:GO:0016021//integral component of membrane;molecular_function:GO:0008982//protein-N(PI)-phosphohistidine-sugar phosphotransferase activity;
Unigene634_All	679	1.4	2.51	0.842260537	0.797525587	*	0.714928	WP_073511680.1/6.1e-123/ethanolamine permease [Klebsiella pneumoniae] >OKB49141.1 ethanolamine permease, partial [Klebsiella pneumoniae]	CP022997.1/0.0/CP022997.1 Klebsiella pneumoniae strain 721005, complete genome	sp|O87394|Y093_RHIME/3.5e-18/Uncharacterized transporter R00093 OS=Rhizobium meliloti (strain 1021) GN=R00093 PE=3 SV=1	kpnu:LI86_21080/9.2e-124/ethanolamin permease; K16238 ethanolamine permease	CE08887/6.5e-12/[E] KOG1286 Amino acid transporters	Unigene634_All/6.7e-22/Amino acid permease	cellular_component:GO:0016021//integral component of membrane;molecular_function:GO:0015171//amino acid transmembrane transporter activity;
Unigene282_All	613	1.59	2.85	0.841935154	0.803196421	*	0.714928	WP_087742840.1/4.8e-103/hypothetical protein [Klebsiella pneumoniae] >OVG06879.1 hypothetical protein B5L90_00705 [Klebsiella pneumoniae]	CP022997.1/0.0/CP022997.1 Klebsiella pneumoniae strain 721005, complete genome	sp|Q57256|Y522_HAEIN/7.6e-28/Uncharacterized protein HI_0522 OS=Haemophilus influenzae (strain ATCC 51907 / DSM 11121 / KW20 / Rd) GN=HI_0522 PE=4 SV=1	kpq:KPR0928_05750/7.3e-104/membrane protein	NA	Unigene282_All/0.31/Uncharacterised 5xTM membrane BCR, YitT family COG1284	cellular_component:GO:0016021//integral component of membrane;
Unigene1677_All	1200	0.72	1.29	0.841302254	0.802677561	*	0.714928	WP_040026743.1/6.0e-198/glycoside hydrolase family 105 protein [Klebsiella pneumoniae] >OHY27956.1 glycoside hydrolase 105 family protein [Klebsiella pneumoniae] >OIK34062.1 glycoside hydrolase 105 family protein [Klebsiella pneumoniae] >OXM94825.1 glycoside hydrolase 105 family protein [Klebsiella pneumoniae] >OXM98203.1 glycoside hydrolase 105 family protein [Klebsiella pneumoniae] >OZI96379.1 …	CP022997.1/0.0/CP022997.1 Klebsiella pneumoniae strain 721005, complete genome	sp|O31521|URHG1_BACSU/8.4e-39/Unsaturated rhamnogalacturonyl hydrolase YesR OS=Bacillus subtilis (strain 168) GN=yesR PE=1 SV=1	kpx:PMK1_04751/2.6e-198/yesR; Unsaturated rhamnogalacturonyl hydrolase YesR; K15532 unsaturated rhamnogalacturonyl hydrolase [EC:3.2.1.172]	NA	Unigene1677_All/2.7e-93/Glycosyl Hydrolase Family 88	biological_process:GO:0008152//metabolic process;molecular_function:GO:0016787//hydrolase activity;GO:0102211//unsaturated rhamnogalacturonyl hydrolase activity;GO:0003824//catalytic activity;
Unigene1187_All	588	1.68	3.01	0.841302254	0.80009328	*	0.714928	WP_072661898.1/7.2e-96/DUF3883 domain-containing protein, partial [Escherichia coli] >OJK46951.1 hypothetical protein BK244_28420, partial [Escherichia coli]	CP017085.1/0.0/CP017085.1 Proteus mirabilis strain T18 chromosome, complete genome	NA	aaj:BOQ57_11265/1.1e-96/hypothetical protein	NA	Unigene1187_All/6.1e-22/Domain of unknown function (DUF3883)	NA
Unigene1774_All	617	1.58	2.83	0.840877495	0.801641848	*	0.714928	EMH91688.1/1.2e-114/hypothetical protein MTE1_4674 [Klebsiella pneumoniae JHCK1]	CP022997.1/0.0/CP022997.1 Klebsiella pneumoniae strain 721005, complete genome	sp|Q9KEE9|ARAQ_BACHD/3.5e-25/L-arabinose transport system permease protein AraQ OS=Bacillus halodurans (strain ATCC BAA-125 / DSM 18197 / FERM 7344 / JCM 9153 / C-125) GN=araQ PE=3 SV=1	kpg:KPNIH32_02905/4.2e-115/ABC transporter permease; K05815 sn-glycerol 3-phosphate transport system permease protein	NA	Unigene1774_All/3.6e-19/Binding-protein-dependent transport system inner membrane component	biological_process:GO:0006810//transport;cellular_component:GO:0016021//integral component of membrane;GO:0005886//plasma membrane;
Unigene847_All	636	3.04	5.44	0.839535328	0.696529576	*	0.554258	AHM77013.1/2.2e-114/Cellulose synthase regulatory subunit [Klebsiella pneumoniae 30684/NJST258_2] >AHM82639.1 Cellulose synthase regulatory subunit [Klebsiella pneumoniae 30660/NJST258_1]	CP022997.1/0.0/CP022997.1 Klebsiella pneumoniae strain 721005, complete genome	sp|Q9WX62|BCSB3_KOMXY/2.8e-09/Cyclic di-GMP-binding protein OS=Komagataeibacter xylinus GN=bcsBI PE=3 SV=1	kps:KPNJ2_00233/3.3e-115/Cellulose synthase regulatory subunit; K20541 cellulose synthase operon protein B	NA	Unigene847_All/3.1e-27/Bacterial cellulose synthase subunit	biological_process:GO:0006011//UDP-glucose metabolic process;GO:0030244//cellulose biosynthetic process;cellular_component:GO:0019867//outer membrane;
Unigene1160_All	730	1.28	2.29	0.839203788	0.801124993	*	0.714928	NA	CP022997.1/0.0/CP022997.1 Klebsiella pneumoniae strain 721005, complete genome	sp|A6TCM7|SSRP_KLEP7/1.1e-89/SsrA-binding protein OS=Klebsiella pneumoniae subsp. pneumoniae (strain ATCC 700721 / MGH 78578) GN=smpB PE=3 SV=1	kpg:KPNIH32_20900/5.1e-88/smpB; SsrA-binding protein; K03664 SsrA-binding protein	NA	Unigene1160_All/1.3e-27/SmpB protein	NA
Unigene1205_All	644	1.5	2.68	0.8372705	0.80215937	*	0.714928	CDL58799.1/4.0e-116/Uncharacterized protein ImpC [Escherichia coli ISC56]	CP022997.1/0.0/CP022997.1 Klebsiella pneumoniae strain 721005, complete genome	NA	kpq:KPR0928_11530/6.1e-117/EvpB family type VI secretion protein; K11900 type VI secretion system protein ImpC	NA	Unigene1205_All/8.1e-51/Type VI secretion protein, EvpB/VC_A0108, tail sheath	NA
Unigene783_All	1147	11.36	20.29	0.83680603	0.141810164	*	0.0666622	WP_074015667.1/3.1e-151/hypothetical protein [Klebsiella pneumoniae] >OSU93778.1 hypothetical protein BL139_0027340 [Klebsiella pneumoniae]	CP022882.1/0.0/CP022882.1 Klebsiella pneumoniae strain 911021, complete genome	sp|Q56143|SOXS_SALTY/1.8e-51/Regulatory protein SoxS OS=Salmonella typhimurium (strain LT2 / SGSC1412 / ATCC 700720) GN=soxS PE=3 SV=2	kpb:FH42_18645/4.6e-152/signal peptide protein	NA	Unigene783_All/4.1e-64/EAL domain	NA
Unigene1622_All	4163	123.22	219.97	0.836070338	5.35E-34	*	8.32E-35	WP_002916058.1/7.8e-229/MULTISPECIES: transporter [Enterobacterales] >ABR78669.1 putative transport protein (HAAAP family) [Klebsiella pneumoniae subsp. pneumoniae MGH 78578] >BAH65052.1 putative transport protein [Klebsiella pneumoniae subsp. pneumoniae NTUH-K2044] >EGF60896.1 serine transporter [Klebsiella sp. MS 92-3] >AEJ99745.1 putative transport protein [Klebsiella pneumoniae KCTC 2242] >EH…
e] >KMG16050.1 inner membrane transporter YqeG [Klebsiella pneumoniae] >KMG22794.1 inner membrane transporter YqeG [Klebsiella pneumoniae] >KMG28118.1 inner membrane transporter YqeG [Klebsiella pneumoniae] >KMG30121.1 inner membrane transporter YqeG [Klebsiella pneumoniae] >KMG38911.1 inner membrane transporter YqeG [Klebsiella pneumoniae] >KMG41948.1 inner membrane transporter YqeG [Klebsiella …
er [Klebsiella pneumoniae] >APM27216.1 transporter [Klebsiella pneumoniae] >APM42336.1 transporter [Klebsiella pneumoniae] >APM51903.1 transporter [Klebsiella pneumoniae] >APM57769.1 transporter [Klebsiella pneumoniae] >APM63350.1 transporter [Klebsiella pneumoniae] >APM68852.1 transporter [Klebsiella pneumoniae] >APM74476.1 transporter [Klebsiella pneumoniae] >OKK77488.1 transporter [Klebsiella …
lebsiella pneumoniae] >OVU77745.1 transporter [Klebsiella pneumoniae] >OVU89242.1 transporter [Klebsiella pneumoniae] >OVU92950.1 transporter [Klebsiella pneumoniae] >OVU99841.1 transporter [Klebsiella pneumoniae] >OVV10025.1 transporter [Klebsiella pneumoniae] >OVV13735.1 transporter [Klebsiella pneumoniae] >OVV18835.1 transporter [Klebsiella pneumoniae] >OVV25070.1 transporter [Klebsiella pneum…	CP022997.1/0.0/CP022997.1 Klebsiella pneumoniae strain 721005, complete genome	sp|Q46939|YQEF_ECOLI/9.2e-194/Probable acetyl-CoA acetyltransferase OS=Escherichia coli (strain K12) GN=yqeF PE=3 SV=2	ror:RORB6_23235/4.7e-210/acyltransferase; K00626 acetyl-CoA C-acetyltransferase [EC:2.3.1.9]	Hs14755394/2.1e-100/[I] KOG1390 Acetyl-CoA acetyltransferase	Unigene1622_All/4/Amino acid permease	cellular_component:GO:0016021//integral component of membrane;
Unigene27_All	1659	16.64	29.68	0.834835658	0.015810607	*	0.00596764	WP_009484396.1/6.8e-168/MULTISPECIES: LysR family transcriptional regulator [Klebsiella] >EGF64104.1 LysR substrate binding domain protein [Klebsiella sp. MS 92-3] >EPO15201.1 LysR substrate-binding domain protein [Klebsiella pneumoniae DMC0799] >ESL29169.1 LysR family transcriptional regulator, glycine cleavage system transcriptional activator [Klebsiella pneumoniae BIDMC 41] >ESL68235.1 LysR fa…	CP022997.1/0.0/CP022997.1 Klebsiella pneumoniae strain 721005, complete genome	sp|P0A9F8|GCVA_ECO57/2.4e-44/Glycine cleavage system transcriptional activator OS=Escherichia coli O157:H7 GN=gcvA PE=3 SV=1	kpx:PMK1_04895/3.0e-168/gcvA_9; Gcv operon activator; K03566 LysR family transcriptional regulator, glycine cleavage system transcriptional activator	NA	Unigene27_All/4.2e-30/LysR substrate binding domain	biological_process:GO:0006351//transcription, DNA-templated;molecular_function:GO:0003677//DNA binding;GO:0003700//DNA binding transcription factor activity;
Unigene633_All	1247	2.07	3.69	0.833990049	0.594962046	*	0.447762	WP_004151614.1/5.4e-194/MULTISPECIES: lac repressor [Klebsiella] >YP_005226829.1 lac repressor [Klebsiella pneumoniae subsp. pneumoniae HS11286] >AEW61227.1 lac repressor [Klebsiella pneumoniae subsp. pneumoniae HS11286] >EJJ40631.1 lac repressor [Klebsiella pneumoniae subsp. pneumoniae KPNIH2] >EJJ44917.1 lac repressor [Klebsiella pneumoniae subsp. pneumoniae KPNIH4] >EJJ56010.1 lac repressor [K…
ressor [Klebsiella pneumoniae] >SAS78727.1 lac operon transcriptional repressor [Klebsiella pneumoniae] >SAW55216.1 lac operon transcriptional repressor [Klebsiella pneumoniae] >SBH37943.1 lac operon transcriptional repressor [Klebsiella pneumoniae] >SBM95793.1 lac operon transcriptional repressor [Klebsiella pneumoniae] >SBH81155.1 lac operon transcriptional repressor [Klebsiella pneumoniae] >OB…
] >OXO99503.1 LacI family transcriptional regulator [Klebsiella pneumoniae] >OXP08067.1 LacI family transcriptional regulator [Klebsiella pneumoniae] >OXP15665.1 LacI family transcriptional regulator [Klebsiella pneumoniae] >OXP17571.1 LacI family transcriptional regulator [Klebsiella pneumoniae] >OXP24964.1 LacI family transcriptional regulator [Klebsiella pneumoniae] >OXP26653.1 LacI family tra…	CP022997.1/0.0/CP022997.1 Klebsiella pneumoniae strain 721005, complete genome	sp|P06220|LACI_KLEPN/3.5e-189/Lactose operon repressor (Fragment) OS=Klebsiella pneumoniae GN=lacI PE=4 SV=1	kpb:FH42_03985/8.2e-195/LacI family transcriptional regulator	Hs5032119/1.2e-06/[AR] KOG2146 Splicing coactivator SRm160/300, subunit SRm160 (contains PWI domain)	Unigene633_All/4.7e-31/Periplasmic binding protein-like domain	biological_process:GO:0006355//regulation of transcription, DNA-templated;GO:0006351//transcription, DNA-templated;molecular_function:GO:0003677//DNA binding;
Unigene476_All	1098	2.39	4.26	0.833842812	0.596329775	*	0.447762	WP_074075451.1/3.5e-120/sugar ABC transporter ATP-binding protein [Klebsiella pneumoniae] >APP22695.1 sugar ABC transporter ATP-binding protein [Klebsiella pneumoniae]	CP022997.1/0.0/CP022997.1 Klebsiella pneumoniae strain 721005, complete genome	sp|Q1C0D5|XYLG_YERPA/6.7e-51/Xylose import ATP-binding protein XylG OS=Yersinia pestis bv. Antiqua (strain Antiqua) GN=xylG PE=3 SV=1	kpq:KPR0928_07040/5.3e-121/sugar ABC transporter ATP-binding protein; K17204 erythritol transport system ATP-binding protein	CE09356/4.9e-17/[IR] KOG0059 Lipid exporter ABCA1 and related proteins, ABC superfamily	Unigene476_All/1.6e-21/ABC transporter	NA
Unigene17_All	2948	29.57	52.68	0.833121102	2.12E-06	*	5.58E-07	BAH63559.1/0.0e+00/putative transporter ATP-binding component [Klebsiella pneumoniae subsp. pneumoniae NTUH-K2044]	CP022997.1/0.0/CP022997.1 Klebsiella pneumoniae strain 721005, complete genome	sp|P63389|YHES_ECOLI/2.5e-52/Uncharacterized ABC transporter ATP-binding protein YheS OS=Escherichia coli (strain K12) GN=yheS PE=1 SV=1	ror:RORB6_06660/9.5e-250/glutathione-regulated potassium-efflux system ATP-binding protein	CE05663/3.4e-49/[J] KOG0066 eIF2-interacting protein ABC50 (ABC superfamily)	Unigene17_All/2.1e-42/ABC transporter	molecular_function:GO:0005524//ATP binding;GO:0016887//ATPase activity;
Unigene1518_All	779	1.19	2.12	0.833102691	0.796503118	*	0.714928	WP_002922410.1/1.5e-56/MULTISPECIES: hypothetical protein [Enterobacterales] >YP_005229406.1 hypothetical protein KPHS_51060 [Klebsiella pneumoniae subsp. pneumoniae HS11286] >ABR79331.1 hypothetical protein KPN_03946 [Klebsiella pneumoniae subsp. pneumoniae MGH 78578] >BAH65725.1 hypothetical protein KP1_5294 [Klebsiella pneumoniae subsp. pneumoniae NTUH-K2044] >EEW43051.1 hypothetical protein H…
33.1 ribosome-associated protein [Klebsiella pneumoniae] >KMD81290.1 ribosome-associated protein [Klebsiella pneumoniae] >KMD85350.1 ribosome-associated protein [Klebsiella pneumoniae] >KMD92838.1 ribosome-associated protein [Klebsiella pneumoniae] >KMD99855.1 ribosome-associated protein [Klebsiella pneumoniae] >KME08292.1 ribosome-associated protein [Klebsiella pneumoniae] >KME11770.1 ribosome-a…
ebsiella pneumoniae] >SBY39324.1 Protein of uncharacterised function (DUF2810) [Klebsiella pneumoniae] >SBY86943.1 Protein of uncharacterised function (DUF2810) [Klebsiella pneumoniae] >SBY82133.1 Protein of uncharacterised function (DUF2810) [Klebsiella pneumoniae] >SBY10673.1 Protein of uncharacterised function (DUF2810) [Klebsiella pneumoniae] >SBY88434.1 Protein of uncharacterised function (D…
nction (DUF2810) [Klebsiella pneumoniae] >SLV18497.1 Protein of uncharacterised function (DUF2810) [Klebsiella pneumoniae] >SLR44170.1 Protein of uncharacterised function (DUF2810) [Klebsiella pneumoniae] >SLR53027.1 Protein of uncharacterised function (DUF2810) [Klebsiella pneumoniae] >SLP09057.1 Protein of uncharacterised function (DUF2810) [Klebsiella pneumoniae] >SLT14318.1 Protein of unchara…
051_03995 [Klebsiella pneumoniae] >OVQ69335.1 hypothetical protein B9068_14385 [Klebsiella pneumoniae] >OVQ76379.1 hypothetical protein B9476_28325 [Klebsiella pneumoniae] >OVQ81656.1 hypothetical protein B9025_09035 [Klebsiella pneumoniae] >OVQ84053.1 hypothetical protein B9028_03115 [Klebsiella pneumoniae] >OVQ86803.1 hypothetical protein B9473_24535 [Klebsiella quasipneumoniae subsp. quasipneu…
umoniae] >PBB01609.1 hypothetical protein CK487_15440 [Klebsiella pneumoniae] >PBD33924.1 hypothetical protein CK244_02570 [Klebsiella pneumoniae] >PBD42577.1 hypothetical protein CK247_04875 [Klebsiella pneumoniae] >PBD47904.1 hypothetical protein CK488_03430 [Klebsiella pneumoniae] >PBD55515.1 hypothetical protein CK494_00255 [Klebsiella pneumoniae] >PBD57725.1 hypothetical protein CK502_05825 …	CP022997.1/0.0/CP022997.1 Klebsiella pneumoniae strain 721005, complete genome	sp|P0ADK8|YIBL_ECOLI/5.0e-53/Uncharacterized protein YibL OS=Escherichia coli (strain K12) GN=yibL PE=1 SV=1	kpt:VK055_3524/2.2e-57/hypothetical protein; K14762 ribosome-associated protein	NA	Unigene1518_All/3.5e-34/Protein of unknown function (DUF2810)	NA
Unigene295_All	1702	5.4	9.62	0.833077487	0.22612635	*	0.118918	EFD86464.1/1.1e-285/pyruvate kinase [Klebsiella sp. 1_1_55]	CP022997.1/0.0/CP022997.1 Klebsiella pneumoniae strain 721005, complete genome	sp|P77983|KPYK1_SALTY/1.5e-254/Pyruvate kinase I OS=Salmonella typhimurium (strain LT2 / SGSC1412 / ATCC 700720) GN=pykF PE=3 SV=2	eok:G2583_2071/1.3e-262/pykF; Pyruvate kinase I; K00873 pyruvate kinase [EC:2.7.1.40]	7300837/4.8e-112/[G] KOG2323 Pyruvate kinase	Unigene295_All/3.4e-151/Pyruvate kinase, barrel domain	NA
Unigene1589_All	1101	1.59	2.83	0.831775288	0.698043771	*	0.554258	AGT22719.1/2.9e-130/arsenic efflux pump protein ArsB [Klebsiella pneumoniae JM45] >AHM77743.1 Arsenical pump membrane protein [Klebsiella pneumoniae 30684/NJST258_2] >AHM83335.1 Arsenical pump membrane protein [Klebsiella pneumoniae 30660/NJST258_1]	CP022997.1/0.0/CP022997.1 Klebsiella pneumoniae strain 721005, complete genome	sp|P0AB94|ARSB_ECO57/2.0e-111/Arsenical pump membrane protein OS=Escherichia coli O157:H7 GN=arsB PE=3 SV=1	kps:KPNJ2_00963/4.3e-131/Arsenical pump membrane protein; K03893 arsenical pump membrane protein	NA	Unigene1589_All/1.3e-81/Arsenical pump membrane protein	NA
Unigene934_All	1439	1.77	3.15	0.831602468	0.595417258	*	0.447762	WP_085287826.1/4.3e-235/integrase [Klebsiella pneumoniae] >OSC39167.1 integrase [Klebsiella pneumoniae]	CP022997.1/0.0/CP022997.1 Klebsiella pneumoniae strain 721005, complete genome	sp|P37326|INTS_ECOLI/1.2e-39/Prophage integrase IntS OS=Escherichia coli (strain K12) GN=intS PE=1 SV=1	ear:CCG33992/3.0e-209/Integrase	NA	Unigene934_All/8.3e-21/Phage integrase family	NA
Unigene215_All	2968	2.72	4.84	0.831400396	0.257305218	*	0.1381276	WP_069334716.1/1.6e-215/8-amino-7-oxononanoate synthase [Klebsiella pneumoniae] >ODO97525.1 8-amino-7-oxononanoate synthase [Klebsiella pneumoniae]	CP022997.1/0.0/CP022997.1 Klebsiella pneumoniae strain 721005, complete genome	sp|A6T6L5|BIOB_KLEP7/1.4e-199/Biotin synthase OS=Klebsiella pneumoniae subsp. pneumoniae (strain ATCC 700721 / MGH 78578) GN=bioB PE=3 SV=2	kpa:KPNJ1_03788/3.3e-202/Biotin synthase; K01012 biotin synthase [EC:2.8.1.6]	At2g43360/1.3e-96/[H] KOG2900 Biotin synthase	Unigene215_All/2.7e-60/Aminotransferase class I and II	NA
Unigene838_All	1497	2.26	4.02	0.830872729	0.541192098	*	0.369306	AHM80521.1/4.6e-272/ATP-dependent RNA helicase RhlE [Klebsiella pneumoniae 30684/NJST258_2] >AHM86159.1 ATP-dependent RNA helicase RhlE [Klebsiella pneumoniae 30660/NJST258_1]	CP022997.1/0.0/CP022997.1 Klebsiella pneumoniae strain 721005, complete genome	sp|P25888|RHLE_ECOLI/1.9e-221/ATP-dependent RNA helicase RhlE OS=Escherichia coli (strain K12) GN=rhlE PE=1 SV=3	kpa:KPNJ1_03753/6.9e-273/ATP-dependent RNA helicase RhlE; K11927 ATP-dependent RNA helicase RhlE [EC:3.6.4.13]	At3g01540/1.2e-79/[A] KOG0331 ATP-dependent RNA helicase	Unigene838_All/1.1e-50/DEAD/DEAH box helicase	NA
Unigene1279_All	1848	0.45	0.8	0.830074999	0.797014024	*	0.714928	AHM79443.1/1.7e-175/hypothetical protein KPNJ2_02663 [Klebsiella pneumoniae 30684/NJST258_2] >AHM85115.1 hypothetical protein KPNJ1_02709 [Klebsiella pneumoniae 30660/NJST258_1]	CP022997.1/0.0/CP022997.1 Klebsiella pneumoniae strain 721005, complete genome	NA	kps:KPNJ2_02663/2.6e-176/hypothetical protein	NA	Unigene1279_All/0.14/Protein of unknown function (DUF2691)	NA
Unigene1524_All	3957	2.02	3.59	0.829628551	0.257581297	*	0.1381276	WP_002912939.1/0.0e+00/MULTISPECIES: PTS fructose transporter subunit IIBC [Enterobacterales] >BAH64392.1 fructose-specific PTS family enzyme IIB'BC component [Klebsiella pneumoniae subsp. pneumoniae NTUH-K2044] >EEW43548.1 phosphotransferase system, EIIC [Klebsiella pneumoniae subsp. rhinoscleromatis ATCC 13884] >EGF57384.1 PTS system protein fructose-specific EIIBBC component [Klebsiella sp. MS…
>KMD44483.1 PTS system fructose-specific IIC component [Klebsiella pneumoniae] >KMD46414.1 PTS system fructose-specific IIC component [Klebsiella pneumoniae] >KMD56925.1 PTS system fructose-specific IIC component [Klebsiella pneumoniae] >KMD59777.1 PTS system fructose-specific IIC component [Klebsiella pneumoniae] >KMD60886.1 PTS system fructose-specific IIC component [Klebsiella pneumoniae] >KMD…
PTS fructose transporter subunit IIBC [Klebsiella pneumoniae] >OCU53118.1 PTS fructose transporter subunit IIBC [Klebsiella pneumoniae] >OCU61018.1 PTS fructose transporter subunit IIBC [Klebsiella pneumoniae] >OCU65456.1 PTS fructose transporter subunit IIBC [Klebsiella pneumoniae] >OCU69894.1 PTS fructose transporter subunit IIBC [Klebsiella pneumoniae] >OCU76385.1 PTS fructose transporter subu…
lebsiella pneumoniae] >OSW98413.1 PTS fructose transporter subunit EIIBC [Klebsiella pneumoniae] >OSX06578.1 PTS fructose transporter subunit EIIBC [Klebsiella pneumoniae] >OSX10234.1 PTS fructose transporter subunit EIIBC [Klebsiella pneumoniae] >OSX17893.1 PTS fructose transporter subunit EIIBC [Klebsiella pneumoniae] >OSX19296.1 PTS fructose transporter subunit EIIBC [Klebsiella pneumoniae] >O…
e transporter subunit EIIBC [Klebsiella pneumoniae] >OYK13733.1 PTS fructose transporter subunit EIIBC [Klebsiella pneumoniae subsp. pneumoniae] >OYK18001.1 PTS fructose transporter subunit EIIBC [Klebsiella pneumoniae subsp. pneumoniae] >OYL47904.1 PTS fructose transporter subunit EIIBC [Klebsiella pneumoniae subsp. pneumoniae] >OYL63943.1 PTS fructose transporter subunit EIIBC [Klebsiella pneum…	CP022997.1/0.0/CP022997.1 Klebsiella pneumoniae strain 721005, complete genome	sp|P20966|PTFBC_ECOLI/1.9e-281/PTS system fructose-specific EIIB'BC component OS=Escherichia coli (strain K12) GN=fruA PE=1 SV=1	kpz:KPNIH27_17500/0.0e+00/PTS system fructose-specific transporter subunits IIBC; K02769 PTS system, fructose-specific IIB component [EC:2.7.1.202]; K02770 PTS system, fructose-specific IIC component	CE03147/9.7e-07/[G] KOG2855 Ribokinase	Unigene1524_All/1.9e-19/PTS system, Lactose/Cellobiose specific IIB subunit	biological_process:GO:0009401//phosphoenolpyruvate-dependent sugar phosphotransferase system;cellular_component:GO:0016021//integral component of membrane;GO:0005886//plasma membrane;molecular_function:GO:0022877//protein-N(PI)-phosphohistidine-fructose phosphotransferase system transporter activity;GO:0005351//sugar:proton symporter activity;GO:0103111//D-glucosamine PTS permease activity;
Unigene51_All	1648	1.02	1.81	0.827420545	0.697538308	*	0.554258	WP_002910193.1/1.4e-285/MULTISPECIES: nitrate reductase subunit beta [Enterobacterales] >YP_005227508.1 nitrate reductase 1, Fe-S (beta) subunit [Klebsiella pneumoniae subsp. pneumoniae HS11286] >ABR77639.1 nitrate reductase 1, Fe-S (beta) subunit [Klebsiella pneumoniae subsp. pneumoniae MGH 78578] >ACI09532.1 nitrate reductase 1, beta subunit [Klebsiella pneumoniae 342] >BAH63940.1 nitrate reduc…
ry nitrate reductase 1 beta chain [Klebsiella pneumoniae] >KMA19696.1 respiratory nitrate reductase 1 beta chain [Klebsiella pneumoniae] >KMA22614.1 respiratory nitrate reductase 1 beta chain [Klebsiella pneumoniae] >KMA26496.1 respiratory nitrate reductase 1 beta chain [Klebsiella pneumoniae] >KMA30392.1 respiratory nitrate reductase 1 beta chain [Klebsiella pneumoniae] >KMA40057.1 respiratory n…
iae] >SBW43648.1 respiratory nitrate reductase subunit beta [Klebsiella pneumoniae] >SBW39954.1 respiratory nitrate reductase subunit beta [Klebsiella pneumoniae] >SBW63206.1 respiratory nitrate reductase subunit beta [Klebsiella pneumoniae] >SBW41630.1 respiratory nitrate reductase subunit beta [Klebsiella pneumoniae] >SBW69408.1 respiratory nitrate reductase subunit beta [Klebsiella pneumoniae]…
eta [Klebsiella pneumoniae subsp. pneumoniae] >OQZ61482.1 nitrate reductase subunit beta [Klebsiella pneumoniae subsp. pneumoniae] >OQZ65152.1 nitrate reductase subunit beta [Klebsiella pneumoniae subsp. pneumoniae] >OQZ71412.1 nitrate reductase subunit beta [Klebsiella pneumoniae] >OQZ78617.1 nitrate reductase subunit beta [Klebsiella pneumoniae subsp. pneumoniae] >OQZ81071.1 nitrate reductase s…
ubunit beta [Klebsiella pneumoniae] >ASG35236.1 nitrate reductase subunit beta [Klebsiella pneumoniae] >ASG61355.1 nitrate reductase subunit beta [Klebsiella pneumoniae] >OXM93856.1 nitrate reductase subunit beta [Klebsiella pneumoniae] >OXM97693.1 nitrate reductase subunit beta [Klebsiella pneumoniae] >OXN54309.1 nitrate reductase subunit beta [Klebsiella pneumoniae] >OXN57461.1 nitrate reductas…	CP022997.1/0.0/CP022997.1 Klebsiella pneumoniae strain 721005, complete genome	sp|P11349|NARH_ECOLI/9.4e-267/Respiratory nitrate reductase 1 beta chain OS=Escherichia coli (strain K12) GN=narH PE=1 SV=3	kpc:KPNIH10_15800/2.1e-286/narH; nitrate reductase; K00371 nitrate reductase / nitrite oxidoreductase, beta subunit [EC:1.7.5.1 1.7.99.-]	NA	Unigene51_All/4.7e-37/4Fe-4S dicluster domain	biological_process:GO:0042126//nitrate metabolic process;cellular_component:GO:0009325//nitrate reductase complex;molecular_function:GO:0008940//nitrate reductase activity;
Unigene421_All	2187	633.65	1122.84	0.825394279	1.06E-84	*	1.09E-85	KUF51821.1/8.5e-150/hypothetical protein AOT25_01891 [Klebsiella pneumoniae]	CP022997.1/0.0/CP022997.1 Klebsiella pneumoniae strain 721005, complete genome	sp|A6T5B1|Y321_KLEP7/1.4e-79/UPF0178 protein KPN78578_03210 OS=Klebsiella pneumoniae subsp. pneumoniae (strain ATCC 700721 / MGH 78578) GN=KPN78578_03210 PE=3 SV=1	kpnu:LI86_20960/8.6e-131/ABC transporter substrate-binding protein; K09945 uncharacterized protein	SPAC1834.02/1.6e-14/[E] KOG0692 Pentafunctional AROM protein	Unigene421_All/2.6e-70/Uncharacterized protein conserved in bacteria (DUF2076)	NA
Unigene1150_All	1340	39.49	69.91	0.824011467	0.000626745	*	0.000196173	NA	CP022997.1/0.0/CP022997.1 Klebsiella pneumoniae strain 721005, complete genome	sp|P72131|PTXR_PSEAE/1.5e-52/HTH-type transcriptional regulator PtxR OS=Pseudomonas aeruginosa (strain ATCC 15692 / DSM 22644 / CIP 104116 / JCM 14847 / LMG 12228 / 1C / PRS 101 / PAO1) GN=ptxR PE=4 SV=1	kqv:B8P98_05640/5.2e-155/LysR family transcriptional regulator	NA	Unigene1150_All/5.6e-44/LysR substrate binding domain	NA
Unigene180_All	3471	9.68	17.13	0.823446199	0.004797624	*	0.001664538	AJC02285.1/3.1e-178/Mobile element protein [Klebsiella pneumoniae subsp. pneumoniae 1158] >AJC02411.1 Mobile element protein [Klebsiella pneumoniae subsp. pneumoniae 1158] >AJC04122.1 Mobile element protein [Klebsiella pneumoniae subsp. pneumoniae 1158] >AJC04619.1 Mobile element protein [Klebsiella pneumoniae subsp. pneumoniae 1158] >AJC05768.1 Mobile element protein [Klebsiella pneumoniae subsp…	CP022997.1/0.0/CP022997.1 Klebsiella pneumoniae strain 721005, complete genome	sp|A8AI78|CBPA_CITK8/1.6e-146/Curved DNA-binding protein OS=Citrobacter koseri (strain ATCC BAA-895 / CDC 4225-83 / SGSC4696) GN=cbpA PE=3 SV=1	kpg:KPNIH32_01940/3.1e-175/DNA-binding protein; K05516 curved DNA-binding protein	7296201/3.0e-20/[O] KOG0713 Molecular chaperone (DnaJ superfamily)	Unigene180_All/2.7e-30/DnaJ C terminal domain	biological_process:GO:0006457//protein folding;cellular_component:GO:0009295//nucleoid;GO:0005737//cytoplasm;molecular_function:GO:0051082//unfolded protein binding;GO:0003681//bent DNA binding;
Unigene251_All	4931	37.61	66.12	0.813970418	2.95E-12	*	6.47E-13	WP_061155272.1/0.0e+00/excinuclease ABC subunit B [Klebsiella pneumoniae] >BAS36452.1 excinuclease ABC, B subunit [Klebsiella pneumoniae]	CP022997.1/0.0/CP022997.1 Klebsiella pneumoniae strain 721005, complete genome	sp|B5QX69|UVRB_SALEP/0.0e+00/UvrABC system protein B OS=Salmonella enteritidis PT4 (strain P125109) GN=uvrB PE=3 SV=1	seg:SG0776/0.0e+00/uvrB; excision nuclease ABC subunit B; K03702 excinuclease ABC subunit B	7296646/2.4e-07/[A] KOG0331 ATP-dependent RNA helicase	Unigene251_All/1.6e-21/Ultra-violet resistance protein B	biological_process:GO:0009432//SOS response;GO:0006289//nucleotide-excision repair;cellular_component:GO:0005737//cytoplasm;molecular_function:GO:0003677//DNA binding;GO:0005524//ATP binding;GO:0009381//excinuclease ABC activity;
Unigene1444_All	11610	170.45	298.87	0.81016949	6.37E-122	*	5.05E-123	WP_004200291.1/0.0e+00/MULTISPECIES: C4-dicarboxylic acid transporter DauA [Enterobacteriaceae] >YP_005227538.1 putative sulfate transporter [Klebsiella pneumoniae subsp. pneumoniae HS11286] >BAH63968.1 putative sulphate transporter [Klebsiella pneumoniae subsp. pneumoniae NTUH-K2044] >AEJ98731.1 putative transporter [Klebsiella pneumoniae KCTC 2242] >AEW61936.1 putative sulfate transporter [Kleb…	CP022997.1/0.0/CP022997.1 Klebsiella pneumoniae strain 721005, complete genome	sp|P0AFR3|DAUA_ECO57/3.6e-288/C4-dicarboxylic acid transporter DauA OS=Escherichia coli O157:H7 GN=dauA PE=3 SV=2	kpb:FH42_07315/9.5e-311/transporter; K03321 sulfate permease, SulP family	At2g47020/7.8e-81/[J] KOG2726 Mitochondrial polypeptide chain release factor	Unigene1444_All/2.6e-76/Sulfate permease family	cellular_component:GO:0016021//integral component of membrane;molecular_function:GO:0008271//secondary active sulfate transmembrane transporter activity;
Unigene1170_All	4440	241.35	422.82	0.808916793	5.18E-65	*	6.05E-66	NA	CP022882.1/0.0/CP022882.1 Klebsiella pneumoniae strain 911021, complete genome	sp|A4W899|GAL1_ENT38/4.1e-200/Galactokinase OS=Enterobacter sp. (strain 638) GN=galK PE=3 SV=1	ror:RORB6_11335/6.3e-205/galactokinase; K00849 galactokinase [EC:2.7.1.6]	Hs4557615/1.1e-120/[C] KOG2958 Galactose-1-phosphate uridylyltransferase	Unigene1170_All/1e-21/Galactokinase galactose-binding signature	NA
Unigene786_All	4150	42.04	73.33	0.80264087	3.36E-11	*	7.64E-12	WP_009307420.1/4.6e-213/MULTISPECIES: osmoprotectant uptake system permease [Klebsiella] >EGF64575.1 ABC transporter, permease protein [Klebsiella sp. MS 92-3] >EHL94896.1 hypothetical protein HMPREF1024_00164 [Klebsiella sp. 4_1_44FAA] >EPO14629.1 putative osmoprotectant uptake system permease protein YehY [Klebsiella pneumoniae DMC0799] >CDI23676.1 putative transporter subunit: permease compone…	CP022997.1/0.0/CP022997.1 Klebsiella pneumoniae strain 721005, complete genome	sp|P33362|YEHZ_ECOLI/3.5e-145/Glycine betaine-binding protein YehZ OS=Escherichia coli (strain K12) GN=yehZ PE=1 SV=1	kpz:KPNIH27_17350/6.9e-214/osmoprotectant uptake system permease; K05846 osmoprotectant transport system permease protein	At1g67940/2.0e-31/[Q] KOG0055 Multidrug/pheromone exporter, ABC superfamily	Unigene786_All/0.22/Nuclear pore complex interacting protein (NPIP)	biological_process:GO:0006810//transport;cellular_component:GO:0016021//integral component of membrane;GO:0005886//plasma membrane;
CL59.Contig1_All	1047	19.62	34.17	0.800405206	0.068002383	*	0.0287582	NA	CP022882.1/0.0/CP022882.1 Klebsiella pneumoniae strain 911021, complete genome	sp|A6T752|SULA_KLEP7/2.0e-92/Cell division inhibitor SulA OS=Klebsiella pneumoniae subsp. pneumoniae (strain ATCC 700721 / MGH 78578) GN=sulA PE=3 SV=1	kpne:KU54_017065/9.3e-91/SOS cell division inhibitor; K13053 cell division inhibitor SulA	NA	CL59.Contig1_All/8.4e-56/Cell division inhibitor SulA	NA
Unigene1358_All	1129	217.47	374.59	0.784495991	2.45E-13	*	5.20E-14	WP_071993243.1/7.5e-134/DnaA inactivator Hda [Klebsiella sp. 10982]	CP022997.1/0.0/CP022997.1 Klebsiella pneumoniae strain 721005, complete genome	sp|B5XNQ6|HDA_KLEP3/5.3e-128/DnaA regulatory inactivator Hda OS=Klebsiella pneumoniae (strain 342) GN=hda PE=3 SV=1	kpk:A593_04355/9.9e-131/DNA replication initiation factor; K10763 DnaA-homolog protein	NA	Unigene1358_All/2.5e-14/Bacterial dnaA protein	biological_process:GO:0032297//negative regulation of DNA-dependent DNA replication initiation;GO:0006260//DNA replication;
Unigene210_All	17809	2.49	4.27	0.778090328	0.002270875	*	0.00074607	WP_032441422.1/1.9e-287/cobyric acid synthase [Klebsiella pneumoniae] >KEC98323.1 cobyric acid synthase [Klebsiella pneumoniae UCI 17]	CP018676.1/0.0/CP018676.1 Klebsiella pneumoniae strain CAV1217, complete genome	sp|A8AEQ8|COBQ_CITK8/2.2e-236/Cobyric acid synthase OS=Citrobacter koseri (strain ATCC BAA-895 / CDC 4225-83 / SGSC4696) GN=cobQ PE=3 SV=1	kok:KONIH1_23790/2.9e-245/cobalamin biosynthesis protein CobQ; K02232 adenosylcobyric acid synthase [EC:6.3.5.10]	At5g40850/1.3e-26/[H] KOG1527 Uroporphyrin III methyltransferase	Unigene210_All/2.3e-57/CobB/CobQ-like glutamine amidotransferase domain	NA
Unigene1259_All	7618	346.12	588.43	0.765598494	9.23E-142	*	6.69E-143	BAH65726.1/0.0e+00/L-lactate permease [Klebsiella pneumoniae subsp. pneumoniae NTUH-K2044] >EJK89509.1 L-lactate permease [Klebsiella pneumoniae subsp. pneumoniae DSM 30104] >AHM76950.1 L-lactate permease [Klebsiella pneumoniae 30684/NJST258_2] >AHM82577.1 L-lactate permease [Klebsiella pneumoniae 30660/NJST258_1]	CP022997.1/0.0/CP022997.1 Klebsiella pneumoniae strain 721005, complete genome	sp|Q8ZL63|LLDP_SALTY/3.3e-298/L-lactate permease OS=Salmonella typhimurium (strain LT2 / SGSC1412 / ATCC 700720) GN=lldP PE=3 SV=1	ebf:D782_0120/1.2e-301/L-lactate transport; K00427 L-lactate permease	At5g56760/1.1e-67/[E] KOG4750 Serine O-acetyltransferase	Unigene1259_All/9e-229/L-lactate permease	cellular_component:GO:0005887//integral component of plasma membrane;molecular_function:GO:0015129//lactate transmembrane transporter activity;
Unigene228_All	3812	2.1	3.55	0.757429697	0.321297564	*	0.1830176	ARR90212.1/3.7e-124/YdeA (plasmid) [Klebsiella pneumoniae] >ARR90320.1 ydeA (plasmid) [Klebsiella pneumoniae]	CP022692.1/0.0/CP022692.1 Klebsiella pneumoniae subsp. pneumoniae strain AUSMDU00008079 plasmid pAUSMDU8079-1, complete sequence	sp|P0ACE6|HHA_SHIFL/6.2e-19/Hemolysin expression-modulating protein Hha OS=Shigella flexneri GN=hha PE=3 SV=1	kpnu:LI86_27050/1.5e-101/hypothetical protein	NA	Unigene228_All/0.026/MarR family	NA
Unigene40_All	1389	5.51	9.29	0.753626278	0.358299249	*	0.21399	WP_032444964.1/2.6e-229/gfo/Idh/MocA family oxidoreductase [Klebsiella pneumoniae] >KEG34342.1 oxidoreductase [Klebsiella pneumoniae]	CP022997.1/0.0/CP022997.1 Klebsiella pneumoniae strain 721005, complete genome	sp|P94437|YFII_BACSU/2.5e-135/Uncharacterized oxidoreductase YfiI OS=Bacillus subtilis (strain 168) GN=yfiI PE=3 SV=1	ror:RORB6_13320/7.0e-211/oxidoreductase	7295965/2.8e-09/[GQ] KOG2741 Dimeric dihydrodiol dehydrogenase	Unigene40_All/1.6e-27/Oxidoreductase family, NAD-binding Rossmann fold	molecular_function:GO:0016491//oxidoreductase activity;
Unigene240_All	1951	84.69	142.7	0.7527218	5.49E-09	*	1.32E-09	WP_004144660.1/3.1e-252/MULTISPECIES: MFS transporter [Enterobacterales] >YP_005225420.1 putative transport protein [Klebsiella pneumoniae subsp. pneumoniae HS11286] >ABR75832.1 putative transport protein [Klebsiella pneumoniae subsp. pneumoniae MGH 78578] >BAH62032.1 hypothetical major facilitator family transport protein [Klebsiella pneumoniae subsp. pneumoniae NTUH-K2044] >EEW41337.1 transport…
transporter YajR [Klebsiella pneumoniae] >KMD84515.1 inner membrane transporter YajR [Klebsiella pneumoniae] >KMD87974.1 inner membrane transporter YajR [Klebsiella pneumoniae] >KMD93157.1 inner membrane transporter YajR [Klebsiella pneumoniae] >KME00924.1 inner membrane transporter YajR [Klebsiella pneumoniae] >KME05102.1 inner membrane transporter YajR [Klebsiella pneumoniae] >KME09562.1 inner …
1 hypothetical protein BAY53_02675 [Klebsiella pneumoniae] >ODP05537.1 hypothetical protein BAY57_00845 [Klebsiella pneumoniae] >ODP11318.1 hypothetical protein BAY46_04540 [Klebsiella pneumoniae] >ODP21408.1 hypothetical protein BAY55_01130 [Klebsiella pneumoniae] >ODP25322.1 hypothetical protein BAY49_00845 [Klebsiella pneumoniae] >ODP74773.1 hypothetical protein A9X63_12205 [Klebsiella pneumon…
umoniae] >OUR23292.1 MFS transporter [Klebsiella pneumoniae] >OUR35321.1 MFS transporter [Klebsiella pneumoniae] >OUR52981.1 inner membrane transporter YajR [Klebsiella pneumoniae] >ARV41510.1 MFS transporter [Klebsiella pneumoniae subsp. pneumoniae] >OUY25288.1 hypothetical protein BLK91_14575 [Klebsiella pneumoniae] >OUY36949.1 hypothetical protein BLK89_00235 [Klebsiella pneumoniae] >OUY37196.…	CP022997.1/0.0/CP022997.1 Klebsiella pneumoniae strain 721005, complete genome	sp|P77726|YAJR_ECOLI/5.8e-215/Inner membrane transport protein YajR OS=Escherichia coli (strain K12) GN=yajR PE=1 SV=2	ror:RORB6_13325/1.8e-241/transport protein	YNL065w/1.6e-07/[R] KOG0255 Synaptic vesicle transporter SVOP and related transporters (major facilitator superfamily)	Unigene240_All/5.1e-46/Major Facilitator Superfamily	biological_process:GO:0055085//transmembrane transport;cellular_component:GO:0016021//integral component of membrane;
CL59.Contig2_All	969	278.79	469.08	0.750655177	5.34E-13	*	1.15E-13	NA	CP022997.1/0.0/CP022997.1 Klebsiella pneumoniae strain 721005, complete genome	sp|A6T752|SULA_KLEP7/1.8e-92/Cell division inhibitor SulA OS=Klebsiella pneumoniae subsp. pneumoniae (strain ATCC 700721 / MGH 78578) GN=sulA PE=3 SV=1	kpnu:LI86_17115/8.6e-91/SOS cell division inhibitor; K13053 cell division inhibitor SulA	NA	CL59.Contig2_All/8.4e-56/Cell division inhibitor SulA	NA
Unigene931_All	5829	170.22	285.38	0.745483675	1.16E-50	*	1.53E-51	AHM81726.1/8.5e-282/Sugar transport ATP-binding protein [Klebsiella pneumoniae 30684/NJST258_2] >AHM87408.1 Sugar transport ATP-binding protein [Klebsiella pneumoniae 30660/NJST258_1]	CP022997.1/0.0/CP022997.1 Klebsiella pneumoniae strain 721005, complete genome	sp|Q6BEX0|YTFR_ECOLI/4.5e-263/Uncharacterized ABC transporter ATP-binding protein YtfR OS=Escherichia coli (strain K12) GN=ytfR PE=3 SV=1	eae:EAE_09565/1.9e-270/ABC transporter; K02056 simple sugar transport system ATP-binding protein [EC:3.6.3.17]	7298626/9.7e-80/[G] KOG1458 Fructose-1,6-bisphosphatase	Unigene931_All/2.8e-52/ABC transporter	biological_process:GO:0008643//carbohydrate transport;molecular_function:GO:0005524//ATP binding;GO:0016887//ATPase activity;
CL70.Contig1_All	11092	92.55	155.13	0.745172815	5.63E-53	*	7.35E-54	NA	CP022882.1/0.0/CP022882.1 Klebsiella pneumoniae strain 911021, complete genome	sp|P21893|RECJ_ECOLI/9.4e-302/Single-stranded-DNA-specific exonuclease RecJ OS=Escherichia coli (strain K12) GN=recJ PE=1 SV=2	ron:TE10_23515/0.0e+00/ssDNA exonuclease RecJ; K07462 single-stranded-DNA-specific exonuclease [EC:3.1.-.-]	At3g13490/3.2e-108/[J] KOG1885 Lysyl-tRNA synthetase (class II)	CL70.Contig1_All/1.9e-17/DHHA1 domain	NA
Unigene1441_All	7308	174.83	291.37	0.736899577	1.38E-63	*	1.62E-64	WP_002895741.1/0.0e+00/MULTISPECIES: ABC transporter ATP-binding protein [Enterobacterales] >EGF61222.1 ABC transporter, ATP-binding protein [Klebsiella sp. MS 92-3] >EJJ39088.1 putative ABC-type transport system ATP-binding component [Klebsiella pneumoniae subsp. pneumoniae KPNIH4] >EJJ46428.1 putative ABC-type transport system ATP-binding component [Klebsiella pneumoniae subsp. pneumoniae KPNIH…
ella pneumoniae] >KMX08239.1 ABC transporter ATP-binding protein [Klebsiella pneumoniae] >KMX10722.1 ABC transporter ATP-binding protein [Klebsiella pneumoniae] >KMX20944.1 ABC transporter ATP-binding protein [Klebsiella pneumoniae] >KMX24915.1 ABC transporter ATP-binding protein [Klebsiella pneumoniae] >KMX26114.1 ABC transporter ATP-binding protein [Klebsiella pneumoniae] >KMX29982.1 ABC transp…
moniae] >OSV50318.1 multidrug ABC transporter ATP-binding protein [Klebsiella pneumoniae] >OSV51572.1 multidrug ABC transporter ATP-binding protein [Klebsiella pneumoniae] >OSV71876.1 multidrug ABC transporter ATP-binding protein [Klebsiella pneumoniae] >OSV73934.1 multidrug ABC transporter ATP-binding protein [Klebsiella pneumoniae] >OSV77954.1 multidrug ABC transporter ATP-binding protein [Kleb…
ding protein [Klebsiella pneumoniae] >OZR70008.1 ABC transporter ATP-binding protein [Klebsiella pneumoniae] >OZR83560.1 ABC transporter ATP-binding protein [Klebsiella pneumoniae] >OZR86144.1 ABC transporter ATP-binding protein [Klebsiella pneumoniae] >OZS80701.1 ABC transporter ATP-binding protein [Klebsiella pneumoniae] >OZS90510.1 ABC transporter ATP-binding protein [Klebsiella pneumoniae] >O…	CP022997.1/0.0/CP022997.1 Klebsiella pneumoniae strain 721005, complete genome	sp|P0A9U1|YBHF_ECOLI/1.7e-291/Uncharacterized ABC transporter ATP-binding protein YbhF OS=Escherichia coli (strain K12) GN=ybhF PE=1 SV=1	enf:AKI40_2243/2.6e-296/ABC-type multidrug transport system, ATPase component; K01990 ABC-2 type transport system ATP-binding protein	7295524/2.6e-34/[IR] KOG0059 Lipid exporter ABCA1 and related proteins, ABC superfamily	Unigene1441_All/3e-56/ABC transporter	molecular_function:GO:0005524//ATP binding;GO:0016887//ATPase activity;
Unigene547_All	4675	1.28	2.13	0.73470962	0.367825516	*	0.220526	WP_004178082.1/8.1e-291/MULTISPECIES: group II intron reverse transcriptase/maturase [Enterobacterales] >NP_941260.1 putative reverse transcriptase/maturase (plasmid) [Serratia marcescens] >YP_005226014.1 putative reverse transcriptase/maturase [Klebsiella pneumoniae subsp. pneumoniae HS11286] >YP_005226364.1 putative reverse transcriptase/maturase [Klebsiella pneumoniae subsp. pneumoniae HS11286…
oniae CHS 64] >KDK57935.1 hypothetical protein AF20_00002 [Klebsiella pneumoniae CHS 64] >KDK58233.1 hypothetical protein AF21_01279 [Klebsiella pneumoniae CHS 65] >KDK59378.1 hypothetical protein AF21_02437 [Klebsiella pneumoniae CHS 65] >KDK60551.1 hypothetical protein AF21_01089 [Klebsiella pneumoniae CHS 65] >KDK62192.1 hypothetical protein AF21_00755 [Klebsiella pneumoniae CHS 65] >KDK63392.…
ae] >KME25391.1 reverse transcriptase/maturase [Klebsiella pneumoniae] >KME26251.1 reverse transcriptase/maturase [Klebsiella pneumoniae] >KME26678.1 reverse transcriptase/maturase [Klebsiella pneumoniae] >KME27680.1 reverse transcriptase/maturase [Klebsiella pneumoniae] >KME32394.1 reverse transcriptase/maturase [Klebsiella pneumoniae] >KME35759.1 reverse transcriptase/maturase [Klebsiella pneum…	CP022691.1/0.0/CP022691.1 Klebsiella pneumoniae subsp. pneumoniae strain AUSMDU00008079, complete genome	sp|P04152|UMUC_ECOLI/1.1e-203/Protein UmuC OS=Escherichia coli (strain K12) GN=umuC PE=1 SV=2	kok:KONIH1_30170/1.8e-271/DNA polymerase	SPMi005/4.0e-28/[A] KOG4768 Mitochondrial mRNA maturase	Unigene547_All/3.5e-51/Reverse transcriptase (RNA-dependent DNA polymerase)	molecular_function:GO:0003964//RNA-directed DNA polymerase activity;
Unigene1063_All	5375	323.99	538.56	0.733157797	1.05E-84	*	1.08E-85	WP_002915258.1/5.0e-260/MULTISPECIES: LOG family protein [Enterobacterales] >YP_005228515.1 hypothetical protein KPHS_42150 [Klebsiella pneumoniae subsp. pneumoniae HS11286] >BAH64926.1 hypothetical protein KP1_4410 [Klebsiella pneumoniae subsp. pneumoniae NTUH-K2044] >AEJ99626.1 hypothetical protein KPN2242_18715 [Klebsiella pneumoniae KCTC 2242] >EHL92475.1 LOG family protein ygdH [Klebsiella s…
ebsiella pneumoniae] >KMG80501.1 LOG family protein YgdH [Klebsiella pneumoniae] >KMG87360.1 LOG family protein YgdH [Klebsiella pneumoniae] >KMG96080.1 LOG family protein YgdH [Klebsiella pneumoniae] >KMG96986.1 LOG family protein YgdH [Klebsiella pneumoniae] >KMH10037.1 LOG family protein YgdH [Klebsiella pneumoniae] >KMH17304.1 LOG family protein YgdH [Klebsiella pneumoniae] >KMH28070.1 LOG fa…
ae] >AQU59867.1 LOG family protein [Klebsiella pneumoniae] >ARA38982.1 LOG family protein [Klebsiella pneumoniae] >ARA50677.1 LOG family protein [Klebsiella pneumoniae] >ARA59988.1 LOG family protein [Klebsiella pneumoniae] >SLO12404.1 decarboxylase [Klebsiella pneumoniae] >SLX22691.1 decarboxylase [Klebsiella pneumoniae] >SLO06323.1 decarboxylase [Klebsiella pneumoniae] >SLZ14468.1 decarboxylase…
oniae] >OVT22134.1 LOG family protein [Klebsiella pneumoniae] >OVT24803.1 LOG family protein [Klebsiella pneumoniae] >OVT38516.1 LOG family protein [Klebsiella pneumoniae] >OVT39689.1 LOG family protein [Klebsiella pneumoniae] >OVT41312.1 LOG family protein [Klebsiella pneumoniae] >OVT43901.1 LOG family protein [Klebsiella pneumoniae] >OVT49219.1 LOG family protein [Klebsiella pneumoniae] >OVT620…	CP022997.1/0.0/CP022997.1 Klebsiella pneumoniae strain 721005, complete genome	sp|P0ADS1|PPNN_SHIFL/1.6e-243/Pyrimidine/purine nucleotide 5'-monophosphate nucleosidase OS=Shigella flexneri GN=ppnN PE=3 SV=1	ear:CCG33586/5.6e-256/Decarboxylase family protein; K06966 uncharacterized protein	Hs20481524/3.6e-12/[A] KOG1919 RNA pseudouridylate synthases	Unigene1063_All/1.9e-55/Domain of unknown function (DUF3412)	NA
Unigene1178_All	928	6.75	11.21	0.731826871	0.470781941	*	0.296338	WP_002913995.1/8.8e-149/MULTISPECIES: inositol-1-monophosphatase [Enterobacterales] >YP_005228236.1 inositol monophosphatase [Klebsiella pneumoniae subsp. pneumoniae HS11286] >ABR78275.1 inositol monophosphatase [Klebsiella pneumoniae subsp. pneumoniae MGH 78578] >BAH64659.1 inositol monophosphatase [Klebsiella pneumoniae subsp. pneumoniae NTUH-K2044] >AEJ99366.1 inositol monophosphatase [Klebsie…
monophosphatase [Klebsiella pneumoniae] >KME09313.1 inositol-1-monophosphatase [Klebsiella pneumoniae] >KME13329.1 inositol-1-monophosphatase [Klebsiella pneumoniae] >KME20947.1 inositol-1-monophosphatase [Klebsiella pneumoniae] >KME23548.1 inositol-1-monophosphatase [Klebsiella pneumoniae] >KME28859.1 inositol-1-monophosphatase [Klebsiella pneumoniae] >KME34033.1 inositol-1-monophosphatase [Kleb…
CU65878.1 inositol monophosphatase [Klebsiella pneumoniae] >OCU71827.1 inositol monophosphatase [Klebsiella pneumoniae] >OCU75803.1 inositol monophosphatase [Klebsiella pneumoniae] >OCU88290.1 inositol monophosphatase [Klebsiella pneumoniae] >OCU93891.1 inositol monophosphatase [Klebsiella pneumoniae] >OCU94041.1 inositol monophosphatase [Klebsiella pneumoniae] >OCV03648.1 inositol monophosphatas…
onophosphatase [Klebsiella pneumoniae] >OST43499.1 inositol monophosphatase [Klebsiella pneumoniae] >OST47452.1 inositol monophosphatase [Klebsiella pneumoniae] >OST47551.1 inositol monophosphatase [Klebsiella pneumoniae] >OST59908.1 inositol monophosphatase [Klebsiella pneumoniae] >OST66897.1 inositol monophosphatase [Klebsiella pneumoniae] >OST70858.1 inositol monophosphatase [Klebsiella pneumo…
neumoniae] >OYE73101.1 inositol-1-monophosphatase [Klebsiella pneumoniae subsp. pneumoniae] >OYE85930.1 inositol-1-monophosphatase [Klebsiella pneumoniae subsp. pneumoniae] >OYE92227.1 inositol-1-monophosphatase [Klebsiella pneumoniae subsp. pneumoniae] >OYE92386.1 inositol-1-monophosphatase [Klebsiella pneumoniae subsp. pneumoniae] >OYE93836.1 inositol-1-monophosphatase [Klebsiella pneumoniae su…	CP022997.1/0.0/CP022997.1 Klebsiella pneumoniae strain 721005, complete genome	sp|P58537|SUHB_SALTY/6.1e-138/Inositol-1-monophosphatase OS=Salmonella typhimurium (strain LT2 / SGSC1412 / ATCC 700720) GN=suhB PE=3 SV=1	kpu:KP1_4117/1.3e-149/suhB; inositol monophosphatase; K01092 myo-inositol-1(or 4)-monophosphatase [EC:3.1.3.25]	At3g02870/1.4e-36/[G] KOG2951 Inositol monophosphatase	Unigene1178_All/5.2e-75/Inositol monophosphatase family	biological_process:GO:0046855//inositol phosphate dephosphorylation;GO:0046854//phosphatidylinositol phosphorylation;molecular_function:GO:0046872//metal ion binding;GO:0052833//inositol monophosphate 4-phosphatase activity;GO:0052832//inositol monophosphate 3-phosphatase activity;GO:0008934//inositol monophosphate 1-phosphatase activity;
Unigene1307_All	2277	83.34	138.31	0.730824464	1.08E-09	*	2.56E-10	AHM80189.1/0.0e+00/Ferric aerobactin receptor precursor [Klebsiella pneumoniae 30684/NJST258_2] >AHM85824.1 Ferric aerobactin receptor precursor [Klebsiella pneumoniae 30660/NJST258_1] >CDQ54045.1 iutA [Klebsiella pneumoniae]	CP022997.1/0.0/CP022997.1 Klebsiella pneumoniae strain 721005, complete genome	sp|Q6U607|IUTA_KLEPN/0.0e+00/Ferric aerobactin receptor OS=Klebsiella pneumoniae GN=iutA PE=1 SV=1	ror:RORB6_09115/0.0e+00/Aerobactin siderophore receptor IutA; K02014 iron complex outermembrane recepter protein	NA	Unigene1307_All/9.7e-30/TonB dependent receptor	NA
Unigene84_All	5676	203.44	336.25	0.724930901	3.22E-55	*	4.05E-56	WP_087793690.1/0.0e+00/ATP-dependent chaperone ClpB [Klebsiella pneumoniae] >OVV35050.1 ATP-dependent chaperone ClpB [Klebsiella pneumoniae]	CP022997.1/0.0/CP022997.1 Klebsiella pneumoniae strain 721005, complete genome	sp|Q74X11|CLPB_YERPE/0.0e+00/Chaperone protein ClpB OS=Yersinia pestis GN=clpB PE=3 SV=2	eec:EcWSU1_03401/0.0e+00/clpB; Chaperone protein ClpB; K03695 ATP-dependent Clp protease ATP-binding subunit ClpB	At5g15450/1.7e-259/[O] KOG1051 Chaperone HSP104 and related ATP-dependent Clp proteases	Unigene84_All/1.1e-57/AAA domain (Cdc48 subfamily)	biological_process:GO:0016485//protein processing;GO:0009408//response to heat;cellular_component:GO:0005737//cytoplasm;molecular_function:GO:0005524//ATP binding;
Unigene56_All	6950	2.26	3.73	0.722852858	0.151200073	*	0.0714242	WP_002920262.1/1.4e-238/MULTISPECIES: cell division protein DamX [Enterobacterales] >YP_005229211.1 hypothetical protein KPHS_49110 [Klebsiella pneumoniae subsp. pneumoniae HS11286] >AEW63609.1 hypothetical protein KPHS_49110 [Klebsiella pneumoniae subsp. pneumoniae HS11286] >EJJ42988.1 cell division protein DamX [Klebsiella pneumoniae subsp. pneumoniae KPNIH2] >EJJ47312.1 cell division protein D…
in DamX [Klebsiella pneumoniae] >OSX22354.1 cell division protein DamX [Klebsiella pneumoniae] >OSX24093.1 cell division protein DamX [Klebsiella pneumoniae] >OSX32137.1 cell division protein DamX [Klebsiella pneumoniae] >OSX33152.1 cell division protein DamX [Klebsiella pneumoniae] >OSX49106.1 cell division protein DamX [Klebsiella pneumoniae] >OSX52742.1 cell division protein DamX [Klebsiella p…	CP022997.1/0.0/CP022997.1 Klebsiella pneumoniae strain 721005, complete genome	sp|A8AQU3|AROB_CITK8/2.6e-185/3-dehydroquinate synthase OS=Citrobacter koseri (strain ATCC BAA-895 / CDC 4225-83 / SGSC4696) GN=aroB PE=3 SV=1	kpe:KPK_0357/1.1e-224/damX; DamX protein; K03112 DamX protein	At5g66120/1.4e-96/[E] KOG0692 Pentafunctional AROM protein	Unigene56_All/4.7e-12/Sporulation related domain	biological_process:GO:0032506//cytokinetic process;GO:0051301//cell division;cellular_component:GO:0005887//integral component of plasma membrane;GO:0030428//cell septum;molecular_function:GO:0042834//peptidoglycan binding;
CL56.Contig3_All	3907	118.85	195.54	0.718321855	3.66E-22	*	6.69E-23	NA	CP022997.1/0.0/CP022997.1 Klebsiella pneumoniae strain 721005, complete genome	sp|P76071|INSH5_ECOLI/7.6e-57/Transposase InsH for insertion sequence element IS5Y OS=Escherichia coli (strain K12) GN=insH5 PE=3 SV=1	ahh:RY45_02970/2.9e-238/transposase	NA	CL56.Contig3_All/1.4e-54/Transposase DDE domain group 1	NA
CL39.Contig2_All	5423	31.2	51.28	0.716850233	1.08E-08	*	2.62E-09	WP_057729269.1/1.7e-231/glutamate-5-semialdehyde dehydrogenase [Klebsiella pneumoniae] >KRR33207.1 gamma-glutamyl phosphate reductase [Klebsiella pneumoniae]	CP022997.1/0.0/CP022997.1 Klebsiella pneumoniae strain 721005, complete genome	sp|A8AKP4|PROA_CITK8/4.7e-206/Gamma-glutamyl phosphate reductase OS=Citrobacter koseri (strain ATCC BAA-895 / CDC 4225-83 / SGSC4696) GN=proA PE=3 SV=1	kox:KOX_12055/7.7e-213/proA; gamma-glutamyl phosphate reductase; K00147 glutamate-5-semialdehyde dehydrogenase [EC:1.2.1.41]	SPAC821.11/6.9e-80/[E] KOG4165 Gamma-glutamyl phosphate reductase	CL39.Contig2_All/6.1e-21/Aldehyde dehydrogenase family	biological_process:GO:0055129//L-proline biosynthetic process;cellular_component:GO:0005737//cytoplasm;molecular_function:GO:0050661//NADP binding;GO:0004350//glutamate-5-semialdehyde dehydrogenase activity;
Unigene1585_All	1083	9.7	15.88	0.71115426	0.310679234	*	0.1760754	OIR39526.1/1.1e-203/nickel ABC transporter, nickel/metallophore periplasmic binding protein [Klebsiella pneumoniae]	CP022997.1/0.0/CP022997.1 Klebsiella pneumoniae strain 721005, complete genome	sp|P33590|NIKA_ECOLI/4.4e-148/Nickel-binding periplasmic protein OS=Escherichia coli (strain K12) GN=nikA PE=1 SV=1	kqu:AVR78_03090/1.9e-195/nickel ABC transporter, nickel/metallophore periplasmic binding protein; K15584 nickel transport system substrate-binding protein	NA	Unigene1585_All/5.4e-61/Bacterial extracellular solute-binding proteins, family 5 Middle	biological_process:GO:0055085//transmembrane transport;GO:0015675//nickel cation transport;cellular_component:GO:0043190//ATP-binding cassette (ABC) transporter complex;molecular_function:GO:0020037//heme binding;GO:0016151//nickel cation binding;
Unigene1331_All	1235	8.37	13.69	0.709822919	0.310364143	*	0.1760754	WP_004143508.1/7.9e-153/MULTISPECIES: LysR family transcriptional regulator [Enterobacteriaceae] >EEW39586.1 LysR substrate binding domain protein [Klebsiella pneumoniae subsp. rhinoscleromatis ATCC 13884] >EGF62293.1 LysR substrate binding domain protein [Klebsiella sp. MS 92-3] >EKB65948.1 hypothetical protein HMPREF1305_02700 [Klebsiella pneumoniae subsp. pneumoniae WGLW1] >EKB76013.1 hypothet…
nscriptional regulator [Klebsiella pneumoniae] >OST09080.1 LysR family transcriptional regulator [Klebsiella pneumoniae] >OSU11764.1 LysR family transcriptional regulator [Klebsiella pneumoniae] >OSU54684.1 LysR family transcriptional regulator [Klebsiella pneumoniae] >OSU96433.1 LysR family transcriptional regulator [Klebsiella pneumoniae] >OSV00946.1 LysR family transcriptional regulator [Klebs…	CP022997.1/0.0/CP022997.1 Klebsiella pneumoniae strain 721005, complete genome	sp|P77309|YNEJ_ECOLI/2.8e-45/Uncharacterized HTH-type transcriptional regulator YneJ OS=Escherichia coli (strain K12) GN=yneJ PE=4 SV=1	kpb:FH42_04245/1.2e-153/LysR family transcriptional regulator	NA	Unigene1331_All/2.1e-26/LysR substrate binding domain	biological_process:GO:0006351//transcription, DNA-templated;molecular_function:GO:0003677//DNA binding;GO:0003700//DNA binding transcription factor activity;
Unigene387_All	2917	95.5	155.61	0.704362137	5.91E-13	*	1.29E-13	WP_002903391.1/9.5e-181/MULTISPECIES: universal stress protein UspE [Enterobacterales] >YP_005226736.1 universal stress protein UspE [Klebsiella pneumoniae subsp. pneumoniae HS11286] >ABR76960.1 conserved protein, adenine nucleotide-binding domain [Klebsiella pneumoniae subsp. pneumoniae MGH 78578] >BAH63214.1 conserved protein with adenine nucleotide-binding domain [Klebsiella pneumoniae subsp. …
niae] >KME59204.1 universal stress protein E [Klebsiella pneumoniae] >KME60178.1 universal stress protein E [Klebsiella pneumoniae] >KME67955.1 universal stress protein E [Klebsiella pneumoniae] >KME79080.1 universal stress protein E [Klebsiella pneumoniae] >KME81036.1 universal stress protein E [Klebsiella pneumoniae] >KME87819.1 universal stress protein E [Klebsiella pneumoniae] >KME95054.1 uni…
n UspE [Klebsiella pneumoniae] >OCV39857.1 universal stress protein UspE [Klebsiella pneumoniae] >OCV50144.1 universal stress protein UspE [Klebsiella pneumoniae] >OCV55949.1 universal stress protein UspE [Klebsiella pneumoniae] >OCV70408.1 universal stress protein UspE [Klebsiella pneumoniae] >OCV71973.1 universal stress protein UspE [Klebsiella pneumoniae] >OCV74379.1 universal stress protein U…
eumoniae] >OSV32179.1 universal stress protein UspE [Klebsiella pneumoniae] >OSV37560.1 universal stress protein UspE [Klebsiella pneumoniae] >OSV41624.1 universal stress protein UspE [Klebsiella pneumoniae] >OSV56283.1 universal stress protein UspE [Klebsiella pneumoniae] >OSV56934.1 universal stress protein UspE [Klebsiella pneumoniae] >OSV57633.1 universal stress protein UspE [Klebsiella pneum…
pE [Klebsiella pneumoniae subsp. pneumoniae] >OYF78330.1 universal stress protein UspE [Klebsiella pneumoniae subsp. pneumoniae] >OYF96898.1 universal stress protein UspE [Klebsiella pneumoniae subsp. pneumoniae] >OYG00963.1 universal stress protein UspE [Klebsiella pneumoniae subsp. pneumoniae] >OYG05152.1 universal stress protein UspE [Klebsiella pneumoniae subsp. pneumoniae] >OYG16092.1 univer…	CP022997.1/0.0/CP022997.1 Klebsiella pneumoniae strain 721005, complete genome	sp|Q8ZP84|USPE_SALTY/2.5e-169/Universal stress protein E OS=Salmonella typhimurium (strain LT2 / SGSC1412 / ATCC 700720) GN=uspE PE=1 SV=3	kpq:KPR0928_12175/1.4e-181/universal stress protein UspE; K14055 universal stress protein E	Hs4505177/9.9e-17/[L] KOG4062 6-O-methylguanine-DNA methyltransferase MGMT/MGT1, involved in DNA repair	Unigene387_All/5.4e-36/Universal stress protein family	biological_process:GO:0006950//response to stress;
Unigene7_All	9584	235.3	382.84	0.702240253	1.52E-100	*	1.37E-101	WP_014227430.1/0.0e+00/MULTISPECIES: bifunctional aspartate kinase/homoserine dehydrogenase II [Enterobacterales] >AEX03193.1 bifunctional aspartate kinase II/homoserine dehydrogenase II [Klebsiella michiganensis KCTC 1686] >AHW86052.1 bifunctional aspartate kinase II/homoserine dehydrogenase II [Klebsiella michiganensis HKOPL1] >AID87643.1 aspartate kinase [Klebsiella oxytoca KONIH1] >AIE68000.1…	CP022997.1/0.0/CP022997.1 Klebsiella pneumoniae strain 721005, complete genome	sp|P00562|AK2H_ECOLI/0.0e+00/Bifunctional aspartokinase/homoserine dehydrogenase 2 OS=Escherichia coli (strain K12) GN=metL PE=1 SV=3	koy:J415_02430/0.0e+00/metL; bifunctional aspartate kinase II/homoserine dehydrogenase II; K12525 bifunctional aspartokinase / homoserine dehydrogenase 2 [EC:2.7.2.4 1.1.1.3]	CE07648/3.2e-80/[E] KOG0053 Cystathionine beta-lyases/cystathionine gamma-synthases	Unigene7_All/1.9e-44/Amino acid kinase family	biological_process:GO:0009067//aspartate family amino acid biosynthetic process;molecular_function:GO:0050661//NADP binding;GO:0004072//aspartate kinase activity;GO:0004412//homoserine dehydrogenase activity;
Unigene784_All	4166	1.15	1.87	0.701404409	0.522585405	*	0.351798	WP_032446787.1/0.0e+00/trifunctional transcriptional regulator/proline dehydrogenase/L-glutamate gamma-semialdehyde dehydrogenase [Klebsiella pneumoniae] >KEP99290.1 transcriptional regulator [Klebsiella pneumoniae] >KSW82028.1 transcriptional regulator [Klebsiella pneumoniae] >KSX69014.1 transcriptional regulator [Klebsiella pneumoniae] >KSY58230.1 transcriptional regulator [Klebsiella pneumonia…	CP022997.1/0.0/CP022997.1 Klebsiella pneumoniae strain 721005, complete genome	sp|O52485|PUTA_KLEAE/0.0e+00/Bifunctional protein PutA OS=Klebsiella aerogenes GN=putA PE=3 SV=1	koc:AB185_25115/0.0e+00/putA; transcriptional regulator; K13821 RHH-type transcriptional regulator, proline utilization regulon repressor / proline dehydrogenase / delta 1-pyrroline-5-carboxylate dehydrogenase [EC:1.5.5.2 1.2.1.88]	Hs10835045/7.0e-48/[C] KOG2450 Aldehyde dehydrogenase	Unigene784_All/1.2e-112/Aldehyde dehydrogenase family	NA
Unigene895_All	8148	64.59	104.88	0.699356865	5.32E-24	*	9.37E-25	AGT26244.1/0.0e+00/anaerobic ribonucleoside triphosphate reductase [Klebsiella pneumoniae JM45] >AHM81696.1 Anaerobic ribonucleoside-triphosphate reductase [Klebsiella pneumoniae 30684/NJST258_2] >AHM87377.1 Anaerobic ribonucleoside-triphosphate reductase [Klebsiella pneumoniae 30660/NJST258_1]	CP022882.1/0.0/CP022882.1 Klebsiella pneumoniae strain 911021, complete genome	sp|Q9L646|NRDD_SALTY/0.0e+00/Anaerobic ribonucleoside-triphosphate reductase OS=Salmonella typhimurium (strain LT2 / SGSC1412 / ATCC 700720) GN=nrdD PE=3 SV=1	cnt:JT31_15000/0.0e+00/ribonucleoside-triphosphate reductase; K21636 ribonucleoside-triphosphate reductase (formate) [EC:1.1.98.6]	NA	Unigene895_All/3.9e-183/Anaerobic ribonucleoside-triphosphate reductase	biological_process:GO:0006260//DNA replication;molecular_function:GO:0005524//ATP binding;GO:0008998//ribonucleoside-triphosphate reductase activity;
Unigene1064_All	3952	72.88	117.77	0.692377219	4.72E-13	*	1.02E-13	WP_085353087.1/5.6e-261/glycoside hydrolase family 10 protein [Klebsiella pneumoniae] >OSB45245.1 hypothetical protein B4U14_17570 [Klebsiella pneumoniae] >ARM22057.1 hypothetical protein B5G58_08920 [Klebsiella pneumoniae] >OSP63481.1 hypothetical protein B9T51_14440 [Klebsiella pneumoniae] >OSP70677.1 hypothetical protein B9T52_15695 [Klebsiella pneumoniae] >OSP75742.1 hypothetical protein B9G9…	CP022997.1/0.0/CP022997.1 Klebsiella pneumoniae strain 721005, complete genome	sp|Q8CW29|YDDW_ECOL6/1.7e-192/UPF0748 lipoprotein YddW OS=Escherichia coli O6:H1 (strain CFT073 / ATCC 700928 / UPEC) GN=yddW PE=3 SV=1	ron:TE10_14220/1.9e-213/lipoprotein	NA	Unigene1064_All/2.7e-30/HipA-like C-terminal domain	molecular_function:GO:0016787//hydrolase activity;
Unigene465_All	1384	791.64	1273.95	0.68639224	7.40E-43	*	1.05E-43	WP_004151320.1/4.9e-135/MULTISPECIES: UDP-2,3-diacylglucosamine diphosphatase [Enterobacteriaceae] >YP_005225529.1 UDP-2,3-diacylglucosamine hydrolase [Klebsiella pneumoniae subsp. pneumoniae HS11286] >BAH62153.1 UDP-2,3-diacylglucosamine hydrolase [Klebsiella pneumoniae subsp. pneumoniae NTUH-K2044] >EHL93877.1 UDP-2,3-diacylglucosamine hydrolase [Klebsiella sp. 4_1_44FAA] >AEW59927.1 UDP-2,3-di…
ase [Klebsiella pneumoniae DMC1097] >AKR96177.1 UDP-2,3-diacylglucosamine hydrolase [Klebsiella pneumoniae UHKPC07] >AKS01644.1 UDP-2,3-diacylglucosamine hydrolase [Klebsiella pneumoniae UHKPC33] >KOP11587.1 UDP-2,3-diacylglucosamine hydrolase [Klebsiella pneumoniae] >KOP16422.1 UDP-2,3-diacylglucosamine hydrolase [Klebsiella pneumoniae] >KOP20748.1 UDP-2,3-diacylglucosamine hydrolase [Klebsiella…
] >OSS57474.1 UDP-2,3-diacylglucosamine diphosphatase [Klebsiella pneumoniae] >OSS67752.1 UDP-2,3-diacylglucosamine diphosphatase [Klebsiella pneumoniae] >OSS70348.1 UDP-2,3-diacylglucosamine diphosphatase [Klebsiella pneumoniae] >OSS77444.1 UDP-2,3-diacylglucosamine diphosphatase [Klebsiella pneumoniae] >OSS85637.1 UDP-2,3-diacylglucosamine diphosphatase [Klebsiella pneumoniae] >OSS88333.1 UDP-2…
[Klebsiella pneumoniae] >OYQ46696.1 UDP-2,3-diacylglucosamine diphosphatase [Klebsiella pneumoniae subsp. pneumoniae] >OZI99826.1 UDP-2,3-diacylglucosamine diphosphatase [Klebsiella pneumoniae] >OZJ09223.1 UDP-2,3-diacylglucosamine diphosphatase [Klebsiella pneumoniae] >OZJ19151.1 UDP-2,3-diacylglucosamine diphosphatase [Klebsiella pneumoniae] >OZJ27042.1 UDP-2,3-diacylglucosamine diphosphatase […	CP022997.1/0.0/CP022997.1 Klebsiella pneumoniae strain 721005, complete genome	sp|A6T5R0|LPXH_KLEP7/5.9e-137/UDP-2,3-diacylglucosamine hydrolase OS=Klebsiella pneumoniae subsp. pneumoniae (strain ATCC 700721 / MGH 78578) GN=lpxH PE=3 SV=1	kpa:KPNJ1_04205/7.4e-136/UDP-2,3-diacylglucosamine hydrolase; K03269 UDP-2,3-diacylglucosamine hydrolase [EC:3.6.1.54]	At3g44600/2.3e-19/[O] KOG0882 Cyclophilin-related peptidyl-prolyl cis-trans isomerase	Unigene465_All/1.3e-48/Cyclophilin type peptidyl-prolyl cis-trans isomerase/CLD	biological_process:GO:0009245//lipid A biosynthetic process;cellular_component:GO:0005737//cytoplasm;GO:0019897//extrinsic component of plasma membrane;molecular_function:GO:0008758//UDP-2,3-diacylglucosamine hydrolase activity;GO:0030145//manganese ion binding;
Unigene1508_All	1854	2.24	3.59	0.680485112	0.601942579	*	0.421152	WP_004175955.1/2.0e-115/MULTISPECIES: glutathione S-transferase family protein [Enterobacterales] >YP_005227166.1 GST-like protein [Klebsiella pneumoniae subsp. pneumoniae HS11286] >ABR77327.1 hypothetical GST-like protein [Klebsiella pneumoniae subsp. pneumoniae MGH 78578] >BAH63600.1 hypothetical GST-like protein [Klebsiella pneumoniae subsp. pneumoniae NTUH-K2044] >EGF64393.1 glutathione S-tra…
[truncated: 1,884 more rows]
