# Supplementary material for: CusS-CusR Two-Component System Mediates Tigecycline Resistance in Carbapenem-Resistant Klebsiella pneumoniae
Source: Front Microbiol. 2020 Jan 28;10:3159. doi: 10.3389/fmicb.2019.03159 (PMC6997431; doi:10.3389/fmicb.2019.03159)
Supplement: DATA SHEET S1 — Transcriptome sequencing results of groups B and C. [file Data_Sheet_1.ZIP › Differential expression genes/datasets/B2-VS-B3.PossionDis_Method.GeneDiffExp.xls]

GeneID	Length	B2-Expression	B3-Expression	log2FoldChange(B3/B2)	FDR	Up/Down-Regulation(B3/B2)	Pvalue	Nr	Nt	Swissprot	KEGG	KOG	Pfam	GO
Unigene2174_All	384	0.01	257.48	14.6521727535097	1.44542169064748e-27	Up	1.18115e-28	NA	NA	NA	NA	NA	NA	NA
Unigene449_All	485	0.01	29.12	11.5077946401987	0.000185968775069252	Up	3.94678e-05	WP_023339258.1/8.3e-58/hypothetical protein [Klebsiella pneumoniae] >ESN36235.1 hypothetical protein L367_03033 [Klebsiella pneumoniae MGH 21] >KEC97947.1 hypothetical protein P820_01624 [Klebsiella pneumoniae UCI 17] >KMI08187.1 hypothetical protein SM84_02355 [Klebsiella pneumoniae] >KMI19074.1 hypothetical protein SM86_03112 [Klebsiella pneumoniae] >KMK47620.1 hypothetical protein ABW15_14265 …	CP022997.1/0.0/CP022997.1 Klebsiella pneumoniae strain 721005, complete genome	NA	kps:KPNJ2_03977/8.2e-58/hypothetical protein	NA	NA	NA
Unigene2319_All	252	0.01	16.25	10.6662240028032	0.297956637319317	*	0.133301	OUY91866.1/1.2e-39/carboxyvinyl-carboxyphosphonate phosphorylmutase, partial [Klebsiella pneumoniae]	CP022997.1/0.0/CP022997.1 Klebsiella pneumoniae strain 721005, complete genome	NA	kpnu:LI86_00610/1.8e-40/carboxyvinyl-carboxyphosphonate phosphorylmutase	NA	NA	molecular_function:GO:0003824//catalytic activity;
Unigene351_All	434	0.01	15.87	10.6320864128352	0.0312891026086957	*	0.00888456	WP_073558099.1/2.2e-73/MFS transporter [Klebsiella pneumoniae] >APM46168.1 MFS transporter [Klebsiella pneumoniae] >OMJ06835.1 MFS transporter [Klebsiella pneumoniae]	CP022997.1/0.0/CP022997.1 Klebsiella pneumoniae strain 721005, complete genome	sp|P16552|RAFB_ECOLX/8.7e-63/Raffinose permease OS=Escherichia coli GN=rafB PE=3 SV=1	kpm:KPHS_00560/3.3e-74/raffinose permease; K02532 MFS transporter, OHS family, lactose permease	NA	Unigene351_All/9.1e-71/LacY proton/sugar symporter	biological_process:GO:0006810//transport;cellular_component:GO:0016020//membrane;
Unigene645_All	495	0.01	15.11	10.5612879451648	0.0169883988053097	*	0.00451426	WP_004151385.1/1.1e-86/PTS mannose transporter subunit IID [Klebsiella pneumoniae] >EJJ36155.1 putative PTS permease [Klebsiella pneumoniae subsp. pneumoniae KPNIH2] >EJJ60455.1 putative PTS permease [Klebsiella pneumoniae subsp. pneumoniae KPNIH5] >EJJ71475.1 putative PTS permease [Klebsiella pneumoniae subsp. pneumoniae KPNIH9] >EJJ85579.1 putative PTS permease [Klebsiella pneumoniae subsp. pne…	CP022997.1/0.0/CP022997.1 Klebsiella pneumoniae strain 721005, complete genome	sp|P26382|PTFD_BACSU/1.4e-27/Fructose permease IID component OS=Bacillus subtilis (strain 168) GN=levG PE=4 SV=1	kpa:KPNJ1_04800/1.7e-87/PTS system, mannose-specific IID component; K19509 PTS system, fructoselysine/glucoselysine-specific IID component	NA	Unigene645_All/4e-60/PTS system mannose/fructose/sorbose family IID component	biological_process:GO:0009401//phosphoenolpyruvate-dependent sugar phosphotransferase system;cellular_component:GO:0016021//integral component of membrane;molecular_function:GO:0008982//protein-N(PI)-phosphohistidine-sugar phosphotransferase activity;GO:0103111//D-glucosamine PTS permease activity;
Unigene2235_All	621	0.01	14.03	10.4542992936199	0.0047200158	*	0.001165436	NA	NA	NA	NA	NA	NA	NA
Unigene532_All	224	0.01	13.48	10.3966047811819	0.471730813953488	*	0.26235	WP_014343107.1/4.0e-31/inorganic diphosphatase [Klebsiella pneumoniae] >YP_005227121.1 inorganic diphosphatase [Klebsiella pneumoniae subsp. pneumoniae HS11286] >AEW61519.1 inorganic diphosphatase [Klebsiella pneumoniae subsp. pneumoniae HS11286]	CP022997.1/0.0/CP022997.1 Klebsiella pneumoniae strain 721005, complete genome	NA	kpm:KPHS_28210/6.0e-32/inorganic diphosphatase; K01507 inorganic pyrophosphatase [EC:3.6.1.1]	NA	NA	biological_process:GO:0006796//phosphate-containing compound metabolic process;cellular_component:GO:0005737//cytoplasm;molecular_function:GO:0000287//magnesium ion binding;GO:0004427//inorganic diphosphatase activity;
Unigene1343_All	393	0.01	13.09	10.3542493819452	0.0983835529411765	*	0.034414	WP_002901544.1/5.7e-57/MULTISPECIES: transcriptional regulator [Enterobacterales] >YP_005226427.1 DNA-binding transcriptional activator OsmE [Klebsiella pneumoniae subsp. pneumoniae HS11286] >ABR76662.1 activator of ntrL gene [Klebsiella pneumoniae subsp. pneumoniae MGH 78578] >BAH62951.1 activator of ntrL gene [Klebsiella pneumoniae subsp. pneumoniae NTUH-K2044] >EEW40731.1 SmpA / OmlA family pr…	CP023134.1/0.0/CP023134.1 Klebsiella pneumoniae subsp. pneumoniae strain KpvK54, complete genome	sp|P0ADB2|OSME_ECO57/5.8e-50/Osmotically-inducible putative lipoprotein OsmE OS=Escherichia coli O157:H7 GN=osmE PE=3 SV=1	kpj:N559_3052/8.6e-58/DNA-binding transcriptional activator OsmE; K04064 osmotically inducible lipoprotein OsmE	NA	Unigene1343_All/6e-12/SmpA / OmlA family	cellular_component:GO:0019867//outer membrane;molecular_function:GO:0003677//DNA binding;
Unigene2077_All	233	0.01	12.52	10.2900188469326	0.46005912371134	*	0.26235	WP_023282685.1/4.3e-36/N-acetyltransferase [Klebsiella pneumoniae] >ESL39076.1 acetyltransferase [Klebsiella pneumoniae BIDMC 36]	CP022997.1/0.0/CP022997.1 Klebsiella pneumoniae strain 721005, complete genome	NA	kpi:D364_10595/6.5e-37/N-acetyltransferase GCN5	NA	NA	molecular_function:GO:0008080//N-acetyltransferase activity;GO:0016740//transferase activity;
Unigene958_All	905	0.01	12.43	10.2796105810525	0.000354231197855228	Up	7.76768e-05	WP_073668312.1/1.8e-61/hypothetical protein [Pseudomonas aeruginosa] >NP_004039.1 beta-2-microglobulin precursor [Homo sapiens] >NP_001009066.1 beta-2-microglobulin precursor [Pan troglodytes] >NP_001127503.1 beta-2-microglobulin precursor [Pongo abelii] >XP_004056148.1 PREDICTED: beta-2-microglobulin isoform X2 [Gorilla gorilla gorilla] >XP_008962051.1 PREDICTED: beta-2-microglobulin isoform X2 …	NA	NA	NA	Hs4757826/2.0e-64/[V] LSE0194 H Major histocompatibility complex, class II	Unigene958_All/4.3e-23/Immunoglobulin C1-set domain	biological_process:GO:0061844//antimicrobial humoral immune response mediated by antimicrobial peptide;GO:0071222//cellular response to lipopolysaccharide;GO:0033216//ferric iron import;GO:0032092//positive regulation of protein binding;GO:0044267//cellular protein metabolic process;GO:1904440//positive regulation of ferrous iron import across plasma membrane;GO:0055072//iron ion homeostasis;GO:0…
Unigene1162_All	460	0.01	10.44	10.0279059965699	0.0982184798657718	*	0.034414	NA	CP022997.1/0.0/CP022997.1 Klebsiella pneumoniae strain 721005, complete genome	sp|P0ACG0|HNS_ECO57/3.1e-66/DNA-binding protein H-NS OS=Escherichia coli O157:H7 GN=hns PE=3 SV=2	lef:LJPFL01_2348/1.7e-68/DNA-binding protein H-NS; K03746 DNA-binding protein H-NS	NA	Unigene1162_All/2.8e-20/H-NS histone family	NA
Unigene1593_All	329	0.01	10.33	10.0126245388651	0.29678665052356	*	0.133301	OKO66796.1/2.3e-51/ABC transporter [Klebsiella pneumoniae] >APP23772.1 ABC transporter [Klebsiella pneumoniae] >APP29214.1 ABC transporter [Klebsiella pneumoniae] >APP38201.1 ABC transporter [Klebsiella pneumoniae] >APP44263.1 ABC transporter [Klebsiella pneumoniae] >APP49793.1 ABC transporter [Klebsiella pneumoniae] >APP55659.1 ABC transporter [Klebsiella pneumoniae] >APP61527.1 ABC transporter …	CP022997.1/0.0/CP022997.1 Klebsiella pneumoniae strain 721005, complete genome	sp|P48243|GLUA_CORGL/5.6e-22/Glutamate transport ATP-binding protein GluA OS=Corynebacterium glutamicum (strain ATCC 13032 / DSM 20300 / JCM 1318 / LMG 3730 / NCIMB 10025) GN=gluA PE=3 SV=2	kpne:KU54_021295/3.5e-52/ABC transporter; K02028 polar amino acid transport system ATP-binding protein [EC:3.6.3.21]	At5g06530/1.0e-10/[Q] KOG0061 Transporter, ABC superfamily (Breast cancer resistance protein)	Unigene1593_All/0.034/Proline-rich protein family 18	molecular_function:GO:0015424//amino acid-transporting ATPase activity;GO:0005524//ATP binding;
Unigene2099_All	337	0.01	9.94	9.95710204156229	0.288847135031847	*	0.133301	WP_048322093.1/1.1e-53/antiterminator [Klebsiella pneumoniae] >KMI34375.1 hypothetical protein SM88_00532 [Klebsiella pneumoniae] >SAU36744.1 phage antitermination protein Q [Klebsiella pneumoniae] >SAT75863.1 phage antitermination protein Q [Klebsiella pneumoniae] >SAX05415.1 phage antitermination protein Q [Klebsiella pneumoniae] >SAX76134.1 phage antitermination protein Q [Klebsiella pneumonia…	CP022997.1/0.0/CP022997.1 Klebsiella pneumoniae strain 721005, complete genome	NA	kpj:N559_2962/1.7e-54/phage antitermination protein Q	NA	Unigene2099_All/4.4e-34/Phage antitermination protein Q	NA
Unigene981_All	409	0.01	9.88	9.94836723158468	0.172987102702703	*	0.0677304	CDL12857.1/1.5e-52/Permease of the drug/metabolite transporter (DMT) superfamily [Klebsiella pneumoniae IS43]	CP022997.1/0.0/CP022997.1 Klebsiella pneumoniae strain 721005, complete genome	NA	kpu:KP1_4563/9.7e-36/hypothetical protein	NA	NA	NA
Unigene2133_All	348	0.01	9.45	9.88417051910843	0.290698719230769	*	0.133301	WP_071443826.1/1.3e-33/taurine dioxygenase [Klebsiella pneumoniae]	CP022997.1/0.0/CP022997.1 Klebsiella pneumoniae strain 721005, complete genome	sp|P37610|TAUD_ECOLI/3.0e-34/Alpha-ketoglutarate-dependent taurine dioxygenase OS=Escherichia coli (strain K12) GN=tauD PE=1 SV=3	kpne:KU54_021205/2.0e-34/tauD; taurine dioxygenase; K03119 taurine dioxygenase [EC:1.14.11.17]	NA	NA	molecular_function:GO:0000908//taurine dioxygenase activity;
Unigene2206_All	368	0.01	8.67	9.75988818322183	0.289584931034483	*	0.133301	WP_071067921.1/5.4e-41/phosphate propanoyltransferase [Klebsiella pneumoniae] >SBF93387.1 propanediol utilization protein PduL [Klebsiella pneumoniae]	CP022997.1/0.0/CP022997.1 Klebsiella pneumoniae strain 721005, complete genome	sp|A6TDD9|PDUL_KLEP7/1.7e-43/Phosphate propanoyltransferase OS=Klebsiella pneumoniae subsp. pneumoniae (strain ATCC 700721 / MGH 78578) GN=pduL PE=3 SV=1	kpv:KPNIH29_21485/8.1e-42/propanediol utilization protein; K13923 phosphate propanoyltransferase [EC:2.3.1.222]	NA	NA	molecular_function:GO:0016740//transferase activity;
Unigene2262_All	287	0.01	8.63	9.75321674917896	0.469250630914827	*	0.26235	WP_049284951.1/1.6e-45/integrase [Pseudomonas denitrificans (nomen rejiciendum)]	CP021775.1/0.0/CP021775.1 Pseudomonas aeruginosa strain Pa58, complete genome	NA	har:HEAR2054/7.2e-46/int; Integrase	NA	NA	biological_process:GO:0015074//DNA integration;GO:0006310//DNA recombination;molecular_function:GO:0003677//DNA binding;
Unigene2292_All	201	0.01	8.33	9.70217268536555	0.670445903816794	*	0.516334	EJG24255.1/1.0e-30/hypothetical protein ACIN5189_A0128, partial [Acinetobacter baumannii OIFC189]	AP018352.1/0.0/AP018352.1 Enterobacter hormaechei plasmid pMTY11043_IncHI2 DNA, complete genome, strain: TUM11043	NA	din:Selin_0009/6.0e-23/NTP-binding protein	NA	NA	NA
Unigene1783_All	207	0.01	7.86	9.61838550225861	0.680840413953488	*	0.516334	WP_073557385.1/3.0e-28/MFS transporter [Klebsiella pneumoniae] >OST31677.1 MFS transporter [Klebsiella pneumoniae] >OST35919.1 MFS transporter [Klebsiella pneumoniae]	CP023134.1/0.0/CP023134.1 Klebsiella pneumoniae subsp. pneumoniae strain KpvK54, complete genome	sp|P30000|CSCB_ECOLX/1.7e-11/Sucrose transport protein OS=Escherichia coli GN=cscB PE=3 SV=1	kph:KPNIH24_07160/4.5e-29/galactoside permease; K02532 MFS transporter, OHS family, lactose permease	NA	NA	NA
Unigene886_All	397	0.01	7.74	9.59618975614441	0.293331178525226	*	0.133301	WP_032419168.1/4.5e-25/MULTISPECIES: hypothetical protein [Gammaproteobacteria] >KSY65692.1 hypothetical protein APU09_07580 [Klebsiella pneumoniae] >OCN47786.1 hypothetical protein AN663_0213890 [Klebsiella pneumoniae subsp. pneumoniae] >OCN88195.1 hypothetical protein AN680_0205315 [Klebsiella pneumoniae subsp. pneumoniae] >OCO04319.1 hypothetical protein AN681_0205020 [Klebsiella pneumoniae su…	CP022997.1/0.0/CP022997.1 Klebsiella pneumoniae strain 721005, complete genome	NA	kpo:KPN2242_06825/1.3e-24/hypothetical protein	NA	NA	NA
Unigene2288_All	209	0.01	7.71	9.59058704991503	0.660364010526316	*	0.516334	OKB40027.1/1.7e-28/efflux transporter periplasmic adaptor subunit [Klebsiella pneumoniae]	CP022997.1/0.0/CP022997.1 Klebsiella pneumoniae strain 721005, complete genome	sp|P43505|MTRC_NEIGO/1.0e-08/Membrane fusion protein MtrC OS=Neisseria gonorrhoeae GN=mtrC PE=3 SV=1	kvq:SP68_21315/2.6e-29/efflux transporter periplasmic adaptor subunit	NA	NA	NA
Unigene2299_All	210	0.01	7.64	9.57742882803575	0.667389159574468	*	0.516334	APP27160.1/3.6e-34/poly-beta-1,6 N-acetyl-D-glucosamine synthase [Klebsiella pneumoniae]	CP022997.1/0.0/CP022997.1 Klebsiella pneumoniae strain 721005, complete genome	sp|P75905|PGAC_ECOLI/2.6e-25/Poly-beta-1,6-N-acetyl-D-glucosamine synthase OS=Escherichia coli (strain K12) GN=pgaC PE=1 SV=1	kqv:B8P98_25605/5.4e-35/pgaC; poly-beta-1,6 N-acetyl-D-glucosamine synthase; K11936 poly-beta-1,6-N-acetyl-D-glucosamine synthase [EC:2.4.1.-]	NA	NA	cellular_component:GO:0016021//integral component of membrane;GO:0005886//plasma membrane;molecular_function:GO:0008375//acetylglucosaminyltransferase activity;
Unigene344_All	497	0.01	7.51	9.55266909751427	0.172211375784753	*	0.0677304	WP_004173871.1/3.3e-86/4-carboxy-2-hydroxymuconate hydratase [Klebsiella pneumoniae] >EKB69067.1 hypothetical protein HMPREF1305_00105 [Klebsiella pneumoniae subsp. pneumoniae WGLW1] >EKB81234.1 hypothetical protein HMPREF1307_00278 [Klebsiella pneumoniae subsp. pneumoniae WGLW3]	CP022997.1/0.0/CP022997.1 Klebsiella pneumoniae strain 721005, complete genome	sp|Q88JX8|GALB_PSEPK/4.3e-74/4-oxalmesaconate hydratase OS=Pseudomonas putida (strain ATCC 47054 / DSM 6125 / NCIMB 11950 / KT2440) GN=galB PE=1 SV=1	kpne:KU54_000290/5.0e-87/GlcNAc-PI de-N-acetylase; K16515 4-oxalomesaconate hydratase [EC:4.2.1.83]	NA	Unigene344_All/1e-23/GlcNAc-PI de-N-acetylase	NA
Unigene177_All	411	0.01	7.36	9.52356195605701	0.296398694117647	*	0.133301	WP_071561515.1/9.2e-58/FMN-dependent NADH-azoreductase [Klebsiella pneumoniae] >OKN14371.1 FMN-dependent NADH-azoreductase [Klebsiella pneumoniae]	CP022997.1/0.0/CP022997.1 Klebsiella pneumoniae strain 721005, complete genome	sp|Q390T2|AZOR4_BURL3/2.1e-34/FMN-dependent NADH-azoreductase 4 OS=Burkholderia lata (strain ATCC 17760 / LMG 22485 / NCIMB 9086 / R18194 / 383) GN=azoR4 PE=3 SV=1	kpj:N559_1241/1.4e-58/acyl carrier protein phosphodiesterase; K01118 FMN-dependent NADH-azoreductase [EC:1.7.-.-]	NA	Unigene177_All/5.8e-25/Flavodoxin-like fold	NA
Unigene1719_All	414	0.01	7.28	9.5077946401987	0.29524088671875	*	0.133301	WP_055348838.1/1.0e-24/hypothetical protein, partial [Chlamydia trachomatis]	NA	sp|Q9ZDH1|NUOA_RICPR/2.3e-12/NADH-quinone oxidoreductase subunit A OS=Rickettsia prowazekii (strain Madrid E) GN=nuoA PE=3 SV=1	kde:CDSE_0792/3.7e-11/NADH dehydrogenase I subunit A; K00330 NADH-quinone oxidoreductase subunit A [EC:1.6.5.3]	HsMi008/6.2e-50/[C] KOG4662 NADH dehydrogenase subunit 3 and related proteins	NA	NA
Unigene1822_All	222	0.01	6.86	9.42206476617281	0.698159089030207	*	0.516334	WP_075324401.1/1.5e-27/1,3-propanediol dehydrogenase [Klebsiella pneumoniae] >OLL65603.1 1,3-propanediol dehydrogenase [Klebsiella pneumoniae]	CP022997.1/0.0/CP022997.1 Klebsiella pneumoniae strain 721005, complete genome	sp|Q59477|DHAT_KLEPN/4.9e-30/1,3-propanediol dehydrogenase OS=Klebsiella pneumoniae GN=dhaT PE=1 SV=1	kok:KONIH1_05890/2.3e-28/1,3-propanediol dehydrogenase; K00086 1,3-propanediol dehydrogenase [EC:1.1.1.202]	SPAC5H10.06c/4.5e-07/[C] KOG3857 Alcohol dehydrogenase, class IV	NA	NA
Unigene681_All	440	0.01	6.67	9.38154295118458	0.294092089494163	*	0.133301	OKB30662.1/5.0e-78/formate acetyltransferase [Klebsiella pneumoniae]	CP022997.1/0.0/CP022997.1 Klebsiella pneumoniae strain 721005, complete genome	sp|P42632|TDCE_ECOLI/6.1e-72/PFL-like enzyme TdcE OS=Escherichia coli (strain K12) GN=tdcE PE=1 SV=2	kpw:KPNIH30_16735/7.6e-79/pyruvate formate-lyase; K00656 formate C-acetyltransferase [EC:2.3.1.54]	NA	Unigene681_All/8.1e-42/Glycine radical	NA
Unigene490_All	651	0.01	6.61	9.36850646150769	0.0978899899665552	*	0.034414	WP_032424153.1/1.3e-114/DUF3372 domain-containing protein [Klebsiella pneumoniae] >EZR08212.1 pullulanase [Klebsiella pneumoniae UCI 60]	CP022997.1/0.0/CP022997.1 Klebsiella pneumoniae strain 721005, complete genome	sp|P07206|PULA_KLEPN/8.1e-105/Pullulanase OS=Klebsiella pneumoniae GN=pulA PE=1 SV=2	kpg:KPNIH32_04700/2.0e-115/pullulanase; K01200 pullulanase [EC:3.2.1.41]	At5g04360/5.8e-26/[G] KOG0470 1,4-alpha-glucan branching enzyme/starch branching enzyme II	Unigene490_All/1e-42/Domain of unknown function (DUF3372)	NA
Unigene364_All	343	0.01	6.44	9.33091687811462	0.456762896622313	*	0.26235	CDK92145.1/5.7e-53/short chain dehydrogenase [Klebsiella pneumoniae IS33]	CP022997.1/0.0/CP022997.1 Klebsiella pneumoniae strain 721005, complete genome	NA	kpg:KPNIH32_23715/8.6e-54/short-chain dehydrogenase	NA	Unigene364_All/1.2e-06/NAD dependent epimerase/dehydratase family	molecular_function:GO:0016491//oxidoreductase activity;
Unigene1773_All	347	0.01	6.33	9.30606168942834	0.466308620689655	*	0.26235	WP_048337241.1/2.8e-47/propanediol utilization protein [Klebsiella pneumoniae] >KMI42166.1 propanediol utilization polyhedral bodies protein [Klebsiella pneumoniae] >KSV35602.1 propanediol utilization protein [Klebsiella pneumoniae] >SLX23038.1 propanediol utilization polyhedral body protein PduT [Klebsiella pneumoniae]	CP022997.1/0.0/CP022997.1 Klebsiella pneumoniae strain 721005, complete genome	sp|P0ABF5|EUTM_ECOL6/9.2e-07/Ethanolamine utilization protein EutM OS=Escherichia coli O6:H1 (strain CFT073 / ATCC 700928 / UPEC) GN=eutM PE=3 SV=1	kpw:KPNIH30_21540/4.2e-48/propanediol utilization protein	NA	NA	NA
Unigene1574_All	457	0.01	6.32	9.3037807481771	0.29371114119171	*	0.133301	AHM78069.1/3.2e-59/hypothetical protein KPNJ2_01289 [Klebsiella pneumoniae 30684/NJST258_2] >AHM83669.1 hypothetical protein KPNJ1_01263 [Klebsiella pneumoniae 30660/NJST258_1]	CP022882.1/0.0/CP022882.1 Klebsiella pneumoniae strain 911021, complete genome	sp|P22595|FIMA1_SERMA/1.5e-09/Type-1 fimbrial protein subunit OS=Serratia marcescens GN=fimA PE=3 SV=1	kpnu:LI86_06210/4.8e-60/fimbrial protein; K07345 major type 1 subunit fimbrin (pilin)	NA	Unigene1574_All/3.2e-11/Fimbrial protein	biological_process:GO:0007155//cell adhesion;cellular_component:GO:0009289//pilus;
Unigene1145_All	459	0.01	6.28	9.29462074889163	0.297565618110236	*	0.133301	NA	CP022997.1/0.0/CP022997.1 Klebsiella pneumoniae strain 721005, complete genome	sp|Q51487|OPRM_PSEAE/1.2e-33/Outer membrane protein OprM OS=Pseudomonas aeruginosa (strain ATCC 15692 / DSM 22644 / CIP 104116 / JCM 14847 / LMG 12228 / 1C / PRS 101 / PAO1) GN=oprM PE=1 SV=2	kph:KPNIH24_25920/2.2e-76/multidrug transporter; K18139 outer membrane protein, multidrug efflux system	NA	Unigene1145_All/6.3e-16/Outer membrane efflux protein	NA
Unigene2241_All	569	0.01	6.28	9.29462074889163	0.172727751724138	*	0.0677304	WP_071049551.1/3.7e-89/MFS transporter, partial [Klebsiella pneumoniae]	CP022997.1/0.0/CP022997.1 Klebsiella pneumoniae strain 721005, complete genome	sp|P76242|NIMT_ECOLI/1.6e-69/2-nitroimidazole transporter OS=Escherichia coli (strain K12) GN=nimT PE=1 SV=1	kpc:KPNIH10_10230/5.6e-90/membrane protein; K03449 MFS transporter, CP family, cyanate transporter	NA	Unigene2241_All/5e-10/Major Facilitator Superfamily	biological_process:GO:0055085//transmembrane transport;cellular_component:GO:0016021//integral component of membrane;
Unigene1934_All	460	0.01	6.27	9.29232163280204	0.294856958387516	*	0.133301	WP_072241242.1/8.1e-79/potassium-transporting ATPase subunit KdpA [Klebsiella pneumoniae] >AST75470.1 potassium-transporting ATPase subunit KdpA [Klebsiella pneumoniae subsp. pneumoniae]	CP023134.1/0.0/CP023134.1 Klebsiella pneumoniae subsp. pneumoniae strain KpvK54, complete genome	sp|A6T6D9|KDPA_KLEP7/3.4e-81/Potassium-transporting ATPase potassium-binding subunit OS=Klebsiella pneumoniae subsp. pneumoniae (strain ATCC 700721 / MGH 78578) GN=kdpA PE=3 SV=1	kpm:KPHS_15500/1.2e-79/K+-transporting ATPase; K01546 K+-transporting ATPase ATPase A chain [EC:3.6.3.12]	NA	Unigene1934_All/4.3e-61/Potassium-transporting ATPase A subunit	molecular_function:GO:0008556//potassium-transporting ATPase activity;
Unigene2108_All	234	0.01	6.21	9.27844945822048	0.692107276595745	*	0.516334	WP_073546880.1/1.8e-37/transketolase [Klebsiella pneumoniae] >APM71522.1 transketolase [Klebsiella pneumoniae] >APM77143.1 transketolase [Klebsiella pneumoniae] >OWA98445.1 transketolase [Klebsiella pneumoniae]	CP022882.1/0.0/CP022882.1 Klebsiella pneumoniae strain 911021, complete genome	sp|P51010|TKT_XANFL/2.4e-06/Transketolase OS=Xanthobacter flavus GN=cbbT PE=3 SV=2	kqv:B8P98_19470/2.7e-38/transketolase; K00615 transketolase [EC:2.2.1.1]	Hs14149797/1.7e-07/[G] KOG0523 Transketolase	NA	molecular_function:GO:0004802//transketolase activity;
Unigene1791_All	234	0.01	6.21	9.27844945822048	0.662356058823529	*	0.516334	WP_071561166.1/6.3e-35/MULTISPECIES: Cro/Cl family transcriptional regulator [Enterobacteriaceae] >SDB16460.1 hypothetical protein SAMN03159325_0862 [Klebsiella sp. NFIX20] >SEA15987.1 hypothetical protein SAMN03159374_2153 [Klebsiella sp. NFIX12] >SFX39310.1 hypothetical protein SAMN03159513_2152 [Klebsiella sp. NFIX27] >SFX33400.1 hypothetical protein SAMN03159373_1846 [Klebsiella sp. NFIX18] >…	CP022997.1/0.0/CP022997.1 Klebsiella pneumoniae strain 721005, complete genome	NA	senc:SEET0819_16480/4.7e-19/Cro/Cl family transcriptional regulator	NA	NA	NA
Unigene2238_All	579	0.01	6.14	9.26209484537018	0.171698078092399	*	0.0677304	OBX15000.1/1.1e-67/hypothetical protein BA726_18330 [Klebsiella pneumoniae]	CP022997.1/0.0/CP022997.1 Klebsiella pneumoniae strain 721005, complete genome	sp|A1JRU8|LAMB_YERE8/1.5e-06/Maltoporin OS=Yersinia enterocolitica serotype O:8 / biotype 1B (strain NCTC 13174 / 8081) GN=lamB PE=3 SV=1	kpg:KPNIH32_03070/2.7e-55/LamB; K02024 maltoporin	NA	Unigene2238_All/1.2e-25/LamB porin	NA
Unigene2011_All	237	0.01	6.06	9.24317398347295	0.694845042721519	*	0.516334	WP_072274418.1/1.6e-38/MULTISPECIES: amino acid ABC transporter permease [Klebsiella]	CP022997.1/0.0/CP022997.1 Klebsiella pneumoniae strain 721005, complete genome	sp|P0AER5|GLTK_ECOLI/6.9e-06/Glutamate/aspartate import permease protein GltK OS=Escherichia coli (strain K12) GN=gltK PE=1 SV=1	kpk:A593_15860/2.4e-39/membrane protein; K02029 polar amino acid transport system permease protein	NA	NA	cellular_component:GO:0016021//integral component of membrane;GO:0005886//plasma membrane;molecular_function:GO:0005215//transporter activity;
Unigene704_All	238	0.01	6.02	9.2336196767597	0.694295758102767	*	0.516334	WP_048279663.1/3.1e-29/DUF4186 domain-containing protein [Klebsiella pneumoniae] >KMB48786.1 hypothetical protein SL56_01483 [Klebsiella pneumoniae]	CP022997.1/0.0/CP022997.1 Klebsiella pneumoniae strain 721005, complete genome	sp|P76148|YNEG_ECOLI/1.6e-21/Uncharacterized protein YneG OS=Escherichia coli (strain K12) GN=yneG PE=4 SV=1	kpne:KU54_013390/4.6e-30/cytoplasmic protein	NA	NA	NA
Unigene1036_All	361	0.01	5.95	9.21674585819531	0.463884979209979	*	0.26235	WP_069346531.1/2.6e-64/sugar hydrolase [Klebsiella pneumoniae] >ODP09035.1 sugar hydrolase [Klebsiella pneumoniae]	CP022997.1/0.0/CP022997.1 Klebsiella pneumoniae strain 721005, complete genome	NA	kpnu:LI86_11945/4.4e-64/sugar hydrolase	NA	NA	molecular_function:GO:0016787//hydrolase activity;
Unigene1557_All	502	0.01	5.56	9.11894107272351	0.291446016709512	*	0.133301	AHM78586.1/3.8e-90/Transcriptional regulator [Klebsiella pneumoniae 30684/NJST258_2] >AHM84246.1 Transcriptional regulator [Klebsiella pneumoniae 30660/NJST258_1]	CP022997.1/0.0/CP022997.1 Klebsiella pneumoniae strain 721005, complete genome	sp|Q9HUI2|ARUR_PSEAE/1.2e-12/Transcriptional regulatory protein AruR OS=Pseudomonas aeruginosa (strain ATCC 15692 / DSM 22644 / CIP 104116 / JCM 14847 / LMG 12228 / 1C / PRS 101 / PAO1) GN=aruR PE=3 SV=1	kpa:KPNJ1_01840/5.8e-91/Transcriptional regulator; K07660 two-component system, OmpR family, response regulator PhoP	NA	Unigene1557_All/4.1e-19/Response regulator receiver domain	NA
Unigene469_All	503	0.01	5.54	9.11374216604919	0.291821108108108	*	0.133301	WP_004145916.1/6.0e-59/hypothetical protein [Klebsiella pneumoniae] >YP_005225156.1 hypothetical protein KPHS_08560 [Klebsiella pneumoniae subsp. pneumoniae HS11286] >BAH61776.1 hypothetical protein KP1_0956 [Klebsiella pneumoniae subsp. pneumoniae NTUH-K2044] >EEW39022.1 hypothetical protein HMPREF0484_4887 [Klebsiella pneumoniae subsp. rhinoscleromatis ATCC 13884] >ADC60129.1 conserved hypothet…	CP022997.1/0.0/CP022997.1 Klebsiella pneumoniae strain 721005, complete genome	sp|P0AA96|YACC_ECOL6/7.3e-53/Uncharacterized protein YacC OS=Escherichia coli O6:H1 (strain CFT073 / ATCC 700928 / UPEC) GN=yacC PE=3 SV=1	kpj:N559_4289/9.1e-60/hypothetical protein	NA	Unigene469_All/3.3e-09/Type II secretion system pilotin lipoprotein (PulS_OutS)	NA
Unigene2259_All	250	0.01	5.50	9.10328780841202	0.679260737819025	*	0.516334	WP_073901584.1/4.9e-38/CusA/CzcA family heavy metal efflux RND transporter [Klebsiella pneumoniae] >OKO61993.1 cation transporter [Klebsiella pneumoniae] >OUM14631.1 CusA/CzcA family heavy metal efflux RND transporter [Klebsiella pneumoniae] >OXV20254.1 CusA/CzcA family heavy metal efflux RND transporter [Klebsiella pneumoniae]	CP022997.1/0.0/CP022997.1 Klebsiella pneumoniae strain 721005, complete genome	sp|Q8FK36|CUSA_ECOL6/1.3e-34/Cation efflux system protein CusA OS=Escherichia coli O6:H1 (strain CFT073 / ATCC 700928 / UPEC) GN=cusA PE=3 SV=1	kpc:KPNIH10_02970/7.5e-39/cation transporter; K07787 Cu(I)/Ag(I) efflux system membrane protein CusA/SilA	NA	NA	cellular_component:GO:0016021//integral component of membrane;molecular_function:GO:0008324//cation transmembrane transporter activity;
Unigene2124_All	250	0.01	5.50	9.10328780841202	0.65641564573991	*	0.516334	WP_025403955.1/4.7e-41/cyanate transporter [Klebsiella pneumoniae] >AHM84009.1 Cyanate transport protein cynX [Klebsiella pneumoniae 30660/NJST258_1]	CP023134.1/0.0/CP023134.1 Klebsiella pneumoniae subsp. pneumoniae strain KpvK54, complete genome	sp|P17583|CYNX_ECOLI/2.0e-27/Cyanate transport protein CynX OS=Escherichia coli (strain K12) GN=cynX PE=3 SV=2	kpnu:LI86_07395/7.1e-42/major facilitator transporter; K03449 MFS transporter, CP family, cyanate transporter	NA	NA	biological_process:GO:0055085//transmembrane transport;cellular_component:GO:0016021//integral component of membrane;
Unigene1119_All	758	0.01	5.48	9.09803208296053	0.098053959798995	*	0.034414	NA	CP022997.1/0.0/CP022997.1 Klebsiella pneumoniae strain 721005, complete genome	NA	kpg:KPNIH32_20920/2.6e-135/tail protein	NA	Unigene1119_All/0.0041/Baculovirus polyhedron envelope protein, PEP, C terminus	NA
Unigene1163_All	509	0.01	5.46	9.09275714091985	0.2892155625	*	0.133301	NA	CP022997.1/0.0/CP022997.1 Klebsiella pneumoniae strain 721005, complete genome	sp|P9WMG3|Y3095_MYCTU/1.0e-17/Uncharacterized HTH-type transcriptional regulator Rv3095 OS=Mycobacterium tuberculosis (strain ATCC 25618 / H37Rv) GN=Rv3095 PE=1 SV=1	kpj:N559_3261/3.3e-78/transcriptional regulator	NA	Unigene1163_All/1.2e-20/HxlR-like helix-turn-helix	NA
Unigene2205_All	257	0.01	5.23	9.03066713624694	0.663356596676737	*	0.516334	WP_046623725.1/1.9e-37/MULTISPECIES: BMC domain-containing protein [Enterobacteriaceae] >KKJ10281.1 microcompartment protein [Klebsiella pneumoniae HE12] >KKJ38897.1 microcompartment protein [Klebsiella pneumoniae MRSN 3562] >KKJ56538.1 microcompartment protein [Klebsiella pneumoniae MRSN 2404] >OAA13892.1 hypothetical protein LT21_01970 [Klebsiella pneumoniae] >SBJ86341.1 propanediol utilization…	CP022997.1/0.0/CP022997.1 Klebsiella pneumoniae strain 721005, complete genome	sp|Q03511|CCMK_SYNE7/1.2e-06/Carbon dioxide-concentrating mechanism protein CcmK OS=Synechococcus elongatus (strain PCC 7942) GN=ccmK PE=1 SV=1	kpi:D364_16300/2.9e-38/microcompartments protein	NA	NA	NA
Unigene1015_All	530	0.01	5.17	9.01402047031493	0.296011750652741	*	0.133301	WP_072241642.1/2.6e-89/transcriptional regulator [Klebsiella pneumoniae]	CP022997.1/0.0/CP022997.1 Klebsiella pneumoniae strain 721005, complete genome	sp|P52666|BUDR_RAOTE/1.8e-70/HTH-type transcriptional regulator BudR OS=Raoultella terrigena GN=budR PE=4 SV=1	kph:KPNIH24_13250/4.0e-90/transcriptional regulator	NA	Unigene1015_All/3.6e-26/Bacterial regulatory helix-turn-helix protein, lysR family	NA
Unigene1043_All	532	0.01	5.14	9.00562454919388	0.294474027272727	*	0.133301	KKJ23146.1/3.8e-96/DNA primase, partial [Klebsiella pneumoniae MRSN 6902]	CP022997.1/0.0/CP022997.1 Klebsiella pneumoniae strain 721005, complete genome	NA	kpc:KPNIH10_02835/5.8e-97/DNA primase; K06919 putative DNA primase/helicase	NA	Unigene1043_All/2.1e-06/Poxvirus D5 protein-like	NA
Unigene1118_All	401	0.01	5.08	8.98868468677217	0.457230891393443	*	0.26235	NA	CP022997.1/0.0/CP022997.1 Klebsiella pneumoniae strain 721005, complete genome	NA	kpm:KPHS_17480/3.2e-68/phage tail tape measure protein, family	NA	Unigene1118_All/0.00058/Baculovirus polyhedron envelope protein, PEP, C terminus	NA
Unigene1371_All	404	0.01	5.03	8.97441458980553	0.465336131386861	*	0.26235	WP_032423984.1/2.5e-71/fimbrial biogenesis outer membrane usher protein [Klebsiella pneumoniae] >EZR09348.1 outer membrane usher protein [Klebsiella pneumoniae UCI 60]	CP022882.1/0.0/CP022882.1 Klebsiella pneumoniae strain 911021, complete genome	sp|P43662|LPFC_SALTY/6.7e-25/Outer membrane usher protein LpfC OS=Salmonella typhimurium (strain LT2 / SGSC1412 / ATCC 700720) GN=lpfC PE=3 SV=2	kpnu:LI86_24860/3.7e-72/membrane protein; K07347 outer membrane usher protein	NA	Unigene1371_All/2.8e-30/Outer membrane usher protein	cellular_component:GO:0009279//cell outer membrane;GO:0016021//integral component of membrane;molecular_function:GO:0004872//receptor activity;GO:0005215//transporter activity;
Unigene1049_All	406	0.01	4.99	8.96289600533726	0.463403271028037	*	0.26235	WP_073545857.1/5.5e-71/2-hydroxy-6-oxo-6-phenylhexa-2,4-dienoate hydrolase [Klebsiella pneumoniae] >OSU63072.1 2-hydroxy-6-oxo-6-phenylhexa-2,4-dienoate hydrolase [Klebsiella pneumoniae]	CP022997.1/0.0/CP022997.1 Klebsiella pneumoniae strain 721005, complete genome	sp|A6TAC7|MHPC_KLEP7/8.7e-73/2-hydroxy-6-oxononadienedioate/2-hydroxy-6-oxononatrienedioate hydrolase OS=Klebsiella pneumoniae subsp. pneumoniae (strain ATCC 700721 / MGH 78578) GN=mhpC PE=3 SV=1	kpb:FH42_06695/8.3e-72/2-hydroxy-6-oxo-6-phenylhexa-2,4-dienoate hydrolase; K05714 2-hydroxy-6-oxonona-2,4-dienedioate hydrolase [EC:3.7.1.14]	NA	Unigene1049_All/6.1e-07/alpha/beta hydrolase fold	biological_process:GO:0019380//3-phenylpropionate catabolic process;cellular_component:GO:0005737//cytoplasm;molecular_function:GO:0016787//hydrolase activity;GO:0052823//2-hydroxy-6-oxonona-2,4,7-trienedioate hydrolase activity;GO:0018771//2-hydroxy-6-oxonona-2,4-dienedioate hydrolase activity;GO:0042803//protein homodimerization activity;
Unigene1600_All	266	0.01	4.92	8.94251450533924	0.6970509	*	0.516334	WP_046878877.1/4.1e-43/D-xylose ABC transporter ATP-binding protein [Klebsiella pneumoniae] >KKY93011.1 xylose transporter [Klebsiella pneumoniae]	CP022997.1/0.0/CP022997.1 Klebsiella pneumoniae strain 721005, complete genome	sp|Q0SY86|XYLG_SHIF8/6.5e-37/Xylose import ATP-binding protein XylG OS=Shigella flexneri serotype 5b (strain 8401) GN=xylG PE=3 SV=1	kpo:KPN2242_22715/6.3e-44/xylose transporter ATP-binding subunit; K10545 D-xylose transport system ATP-binding protein [EC:3.6.3.17]	NA	NA	cellular_component:GO:0005886//plasma membrane;molecular_function:GO:0015614//D-xylose-importing ATPase activity;GO:0005524//ATP binding;
Unigene369_All	269	0.01	4.82	8.91288933622996	0.671471050458715	*	0.516334	SAS16486.1/2.0e-24/Uncharacterised protein [Klebsiella pneumoniae]	CP022997.1/0.0/CP022997.1 Klebsiella pneumoniae strain 721005, complete genome	NA	kpo:KPN2242_11730/3.9e-17/amidase; K19837 biuret amidohydrolase [EC:3.5.1.84]	NA	NA	NA
Unigene881_All	271	0.01	4.76	8.89481776330794	0.662855950188679	*	0.516334	WP_086613916.1/2.0e-29/phosphate propanoyltransferase [Klebsiella pneumoniae] >OUG99401.1 phosphate propanoyltransferase [Klebsiella pneumoniae]	CP022997.1/0.0/CP022997.1 Klebsiella pneumoniae strain 721005, complete genome	sp|A6TDD9|PDUL_KLEP7/6.5e-32/Phosphate propanoyltransferase OS=Klebsiella pneumoniae subsp. pneumoniae (strain ATCC 700721 / MGH 78578) GN=pduL PE=3 SV=1	kpn:KPN_03212/3.1e-30/pduL; Propanediol utilization; K13923 phosphate propanoyltransferase [EC:2.3.1.222]	NA	NA	NA
Unigene2328_All	272	0.01	4.73	8.8856963733394	0.657890737078652	*	0.516334	WP_077255320.1/1.2e-45/MULTISPECIES: hypothetical protein [Klebsiella] >ASC31509.1 hypothetical protein AM399_26770 (plasmid) [Klebsiella pneumoniae] >ASC42694.1 hypothetical protein AM392_26735 (plasmid) [Klebsiella pneumoniae] >OWQ09443.1 hypothetical protein B7460_23260 [Klebsiella pneumoniae] >OWQ22183.1 hypothetical protein B7461_21905 [Klebsiella pneumoniae]	CP021940.1/0.0/CP021940.1 Klebsiella pneumoniae strain AR_0145 plasmid tig00000209, complete sequence	NA	kpx:PMK1_b00076/1.5e-45/NUMOD4 motif	NA	NA	NA
Unigene1216_All	275	0.01	4.64	8.85798099512757	0.654459116244411	*	0.516334	WP_093990082.1/5.4e-38/phosphatase [Klebsiella pneumoniae] >OXP86423.1 phosphatase [Klebsiella pneumoniae] >OXQ04146.1 phosphatase [Klebsiella pneumoniae]	CP022997.1/0.0/CP022997.1 Klebsiella pneumoniae strain 721005, complete genome	NA	kpnu:LI86_06865/8.2e-39/phosphatase	NA	NA	biological_process:GO:0008152//metabolic process;molecular_function:GO:0047753//choline-sulfatase activity;
Unigene1329_All	1375	0.01	4.42	8.78790255939143	0.0169508968211921	*	0.00451426	WP_073557577.1/6.2e-191/PTS cellobiose transporter subunit IIC [Klebsiella pneumoniae] >APM41473.1 PTS cellobiose transporter subunit IIC [Klebsiella pneumoniae] >OMI91928.1 PTS cellobiose transporter subunit IIC [Klebsiella pneumoniae]	CP022997.1/0.0/CP022997.1 Klebsiella pneumoniae strain 721005, complete genome	sp|Q45400|PTEC_GEOSE/3.3e-55/PTS system cellobiose-specific EIIC component OS=Geobacillus stearothermophilus GN=celB PE=3 SV=1	sply:Q5A_012715/2.2e-185/licC_1; Lichenan permease IIC component; K02761 PTS system, cellobiose-specific IIC component	NA	Unigene1329_All/5.9e-49/Phosphotransferase system, EIIC	NA
CL72.Contig1_All	9404	0.01	4.35	8.76487159073609	8.10349161702128e-17	Up	8.95624e-18	NA	CP022997.1/0.0/CP022997.1 Klebsiella pneumoniae strain 721005, complete genome	sp|B7UGX2|HSCA_ECO27/4.6e-310/Chaperone protein HscA OS=Escherichia coli O127:H6 (strain E2348/69 / EPEC) GN=hscA PE=3 SV=1	kox:KOX_27340/0.0e+00/hscA; chaperone protein HscA; K04044 molecular chaperone HscA	Hs20560255/1.7e-142/[E] KOG1549 Cysteine desulfurase NFS1	CL72.Contig1_All/6.5e-198/Hsp70 protein	NA
Unigene343_All	606	0.01	4.34	8.76155123244448	0.292197166237113	*	0.133301	WP_048296883.1/3.9e-97/maltoporin [Klebsiella quasipneumoniae] >KMH18088.1 maltoporin 1 [Klebsiella quasipneumoniae subsp. quasipneumoniae]	CP022997.1/0.0/CP022997.1 Klebsiella pneumoniae strain 721005, complete genome	sp|A6T5L4|LAMB1_KLEP7/1.2e-99/Maltoporin 1 OS=Klebsiella pneumoniae subsp. pneumoniae (strain ATCC 700721 / MGH 78578) GN=lamB1 PE=3 SV=1	kpo:KPN2242_04570/5.9e-98/maltoporin; K02024 maltoporin	NA	Unigene343_All/1.2e-40/LamB porin	NA
Unigene1803_All	292	0.01	4.19	8.71080643369935	0.686695960906959	*	0.516334	NA	NA	NA	NA	NA	NA	NA
Unigene325_All	791	0.01	4.17	8.70390357344466	0.172469177245509	*	0.0677304	WP_032422977.1/1.4e-123/hypothetical protein, partial [Klebsiella pneumoniae] >EZQ91563.1 hypothetical protein AE77_04599, partial [Klebsiella pneumoniae CHS 21]	CP012427.1/0.0/CP012427.1 Klebsiella pneumoniae strain KP5 plasmid pSg1-1, complete sequence	NA	kpm:KPHS_p100590/2.2e-124/Gp21	NA	Unigene325_All/1.1e-18/Fibronectin type III protein	NA
Unigene1582_All	463	0.01	4.14	8.69348695749933	0.471232682154171	*	0.26235	CZQ43713.1/7.0e-46/conserved hypothetical protein, partial [Klebsiella pneumoniae]	CP022997.1/0.0/CP022997.1 Klebsiella pneumoniae strain 721005, complete genome	NA	kpnu:LI86_04900/2.4e-46/hypothetical protein	NA	NA	NA
Unigene812_All	795	0.01	4.14	8.69348695749933	0.171954343880597	*	0.0677304	WP_073547060.1/8.3e-148/DUF1983 domain-containing protein [Klebsiella pneumoniae] >OZR85591.1 DUF1983 domain-containing protein [Klebsiella pneumoniae] >ASV23865.1 DUF1983 domain-containing protein [Klebsiella pneumoniae]	CP022997.1/0.0/CP022997.1 Klebsiella pneumoniae strain 721005, complete genome	NA	kpp:A79E_3050/2.4e-147/Phage tail fiber protein	NA	Unigene812_All/8.7e-05/Putative phage tail protein	NA
Unigene1016_All	294	0.01	4.14	8.69348695749933	0.665366768181818	*	0.516334	WP_025368395.1/2.4e-31/competence protein ComEA [Klebsiella pneumoniae] >AHE46011.1 competence protein ComEA-related protein [Klebsiella pneumoniae subsp. pneumoniae Kp13]	CP022997.1/0.0/CP022997.1 Klebsiella pneumoniae strain 721005, complete genome	sp|P0AAR9|YBAV_SHIFL/2.4e-24/Uncharacterized protein YbaV OS=Shigella flexneri GN=ybaV PE=3 SV=1	kpb:FH42_22955/3.6e-32/competence protein ComEA; K02237 competence protein ComEA	NA	NA	biological_process:GO:0006281//DNA repair;molecular_function:GO:0003677//DNA binding;
CL64.Contig2_All	641	0.01	4.04	8.6582114827518	0.29257419483871	*	0.133301	NA	NA	NA	NA	Hs22064830/2.1e-20/[C] LSE0091 H Cytochrome c oxidase subunit I and related proteins	NA	NA
Unigene1804_All	300	0.01	4.00	8.64385618977473	0.700945039106145	*	0.516334	OKB63211.1/2.8e-48/alkanesulfonate monooxygenase, FMNH(2)-dependent [Klebsiella pneumoniae]	CP022997.1/0.0/CP022997.1 Klebsiella pneumoniae strain 721005, complete genome	sp|Q98CB9|SSUD1_RHILO/2.0e-42/Alkanesulfonate monooxygenase 1 OS=Rhizobium loti (strain MAFF303099) GN=ssuD1 PE=3 SV=1	kpb:FH42_11765/4.3e-49/alkanesulfonate monooxygenase; K04091 alkanesulfonate monooxygenase [EC:1.14.14.5]	NA	Unigene1804_All/3.5e-30/Luciferase-like monooxygenase	molecular_function:GO:0008726//alkanesulfonate monooxygenase activity;
Unigene365_All	482	0.01	3.92	8.61470984411521	0.462442849740933	*	0.26235	WP_040169272.1/8.0e-77/1,6-dihydroxycyclohexa-2,4-diene-1-carboxylate dehydrogenase [Klebsiella pneumoniae]	CP022997.1/0.0/CP022997.1 Klebsiella pneumoniae strain 721005, complete genome	sp|P23102|XYLL_PSEPU/1.0e-43/1,6-dihydroxycyclohexa-2,4-diene-1-carboxylate dehydrogenase OS=Pseudomonas putida GN=xylL PE=3 SV=1	kpp:A79E_2376/1.2e-77/1,2-dihydroxycyclohexa-3,5-diene-1-carboxylate dehydrogenase; K05783 dihydroxycyclohexadiene carboxylate dehydrogenase [EC:1.3.1.25 1.3.1.-]	CE21092/2.3e-11/[R] KOG0725 Reductases with broad range of substrate specificities	Unigene365_All/4.1e-36/short chain dehydrogenase	molecular_function:GO:0047116//1,6-dihydroxycyclohexa-2,4-diene-1-carboxylate dehydrogenase activity;GO:0016491//oxidoreductase activity;
Unigene1810_All	305	0.01	3.89	8.60362634498619	0.666376429438543	*	0.516334	WP_072122385.1/5.8e-49/amino acid ABC transporter permease [Klebsiella variicola]	CP022997.1/0.0/CP022997.1 Klebsiella pneumoniae strain 721005, complete genome	NA	kpnu:LI86_11910/8.8e-50/amino acid ABC transporter permease; K02029 polar amino acid transport system permease protein	NA	NA	NA
Unigene326_All	489	0.01	3.84	8.58496250072116	0.456295858895706	*	0.26235	WP_074186459.1/5.6e-86/ShlB/FhaC/HecB family hemolysin secretion/activation protein [Klebsiella pneumoniae]	CP022997.1/0.0/CP022997.1 Klebsiella pneumoniae strain 721005, complete genome	sp|Q7CGD8|CDIB_YERPE/2.6e-31/Outer membrane transporter CdiB OS=Yersinia pestis GN=cdib PE=3 SV=1	kpa:KPNJ1_03901/8.4e-87/Hemolysin activator protein precursor	NA	Unigene326_All/3.5e-11/POTRA domain, ShlB-type	NA
Unigene890_All	493	0.01	3.80	8.56985560833095	0.459585324407827	*	0.26235	OKB41679.1/1.2e-88/6-phospho-beta-glucosidase [Klebsiella pneumoniae]	CP022997.1/0.0/CP022997.1 Klebsiella pneumoniae strain 721005, complete genome	sp|P17411|CHBF_ECOLI/1.8e-80/6-phospho-beta-glucosidase OS=Escherichia coli (strain K12) GN=chbF PE=1 SV=4	kpp:A79E_2952/1.8e-89/Chitobiose-specific 6-phospho-beta-glucosidase ChbF; K01222 6-phospho-beta-glucosidase [EC:3.2.1.86]	NA	Unigene890_All/6.5e-68/Family 4 glycosyl hydrolase	NA
Unigene313_All	310	0.01	3.79	8.56605403817109	0.678211686486486	*	0.516334	WP_080786295.1/4.5e-49/hypothetical protein [Klebsiella pneumoniae]	CP022997.1/0.0/CP022997.1 Klebsiella pneumoniae strain 721005, complete genome	NA	kpm:KPHS_25100/5.3e-10/hypothetical protein	NA	NA	NA
Unigene855_All	494	0.01	3.79	8.56605403817109	0.455364642857143	*	0.26235	CDL44983.1/3.4e-91/Outer membrane protein N precursor [Klebsiella pneumoniae ISC21]	CP022997.1/0.0/CP022997.1 Klebsiella pneumoniae strain 721005, complete genome	sp|Q56110|OMPS1_SALTI/6.4e-78/Outer membrane protein S1 OS=Salmonella typhi GN=ompS1 PE=3 SV=1	sbv:N643_06220/6.1e-77/outer membrane porin protein C; K14062 outer membrane protein N	NA	Unigene855_All/1.1e-70/Gram-negative porin	biological_process:GO:0006811//ion transport;cellular_component:GO:0009279//cell outer membrane;GO:0046930//pore complex;molecular_function:GO:0015288//porin activity;
Unigene2100_All	313	0.01	3.73	8.54303182025524	0.68031303950426	*	0.516334	WP_073557502.1/1.3e-51/xylose ABC transporter ATP-binding protein [Klebsiella pneumoniae] >OSX00720.1 xylose ABC transporter ATP-binding protein [Klebsiella pneumoniae]	CP022997.1/0.0/CP022997.1 Klebsiella pneumoniae strain 721005, complete genome	sp|P37388|XYLG_ECOLI/3.1e-46/Xylose import ATP-binding protein XylG OS=Escherichia coli (strain K12) GN=xylG PE=1 SV=1	kpt:VK055_3538/1.9e-52/ccmA12; heme ABC exporter, ATP-binding protein CcmA; K10545 D-xylose transport system ATP-binding protein [EC:3.6.3.17]	NA	Unigene2100_All/2.3e-12/ABC transporter	cellular_component:GO:0005886//plasma membrane;molecular_function:GO:0015614//D-xylose-importing ATPase activity;GO:0005524//ATP binding;
Unigene2121_All	314	0.01	3.71	8.5352753766208	0.69649812371134	*	0.516334	OFV59532.1/2.2e-51/fucose isomerase [Klebsiella pneumoniae]	CP022997.1/0.0/CP022997.1 Klebsiella pneumoniae strain 721005, complete genome	sp|A6TD85|FUCM_KLEP7/2.0e-53/L-fucose mutarotase OS=Klebsiella pneumoniae subsp. pneumoniae (strain ATCC 700721 / MGH 78578) GN=fucU PE=3 SV=1	kpu:KP1_4435/3.3e-52/fucU; conserved protein of fucose operon; K02431 L-fucose mutarotase [EC:5.1.3.29]	NA	Unigene2121_All/4.3e-20/RbsD / FucU transport protein family	biological_process:GO:0042354//L-fucose metabolic process;cellular_component:GO:0005737//cytoplasm;molecular_function:GO:0016854//racemase and epimerase activity;GO:0042806//fucose binding;
Unigene1828_All	320	0.01	3.60	8.49185309632968	0.66840497260274	*	0.516334	SAS22384.1/2.2e-54/Uncharacterised protein [Klebsiella pneumoniae]	CP021940.1/0.0/CP021940.1 Klebsiella pneumoniae strain AR_0145 plasmid tig00000209, complete sequence	NA	kpm:KPHS_p100810/1.6e-54/hypothetical protein	NA	NA	NA
Unigene101_All	515	0.01	3.58	8.48381577726426	0.47023956796628	*	0.26235	WP_077257742.1/1.9e-76/MULTISPECIES: helix-turn-helix domain-containing protein [Klebsiella] >OSC38557.1 transcriptional regulator [Klebsiella pneumoniae] >OXM92308.1 helix-turn-helix domain-containing protein [Klebsiella pneumoniae] >OXM96232.1 helix-turn-helix domain-containing protein [Klebsiella pneumoniae] >OYI34412.1 helix-turn-helix domain-containing protein [Klebsiella pneumoniae subsp. p…	CP022997.1/0.0/CP022997.1 Klebsiella pneumoniae strain 721005, complete genome	sp|P06966|DICA_ECOLI/4.0e-06/HTH-type transcriptional regulator DicA OS=Escherichia coli (strain K12) GN=dicA PE=4 SV=1	ent:Ent638_2265/9.9e-62/transcriptional regulator, XRE family	NA	Unigene101_All/3.4e-07/Helix-turn-helix	NA
Unigene93_All	708	0.01	3.57	8.4797802640291	0.297175623853211	*	0.133301	WP_004200058.1/1.4e-101/TetR family transcriptional regulator [Klebsiella pneumoniae] >YP_005227148.1 TetR family transcriptional regulator [Klebsiella pneumoniae subsp. pneumoniae HS11286] >AEW61546.1 TetR family transcriptional regulator [Klebsiella pneumoniae subsp. pneumoniae HS11286] >EMR21587.1 TetR family transcriptional regulator [Klebsiella pneumoniae ATCC BAA-2146] >AGT24108.1 TetR fami…	CP022997.1/0.0/CP022997.1 Klebsiella pneumoniae strain 721005, complete genome	NA	kpj:N559_2412/2.1e-102/TetR family transcriptional regulator	NA	Unigene93_All/8.8e-12/Bacterial regulatory proteins, tetR family	biological_process:GO:0006355//regulation of transcription, DNA-templated;GO:0006351//transcription, DNA-templated;molecular_function:GO:0003677//DNA binding;
Unigene1045_All	325	0.01	3.51	8.45532722030456	0.661856920874152	*	0.516334	WP_047723025.1/2.6e-55/MULTISPECIES: hydrogenase large subunit [Klebsiella] >AKL34813.1 hydrogenase 3 large subunit [Klebsiella oxytoca] >OLP10354.1 hydrogenase 3 large subunit [Klebsiella michiganensis]	CP022997.1/0.0/CP022997.1 Klebsiella pneumoniae strain 721005, complete genome	sp|P16431|HYCE_ECOLI/1.2e-56/Formate hydrogenlyase subunit 5 OS=Escherichia coli (strain K12) GN=hycE PE=1 SV=1	kpu:KP1_4325/3.9e-56/hycE; hydrogenase 3 large subunit; K15830 formate hydrogenlyase subunit 5	7304303/7.4e-06/[C] KOG2870 NADH:ubiquinone oxidoreductase, NDUFS2/49 kDa subunit	Unigene1045_All/2.9e-11/Nickel-dependent hydrogenase	molecular_function:GO:0016829//lyase activity;GO:0048038//quinone binding;GO:0051287//NAD binding;GO:0016151//nickel cation binding;GO:0008137//NADH dehydrogenase (ubiquinone) activity;
Unigene2279_All	333	0.01	3.38	8.40087943628219	0.677165870470316	*	0.516334	WP_044294458.1/6.5e-54/DNA primase [Klebsiella pneumoniae]	CP022997.1/0.0/CP022997.1 Klebsiella pneumoniae strain 721005, complete genome	NA	ror:RORB6_24460/2.9e-54/Zinc binding domain / DNA primase; K06919 putative DNA primase/helicase	NA	Unigene2279_All/3.2e-06/Toprim domain	NA
Unigene1233_All	337	0.01	3.31	8.37068740680722	0.663858	*	0.516334	WP_071359307.1/1.4e-59/DUF968 domain-containing protein [Raoultella ornithinolytica] >APB05408.1 hypothetical protein BK817_10605 [Raoultella ornithinolytica]	CP022997.1/0.0/CP022997.1 Klebsiella pneumoniae strain 721005, complete genome	sp|P76162|YDFU_ECOLI/4.1e-28/Uncharacterized protein YdfU OS=Escherichia coli (strain K12) GN=ydfU PE=4 SV=4	kqv:B8P98_16825/1.8e-59/DUF968 domain-containing protein	NA	NA	NA
Unigene1835_All	339	0.01	3.28	8.35755200461808	0.69156231023622	*	0.516334	WP_085037100.1/2.2e-25/hypothetical protein [Cronobacter sakazakii]	CP022997.1/0.0/CP022997.1 Klebsiella pneumoniae strain 721005, complete genome	NA	kpm:KPHS_48160/3.4e-26/hypothetical protein	NA	NA	NA
Unigene83_All	977	0.01	3.25	8.34429590791582	0.173247233684211	*	0.0677304	BAH61370.1/3.8e-102/inorganic pyrophosphatase [Klebsiella pneumoniae subsp. pneumoniae NTUH-K2044] >EKF80839.1 Inorganic pyrophosphatase 1 (Pyrophosphate phospho-hydrolase 1) [Klebsiella pneumoniae subsp. pneumoniae KpQ3] >AHM81729.1 Inorganic pyrophosphatase [Klebsiella pneumoniae 30684/NJST258_2] >AHM87411.1 Inorganic pyrophosphatase [Klebsiella pneumoniae 30660/NJST258_1] >CDQ54956.1 ppa [Kleb…	CP022997.1/0.0/CP022997.1 Klebsiella pneumoniae strain 721005, complete genome	sp|P65749|IPYR_SALTI/5.5e-97/Inorganic pyrophosphatase OS=Salmonella typhi GN=ppa PE=3 SV=2	kps:KPNJ2_04957/5.8e-103/Inorganic pyrophosphatase; K01507 inorganic pyrophosphatase [EC:3.6.1.1]	At1g01050/1.2e-22/[C] KOG1626 Inorganic pyrophosphatase/Nucleosome remodeling factor, subunit NURF38	Unigene83_All/8.1e-56/Inorganic pyrophosphatase	NA
Unigene984_All	981	0.01	3.23	8.33539035469392	0.170933843323442	*	0.0677304	EEW43387.1/4.2e-165/rhodanese-like protein [Klebsiella pneumoniae subsp. rhinoscleromatis ATCC 13884] >EKF77739.1 3-mercaptopyruvate sulfurtransferase [Klebsiella pneumoniae subsp. pneumoniae KpQ3] >ESA99952.1 rhodanese-like protein [Klebsiella pneumoniae 909957] >AHE43218.1 3-mercaptopyruvate sulfurtransferase [Klebsiella pneumoniae subsp. pneumoniae Kp13] >AHM78234.1 3-mercaptopyruvate sulfurtr…	CP022997.1/0.0/CP022997.1 Klebsiella pneumoniae strain 721005, complete genome	sp|P31142|THTM_ECOLI/2.4e-121/3-mercaptopyruvate sulfurtransferase OS=Escherichia coli (strain K12) GN=sseA PE=1 SV=3	ear:CCG33973/2.7e-148/Thiosulfate sulfurtransferase, rhodanese (EC 2.8.1.1); K01011 thiosulfate/3-mercaptopyruvate sulfurtransferase [EC:2.8.1.1 2.8.1.2]	Hs13489091/2.4e-55/[V] KOG1529 Mercaptopyruvate sulfurtransferase/thiosulfate sulfurtransferase	Unigene984_All/2.5e-32/Rhodanese-like domain	molecular_function:GO:0004792//thiosulfate sulfurtransferase activity;
Unigene850_All	343	0.01	3.22	8.33091687811462	0.660860898419865	*	0.516334	WP_071854284.1/9.4e-64/phage minor tail protein L [Klebsiella pneumoniae] >AOM98352.1 phage tail protein (plasmid) [Klebsiella pneumoniae] >AON03963.1 phage tail protein (plasmid) [Klebsiella pneumoniae] >OVK13167.1 phage minor tail protein L [Klebsiella pneumoniae]	CP021940.1/0.0/CP021940.1 Klebsiella pneumoniae strain AR_0145 plasmid tig00000209, complete sequence	NA	kpx:PMK1_b00040/1.4e-64/phage minor tail protein L	NA	Unigene850_All/8.5e-48/Phage minor tail protein L	NA
Unigene934_All	1439	0.01	3.15	8.29920801838728	0.0565462847908745	*	0.0174858	WP_085287826.1/4.3e-235/integrase [Klebsiella pneumoniae] >OSC39167.1 integrase [Klebsiella pneumoniae]	CP022997.1/0.0/CP022997.1 Klebsiella pneumoniae strain 721005, complete genome	sp|P37326|INTS_ECOLI/1.2e-39/Prophage integrase IntS OS=Escherichia coli (strain K12) GN=intS PE=1 SV=1	ear:CCG33992/3.0e-209/Integrase	NA	Unigene934_All/8.3e-21/Phage integrase family	NA
Unigene305_All	1279	0.01	2.99	8.22400167419811	0.0977265676126878	*	0.034414	AHM77349.1/4.7e-209/Mannonate dehydratase [Klebsiella pneumoniae 30684/NJST258_2] >AHM82937.1 Mannonate dehydratase [Klebsiella pneumoniae 30660/NJST258_1] >CDQ55263.1 uxuA2 [Klebsiella pneumoniae]	CP022997.1/0.0/CP022997.1 Klebsiella pneumoniae strain 721005, complete genome	sp|A2RJK2|UXUA_LACLM/1.1e-148/Mannonate dehydratase OS=Lactococcus lactis subsp. cremoris (strain MG1363) GN=uxuA PE=3 SV=1	kps:KPNJ2_00569/7.1e-210/Mannonate dehydratase; K01686 mannonate dehydratase [EC:4.2.1.8]	Hs19923466/7.7e-06/[A] KOG1869 Splicing coactivator SRm160/300, subunit SRm300	Unigene305_All/1.5e-157/D-mannonate dehydratase (UxuA)	biological_process:GO:0006064//glucuronate catabolic process;molecular_function:GO:0008927//mannonate dehydratase activity;
Unigene870_All	364	0.01	2.94	8.19967234483636	0.687771444009397	*	0.516334	WP_050533025.1/2.1e-53/hypothetical protein [Klebsiella quasipneumoniae] >KNH00144.1 membrane protein [Klebsiella quasipneumoniae subsp. quasipneumoniae]	CP022997.1/0.0/CP022997.1 Klebsiella pneumoniae strain 721005, complete genome	NA	kph:KPNIH24_21915/3.2e-54/membrane protein	NA	Unigene870_All/5.9e-16/PRD domain	NA
Unigene1132_All	840	0.01	2.91	8.18487534290828	0.292952197674419	*	0.133301	NA	CP022997.1/0.0/CP022997.1 Klebsiella pneumoniae strain 721005, complete genome	sp|P0AAE8|CADB_ECOLI/2.8e-126/Probable cadaverine/lysine antiporter OS=Escherichia coli (strain K12) GN=cadB PE=2 SV=1	kpm:KPHS_13080/1.2e-133/arginine/agmatine antiporter; K03757 cadaverine:lysine antiporter	SPCC965.11c/2.7e-07/[E] KOG1286 Amino acid transporters	Unigene1132_All/5.3e-15/Amino acid permease	NA
Unigene1398_All	366	0.01	2.91	8.18487534290828	0.66891403960396	*	0.516334	OKB42386.1/2.2e-58/arabinose:proton symporter [Klebsiella pneumoniae]	CP022997.1/0.0/CP022997.1 Klebsiella pneumoniae strain 721005, complete genome	sp|P45598|ARAE_KLEOX/1.7e-56/Arabinose-proton symporter OS=Klebsiella oxytoca GN=araE PE=3 SV=1	kpu:KP1_4540/3.3e-59/araE; low-affinity L-arabinose transport system proton symport component; K02100 MFS transporter, SP family, arabinose:H+ symporter	At4g16480/8.6e-19/[R] KOG0254 Predicted transporter (major facilitator superfamily)	Unigene1398_All/5.8e-26/Sugar (and other) transporter	cellular_component:GO:0016021//integral component of membrane;
Unigene327_All	605	0.01	2.90	8.17990909001493	0.45816976386037	*	0.26235	WP_073546865.1/1.4e-107/ABC transporter substrate-binding protein [Klebsiella pneumoniae] >APM70475.1 ABC transporter substrate-binding protein [Klebsiella pneumoniae] >APM76094.1 ABC transporter substrate-binding protein [Klebsiella pneumoniae] >OWA97514.1 ABC transporter substrate-binding protein [Klebsiella pneumoniae]	CP022997.1/0.0/CP022997.1 Klebsiella pneumoniae strain 721005, complete genome	sp|P0AEN0|FLIY_ECOL6/1.5e-12/L-cystine-binding protein FliY OS=Escherichia coli O6:H1 (strain CFT073 / ATCC 700928 / UPEC) GN=fliY PE=3 SV=1	kpu:KP1_2962/2.2e-108/cysteine ABC transport system periplasmic binding component; K02030 polar amino acid transport system substrate-binding protein	NA	Unigene327_All/7.8e-27/Bacterial extracellular solute-binding proteins, family 3	NA
Unigene1759_All	850	0.01	2.87	8.16490692667569	0.291071888318357	*	0.133301	AKG97685.1/7.8e-152/hypothetical protein SE02_00515 [Klebsiella pneumoniae]	CP022997.1/0.0/CP022997.1 Klebsiella pneumoniae strain 721005, complete genome	sp|P36645|HOFB_ECOLI/3.8e-102/Protein transport protein HofB homolog OS=Escherichia coli (strain K12) GN=hofB PE=3 SV=3	kvq:SP68_19010/1.4e-150/type II secretion system protein GspE; K02504 protein transport protein HofB	NA	Unigene1759_All/1.6e-72/Type II/IV secretion system protein	NA
Unigene282_All	613	0.01	2.85	8.1548181090521	0.470735601265823	*	0.26235	WP_087742840.1/4.8e-103/hypothetical protein [Klebsiella pneumoniae] >OVG06879.1 hypothetical protein B5L90_00705 [Klebsiella pneumoniae]	CP022997.1/0.0/CP022997.1 Klebsiella pneumoniae strain 721005, complete genome	sp|Q57256|Y522_HAEIN/7.6e-28/Uncharacterized protein HI_0522 OS=Haemophilus influenzae (strain ATCC 51907 / DSM 11121 / KW20 / Rd) GN=HI_0522 PE=4 SV=1	kpq:KPR0928_05750/7.3e-104/membrane protein	NA	Unigene282_All/0.31/Uncharacterised 5xTM membrane BCR, YitT family COG1284	cellular_component:GO:0016021//integral component of membrane;
Unigene1774_All	617	0.01	2.83	8.14465824283188	0.467775	*	0.26235	EMH91688.1/1.2e-114/hypothetical protein MTE1_4674 [Klebsiella pneumoniae JHCK1]	CP022997.1/0.0/CP022997.1 Klebsiella pneumoniae strain 721005, complete genome	sp|Q9KEE9|ARAQ_BACHD/3.5e-25/L-arabinose transport system permease protein AraQ OS=Bacillus halodurans (strain ATCC BAA-125 / DSM 18197 / FERM 7344 / JCM 9153 / C-125) GN=araQ PE=3 SV=1	kpg:KPNIH32_02905/4.2e-115/ABC transporter permease; K05815 sn-glycerol 3-phosphate transport system permease protein	NA	Unigene1774_All/3.6e-19/Binding-protein-dependent transport system inner membrane component	biological_process:GO:0006810//transport;cellular_component:GO:0016021//integral component of membrane;GO:0005886//plasma membrane;
Unigene791_All	621	0.01	2.81	8.13442632022093	0.468265844700944	*	0.26235	AHM81912.1/1.5e-115/Ferrienterobactin receptor precursor [Klebsiella pneumoniae 30684/NJST258_2] >AHM87540.1 Ferrienterobactin receptor precursor [Klebsiella pneumoniae 30660/NJST258_1]	CP022997.1/0.0/CP022997.1 Klebsiella pneumoniae strain 721005, complete genome	sp|P05825|FEPA_ECOLI/4.1e-74/Ferrienterobactin receptor OS=Escherichia coli (strain K12) GN=fepA PE=1 SV=2	kps:KPNJ2_05140/2.2e-116/Ferrienterobactin receptor precursor; K19611 ferric enterobactin receptor	NA	Unigene791_All/6.9e-27/TonB-dependent Receptor Plug Domain	NA
Unigene130_All	622	0.01	2.80	8.12928301694497	0.458640647482014	*	0.26235	SAU42311.1/5.1e-116/Uncharacterised protein [Klebsiella pneumoniae]	CP022997.1/0.0/CP022997.1 Klebsiella pneumoniae strain 721005, complete genome	sp|Q59477|DHAT_KLEPN/3.4e-116/1,3-propanediol dehydrogenase OS=Klebsiella pneumoniae GN=dhaT PE=1 SV=1	kpw:KPNIH30_23280/1.6e-114/1,3-propanediol dehydrogenase; K00086 1,3-propanediol dehydrogenase [EC:1.1.1.202]	SPAC5H10.06c/1.1e-50/[C] KOG3857 Alcohol dehydrogenase, class IV	Unigene130_All/8.2e-67/Iron-containing alcohol dehydrogenase	NA
Unigene2122_All	628	0.01	2.77	8.11374216604919	0.461486401240951	*	0.26235	CDK74022.1/1.8e-116/L-fuculokinase [Klebsiella pneumoniae IS22]	CP022997.1/0.0/CP022997.1 Klebsiella pneumoniae strain 721005, complete genome	sp|Q8ZMC5|FUCK_SALTY/1.0e-96/L-fuculokinase OS=Salmonella typhimurium (strain LT2 / SGSC1412 / ATCC 700720) GN=fucK PE=3 SV=1	kpt:VK055_4357/2.7e-117/fucK; L-fuculokinase; K00879 L-fuculokinase [EC:2.7.1.51]	NA	Unigene2122_All/2.2e-18/FGGY family of carbohydrate kinases, C-terminal domain	molecular_function:GO:0008737//L-fuculokinase activity;
Unigene370_All	385	0.01	2.70	8.07681559705083	0.676644171032357	*	0.516334	WP_050896100.1/7.5e-62/hypothetical protein [Klebsiella pneumoniae] >KMX31492.1 hypothetical protein SL97_01713 [Klebsiella pneumoniae]	CP022997.1/0.0/CP022997.1 Klebsiella pneumoniae strain 721005, complete genome	NA	kph:KPNIH24_06305/1.1e-62/hypothetical protein	NA	Unigene370_All/5.8e-05/Domain of unknown function (DUF3552)	cellular_component:GO:0016021//integral component of membrane;
Unigene1205_All	644	0.01	2.68	8.06608919045777	0.469744578947368	*	0.26235	CDL58799.1/4.0e-116/Uncharacterized protein ImpC [Escherichia coli ISC56]	CP022997.1/0.0/CP022997.1 Klebsiella pneumoniae strain 721005, complete genome	NA	kpq:KPR0928_11530/6.1e-117/EvpB family type VI secretion protein; K11900 type VI secretion system protein ImpC	NA	Unigene1205_All/8.1e-51/Type VI secretion protein, EvpB/VC_A0108, tail sheath	NA
Unigene1023_All	661	0.01	2.59	8.01680828768655	0.46485140625	*	0.26235	WP_071596409.1/2.6e-25/MULTISPECIES: hypothetical protein [Enterobacteriaceae]	CP022824.1/0.0/CP022824.1 Klebsiella sp. KPN1705 plasmid pKPN1705-1, complete sequence	NA	kpx:PMK1_a00134/5.1e-10/hypothetical protein	NA	NA	NA
Unigene1310_All	933	0.01	2.57	8.00562454919388	0.295625816166884	*	0.133301	WP_004152362.1/4.8e-163/MULTISPECIES: LysR family transcriptional regulator [Enterobacteriaceae] >YP_005226370.1 putative LysR-family transcriptional regulator [Klebsiella pneumoniae subsp. pneumoniae HS11286] >AEW60768.1 putative LysR-family transcriptional regulator [Klebsiella pneumoniae subsp. pneumoniae HS11286] >EJJ33493.1 putative LysR-family transcriptional regulator [Klebsiella pneumonia…	CP022997.1/0.0/CP022997.1 Klebsiella pneumoniae strain 721005, complete genome	sp|P52685|MAUR_PARDE/9.4e-22/Mau operon transcriptional activator OS=Paracoccus denitrificans GN=mauR PE=4 SV=1	kps:KPNJ2_03327/7.3e-164/Transcriptional regulator, LysR family protein	At2g29210/4.6e-08/[AR] KOG2146 Splicing coactivator SRm160/300, subunit SRm160 (contains PWI domain)	Unigene1310_All/8.3e-23/LysR substrate binding domain	biological_process:GO:0006351//transcription, DNA-templated;molecular_function:GO:0003677//DNA binding;GO:0003700//DNA binding transcription factor activity;
Unigene1363_All	933	0.01	2.57	8.00562454919388	0.290326505761844	*	0.133301	WP_002907811.1/8.9e-117/MULTISPECIES: carbonic anhydrase [Enterobacterales] >YP_005227295.1 putative carbonic anhydrase [Klebsiella pneumoniae subsp. pneumoniae HS11286] >ABR77442.1 putative carbonic anhydrase [Klebsiella pneumoniae subsp. pneumoniae MGH 78578] >BAH63726.1 putative carbonic anhydrase [Klebsiella pneumoniae subsp. pneumoniae NTUH-K2044] >EGF58503.1 carbonate dehydratase [Klebsiell…	CP022997.1/0.0/CP022997.1 Klebsiella pneumoniae strain 721005, complete genome	sp|P0ABF0|CYNT_ECO57/1.7e-76/Carbonic anhydrase 1 OS=Escherichia coli O157:H7 GN=cynT PE=3 SV=1	kpnu:LI86_11275/1.4e-117/carbonic anhydrase; K01673 carbonic anhydrase [EC:4.2.1.1]	At3g01500/9.2e-25/[P] KOG1578 Predicted carbonic anhydrase involved in protection against oxidative damage	Unigene1363_All/1.5e-47/Carbonic anhydrase	biological_process:GO:0015976//carbon utilization;molecular_function:GO:0008270//zinc ion binding;GO:0004089//carbonate dehydratase activity;
Unigene1414_All	399	0.01	2.56	8	0.695946223454833	*	0.516334	WP_073547060.1/3.4e-65/DUF1983 domain-containing protein [Klebsiella pneumoniae] >OZR85591.1 DUF1983 domain-containing protein [Klebsiella pneumoniae] >ASV23865.1 DUF1983 domain-containing protein [Klebsiella pneumoniae]	CP022997.1/0.0/CP022997.1 Klebsiella pneumoniae strain 721005, complete genome	NA	kpp:A79E_3050/2.5e-65/Phage tail fiber protein	NA	Unigene1414_All/0.017/Cobalamin synthesis G N-terminal	NA
Unigene857_All	410	0.01	2.46	7.94251450533924	0.682427454545455	*	0.516334	WP_047076892.1/2.2e-67/CusA/CzcA family heavy metal efflux RND transporter [Klebsiella aerogenes] >KLE97216.1 cation transporter [[Enterobacter] aerogenes]	CP022997.1/0.0/CP022997.1 Klebsiella pneumoniae strain 721005, complete genome	sp|P38054|CUSA_ECOLI/5.3e-62/Cation efflux system protein CusA OS=Escherichia coli (strain K12) GN=cusA PE=1 SV=2	kpq:KPR0928_02980/3.3e-68/cation transporter; K07787 Cu(I)/Ag(I) efflux system membrane protein CusA/SilA	NA	Unigene857_All/1.7e-34/AcrB/AcrD/AcrF family	cellular_component:GO:0016021//integral component of membrane;molecular_function:GO:0008324//cation transmembrane transporter activity;
CL9.Contig6_All	2059	0.01	2.38	7.89481776330794	0.0564389863377609	*	0.0174858	WP_086616194.1/1.1e-45/hypothetical protein [Klebsiella pneumoniae]	CP022997.1/0.0/CP022997.1 Klebsiella pneumoniae strain 721005, complete genome	sp|B7N6S6|CSRA_ECOLU/8.2e-26/Carbon storage regulator OS=Escherichia coli O17:K52:H18 (strain UMN026 / ExPEC) GN=csrA PE=3 SV=1	kom:HR38_26625/3.9e-24/carbon storage regulator; K03563 carbon storage regulator	NA	NA	NA
Unigene1410_All	424	0.01	2.34	7.8703647195834	0.685089028081123	*	0.516334	WP_040234408.1/5.5e-74/DNA methyltransferase [Klebsiella pneumoniae]	CP022997.1/0.0/CP022997.1 Klebsiella pneumoniae strain 721005, complete genome	sp|P43641|MTMU_MYCSP/5.6e-06/Modification methylase MunI OS=Mycoplasma sp. GN=munIM PE=3 SV=1	kpb:FH42_02350/8.4e-75/DNA methyltransferase	NA	Unigene1410_All/5.8e-09/MT-A70	biological_process:GO:0006139//nucleobase-containing compound metabolic process;molecular_function:GO:0008168//methyltransferase activity;
Unigene636_All	427	0.01	2.32	7.85798099512757	0.659867869271225	*	0.516334	WP_004200550.1/2.2e-62/hypothetical protein [Klebsiella pneumoniae] >EMR20405.1 hypothetical protein G000_15854 [Klebsiella pneumoniae ATCC BAA-2146] >AHI37373.1 hypothetical protein Kpn2146_4008 [Klebsiella pneumoniae] >OHY23954.1 hypothetical protein BLJ30_26050 [Klebsiella pneumoniae] >OIK29993.1 hypothetical protein BLJ97_26940 [Klebsiella pneumoniae] >APR47286.1 hypothetical protein AM428_11…	CP022997.1/0.0/CP022997.1 Klebsiella pneumoniae strain 721005, complete genome	NA	eun:UMNK88_3134/6.5e-59/conserved hypothetical protein	NA	Unigene636_All/3.2e-37/Phage protein (N4 Gp49/phage Sf6 gene 66) family	NA
Unigene1038_All	428	0.01	2.31	7.85174904141606	0.6861594796875	*	0.516334	CDL60578.1/1.3e-65/Isochorismatase [Klebsiella pneumoniae IS39]	CP022997.1/0.0/CP022997.1 Klebsiella pneumoniae strain 721005, complete genome	sp|P0ADI7|YECD_ECOLI/2.5e-09/Isochorismatase family protein YecD OS=Escherichia coli (strain K12) GN=yecD PE=1 SV=2	kpb:FH42_04950/1.9e-66/cysteine hydrolase	NA	NA	biological_process:GO:0008152//metabolic process;molecular_function:GO:0016787//hydrolase activity;GO:0003824//catalytic activity;
Unigene1530_All	735	0.01	2.28	7.83289001416474	0.468757720588235	*	0.26235	AHM78050.1/6.7e-91/Hypothetical protein KPNJ2_01270 [Klebsiella pneumoniae 30684/NJST258_2] >CDQ52691.1 unnamed protein product [Klebsiella pneumoniae]	CP022997.1/0.0/CP022997.1 Klebsiella pneumoniae strain 721005, complete genome	sp|A8ANM6|ALAE_CITK8/2.4e-65/L-alanine exporter AlaE OS=Citrobacter koseri (strain ATCC BAA-895 / CDC 4225-83 / SGSC4696) GN=alaE PE=3 SV=2	kpx:PMK1_00475/2.8e-78/alaE; L-alanine exporter AlaE	NA	Unigene1530_All/5.5e-67/L-alanine exporter	biological_process:GO:0032973//amino acid export;cellular_component:GO:0005887//integral component of plasma membrane;molecular_function:GO:0034639//L-amino acid efflux transmembrane transporter activity;
Unigene2202_All	738	0.01	2.26	7.82017896241519	0.462922562240664	*	0.26235	WP_042942921.1/1.5e-135/glutamate/gamma-aminobutyrate family transporter YjeM [Klebsiella pneumoniae] >CDO16601.1 yjeM [Klebsiella pneumoniae]	CP022997.1/0.0/CP022997.1 Klebsiella pneumoniae strain 721005, complete genome	sp|P0A2N4|YJEM_SALTY/2.2e-114/Inner membrane transporter YjeM OS=Salmonella typhimurium (strain LT2 / SGSC1412 / ATCC 700720) GN=yjeM PE=3 SV=1	kps:KPNJ2_05020/2.3e-136/Glutamate/gamma-aminobutyrate antiporter	Hs7657683/9.9e-06/[E] KOG1287 Amino acid transporters	Unigene2202_All/1.6e-19/Amino acid permease	cellular_component:GO:0016021//integral component of membrane;molecular_function:GO:0015171//amino acid transmembrane transporter activity;
Unigene710_All	440	0.01	2.22	7.79441586635011	0.661358534638554	*	0.516334	WP_074148512.1/2.4e-80/fimbrial biogenesis outer membrane usher protein [Klebsiella pneumoniae]	CP022997.1/0.0/CP022997.1 Klebsiella pneumoniae strain 721005, complete genome	sp|P75857|ELFC_ECOLI/1.9e-20/Probable outer membrane usher protein ElfC OS=Escherichia coli (strain K12) GN=elfC PE=2 SV=1	kpq:KPR0928_19695/3.7e-81/membrane protein; K07347 outer membrane usher protein	NA	Unigene710_All/2.1e-28/Outer membrane usher protein	cellular_component:GO:0009279//cell outer membrane;GO:0016021//integral component of membrane;molecular_function:GO:0005215//transporter activity;
Unigene145_All	763	0.01	2.18	7.76818432477693	0.467285183246073	*	0.26235	WP_072242311.1/2.3e-139/cellulose biosynthesis cyclic di-GMP-binding regulatory protein BcsB, partial [Klebsiella pneumoniae]	CP022997.1/0.0/CP022997.1 Klebsiella pneumoniae strain 721005, complete genome	sp|Q93IN1|BCSB_SALTY/2.0e-17/Cyclic di-GMP-binding protein OS=Salmonella typhimurium (strain LT2 / SGSC1412 / ATCC 700720) GN=bcsB PE=3 SV=1	kpz:KPNIH27_24080/3.5e-140/cellulose synthase; K20541 cellulose synthase operon protein B	NA	Unigene145_All/4.7e-54/Bacterial cellulose synthase subunit	biological_process:GO:0006011//UDP-glucose metabolic process;cellular_component:GO:0016021//integral component of membrane;
Unigene1383_All	451	0.01	2.15	7.74819284958946	0.673530777607362	*	0.516334	WP_071739056.1/5.0e-73/type II secretion system protein GspD [Klebsiella pneumoniae] >OJE67966.1 type II secretion system protein GspD [Klebsiella pneumoniae]	CP022997.1/0.0/CP022997.1 Klebsiella pneumoniae strain 721005, complete genome	sp|P15644|GSPD_KLEPN/4.3e-73/Type II secretion system protein D OS=Klebsiella pneumoniae GN=pulD PE=1 SV=1	kpc:KPNIH10_04440/7.5e-74/general secretion pathway protein GspD; K02453 general secretion pathway protein D	NA	Unigene1383_All/9.8e-27/Bacterial type II/III secretion system short domain	NA
Unigene1041_All	457	0.01	2.11	7.72109918870719	0.68831044984326	*	0.516334	WP_004153952.1/9.6e-64/MULTISPECIES: hypothetical protein [Klebsiella] >YP_005226562.1 hypothetical protein KPHS_22620 [Klebsiella pneumoniae subsp. pneumoniae HS11286] >AEW60960.1 hypothetical protein KPHS_22620 [Klebsiella pneumoniae subsp. pneumoniae HS11286] >EJJ51166.1 hypothetical protein KPNIH6_22436 [Klebsiella pneumoniae subsp. pneumoniae KPNIH6] >EJJ66580.1 hypothetical protein KPNIH9_2…	CP022997.1/0.0/CP022997.1 Klebsiella pneumoniae strain 721005, complete genome	NA	kpq:KPR0928_11335/1.5e-64/peptidase	NA	Unigene1041_All/8.4e-06/Protein of unknown function (DUF2570)	NA
Unigene1653_All	1115	0.01	2.10	7.71424551766612	0.289955244245524	*	0.133301	WP_002893604.1/1.1e-153/MULTISPECIES: transketolase, partial [Klebsiella] >YP_005225735.1 putative transketolase C-terminal subunit, partial [Klebsiella pneumoniae subsp. pneumoniae HS11286] >AEW60133.1 putative transketolase C-terminal subunit [Klebsiella pneumoniae subsp. pneumoniae HS11286] >EJJ46633.1 putative transketolase C-terminal subunit [Klebsiella pneumoniae subsp. pneumoniae KPNIH2] >…	CP022997.1/0.0/CP022997.1 Klebsiella pneumoniae strain 721005, complete genome	sp|Q74FC3|DXS1_GEOSL/5.6e-37/1-deoxy-D-xylulose-5-phosphate synthase 1 OS=Geobacter sulfurreducens (strain ATCC 51573 / DSM 12127 / PCA) GN=dxs1 PE=3 SV=1	kph:KPNIH24_21630/1.7e-154/transketolase; K00615 transketolase [EC:2.2.1.1]	Hs14149797/2.7e-23/[G] KOG0523 Transketolase	Unigene1653_All/3.6e-26/Transketolase, C-terminal domain	biological_process:GO:0008152//metabolic process;molecular_function:GO:0008661//1-deoxy-D-xylulose-5-phosphate synthase activity;GO:0003824//catalytic activity;GO:0004802//transketolase activity;
Unigene1504_All	1777	0.01	2.09	7.70735913208088	0.0985491818181818	*	0.034414	WP_060598440.1/0.0e+00/porphyrin biosynthesis protein [Klebsiella pneumoniae] >KSX52483.1 porphyrin biosynthesis protein [Klebsiella pneumoniae]	MF133442.1/0.0/MF133442.1 Klebsiella pneumoniae strain 11219 plasmid p11219-CTXM, complete sequence	sp|Q4L9P0|SRAP_STAHJ/1.8e-13/Serine-rich adhesin for platelets OS=Staphylococcus haemolyticus (strain JCSC1435) GN=sraP PE=3 SV=1	kpx:PMK1_b00073/0.0e+00/cobT; Aerobic cobaltochelatase subunit CobT	Hs16445033/2.8e-14/[S] KOG3854 SPRT-like metalloprotease	Unigene1504_All/1.4e-38/Cobalamin biosynthesis protein CobT	NA
CL40.Contig1_All	897	0.01	2.04	7.6724253419715	0.460533900928793	*	0.26235	WP_040183324.1/1.3e-77/DoxX family protein [Klebsiella pneumoniae] >KSY46382.1 GntR family transcriptional regulator [Klebsiella pneumoniae]	CP022997.1/0.0/CP022997.1 Klebsiella pneumoniae strain 721005, complete genome	sp|P96694|MHQP_BACSU/8.2e-07/Putative oxidoreductase MhqP OS=Bacillus subtilis (strain 168) GN=mhqP PE=2 SV=1	kpa:KPNJ1_03619/1.3e-77/hypothetical protein; K15977 putative oxidoreductase	NA	CL40.Contig1_All/1.1e-18/DoxX	NA
Unigene530_All	472	0.01	2.02	7.6582114827518	0.687233281690141	*	0.516334	OKN64053.1/2.3e-68/major facilitator superfamily transporter [Klebsiella pneumoniae]	CP022997.1/0.0/CP022997.1 Klebsiella pneumoniae strain 721005, complete genome	sp|Q8X4V6|YGAY_ECO57/1.2e-25/Uncharacterized transporter YgaY OS=Escherichia coli O157:H7 GN=ygaY PE=3 SV=1	kph:KPNIH24_13745/3.4e-69/major facilitator transporter	NA	Unigene530_All/3/PAN domain	NA
Unigene152_All	471	0.01	2.02	7.6582114827518	0.664863084027252	*	0.516334	WP_073520092.1/7.3e-83/histidine kinase [Klebsiella pneumoniae] >OKB37586.1 histidine kinase [Klebsiella pneumoniae] >OVI04472.1 histidine kinase [Klebsiella pneumoniae] >OVI31295.1 histidine kinase [Klebsiella pneumoniae] >OVI46321.1 histidine kinase [Klebsiella pneumoniae]	CP022997.1/0.0/CP022997.1 Klebsiella pneumoniae strain 721005, complete genome	sp|P30855|EVGS_ECOLI/6.6e-40/Sensor protein EvgS OS=Escherichia coli (strain K12) GN=evgS PE=1 SV=2	kps:KPNJ2_00723/1.1e-83/Sensor protein evgS; K07679 two-component system, NarL family, sensor histidine kinase EvgS [EC:2.7.13.3]	SPAC1834.08/8.8e-16/[T] KOG0519 Sensory transduction histidine kinase	Unigene152_All/2.7e-22/Histidine kinase-, DNA gyrase B-, and HSP90-like ATPase	cellular_component:GO:0005622//intracellular;molecular_function:GO:0000155//phosphorelay sensor kinase activity;GO:0016301//kinase activity;
Unigene1550_All	2528	0.01	2.01	7.65105169117893	0.0313540177593361	*	0.00888456	WP_004196289.1/0.0e+00/MULTISPECIES: GGDEF-domain containing protein [Enterobacteriaceae] >YP_005227815.1 hypothetical protein KPHS_35150 [Klebsiella pneumoniae subsp. pneumoniae HS11286] >BAH64244.1 hypothetical protein KP1_3659 [Klebsiella pneumoniae subsp. pneumoniae NTUH-K2044] >AEW62213.1 hypothetical protein KPHS_35150 [Klebsiella pneumoniae subsp. pneumoniae HS11286] >EMH92079.1 diguanylat…	CP022997.1/0.0/CP022997.1 Klebsiella pneumoniae strain 721005, complete genome	sp|Q9ABX9|Y091_CAUCR/1.5e-93/Uncharacterized signaling protein CC_0091 OS=Caulobacter crescentus (strain ATCC 19089 / CB15) GN=CC_0091 PE=1 SV=1	eae:EAE_23265/0.0e+00/diguanylate cyclase/cyclic diguanylate phosphodiesterase	NA	Unigene1550_All/6.6e-79/EAL domain	cellular_component:GO:0016021//integral component of membrane;molecular_function:GO:0016740//transferase activity;
CL36.Contig1_All	477	0.01	1.99	7.63662462054365	0.675083884704074	*	0.516334	ASY91323.1/3.1e-73/Plasmid SOS inhibition protein B (plasmid) [Enterobacter cloacae]	CP023187.1/0.0/CP023187.1 Klebsiella michiganensis strain K518 plasmid pK518_NDM1, complete sequence	sp|P10032|PSIB2_ECOLX/4.6e-41/Protein PsiB OS=Escherichia coli GN=psiB PE=4 SV=1	cfar:CI104_27855/9.8e-72/psiB; conjugation system SOS inhibitor PsiB	NA	CL36.Contig1_All/3.7e-62/Plasmid SOS inhibition protein (PsiB)	NA
Unigene961_All	1181	0.01	1.96	7.61470984411521	0.288479645038168	*	0.133301	WP_044784888.1/7.2e-204/multidrug ABC transporter permease/ATP-binding protein [Klebsiella pneumoniae] >CEN66257.1 ABC transporter ATP-binding protein [Klebsiella pneumoniae] >KMI25292.1 ABC transporter ATP-binding protein YojI [Klebsiella pneumoniae] >SAS51590.1 ABC transporter ATP-binding protein [Klebsiella pneumoniae]	CP022997.1/0.0/CP022997.1 Klebsiella pneumoniae strain 721005, complete genome	sp|P33941|YOJI_ECOLI/1.7e-177/ABC transporter ATP-binding/permease protein YojI OS=Escherichia coli (strain K12) GN=yojI PE=1 SV=2	eae:EAE_24185/1.0e-186/multidrug transporter membrane protein/ATP-binding component; K06159 multidrug/microcin transport system ATP-binding/permease protein	CE29212/1.9e-19/[Q] KOG0055 Multidrug/pheromone exporter, ABC superfamily	Unigene961_All/3.4e-27/ABC transporter	cellular_component:GO:0016021//integral component of membrane;molecular_function:GO:0005524//ATP binding;GO:0015197//peptide transporter activity;GO:0042626//ATPase activity, coupled to transmembrane movement of substances;
Unigene884_All	488	0.01	1.93	7.59245703726808	0.684021911214953	*	0.516334	EGJ07299.1/1.3e-55/nitrogen regulatory protein P-II [Escherichia coli D9]	CP022997.1/0.0/CP022997.1 Klebsiella pneumoniae strain 721005, complete genome	sp|P0AC57|GLNK_ECO57/4.4e-55/Nitrogen regulatory protein P-II 2 OS=Escherichia coli O157:H7 GN=glnK PE=3 SV=1	ecv:APECO1_1561/2.0e-56/glnK; glutamine synthetase activity regulation protein; K04752 nitrogen regulatory protein P-II 2	NA	Unigene884_All/2.2e-41/Nitrogen regulatory protein P-II	NA
Unigene486_All	883	3.79	688.19	7.50446526999027	1.42996174054054e-211	Up	3.11044e-213	KON71388.1/1.4e-103/Cytochrome c oxidase subunit 1-beta [Candidatus Hodgkinia cicadicola]	NA	sp|Q08855|COX1_RHILE/1.8e-94/Cytochrome c oxidase subunit 1 OS=Rhizobium leguminosarum GN=ctaD PE=2 SV=1	txi:TH3_17495/1.2e-94/cytochrome c oxidase, subunit I; K02274 cytochrome c oxidase subunit I [EC:1.9.3.1]	HsMi003/1.3e-148/[C] KOG4769 Cytochrome c oxidase, subunit I	NA	biological_process:GO:0009060//aerobic respiration;GO:0006119//oxidative phosphorylation;GO:0022900//electron transport chain;cellular_component:GO:0045277//respiratory chain complex IV;GO:0016021//integral component of membrane;GO:0005886//plasma membrane;molecular_function:GO:0020037//heme binding;GO:0005506//iron ion binding;GO:0004129//cytochrome-c oxidase activity;GO:0005507//copper ion bind…
Unigene1404_All	510	0.01	1.81	7.49984588708321	0.690474948113207	*	0.516334	WP_073901697.1/7.6e-86/EmrB/QacA family drug resistance transporter [Klebsiella pneumoniae] >OKO61852.1 EmrB/QacA family drug resistance transporter [Klebsiella pneumoniae] >ONG14670.1 EmrB/QacA family drug resistance transporter [Klebsiella pneumoniae] >OUM17189.1 EmrB/QacA family drug resistance transporter [Klebsiella pneumoniae] >OXV21882.1 EmrB/QacA family drug resistance transporter [Klebsi…	CP022997.1/0.0/CP022997.1 Klebsiella pneumoniae strain 721005, complete genome	sp|O32182|YUSP_BACSU/5.8e-42/Uncharacterized MFS-type transporter YusP OS=Bacillus subtilis (strain 168) GN=yusP PE=3 SV=1	kpw:KPNIH30_26215/1.1e-86/DSBA oxidoreductase	SPAC3H1.06c/2.0e-37/[R] KOG0254 Predicted transporter (major facilitator superfamily)	Unigene1404_All/1.2e-33/Major Facilitator Superfamily	biological_process:GO:0055085//transmembrane transport;cellular_component:GO:0016021//integral component of membrane;GO:0005886//plasma membrane;
CL20.Contig1_All	6013	0.01	1.79	7.48381577726426	0.000186485355	Up	3.94678e-05	WP_023302305.1/0.0e+00/pyruvate dehydrogenase (acetyl-transferring), homodimeric type [Klebsiella pneumoniae] >ESL97737.1 pyruvate dehydrogenase E1 component [Klebsiella pneumoniae UCICRE 7] >ESN47739.1 pyruvate dehydrogenase E1 component [Klebsiella pneumoniae MGH 18] >EZR21947.1 pyruvate dehydrogenase E1 component [Klebsiella pneumoniae UCI 64] >KDH34386.1 pyruvate dehydrogenase E1 component [K…	CP022997.1/0.0/CP022997.1 Klebsiella pneumoniae strain 721005, complete genome	sp|P0AFG8|ODP1_ECOLI/0.0e+00/Pyruvate dehydrogenase E1 component OS=Escherichia coli (strain K12) GN=aceE PE=1 SV=2	cro:ROD_01201/0.0e+00/aceE; pyruvate dehydrogenase E1 component; K00163 pyruvate dehydrogenase E1 component [EC:1.2.4.1]	At1g48030/2.4e-97/[C] KOG1335 Dihydrolipoamide dehydrogenase	CL20.Contig1_All/4.1e-16/Transketolase, thiamine diphosphate binding domain	molecular_function:GO:0004739//pyruvate dehydrogenase (acetyl-transferring) activity;
Unigene1361_All	901	0.01	1.79	7.48381577726426	0.461009659090909	*	0.26235	WP_002912937.1/3.4e-161/MULTISPECIES: endonuclease [Enterobacteriaceae] >A6TBP4.1 RecName: Full=Probable endonuclease 4; AltName: Full=Endodeoxyribonuclease IV; AltName: Full=Endonuclease IV >ABR78015.1 endonuclease IV [Klebsiella pneumoniae subsp. pneumoniae MGH 78578] >BAH64391.1 endonuclease IV [Klebsiella pneumoniae subsp. pneumoniae NTUH-K2044] >EEW43547.1 apurinic endonuclease (APN1) [Klebs…	CP022997.1/0.0/CP022997.1 Klebsiella pneumoniae strain 721005, complete genome	sp|A8AE66|END4_CITK8/7.0e-147/Probable endonuclease 4 OS=Citrobacter koseri (strain ATCC BAA-895 / CDC 4225-83 / SGSC4696) GN=nfo PE=3 SV=1	kpv:KPNIH29_18270/5.1e-162/endonuclease IV; K01151 deoxyribonuclease IV [EC:3.1.21.2]	CE28953/2.6e-69/[L] KOG3997 Major apurinic/apyrimidinic endonuclease/3'-repair diesterase APN1	Unigene1361_All/3.9e-43/Xylose isomerase-like TIM barrel	biological_process:GO:0006281//DNA repair;molecular_function:GO:0003677//DNA binding;GO:0008270//zinc ion binding;GO:0008833//deoxyribonuclease IV (phage-T4-induced) activity;
Unigene69_All	951	0.01	1.68	7.39231742277876	0.4591125	*	0.26235	WP_071080369.1/9.9e-164/LysR family transcriptional regulator [Klebsiella pneumoniae] >SAR11851.1 LysR family transcriptional regulator YfeR [Klebsiella pneumoniae]	CP022997.1/0.0/CP022997.1 Klebsiella pneumoniae strain 721005, complete genome	sp|P0ACR8|YFER_SHIFL/4.8e-130/Uncharacterized HTH-type transcriptional regulator YfeR OS=Shigella flexneri GN=yfeR PE=4 SV=1	kpa:KPNJ1_01586/1.5e-164/Transcriptional regulator, LysR family protein	NA	Unigene69_All/1.3e-45/LysR substrate binding domain	biological_process:GO:0006351//transcription, DNA-templated;molecular_function:GO:0003677//DNA binding;GO:0003700//DNA binding transcription factor activity;
CL21.Contig1_All	993	0.01	1.67	7.38370429247405	0.465821868475992	*	0.26235	WP_071008346.1/2.1e-156/electron transport complex subunit RsxC [Klebsiella pneumoniae] >SBF33914.1 electron transport complex protein RnfC [Klebsiella pneumoniae]	CP006918.1/0.0/CP006918.1 Klebsiella pneumoniae 30684/NJST258_2, complete genome	sp|B5XWP9|ETCC_KLEP3/2.7e-136/Electron transport complex subunit C OS=Klebsiella pneumoniae (strain 342) GN=rnfC PE=3 SV=1	kps:KPNJ2_02460/1.0e-155/Electron transport complex protein rnfC; K03615 electron transport complex protein RnfC	Hs4505877/2.9e-08/[Z] KOG0516 Dystonin, GAS (Growth-arrest-specific protein), and related proteins	CL21.Contig1_All/2.9e-05/4Fe-4S binding domain	NA
Unigene1575_All	563	0.01	1.59	7.31288295528436	0.652029795100223	*	0.516334	WP_071033787.1/8.1e-81/beta-ketoacyl-[acyl-carrier-protein] synthase II [Klebsiella pneumoniae] >SBF49679.1 3-oxoacyl-ACP synthase [Klebsiella pneumoniae]	CP022997.1/0.0/CP022997.1 Klebsiella pneumoniae strain 721005, complete genome	sp|P56902|FABF_RHIME/7.4e-30/3-oxoacyl-[acyl-carrier-protein] synthase 2 OS=Rhizobium meliloti (strain 1021) GN=fabF PE=3 SV=2	kpb:FH42_04920/1.2e-81/3-oxoacyl-ACP synthase; K09458 3-oxoacyl-[acyl-carrier-protein] synthase II [EC:2.3.1.179]	At2g04540/4.1e-20/[IQ] KOG1394 3-oxoacyl-(acyl-carrier-protein) synthase (I and II)	Unigene1575_All/5.4e-25/Beta-ketoacyl synthase, N-terminal domain	biological_process:GO:0006633//fatty acid biosynthetic process;molecular_function:GO:0033817//beta-ketoacyl-acyl-carrier-protein synthase II activity;
Unigene339_All	578	0.01	1.54	7.2667865406949	0.689391	*	0.516334	OUG89677.1/5.5e-48/hypothetical protein AZ001_001531, partial [Klebsiella pneumoniae]	CP022997.1/0.0/CP022997.1 Klebsiella pneumoniae strain 721005, complete genome	NA	kom:HR38_26150/1.1e-48/hypothetical protein	NA	NA	NA
Unigene825_All	593	0.01	1.49	7.21916852046216	0.699827995219123	*	0.516334	WP_073511487.1/2.6e-101/MFS transporter [Klebsiella pneumoniae] >OKB43621.1 MFS transporter [Klebsiella pneumoniae]	CP022997.1/0.0/CP022997.1 Klebsiella pneumoniae strain 721005, complete genome	sp|Q9I6Q3|PCAK_PSEAE/5.6e-12/4-hydroxybenzoate transporter PcaK OS=Pseudomonas aeruginosa (strain ATCC 15692 / DSM 22644 / CIP 104116 / JCM 14847 / LMG 12228 / 1C / PRS 101 / PAO1) GN=pcaK PE=3 SV=1	kpx:PMK1_04160/3.9e-102/ydjE; Inner membrane metabolite transport protein YdjE; K08369 MFS transporter, putative metabolite:H+ symporter	Hs7662272/1.4e-07/[R] KOG0255 Synaptic vesicle transporter SVOP and related transporters (major facilitator superfamily)	Unigene825_All/2.6e-14/Sugar (and other) transporter	cellular_component:GO:0016021//integral component of membrane;molecular_function:GO:0022857//transmembrane transporter activity;
Unigene1376_All	599	0.01	1.47	7.19967234483636	0.654947154362416	*	0.516334	EGF62356.1/2.4e-67/hypothetical protein HMPREF9538_03204 [Klebsiella sp. MS 92-3] >EJJ40517.1 hypothetical protein KPNIH2_12459 [Klebsiella pneumoniae subsp. pneumoniae KPNIH2] >EJJ44803.1 hypothetical protein KPNIH4_10670 [Klebsiella pneumoniae subsp. pneumoniae KPNIH4] >EJJ56123.1 hypothetical protein KPNIH6_12182 [Klebsiella pneumoniae subsp. pneumoniae KPNIH6] >EJJ57635.1 hypothetical protein…	CP022997.1/0.0/CP022997.1 Klebsiella pneumoniae strain 721005, complete genome	NA	kps:KPNJ2_02744/3.7e-68/Hypothetical protein	NA	Unigene1376_All/6e-40/Uncharacterized protein conserved in bacteria (DUF2255)	NA
Unigene840_All	609	0.01	1.44	7.16992500144231	0.653971804914371	*	0.516334	WP_044784183.1/9.4e-107/septum formation initiator [Klebsiella pneumoniae] >CEN64098.1 serine transporter [Klebsiella pneumoniae]	CP022997.1/0.0/CP022997.1 Klebsiella pneumoniae strain 721005, complete genome	sp|P0AAD7|SDAC_ECO57/3.1e-58/Serine transporter OS=Escherichia coli O157:H7 GN=sdaC PE=3 SV=1	kpi:D364_05025/1.4e-107/septum formation initiator; K03837 serine transporter	NA	Unigene840_All/0.014/R.Pab1 restriction endonuclease	biological_process:GO:0003333//amino acid transmembrane transport;cellular_component:GO:0016021//integral component of membrane;
Unigene1601_All	611	0.01	1.43	7.15987133677839	0.674047685341519	*	0.516334	WP_046878877.1/7.5e-56/D-xylose ABC transporter ATP-binding protein [Klebsiella pneumoniae] >KKY93011.1 xylose transporter [Klebsiella pneumoniae]	CP022997.1/0.0/CP022997.1 Klebsiella pneumoniae strain 721005, complete genome	sp|P37388|XYLG_ECOLI/1.8e-53/Xylose import ATP-binding protein XylG OS=Escherichia coli (strain K12) GN=xylG PE=1 SV=1	kqu:AVR78_03550/1.1e-56/xylose ABC transporter ATP-binding protein; K10545 D-xylose transport system ATP-binding protein [EC:3.6.3.17]	CE09356/1.9e-10/[IR] KOG0059 Lipid exporter ABCA1 and related proteins, ABC superfamily	Unigene1601_All/6.9e-09/ABC transporter	cellular_component:GO:0005886//plasma membrane;molecular_function:GO:0015614//D-xylose-importing ATPase activity;GO:0005524//ATP binding;
Unigene1213_All	642	0.01	1.35	7.07681559705083	0.701504899361022	*	0.516334	CDL11742.1/2.0e-99/ABC transporter related [Klebsiella pneumoniae IS43] >CDL49152.1 ABC transporter related [Klebsiella pneumoniae ISC21]	CP022997.1/0.0/CP022997.1 Klebsiella pneumoniae strain 721005, complete genome	sp|P48243|GLUA_CORGL/1.6e-52/Glutamate transport ATP-binding protein GluA OS=Corynebacterium glutamicum (strain ATCC 13032 / DSM 20300 / JCM 1318 / LMG 3730 / NCIMB 10025) GN=gluA PE=3 SV=2	kpg:KPNIH32_07340/3.0e-100/glutamate ABC transporter ATP-binding protein; K02028 polar amino acid transport system ATP-binding protein [EC:3.6.3.21]	At1g65410/1.3e-14/[Q] KOG0055 Multidrug/pheromone exporter, ABC superfamily	Unigene1213_All/7e-19/ABC transporter	molecular_function:GO:0015424//amino acid-transporting ATPase activity;GO:0005524//ATP binding;
Unigene999_All	653	0.01	1.32	7.04439411935845	0.698714505966587	*	0.516334	WP_048328143.1/9.1e-108/MULTISPECIES: adenine methylase [Enterobacteriaceae] >KMK47604.1 adenine methylase [Klebsiella pneumoniae] >SAV87390.1 adenine-specific DNA methyltransferase [Klebsiella pneumoniae] >SAL91088.1 Adenine-specific methyltransferase [Klebsiella pneumoniae] >OVT91265.1 adenine methylase [Klebsiella pneumoniae] >OVV40083.1 adenine methylase [Klebsiella pneumoniae]	CP022997.1/0.0/CP022997.1 Klebsiella pneumoniae strain 721005, complete genome	sp|P43641|MTMU_MYCSP/1.7e-14/Modification methylase MunI OS=Mycoplasma sp. GN=munIM PE=3 SV=1	kpc:KPNIH10_19325/8.9e-108/adenine methylase	NA	Unigene999_All/2.6e-24/MT-A70	biological_process:GO:0006139//nucleobase-containing compound metabolic process;molecular_function:GO:0008168//methyltransferase activity;GO:0003676//nucleic acid binding;
Unigene1703_All	652	0.01	1.32	7.04439411935845	0.67560318	*	0.516334	WP_046623585.1/1.3e-117/MULTISPECIES: protocatechuate 3,4-dioxygenase [Enterobacteriaceae] >KKJ16115.1 protocatechuate 3,4-dioxygenase [Klebsiella pneumoniae HE12] >KKJ33583.1 protocatechuate 3,4-dioxygenase [Klebsiella pneumoniae MRSN 3562] >KKJ62436.1 protocatechuate 3,4-dioxygenase [Klebsiella pneumoniae MRSN 2404] >OAA11910.1 Gallate dioxygenase [Klebsiella pneumoniae] >SBK02003.1 protocatech…	CP022997.1/0.0/CP022997.1 Klebsiella pneumoniae strain 721005, complete genome	sp|Q88JX5|GALA_PSEPK/3.9e-83/Gallate dioxygenase OS=Pseudomonas putida (strain ATCC 47054 / DSM 6125 / NCIMB 11950 / KT2440) GN=galA PE=1 SV=1	kpn:KPN_04051/1.9e-118/2,3-dihydroxyphenylpropionate 1,2-dioxygenase; K04099 gallate dioxygenase [EC:1.13.11.57]	NA	Unigene1703_All/1.8e-34/Aromatic-ring-opening dioxygenase LigAB, LigA subunit	molecular_function:GO:0018579//protocatechuate 4,5-dioxygenase activity;
CL71.Contig2_All	1172	0.01	1.32	7.04439411935845	0.457699846153846	*	0.26235	NA	CP022997.1/0.0/CP022997.1 Klebsiella pneumoniae strain 721005, complete genome	NA	kpc:KPNIH10_05045/2.4e-103/CI repressor	NA	CL71.Contig2_All/4.2e-26/Ash protein family	NA
Unigene1389_All	658	0.01	1.30	7.02236781302845	0.655925417475728	*	0.516334	CDQ54403.1/3.0e-82/unnamed protein product [Klebsiella pneumoniae]	CP022997.1/0.0/CP022997.1 Klebsiella pneumoniae strain 721005, complete genome	sp|O34677|GLNQ_BACSU/9.2e-32/Glutamine transport ATP-binding protein GlnQ OS=Bacillus subtilis (strain 168) GN=glnQ PE=2 SV=1	kpm:KPHS_27120/6.5e-66/histidine transport; K02028 polar amino acid transport system ATP-binding protein [EC:3.6.3.21]	At1g65410/4.3e-13/[Q] KOG0055 Multidrug/pheromone exporter, ABC superfamily	Unigene1389_All/3.5e-21/ABC transporter	NA
Unigene1207_All	668	0.01	1.28	7	0.679786481424149	*	0.516334	ORZ64251.1/9.6e-113/NAD-dependent dehydratase, partial [Klebsiella pneumoniae]	CP022997.1/0.0/CP022997.1 Klebsiella pneumoniae strain 721005, complete genome	sp|H1ZZB0|AUAH_STIAU/6.5e-09/Aurachin B dehydrogenase OS=Stigmatella aurantiaca GN=auaH PE=1 SV=1	kpq:KPR0928_11060/1.4e-113/NAD-dependent dehydratase	SPBC2A9.02/5.9e-34/[V] KOG1502 Flavonol reductase/cinnamoyl-CoA reductase	Unigene1207_All/2.6e-17/NAD dependent epimerase/dehydratase family	molecular_function:GO:0003824//catalytic activity;GO:0050662//coenzyme binding;
Unigene865_All	670	0.01	1.28	7	0.670958085561497	*	0.516334	WP_032423924.1/2.2e-117/filamentous hemagglutinin [Klebsiella pneumoniae] >EZR09740.1 hypothetical protein AE19_02275 [Klebsiella pneumoniae UCI 60] >KDM21391.1 hypothetical protein AE15_00696 [Klebsiella pneumoniae UCI 56] >KLZ73086.1 hypothetical protein SL19_00468 [Klebsiella pneumoniae] >KMG60632.1 hypothetical protein SM54_00714 [Klebsiella pneumoniae] >KSX31203.1 filamentous hemagglutinin […	CP022997.1/0.0/CP022997.1 Klebsiella pneumoniae strain 721005, complete genome	sp|P12255|FHAB_BORPE/3.6e-07/Filamentous hemagglutinin OS=Bordetella pertussis (strain Tohama I / ATCC BAA-589 / NCTC 13251) GN=fhaB PE=1 SV=4	kpnu:LI86_18715/3.3e-118/filamentous hemagglutinin	NA	Unigene865_All/0.05/Domain of unknown function (DUF4979)	NA
Unigene1570_All	674	0.01	1.27	6.98868468677217	0.700386071770335	*	0.516334	WP_071561110.1/2.3e-82/myo-inosose-2 dehydratase [Klebsiella pneumoniae] >OKN11672.1 inosose dehydratase [Klebsiella pneumoniae]	CP022997.1/0.0/CP022997.1 Klebsiella pneumoniae strain 721005, complete genome	sp|P49304|MOCC_RHIML/4.6e-26/Rhizopine catabolism protein MocC OS=Rhizobium meliloti GN=mocC PE=3 SV=1	kpq:KPR0928_06515/3.5e-83/endonuclease; K03335 inosose dehydratase [EC:4.2.1.44]	NA	Unigene1570_All/3.8e-06/Xylose isomerase-like TIM barrel	NA
Unigene517_All	685	0.01	1.24	6.95419631038688	0.669423882621951	*	0.516334	OKN49973.1/2.8e-115/azaleucine resistance protein AzlC [Klebsiella pneumoniae]	CP022997.1/0.0/CP022997.1 Klebsiella pneumoniae strain 721005, complete genome	NA	kph:KPNIH24_00275/1.0e-114/branched-chain amino acid ABC transporter permease	NA	Unigene517_All/5.5e-30/AzlC protein	cellular_component:GO:0016021//integral component of membrane;
Unigene689_All	686	0.01	1.24	6.95419631038688	0.657398303892215	*	0.516334	WP_077273996.1/9.5e-124/ABC transporter substrate-binding protein [Klebsiella pneumoniae] >APS96868.1 ABC transporter substrate-binding protein [Klebsiella pneumoniae]	CP022997.1/0.0/CP022997.1 Klebsiella pneumoniae strain 721005, complete genome	sp|P0AEN0|FLIY_ECOL6/5.1e-09/L-cystine-binding protein FliY OS=Escherichia coli O6:H1 (strain CFT073 / ATCC 700928 / UPEC) GN=fliY PE=3 SV=1	kpi:D364_09720/1.4e-124/ABC transporter substrate-binding protein; K02030 polar amino acid transport system substrate-binding protein	NA	Unigene689_All/3.5e-30/Bacterial extracellular solute-binding proteins, family 3	NA
Unigene1391_All	698	0.01	1.21	6.9188632372746	0.68348959844358	*	0.516334	WP_073668305.1/1.8e-101/MULTISPECIES: hypothetical protein [Gammaproteobacteria] >NP_002023.2 ferritin heavy chain [Homo sapiens] >XP_001140124.2 PREDICTED: ferritin heavy chain [Pan troglodytes] >XP_004051373.1 PREDICTED: ferritin heavy chain [Gorilla gorilla gorilla] >XP_016776532.1 PREDICTED: ferritin heavy chain [Pan troglodytes] >P02794.2 RecName: Full=Ferritin heavy chain; Short=Ferritin H …	NA	sp|Q5HN41|FTN_STAEQ/9.2e-14/Bacterial non-heme ferritin OS=Staphylococcus epidermidis (strain ATCC 35984 / RP62A) GN=ftnA PE=3 SV=1	marn:LN42_10035/2.7e-17/ferritin; K02217 ferritin [EC:1.16.3.2]	Hs22062367/2.0e-104/[P] KOG2332 Ferritin	Unigene1391_All/2.4e-38/Ferritin-like domain	biological_process:GO:0006879//cellular iron ion homeostasis;GO:0055072//iron ion homeostasis;GO:0006826//iron ion transport;GO:0043312//neutrophil degranulation;GO:0008285//negative regulation of cell proliferation;GO:0006880//intracellular sequestering of iron ion;GO:0048147//negative regulation of fibroblast proliferation;GO:0006955//immune response;cellular_component:GO:0016020//membrane;GO:1…
Unigene593_All	2402	0.01	1.21	6.9188632372746	0.171187831203566	*	0.0677304	WP_028690950.1/0.0e+00/MULTISPECIES: excinuclease ABC subunit UvrA [Proteobacteria] >KDD56897.1 putative excinuclease ABC, A subunit [Bordetella bronchiseptica OSU553] >KGE68052.1 excinuclease ABC subunit A [Pseudomonas fluorescens LMG 5329] >CUJ57770.1 Excinuclease ABC subunit A [Achromobacter sp. 2789STDY5608617] >CUK21895.1 Excinuclease ABC subunit A [Achromobacter sp. 2789STDY5608614] >KSD549…	CP021775.1/0.0/CP021775.1 Pseudomonas aeruginosa strain Pa58, complete genome	sp|P52087|UVRA_PAULE/3.1e-226/UvrABC system protein A (Fragment) OS=Paucimonas lemoignei GN=uvrA PE=3 SV=1	har:HEAR2032/0.0e+00/uvrA1; UvrABC system protein A (UvrA protein) (Excinuclease ABC subunit A); K03701 excinuclease ABC subunit A	NA	Unigene593_All/1.5e-15/ABC transporter	molecular_function:GO:0005524//ATP binding;GO:0016887//ATPase activity;
Unigene1569_All	702	0.01	1.20	6.90689059560852	0.656906607329843	*	0.516334	AKH00543.1/3.0e-101/tyrosine recombinase [Klebsiella pneumoniae]	CP022997.1/0.0/CP022997.1 Klebsiella pneumoniae strain 721005, complete genome	sp|P0ADH8|FIME_ECOL6/2.2e-87/Type 1 fimbriae regulatory protein FimE OS=Escherichia coli O6:H1 (strain CFT073 / ATCC 700928 / UPEC) GN=fimE PE=3 SV=1	kpq:KPR0928_21195/4.6e-102/tyrosine recombinase; K07358 type 1 fimbriae regulatory protein FimE	NA	Unigene1569_All/1.8e-44/Phage integrase family	biological_process:GO:0015074//DNA integration;GO:0006310//DNA recombination;molecular_function:GO:0003677//DNA binding;
Unigene1592_All	705	0.01	1.20	6.90689059560852	0.65348521875	*	0.516334	WP_046654564.1/3.6e-126/sugar ABC transporter substrate-binding protein [Klebsiella pneumoniae] >AKE77067.1 rhamnose ABC transporter, rhamnose-binding protein [Klebsiella pneumoniae subsp. pneumoniae]	CP022997.1/0.0/CP022997.1 Klebsiella pneumoniae strain 721005, complete genome	NA	kph:KPNIH24_21505/5.4e-127/sugar ABC transporter substrate-binding protein; K02058 simple sugar transport system substrate-binding protein	NA	Unigene1592_All/5.2e-22/Periplasmic binding protein domain	biological_process:GO:0008643//carbohydrate transport;molecular_function:GO:0005524//ATP binding;
Unigene1377_All	736	0.01	1.14	6.83289001416474	0.691018201416208	*	0.516334	WP_002921917.1/7.8e-116/MULTISPECIES: OmpA family lipoprotein [Enterobacterales] >YP_005229368.1 putative outer membrane lipoprotein [Klebsiella pneumoniae subsp. pneumoniae HS11286] >ABR79296.1 putative outer membrane protein [Klebsiella pneumoniae subsp. pneumoniae MGH 78578] >ACI09831.1 OmpA family protein [Klebsiella pneumoniae 342] >BAH65688.1 putative outer membrane protein [Klebsiella pneu…	CP022997.1/0.0/CP022997.1 Klebsiella pneumoniae strain 721005, complete genome	sp|P37665|YIAD_ECOLI/7.5e-107/Probable lipoprotein YiaD OS=Escherichia coli (strain K12) GN=yiaD PE=1 SV=2	kpx:PMK1_01411/1.2e-116/yiaD_2; Inner membrane lipoprotein YiaD precursor	NA	Unigene1377_All/2.3e-23/OmpA family	cellular_component:GO:0009279//cell outer membrane;GO:0016021//integral component of membrane;
Unigene1227_All	737	0.01	1.13	6.82017896241519	0.695395197149644	*	0.516334	WP_047718490.1/7.3e-130/cellulose synthase [Klebsiella pneumoniae] >AKL29518.1 cellulose synthase [Klebsiella pneumoniae] >ALR25542.1 cellulose synthase [Klebsiella pneumoniae] >SLX01781.1 cellulose synthase operon protein C [Klebsiella pneumoniae] >SLY60873.1 cellulose synthase operon protein C [Klebsiella pneumoniae] >OVV61060.1 cellulose synthase [Klebsiella pneumoniae] >OVV64369.1 cellulose s…	CP022997.1/0.0/CP022997.1 Klebsiella pneumoniae strain 721005, complete genome	sp|P58938|BCSC_XANAC/1.0e-18/Cellulose synthase operon protein C OS=Xanthomonas axonopodis pv. citri (strain 306) GN=bcsC PE=3 SV=1	kok:KONIH1_27975/3.1e-109/cellulose synthase; K20543 cellulose synthase operon protein C	NA	Unigene1227_All/6.2e-18/Tetratricopeptide repeat	biological_process:GO:0006011//UDP-glucose metabolic process;GO:0030244//cellulose biosynthetic process;cellular_component:GO:0019867//outer membrane;
Unigene1529_All	741	0.01	1.13	6.82017896241519	0.684555053780203	*	0.516334	WP_004151733.1/7.1e-125/MULTISPECIES: sel1 repeat family protein [Enterobacterales] >YP_005224621.1 hypothetical protein KPHS_03210 [Klebsiella pneumoniae subsp. pneumoniae HS11286] >ABR79836.1 hypothetical protein KPN_04481 [Klebsiella pneumoniae subsp. pneumoniae MGH 78578] >BAH61237.1 hypothetical protein KP1_0345 [Klebsiella pneumoniae subsp. pneumoniae NTUH-K2044] >EEW38435.1 Sel1 repeat pro…	CP022997.1/0.0/CP022997.1 Klebsiella pneumoniae strain 721005, complete genome	sp|P0AF57|YJCO_ECO57/3.8e-82/Uncharacterized protein YjcO OS=Escherichia coli O157:H7 GN=yjcO PE=3 SV=1	kpw:KPNIH30_01755/1.1e-125/Sel1 repeat; K07126 uncharacterized protein	NA	Unigene1529_All/7e-13/Sel1 repeat	NA
Unigene1166_All	745	0.01	1.12	6.8073549220576	0.70318985908727	*	0.516334	NA	CP022997.1/0.0/CP022997.1 Klebsiella pneumoniae strain 721005, complete genome	sp|Q31ZS8|KITH_SHIBS/2.8e-101/Thymidine kinase OS=Shigella boydii serotype 4 (strain Sb227) GN=tdk PE=3 SV=1	kps:KPNJ2_02207/1.1e-117/Thymidine kinase; K00857 thymidine kinase [EC:2.7.1.21]	ECU01g0740i/2.7e-19/[F] KOG3125 Thymidine kinase	Unigene1166_All/5.5e-65/Thymidine kinase	NA
Unigene494_All	742	0.01	1.12	6.8073549220576	0.674565387096774	*	0.516334	ESA98960.1/1.9e-138/putative glycerol kinase [Klebsiella pneumoniae 909957]	CP022997.1/0.0/CP022997.1 Klebsiella pneumoniae strain 721005, complete genome	sp|B5XTD4|GLPK_KLEP3/4.1e-52/Glycerol kinase OS=Klebsiella pneumoniae (strain 342) GN=glpK PE=3 SV=1	kpa:KPNJ1_03987/2.9e-139/Glycerol kinase; K00864 glycerol kinase [EC:2.7.1.30]	Hs20475768/1.2e-35/[G] KOG2517 Ribulose kinase and related carbohydrate kinases	Unigene494_All/8.6e-56/FGGY family of carbohydrate kinases, N-terminal domain	NA
Unigene1158_All	747	0.01	1.12	6.8073549220576	0.673014662068965	*	0.516334	NA	CP022997.1/0.0/CP022997.1 Klebsiella pneumoniae strain 721005, complete genome	NA	kpk:A593_22820/6.5e-139/sodium:solute symporter; K03307 solute:Na+ symporter, SSS family	NA	Unigene1158_All/1.7e-07/Sodium:solute symporter family	NA
Unigene328_All	762	0.01	1.09	6.76818432477693	0.664360161875945	*	0.516334	WP_052543773.1/4.4e-45/hypothetical protein [Klebsiella pneumoniae]	CP022997.1/0.0/CP022997.1 Klebsiella pneumoniae strain 721005, complete genome	NA	kpm:KPHS_34960/1.3e-41/putative Retron-type reverse transcriptase	NA	NA	NA
Unigene1372_All	764	0.01	1.09	6.76818432477693	0.655435920895522	*	0.516334	WP_046881894.1/1.8e-147/glycoside hydrolase 43 family protein [Klebsiella pneumoniae] >KKY85670.1 beta-xylosidase [Klebsiella pneumoniae]	CP022997.1/0.0/CP022997.1 Klebsiella pneumoniae strain 721005, complete genome	sp|P94489|XYNB_BACSU/1.1e-76/Beta-xylosidase OS=Bacillus subtilis (strain 168) GN=xynB PE=1 SV=2	kpu:KP1_0667/2.7e-148/xynB; puative beta-1,4-xylosidase; K01198 xylan 1,4-beta-xylosidase [EC:3.2.1.37]	NA	Unigene1372_All/1.1e-78/Glycosyl hydrolases family 43	biological_process:GO:0005975//carbohydrate metabolic process;molecular_function:GO:0004553//hydrolase activity, hydrolyzing O-glycosyl compounds;GO:0016787//hydrolase activity;
Unigene515_All	771	0.01	1.07	6.74146698640115	0.659372472972973	*	0.516334	CDO14147.1/3.0e-142/ttuB2 [Klebsiella pneumoniae]	CP022997.1/0.0/CP022997.1 Klebsiella pneumoniae strain 721005, complete genome	sp|P76470|RHMT_ECOLI/8.8e-50/Inner membrane transport protein RhmT OS=Escherichia coli (strain K12) GN=rhmT PE=1 SV=2	kpj:N559_3023/4.5e-143/transporter, major facilitator family protein; K13021 MFS transporter, ACS family, tartrate transporter	SPAC1002.16c/6.2e-27/[G] KOG2533 Permease of the major facilitator superfamily	Unigene515_All/1.9e-34/Major Facilitator Superfamily	biological_process:GO:0055085//transmembrane transport;cellular_component:GO:0016021//integral component of membrane;
Unigene1736_All	787	0.01	1.05	6.71424551766612	0.69760455440826	*	0.516334	NA	NA	NA	NA	NA	NA	NA
CL26.Contig5_All	995	0.01	1.05	6.71424551766612	0.671984800306044	*	0.516334	CAJ30045.1/1.4e-59/conserved hypothetical protein [Magnetospirillum gryphiswaldense MSR-1] >CDK99198.1 protein of unknown function [Magnetospirillum gryphiswaldense MSR-1 v2]	CP023383.1/0.0/CP023383.1 Escherichia coli strain 1223 chromosome, complete genome	NA	mgy:MGMSRv2__1983/2.1e-60/protein of unknown function	NA	NA	NA
Unigene859_All	790	0.01	1.04	6.70043971814109	0.658877819954989	*	0.516334	KLF72773.1/7.3e-144/hypothetical protein YA38_07830, partial [[Enterobacter] aerogenes]	CP012427.1/0.0/CP012427.1 Klebsiella pneumoniae strain KP5 plasmid pSg1-1, complete sequence	NA	kpx:PMK1_b00043/1.2e-138/chromosome segregation protein SMC	NA	Unigene859_All/0.011/Phage capsid scaffolding protein (GPO) serine peptidase	NA
Unigene1352_All	1460	0.01	1.03	6.68650052718322	0.466796391213389	*	0.26235	EJJ42902.1/8.5e-138/putative hydrolase [Klebsiella pneumoniae subsp. pneumoniae KPNIH4] >EJJ43656.1 putative hydrolase [Klebsiella pneumoniae subsp. pneumoniae KPNIH2] >EJJ75490.1 putative hydrolase [Klebsiella pneumoniae subsp. pneumoniae KPNIH8] >EJK06201.1 putative hydrolase [Klebsiella pneumoniae subsp. pneumoniae KPNIH17] >EJK06984.1 putative hydrolase [Klebsiella pneumoniae subsp. pneumonia…	CP022997.1/0.0/CP022997.1 Klebsiella pneumoniae strain 721005, complete genome	sp|B2JQW2|MHPC_PARP8/9.0e-11/2-hydroxy-6-oxononadienedioate/2-hydroxy-6-oxononatrienedioate hydrolase OS=Paraburkholderia phymatum (strain DSM 17167 / CIP 108236 / LMG 21445 / STM815) GN=mhpC PE=3 SV=1	kpa:KPNJ1_00871/1.3e-138/2-hydroxy-6-oxo-6-phenylhexa-2,4-dienoate hydrolase	Hs14743830_2/5.9e-10/[I] KOG4178 Soluble epoxide hydrolase	Unigene1352_All/1.4e-18/alpha/beta hydrolase fold	molecular_function:GO:0016787//hydrolase activity;
Unigene89_All	811	0.01	1.01	6.6582114827518	0.681897619565217	*	0.516334	WP_032423056.1/1.3e-92/MULTISPECIES: 3'-5' exonuclease [Klebsiella] >EZQ89897.1 hypothetical protein AE77_05101 [Klebsiella pneumoniae CHS 21] >KMH93498.1 hypothetical protein SM83_05217 [Klebsiella pneumoniae] >ANF44076.1 DNA polymerase III subunit epsilon (plasmid) [Klebsiella pneumoniae] >SAT43849.1 DNA polymerase III subunit epsilon [Klebsiella pneumoniae] >SBW74652.1 DNA polymerase III subun…	CP021940.1/0.0/CP021940.1 Klebsiella pneumoniae strain AR_0145 plasmid tig00000209, complete sequence	sp|Q9CPE0|DPO3E_PASMU/7.2e-10/DNA polymerase III subunit epsilon OS=Pasteurella multocida (strain Pm70) GN=dnaQ PE=3 SV=1	eclx:LI66_23610/6.3e-71/exonuclease; K02342 DNA polymerase III subunit epsilon [EC:2.7.7.7]	NA	Unigene89_All/3.5e-15/Exonuclease	molecular_function:GO:0004527//exonuclease activity;GO:0003887//DNA-directed DNA polymerase activity;GO:0003676//nucleic acid binding;
Unigene144_All	825	0.01	0.99	6.62935662007961	0.685623836065574	*	0.516334	EKF77851.1/9.2e-81/Putative adenosine deaminase [Klebsiella pneumoniae subsp. pneumoniae KpQ3] >AHM78354.1 Guanine deaminase [Klebsiella pneumoniae 30684/NJST258_2] >AHM84010.1 Guanine deaminase [Klebsiella pneumoniae 30660/NJST258_1]	CP022997.1/0.0/CP022997.1 Klebsiella pneumoniae strain 721005, complete genome	sp|P17583|CYNX_ECOLI/3.4e-31/Cyanate transport protein CynX OS=Escherichia coli (strain K12) GN=cynX PE=3 SV=2	kpa:KPNJ1_01604/1.4e-81/Guanine deaminase	At5g28050/4.1e-16/[F] KOG1018 Cytosine deaminase FCY1 and related enzymes	Unigene144_All/1.1e-19/Cytidine and deoxycytidylate deaminase zinc-binding region	molecular_function:GO:0016787//hydrolase activity;GO:0008270//zinc ion binding;
Unigene1588_All	824	0.01	0.99	6.62935662007961	0.667896679847909	*	0.516334	WP_040180347.1/3.2e-150/hypothetical protein [Klebsiella pneumoniae]	CP022997.1/0.0/CP022997.1 Klebsiella pneumoniae strain 721005, complete genome	sp|Q9HUI8|ARUI_PSEAE/1.6e-12/Probable 2-ketoarginine decarboxylase AruI OS=Pseudomonas aeruginosa (strain ATCC 15692 / DSM 22644 / CIP 104116 / JCM 14847 / LMG 12228 / 1C / PRS 101 / PAO1) GN=aruI PE=1 SV=1	kpj:N559_0877/4.8e-151/thiamine pyrophosphate enzyme, TPP binding domain protein; K01652 acetolactate synthase I/II/III large subunit [EC:2.2.1.6]	Hs6912418/5.0e-06/[EH] KOG1185 Thiamine pyrophosphate-requiring enzyme	Unigene1588_All/9.3e-20/Thiamine pyrophosphate enzyme, central domain	molecular_function:GO:0000287//magnesium ion binding;GO:0003824//catalytic activity;GO:0030976//thiamine pyrophosphate binding;
Unigene321_All	834	0.01	0.98	6.61470984411521	0.678735806800618	*	0.516334	SBZ98961.1/3.6e-149/cyn operon transcriptional activator [Klebsiella pneumoniae]	CP022997.1/0.0/CP022997.1 Klebsiella pneumoniae strain 721005, complete genome	sp|P27111|CYNR_ECOLI/9.4e-90/HTH-type transcriptional regulator CynR OS=Escherichia coli (strain K12) GN=cynR PE=1 SV=5	kpa:KPNJ1_01605/5.4e-150/Cyn operon transcriptional activator; K11921 LysR family transcriptional regulator, cyn operon transcriptional activator	NA	Unigene321_All/1.9e-44/LysR substrate binding domain	biological_process:GO:0006351//transcription, DNA-templated;molecular_function:GO:0003677//DNA binding;GO:0003700//DNA binding transcription factor activity;
Unigene1180_All	831	0.01	0.98	6.61470984411521	0.672499336906585	*	0.516334	AGT22706.1/9.4e-110/isopentenyl-diphosphate delta-isomerase [Klebsiella pneumoniae JM45] >CDL60000.1 Isopentenyl-diphosphate delta-isomerase [Klebsiella pneumoniae IS39] >CDL10529.1 Isopentenyl-diphosphate delta-isomerase [Klebsiella pneumoniae IS43] >AHM77731.1 Isopentenyl-diphosphate delta-isomerase [Klebsiella pneumoniae 30684/NJST258_2] >AHM83323.1 Isopentenyl-diphosphate delta-isomerase [Kle…	CP022997.1/0.0/CP022997.1 Klebsiella pneumoniae strain 721005, complete genome	sp|A6TDP3|IDI_KLEP7/9.3e-106/Isopentenyl-diphosphate Delta-isomerase OS=Klebsiella pneumoniae subsp. pneumoniae (strain ATCC 700721 / MGH 78578) GN=idi PE=3 SV=1	kpj:N559_0918/1.4e-110/isopentenyl-diphosphate delta-isomerase; K01823 isopentenyl-diphosphate Delta-isomerase [EC:5.3.3.2]	YPL117c/6.5e-14/[Q] KOG0142 Isopentenyl pyrophosphate:dimethylallyl pyrophosphate isomerase	Unigene1180_All/6e-22/NUDIX domain	biological_process:GO:0008299//isoprenoid biosynthetic process;GO:0050992//dimethylallyl diphosphate biosynthetic process;cellular_component:GO:0005737//cytoplasm;molecular_function:GO:0046872//metal ion binding;GO:0016787//hydrolase activity;GO:0016853//isomerase activity;GO:0004452//isopentenyl-diphosphate delta-isomerase activity;
Unigene1375_All	837	0.01	0.97	6.59991284218713	0.669934503432494	*	0.516334	WP_014342075.1/2.3e-87/hypothetical protein [Klebsiella pneumoniae] >YP_005220810.1 hypothetical protein (plasmid) [Klebsiella pneumoniae subsp. pneumoniae HS11286] >AEW91911.1 hypothetical protein KPHS_p100030 (plasmid) [Klebsiella pneumoniae subsp. pneumoniae HS11286] >ONG10022.1 hypothetical protein BXT92_10435 [Klebsiella pneumoniae] >ASC26246.1 hypothetical protein AM386_31460 (plasmid) [Kle…	CP022128.1/0.0/CP022128.1 Klebsiella pneumoniae strain DHQP1605752_NV plasmid p1605752FIB_2, complete sequence	NA	kpm:KPHS_p100030/3.4e-88/hypothetical protein	NA	NA	NA
Unigene1348_All	860	0.01	0.94	6.55458885167764	0.682958113530327	*	0.516334	AHM80434.1/1.0e-111/Baseplate assembly protein V [Klebsiella pneumoniae 30684/NJST258_2] >AHM86071.1 Baseplate assembly protein V [Klebsiella pneumoniae 30660/NJST258_1]	CP022997.1/0.0/CP022997.1 Klebsiella pneumoniae strain 721005, complete genome	NA	kps:KPNJ2_03654/1.6e-112/Baseplate assembly protein V	NA	Unigene1348_All/3.8e-43/Type VI secretion system, phage-baseplate injector	NA
CL71.Contig1_All	861	0.01	0.94	6.55458885167764	0.67612327482679	*	0.516334	NA	CP023185.1/0.0/CP023185.1 Klebsiella michiganensis strain K518 chromosome, complete genome	sp|P68665|YQ55_SALTI/2.9e-25/P4 prophage-derived uncharacterized protein t2655 OS=Salmonella typhi GN=t2655 PE=4 SV=1	kpg:KPNIH32_02975/3.1e-84/CI repressor	NA	CL71.Contig1_All/1e-22/Ash protein family	NA
Unigene1298_All	1328	11.29	960.42	6.41054805566047	0	Up	0	WP_020185819.1/1.4e-83/NADH-quinone oxidoreductase subunit L [Methylopila sp. 73B]	NA	sp|Q68VV7|NUOL_RICTY/6.1e-75/NADH-quinone oxidoreductase subunit L OS=Rickettsia typhi (strain ATCC VR-144 / Wilmington) GN=nuoL PE=3 SV=1	caq:IM40_05305/5.3e-83/NADH:ubiquinone oxidoreductase subunit L; K00341 NADH-quinone oxidoreductase subunit L [EC:1.6.5.3]	HsMi011/8.3e-229/[C] KOG4668 NADH dehydrogenase subunits 2, 5, and related proteins	NA	biological_process:GO:0042773//ATP synthesis coupled electron transport;cellular_component:GO:0016021//integral component of membrane;molecular_function:GO:0008137//NADH dehydrogenase (ubiquinone) activity;
Unigene1279_All	1848	0.01	0.80	6.32192809488736	0.461964130434783	*	0.26235	AHM79443.1/1.7e-175/hypothetical protein KPNJ2_02663 [Klebsiella pneumoniae 30684/NJST258_2] >AHM85115.1 hypothetical protein KPNJ1_02709 [Klebsiella pneumoniae 30660/NJST258_1]	CP022997.1/0.0/CP022997.1 Klebsiella pneumoniae strain 721005, complete genome	NA	kps:KPNJ2_02663/2.6e-176/hypothetical protein	NA	Unigene1279_All/0.14/Protein of unknown function (DUF2691)	NA
Unigene1322_All	1004	0.01	0.79	6.3037807481771	0.7026273072	*	0.516334	BAH62604.1/8.1e-132/aquaporin Z [Klebsiella pneumoniae subsp. pneumoniae NTUH-K2044] >EKF79686.1 Aquaporin Z [Klebsiella pneumoniae subsp. pneumoniae KpQ3] >AGT25024.1 aquaporin Z [Klebsiella pneumoniae JM45] >AHE45460.1 Aquaporin Z [Klebsiella pneumoniae subsp. pneumoniae Kp13] >CDL62747.1 Aquaporin Z [Klebsiella pneumoniae IS39] >CDL11253.1 Aquaporin Z [Klebsiella pneumoniae IS43] >CDL42174.1 A…	CP022997.1/0.0/CP022997.1 Klebsiella pneumoniae strain 721005, complete genome	sp|O68874|AQPZ_SHIFL/1.9e-121/Aquaporin Z OS=Shigella flexneri GN=aqpZ PE=3 SV=2	kpa:KPNJ1_03614/1.2e-132/Aquaporin; K06188 aquaporin Z	7303591/2.8e-35/[G] KOG0223 Aquaporin (major intrinsic protein family)	Unigene1322_All/1.3e-49/Major intrinsic protein	cellular_component:GO:0016021//integral component of membrane;GO:0005886//plasma membrane;molecular_function:GO:0015250//water channel activity;
Unigene1733_All	1111	0.01	0.70	6.12928301694497	0.652514215453195	*	0.516334	WP_047368868.1/1.1e-110/efflux RND transporter periplasmic adaptor subunit [Kluyvera intermedia] >AKL10094.1 copper resistance protein (plasmid) [Kluyvera intermedia]	CP022824.1/0.0/CP022824.1 Klebsiella sp. KPN1705 plasmid pKPN1705-1, complete sequence	sp|Q8XBY1|CUSA_ECO57/4.6e-84/Cation efflux system protein CusA OS=Escherichia coli O157:H7 GN=cusA PE=3 SV=1	cama:F384_23515/1.7e-111/copper resistance protein; K07798 membrane fusion protein, Cu(I)/Ag(I) efflux system	NA	Unigene1733_All/1.1e-26/Barrel-sandwich domain of CusB or HlyD membrane-fusion	biological_process:GO:0055085//transmembrane transport;cellular_component:GO:0016020//membrane;molecular_function:GO:0005215//transporter activity;
Unigene831_All	1143	0.01	0.68	6.08746284125034	0.681368606671839	*	0.516334	AHM77621.1/7.2e-193/Hypothetical protein KPNJ2_00841 [Klebsiella pneumoniae 30684/NJST258_2] >AHM83212.1 Hypothetical protein KPNJ1_00806 [Klebsiella pneumoniae 30660/NJST258_1]	CP022882.1/0.0/CP022882.1 Klebsiella pneumoniae strain 911021, complete genome	NA	kpa:KPNJ1_00806/1.1e-193/Hypothetical protein	NA	Unigene831_All/0.0047/KaiC	NA
Unigene1496_All	1177	0.01	0.66	6.04439411935845	0.693199790055249	*	0.516334	WP_004145229.1/5.1e-194/xylose ABC transporter substrate-binding protein [Klebsiella pneumoniae] >YP_005229389.1 D-xylose ABC superfamily ATP binding cassette transporter, binding protein [Klebsiella pneumoniae subsp. pneumoniae HS11286] >EEW43035.1 D-xylose ABC transporter, D-xylose-binding protein [Klebsiella pneumoniae subsp. rhinoscleromatis ATCC 13884] >EGF63575.1 D-xylose ABC transporter, D…	CP022997.1/0.0/CP022997.1 Klebsiella pneumoniae strain 721005, complete genome	sp|P37387|XYLF_ECOLI/1.5e-165/D-xylose-binding periplasmic protein OS=Escherichia coli (strain K12) GN=xylF PE=1 SV=1	kps:KPNJ2_00190/7.7e-195/D-xylose-binding protein; K10543 D-xylose transport system substrate-binding protein	NA	Unigene1496_All/1.5e-61/Periplasmic binding protein domain	biological_process:GO:0015753//D-xylose transport;molecular_function:GO:0048029//monosaccharide binding;
Unigene500_All	1022	8.79	572.31	6.02478983979261	1.10946951818182e-196	Up	2.86988e-198	WP_032742711.1/3.1e-78/MULTISPECIES: hypothetical protein [Chlamydia]	NA	NA	NA	HsMi012/5.3e-90/[C] LSE3664 H NADH dehydrogenase, subunit 6	Unigene500_All/3.6e-13/NADH-ubiquinone/plastoquinone oxidoreductase chain 6	NA
Unigene1525_All	1223	0.01	0.63	5.97727992349992	0.693747341232227	*	0.516334	WP_002887653.1/6.1e-198/MULTISPECIES: GGDEF domain-containing protein [Enterobacterales] >YP_005224977.1 putative transmembrane protein [Klebsiella pneumoniae subsp. pneumoniae HS11286] >BAH61623.1 putative transmembrane protein [Klebsiella pneumoniae subsp. pneumoniae NTUH-K2044] >AEJ96373.1 putative transmembrane protein [Klebsiella pneumoniae KCTC 2242] >EHL90783.1 diguanylate cyclase (GGDEF) …	CP022997.1/0.0/CP022997.1 Klebsiella pneumoniae strain 721005, complete genome	sp|Q9KKZ4|VDCA_VIBCH/1.3e-23/Diguanylate cyclase VdcA OS=Vibrio cholerae serotype O1 (strain ATCC 39315 / El Tor Inaba N16961) GN=vdcA PE=1 SV=1	ron:TE10_05620/1.6e-163/diguanylate cyclase	NA	Unigene1525_All/7.3e-46/Diguanylate cyclase, GGDEF domain	cellular_component:GO:0016021//integral component of membrane;
Unigene91_All	1316	0.01	0.58	5.85798099512757	0.665871216072782	*	0.516334	AHM78001.1/2.1e-188/Cryptic asc operon repressor [Klebsiella pneumoniae 30684/NJST258_2] >AHM83601.1 Cryptic asc operon repressor [Klebsiella pneumoniae 30660/NJST258_1]	CP022997.1/0.0/CP022997.1 Klebsiella pneumoniae strain 721005, complete genome	sp|P24242|ASCG_ECOLI/3.6e-144/HTH-type transcriptional regulator AscG OS=Escherichia coli (strain K12) GN=ascG PE=1 SV=4	kpa:KPNJ1_01195/3.2e-189/Cryptic asc operon repressor; K03487 LacI family transcriptional regulator, asc operon repressor	NA	Unigene91_All/3.4e-34/Periplasmic binding protein-like domain	NA
Unigene967_All	1369	0.01	0.56	5.8073549220576	0.652999356133829	*	0.516334	AHE43022.1/5.3e-243/Cellobiose permease IIC component [Klebsiella pneumoniae subsp. pneumoniae Kp13] >OUI64003.1 PTS system, cellobiose-specific IIC component [Klebsiella pneumoniae]	CP022997.1/0.0/CP022997.1 Klebsiella pneumoniae strain 721005, complete genome	sp|Q45400|PTEC_GEOSE/8.9e-61/PTS system cellobiose-specific EIIC component OS=Geobacillus stearothermophilus GN=celB PE=3 SV=1	kpa:KPNJ1_01172/8.1e-244/PTS system, cellobiose-specific IIC component; K02761 PTS system, cellobiose-specific IIC component	NA	Unigene967_All/1.2e-45/Phosphotransferase system, EIIC	NA
Unigene1260_All	2682	0.01	0.54	5.75488750216347	0.455829775280899	*	0.26235	BAT23878.1/0.0e+00/hypothetical protein [Klebsiella sp. 9682] >CZQ24502.1 Uncharacterised protein [Klebsiella pneumoniae]	CP022997.1/0.0/CP022997.1 Klebsiella pneumoniae strain 721005, complete genome	sp|Q48214|Y1696_HAEIN/3.5e-13/Uncharacterized glycosyltransferase HI_1696 OS=Haemophilus influenzae (strain ATCC 51907 / DSM 11121 / KW20 / Rd) GN=HI_1696 PE=3 SV=2	ecx:EcHS_A2187/7.1e-135/glycosyl transferase, group 2 family protein	CE05618/1.9e-06/[R] KOG2977 Glycosyltransferase	Unigene1260_All/0.025/Pectate lyase superfamily protein	NA
CL41.Contig2_All	1038	5.92	297.75	5.65236052200989	3.2977067516129e-102	Up	1.201986e-103	WP_090566182.1/8.8e-73/NADH-quinone oxidoreductase subunit NuoH [Belnapia rosea] >SDD79850.1 NADH dehydrogenase subunit H [Belnapia rosea] >SDB69894.1 NADH-quinone oxidoreductase subunit H [Belnapia rosea]	NA	sp|Q2W3J1|NUOH_MAGSA/3.2e-71/NADH-quinone oxidoreductase subunit H OS=Magnetospirillum magneticum (strain AMB-1 / ATCC 700264) GN=nuoH PE=3 SV=1	ros:CTJ15_06900/1.3e-73/NADH-quinone oxidoreductase subunit NuoH; K00337 NADH-quinone oxidoreductase subunit H [EC:1.6.5.3]	HsMi006/1.6e-158/[C] KOG4770 NADH dehydrogenase subunit 1	NA	cellular_component:GO:0016021//integral component of membrane;GO:0005886//plasma membrane;molecular_function:GO:0048038//quinone binding;GO:0016655//oxidoreductase activity, acting on NAD(P)H, quinone or similar compound as acceptor;
Unigene808_All	1514	0.01	0.50	5.64385618977472	0.692653102523659	*	0.516334	WP_004151677.1/1.4e-252/MULTISPECIES: PLP-dependent aminotransferase family protein [Klebsiella] >YP_005225700.1 putative aminotransferase [Klebsiella pneumoniae subsp. pneumoniae HS11286] >AEW60098.1 putative aminotransferase [Klebsiella pneumoniae subsp. pneumoniae HS11286] >EJJ33335.1 putative aminotransferase [Klebsiella pneumoniae subsp. pneumoniae KPNIH4] >EJJ46664.1 putative aminotransfera…	CP022997.1/0.0/CP022997.1 Klebsiella pneumoniae strain 721005, complete genome	sp|Q01856|Y3073_RHOS4/3.1e-54/Uncharacterized HTH-type transcriptional regulator RHOS4_30730 OS=Rhodobacter sphaeroides (strain ATCC 17023 / 2.4.1 / NCIB 8253 / DSM 158) GN=RHOS4_30730 PE=3 SV=1	kqu:AVR78_11480/3.1e-244/GntR family transcriptional regulator	Hs7705897/2.5e-11/[E] KOG0634 Aromatic amino acid aminotransferase and related proteins	Unigene808_All/9.8e-33/Aminotransferase class I and II	biological_process:GO:0006351//transcription, DNA-templated;molecular_function:GO:0003677//DNA binding;GO:0003824//catalytic activity;GO:0080130//L-phenylalanine:2-oxoglutarate aminotransferase activity;GO:0008483//transaminase activity;GO:0004838//L-tyrosine:2-oxoglutarate aminotransferase activity;GO:0030170//pyridoxal phosphate binding;GO:0003700//DNA binding transcription factor activity;
Unigene743_All	2994	0.01	0.48	5.58496250072116	0.464367689906348	*	0.26235	WP_032422983.1/0.0e+00/hypothetical protein [Klebsiella pneumoniae]	KY354306.1/0.0/KY354306.1 Klebsiella pneumoniae strain 301 plasmid pKP301b, complete sequence	NA	kpx:PMK1_b00051/7.4e-117/ParA-like protein; K03496 chromosome partitioning protein	NA	Unigene743_All/3.5e-05/KAP family P-loop domain	NA
Unigene774_All	1727	8.02	369.39	5.5253987637958	8.99490744e-220	Up	1.850804e-221	WP_057844289.1/7.8e-58/NADH-quinone oxidoreductase subunit M [Bradyrhizobium retamae] >KRR24377.1 NADH-quinone oxidoreductase chain 13 [Bradyrhizobium retamae]	NA	sp|P50974|NUOM_RHOCA/1.7e-53/NADH-quinone oxidoreductase subunit M OS=Rhodobacter capsulatus GN=nuoM PE=3 SV=1	oca:OCAR_5935/2.6e-58/NADH-quinone oxidoreductase subunit m; K00342 NADH-quinone oxidoreductase subunit M [EC:1.6.5.3]	HsMi009/6.7e-231/[C] KOG4845 NADH dehydrogenase, subunit 4	Unigene774_All/2.7e-16/NADH-ubiquinone/plastoquinone oxidoreductase chain 4L	biological_process:GO:0006120//mitochondrial electron transport, NADH to ubiquinone;cellular_component:GO:0016021//integral component of membrane;molecular_function:GO:0008137//NADH dehydrogenase (ubiquinone) activity;
Unigene1347_All	1634	0.01	0.46	5.52356195605701	0.666882410022779	*	0.516334	WP_032691040.1/8.5e-280/MULTISPECIES: aldehyde dehydrogenase [Enterobacteriaceae] >KAJ92914.1 aldehyde dehydrogenase [Raoultella ornithinolytica] >KFD09479.1 aldehyde dehydrogenase [Raoultella planticola ATCC 33531] >KGZ14997.1 aldehyde dehydrogenase [Raoultella planticola] >SBL58064.1 aldehyde dehydrogenase [Klebsiella oxytoca] >OAZ79625.1 aldehyde dehydrogenase [Raoultella planticola] >OAZ80170…	CP022997.1/0.0/CP022997.1 Klebsiella pneumoniae strain 721005, complete genome	sp|Q9RYG9|ALDH_DEIRA/2.9e-207/Aldehyde dehydrogenase OS=Deinococcus radiodurans (strain ATCC 13939 / DSM 20539 / JCM 16871 / LMG 4051 / NBRC 15346 / NCIMB 9279 / R1 / VKM B-1422) GN=aldA PE=3 SV=1	ror:RORB6_24260/5.4e-279/aldehyde dehydrogenase; K00138 aldehyde dehydrogenase [EC:1.2.1.-]	CE23852/7.8e-104/[C] KOG2450 Aldehyde dehydrogenase	Unigene1347_All/9.5e-162/Aldehyde dehydrogenase family	molecular_function:GO:0016491//oxidoreductase activity;
Unigene1667_All	1715	0.01	0.43	5.4262647547021	0.689932548311076	*	0.516334	ERO79423.1/6.6e-174/hypothetical protein L450_01550 [Klebsiella pneumoniae BIDMC 18C] >ERO85271.1 hypothetical protein L441_01510 [Klebsiella pneumoniae BIDMC 12C] >CDK60937.1 hypothetical protein [Klebsiella pneumoniae IS10] >CDK97158.1 hypothetical protein [Klebsiella pneumoniae IS33] >CDK91875.1 hypothetical protein [Klebsiella pneumoniae IS33] >EWD12405.1 hypothetical protein P846_01493 [Kleb…	CP022997.1/0.0/CP022997.1 Klebsiella pneumoniae strain 721005, complete genome	sp|P76318|YEDK_ECOLI/6.9e-111/Putative SOS response-associated peptidase YedK OS=Escherichia coli (strain K12) GN=yedK PE=1 SV=2	kph:KPNIH24_17215/5.7e-130/hypothetical protein	At2g26470/2.3e-21/[S] KOG2618 Uncharacterized conserved protein	Unigene1667_All/2.9e-19/FRG domain	NA
Unigene1692_All	536	35.31	1403.68	5.31299344745916	2.449635615e-208	Up	5.76046e-210	KTE89979.1/2.5e-07/hypothetical protein AT727_24830 [Desulfitobacterium hafniense]	CP011462.1/0.0/CP011462.1 Vibrio anguillarum strain HI610 chromosome I sequence	NA	NA	NA	NA	NA
CL74.Contig2_All	1537	0.51	20.04	5.29624145122371	1.316376684e-10	Up	1.93471e-11	NA	NA	NA	NA	NA	NA	NA
Unigene1549_All	2009	0.01	0.37	5.20945336562895	0.702065654676259	*	0.516334	AGT26527.1/5.3e-199/UDP-N-acetylenolpyruvoylglucosamine reductase [Klebsiella pneumoniae JM45] >AHM77230.1 UDP-N-acetylenolpyruvoylglucosamine reductase [Klebsiella pneumoniae 30684/NJST258_2] >AHM87640.1 UDP-N-acetylenolpyruvoylglucosamine reductase [Klebsiella pneumoniae 30660/NJST258_1]	CP022997.1/0.0/CP022997.1 Klebsiella pneumoniae strain 721005, complete genome	sp|Q8FB88|MURB_ECOL6/1.4e-160/UDP-N-acetylenolpyruvoylglucosamine reductase OS=Escherichia coli O6:H1 (strain CFT073 / ATCC 700928 / UPEC) GN=murB PE=3 SV=1	ear:CCG32384/1.2e-171/UDP-N-acetylenolpyruvoylglucosamine reductase (EC 1.1.1.158); K00075 UDP-N-acetylmuramate dehydrogenase [EC:1.3.1.98]	At1g37150/3.6e-10/[H] KOG1536 Biotin holocarboxylase synthetase/biotin-protein ligase	Unigene1549_All/4.5e-34/UDP-N-acetylenolpyruvoylglucosamine reductase, C-terminal domain	biological_process:GO:0008360//regulation of cell shape;GO:0009252//peptidoglycan biosynthetic process;GO:0051301//cell division;GO:0071555//cell wall organization;GO:0007049//cell cycle;cellular_component:GO:0005737//cytoplasm;molecular_function:GO:0008762//UDP-N-acetylmuramate dehydrogenase activity;GO:0050660//flavin adenine dinucleotide binding;
Unigene1671_All	2029	0.01	0.36	5.16992500144231	0.677688375	*	0.516334	BAH61976.1/6.6e-274/alkaline phosphatase [Klebsiella pneumoniae subsp. pneumoniae NTUH-K2044]	CP022997.1/0.0/CP022997.1 Klebsiella pneumoniae strain 721005, complete genome	sp|P00634|PPB_ECOLI/3.3e-237/Alkaline phosphatase OS=Escherichia coli (strain K12) GN=phoA PE=1 SV=1	koc:AB185_29890/1.5e-254/alkaline phosphatase; K01077 alkaline phosphatase [EC:3.1.3.1]	7300683/4.3e-35/[P] KOG4126 Alkaline phosphatase	Unigene1671_All/2.9e-140/Alkaline phosphatase	molecular_function:GO:0016791//phosphatase activity;GO:0004035//alkaline phosphatase activity;
CL55.Contig2_All	2478	0.04	1.41	5.13955135239879	0.171442575	*	0.0677304	NA	CP022997.1/0.0/CP022997.1 Klebsiella pneumoniae strain 721005, complete genome	sp|Q6D4W8|ARAG_PECAS/2.1e-153/Arabinose import ATP-binding protein AraG OS=Pectobacterium atrosepticum (strain SCRI 1043 / ATCC BAA-672) GN=araG PE=3 SV=1	kpq:KPR0928_06545/7.5e-224/D-ribose transporter ATP-binding protein; K17215 inositol transport system ATP-binding protein	Hs16156905/7.1e-16/[IR] KOG0059 Lipid exporter ABCA1 and related proteins, ABC superfamily	CL55.Contig2_All/2.1e-58/ABC transporter	NA
Unigene1472_All	2096	0.01	0.35	5.12928301694497	0.688850301176471	*	0.516334	ARR90347.1/1.3e-293/hypothetical protein (plasmid) [Klebsiella pneumoniae] >ARR90498.1 hypothetical protein (plasmid) [Klebsiella pneumoniae]	CP022824.1/0.0/CP022824.1 Klebsiella sp. KPN1705 plasmid pKPN1705-1, complete sequence	sp|P76129|DOSP_ECOLI/2.3e-28/Oxygen sensor protein DosP OS=Escherichia coli (strain K12) GN=dosP PE=1 SV=4	kqv:B8P98_27880/9.7e-281/diguanylate cyclase	NA	Unigene1472_All/2.2e-54/EAL domain	NA
Unigene1511_All	2217	0.01	0.33	5.04439411935845	0.699270807324841	*	0.516334	WP_058688481.1/1.3e-214/integrase [Klebsiella pneumoniae] >KTK43349.1 integrase [Klebsiella pneumoniae] >OZZ93089.1 IS481 family transposase [Klebsiella pneumoniae]	CP012043.1/0.0/CP012043.1 Klebsiella pneumoniae strain U25 genome	NA	kpz:KPNIH27_29140/1.7e-203/integrase	At3g29775/2.1e-06/[R] KOG0017 FOG: Transposon-encoded proteins with TYA, reverse transcriptase, integrase domains in various combinations	Unigene1511_All/1.1e-17/Integrase core domain	NA
CL5.Contig3_All	5064	0.10	2.79	4.80219321694183	6.93149202439024e-06	Up	1.336584e-06	WP_087601142.1/0.0e+00/dimethyl sulfoxide reductase subunit A [Klebsiella pneumoniae]	CP022997.1/0.0/CP022997.1 Klebsiella pneumoniae strain 721005, complete genome	sp|P77783|YNFF_ECOLI/0.0e+00/Probable dimethyl sulfoxide reductase chain YnfF OS=Escherichia coli (strain K12) GN=ynfF PE=1 SV=4	kvq:SP68_01305/0.0e+00/dimethyl sulfoxide reductase subunit A; K07309 Tat-targeted selenate reductase subunit YnfE [EC:1.97.1.9]	NA	CL5.Contig3_All/3.2e-91/Molybdopterin oxidoreductase	NA
Unigene315_All	835	1.01	23.43	4.53592975611134	6.16204155963303e-06	Up	1.18459e-06	AGT26167.1/3.5e-136/MerR family regulatory protein [Klebsiella pneumoniae JM45] >AHM81605.1 Transcriptional regulator, MerR family protein [Klebsiella pneumoniae 30684/NJST258_2] >AHM87283.1 Transcriptional regulator, MerR family protein [Klebsiella pneumoniae 30660/NJST258_1]	CP022997.1/0.0/CP022997.1 Klebsiella pneumoniae strain 721005, complete genome	sp|P33358|MLRA_ECOLI/1.3e-51/HTH-type transcriptional regulator MlrA OS=Escherichia coli (strain K12) GN=mlrA PE=1 SV=1	kps:KPNJ2_04833/5.2e-137/Transcriptional regulator, MerR family protein	NA	Unigene315_All/1.6e-18/MerR HTH family regulatory protein	biological_process:GO:0006355//regulation of transcription, DNA-templated;molecular_function:GO:0003677//DNA binding;
Unigene2297_All	3657	0.01	0.22	4.4594316186373	0.658383908545727	*	0.516334	WP_090460943.1/0.0e+00/endopeptidase La [Enterobacter sp. kpr-6] >SFR03901.1 ATP-dependent proteinase. Serine peptidase. MEROPS family S16 [Enterobacter sp. kpr-6]	CP022997.1/0.0/CP022997.1 Klebsiella pneumoniae strain 721005, complete genome	sp|P46067|LON_ERWAM/0.0e+00/Lon protease OS=Erwinia amylovora GN=lon PE=2 SV=1	sens:Q786_02220/0.0e+00/peptidase; K01338 ATP-dependent Lon protease [EC:3.4.21.53]	7293766/1.1e-150/[O] KOG2004 Mitochondrial ATP-dependent protease PIM1/LON	Unigene2297_All/3.8e-98/Lon protease (S16) C-terminal proteolytic domain	biological_process:GO:0033554//cellular response to stress;GO:0006515//protein quality control for misfolded or incompletely synthesized proteins;cellular_component:GO:0005737//cytoplasm;molecular_function:GO:0004252//serine-type endopeptidase activity;GO:0005524//ATP binding;GO:0043565//sequence-specific DNA binding;GO:0004176//ATP-dependent peptidase activity;
CL61.Contig3_All	2289	5.25	108.24	4.36577251142305	1.16908857692308e-77	Up	5.3609e-79	NA	CP010080.1/0.0/CP010080.1 Vibrio anguillarum strain PF4 chromosome I sequence	NA	sro:Sros_2116/3.9e-09/translation initiation factor IF-2; K02519 translation initiation factor IF-2	Hs8923828/1.4e-13/[F] LSE2852 H Membrane nucleoside transporter	NA	NA
Unigene1487_All	1581	7.36	133.63	4.18239435340453	3.85696321276596e-62	Up	2.13142e-63	PBO56717.1/7.7e-52/hypothetical protein CKX37_26460, partial [Escherichia coli]	CP011462.1/0.0/CP011462.1 Vibrio anguillarum strain HI610 chromosome I sequence	NA	mbd:MEBOL_007911/3.3e-07/two-component system response regulator	Hs22053937/1.8e-12/[R] KOG1721 FOG: Zn-finger	NA	NA
Unigene1713_All	297	188.50	3032.39	4.00781888390069	3.1021866e-159	Up	8.93634e-161	NA	CP012744.1/0.0/CP012744.1 Klebsiella pneumoniae subsp. pneumoniae strain TGH10, complete genome	NA	NA	Hs7656859/8.0e-07/[S] LSE0175 H Uncharacterized protein	NA	NA
CL5.Contig2_All	4140	0.01	0.16	4	0.987278463716814	*	0.983796	WP_002898141.1/0.0e+00/MULTISPECIES: dimethylsulfoxide reductase subunit A [Klebsiella] >YP_005226105.1 anaerobic dimethyl sulfoxide reductase subunit A [Klebsiella pneumoniae subsp. pneumoniae HS11286] >AEW60503.1 anaerobic dimethyl sulfoxide reductase subunit A [Klebsiella pneumoniae subsp. pneumoniae HS11286] >EJJ44257.1 anaerobic dimethyl sulfoxide reductase subunit A [Klebsiella pneumoniae s…	CP022997.1/0.0/CP022997.1 Klebsiella pneumoniae strain 721005, complete genome	sp|P18775|DMSA_ECOLI/0.0e+00/Dimethyl sulfoxide reductase DmsA OS=Escherichia coli (strain K12) GN=dmsA PE=1 SV=2	ror:RORB6_10530/0.0e+00/anaerobic dimethyl sulfoxide reductase subunit A; K07306 anaerobic dimethyl sulfoxide reductase subunit A [EC:1.8.5.3]	NA	CL5.Contig2_All/2.7e-108/Molybdopterin oxidoreductase	molecular_function:GO:0009055//electron transfer activity;GO:0009389//dimethyl sulfoxide reductase activity;GO:0030151//molybdenum ion binding;GO:0051539//4 iron, 4 sulfur cluster binding;
Unigene1555_All	910	7.32	108.52	3.88997349399782	5.46814017931034e-26	Up	4.66126e-27	WP_032741484.1/4.1e-42/MULTISPECIES: hypothetical protein [Chlamydia] >SGA27279.1 Uncharacterised protein [Chlamydia abortus] >SGA30520.1 Uncharacterised protein [Chlamydia abortus] >SGA28482.1 Uncharacterised protein [Chlamydia abortus] >SGA30438.1 Uncharacterised protein [Chlamydia abortus] >SGA03347.1 Uncharacterised protein [Chlamydia abortus] >SGA33465.1 Uncharacterised protein [Chlamydia ab…	NA	sp|A8EX90|ATP6_RICCK/3.6e-26/ATP synthase subunit a OS=Rickettsia canadensis (strain McKiel) GN=atpB PE=3 SV=1	eaa:I862_06025/4.1e-26/F0F1 ATP synthase subunit A; K02108 F-type H+-transporting ATPase subunit a	HsMi001/7.4e-112/[C] KOG4665 ATP synthase F0 subunit 6 and related proteins	NA	cellular_component:GO:0016021//integral component of membrane;
CL63.Contig2_All	789	5.42	75.21	3.79455974020122	3.83960372727273e-15	Up	4.46938e-16	NA	NA	sp|Q92J29|COX3_RICCN/1.1e-60/Probable cytochrome c oxidase subunit 3 OS=Rickettsia conorii (strain ATCC VR-613 / Malish 7) GN=ctaE PE=3 SV=2	apb:SAR116_1115/2.9e-68/cytochrome-c oxidase; K02276 cytochrome c oxidase subunit III [EC:1.9.3.1]	HsMi005/8.1e-139/[C] KOG4664 Cytochrome oxidase subunit III and related proteins	NA	NA
Unigene845_All	1246	28.08	380.87	3.76168381481289	2.06849225172414e-125	Up	7.05306e-127	WP_084797192.1/3.3e-106/cytochrome b [Alloscardovia sp. HMSC034E08]	NA	sp|P23134|CYB_RHORU/2.2e-95/Cytochrome b OS=Rhodospirillum rubrum GN=petB PE=1 SV=1	paca:ID47_08375/5.3e-101/cytochrome B; K00412 ubiquinol-cytochrome c reductase cytochrome b subunit	HsMi013/1.1e-193/[C] KOG4663 Cytochrome b	NA	biological_process:GO:0006122//mitochondrial electron transport, ubiquinol to cytochrome c;cellular_component:GO:0045275//respiratory chain complex III;molecular_function:GO:0008121//ubiquinol-cytochrome-c reductase activity;
CL74.Contig1_All	1553	0.50	6.28	3.6507645591169	0.00487137309263658	*	0.001205672	NA	NA	NA	NA	NA	NA	NA
Unigene1543_All	1377	1.71	18.75	3.45482236538471	6.32466837209302e-07	Up	1.11918e-07	WP_081700597.1/2.1e-207/tRNA dihydrouridine synthase DusB [Arsenophonus nasoniae]	CP022997.1/0.0/CP022997.1 Klebsiella pneumoniae strain 721005, complete genome	sp|O52536|DUSB_KLEPN/2.3e-181/tRNA-dihydrouridine synthase B OS=Klebsiella pneumoniae GN=dusB PE=3 SV=1	kpz:KPNIH27_22940/6.1e-183/tRNA-dihydrouridine synthase B; K05540 tRNA-dihydrouridine synthase B [EC:1.-.-.-]	At4g38890/4.7e-25/[R] KOG2333 Uncharacterized conserved protein	Unigene1543_All/2.6e-116/Dihydrouridine synthase (Dus)	molecular_function:GO:0017150//tRNA dihydrouridine synthase activity;GO:0010181//FMN binding;GO:0050660//flavin adenine dinucleotide binding;GO:0000049//tRNA binding;
Unigene404_All	1596	0.97	10.32	3.41131441323613	0.000130775754929577	Up	2.7293e-05	WP_004152292.1/1.0e-157/MULTISPECIES: incFII family plasmid replication initiator RepA [Klebsiella] >YP_006959410.1 IncFII family plasmid replication initiator repA (plasmid) [Klebsiella pneumoniae] >YP_007366465.1 DNA replication protein (plasmid) [Klebsiella pneumoniae] >ABR80244.1 DNA replication (plasmid) [Klebsiella pneumoniae subsp. pneumoniae MGH 78578] >ABR80424.1 DNA replication (plasmid…	MF150084.1/0.0/MF150084.1 Klebsiella pneumoniae strain A64477 plasmid pKP64477a, complete sequence	sp|P03066|REPA2_ECOLX/8.6e-116/Replication initiation protein OS=Escherichia coli GN=repA PE=3 SV=1	kpa:KPNJ1_05498/1.6e-158/Replication initiation protein, RepA family protein	NA	Unigene404_All/2.4e-30/IncFII RepA protein family	biological_process:GO:0006276//plasmid maintenance;
Unigene669_All	2454	0.31	3.25	3.39009959752894	0.015519954375	*	0.00408756	WP_004146794.1/3.6e-290/MULTISPECIES: methylmalonate-semialdehyde dehydrogenase (CoA acylating) [Enterobacterales] >YP_005224823.1 putative aldehyde dehydrogenase [Klebsiella pneumoniae subsp. pneumoniae HS11286] >ABR80021.1 putative aldehyde dehydrogenase [Klebsiella pneumoniae subsp. pneumoniae MGH 78578] >ACI10949.1 methylmalonate-semialdehyde dehydrogenase (acylating) [Klebsiella pneumoniae 3…	CP022997.1/0.0/CP022997.1 Klebsiella pneumoniae strain 721005, complete genome	sp|Q9KAH5|IOLA_BACHD/7.0e-141/Malonate-semialdehyde dehydrogenase OS=Bacillus halodurans (strain ATCC BAA-125 / DSM 18197 / FERM 7344 / JCM 9153 / C-125) GN=iolA PE=3 SV=1	koe:A225_0548/3.5e-274/Methylmalonate-semialdehyde dehydrogenase; K00140 malonate-semialdehyde dehydrogenase (acetylating) / methylmalonate-semialdehyde dehydrogenase [EC:1.2.1.18 1.2.1.27]	At2g14170/5.2e-128/[EG] KOG2449 Methylmalonate semialdehyde dehydrogenase	Unigene669_All/4.3e-137/Aldehyde dehydrogenase family	molecular_function:GO:0018478//malonate-semialdehyde dehydrogenase (acetylating) activity;GO:0004491//methylmalonate-semialdehyde dehydrogenase (acylating) activity;
Unigene1111_All	1485	0.53	5.07	3.25792148244014	0.0267557631157895	*	0.00747148	NA	CP022997.1/0.0/CP022997.1 Klebsiella pneumoniae strain 721005, complete genome	sp|A6T5D6|ACPH_KLEP7/2.0e-111/Acyl carrier protein phosphodiesterase OS=Klebsiella pneumoniae subsp. pneumoniae (strain ATCC 700721 / MGH 78578) GN=acpH PE=3 SV=1	kps:KPNJ2_04292/1.0e-143/Acyl carrier protein phosphodiesterase; K08682 acyl carrier protein phosphodiesterase [EC:3.1.4.14]	Hs13631440/6.5e-49/[O] KOG0852 Alkyl hydroperoxide reductase, thiol specific antioxidant and related enzymes	Unigene1111_All/2.1e-31/Protein of unknown function, DUF479	NA
Unigene129_All	456	8.81	82.46	3.22648053696765	1.78188810309278e-07	Up	3.04838e-08	WP_015493071.1/6.4e-36/MULTISPECIES: DUF905 domain-containing protein [Enterobacterales] >YP_007688746.1 putative cytoplasmic protein (plasmid) [Klebsiella pneumoniae] >YP_009071563.1 putative cytoplasmic protein (plasmid) [Klebsiella pneumoniae] >AFN40261.1 hypothetical protein A225_NDM1p0200 (plasmid) [Klebsiella michiganensis E718] >AGI37722.1 putative cytoplasmic protein (plasmid) [Klebsiella…	CP023187.1/0.0/CP023187.1 Klebsiella michiganensis strain K518 plasmid pK518_NDM1, complete sequence	sp|Q1CC63|YUBL_YERPN/1.6e-30/UPF0401 protein YubL OS=Yersinia pestis bv. Antiqua (strain Nepal516) GN=yubL PE=3 SV=1	cfar:CI104_27865/3.7e-36/DUF905 domain-containing protein	NA	NA	NA
Unigene1503_All	1490	0.52	4.55	3.12928301694497	0.0463724024096386	*	0.0135764	WP_002916831.1/2.9e-170/MULTISPECIES: AraC family transcriptional regulator [Enterobacterales] >YP_005228865.1 hypothetical protein KPHS_45650 [Klebsiella pneumoniae subsp. pneumoniae HS11286] >ABR78834.1 hypothetical protein KPN_03438 [Klebsiella pneumoniae subsp. pneumoniae MGH 78578] >BAH65204.1 hypothetical protein KP1_4718 [Klebsiella pneumoniae subsp. pneumoniae NTUH-K2044] >EEW41475.1 tran…	CP022997.1/0.0/CP022997.1 Klebsiella pneumoniae strain 721005, complete genome	sp|P0ADU5|YGIW_ECOLI/2.5e-53/Protein YgiW OS=Escherichia coli (strain K12) GN=ygiW PE=1 SV=1	kpne:KU54_003590/4.4e-171/AraC family transcriptional regulator; K13652 AraC family transcriptional regulator	NA	Unigene1503_All/7.4e-36/GyrI-like small molecule binding domain	biological_process:GO:0006351//transcription, DNA-templated;molecular_function:GO:0008168//methyltransferase activity;GO:0043565//sequence-specific DNA binding;GO:0003700//DNA binding transcription factor activity;
Unigene1500_All	1641	0.47	4.10	3.12489124782781	0.0465593879032258	*	0.0135764	WP_085838199.1/2.8e-299/nitrate reductase subunit alpha [Klebsiella pneumoniae]	CP022997.1/0.0/CP022997.1 Klebsiella pneumoniae strain 721005, complete genome	sp|P09152|NARG_ECOLI/2.4e-286/Respiratory nitrate reductase 1 alpha chain OS=Escherichia coli (strain K12) GN=narG PE=1 SV=4	lax:APT61_09295/3.4e-289/narZ; nitrate reductase; K00370 nitrate reductase / nitrite oxidoreductase, alpha subunit [EC:1.7.5.1 1.7.99.-]	NA	Unigene1500_All/5.9e-34/Molybdopterin oxidoreductase	biological_process:GO:0042126//nitrate metabolic process;cellular_component:GO:0009325//nitrate reductase complex;molecular_function:GO:0009055//electron transfer activity;GO:0008940//nitrate reductase activity;GO:0030151//molybdenum ion binding;GO:0051539//4 iron, 4 sulfur cluster binding;
Unigene492_All	1301	0.61	5.29	3.11638657455114	0.0464657070422535	*	0.0135764	WP_062955142.1/2.4e-136/hypothetical protein [Klebsiella pneumoniae] >OHY23953.1 terminase [Klebsiella pneumoniae] >OIK29994.1 terminase [Klebsiella pneumoniae] >OXM91306.1 terminase [Klebsiella pneumoniae] >OXM95049.1 terminase [Klebsiella pneumoniae] >OZJ07180.1 terminase [Klebsiella pneumoniae] >OZJ35604.1 terminase [Klebsiella pneumoniae] >OZJ56033.1 terminase [Klebsiella pneumoniae] >OZJ6164…	CP022997.1/0.0/CP022997.1 Klebsiella pneumoniae strain 721005, complete genome	NA	kps:KPNJ2_03974/4.0e-136/Terminase large subunit	NA	Unigene492_All/2.8e-27/Terminase small subunit	NA
Unigene1679_All	792	1.08	9.36	3.11547721741994	0.046279471743487	*	0.0135764	AHM80469.1/3.1e-118/Bacitracin transport permease -like protein ybjG [Klebsiella pneumoniae 30684/NJST258_2] >AHM86107.1 Bacitracin transport permease -like protein ybjG [Klebsiella pneumoniae 30660/NJST258_1] >CDQ53718.1 ybjG [Klebsiella pneumoniae]	CP022997.1/0.0/CP022997.1 Klebsiella pneumoniae strain 721005, complete genome	sp|P94571|BCRC_BACSU/4.7e-14/Undecaprenyl-diphosphatase BcrC OS=Bacillus subtilis (strain 168) GN=bcrC PE=1 SV=1	kok:KONIH1_09670/2.0e-85/UDP pyrophosphate phosphatase; K19302 undecaprenyl-diphosphatase [EC:3.6.1.27]	NA	Unigene1679_All/1.4e-13/PAP2 superfamily	cellular_component:GO:0016021//integral component of membrane;GO:0005886//plasma membrane;molecular_function:GO:0050380//undecaprenyl-diphosphatase activity;
Unigene665_All	1808	0.42	3.28	2.96523458183932	0.0749516892086331	*	0.0244992	WP_028690952.1/6.6e-116/MULTISPECIES: hypothetical protein [Proteobacteria] >KDF29405.1 hypothetical protein AE41_04901 [Enterobacter cloacae BIDMC 66] >KGE68049.1 hypothetical protein K814_0110445 [Pseudomonas fluorescens LMG 5329] >CUJ57802.1 RES domain [Achromobacter sp. 2789STDY5608617] >CUK21880.1 RES domain [Achromobacter sp. 2789STDY5608614] >KSD54958.1 hypothetical protein AO905_17520 [Ps…	CP021775.1/0.0/CP021775.1 Pseudomonas aeruginosa strain Pa58, complete genome	sp|A1SLK7|IF2_NOCSJ/3.7e-06/Translation initiation factor IF-2 OS=Nocardioides sp. (strain ATCC BAA-499 / JS614) GN=infB PE=3 SV=1	kmi:VW41_01755/5.7e-112/integrase	NA	Unigene665_All/1.1/Protein of unknown function (DUF3071)	NA
Unigene617_All	1205	0.66	5.12	2.95560588064155	0.0746830451612903	*	0.0244992	EJK91075.1/2.5e-175/LysR substrate binding domain protein [Klebsiella pneumoniae subsp. pneumoniae DSM 30104] >AHE44637.1 HpxR [Klebsiella pneumoniae subsp. pneumoniae Kp13] >AHM79580.1 hypothetical protein KPNJ2_02800 [Klebsiella pneumoniae 30684/NJST258_2] >AHM85233.1 hypothetical protein KPNJ1_02827 [Klebsiella pneumoniae 30660/NJST258_1]	CP022997.1/0.0/CP022997.1 Klebsiella pneumoniae strain 721005, complete genome	sp|A6T923|HPXO_KLEP7/1.7e-39/FAD-dependent urate hydroxylase OS=Klebsiella pneumoniae subsp. pneumoniae (strain ATCC 700721 / MGH 78578) GN=hpxO PE=1 SV=1	kpm:KPHS_25960/7.0e-167/transcriptional regulator LysR	NA	Unigene617_All/3e-33/LysR substrate binding domain	biological_process:GO:0006351//transcription, DNA-templated;molecular_function:GO:0003677//DNA binding;GO:0003700//DNA binding transcription factor activity;
Unigene585_All	2046	0.37	2.87	2.95545356104674	0.0752222729241877	*	0.0244992	WP_060853796.1/0.0e+00/ribonucleoside-diphosphate reductase subunit alpha [Klebsiella pneumoniae] >KXA26061.1 ribonucleoside-diphosphate reductase, alpha subunit [Klebsiella pneumoniae]	CP021714.1/0.0/CP021714.1 Klebsiella pneumoniae strain AR_0129 plasmid tig00000001, complete sequence	sp|P37426|RIR1_SALTY/3.2e-248/Ribonucleoside-diphosphate reductase 1 subunit alpha OS=Salmonella typhimurium (strain LT2 / SGSC1412 / ATCC 700720) GN=nrdA PE=3 SV=1	eclx:LI66_23650/0.0e+00/ribonucleotide-diphosphate reductase subunit alpha; K00525 ribonucleoside-diphosphate reductase alpha chain [EC:1.17.4.1]	At2g21790/3.1e-57/[F] KOG1112 Ribonucleotide reductase, alpha subunit	Unigene585_All/3.1e-110/Ribonucleotide reductase, barrel domain	NA
Unigene139_All	728	1.19	9.21	2.95223958278339	0.0745494440071556	*	0.0244992	WP_032423616.1/2.9e-131/alpha-amylase [Klebsiella pneumoniae] >EZR11268.1 alpha-amylase [Klebsiella pneumoniae UCI 60] >SBK71334.1 Periplasmic alpha-amylase [Klebsiella pneumoniae] >SAT79112.1 Periplasmic alpha-amylase [Klebsiella pneumoniae] >SAW11378.1 Periplasmic alpha-amylase [Klebsiella pneumoniae] >OCV86659.1 alpha-amylase [Klebsiella pneumoniae] >OCV96668.1 alpha-amylase [Klebsiella pneumo…	CP022997.1/0.0/CP022997.1 Klebsiella pneumoniae strain 721005, complete genome	sp|P25718|AMY1_ECOLI/3.9e-116/Periplasmic alpha-amylase OS=Escherichia coli (strain K12) GN=malS PE=1 SV=1	koc:AB185_08215/1.0e-120/malS; alpha-amylase; K01176 alpha-amylase [EC:3.2.1.1]	NA	Unigene139_All/4.9e-09/Alpha amylase, catalytic domain	NA
Unigene838_All	1497	0.52	4.02	2.95061197303784	0.0750867372972973	*	0.0244992	AHM80521.1/4.6e-272/ATP-dependent RNA helicase RhlE [Klebsiella pneumoniae 30684/NJST258_2] >AHM86159.1 ATP-dependent RNA helicase RhlE [Klebsiella pneumoniae 30660/NJST258_1]	CP022997.1/0.0/CP022997.1 Klebsiella pneumoniae strain 721005, complete genome	sp|P25888|RHLE_ECOLI/1.9e-221/ATP-dependent RNA helicase RhlE OS=Escherichia coli (strain K12) GN=rhlE PE=1 SV=3	kpa:KPNJ1_03753/6.9e-273/ATP-dependent RNA helicase RhlE; K11927 ATP-dependent RNA helicase RhlE [EC:3.6.4.13]	At3g01540/1.2e-79/[A] KOG0331 ATP-dependent RNA helicase	Unigene838_All/1.1e-50/DEAD/DEAH box helicase	NA
Unigene1544_All	1118	3.61	27.85	2.94760658534022	4.46866308e-07	Up	7.88124e-08	BAH61398.1/2.9e-130/hypothetical protein KP1_0526 [Klebsiella pneumoniae subsp. pneumoniae NTUH-K2044] >EGF55650.1 transcriptional regulator, RpiR family [Klebsiella sp. MS 92-3] >EKF80813.1 Hypothetical protein B819_146167 [Klebsiella pneumoniae subsp. pneumoniae KpQ3] >AHM87376.1 Transcriptional regulator, RpiR family protein [Klebsiella pneumoniae 30660/NJST258_1] >CDO16516.1 unnamed protein p…	CP022997.1/0.0/CP022997.1 Klebsiella pneumoniae strain 721005, complete genome	sp|O68281|HEXR_PSEAE/6.0e-15/HTH-type transcriptional regulator HexR OS=Pseudomonas aeruginosa (strain ATCC 15692 / DSM 22644 / CIP 104116 / JCM 14847 / LMG 12228 / 1C / PRS 101 / PAO1) GN=hexR PE=3 SV=2	ron:TE10_04690/3.4e-107/RpiR family transcriptional regulator	NA	Unigene1544_All/1.2e-13/Helix-turn-helix domain, rpiR family	biological_process:GO:1901135//carbohydrate derivative metabolic process;GO:0006351//transcription, DNA-templated;molecular_function:GO:0003677//DNA binding;GO:0097367//carbohydrate derivative binding;GO:0003700//DNA binding transcription factor activity;
Unigene672_All	762	1.13	8.71	2.94634994618368	0.074817126032316	*	0.0244992	CED73742.1/2.3e-142/conserved exported hypothetical protein [Klebsiella pneumoniae]	CP022997.1/0.0/CP022997.1 Klebsiella pneumoniae strain 721005, complete genome	sp|B7UJD7|ECPE_ECO27/7.1e-76/Probable fimbrial chaperone EcpE OS=Escherichia coli O127:H6 (strain E2348/69 / EPEC) GN=ecpE PE=2 SV=1	kpr:KPR_4431/6.3e-81/yagV; highly similar to uncharacterized protein YagV from Escherichia coli strain K12 (sp|P77263); K21968 Mat/Ecp fimbriae periplasmic chaperone	NA	Unigene672_All/0.029/Pili and flagellar-assembly chaperone, PapD N-terminal domain	NA
Unigene470_All	685	1.29	9.93	2.94442265210512	0.0753582987341772	*	0.0244992	WP_002890414.1/8.6e-93/MULTISPECIES: hypothetical protein [Enterobacterales] >YP_005225404.1 hypothetical protein KPHS_11040 [Klebsiella pneumoniae subsp. pneumoniae HS11286] >ABR75816.1 hypothetical lipoprotein [Klebsiella pneumoniae subsp. pneumoniae MGH 78578] >BAH62016.1 hypothetical lipoprotein [Klebsiella pneumoniae subsp. pneumoniae NTUH-K2044] >EGF62110.1 hypothetical protein HMPREF9538_0…	CP022997.1/0.0/CP022997.1 Klebsiella pneumoniae strain 721005, complete genome	sp|P46122|YAJI_ECOLI/6.6e-65/Uncharacterized lipoprotein YajI OS=Escherichia coli (strain K12) GN=yajI PE=1 SV=3	kpb:FH42_22750/1.3e-93/hypothetical protein	NA	Unigene470_All/1.5e-76/Protein of unknown function (DUF3251)	NA
Unigene970_All	821	3.10	21.91	2.82124936371598	0.0005478912	Up	0.0001217536	OZV66125.1/7.1e-33/hypothetical protein CA834_14535, partial [Winogradskyella sp. WNB302]	NA	NA	NA	NA	NA	NA
Unigene1466_All	1891	0.40	2.73	2.77082904603249	0.119143365814696	*	0.043847	PBD37029.1/3.9e-228/hypothetical protein CK483_15705 [Klebsiella pneumoniae]	CP022997.1/0.0/CP022997.1 Klebsiella pneumoniae strain 721005, complete genome	sp|Q8ZLE4|YHHS_SALTY/1.0e-115/Uncharacterized MFS-type transporter YhhS OS=Salmonella typhimurium (strain LT2 / SGSC1412 / ATCC 700720) GN=yhhS PE=3 SV=2	eae:EAE_18715/3.9e-196/major facilitator superfamily protein	NA	Unigene1466_All/2e-27/Major Facilitator Superfamily	biological_process:GO:0055085//transmembrane transport;cellular_component:GO:0016021//integral component of membrane;
CL56.Contig1_All	2357	0.32	2.17	2.76155123244448	0.118953344497608	*	0.043847	NA	CP022997.1/0.0/CP022997.1 Klebsiella pneumoniae strain 721005, complete genome	NA	ddl:Desdi_0739/1.8e-238/transposase family protein	NA	CL56.Contig1_All/1.4e-54/Transposase DDE domain group 1	NA
Unigene858_All	1277	0.62	4.20	2.76004920727925	0.11971708988764	*	0.043847	WP_085819714.1/1.3e-139/nickel import ATP-binding protein NikD [Klebsiella pneumoniae]	CP022997.1/0.0/CP022997.1 Klebsiella pneumoniae strain 721005, complete genome	sp|Q32AQ2|NIKD_SHIDS/1.2e-88/Nickel import ATP-binding protein NikD OS=Shigella dysenteriae serotype 1 (strain Sd197) GN=nikD PE=3 SV=1	kps:KPNJ2_00275/2.8e-137/Nickel transport ATP-binding protein nikD; K15587 nickel transport system ATP-binding protein [EC:3.6.3.24]	Hs16156905/8.2e-16/[IR] KOG0059 Lipid exporter ABCA1 and related proteins, ABC superfamily	Unigene858_All/5e-22/ABC transporter	molecular_function:GO:0005524//ATP binding;GO:0015413//nickel-transporting ATPase activity;GO:0016887//ATPase activity;
Unigene1172_All	1066	0.76	5.14	2.75769703575029	0.119525235576923	*	0.043847	NA	CP022882.1/0.0/CP022882.1 Klebsiella pneumoniae strain 911021, complete genome	NA	kpq:KPR0928_08675/1.6e-202/phage tail protein	NA	Unigene1172_All/4.2e-35/Phage tail-collar fibre protein	NA
Unigene1745_All	713	1.23	8.27	2.74922901383203	0.119909561093248	*	0.043847	AHM80908.1/1.4e-130/Myo-inositol 2-dehydrogenase [Klebsiella pneumoniae 30684/NJST258_2] >AHM86511.1 Myo-inositol 2-dehydrogenase [Klebsiella pneumoniae 30660/NJST258_1]	CP022997.1/0.0/CP022997.1 Klebsiella pneumoniae strain 721005, complete genome	sp|O68965|MI2D_RHIME/5.5e-38/Inositol 2-dehydrogenase OS=Rhizobium meliloti (strain 1021) GN=idhA PE=1 SV=2	kpne:KU54_019860/2.1e-131/oxidoreductase; K00010 myo-inositol 2-dehydrogenase / D-chiro-inositol 1-dehydrogenase [EC:1.1.1.18 1.1.1.369]	NA	Unigene1745_All/6e-08/Oxidoreductase family, C-terminal alpha/beta domain	molecular_function:GO:0016491//oxidoreductase activity;
Unigene508_All	531	1.79	12.03	2.74860514991182	0.1193339952	*	0.043847	WP_073578659.1/2.7e-94/fimbrial biogenesis outer membrane usher protein [Klebsiella pneumoniae] >OSU32494.1 hypothetical protein BL126_0004320 [Klebsiella pneumoniae]	CP022882.1/0.0/CP022882.1 Klebsiella pneumoniae strain 911021, complete genome	sp|Q8X5K8|LPFC2_ECO57/3.0e-25/Probable outer membrane usher protein LpfC' OS=Escherichia coli O157:H7 GN=lpfC' PE=2 SV=1	kpnu:LI86_24860/4.1e-95/membrane protein; K07347 outer membrane usher protein	NA	Unigene508_All/4.3e-37/Outer membrane usher protein	cellular_component:GO:0009279//cell outer membrane;GO:0016021//integral component of membrane;molecular_function:GO:0004872//receptor activity;GO:0005215//transporter activity;
Unigene1256_All	2824	0.53	3.32	2.64711897678373	0.0189443012691466	*	0.00508968	WP_004201103.1/6.4e-158/MULTISPECIES: phage recombination protein Bet [Klebsiella] >CCM80687.1 hypothetical protein BN426_0197 [Klebsiella pneumoniae subsp. pneumoniae ST258-K26BO] >CCM90060.1 hypothetical protein BN427_3939 [Klebsiella pneumoniae subsp. pneumoniae ST258-K28BO] >CCM95508.1 FIG01078329: hypothetical protein [Klebsiella pneumoniae subsp. pneumoniae ST512-K30BO] >EMR15042.1 hypothet…	CP018454.1/0.0/CP018454.1 Klebsiella pneumoniae strain SWU01, complete genome	sp|P75717|EXOD_ECOLI/3.0e-39/Putative uncharacterized protein ExoD OS=Escherichia coli (strain K12) GN=exoD PE=5 SV=1	kpb:FH42_02365/9.7e-159/recombinase	NA	Unigene1256_All/2.2e-25/RecT family	biological_process:GO:0006259//DNA metabolic process;molecular_function:GO:0003677//DNA binding;
Unigene678_All	672	2.64	16.52	2.64560385206099	0.0189858457894737	*	0.00508968	WP_064163015.1/2.5e-121/hypothetical protein [Klebsiella pneumoniae] >SAU08886.1 oxidoreductase [Klebsiella pneumoniae] >SAX44244.1 oxidoreductase [Klebsiella pneumoniae] >SAS50410.1 oxidoreductase [Klebsiella pneumoniae] >SAS45240.1 oxidoreductase [Klebsiella pneumoniae]	CP022997.1/0.0/CP022997.1 Klebsiella pneumoniae strain 721005, complete genome	sp|P76035|YCIW_ECOLI/7.2e-32/Uncharacterized protein YciW OS=Escherichia coli (strain K12) GN=yciW PE=4 SV=2	kpj:N559_2992/1.1e-116/putative oxidoreductase	NA	NA	NA
Unigene661_All	1097	8.11	49.80	2.61837192273817	1.22451779277108e-10	Up	1.792504e-11	SHE15464.1/3.8e-42/Uncharacterised protein [Chlamydia abortus]	NA	sp|A1AVS5|NUON_RUTMC/2.0e-23/NADH-quinone oxidoreductase subunit N OS=Ruthia magnifica subsp. Calyptogena magnifica GN=nuoN PE=3 SV=1	tcy:Thicy_0650/1.1e-22/NAD(P)H-quinone oxidoreductase subunit 2; K00343 NADH-quinone oxidoreductase subunit N [EC:1.6.5.3]	HsMi007/1.5e-167/[C] KOG4668 NADH dehydrogenase subunits 2, 5, and related proteins	NA	biological_process:GO:0006810//transport;GO:0042773//ATP synthesis coupled electron transport;cellular_component:GO:0016021//integral component of membrane;GO:0005886//plasma membrane;molecular_function:GO:0048038//quinone binding;GO:0008137//NADH dehydrogenase (ubiquinone) activity;
Unigene285_All	1735	0.44	2.57	2.54619293055658	0.190980020809249	*	0.0776944	WP_004140277.1/3.0e-142/MULTISPECIES: enoyl-ACP reductase FabI [Enterobacterales] >YP_005226494.1 enoyl-ACP reductase [Klebsiella pneumoniae subsp. pneumoniae HS11286] >ABR76717.1 enoyl-(acyl carrier protein) reductase [Klebsiella pneumoniae subsp. pneumoniae MGH 78578] >BAH63013.1 enoyl-(acyl carrier protein) reductase [Klebsiella pneumoniae subsp. pneumoniae NTUH-K2044] >EEW40829.1 enoyl-[acyl-…	CP022997.1/0.0/CP022997.1 Klebsiella pneumoniae strain 721005, complete genome	sp|P0AEK5|FABI_ECO57/4.0e-135/Enoyl-[acyl-carrier-protein] reductase [NADH] FabI OS=Escherichia coli O157:H7 GN=fabI PE=3 SV=2	kpb:FH42_02315/4.6e-143/enoyl-ACP reductase; K00208 enoyl-[acyl-carrier protein] reductase I [EC:1.3.1.9 1.3.1.10]	At2g05990/4.5e-25/[R] KOG0725 Reductases with broad range of substrate specificities	Unigene285_All/3.9e-85/Enoyl-(Acyl carrier protein) reductase	biological_process:GO:0006633//fatty acid biosynthetic process;molecular_function:GO:0004318//enoyl-[acyl-carrier-protein] reductase (NADH) activity;
Unigene1373_All	612	1.48	8.57	2.53369802848355	0.191533586086957	*	0.0776944	WP_080934443.1/7.7e-109/DUF1983 domain-containing protein, partial [Klebsiella pneumoniae]	CP022997.1/0.0/CP022997.1 Klebsiella pneumoniae strain 721005, complete genome	NA	kpp:A79E_3050/1.2e-109/Phage tail fiber protein	NA	Unigene1373_All/5.5e-06/gp58-like protein	NA
Unigene776_All	2009	0.38	2.20	2.53343220008107	0.191256402894356	*	0.0776944	SAY14305.1/0.0e+00/5-keto-2-deoxygluconokinase [Klebsiella pneumoniae]	CP022997.1/0.0/CP022997.1 Klebsiella pneumoniae strain 721005, complete genome	sp|Q5KYR3|IOLC_GEOKA/1.4e-46/5-dehydro-2-deoxygluconokinase OS=Geobacillus kaustophilus (strain HTA426) GN=iolC PE=3 SV=1	kok:KONIH1_03020/0.0e+00/5-dehydro-2-deoxygluconokinase; K03338 5-dehydro-2-deoxygluconokinase [EC:2.7.1.92]	At5g51830/5.6e-27/[G] KOG2855 Ribokinase	Unigene776_All/3.9e-143/Uncharacterized protein conserved in bacteria (DUF2090)	molecular_function:GO:0047590//5-dehydro-2-deoxygluconokinase activity;
Unigene787_All	741	1.17	6.76	2.53051471669878	0.19042964610951	*	0.0776944	WP_076027533.1/8.3e-150/phosphoadenosine phosphosulfate reductase [Klebsiella pneumoniae] >APV15606.1 phosphoadenosine phosphosulfate reductase [Klebsiella pneumoniae]	CP022997.1/0.0/CP022997.1 Klebsiella pneumoniae strain 721005, complete genome	sp|P77216|YBDN_ECOLI/1.0e-119/Uncharacterized protein YbdN OS=Escherichia coli (strain K12) GN=ybdN PE=4 SV=1	kpy:KPNIH31_07490/1.3e-150/hypothetical protein	NA	Unigene787_All/4.5e-39/Domain of unknown function (DUF3440)	biological_process:GO:0008152//metabolic process;molecular_function:GO:0003824//catalytic activity;
Unigene1742_All	508	1.90	10.94	2.52554141446161	0.190704436363636	*	0.0776944	WP_071556507.1/3.3e-73/2,4-dienoyl-CoA reductase [Klebsiella pneumoniae] >OKN62113.1 2,4-dienoyl-CoA reductase [Klebsiella pneumoniae] >APP22132.1 2,4-dienoyl-CoA reductase [Klebsiella pneumoniae]	CP022997.1/0.0/CP022997.1 Klebsiella pneumoniae strain 721005, complete genome	sp|P32382|NADO_THEBR/2.8e-28/NADH oxidase OS=Thermoanaerobacter brockii PE=1 SV=1	kpne:KU54_022525/5.0e-74/2,4-dienoyl-CoA reductase	NA	Unigene1742_All/4.4e-21/NADH:flavin oxidoreductase / NADH oxidase family	molecular_function:GO:0010181//FMN binding;GO:0016491//oxidoreductase activity;
Unigene1516_All	644	2.78	14.74	2.40657973637156	0.0506105526315789	*	0.0152635	WP_073579151.1/1.4e-121/fimbrial protein [Klebsiella pneumoniae] >OSW08427.1 fimbrial protein [Klebsiella pneumoniae]	CP022997.1/0.0/CP022997.1 Klebsiella pneumoniae strain 721005, complete genome	sp|P30130|FIMD_ECOLI/1.6e-100/Outer membrane usher protein FimD OS=Escherichia coli (strain K12) GN=fimD PE=1 SV=2	kpo:KPN2242_19410/2.1e-122/outer membrane protein; export and assembly of type 1 fimbriae; K07347 outer membrane usher protein	NA	Unigene1516_All/5.3e-88/Outer membrane usher protein	NA
Unigene504_All	620	2.92	15.46	2.40450004504483	0.0507094013671875	*	0.0152635	WP_071067532.1/2.8e-114/L-arabinose isomerase, partial [Klebsiella pneumoniae]	CP022997.1/0.0/CP022997.1 Klebsiella pneumoniae strain 721005, complete genome	sp|B5Y1Y1|ARAA_KLEP3/2.6e-116/L-arabinose isomerase OS=Klebsiella pneumoniae (strain 342) GN=araA PE=3 SV=1	kpb:FH42_21125/4.2e-115/sugar isomerase; K01804 L-arabinose isomerase [EC:5.3.1.4]	NA	Unigene504_All/6e-57/L-arabinose isomerase	biological_process:GO:0019569//L-arabinose catabolic process to xylulose 5-phosphate;cellular_component:GO:0005737//cytoplasm;molecular_function:GO:0008733//L-arabinose isomerase activity;GO:0016853//isomerase activity;GO:0030145//manganese ion binding;
Unigene842_All	530	3.58	18.95	2.4041663557942	0.0508086369863014	*	0.0152635	WP_032424186.1/2.4e-98/cytochrome ubiquinol oxidase subunit I [Klebsiella pneumoniae] >EZR07356.1 cytochrome d ubiquinol oxidase subunit I [Klebsiella pneumoniae UCI 60]	CP022997.1/0.0/CP022997.1 Klebsiella pneumoniae strain 721005, complete genome	sp|P45021|CYOA_HAEIN/2.8e-39/Probable cytochrome oxidase subunit 1 OS=Haemophilus influenzae (strain ATCC 51907 / DSM 11121 / KW20 / Rd) GN=HI_1076 PE=3 SV=1	kpb:FH42_05745/3.6e-99/cytochrome D ubiquinol oxidase subunit I; K00425 cytochrome d ubiquinol oxidase subunit I [EC:1.10.3.14]	NA	Unigene842_All/2.6e-77/Cytochrome bd terminal oxidase subunit I	NA
CL2.Contig5_All	1755	0.45	2.32	2.3661278987979	0.292423619469027	*	0.135983	AJC02285.1/1.5e-178/Mobile element protein [Klebsiella pneumoniae subsp. pneumoniae 1158] >AJC02411.1 Mobile element protein [Klebsiella pneumoniae subsp. pneumoniae 1158] >AJC04122.1 Mobile element protein [Klebsiella pneumoniae subsp. pneumoniae 1158] >AJC04619.1 Mobile element protein [Klebsiella pneumoniae subsp. pneumoniae 1158] >AJC05768.1 Mobile element protein [Klebsiella pneumoniae subsp…	CP002910.1/0.0/CP002910.1 Klebsiella pneumoniae KCTC 2242, complete genome	sp|O05086|Y1721_HAEIN/9.6e-60/Uncharacterized transposase-like protein HI_1721 OS=Haemophilus influenzae (strain ATCC 51907 / DSM 11121 / KW20 / Rd) GN=HI_1721 PE=3 SV=1	kpa:KPNJ1_01905/2.2e-169/Transposase; K07497 putative transposase	NA	CL2.Contig5_All/2.5e-26/Integrase core domain	NA
Unigene1498_All	1295	2.44	12.40	2.34538706771135	0.00300049696551724	*	0.000716168	AHM77734.1/7.4e-178/Transcriptional activator protein nahR [Klebsiella pneumoniae 30684/NJST258_2] >AHM83326.1 Transcriptional activator protein nahR [Klebsiella pneumoniae 30660/NJST258_1] >CDQ52856.1 unnamed protein product [Klebsiella pneumoniae]	CP022997.1/0.0/CP022997.1 Klebsiella pneumoniae strain 721005, complete genome	sp|Q9ZN79|LINR_SPHPI/5.3e-31/HTH-type transcriptional regulator LinR OS=Sphingomonas paucimobilis GN=linR PE=4 SV=2	ecle:ECNIH2_11595/3.0e-163/LysR family transcriptional regulator	NA	Unigene1498_All/2.4e-24/LysR substrate binding domain	biological_process:GO:0006351//transcription, DNA-templated;molecular_function:GO:0003677//DNA binding;GO:0003700//DNA binding transcription factor activity;
Unigene39_All	3530	1.04	5.26	2.33847927115121	0.000713328892227979	Up	0.0001618724	WP_009485688.1/0.0e+00/MULTISPECIES: glutathione-regulated potassium-efflux system protein KefC [Klebsiella] >EGF61379.1 glutathione-regulated potassium-efflux system protein KefC [Klebsiella sp. MS 92-3] >EPO14179.1 glutathione-regulated potassium-efflux system protein KefC [Klebsiella pneumoniae DMC0799] >EZQ92348.1 glutathione-regulated potassium-efflux system protein kefC [Klebsiella pneumoni…	CP022997.1/0.0/CP022997.1 Klebsiella pneumoniae strain 721005, complete genome	sp|A4W6F3|KEFC_ENT38/3.8e-305/Glutathione-regulated potassium-efflux system protein KefC OS=Enterobacter sp. (strain 638) GN=kefC PE=3 SV=1	ear:CCG31785/0.0e+00/Glutathione-regulated potassium-efflux system protein KefC; K11745 glutathione-regulated potassium-efflux system ancillary protein KefC	At1g01790/2.2e-87/[P] KOG1650 Predicted K+/H+-antiporter	Unigene39_All/3.4e-61/Sodium/hydrogen exchanger family	NA
Unigene1534_All	493	110.68	558.22	2.33443926538991	1.62341209180328e-37	Up	1.164352e-38	WP_002889874.1/8.5e-42/MULTISPECIES: Zn-finger protein [Enterobacteriaceae] >EFD84681.1 hypothetical protein HMPREF0485_01737 [Klebsiella sp. 1_1_55] >EJJ35490.1 Zn-finger protein [Klebsiella pneumoniae subsp. pneumoniae KPNIH2] >EJJ38330.1 Zn-finger protein [Klebsiella pneumoniae subsp. pneumoniae KPNIH4] >EJJ51568.1 Zn-finger protein [Klebsiella pneumoniae subsp. pneumoniae KPNIH6] >EJJ52027.1 …	CP022997.1/0.0/CP022997.1 Klebsiella pneumoniae strain 721005, complete genome	NA	kpa:KPNJ1_04453/1.3e-42/hypothetical protein	NA	NA	NA
Unigene1521_All	1975	0.77	3.73	2.27624527956034	0.0777008458844133	*	0.026083	CQR83327.1/0.0e+00/molecular chaperone and ATPase component of HslUV protease [Escherichia coli K-12]	CP022997.1/0.0/CP022997.1 Klebsiella pneumoniae strain 721005, complete genome	sp|B5XZ37|HSLU_KLEP3/2.2e-246/ATP-dependent protease ATPase subunit HslU OS=Klebsiella pneumoniae (strain 342) GN=hslU PE=3 SV=1	esc:Entcl_4343/1.1e-238/heat shock protein HslVU, ATPase subunit HslU; K03667 ATP-dependent HslUV protease ATP-binding subunit HslU	At5g53350/1.3e-15/[O] KOG0745 Putative ATP-dependent Clp-type protease (AAA+ ATPase superfamily)	Unigene1521_All/5.1e-51/AAA domain (Cdc48 subfamily)	biological_process:GO:0043335//protein unfolding;cellular_component:GO:0009376//HslUV protease complex;molecular_function:GO:0070011//peptidase activity, acting on L-amino acid peptides;GO:0008233//peptidase activity;GO:0005524//ATP binding;GO:0016887//ATPase activity;
Unigene331_All	848	0.99	4.79	2.27452522565657	0.290586787688442	*	0.135983	WP_040211336.1/4.3e-158/allantoate amidohydrolase [Klebsiella pneumoniae] >OYM24406.1 Zn-dependent hydrolase [Klebsiella pneumoniae subsp. pneumoniae]	CP022997.1/0.0/CP022997.1 Klebsiella pneumoniae strain 721005, complete genome	sp|P37113|AMAB1_GEOSE/9.7e-58/N-carbamoyl-L-amino acid hydrolase OS=Geobacillus stearothermophilus GN=amaB PE=1 SV=2	kpb:FH42_04840/6.5e-159/allantoate amidohydrolase; K02083 allantoate deiminase [EC:3.5.3.9]	At1g16610/1.4e-08/[R] KOG0118 FOG: RRM domain	Unigene331_All/5.3e-16/Peptidase family M20/M25/M40	molecular_function:GO:0016787//hydrolase activity;
Unigene956_All	2321	0.65	3.14	2.27225293586317	0.0781112376760563	*	0.026083	AHM82041.1/0.0e+00/ATP-dependent DNA helicase rep [Klebsiella pneumoniae 30684/NJST258_2] >AHM87710.1 ATP-dependent DNA helicase rep [Klebsiella pneumoniae 30660/NJST258_1]	CP022997.1/0.0/CP022997.1 Klebsiella pneumoniae strain 721005, complete genome	sp|Q9L6S1|REP_SALTY/0.0e+00/ATP-dependent DNA helicase Rep OS=Salmonella typhimurium (strain LT2 / SGSC1412 / ATCC 700720) GN=rep PE=3 SV=1	kok:KONIH1_00950/0.0e+00/ATP-dependent DNA helicase Rep; K03656 ATP-dependent DNA helicase Rep [EC:3.6.4.12]	SPAC4H3.05/9.5e-71/[L] KOG2108 3'-5' DNA helicase	Unigene956_All/2.2e-74/UvrD/REP helicase N-terminal domain	biological_process:GO:0006268//DNA unwinding involved in DNA replication;molecular_function:GO:0003697//single-stranded DNA binding;GO:0008408//3'-5' exonuclease activity;GO:0005524//ATP binding;GO:0004386//helicase activity;GO:0004003//ATP-dependent DNA helicase activity;
Unigene1154_All	626	1.44	6.94	2.26886685113595	0.291686107187894	*	0.135983	NA	CP022997.1/0.0/CP022997.1 Klebsiella pneumoniae strain 721005, complete genome	sp|P76471|YFAZ_ECOLI/3.2e-34/Outer membrane protein YfaZ OS=Escherichia coli (strain K12) GN=yfaZ PE=3 SV=2	kpq:KPR0928_03180/6.5e-100/porin	NA	Unigene1154_All/1.3e-44/YfaZ precursor	NA
Unigene520_All	733	2.37	11.42	2.26860368646458	0.0775650052447552	*	0.026083	WP_002886979.1/4.5e-140/MULTISPECIES: phosphodiesterase [Klebsiella] >YP_005224834.1 putative phosphohydrolase [Klebsiella pneumoniae subsp. pneumoniae HS11286] >AEJ96224.1 putative phosphohydrolase [Klebsiella pneumoniae KCTC 2242] >AEW59232.1 putative phosphohydrolase [Klebsiella pneumoniae subsp. pneumoniae HS11286] >EJJ34798.1 putative phosphohydrolase [Klebsiella pneumoniae subsp. pneumoniae…	CP022997.1/0.0/CP022997.1 Klebsiella pneumoniae strain 721005, complete genome	sp|E3GCF1|CPDA_ENTLS/5.0e-127/3',5'-cyclic adenosine monophosphate phosphodiesterase CpdA OS=Enterobacter lignolyticus (strain SCF1) GN=cpdA PE=3 SV=1	kps:KPNJ2_04875/6.8e-141/3',5'-cyclic-nucleotide phosphodiesterase; K03651 3',5'-cyclic-AMP phosphodiesterase [EC:3.1.4.53]	NA	Unigene520_All/2.7e-14/Calcineurin-like phosphoesterase	molecular_function:GO:0046872//metal ion binding;GO:0000166//nucleotide binding;GO:0004115//3',5'-cyclic-AMP phosphodiesterase activity;
CL3.Contig1_All	1618	0.48	2.31	2.2667865406949	0.292054397727273	*	0.135983	WP_002916322.1/1.5e-292/MULTISPECIES: 6-phospho-beta-glucosidase [Enterobacteriaceae] >YP_005228698.1 6-phospho-beta-glucosidase [Klebsiella pneumoniae subsp. pneumoniae HS11286] >ABR78727.1 6-phospho-beta-glucosidase A [Klebsiella pneumoniae subsp. pneumoniae MGH 78578] >BAH65113.1 6-phospho-beta-glucosidase A [Klebsiella pneumoniae subsp. pneumoniae NTUH-K2044] >EEW41217.1 glycosyl hydrolase, f…	CP022997.1/0.0/CP022997.1 Klebsiella pneumoniae strain 721005, complete genome	sp|Q46829|BGLA_ECOLI/2.1e-279/6-phospho-beta-glucosidase BglA OS=Escherichia coli (strain K12) GN=bglA PE=1 SV=2	cfar:CI104_21055/2.6e-281/6-phospho-beta-glucosidase; K01223 6-phospho-beta-glucosidase [EC:3.2.1.86]	At5g36890/9.0e-52/[G] KOG0626 Beta-glucosidase, lactase phlorizinhydrolase, and related proteins	CL3.Contig1_All/8.6e-132/Glycosyl hydrolase family 1	biological_process:GO:0005975//carbohydrate metabolic process;molecular_function:GO:0004553//hydrolase activity, hydrolyzing O-glycosyl compounds;GO:0103047//methyl beta-D-glucoside 6-phosphate glucohydrolase activity;GO:0008706//6-phospho-beta-glucosidase activity;
Unigene1394_All	515	1.86	8.95	2.26658506104359	0.291318744332494	*	0.135983	EJK92151.1/7.7e-94/hypothetical protein UUU_07570 [Klebsiella pneumoniae subsp. pneumoniae DSM 30104]	CP022997.1/0.0/CP022997.1 Klebsiella pneumoniae strain 721005, complete genome	sp|P21628|BRAE_PSEAE/3.8e-17/High-affinity branched-chain amino acid transport system permease protein BraE OS=Pseudomonas aeruginosa (strain ATCC 15692 / DSM 22644 / CIP 104116 / JCM 14847 / LMG 12228 / 1C / PRS 101 / PAO1) GN=braE PE=3 SV=1	kpc:KPNIH10_05215/7.8e-91/branched-chain amino acid ABC transporter permease; K01998 branched-chain amino acid transport system permease protein	NA	Unigene1394_All/1.4e-17/Branched-chain amino acid transport system / permease component	NA
Unigene1316_All	573	4.85	23.33	2.26612965490971	0.0201838745454545	*	0.00548204	APP29244.1/1.4e-104/phage tail tape measure protein [Klebsiella pneumoniae]	CP022997.1/0.0/CP022997.1 Klebsiella pneumoniae strain 721005, complete genome	NA	kpa:KPNJ1_03653/2.1e-105/Phage tail protein	NA	Unigene1316_All/0.046/Borrelia burgdorferi protein of unknown function (DUF759)	NA
Unigene1382_All	485	2.02	9.71	2.2651160026674	0.2898585	*	0.135983	WP_004211717.1/2.6e-83/MFS transporter [Klebsiella pneumoniae] >EMB11267.1 major facilitator superfamily permease [Klebsiella pneumoniae hvKP1] >AGX36350.1 D-galactonate transporter [Klebsiella pneumoniae CG43] >ESL97784.1 MFS transporter, ACS family, D-galactonate transporter [Klebsiella pneumoniae UCICRE 7] >ESM09241.1 MFS transporter, ACS family, D-galactonate transporter [Klebsiella pneumonia…	CP022997.1/0.0/CP022997.1 Klebsiella pneumoniae strain 721005, complete genome	sp|P0AA77|DGOT_ECOL6/3.5e-36/D-galactonate transporter OS=Escherichia coli O6:H1 (strain CFT073 / ATCC 700928 / UPEC) GN=dgoT PE=3 SV=1	kpg:KPNIH32_04200/3.9e-84/D-galactonate transporter DgoT; K08194 MFS transporter, ACS family, D-galactonate transporter	At2g29650/2.5e-18/[G] KOG2532 Permease of the major facilitator superfamily	Unigene1382_All/3.2e-27/Major Facilitator Superfamily	biological_process:GO:0055085//transmembrane transport;cellular_component:GO:0016021//integral component of membrane;
Unigene1229_All	490	3.99	19.15	2.26288374058997	0.0778371631578947	*	0.026083	WP_073901703.1/1.9e-81/phosphonoacetaldehyde hydrolase [Klebsiella pneumoniae] >OKO61882.1 phosphonoacetaldehyde hydrolase [Klebsiella pneumoniae] >ONG08092.1 phosphonoacetaldehyde hydrolase [Klebsiella pneumoniae] >OUM17159.1 phosphonoacetaldehyde hydrolase [Klebsiella pneumoniae] >OXV21852.1 phosphonoacetaldehyde hydrolase [Klebsiella pneumoniae]	CP022997.1/0.0/CP022997.1 Klebsiella pneumoniae strain 721005, complete genome	sp|A6TFW3|PHNX_KLEP7/5.9e-84/Phosphonoacetaldehyde hydrolase OS=Klebsiella pneumoniae subsp. pneumoniae (strain ATCC 700721 / MGH 78578) GN=phnX PE=3 SV=1	kpn:KPN_04064/2.8e-82/phnX; 2-aminoethylphosphonate transport; K05306 phosphonoacetaldehyde hydrolase [EC:3.11.1.1]	NA	Unigene1229_All/0.15/Adaptin AP4 complex epsilon appendage platform	biological_process:GO:0019700//organic phosphonate catabolic process;molecular_function:GO:0000287//magnesium ion binding;GO:0050194//phosphonoacetaldehyde hydrolase activity;GO:0016787//hydrolase activity;
Unigene1553_All	788	1.09	5.23	2.26248281147002	0.290222186951066	*	0.135983	WP_002912967.1/1.4e-99/MULTISPECIES: bifunctional murein DD-endopeptidase/murein LD-carboxypeptidase [Enterobacterales] >BAH64403.1 putative lipoprotein [Klebsiella pneumoniae subsp. pneumoniae NTUH-K2044] >AEJ99112.1 outer membrane lipoprotein [Klebsiella pneumoniae KCTC 2242] >EHL95007.1 lipoprotein spr [Klebsiella sp. 4_1_44FAA] >EJJ46944.1 outer membrane lipoprotein [Klebsiella pneumoniae sub…	CP022997.1/0.0/CP022997.1 Klebsiella pneumoniae strain 721005, complete genome	sp|P0AFV7|MEPS_SHIFL/1.1e-87/Murein DD-endopeptidase MepS/Murein LD-carboxypeptidase OS=Shigella flexneri GN=mepS PE=3 SV=1	kpc:KPNIH10_17930/2.2e-100/spr; membrane protein; K13694 murein DD-endopeptidase / murein LD-carboxypeptidase [EC:3.4.-.- 3.4.17.13]	NA	Unigene1553_All/6.1e-34/NlpC/P60 family	molecular_function:GO:0004180//carboxypeptidase activity;GO:0016787//hydrolase activity;
Unigene1008_All	400	5.33	25.51	2.2588554608433	0.0779739595782074	*	0.026083	SLQ89159.1/2.5e-36/lipoprotein [Klebsiella pneumoniae]	CP022997.1/0.0/CP022997.1 Klebsiella pneumoniae strain 721005, complete genome	NA	kpo:KPN2242_09805/7.3e-28/lipoprotein	NA	NA	NA
Unigene1345_All	547	67.02	318.92	2.25053098256125	8.59979209090909e-24	Up	7.78582e-25	WP_071218889.1/4.4e-31/hypothetical protein [Acinetobacter baumannii] >OIB80665.1 hypothetical protein A7L16_18875 [Acinetobacter baumannii]	CP022307.1/0.0/CP022307.1 Alcanivorax sp. N3-7A genome	NA	NA	NA	NA	NA
Unigene1112_All	1967	1.16	5.24	2.17544200640988	0.03217536	*	0.00919296	NA	CP022997.1/0.0/CP022997.1 Klebsiella pneumoniae strain 721005, complete genome	sp|Q8Z3P2|QSEC_SALTI/6.4e-153/Sensor protein QseC OS=Salmonella typhi GN=qseC PE=3 SV=1	kqv:B8P98_03625/2.3e-207/two-component system sensor histidine kinase QseC; K07645 two-component system, OmpR family, sensor histidine kinase QseC [EC:2.7.13.3]	NA	Unigene1112_All/1.6e-13/His Kinase A (phospho-acceptor) domain	NA
Unigene1645_All	1591	1.46	6.59	2.17431009612803	0.0322417009484536	*	0.00919296	CCI74581.1/1.4e-199/sbp [Klebsiella pneumoniae subsp. rhinoscleromatis SB3432] >EOZ33059.1 sulfate-binding protein [Klebsiella pneumoniae VAKPC280] >CDK92893.1 Sulfate-binding protein Sbp [Klebsiella pneumoniae IS33] >AHM76887.1 Sulfate-binding protein [Klebsiella pneumoniae 30684/NJST258_2] >AHM82512.1 Sulfate-binding protein [Klebsiella pneumoniae 30660/NJST258_1] >AJB30083.1 Sulfate-binding pr…	CP022997.1/0.0/CP022997.1 Klebsiella pneumoniae strain 721005, complete genome	sp|P0AG78|SUBI_ECOLI/9.3e-179/Sulfate-binding protein OS=Escherichia coli (strain K12) GN=sbp PE=1 SV=1	kpr:KPR_0349/2.2e-200/sbp; highly similar to sulfate-binding protein from Shigella flexneri (sp|P0AG79); K02048 sulfate transport system substrate-binding protein	NA	Unigene1645_All/3.8e-47/Bacterial extracellular solute-binding protein	molecular_function:GO:1901681//sulfur compound binding;GO:0015419//ATPase-coupled sulfate transmembrane transporter activity;
Unigene725_All	6045	0.24	1.05	2.12928301694497	0.119262004769475	*	0.044101	WP_088621796.1/0.0e+00/N-succinylarginine dihydrolase [Klebsiella pneumoniae]	CP022997.1/0.0/CP022997.1 Klebsiella pneumoniae strain 721005, complete genome	sp|Q7N2G9|ASTD_PHOLL/1.8e-198/N-succinylglutamate 5-semialdehyde dehydrogenase OS=Photorhabdus luminescens subsp. laumondii (strain DSM 15139 / CIP 105565 / TT01) GN=astD PE=3 SV=1	kpk:A593_22030/1.4e-252/N-succinylarginine dihydrolase; K01484 succinylarginine dihydrolase [EC:3.5.3.23]	At1g80600/2.8e-74/[E] KOG1401 Acetylornithine aminotransferase	Unigene725_All/0.035/Protein of unknown function (DUF1552)	biological_process:GO:0019544//arginine catabolic process to glutamate;GO:0019545//arginine catabolic process to succinate;molecular_function:GO:0043824//succinylglutamate-semialdehyde dehydrogenase activity;
Unigene1013_All	878	1.91	8.28	2.11605812946358	0.1190727	*	0.044101	KMG90142.1/1.3e-141/hypothetical protein SM62_05173 [Klebsiella variicola]	CP017387.1/0.0/CP017387.1 Klebsiella pneumoniae strain KP36 plasmid 2, complete sequence	NA	kpx:PMK1_b00054/3.1e-140/hypothetical protein	NA	NA	NA
Unigene1497_All	1343	1.76	7.37	2.06608919045777	0.0504659285825243	*	0.01527922	AHM76917.1/8.9e-118/DNA repair protein radC [Klebsiella pneumoniae 30684/NJST258_2] >AHM82544.1 DNA repair protein radC [Klebsiella pneumoniae 30660/NJST258_1]	CP022997.1/0.0/CP022997.1 Klebsiella pneumoniae strain 721005, complete genome	sp|A6TFM9|Y3939_KLEP7/5.4e-119/UPF0758 protein KPN78578_39390 OS=Klebsiella pneumoniae subsp. pneumoniae (strain ATCC 700721 / MGH 78578) GN=KPN78578_39390 PE=3 SV=1	kps:KPNJ2_00137/1.4e-118/DNA repair protein radC; K03630 DNA repair protein RadC	At3g06320/1.2e-06/[J] KOG3505 Mitochondrial/chloroplast ribosomal protein L33-like	Unigene1497_All/3.3e-45/RadC-like JAB domain	molecular_function:GO:0046872//metal ion binding;GO:0008237//metallopeptidase activity;
Unigene510_All	497	5.86	24.41	2.05849972535891	0.0503681263953488	*	0.01527922	WP_004212432.1/3.2e-89/MULTISPECIES: alpha-xylosidase [Klebsiella] >EMB10655.1 alpha-glucosidase [Klebsiella pneumoniae hvKP1] >AGX39993.1 alpha-glucosidase [Klebsiella pneumoniae CG43] >ESL99414.1 alpha-xylosidase [Klebsiella pneumoniae UCICRE 6] >CDI19867.1 putative alpha-glucosidase [Klebsiella pneumoniae subsp. pneumoniae SA1] >EWD07685.1 alpha-xylosidase [Klebsiella pneumoniae UCI 42] >AJB30…	CP022997.1/0.0/CP022997.1 Klebsiella pneumoniae strain 721005, complete genome	sp|P31434|XYLS_ECOLI/7.9e-68/Alpha-xylosidase OS=Escherichia coli (strain K12) GN=yicI PE=1 SV=2	kpne:KU54_000470/4.9e-90/alpha-glucosidase; K01811 alpha-D-xyloside xylohydrolase [EC:3.2.1.177]	NA	Unigene510_All/3.9e-08/Glycosyl hydrolases family 31	biological_process:GO:0005975//carbohydrate metabolic process;molecular_function:GO:0030246//carbohydrate binding;GO:0061634//alpha-D-xyloside xylohydrolase;
Unigene837_All	1791	274.52	1133.31	2.04555937788432	3.2866965e-290	Up	5.4102e-292	CCI78112.1/0.0e+00/asnB [Klebsiella pneumoniae subsp. rhinoscleromatis SB3432]	CP022997.1/0.0/CP022997.1 Klebsiella pneumoniae strain 721005, complete genome	sp|P22106|ASNB_ECOLI/0.0e+00/Asparagine synthetase B [glutamine-hydrolyzing] OS=Escherichia coli (strain K12) GN=asnB PE=1 SV=3	kps:KPNJ2_03875/0.0e+00/Asparagine synthetase [glutamine-hydrolyzing]; K01953 asparagine synthase (glutamine-hydrolysing) [EC:6.3.5.4]	At5g10240/4.6e-182/[E] KOG0571 Asparagine synthase (glutamine-hydrolyzing)	Unigene837_All/1.8e-105/Asparagine synthase	NA
Unigene1436_All	4660	7.06	28.67	2.02180181596934	2.28768104819277e-20	Up	2.23254e-21	WP_044245276.1/4.7e-267/two-component sensor histidine kinase [Klebsiella pneumoniae] >KMI76612.1 two-component system OmpR family, heavy metal sensor histidine kinase CusS [Klebsiella pneumoniae] >KSW30873.1 histidine kinase [Klebsiella pneumoniae] >SAU83552.1 sensor kinase CusS [Klebsiella pneumoniae] >SLP31307.1 sensor kinase CusS [Klebsiella pneumoniae] >SLP25776.1 sensor kinase CusS [Klebsie…	CP021859.1/0.0/CP021859.1 Klebsiella pneumoniae strain AR_0125, complete genome	sp|Q8XBY4|CUSS_ECO57/5.5e-179/Sensor kinase CusS OS=Escherichia coli O157:H7 GN=cusS PE=3 SV=1	ear:CCG31993/7.7e-254/Osmosensitive K+ channel histidine kinase KdpD (EC 2.7.3.-); K07644 two-component system, OmpR family, heavy metal sensor histidine kinase CusS [EC:2.7.13.3]	SPAC27E2.09/1.4e-12/[T] KOG0519 Sensory transduction histidine kinase	Unigene1436_All/8.9e-20/Histidine kinase-, DNA gyrase B-, and HSP90-like ATPase	NA
Unigene1058_All	11230	0.70	2.79	1.99483829488422	2.96186625e-05	Up	5.8506e-06	WP_071579874.1/0.0e+00/NADP-dependent oxaloacetate-decarboxylating malate dehydrogenase [Klebsiella pneumoniae] >OIS25126.1 NADP-dependent malic enzyme [Klebsiella pneumoniae]	CP022882.1/0.0/CP022882.1 Klebsiella pneumoniae strain 911021, complete genome	sp|Q9ZFV8|MAO2_SALTY/0.0e+00/NADP-dependent malic enzyme OS=Salmonella typhimurium (strain LT2 / SGSC1412 / ATCC 700720) GN=maeB PE=3 SV=2	kom:HR38_25185/0.0e+00/malic enzyme; K00029 malate dehydrogenase (oxaloacetate-decarboxylating)(NADP+) [EC:1.1.1.40]	YGL256w/1.9e-55/[C] KOG3857 Alcohol dehydrogenase, class IV	Unigene1058_All/8.2e-102/Phosphate acetyl/butaryl transferase	molecular_function:GO:0008948//oxaloacetate decarboxylase activity;GO:0004473//malate dehydrogenase (decarboxylating) (NADP+) activity;
Unigene79_All	2558	0.29	1.13	1.96219796728762	0.450355606779661	*	0.234312	KDL38579.1/3.7e-205/hypothetical protein AF50_01773 [Klebsiella pneumoniae MGH 64]	CP022997.1/0.0/CP022997.1 Klebsiella pneumoniae strain 721005, complete genome	sp|Q00924|HYDRA_PSESN/1.7e-52/Hydantoin racemase OS=Pseudomonas sp. (strain NS671) GN=hyuE PE=1 SV=1	kpb:FH42_04970/3.4e-187/allantoinase; K16842 allantoinase [EC:3.5.2.5]	At2g29210/4.1e-06/[AR] KOG2146 Splicing coactivator SRm160/300, subunit SRm160 (contains PWI domain)	Unigene79_All/1.5e-09/Polysaccharide deacetylase	NA
Unigene1589_All	1101	0.73	2.83	1.95483368395187	0.453429706484642	*	0.234312	AGT22719.1/2.9e-130/arsenic efflux pump protein ArsB [Klebsiella pneumoniae JM45] >AHM77743.1 Arsenical pump membrane protein [Klebsiella pneumoniae 30684/NJST258_2] >AHM83335.1 Arsenical pump membrane protein [Klebsiella pneumoniae 30660/NJST258_1]	CP022997.1/0.0/CP022997.1 Klebsiella pneumoniae strain 721005, complete genome	sp|P0AB94|ARSB_ECO57/2.0e-111/Arsenical pump membrane protein OS=Escherichia coli O157:H7 GN=arsB PE=3 SV=1	kps:KPNJ2_00963/4.3e-131/Arsenical pump membrane protein; K03893 arsenical pump membrane protein	NA	Unigene1589_All/1.3e-81/Arsenical pump membrane protein	NA
Unigene1672_All	783	1.09	4.22	1.95291486393026	0.451887428571429	*	0.234312	WP_032423852.1/7.9e-151/type VI secretion system baseplate subunit TssF [Klebsiella pneumoniae] >EZR09856.1 type VI secretion protein [Klebsiella pneumoniae UCI 60]	CP022997.1/0.0/CP022997.1 Klebsiella pneumoniae strain 721005, complete genome	NA	kpb:FH42_02995/1.2e-151/type VI secretion protein ImpG; K11896 type VI secretion system protein ImpG	NA	Unigene1672_All/2e-66/Type VI secretion system, TssF	NA
Unigene1761_All	1496	2.08	8.05	1.95240525486089	0.0313888622727273	*	0.00893134	AFQ64932.1/1.0e-255/Putative heat shock protein YegD [Klebsiella pneumoniae subsp. pneumoniae 1084]	CP022997.1/0.0/CP022997.1 Klebsiella pneumoniae strain 721005, complete genome	sp|P36928|YEGD_ECOLI/3.6e-217/Uncharacterized chaperone protein YegD OS=Escherichia coli (strain K12) GN=yegD PE=3 SV=2	kox:KOX_25255/1.8e-233/putative chaperone; K04046 hypothetical chaperone protein	YEL030w/2.3e-09/[O] KOG0102 Molecular chaperones mortalin/PBP74/GRP75, HSP70 superfamily	Unigene1761_All/5.7e-21/Hsp70 protein	NA
Unigene493_All	1127	2.14	8.28	1.95201997109818	0.0761024978647687	*	0.0251438	ETX31155.1/3.3e-89/hypothetical protein SPFCAV_04522 [Salmonella enterica subsp. enterica serovar Gallinarum/pullorum str. FCAV198]	CP022997.1/0.0/CP022997.1 Klebsiella pneumoniae strain 721005, complete genome	NA	kpg:KPNIH32_09130/3.7e-85/tail assembly protein; K06906 uncharacterized protein	NA	Unigene493_All/3.9e-45/Phage P2 GpU	NA
Unigene1722_All	1260	1.26	4.87	1.95049803858243	0.18342956398243	*	0.0736522	AGR58640.1/2.6e-183/Putative aldo/keto reductase [Salmonella bongori N268-08]	CP022997.1/0.0/CP022997.1 Klebsiella pneumoniae strain 721005, complete genome	sp|P76187|YDHF_ECOLI/1.4e-150/Oxidoreductase YdhF OS=Escherichia coli (strain K12) GN=ydhF PE=1 SV=2	seep:I137_05800/1.5e-180/oxidoreductase	SPCC965.06/4.9e-13/[C] KOG1575 Voltage-gated shaker-like K+ channel, subunit beta/KCNAB	Unigene1722_All/3.2e-56/Aldo/keto reductase family	molecular_function:GO:0016491//oxidoreductase activity;
Unigene1501_All	1163	2.07	7.99	1.94856473542865	0.0762381529411765	*	0.0251438	EKF79398.1/5.9e-134/Putative CTP synthase [Klebsiella pneumoniae subsp. pneumoniae KpQ3] >AHM80121.1 CTP synthase [Klebsiella pneumoniae 30684/NJST258_2] >AHM85755.1 CTP synthase [Klebsiella pneumoniae 30660/NJST258_1]	CP022997.1/0.0/CP022997.1 Klebsiella pneumoniae strain 721005, complete genome	sp|P76242|NIMT_ECOLI/1.2e-53/2-nitroimidazole transporter OS=Escherichia coli (strain K12) GN=nimT PE=1 SV=1	kpx:PMK1_03553/1.4e-127/pyrG_2; CTP synthase	At4g20320/7.4e-24/[F] KOG2387 CTP synthase (UTP-ammonia lyase)	Unigene1501_All/2.1e-17/Glutamine amidotransferase class-I	biological_process:GO:0006541//glutamine metabolic process;GO:0006221//pyrimidine nucleotide biosynthetic process;molecular_function:GO:0016740//transferase activity;GO:0003883//CTP synthase activity;
Unigene978_All	1156	1.39	5.36	1.94714811773427	0.183161392105263	*	0.0736522	WP_004200243.1/2.3e-138/ABC transporter substrate-binding protein [Klebsiella pneumoniae] >YP_005227410.1 ABC transporter substrate-binding protein [Klebsiella pneumoniae subsp. pneumoniae HS11286] >AEW61808.1 putative ABC transport system periplasmic binding component [Klebsiella pneumoniae subsp. pneumoniae HS11286] >EMR21839.1 molybdate ABC transporter periplasmic molybdate-binding protein [Kl…	CP022997.1/0.0/CP022997.1 Klebsiella pneumoniae strain 721005, complete genome	sp|P57911|Y1146_PASMU/6.0e-42/Uncharacterized protein PM1146 OS=Pasteurella multocida (strain Pm70) GN=PM1146 PE=4 SV=1	kpm:KPHS_31100/3.5e-139/ABC transporter substrate-binding protein; K02020 molybdate transport system substrate-binding protein	At5g19410/2.8e-07/[Q] KOG0061 Transporter, ABC superfamily (Breast cancer resistance protein)	Unigene978_All/2.2e-42/Bacterial extracellular solute-binding protein	NA
Unigene1351_All	1245	1.92	7.40	1.94641895979516	0.0759673246891652	*	0.0251438	WP_082225903.1/4.6e-225/aspartate/tyrosine/aromatic aminotransferase [Klebsiella pneumoniae] >SLO45354.1 Aspartate aminotransferase [Klebsiella pneumoniae]	CP022997.1/0.0/CP022997.1 Klebsiella pneumoniae strain 721005, complete genome	sp|P00509|AAT_ECOLI/2.2e-215/Aspartate aminotransferase OS=Escherichia coli (strain K12) GN=aspC PE=1 SV=1	eno:ECENHK_07730/3.8e-216/aromatic amino acid aminotransferase; K00813 aspartate aminotransferase [EC:2.6.1.1]	At5g11520/5.6e-94/[E] KOG1411 Aspartate aminotransferase/Glutamic oxaloacetic transaminase AAT1/GOT2	Unigene1351_All/1.8e-93/Aminotransferase class I and II	biological_process:GO:0009058//biosynthetic process;GO:0006520//cellular amino acid metabolic process;molecular_function:GO:0008483//transaminase activity;GO:0030170//pyridoxal phosphate binding;
Unigene422_All	1215	0.66	2.54	1.94429056741371	0.450865058823529	*	0.234312	WP_002917647.1/1.2e-108/MULTISPECIES: DNA-binding response regulator [Klebsiella] >YP_005228910.1 DNA-binding transcriptional activator EvgA [Klebsiella pneumoniae subsp. pneumoniae HS11286] >AEW63308.1 DNA-binding transcriptional activator EvgA [Klebsiella pneumoniae subsp. pneumoniae HS11286] >EJJ45494.1 DNA-binding transcriptional activator EvgA [Klebsiella pneumoniae subsp. pneumoniae KPNIH2]…	CP022997.1/0.0/CP022997.1 Klebsiella pneumoniae strain 721005, complete genome	sp|P0ACZ7|EVGA_SHIFL/1.4e-70/DNA-binding transcriptional activator EvgA OS=Shigella flexneri GN=evgA PE=1 SV=1	kpj:N559_0696/1.8e-109/DNA-binding transcriptional activator EvgA; K07690 two-component system, NarL family, response regulator EvgA	NA	Unigene422_All/1.3e-27/Response regulator receiver domain	biological_process:GO:0000160//phosphorelay signal transduction system;GO:0006355//regulation of transcription, DNA-templated;GO:0006351//transcription, DNA-templated;cellular_component:GO:0005622//intracellular;molecular_function:GO:0003677//DNA binding;
Unigene659_All	553	5.08	19.55	1.94426820542255	0.0763742925	*	0.0251438	EHM48932.1/4.4e-87/xanthine phosphoribosyltransferase [Yokenella regensburgei ATCC 43003]	CP022997.1/0.0/CP022997.1 Klebsiella pneumoniae strain 721005, complete genome	sp|B5Y1E0|XGPT_KLEP3/2.3e-84/Xanthine phosphoribosyltransferase OS=Klebsiella pneumoniae (strain 342) GN=gpt PE=3 SV=1	kpa:KPNJ1_04471/1.1e-82/Xanthine-guanine phosphoribosyltransferase; K00769 xanthine phosphoribosyltransferase [EC:2.4.2.22]	NA	Unigene659_All/6.1e-15/Phosphoribosyl transferase domain	biological_process:GO:0006166//purine ribonucleoside salvage;GO:0032265//XMP salvage;cellular_component:GO:0005886//plasma membrane;molecular_function:GO:0000287//magnesium ion binding;GO:0000310//xanthine phosphoribosyltransferase activity;GO:0046872//metal ion binding;GO:0016757//transferase activity, transferring glycosyl groups;
Unigene458_All	649	1.38	5.31	1.94404359402598	0.452914445454545	*	0.234312	AHM79838.1/7.0e-84/hypothetical protein KPNJ2_03058 [Klebsiella pneumoniae 30684/NJST258_2] >AHM85466.1 hypothetical protein KPNJ1_03060 [Klebsiella pneumoniae 30660/NJST258_1]	CP022997.1/0.0/CP022997.1 Klebsiella pneumoniae strain 721005, complete genome	sp|P45265|LRP_HAEIN/1.3e-17/Leucine-responsive regulatory protein OS=Haemophilus influenzae (strain ATCC 51907 / DSM 11121 / KW20 / Rd) GN=lrp PE=3 SV=1	kpv:KPNIH29_11595/1.5e-83/AsnC family transcriptional regulator	NA	Unigene458_All/5e-17/Lrp/AsnC ligand binding domain	biological_process:GO:0006351//transcription, DNA-templated;cellular_component:GO:0005622//intracellular;molecular_function:GO:0043565//sequence-specific DNA binding;GO:0003700//DNA binding transcription factor activity;
Unigene674_All	537	1.76	6.77	1.9435804049377	0.449847304740406	*	0.234312	WP_023328083.1/1.6e-89/hypothetical protein [Klebsiella pneumoniae] >ESM97335.1 hypothetical protein L378_03133 [Klebsiella pneumoniae MGH 32] >OHY26433.1 phage tail protein [Klebsiella pneumoniae] >OIK30731.1 phage tail protein [Klebsiella pneumoniae] >OXM89438.1 phage tail protein [Klebsiella pneumoniae] >OXM91243.1 phage tail protein [Klebsiella pneumoniae] >OZJ08023.1 phage tail protein [Kleb…	CP022997.1/0.0/CP022997.1 Klebsiella pneumoniae strain 721005, complete genome	NA	kqv:B8P98_16655/4.9e-88/phage tail protein	NA	Unigene674_All/6.5e-09/Chaperone of endosialidase	NA
Unigene280_All	1071	0.76	2.92	1.94189704543643	0.451375664779162	*	0.234312	WP_004184075.1/5.0e-188/type I glyceraldehyde-3-phosphate dehydrogenase [Klebsiella pneumoniae] >EKB85350.1 glyceraldehyde-3-phosphate dehydrogenase, type I [Klebsiella pneumoniae subsp. pneumoniae WGLW5] >ESN59313.1 glyceraldehyde-3-phosphate dehydrogenase, type I [Klebsiella pneumoniae MGH 17] >SBH64971.1 NAD-dependent glyceraldehyde-3-phosphate dehydrogenase [Klebsiella pneumoniae] >SBJ35075.1…	CP022997.1/0.0/CP022997.1 Klebsiella pneumoniae strain 721005, complete genome	sp|P00362|G3P_GEOSE/3.2e-114/Glyceraldehyde-3-phosphate dehydrogenase OS=Geobacillus stearothermophilus GN=gap PE=1 SV=5	kpg:KPNIH32_13515/1.7e-188/glyceraldehyde-3-phosphate dehydrogenase; K00134 glyceraldehyde 3-phosphate dehydrogenase [EC:1.2.1.12]	At3g26650/3.8e-91/[G] KOG0657 Glyceraldehyde 3-phosphate dehydrogenase	Unigene280_All/4.4e-62/Glyceraldehyde 3-phosphate dehydrogenase, C-terminal domain	biological_process:GO:0006006//glucose metabolic process;molecular_function:GO:0016620//oxidoreductase activity, acting on the aldehyde or oxo group of donors, NAD or NADP as acceptor;GO:0050661//NADP binding;GO:0051287//NAD binding;GO:0004365//glyceraldehyde-3-phosphate dehydrogenase (NAD+) (phosphorylating) activity;
Unigene1766_All	420	2.48	9.50	1.93758739283144	0.452400354143019	*	0.234312	WP_073900417.1/7.9e-73/AcrB/AcrD/AcrF family protein [Klebsiella pneumoniae] >OKO64671.1 MFS transporter [Klebsiella pneumoniae] >ONG07518.1 MFS transporter [Klebsiella pneumoniae] >OUM14459.1 AcrB/AcrD/AcrF family protein [Klebsiella pneumoniae] >OXV19444.1 AcrB/AcrD/AcrF family protein [Klebsiella pneumoniae]	CP022997.1/0.0/CP022997.1 Klebsiella pneumoniae strain 721005, complete genome	NA	kvq:SP68_04350/1.2e-73/multidrug transporter	NA	Unigene1766_All/1.6e-10/AcrB/AcrD/AcrF family	cellular_component:GO:0016021//integral component of membrane;molecular_function:GO:0005215//transporter activity;
Unigene73_All	4229	0.69	2.51	1.8630190971726	0.0487292625	*	0.0144383	WP_084441542.1/9.9e-256/acetyl-CoA carboxylase biotin carboxylase subunit [Klebsiella pneumoniae] >SMB49550.1 biotin carboxylase [Klebsiella pneumoniae]	CP022997.1/0.0/CP022997.1 Klebsiella pneumoniae strain 721005, complete genome	sp|P24182|ACCC_ECOLI/7.5e-252/Biotin carboxylase OS=Escherichia coli (strain K12) GN=accC PE=1 SV=2	eec:EcWSU1_04064/1.9e-259/accC; Biotin carboxylase; K01961 acetyl-CoA carboxylase, biotin carboxylase subunit [EC:6.4.1.2 6.3.4.14]	At5g35360/2.4e-136/[IE] KOG0238 3-Methylcrotonyl-CoA carboxylase, biotin-containing subunit/Propionyl-CoA carboxylase, alpha chain/Acetyl-CoA carboxylase, biotin carboxylase subunit	Unigene73_All/1.4e-85/Carbamoyl-phosphate synthase L chain, ATP binding domain	NA
Unigene660_All	1516	2.05	7.44	1.85967871160259	0.0486327689108911	*	0.0144383	AHM77791.1/9.9e-190/Sucrose operon repressor [Klebsiella pneumoniae 30684/NJST258_2] >AHM83386.1 Sucrose operon repressor [Klebsiella pneumoniae 30660/NJST258_1]	CP022997.1/0.0/CP022997.1 Klebsiella pneumoniae strain 721005, complete genome	sp|P62572|CSCR_SHIFL/1.0e-97/Sucrose operon repressor OS=Shigella flexneri GN=cscR PE=3 SV=1	kqv:B8P98_04715/8.8e-183/transcriptional regulator	7294533/2.1e-18/[R] KOG0254 Predicted transporter (major facilitator superfamily)	Unigene660_All/8.2e-47/Periplasmic binding proteins and sugar binding domain of LacI family	NA
Unigene1728_All	479	8.23	29.62	1.84760730486722	0.0488261397614314	*	0.0144383	AHM78067.1/2.7e-85/Outer membrane usher protein fimD [Klebsiella pneumoniae 30684/NJST258_2] >AHM83667.1 Outer membrane usher protein fimD [Klebsiella pneumoniae 30660/NJST258_1]	CP022997.1/0.0/CP022997.1 Klebsiella pneumoniae strain 721005, complete genome	sp|P30130|FIMD_ECOLI/3.2e-42/Outer membrane usher protein FimD OS=Escherichia coli (strain K12) GN=fimD PE=1 SV=2	kpnu:LI86_06200/4.1e-86/membrane protein; K07347 outer membrane usher protein	NA	Unigene1728_All/9.8e-63/Outer membrane usher protein	cellular_component:GO:0009279//cell outer membrane;GO:0016021//integral component of membrane;molecular_function:GO:0005215//transporter activity;
Unigene1723_All	2328	0.97	3.44	1.82635191251497	0.112806901458671	*	0.0409182	KUF67036.1/0.0e+00/Fe(3+) dicitrate transport protein FecA precursor [Klebsiella pneumoniae]	CP022997.1/0.0/CP022997.1 Klebsiella pneumoniae strain 721005, complete genome	sp|P76115|YNCD_ECOLI/0.0e+00/Probable TonB-dependent receptor YncD OS=Escherichia coli (strain K12) GN=yncD PE=3 SV=1	kpb:FH42_05620/0.0e+00/TonB-dependent receptor; K02014 iron complex outermembrane recepter protein	Hs4505285/3.9e-08/[WV] KOG1216 von Willebrand factor and related coagulation proteins	Unigene1723_All/2.4e-55/TonB dependent receptor	biological_process:GO:0006810//transport;cellular_component:GO:0009279//cell outer membrane;molecular_function:GO:0004872//receptor activity;
Unigene232_All	3572	1.65	5.59	1.76038225859737	0.00434090305035971	*	0.001064172	WP_004200021.1/0.0e+00/MULTISPECIES: oxidoreductase alpha [Klebsiella] >YP_005227089.1 oxidoreductase alpha [Klebsiella pneumoniae subsp. pneumoniae HS11286] >AEW61487.1 oxidoreductase alpha [Klebsiella pneumoniae subsp. pneumoniae HS11286] >EMR21532.1 oxidoreductase alpha [Klebsiella pneumoniae ATCC BAA-2146] >ESL50876.1 oxidoreductase alpha (molybdopterin) subunit [Klebsiella pneumoniae BIDMC 2…	CP022997.1/0.0/CP022997.1 Klebsiella pneumoniae strain 721005, complete genome	sp|Q8FHF8|YDEP_ECOL6/3.0e-241/Protein YdeP OS=Escherichia coli O6:H1 (strain CFT073 / ATCC 700928 / UPEC) GN=ydeP PE=3 SV=1	kpt:VK055_0658/0.0e+00/acid resistance protein	At1g16610/5.5e-09/[R] KOG0118 FOG: RRM domain	Unigene232_All/5.4e-22/Molybdopterin oxidoreductase	molecular_function:GO:0030151//molybdenum ion binding;GO:0051539//4 iron, 4 sulfur cluster binding;GO:0008863//formate dehydrogenase (NAD+) activity;
Unigene440_All	1327	2.38	8.04	1.75623392787099	0.0716000163934426	*	0.023109	WP_002882862.1/1.3e-108/MULTISPECIES: ATPase AAA [Enterobacterales] >YP_005224350.1 putative serine protease [Klebsiella pneumoniae subsp. pneumoniae HS11286] >ABR79577.1 putative serine protease [Klebsiella pneumoniae subsp. pneumoniae MGH 78578] >BAH60973.1 putative serine protease [Klebsiella pneumoniae subsp. pneumoniae NTUH-K2044] >AEK00679.1 putative serine protease [Klebsiella pneumoniae K…	CP022997.1/0.0/CP022997.1 Klebsiella pneumoniae strain 721005, complete genome	sp|Q31TC6|ULAC_SHIBS/2.3e-21/Ascorbate-specific PTS system EIIA component OS=Shigella boydii serotype 4 (strain Sb227) GN=ulaC PE=3 SV=1	kpg:KPNIH32_00270/1.9e-109/ATPase AAA	NA	Unigene440_All/0.00023/AAA domain	molecular_function:GO:0008233//peptidase activity;GO:0004340//glucokinase activity;GO:0016301//kinase activity;
Unigene982_All	807	2.11	7.12	1.75463424225921	0.276812748724832	*	0.1212378	AHE44662.1/7.8e-93/Putative GNAT family acetyltransferase [Klebsiella pneumoniae subsp. pneumoniae Kp13] >AHM79606.1 hypothetical protein KPNJ2_02826 [Klebsiella pneumoniae 30684/NJST258_2] >AHM85259.1 hypothetical protein KPNJ1_02853 [Klebsiella pneumoniae 30660/NJST258_1]	CP022997.1/0.0/CP022997.1 Klebsiella pneumoniae strain 721005, complete genome	NA	kpm:KPHS_25710/1.1e-83/GNAT family acetyltransferase	NA	Unigene982_All/1.7e-12/Acetyltransferase (GNAT) family	NA
Unigene403_All	1600	0.97	3.27	1.75323398331095	0.277184808870968	*	0.1212378	AHM76981.1/2.3e-282/ABC transporter ATP-binding protein [Klebsiella pneumoniae 30684/NJST258_2] >AHM82608.1 ABC transporter ATP-binding protein [Klebsiella pneumoniae 30660/NJST258_1]	CP022997.1/0.0/CP022997.1 Klebsiella pneumoniae strain 721005, complete genome	sp|P43672|UUP_ECOLI/5.0e-39/ABC transporter ATP-binding protein uup OS=Escherichia coli (strain K12) GN=uup PE=1 SV=2	kqu:AVR78_03500/4.3e-273/ABC transporter ATP-binding protein	At1g64550/8.7e-31/[EJ] KOG0062 ATPase component of ABC transporters with duplicated ATPase domains/Translation elongation factor EF-3b	Unigene403_All/1.5e-35/ABC transporter	molecular_function:GO:0005524//ATP binding;GO:0016887//ATPase activity;
Unigene281_All	801	2.13	7.18	1.75313041359721	0.276441686058981	*	0.1212378	WP_064152245.1/6.5e-132/hypothetical protein [Klebsiella pneumoniae] >SAW96950.1 Bacterial Ig-like domain (group 2) [Klebsiella pneumoniae] >SAU25707.1 Bacterial Ig-like domain (group 2) [Klebsiella pneumoniae] >SAX71227.1 Bacterial Ig-like domain (group 2) [Klebsiella pneumoniae] >AOT68024.1 hypothetical protein BH709_28015 (plasmid) [Klebsiella pneumoniae] >SAS75205.1 Bacterial Ig-like domain (…	CP017387.1/0.0/CP017387.1 Klebsiella pneumoniae strain KP36 plasmid 2, complete sequence	sp|P33747|Y4160_CLOAB/2.5e-07/Uncharacterized protein CA_P0160 OS=Clostridium acetobutylicum (strain ATCC 824 / DSM 792 / JCM 1419 / LMG 5710 / VKM B-1787) GN=CA_P0160 PE=3 SV=2	kpx:PMK1_b00035/6.3e-132/Bacterial Ig-like domain (group 2)	NA	Unigene281_All/2.8e-23/Bacterial Ig-like domain (group 2)	NA
CL4.Contig2_All	4422	3.99	13.44	1.75207248655641	8.70866319434629e-08	Up	1.448884e-08	OSL84467.1/2.0e-190/transposase, family [Escherichia coli T426]	CP022997.1/0.0/CP022997.1 Klebsiella pneumoniae strain 721005, complete genome	sp|P18318|UREF_KLEAE/9.3e-128/Urease accessory protein UreF OS=Klebsiella aerogenes GN=ureF PE=1 SV=1	vcq:EN18_05805/1.7e-186/transposase	NA	CL4.Contig2_All/2.8e-20/Transposase IS116/IS110/IS902 family	biological_process:GO:0006313//transposition, DNA-mediated;molecular_function:GO:0003677//DNA binding;GO:0004803//transposase activity;
Unigene766_All	2467	233.30	778.53	1.73856632609565	2.50321161176471e-225	Up	5.00348e-227	CSN14462.1/1.6e-213/catecholate siderophore receptor Fiu [Shigella sonnei]	CP022997.1/0.0/CP022997.1 Klebsiella pneumoniae strain 721005, complete genome	sp|A6T7W1|Y1221_KLEP7/5.8e-127/PKHD-type hydroxylase KPN78578_12210 OS=Klebsiella pneumoniae subsp. pneumoniae (strain ATCC 700721 / MGH 78578) GN=KPN78578_12210 PE=3 SV=1	kpj:N559_3030/6.3e-146/catecholate siderophore receptor fiu; K16090 catecholate siderophore receptor	NA	Unigene766_All/2.7e-43/TonB dependent receptor	NA
Unigene1285_All	3168	0.70	2.26	1.69089594547022	0.169467537272727	*	0.0657546	OVX99401.1/2.1e-226/class II histone deacetylase [Klebsiella pneumoniae]	CP022997.1/0.0/CP022997.1 Klebsiella pneumoniae strain 721005, complete genome	sp|Q9HXM1|HDAH_PSEAE/9.9e-156/Histone deacetylase-like amidohydrolase OS=Pseudomonas aeruginosa (strain ATCC 15692 / DSM 22644 / CIP 104116 / JCM 14847 / LMG 12228 / 1C / PRS 101 / PAO1) GN=PA3774 PE=1 SV=1	kps:KPNJ2_04092/5.8e-229/Transporter, MFS superfamily protein	At1g08460/1.4e-48/[B] KOG1343 Histone deacetylase complex, catalytic component HDA1	Unigene1285_All/8.7e-14/Major Facilitator Superfamily	NA
Unigene196_All	905	1.42	4.50	1.66403407171235	0.290952305660377	*	0.135983	BAH63461.1/1.4e-90/putative cell envelope integrity inner membrane protein TolA [Klebsiella pneumoniae subsp. pneumoniae NTUH-K2044] >EEW39422.1 hypothetical protein HMPREF0484_4512 [Klebsiella pneumoniae subsp. rhinoscleromatis ATCC 13884] >ESB02212.1 hypothetical protein HMPREF1619_01594 [Klebsiella pneumoniae 909957] >AHM79469.1 hypothetical protein KPNJ2_02689 [Klebsiella pneumoniae 30684/NJS…	CP022997.1/0.0/CP022997.1 Klebsiella pneumoniae strain 721005, complete genome	sp|Q9RV58|UB72_DEIRA/1.3e-07/Protein DR_1172 OS=Deinococcus radiodurans (strain ATCC 13939 / DSM 20539 / JCM 16871 / LMG 4051 / NBRC 15346 / NCIMB 9279 / R1 / VKM B-1422) GN=DR_1172 PE=1 SV=1	kpb:FH42_04825/6.1e-91/E3 ubiquitin--protein ligase	Hs21040326/3.2e-06/[K] LSE0096 H SON DNA-binding protein/negative regulatory element-binding protein	Unigene196_All/0.0016/Apolipoprotein A1/A4/E domain	molecular_function:GO:0016874//ligase activity;
Unigene448_All	1246	3.19	9.86	1.62803122261304	0.0650322798521257	*	0.0206834	WP_002923147.1/3.4e-228/MULTISPECIES: LysR family transcriptional regulator [Enterobacterales] >YP_005229520.1 putative LysR-family transcriptional regulator [Klebsiella pneumoniae subsp. pneumoniae HS11286] >BAH65836.1 putative LysR-family transcriptional regulator [Klebsiella pneumoniae subsp. pneumoniae NTUH-K2044] >EGF62464.1 LysR substrate binding domain protein [Klebsiella sp. MS 92-3] >EHL…	CP022997.1/0.0/CP022997.1 Klebsiella pneumoniae strain 721005, complete genome	sp|Q88JX7|GALR_PSEPK/1.0e-100/HTH-type transcriptional regulator GalR OS=Pseudomonas putida (strain ATCC 47054 / DSM 6125 / NCIMB 11950 / KT2440) GN=galR PE=4 SV=1	kpw:KPNIH30_26310/5.1e-229/LysR family transcriptional regulator; K16516 LysR family transcriptional regulator, regulator for genes of the gallate degradation pathway	NA	Unigene448_All/2.1e-35/LysR substrate binding domain	biological_process:GO:0006351//transcription, DNA-templated;molecular_function:GO:0003677//DNA binding;GO:0003700//DNA binding transcription factor activity;
Unigene11_All	6721	844.89	2610.74	1.6276233609656	0	Up	0	WP_094644903.1/8.4e-265/D-serine/D-alanine/glycine transporter [Klebsiella pneumoniae]	CP022997.1/0.0/CP022997.1 Klebsiella pneumoniae strain 721005, complete genome	sp|A0A0H2VDI7|CYCA_ECOL6/1.7e-250/D-serine/D-alanine/glycine transporter OS=Escherichia coli O6:H1 (strain CFT073 / ATCC 700928 / UPEC) GN=cycA PE=1 SV=1	sens:Q786_21665/1.5e-250/alanine glycine permease; K11737 D-serine/D-alanine/glycine transporter	YNL268w/3.2e-58/[E] KOG1286 Amino acid transporters	Unigene11_All/2.4e-120/Amino acid permease	cellular_component:GO:0016021//integral component of membrane;molecular_function:GO:0015171//amino acid transmembrane transporter activity;
CL7.Contig1_All	859	4.89	15.11	1.6275972902126	0.06515271	*	0.0206834	CBY98997.1/7.3e-65/hypothetical protein SENTW_5564 (plasmid) [Salmonella enterica subsp. enterica serovar Weltevreden str. 2007-60-3289-1]	MF437312.1/0.0/MF437312.1 Klebsiella pneumoniae strain CR-HvKP4 plasmid pKPC-CR-HvKP4, complete sequence	sp|P0ABT0|HOLE_ECO57/2.1e-12/DNA polymerase III subunit theta OS=Escherichia coli O157:H7 GN=holE PE=3 SV=1	kpk:A593_26505/1.1e-44/membrane protein	NA	NA	cellular_component:GO:0016021//integral component of membrane;
Unigene118_All	2117	9.30	28.71	1.62625070921179	3.81683851006711e-07	Up	6.68676e-08	WP_002913807.1/1.1e-274/MULTISPECIES: beta-barrel assembly-enhancing protease [Enterobacterales] >YP_005228189.1 hypothetical protein KPHS_38890 [Klebsiella pneumoniae subsp. pneumoniae HS11286] >ABR78226.1 hypothetical protein KPN_02816 [Klebsiella pneumoniae subsp. pneumoniae MGH 78578] >BAH64612.1 hypothetical protein KP1_4068 [Klebsiella pneumoniae subsp. pneumoniae NTUH-K2044] >EEW41678.1 te…	CP022997.1/0.0/CP022997.1 Klebsiella pneumoniae strain 721005, complete genome	sp|Q8XAD2|BEPA_ECO57/9.6e-240/Beta-barrel assembly-enhancing protease OS=Escherichia coli O157:H7 GN=bepA PE=3 SV=1	lef:LJPFL01_3030/1.3e-240/Exported zinc metalloprotease YfgC precursor	At5g51740/3.2e-09/[O] KOG2661 Peptidase family M48	Unigene118_All/6.9e-27/Peptidase family M48	biological_process:GO:0061077//chaperone-mediated protein folding;cellular_component:GO:0016020//membrane;GO:0042597//periplasmic space;molecular_function:GO:0004553//hydrolase activity, hydrolyzing O-glycosyl compounds;GO:0004222//metalloendopeptidase activity;GO:0008270//zinc ion binding;
Unigene1585_All	1083	5.23	15.88	1.60232806089602	0.0245798103813559	*	0.0068205	OIR39526.1/1.1e-203/nickel ABC transporter, nickel/metallophore periplasmic binding protein [Klebsiella pneumoniae]	CP022997.1/0.0/CP022997.1 Klebsiella pneumoniae strain 721005, complete genome	sp|P33590|NIKA_ECOLI/4.4e-148/Nickel-binding periplasmic protein OS=Escherichia coli (strain K12) GN=nikA PE=1 SV=1	kqu:AVR78_03090/1.9e-195/nickel ABC transporter, nickel/metallophore periplasmic binding protein; K15584 nickel transport system substrate-binding protein	NA	Unigene1585_All/5.4e-61/Bacterial extracellular solute-binding proteins, family 5 Middle	biological_process:GO:0055085//transmembrane transport;GO:0015675//nickel cation transport;cellular_component:GO:0043190//ATP-binding cassette (ABC) transporter complex;molecular_function:GO:0020037//heme binding;GO:0016151//nickel cation binding;
Unigene601_All	4525	2.75	8.29	1.59194048308373	0.000111041861538462	Up	2.29134e-05	WP_048671813.1/0.0e+00/carbamoyl-phosphate synthase large subunit [Klebsiella pneumoniae]	CP022997.1/0.0/CP022997.1 Klebsiella pneumoniae strain 721005, complete genome	sp|P14846|CARB_SALTY/0.0e+00/Carbamoyl-phosphate synthase large chain OS=Salmonella typhimurium (strain LT2 / SGSC1412 / ATCC 700720) GN=carB PE=3 SV=4	ear:CCG31790/0.0e+00/Carbamoyl-phosphate synthase large chain (EC 6.3.5.5); K01955 carbamoyl-phosphate synthase large subunit [EC:6.3.5.5]	YJL130c/9.1e-227/[R] KOG0370 Multifunctional pyrimidine synthesis protein CAD (includes carbamoyl-phophate synthetase, aspartate transcarbamylase, and glutamine amidotransferase)	Unigene601_All/1.7e-118/Carbamoyl-phosphate synthase L chain, ATP binding domain	NA
Unigene1699_All	3647	545.18	1595.62	1.54931256907258	0	Up	0	WP_013213986.1/5.1e-184/MULTISPECIES: IS1182 family transposase [Gammaproteobacteria] >YP_003754011.1 putative ISKpn6-like transposase (plasmid) [Klebsiella pneumoniae] >YP_005229653.1 putative transposase (plasmid) [Klebsiella pneumoniae subsp. pneumoniae HS11286] >YP_007688775.1 putative transposase (plasmid) [Klebsiella pneumoniae] >YP_008532706.1 TnpA (plasmid) [Pseudomonas aeruginosa] >YP_00…	CP017086.1/0.0/CP017086.1 Proteus mirabilis strain T18 plasmid pT18, complete sequence	sp|Q9F663|BLKPC_KLEPN/1.0e-164/Carbapenem-hydrolyzing beta-lactamase KPC OS=Klebsiella pneumoniae GN=bla PE=1 SV=2	panp:PSNIH2_19905/4.9e-163/beta-lactamase; K18768 beta-lactamase class A KPC [EC:3.5.2.6]	NA	Unigene1699_All/1.4e-16/Transposase DDE domain	biological_process:GO:0046677//response to antibiotic;GO:0030655//beta-lactam antibiotic catabolic process;molecular_function:GO:0008800//beta-lactamase activity;
CL73.Contig2_All	1105	0.73	2.12	1.53809589568318	0.616759836846929	*	0.395582	NA	CP018454.1/0.0/CP018454.1 Klebsiella pneumoniae strain SWU01, complete genome	sp|Q9CMD0|Y901_PASMU/1.8e-16/Uncharacterized protein PM0901 OS=Pasteurella multocida (strain Pm70) GN=PM0901 PE=4 SV=1	bpt:Bpet1545/1.9e-73/intB13; phage-related integrase	NA	CL73.Contig2_All/8.2e-18/Domain of unknown function (DUF4102)	NA
Unigene679_All	1116	0.72	2.09	1.53743413063857	0.61171362	*	0.395582	WP_072242329.1/1.7e-210/ABC transporter substrate-binding protein [Klebsiella pneumoniae]	CP022997.1/0.0/CP022997.1 Klebsiella pneumoniae strain 721005, complete genome	sp|Q66FU7|UGPB_YERPS/1.4e-32/sn-glycerol-3-phosphate-binding periplasmic protein UgpB OS=Yersinia pseudotuberculosis serotype I (strain IP32953) GN=ugpB PE=3 SV=1	kpnu:LI86_23700/2.5e-211/ABC transporter substrate-binding protein; K05813 sn-glycerol 3-phosphate transport system substrate-binding protein	NA	Unigene679_All/5e-42/Bacterial extracellular solute-binding protein	NA
Unigene284_All	1298	0.61	1.77	1.53686821252011	0.611158021798365	*	0.395582	AGT22064.1/1.1e-237/biotin sulfoxide reductase [Klebsiella pneumoniae JM45] >AHM76995.1 Biotin sulfoxide reductase [Klebsiella pneumoniae 30684/NJST258_2] >AHM82621.1 Biotin sulfoxide reductase [Klebsiella pneumoniae 30660/NJST258_1]	CP022997.1/0.0/CP022997.1 Klebsiella pneumoniae strain 721005, complete genome	sp|P20099|BISC_ECOLI/2.7e-200/Biotin sulfoxide reductase OS=Escherichia coli (strain K12) GN=bisC PE=1 SV=3	ror:RORB6_19785/6.3e-214/bisC; biotin sulfoxide reductase; K08351 biotin/methionine sulfoxide reductase [EC:1.-.-.-]	NA	Unigene284_All/8.1e-72/Molybdopterin oxidoreductase	NA
Unigene573_All	2502	0.60	1.74	1.53605290024021	0.391630094366197	*	0.1961604	NA	CP022997.1/0.0/CP022997.1 Klebsiella pneumoniae strain 721005, complete genome	sp|P08310|CATB_PSEPU/8.5e-110/Muconate cycloisomerase 1 OS=Pseudomonas putida GN=catB PE=1 SV=4	kps:KPNJ2_02557/1.5e-216/Muconate cycloisomerase; K01856 muconate cycloisomerase [EC:5.5.1.1]	NA	Unigene573_All/4.8e-45/Enolase C-terminal domain-like	NA
Unigene476_All	1098	1.47	4.26	1.53503727538947	0.391170973505276	*	0.1961604	WP_074075451.1/3.5e-120/sugar ABC transporter ATP-binding protein [Klebsiella pneumoniae] >APP22695.1 sugar ABC transporter ATP-binding protein [Klebsiella pneumoniae]	CP022997.1/0.0/CP022997.1 Klebsiella pneumoniae strain 721005, complete genome	sp|Q1C0D5|XYLG_YERPA/6.7e-51/Xylose import ATP-binding protein XylG OS=Yersinia pestis bv. Antiqua (strain Antiqua) GN=xylG PE=3 SV=1	kpq:KPR0928_07040/5.3e-121/sugar ABC transporter ATP-binding protein; K17204 erythritol transport system ATP-binding protein	CE09356/4.9e-17/[IR] KOG0059 Lipid exporter ABCA1 and related proteins, ABC superfamily	Unigene476_All/1.6e-21/ABC transporter	NA
Unigene480_All	1959	0.39	1.13	1.53477674355294	0.617325671559633	*	0.395582	CDQ54946.1/1.0e-263/pmbA [Klebsiella pneumoniae]	CP022882.1/0.0/CP022882.1 Klebsiella pneumoniae strain 911021, complete genome	sp|P0AFK1|PMBA_ECO57/1.4e-240/Metalloprotease PmbA OS=Escherichia coli O157:H7 GN=pmbA PE=3 SV=1	eec:EcWSU1_00438/8.5e-247/pmbA; PmbA; K03592 PmbA protein	NA	Unigene480_All/2.6e-55/Putative modulator of DNA gyrase	NA
Unigene1349_All	1000	1.64	4.75	1.53423169860023	0.392090294242068	*	0.1961604	WP_004176115.1/4.1e-152/MULTISPECIES: MurR/RpiR family transcriptional regulator [Enterobacteriaceae] >YP_005227016.1 putative sugar isomerase [Klebsiella pneumoniae subsp. pneumoniae HS11286] >ABR77198.1 putative sugar isomerase [Klebsiella pneumoniae subsp. pneumoniae MGH 78578] >EGF61077.1 transcriptional regulator, RpiR family [Klebsiella sp. MS 92-3] >AEJ98243.1 putative sugar isomerase [Kle…	CP022997.1/0.0/CP022997.1 Klebsiella pneumoniae strain 721005, complete genome	sp|P46117|YARA_PROST/4.0e-10/Uncharacterized HTH-type transcriptional regulator in aarA 3'region OS=Providencia stuartii PE=4 SV=1	kqu:AVR78_17780/6.2e-153/MurR/RpiR family transcriptional regulator	NA	Unigene1349_All/3e-14/Helix-turn-helix domain, rpiR family	biological_process:GO:1901135//carbohydrate derivative metabolic process;GO:0006351//transcription, DNA-templated;molecular_function:GO:0003677//DNA binding;GO:0097367//carbohydrate derivative binding;GO:0016853//isomerase activity;GO:0003700//DNA binding transcription factor activity;
Unigene1012_All	992	2.48	7.18	1.53364372343618	0.247455588268156	*	0.1041612	CZQ45126.1/5.0e-57/conserved hypothetical protein, partial [Klebsiella pneumoniae]	CP022997.1/0.0/CP022997.1 Klebsiella pneumoniae strain 721005, complete genome	sp|P24218|INTD_ECOLI/1.6e-06/Prophage integrase IntD OS=Escherichia coli (strain K12) GN=intD PE=3 SV=1	kph:KPNIH24_22300/8.3e-49/hypothetical protein	NA	NA	NA
Unigene1037_All	667	1.33	3.85	1.53343220008107	0.613386492251595	*	0.395582	WP_063925883.1/7.6e-118/hypothetical protein [Enterobacter cloacae] >SAC80944.1 nuclease [Enterobacter cloacae]	MF437312.1/0.0/MF437312.1 Klebsiella pneumoniae strain CR-HvKP4 plasmid pKPC-CR-HvKP4, complete sequence	sp|Q9S4W2|YUBM_ECOLI/2.0e-50/Uncharacterized protein YubM OS=Escherichia coli (strain K12) GN=yubM PE=3 SV=1	ypa:YPA_MT0090/2.4e-116/DNA-binding protein; K03497 chromosome partitioning protein, ParB family	NA	Unigene1037_All/0.0023/ParB-like nuclease domain	molecular_function:GO:0003677//DNA binding;
Unigene499_All	633	1.42	4.11	1.533247464177	0.614506832876712	*	0.395582	WP_075324403.1/2.1e-117/histidine kinase [Klebsiella pneumoniae] >OLL65613.1 histidine kinase [Klebsiella pneumoniae]	CP022882.1/0.0/CP022882.1 Klebsiella pneumoniae strain 911021, complete genome	sp|P58402|EVGS_ECO57/7.7e-44/Sensor protein EvgS OS=Escherichia coli O157:H7 GN=evgS PE=3 SV=1	kps:KPNJ2_00723/3.1e-118/Sensor protein evgS; K07679 two-component system, NarL family, sensor histidine kinase EvgS [EC:2.7.13.3]	NA	Unigene499_All/1.5e-12/Bacterial extracellular solute-binding proteins, family 3	NA
Unigene691_All	711	1.23	3.56	1.53321892562716	0.612270229299363	*	0.395582	NA	NA	NA	NA	NA	NA	NA
Unigene1353_All	2025	1.88	5.44	1.5328739895727	0.0921200685810811	*	0.0320606	WP_002901787.1/0.0e+00/MULTISPECIES: exoribonuclease 2 [Enterobacterales] >YP_005226491.1 exoribonuclease II [Klebsiella pneumoniae subsp. pneumoniae HS11286] >A6T7Z4.1 RecName: Full=Exoribonuclease 2; AltName: Full=Exoribonuclease II; Short=RNase II; Short=Ribonuclease II >ABR76715.1 exoribonuclease II [Klebsiella pneumoniae subsp. pneumoniae MGH 78578] >BAH63011.1 exoribonuclease II [Klebsiella…	CP022997.1/0.0/CP022997.1 Klebsiella pneumoniae strain 721005, complete genome	sp|A7MMD8|RNB_CROS8/0.0e+00/Exoribonuclease 2 OS=Cronobacter sakazakii (strain ATCC BAA-894) GN=rnb PE=3 SV=1	eclg:EC036_24180/0.0e+00/exoribonuclease II; K01147 exoribonuclease II [EC:3.1.13.1]	7301148/1.4e-22/[J] KOG2102 Exosomal 3'-5' exoribonuclease complex, subunit Rrp44/Dis3	Unigene1353_All/2.9e-84/RNB domain	biological_process:GO:0006401//RNA catabolic process;GO:0006402//mRNA catabolic process;cellular_component:GO:0005737//cytoplasm;molecular_function:GO:0003723//RNA binding;GO:0008859//exoribonuclease II activity;
CL50.Contig2_All	1403	1.12	3.24	1.53249508082702	0.389345204667445	*	0.1961604	WP_002898935.1/1.1e-166/MULTISPECIES: LysR family transcriptional regulator [Klebsiella] >YP_005226231.1 LysR family transcriptional regulator [Klebsiella pneumoniae subsp. pneumoniae HS11286] >AEW60629.1 transcriptional regulator, LysR family [Klebsiella pneumoniae subsp. pneumoniae HS11286] >EJJ38693.1 LysR family transcriptional regulator [Klebsiella pneumoniae subsp. pneumoniae KPNIH4] >EJJ44…	CP022882.1/0.0/CP022882.1 Klebsiella pneumoniae strain 911021, complete genome	sp|P30864|YAFC_ECOLI/1.5e-34/Uncharacterized HTH-type transcriptional regulator YafC OS=Escherichia coli (strain K12) GN=yafC PE=4 SV=1	ear:CCG30685/2.4e-158/Transcriptional regulator, LysR family	NA	CL50.Contig2_All/4.4e-41/LysR substrate binding domain	biological_process:GO:0006351//transcription, DNA-templated;molecular_function:GO:0003677//DNA binding;GO:0003700//DNA binding transcription factor activity;
Unigene1075_All	2426	0.93	2.69	1.53230355144859	0.248148741176471	*	0.1041612	BAH64348.1/0.0e+00/putataive amidohydrolase [Klebsiella pneumoniae subsp. pneumoniae NTUH-K2044]	CP022997.1/0.0/CP022997.1 Klebsiella pneumoniae strain 721005, complete genome	sp|A6TBK1|ADEC_KLEP7/0.0e+00/Adenine deaminase OS=Klebsiella pneumoniae subsp. pneumoniae (strain ATCC 700721 / MGH 78578) GN=ade PE=3 SV=1	kpu:KP1_3777/0.0e+00/ade; putataive amidohydrolase; K01486 adenine deaminase [EC:3.5.4.2]	NA	Unigene1075_All/7.8e-43/Adenine deaminase C-terminal domain	NA
Unigene76_All	923	0.90	2.60	1.53051471669878	0.615068539305302	*	0.395582	WP_048289076.1/3.5e-174/membrane protein [Klebsiella pneumoniae] >KMD09332.1 hypothetical protein SL69_01926 [Klebsiella pneumoniae] >SAU30955.1 CFA/I fimbrial subunit C usher protein [Klebsiella pneumoniae] >SBK29235.1 CFA/I fimbrial subunit C usher protein [Klebsiella pneumoniae]	CP022997.1/0.0/CP022997.1 Klebsiella pneumoniae strain 721005, complete genome	sp|P77802|ECPC_ECOLI/1.2e-66/Probable outer membrane usher protein EcpC OS=Escherichia coli (strain K12) GN=ecpC PE=1 SV=1	kph:KPNIH24_21965/5.4e-175/membrane protein; K21966 Mat/Ecp fimbriae outer membrane usher protein	NA	Unigene76_All/1.2e-24/Fimbrial, FimD or usher-like	NA
Unigene1527_All	2771	0.81	2.34	1.53051471669878	0.24780168	*	0.1041612	WP_073511358.1/0.0e+00/DNA mismatch repair protein MutS [Klebsiella pneumoniae] >OKB48199.1 DNA mismatch repair protein MutS [Klebsiella pneumoniae]	CP022997.1/0.0/CP022997.1 Klebsiella pneumoniae strain 721005, complete genome	sp|A8ANU8|MUTS_CITK8/0.0e+00/DNA mismatch repair protein MutS OS=Citrobacter koseri (strain ATCC BAA-895 / CDC 4225-83 / SGSC4696) GN=mutS PE=3 SV=1	koc:AB185_12975/0.0e+00/DNA mismatch repair protein MutS; K03555 DNA mismatch repair protein MutS	SPCC285.16c/9.6e-78/[L] KOG0217 Mismatch repair ATPase MSH6 (MutS family)	Unigene1527_All/2.1e-88/MutS domain V	NA
Unigene655_All	1023	0.80	2.31	1.5298209465287	0.617892545454546	*	0.395582	WP_004151530.1/7.0e-147/MULTISPECIES: Cof-type HAD-IIB family hydrolase [Enterobacterales] >YP_005229574.1 sugar phosphatase [Klebsiella pneumoniae subsp. pneumoniae HS11286] >ABR79484.1 conserved protein, phophatase-like domain [Klebsiella pneumoniae subsp. pneumoniae MGH 78578] >BAH65889.1 putative hydrolase of the HAD superfamily [Klebsiella pneumoniae subsp. pneumoniae NTUH-K2044] >AEK00592.1…	CP022997.1/0.0/CP022997.1 Klebsiella pneumoniae strain 721005, complete genome	sp|P0A8Y7|YIDA_SHIFL/6.5e-141/Sugar phosphatase YidA OS=Shigella flexneri GN=yidA PE=3 SV=1	kom:HR38_05045/1.9e-141/sugar phosphatase	NA	Unigene655_All/8.4e-67/haloacid dehalogenase-like hydrolase	molecular_function:GO:0016787//hydrolase activity;GO:0050308//sugar-phosphatase activity;
Unigene616_All	607	3.00	8.66	1.52940452423084	0.390712927868852	*	0.1961604	WP_004211374.1/5.8e-101/hypothetical protein [Klebsiella pneumoniae] >EMB11645.1 hypothetical protein G057_07027 [Klebsiella pneumoniae hvKP1] >AGX40990.1 hypothetical protein D364_17295 [Klebsiella pneumoniae CG43] >ESM02048.1 acetolactate synthase I/II/III large subunit [Klebsiella pneumoniae UCICRE 6] >CDI27466.1 putative acetolactate synthase (IlvB-like) [Klebsiella pneumoniae subsp. pneumoni…	CP022997.1/0.0/CP022997.1 Klebsiella pneumoniae strain 721005, complete genome	sp|P08142|ILVB_ECOLI/6.5e-16/Acetolactate synthase isozyme 1 large subunit OS=Escherichia coli (strain K12) GN=ilvB PE=1 SV=1	kps:KPNJ2_00909/8.8e-102/Thiamine pyrophosphate-requiring enzyme; K01652 acetolactate synthase I/II/III large subunit [EC:2.2.1.6]	SPBP35G2.07/1.9e-15/[EH] KOG4166 Thiamine pyrophosphate-requiring enzyme	Unigene616_All/1.6e-32/Thiamine pyrophosphate enzyme, C-terminal TPP binding domain	NA
Unigene1031_All	943	0.88	2.54	1.52925306813487	0.608945685067873	*	0.395582	PAW91748.1/2.7e-169/glutathione ABC transporter ATP-binding protein, partial [Klebsiella pneumoniae]	CP022997.1/0.0/CP022997.1 Klebsiella pneumoniae strain 721005, complete genome	sp|Q32IB5|GSIA_SHIDS/1.4e-65/Glutathione import ATP-binding protein GsiA OS=Shigella dysenteriae serotype 1 (strain Sd197) GN=gsiA PE=3 SV=2	kpb:FH42_05360/4.0e-170/glutathione ABC transporter ATP-binding protein; K02031 peptide/nickel transport system ATP-binding protein; K02032 peptide/nickel transport system ATP-binding protein	Hs4501849/3.1e-12/[IR] KOG0059 Lipid exporter ABCA1 and related proteins, ABC superfamily	Unigene1031_All/8.4e-33/ABC transporter	biological_process:GO:0015833//peptide transport;molecular_function:GO:0005524//ATP binding;GO:0016887//ATPase activity;
Unigene641_All	780	2.20	6.35	1.52925306813487	0.390255953684211	*	0.1961604	KON71389.1/6.7e-57/Cytochrome c oxidase subunit 2 precursor [Candidatus Hodgkinia cicadicola]	NA	sp|Q1RI44|COX2_RICBR/2.2e-48/Probable cytochrome c oxidase subunit 2 OS=Rickettsia bellii (strain RML369-C) GN=ctaC PE=3 SV=1	ati:AL072_13620/7.7e-50/cytochrome C oxidase subunit II; K02275 cytochrome c oxidase subunit II [EC:1.9.3.1]	HsMi004/1.7e-120/[C] KOG4767 Cytochrome c oxidase, subunit II, and related proteins	NA	biological_process:GO:0022900//electron transport chain;cellular_component:GO:0016021//integral component of membrane;GO:0070469//respiratory chain;GO:0005886//plasma membrane;molecular_function:GO:0004129//cytochrome-c oxidase activity;GO:0005507//copper ion binding;
Unigene1014_All	610	8.95	25.83	1.52908805596638	0.0586868195454545	*	0.01821672	WP_087823459.1/2.4e-102/DNA primase [Klebsiella pneumoniae] >OVT69709.1 DNA primase [Klebsiella pneumoniae] >OYG23917.1 DNA primase [Klebsiella pneumoniae subsp. pneumoniae]	MF133442.1/0.0/MF133442.1 Klebsiella pneumoniae strain 11219 plasmid p11219-CTXM, complete sequence	NA	kpx:PMK1_b00056/2.8e-100/DNA primase	NA	Unigene1014_All/8.9e-05/Toprim-like	molecular_function:GO:0016779//nucleotidyltransferase activity;
Unigene1535_All	1346	0.59	1.70	1.52674788677586	0.615631273559012	*	0.395582	EJK92952.1/1.5e-202/zinc-binding dehydrogenase family oxidoreductase [Klebsiella pneumoniae subsp. pneumoniae DSM 30104]	CP022997.1/0.0/CP022997.1 Klebsiella pneumoniae strain 721005, complete genome	sp|P27250|AHR_ECOLI/1.0e-170/Aldehyde reductase Ahr OS=Escherichia coli (strain K12) GN=ahr PE=1 SV=2	kpz:KPNIH27_02690/2.0e-194/alcohol dehydrogenase; K12957 uncharacterized zinc-type alcohol dehydrogenase-like protein [EC:1.-.-.-]	At4g37990/2.4e-58/[Q] KOG0023 Alcohol dehydrogenase, class V	Unigene1535_All/4.2e-25/Alcohol dehydrogenase GroES-like domain	molecular_function:GO:0008270//zinc ion binding;GO:0008106//alcohol dehydrogenase (NADP+) activity;GO:0016491//oxidoreductase activity;
Unigene1686_All	1198	0.67	1.93	1.52636784681031	0.613946151459854	*	0.395582	WP_060528004.1/1.8e-215/phage tail tape measure protein [Klebsiella pneumoniae] >KSW86290.1 phage tail tape measure protein [Klebsiella pneumoniae] >SLO55204.1 putative phage tail tape measure protein [Klebsiella pneumoniae] >OVW35289.1 phage tail tape measure protein [Klebsiella pneumoniae]	CP017387.1/0.0/CP017387.1 Klebsiella pneumoniae strain KP36 plasmid 2, complete sequence	NA	kpx:PMK1_b00038/4.0e-215/tape measure domain protein	Hs4826814/9.4e-06/[J] LSE3605 H Ribosome binding protein	Unigene1686_All/1.4/Probable sporulation protein (Bac_small_yrzI)	NA
Unigene1381_All	438	2.33	6.71	1.5259828115459	0.610049847688123	*	0.395582	NA	NA	NA	NA	NA	Unigene1381_All/0.036/Staphylococcal nuclease homologue	NA
Unigene960_All	869	0.97	2.79	1.52420846964206	0.610603431941924	*	0.395582	WP_073591379.1/5.9e-139/alpha-glucosidase [Klebsiella pneumoniae] >OSV17764.1 alpha-glucosidase [Klebsiella pneumoniae] >OSX28860.1 alpha-glucosidase [Klebsiella pneumoniae]	CP022997.1/0.0/CP022997.1 Klebsiella pneumoniae strain 721005, complete genome	sp|Q9F234|AGL2_BACTQ/2.5e-29/Alpha-glucosidase 2 OS=Bacillus thermoamyloliquefaciens PE=3 SV=1	kom:HR38_14015/1.1e-121/alpha-glucosidase; K01187 alpha-glucosidase [EC:3.2.1.20]	At5g63840/9.5e-24/[GMO] KOG1066 Glucosidase II catalytic (alpha) subunit and related enzymes, glycosyl hydrolase family 31	Unigene960_All/8.7e-39/Glycosyl hydrolases family 31	molecular_function:GO:0030246//carbohydrate binding;GO:0032450//maltose alpha-glucosidase activity;GO:0061634//alpha-D-xyloside xylohydrolase;GO:0004558//alpha-1,4-glucosidase activity;
Unigene2229_All	427	2.42	6.96	1.52408025857413	0.612827852459016	*	0.395582	OKN31483.1/3.2e-69/integral membrane protein TerC [Klebsiella pneumoniae]	CP022997.1/0.0/CP022997.1 Klebsiella pneumoniae strain 721005, complete genome	sp|O31603|YJBE_BACSU/6.2e-29/Uncharacterized membrane protein YjbE OS=Bacillus subtilis (strain 168) GN=yjbE PE=3 SV=1	kpx:PMK1_01985/4.8e-70/integral membrane protein, YjbE family	NA	Unigene2229_All/2e-34/Integral membrane protein TerC family	NA
Unigene516_All	346	3.33	9.54	1.51846708893425	0.609497266304348	*	0.395582	WP_014342175.1/6.8e-54/hypothetical protein [Klebsiella pneumoniae] >YP_005220930.1 hypothetical protein (plasmid) [Klebsiella pneumoniae subsp. pneumoniae HS11286] >AEW92031.1 hypothetical protein KPHS_p101230 (plasmid) [Klebsiella pneumoniae subsp. pneumoniae HS11286] >ESN46563.1 hypothetical protein L363_05227 [Klebsiella pneumoniae MGH 17] >SAV45075.1 Uncharacterised protein [Klebsiella pneum…	CP021962.1/0.0/CP021962.1 Klebsiella pneumoniae strain AR_0139 plasmid tig00000008, complete sequence	NA	kpm:KPHS_p101230/1.0e-54/hypothetical protein	NA	NA	NA
Unigene880_All	325	3.68	10.53	1.5167277649687	0.616195038461538	*	0.395582	WP_073900226.1/1.4e-56/hypothetical protein [Klebsiella pneumoniae] >OKO63933.1 hypothetical protein BTN83_00485 [Klebsiella pneumoniae] >ONG09844.1 hypothetical protein BXT92_10895 [Klebsiella pneumoniae] >OUM18068.1 ISNCY family transposase [Klebsiella pneumoniae] >OXV27443.1 ISNCY family transposase [Klebsiella pneumoniae]	CP022997.1/0.0/CP022997.1 Klebsiella pneumoniae strain 721005, complete genome	sp|P37415|YTL2_SALTY/2.9e-42/Recombination-promoting nuclease pSLT051 OS=Salmonella typhimurium (strain LT2 / SGSC1412 / ATCC 700720) GN=PSLT051 PE=3 SV=1	kpp:A79E_1281/2.1e-57/Transposase	NA	Unigene880_All/2.6e-45/Putative transposase, YhgA-like	NA
CL70.Contig2_All	2290	3.35	9.50	1.50376641787318	0.011893714537246	*	0.00309754	NA	CP022997.1/0.0/CP022997.1 Klebsiella pneumoniae strain 721005, complete genome	sp|P0A8N3|SYK1_ECOLI/1.3e-269/Lysine--tRNA ligase OS=Escherichia coli (strain K12) GN=lysS PE=1 SV=2	kle:AO703_17260/1.1e-272/lysS; lysine--tRNA ligase; K04567 lysyl-tRNA synthetase, class II [EC:6.1.1.6]	At3g13490/3.2e-111/[J] KOG1885 Lysyl-tRNA synthetase (class II)	CL70.Contig2_All/4.4e-84/tRNA synthetases class II (D, K and N)	NA
CL77.Contig4_All	5471	141.14	398.58	1.49774240514672	9.68899049999999e-213	Up	2.05058e-214	WP_093958642.1/0.0e+00/ribonucleoside-diphosphate reductase subunit alpha [Klebsiella pneumoniae] >OXO18831.1 ribonucleoside-diphosphate reductase subunit alpha [Klebsiella pneumoniae] >OXO26229.1 ribonucleoside-diphosphate reductase subunit alpha [Klebsiella pneumoniae]	CP022997.1/0.0/CP022997.1 Klebsiella pneumoniae strain 721005, complete genome	sp|P37426|RIR1_SALTY/0.0e+00/Ribonucleoside-diphosphate reductase 1 subunit alpha OS=Salmonella typhimurium (strain LT2 / SGSC1412 / ATCC 700720) GN=nrdA PE=3 SV=1	eec:EcWSU1_03123/0.0e+00/nrdA; Ribonucleoside-diphosphate reductase 1 subunit alpha; K00525 ribonucleoside-diphosphate reductase alpha chain [EC:1.17.4.1]	SPAC1F7.05/8.5e-62/[F] KOG1112 Ribonucleotide reductase, alpha subunit	CL77.Contig4_All/2.7e-121/Ribonucleotide reductase, barrel domain	biological_process:GO:0006260//DNA replication;molecular_function:GO:0004748//ribonucleoside-diphosphate reductase activity, thioredoxin disulfide as acceptor;GO:0005524//ATP binding;
CL15.Contig2_All	1108	6.53	18.29	1.48590017820229	0.0100154257208238	*	0.00257304	EOZ05206.1/3.5e-75/winged helix-turn-helix DNA-binding protein [Klebsiella pneumoniae UHKPC26] >AGT23790.1 transcriptional regulator AsnC family [Klebsiella pneumoniae JM45] >AHE44028.1 putative HTH-type transcriptional regulator [Klebsiella pneumoniae subsp. pneumoniae Kp13] >CDL51960.1 Leucine-responsive regulatory protein, regulator for leucine (or lrp) regulon and high-affinity branched-chain…	CP022997.1/0.0/CP022997.1 Klebsiella pneumoniae strain 721005, complete genome	sp|P96652|LRPA_BACSU/7.3e-13/HTH-type transcriptional regulator LrpA OS=Bacillus subtilis (strain 168) GN=lrpA PE=4 SV=1	kpj:N559_2071/5.2e-76/transcriptional regulator AsnC family; K03719 Lrp/AsnC family transcriptional regulator, leucine-responsive regulatory protein	NA	CL15.Contig2_All/5e-15/Winged helix-turn-helix DNA-binding	biological_process:GO:0006351//transcription, DNA-templated;cellular_component:GO:0005622//intracellular;molecular_function:GO:0043565//sequence-specific DNA binding;GO:0003700//DNA binding transcription factor activity;
Unigene1429_All	3562	29.39	81.50	1.47147470035447	7.45084839130435e-28	Up	6.04478e-29	OKB56261.1/0.0e+00/glutamate synthase large subunit [Klebsiella pneumoniae]	CP022997.1/0.0/CP022997.1 Klebsiella pneumoniae strain 721005, complete genome	sp|P09831|GLTB_ECOLI/0.0e+00/Glutamate synthase [NADPH] large chain OS=Escherichia coli (strain K12) GN=gltB PE=1 SV=3	kpa:KPNJ1_00527/0.0e+00/Glutamate synthase [nadph] large chain; K00265 glutamate synthase (NADPH/NADH) large chain [EC:1.4.1.13 1.4.1.14]	At5g53460/1.6e-122/[E] KOG0399 Glutamate synthase	Unigene1429_All/3.7e-177/Glutamine amidotransferases class-II	biological_process:GO:0006537//glutamate biosynthetic process;molecular_function:GO:0015930//glutamate synthase activity;
Unigene1512_All	2450	2.14	5.93	1.47042130814486	0.0517412265517241	*	0.01587826	WP_004150897.1/1.2e-205/MULTISPECIES: hypothetical protein [Klebsiella] >YP_005228822.1 hypothetical protein KPHS_45220 [Klebsiella pneumoniae subsp. pneumoniae HS11286] >AEW63220.1 hypothetical protein KPHS_45220 [Klebsiella pneumoniae subsp. pneumoniae HS11286] >EJJ34301.1 hypothetical protein KPNIH2_24138 [Klebsiella pneumoniae subsp. pneumoniae KPNIH2] >EJJ35036.1 hypothetical protein KPNIH4_…	CP022997.1/0.0/CP022997.1 Klebsiella pneumoniae strain 721005, complete genome	NA	kpa:KPNJ1_00779/1.8e-206/hypothetical protein	NA	Unigene1512_All/1.4e-06/Transcriptional regulator, AbiEi antitoxin, Type IV TA system	NA
Unigene40_All	1389	3.39	9.29	1.45439332324631	0.08201773125	*	0.0277732	WP_032444964.1/2.6e-229/gfo/Idh/MocA family oxidoreductase [Klebsiella pneumoniae] >KEG34342.1 oxidoreductase [Klebsiella pneumoniae]	CP022997.1/0.0/CP022997.1 Klebsiella pneumoniae strain 721005, complete genome	sp|P94437|YFII_BACSU/2.5e-135/Uncharacterized oxidoreductase YfiI OS=Bacillus subtilis (strain 168) GN=yfiI PE=3 SV=1	ror:RORB6_13320/7.0e-211/oxidoreductase	7295965/2.8e-09/[GQ] KOG2741 Dimeric dihydrodiol dehydrogenase	Unigene40_All/1.6e-27/Oxidoreductase family, NAD-binding Rossmann fold	molecular_function:GO:0016491//oxidoreductase activity;
Unigene1509_All	3563	4.55	12.41	1.4475646650443	9.36511944827586e-05	Up	1.915968e-05	BAH63872.1/1.4e-231/putative transport system membrane component [Klebsiella pneumoniae subsp. pneumoniae NTUH-K2044] >AHM79046.1 Multidrug resistance protein [Klebsiella pneumoniae 30684/NJST258_2] >AHM84712.1 Multidrug resistance protein [Klebsiella pneumoniae 30660/NJST258_1]	CP022997.1/0.0/CP022997.1 Klebsiella pneumoniae strain 721005, complete genome	sp|P9WJX5|Y849_MYCTU/1.3e-50/Uncharacterized MFS-type transporter Rv0849 OS=Mycobacterium tuberculosis (strain ATCC 25618 / H37Rv) GN=Rv0849 PE=3 SV=1	ecv:APECO1_O1CoBM99/2.3e-229/eitD; EitD	At5g20980/8.7e-23/[E] KOG2263 Methionine synthase II (cobalamin-independent)	Unigene1509_All/3.3e-26/Major Facilitator Superfamily	NA
Unigene426_All	1574	2.46	6.67	1.43902844584535	0.130963136050157	*	0.0491208	AHM79706.1/4.1e-170/Glucokinase regulatory protein [Klebsiella pneumoniae 30684/NJST258_2] >AHM85332.1 Glucokinase regulatory protein [Klebsiella pneumoniae 30660/NJST258_1]	CP022997.1/0.0/CP022997.1 Klebsiella pneumoniae strain 721005, complete genome	sp|Q8GC81|MURQ_KLEAE/9.5e-67/N-acetylmuramic acid 6-phosphate etherase OS=Klebsiella aerogenes GN=murQ PE=3 SV=1	kpa:KPNJ1_02926/6.1e-171/Glucokinase regulatory protein; K07106 N-acetylmuramic acid 6-phosphate etherase [EC:4.2.1.126]	NA	Unigene426_All/7.1e-07/SIS domain	NA
Unigene784_All	4166	0.70	1.87	1.41761144294267	0.212905363404255	*	0.0882412	WP_032446787.1/0.0e+00/trifunctional transcriptional regulator/proline dehydrogenase/L-glutamate gamma-semialdehyde dehydrogenase [Klebsiella pneumoniae] >KEP99290.1 transcriptional regulator [Klebsiella pneumoniae] >KSW82028.1 transcriptional regulator [Klebsiella pneumoniae] >KSX69014.1 transcriptional regulator [Klebsiella pneumoniae] >KSY58230.1 transcriptional regulator [Klebsiella pneumonia…	CP022997.1/0.0/CP022997.1 Klebsiella pneumoniae strain 721005, complete genome	sp|O52485|PUTA_KLEAE/0.0e+00/Bifunctional protein PutA OS=Klebsiella aerogenes GN=putA PE=3 SV=1	koc:AB185_25115/0.0e+00/putA; transcriptional regulator; K13821 RHH-type transcriptional regulator, proline utilization regulon repressor / proline dehydrogenase / delta 1-pyrroline-5-carboxylate dehydrogenase [EC:1.5.5.2 1.2.1.88]	Hs10835045/7.0e-48/[C] KOG2450 Aldehyde dehydrogenase	Unigene784_All/1.2e-112/Aldehyde dehydrogenase family	NA
Unigene600_All	4552	3.21	8.55	1.41335112265096	0.00035834794171123	Up	7.87902e-05	WP_002887781.1/5.3e-231/MULTISPECIES: NupC/NupG family nucleoside CNT transporter [Klebsiella] >YP_005224989.1 putative Na+ dependent nucleoside transporter [Klebsiella pneumoniae subsp. pneumoniae HS11286] >AEW59387.1 putative Na+ dependent nucleoside transporter [Klebsiella pneumoniae subsp. pneumoniae HS11286] >EJJ36183.1 putative Na+ dependent nucleoside transporter [Klebsiella pneumoniae sub…	CP022997.1/0.0/CP022997.1 Klebsiella pneumoniae strain 721005, complete genome	sp|P39407|YJJU_ECOLI/5.1e-161/Uncharacterized protein YjjU OS=Escherichia coli (strain K12) GN=yjjU PE=3 SV=1	cui:AFK65_03060/3.3e-209/nucleoside transporter NupC; K03317 concentrative nucleoside transporter, CNT family	Hs11545853/1.7e-79/[FP] KOG3747 Concentrative Na+-nucleoside cotransporter CNT1/CNT2	Unigene600_All/3.8e-77/Na+ dependent nucleoside transporter C-terminus	cellular_component:GO:0016021//integral component of membrane;molecular_function:GO:0005337//nucleoside transmembrane transporter activity;
Unigene238_All	4787	1.83	4.87	1.4120781237983	0.00927209612903226	*	0.00236572	EJK89831.1/9.2e-266/putative dehydratase [Klebsiella pneumoniae subsp. pneumoniae DSM 30104]	CP022997.1/0.0/CP022997.1 Klebsiella pneumoniae strain 721005, complete genome	sp|A6TBU8|RHMD_KLEP7/7.2e-243/L-rhamnonate dehydratase OS=Klebsiella pneumoniae subsp. pneumoniae (strain ATCC 700721 / MGH 78578) GN=rhmD PE=3 SV=1	kps:KPNJ2_01665/9.4e-247/Transporter, MFS superfamily protein	SPBC1683.12/1.6e-27/[G] KOG2533 Permease of the major facilitator superfamily	Unigene238_All/2.7e-38/Enolase C-terminal domain-like	NA
Unigene614_All	1722	5.36	14.25	1.41065701348169	0.00929350974595843	*	0.00236572	WP_002882866.1/6.4e-185/MULTISPECIES: transcriptional regulator [Enterobacteriaceae] >YP_005224354.1 galETK operon repressor [Klebsiella pneumoniae subsp. pneumoniae HS11286] >ABR79581.1 repressor of galETK operon [Klebsiella pneumoniae subsp. pneumoniae MGH 78578] >BAH60977.1 repressor of galETK operon [Klebsiella pneumoniae subsp. pneumoniae NTUH-K2044] >AEW58752.1 repressor of galETK operon [K…	CP022997.1/0.0/CP022997.1 Klebsiella pneumoniae strain 721005, complete genome	sp|P21867|RAFR_ECOLX/1.8e-114/HTH-type transcriptional regulator RafR OS=Escherichia coli GN=rafR PE=1 SV=3	ror:RORB6_18310/3.7e-169/LacI family transcriptional regulator; K02529 LacI family transcriptional regulator	NA	Unigene614_All/4e-54/Periplasmic binding proteins and sugar binding domain of LacI family	biological_process:GO:0006355//regulation of transcription, DNA-templated;GO:0006351//transcription, DNA-templated;molecular_function:GO:0003677//DNA binding;
Unigene1628_All	5350	64.35	170.47	1.4055058167209	2.83542448378378e-81	Up	1.233518e-82	WP_047048212.1/1.4e-286/glycerol kinase [Klebsiella aerogenes] >KLE93247.1 glycerol kinase [[Enterobacter] aerogenes]	CP022997.1/0.0/CP022997.1 Klebsiella pneumoniae strain 721005, complete genome	sp|Q7MYB6|GLPK_PHOLL/3.6e-251/Glycerol kinase OS=Photorhabdus luminescens subsp. laumondii (strain DSM 15139 / CIP 105565 / TT01) GN=glpK PE=3 SV=2	ent:Ent638_4047/9.7e-285/glycerol kinase; K00864 glycerol kinase [EC:2.7.1.30]	At1g80460/4.6e-129/[G] KOG2517 Ribulose kinase and related carbohydrate kinases	Unigene1628_All/2.2e-93/FGGY family of carbohydrate kinases, N-terminal domain	NA
Unigene400_All	10928	162.51	427.82	1.39647543145713	0	Up	0	WP_032104514.1/0.0e+00/DNA topoisomerase (ATP-hydrolyzing) subunit B [Klebsiella pneumoniae]	CP022997.1/0.0/CP022997.1 Klebsiella pneumoniae strain 721005, complete genome	sp|P0AES7|GYRB_ECO57/0.0e+00/DNA gyrase subunit B OS=Escherichia coli O157:H7 GN=gyrB PE=3 SV=2	eae:EAE_07020/0.0e+00/gyrB; DNA gyrase subunit B; K02470 DNA gyrase subunit B [EC:5.99.1.3]	At3g10270/2.0e-150/[B] KOG0355 DNA topoisomerase type II	Unigene400_All/0.1/SnoaL-like domain	NA
Unigene301_All	1298	15.24	40.04	1.39357907134267	6.4435566122449e-05	Up	1.299318e-05	WP_085328088.1/6.2e-217/arginine:ornithine antiporter, partial [Klebsiella pneumoniae] >OSC52855.1 arginine:ornithine antiporter, partial [Klebsiella pneumoniae]	CP022997.1/0.0/CP022997.1 Klebsiella pneumoniae strain 721005, complete genome	sp|P18275|ARCD_PSEAE/1.6e-99/Arginine/ornithine antiporter OS=Pseudomonas aeruginosa (strain ATCC 15692 / DSM 22644 / CIP 104116 / JCM 14847 / LMG 12228 / 1C / PRS 101 / PAO1) GN=arcD PE=1 SV=1	koe:A225_3242/1.3e-206/Arginine/ornithine antiporter ArcD; K03758 arginine:ornithine antiporter / lysine permease	At1g16610/6.0e-06/[R] KOG0118 FOG: RRM domain	Unigene301_All/6.5e-71/Amino acid permease	cellular_component:GO:0016021//integral component of membrane;molecular_function:GO:0015171//amino acid transmembrane transporter activity;
Unigene1280_All	2175	1.04	2.69	1.37102264441553	0.335866795620438	*	0.162306	WP_048297168.1/4.8e-270/MULTISPECIES: asparagine--tRNA ligase [Klebsiella] >KMH16639.1 asparagine-tRNA ligase [Klebsiella quasipneumoniae subsp. quasipneumoniae] >ALD07728.1 asparaginyl-tRNA synthetase [Klebsiella variicola] >ALD56760.1 asparaginyl-tRNA synthetase [Klebsiella pneumoniae subsp. pneumoniae] >ASR20028.1 asparagine--tRNA ligase [Klebsiella quasipneumoniae] >ASR25475.1 asparagine--tRN…	CP022997.1/0.0/CP022997.1 Klebsiella pneumoniae strain 721005, complete genome	sp|Q2NU85|SYN_SODGM/2.9e-239/Asparagine--tRNA ligase OS=Sodalis glossinidius (strain morsitans) GN=asnS PE=3 SV=1	sdz:Asd1617_03136/7.7e-265/Asparaginyl-tRNA synthetase; K01893 asparaginyl-tRNA synthetase [EC:6.1.1.22]	At4g17300/4.0e-148/[J] KOG0554 Asparaginyl-tRNA synthetase (mitochondrial)	Unigene1280_All/4.7e-82/tRNA synthetases class II (D, K and N)	molecular_function:GO:0016874//ligase activity;
CL57.Contig1_All	5166	1.27	3.27	1.36446213872592	0.0410912305714286	*	0.01183698	NA	CP002910.1/0.0/CP002910.1 Klebsiella pneumoniae KCTC 2242, complete genome	sp|P30296|LIVM_SALTY/1.8e-231/High-affinity branched-chain amino acid transport system permease protein LivM OS=Salmonella typhimurium (strain LT2 / SGSC1412 / ATCC 700720) GN=livM PE=3 SV=1	ror:RORB6_20340/2.3e-230/livM; leucine/isoleucine/valine transporter permease subunit; K01998 branched-chain amino acid transport system permease protein	Hs16156905/4.8e-22/[IR] KOG0059 Lipid exporter ABCA1 and related proteins, ABC superfamily	CL57.Contig1_All/3.1e-60/Branched-chain amino acid transport system / permease component	NA
CL6.Contig1_All	1648	2.34	5.89	1.33175910424706	0.184510574014599	*	0.0743032	WP_070182061.1/2.3e-256/aromatic amino acid transporter AroP [Klebsiella pneumoniae] >OFB53440.1 aromatic amino acid transporter AroP [Klebsiella pneumoniae]	CP022997.1/0.0/CP022997.1 Klebsiella pneumoniae strain 721005, complete genome	sp|P15993|AROP_ECOLI/1.4e-249/Aromatic amino acid transport protein AroP OS=Escherichia coli (strain K12) GN=aroP PE=1 SV=3	ecg:E2348C_0115/6.5e-248/aroP; aromatic amino acid transporter; K11734 aromatic amino acid transport protein AroP	YEL063c/3.1e-68/[E] KOG1286 Amino acid transporters	CL6.Contig1_All/2.2e-125/Amino acid permease	NA
Unigene1711_All	976	8.43	21.15	1.32705312706523	0.0354125194672131	*	0.0101595	AJC03674.1/9.3e-141/3-demethylubiquinol 3-O-methyltransferase [Klebsiella pneumoniae subsp. pneumoniae 1158]	CP022997.1/0.0/CP022997.1 Klebsiella pneumoniae strain 721005, complete genome	sp|A6TBT7|UBIG_KLEP7/1.2e-139/Ubiquinone biosynthesis O-methyltransferase OS=Klebsiella pneumoniae subsp. pneumoniae (strain ATCC 700721 / MGH 78578) GN=ubiG PE=3 SV=1	kpr:KPR_2072/5.5e-138/ubiG; highly similar to 3-demethylubiquinone-9 3-methyltransferase from Klebsiella pneumoniae subsp. pneumoniae strain ATCC 700721 - MGH 78578 (sp|A6TBT7); K00568 2-polyprenyl-6-hydroxyphenyl methylase / 3-demethylubiquinone-9 3-methyltransferase [EC:2.1.1.222 2.1.1.64]	At2g30920/1.7e-45/[H] KOG1270 Methyltransferases	Unigene1711_All/1.6e-23/Methyltransferase domain	biological_process:GO:0006744//ubiquinone biosynthetic process;molecular_function:GO:0008425//2-polyprenyl-6-methoxy-1,4-benzoquinone methyltransferase activity;GO:0008689//3-demethylubiquinone-9 3-O-methyltransferase activity;
Unigene1282_All	5409	23.27	58.18	1.32205208569496	4.60880597202797e-26	Up	3.87454e-27	CQR83710.1/0.0e+00/putative ATPase, activator of (R)-hydroxyglutaryl-CoA dehydratase [Escherichia coli K-12]	CP022997.1/0.0/CP022997.1 Klebsiella pneumoniae strain 721005, complete genome	sp|P39385|YJIN_ECOLI/1.8e-189/Uncharacterized protein YjiN OS=Escherichia coli (strain K12) GN=yjiN PE=4 SV=1	kpk:A593_13895/9.0e-230/membrane protein	SPAC1348.05/2.2e-09/[R] KOG0255 Synaptic vesicle transporter SVOP and related transporters (major facilitator superfamily)	Unigene1282_All/1.1e-109/Protein of unknown function (DUF445)	cellular_component:GO:0016021//integral component of membrane;
Unigene437_All	3082	467.70	1167.33	1.31955712954319	4.17604884827586e-284	Up	7.11966e-286	EGF61867.1/2.5e-240/glycine hydroxymethyltransferase [Klebsiella sp. MS 92-3] >AGT23140.1 glycine hydroxymethyltransferase [Klebsiella pneumoniae JM45] >ESB03428.1 glycine hydroxymethyltransferase [Klebsiella pneumoniae 909957] >AHE43195.1 Serine hydroxymethyltransferase [Klebsiella pneumoniae subsp. pneumoniae Kp13] >AHM78209.1 Serine hydroxymethyltransferase [Klebsiella pneumoniae 30684/NJST258…	CP022997.1/0.0/CP022997.1 Klebsiella pneumoniae strain 721005, complete genome	sp|Q3YZ04|GLYA_SHISS/9.1e-231/Serine hydroxymethyltransferase OS=Shigella sonnei (strain Ss046) GN=glyA PE=3 SV=1	eec:EcWSU1_03358/1.8e-238/glyA1; Serine hydroxymethyltransferase 1; K00600 glycine hydroxymethyltransferase [EC:2.1.2.1]	7290652/4.4e-100/[E] KOG2467 Glycine/serine hydroxymethyltransferase	Unigene437_All/9.3e-190/Serine hydroxymethyltransferase	biological_process:GO:0035999//tetrahydrofolate interconversion;GO:0019264//glycine biosynthetic process from serine;cellular_component:GO:0005737//cytoplasm;molecular_function:GO:0004372//glycine hydroxymethyltransferase activity;GO:0030170//pyridoxal phosphate binding;
Unigene1237_All	5820	31.76	79.07	1.3159195121692	1.38686325619835e-37	Up	9.8654e-39	WP_095100382.1/0.0e+00/aminoglycoside/multidrug transporter subunit AcrD [Enterobacter sp. 10-1] >PAC11151.1 aminoglycoside/multidrug transporter subunit AcrD [Enterobacter sp. 10-1]	CP022997.1/0.0/CP022997.1 Klebsiella pneumoniae strain 721005, complete genome	sp|P24177|ACRD_ECOLI/0.0e+00/Probable aminoglycoside efflux pump OS=Escherichia coli (strain K12) GN=acrD PE=3 SV=3	sbv:N643_10995/0.0e+00/multidrug transporter; K18324 multidrug efflux pump	7294054/3.3e-72/[E] KOG0399 Glutamate synthase	Unigene1237_All/0/AcrB/AcrD/AcrF family	cellular_component:GO:0016021//integral component of membrane;GO:0005886//plasma membrane;molecular_function:GO:0005215//transporter activity;
Unigene38_All	2374	2.22	5.51	1.31149264222105	0.100307095522388	*	0.0355586	WP_004147046.1/4.6e-218/MULTISPECIES: MFS transporter [Enterobacterales] >YP_005225085.1 sugar efflux protein [Klebsiella pneumoniae subsp. pneumoniae HS11286] >BAH61713.1 sugar efflux protein [Klebsiella pneumoniae subsp. pneumoniae NTUH-K2044] >EGF60622.1 sugar efflux transporter A [Klebsiella sp. MS 92-3] >EHL90480.1 sugar efflux transporter A [Klebsiella sp. 4_1_44FAA] >AEW59483.1 sugar efflu…	CP022997.1/0.0/CP022997.1 Klebsiella pneumoniae strain 721005, complete genome	sp|P31675|SETA_ECOLI/1.2e-193/Sugar efflux transporter A OS=Escherichia coli (strain K12) GN=setA PE=1 SV=3	kpu:KP1_0883/7.0e-219/setA; sugar efflux protein; K03291 MFS transporter, SET family, sugar efflux transporter	NA	Unigene38_All/1.2e-39/Major Facilitator Superfamily	cellular_component:GO:0016021//integral component of membrane;molecular_function:GO:0015542//sugar efflux transmembrane transporter activity;
Unigene1330_All	1375	10.29	25.41	1.30415339315939	0.00286251	*	0.00068155	CCM95275.1/3.0e-137/Ribosomal large subunit pseudouridine synthase A [Klebsiella pneumoniae subsp. pneumoniae ST512-K30BO] >EOY75278.1 RNA pseudouridine synthase [Klebsiella pneumoniae UHKPC01] >EOY75795.1 RNA pseudouridine synthase [Klebsiella pneumoniae UHKPC09] >EOZ11290.1 RNA pseudouridine synthase [Klebsiella pneumoniae UHKPC26] >EOZ14536.1 RNA pseudouridine synthase [Klebsiella pneumoniae V…	CP022997.1/0.0/CP022997.1 Klebsiella pneumoniae strain 721005, complete genome	sp|P51024|YAIL_ECOLI/5.4e-82/Uncharacterized protein YaiL OS=Escherichia coli (strain K12) GN=yaiL PE=4 SV=2	kps:KPNJ2_02116/4.6e-138/TRNA pseudouridine(32) synthase; K06177 tRNA pseudouridine32 synthase / 23S rRNA pseudouridine746 synthase [EC:5.4.99.28 5.4.99.29]	Hs17158025/1.4e-21/[A] KOG1919 RNA pseudouridylate synthases	Unigene1330_All/4e-26/RNA pseudouridylate synthase	biological_process:GO:0001522//pseudouridine synthesis;molecular_function:GO:0003723//RNA binding;GO:0009982//pseudouridine synthase activity;
CL44.Contig2_All	491	4.83	11.76	1.28379296600059	0.389800047196262	*	0.1961604	CUX97134.1/1.4e-28/hypothetical protein TPER_HE00197 [Candidatus Hoaglandella endobia]	CP022997.1/0.0/CP022997.1 Klebsiella pneumoniae strain 721005, complete genome	sp|Q9CJR2|Y1932_PASMU/7.7e-07/Uncharacterized protein PM1932 OS=Pasteurella multocida (strain Pm70) GN=PM1932 PE=4 SV=1	hed:TPER_HE00197/2.1e-29/hypothetical protein	NA	NA	NA
Unigene1636_All	2794	205.15	499.48	1.28374775706354	1.30565413770492e-105	Up	4.68224e-107	WP_002894398.1/2.2e-296/MULTISPECIES: alkyl hydroperoxide reductase subunit F [Enterobacteriaceae] >YP_005225789.1 alkyl hydroperoxide reductase FAD/NAD(P)-binding subunit [Klebsiella pneumoniae subsp. pneumoniae HS11286] >EGF62391.1 alkyl hydroperoxide reductase, F subunit [Klebsiella sp. MS 92-3] >EHL93491.1 alkyl hydroperoxide reductase subunit F [Klebsiella sp. 4_1_44FAA] >AEW60187.1 alkyl hy…	CP022997.1/0.0/CP022997.1 Klebsiella pneumoniae strain 721005, complete genome	sp|P19480|AHPF_SALTY/1.8e-286/Alkyl hydroperoxide reductase subunit F OS=Salmonella typhimurium (strain LT2 / SGSC1412 / ATCC 700720) GN=ahpF PE=1 SV=1	kpw:KPNIH30_07635/3.4e-297/alkyl hydroperoxide reductase; K03387 alkyl hydroperoxide reductase subunit F [EC:1.6.4.-]	At2g41680_1/2.7e-40/[O] KOG0404 Thioredoxin reductase	Unigene1636_All/8.8e-44/Pyridine nucleotide-disulphide oxidoreductase	biological_process:GO:0000302//response to reactive oxygen species;GO:0045454//cell redox homeostasis;cellular_component:GO:0005623//cell;molecular_function:GO:0015035//protein disulfide oxidoreductase activity;GO:0009055//electron transfer activity;GO:0050660//flavin adenine dinucleotide binding;GO:0051287//NAD binding;GO:0051920//peroxiredoxin activity;GO:0008785//alkyl hydroperoxide reductase …
Unigene910_All	2935	24.83	60.28	1.27959515542098	4.9756842e-14	Up	6.14282e-15	WP_080790185.1/1.2e-287/hypothetical protein [Klebsiella pneumoniae] >SLV72593.1 N-6 DNA methylase [Klebsiella pneumoniae] >SLV89196.1 N-6 DNA methylase [Klebsiella pneumoniae] >SLY16238.1 N-6 DNA methylase [Klebsiella pneumoniae] >OYE24208.1 hypothetical protein CI677_09915 [Klebsiella pneumoniae]	NA	sp|P23939|CEBA_BACAM/4.7e-11/BamHI control element OS=Bacillus amyloliquefaciens PE=4 SV=1	ppud:DW66_1352/1.2e-114/modification methylase AccI	NA	Unigene910_All/2.8e-05/Eco57I restriction-modification methylase	biological_process:GO:0006304//DNA modification;molecular_function:GO:0003677//DNA binding;GO:0003824//catalytic activity;
Unigene1471_All	2232	1.35	3.27	1.27633122844725	0.289008739163498	*	0.1340552	WP_004151861.1/0.0e+00/MULTISPECIES: alpha-galactosidase [Enterobacteriaceae] >YP_005224355.1 putative glycoprotein [Klebsiella pneumoniae subsp. pneumoniae HS11286] >EHL87400.1 alpha-galactosidase [Klebsiella sp. 4_1_44FAA] >AEW58753.1 putative glycoprotein [Klebsiella pneumoniae subsp. pneumoniae HS11286] >EJJ37195.1 alpha-galactosidase [Klebsiella pneumoniae subsp. pneumoniae KPNIH2] >EJJ41444…	CP022997.1/0.0/CP022997.1 Klebsiella pneumoniae strain 721005, complete genome	sp|P16551|RAFA_ECOLX/0.0e+00/Alpha-galactosidase OS=Escherichia coli GN=rafA PE=1 SV=1	enc:ECL_05078/0.0e+00/alpha-galactosidase; K07407 alpha-galactosidase [EC:3.2.1.22]	NA	Unigene1471_All/3.3e-118/Melibiase	biological_process:GO:0005975//carbohydrate metabolic process;molecular_function:GO:0052692//raffinose alpha-galactosidase activity;
Unigene261_All	1553	1.00	2.42	1.27500704749987	0.519913911504425	*	0.310848	WP_004200143.1/3.7e-131/hypothetical protein [Klebsiella pneumoniae] >YP_005227292.1 hypothetical protein KPHS_29920 [Klebsiella pneumoniae subsp. pneumoniae HS11286] >AEW61690.1 hypothetical protein KPHS_29920 [Klebsiella pneumoniae subsp. pneumoniae HS11286] >EMR21726.1 hypothetical protein G000_11483 [Klebsiella pneumoniae ATCC BAA-2146] >AGT23980.1 hypothetical protein N559_2277 [Klebsiella p…	CP022997.1/0.0/CP022997.1 Klebsiella pneumoniae strain 721005, complete genome	NA	kpb:FH42_06175/5.5e-132/hypothetical protein	NA	Unigene261_All/5.5e-09/Transcriptional regulatory protein, C terminal	NA
Unigene950_All	1277	2.48	6.00	1.27462238010901	0.289375501522843	*	0.1340552	WP_076027355.1/3.4e-215/MFS transporter AraJ [Klebsiella pneumoniae] >APV14389.1 MFS transporter AraJ [Klebsiella pneumoniae]	CP022997.1/0.0/CP022997.1 Klebsiella pneumoniae strain 721005, complete genome	sp|Q8X625|YDHP_ECO57/2.3e-55/Inner membrane transport protein YdhP OS=Escherichia coli O157:H7 GN=ydhP PE=3 SV=1	kqv:B8P98_13210/9.3e-210/MFS transporter AraJ; K08156 MFS transporter, DHA1 family, arabinose polymer utilization protein	Hs5032119/5.9e-06/[AR] KOG2146 Splicing coactivator SRm160/300, subunit SRm160 (contains PWI domain)	Unigene950_All/9.5e-36/Major Facilitator Superfamily	biological_process:GO:0055085//transmembrane transport;cellular_component:GO:0016021//integral component of membrane;
Unigene398_All	2929	7.62	18.42	1.27341015859801	9.40164632664757e-05	Up	1.928968e-05	WP_002887871.1/3.1e-272/MULTISPECIES: sodium:alanine symporter family protein [Enterobacterales] >YP_005225017.1 inner membrane transport protein [Klebsiella pneumoniae subsp. pneumoniae HS11286] >BAH61661.1 inner membrane transport protein [Klebsiella pneumoniae subsp. pneumoniae NTUH-K2044] >EEW38904.1 amino acid carrier protein [Klebsiella pneumoniae subsp. rhinoscleromatis ATCC 13884] >AEW594…	CP022997.1/0.0/CP022997.1 Klebsiella pneumoniae strain 721005, complete genome	sp|P30143|YAAJ_ECOLI/1.8e-199/Uncharacterized transporter YaaJ OS=Escherichia coli (strain K12) GN=yaaJ PE=3 SV=1	kqv:B8P98_23770/6.5e-267/sodium:alanine symporter family protein; K03310 alanine or glycine:cation symporter, AGCS family	NA	Unigene398_All/1.5e-141/Sodium:alanine symporter family	cellular_component:GO:0016021//integral component of membrane;GO:0005886//plasma membrane;molecular_function:GO:0015655//alanine:sodium symporter activity;
Unigene1651_All	1169	1.37	3.31	1.27265532384669	0.520938372413793	*	0.310848	BAH62668.1/5.4e-196/dihydroorotate dehydrogenase [Klebsiella pneumoniae subsp. pneumoniae NTUH-K2044] >AHM80320.1 Dihydroorotate dehydrogenase [Klebsiella pneumoniae 30684/NJST258_2] >AHM85957.1 Dihydroorotate dehydrogenase [Klebsiella pneumoniae 30660/NJST258_1] >CDQ53814.1 pyrD [Klebsiella pneumoniae]	CP022997.1/0.0/CP022997.1 Klebsiella pneumoniae strain 721005, complete genome	sp|C5BD71|PYRD_EDWI9/7.3e-165/Dihydroorotate dehydrogenase (quinone) OS=Edwardsiella ictaluri (strain 93-146) GN=pyrD PE=3 SV=1	kpu:KP1_1946/8.2e-197/pyrD; dihydroorotate dehydrogenase; K00254 dihydroorotate dehydrogenase [EC:1.3.5.2]	Hs16753223/3.1e-62/[F] KOG1436 Dihydroorotate dehydrogenase	Unigene1651_All/2.1e-91/Dihydroorotate dehydrogenase	biological_process:GO:0044205//'de novo' UMP biosynthetic process;GO:0006207//'de novo' pyrimidine nucleobase biosynthetic process;cellular_component:GO:0005886//plasma membrane;GO:0005737//cytoplasm;molecular_function:GO:0004152//dihydroorotate dehydrogenase activity;
Unigene1144_All	763	4.51	10.88	1.27047921799496	0.289743195933926	*	0.1340552	NA	CP022997.1/0.0/CP022997.1 Klebsiella pneumoniae strain 721005, complete genome	sp|Q8PPG7|BETB_XANAC/1.6e-51/NAD/NADP-dependent betaine aldehyde dehydrogenase OS=Xanthomonas axonopodis pv. citri (strain 306) GN=betB PE=3 SV=1	kpb:FH42_12775/3.3e-138/aldehyde dehydrogenase; K00130 betaine-aldehyde dehydrogenase [EC:1.2.1.8]	YER073w/3.2e-52/[C] KOG2450 Aldehyde dehydrogenase	Unigene1144_All/3e-89/Aldehyde dehydrogenase family	NA
Unigene1252_All	3380	0.44	1.06	1.2684888359259	0.520425637795276	*	0.310848	AHM80048.1/1.6e-256/hypothetical protein KPNJ2_03268 [Klebsiella pneumoniae 30684/NJST258_2] >AHM85683.1 hypothetical protein KPNJ1_03277 [Klebsiella pneumoniae 30660/NJST258_1] >CDQ54160.1 chbC [Klebsiella pneumoniae]	CP022997.1/0.0/CP022997.1 Klebsiella pneumoniae strain 721005, complete genome	sp|P17334|PTQC_ECOLI/3.8e-230/PTS system N,N'-diacetylchitobiose-specific EIIC component OS=Escherichia coli (strain K12) GN=chbC PE=1 SV=2	lef:LJPFL01_1736/9.9e-243/PTS system, N,N'-diacetylchitobiose-specific IIC component; K02761 PTS system, cellobiose-specific IIC component	NA	Unigene1252_All/2e-47/Phosphotransferase system, EIIC	biological_process:GO:0009401//phosphoenolpyruvate-dependent sugar phosphotransferase system;cellular_component:GO:0016021//integral component of membrane;GO:0005886//plasma membrane;molecular_function:GO:0008982//protein-N(PI)-phosphohistidine-sugar phosphotransferase activity;
Unigene1386_All	646	2.77	6.67	1.2678007851354	0.51787703036239	*	0.310848	WP_073901565.1/3.8e-122/ribulokinase [Klebsiella pneumoniae] >OKO62533.1 ribulokinase [Klebsiella pneumoniae]	CP022997.1/0.0/CP022997.1 Klebsiella pneumoniae strain 721005, complete genome	sp|A6T4K1|ARAB_KLEP7/1.2e-124/Ribulokinase OS=Klebsiella pneumoniae subsp. pneumoniae (strain ATCC 700721 / MGH 78578) GN=araB PE=3 SV=1	kpq:KPR0928_03945/5.7e-123/ribulokinase; K00853 L-ribulokinase [EC:2.7.1.16]	NA	Unigene1386_All/9e-06/FGGY family of carbohydrate kinases, C-terminal domain	NA
Unigene52_All	1895	0.81	1.95	1.26748031086499	0.518893472031403	*	0.310848	AHM77796.1/2.4e-265/Oligogalacturonate-binding protein OgtD [Klebsiella pneumoniae 30684/NJST258_2] >AHM83391.1 Oligogalacturonate-binding protein OgtD [Klebsiella pneumoniae 30660/NJST258_1]	CP022997.1/0.0/CP022997.1 Klebsiella pneumoniae strain 721005, complete genome	sp|Q00752|MSMK_STRMU/3.0e-22/Multiple sugar-binding transport ATP-binding protein MsmK OS=Streptococcus mutans serotype c (strain ATCC 700610 / UA159) GN=msmK PE=3 SV=1	ror:RORB6_23285/4.1e-230/sugar-binding protein; K10192 oligogalacturonide transport system substrate-binding protein	NA	Unigene52_All/4.1e-29/Bacterial extracellular solute-binding protein	biological_process:GO:0006810//transport;
Unigene1035_All	510	3.77	9.07	1.26653802725986	0.518384752941177	*	0.310848	WP_032424170.1/3.0e-90/MFS transporter [Klebsiella pneumoniae] >EZR07782.1 proton/sugar symporter, LacY [Klebsiella pneumoniae UCI 60]	CP022997.1/0.0/CP022997.1 Klebsiella pneumoniae strain 721005, complete genome	sp|P16552|RAFB_ECOLX/1.5e-26/Raffinose permease OS=Escherichia coli GN=rafB PE=3 SV=1	kpa:KPNJ1_03709/4.5e-91/Sucrose transport protein; K02532 MFS transporter, OHS family, lactose permease	NA	Unigene1035_All/1.7e-46/LacY proton/sugar symporter	biological_process:GO:0006810//transport;cellular_component:GO:0016021//integral component of membrane;
Unigene219_All	3662	31.38	75.49	1.26644019404004	2.481948e-21	Up	2.36376e-22	WP_002907483.1/3.4e-188/MULTISPECIES: dicarboxylate transporter/tellurite-resistance protein TehA [Enterobacterales] >YP_005227219.1 TDT family K+-tellurite ethidium and proflavin transport protein [Klebsiella pneumoniae subsp. pneumoniae HS11286] >BAH63649.1 TDT family K+-tellurite ethidium and proflavin transport protein [Klebsiella pneumoniae subsp. pneumoniae NTUH-K2044] >AEJ98423.1 potassium…	CP022997.1/0.0/CP022997.1 Klebsiella pneumoniae strain 721005, complete genome	sp|P25396|TEHA_ECOLI/3.1e-145/Tellurite resistance protein TehA OS=Escherichia coli (strain K12) GN=tehA PE=1 SV=1	ron:TE10_13390/2.4e-157/potassium-tellurite ethidium and proflavin transporter; K03304 tellurite resistance protein	NA	Unigene219_All/1.2e-38/Voltage-dependent anion channel	biological_process:GO:0055085//transmembrane transport;cellular_component:GO:0016021//integral component of membrane;
Unigene1050_All	500	3.88	9.31	1.26272451537167	0.519403190569745	*	0.310848	WP_064153791.1/1.1e-92/S-type Pyocin, partial [Klebsiella pneumoniae]	CP022997.1/0.0/CP022997.1 Klebsiella pneumoniae strain 721005, complete genome	NA	kpw:KPNIH30_16600/2.3e-92/S-type Pyocin	NA	Unigene1050_All/5e-45/S-type Pyocin	NA
Unigene730_All	3180	4.19	9.91	1.24193481348714	0.00565212944680851	*	0.001405556	OKB40073.1/0.0e+00/alpha-glucosidase [Klebsiella pneumoniae]	CP022997.1/0.0/CP022997.1 Klebsiella pneumoniae strain 721005, complete genome	sp|P0AA78|EXUT_ECOLI/2.6e-103/Hexuronate transporter OS=Escherichia coli (strain K12) GN=exuT PE=1 SV=2	ear:CCG31028/0.0e+00/Alpha-glucosidase (EC 3.2.1.20); K01187 alpha-glucosidase [EC:3.2.1.20]	Hs21361456/1.7e-46/[GMO] KOG1066 Glucosidase II catalytic (alpha) subunit and related enzymes, glycosyl hydrolase family 31	Unigene730_All/7.7e-72/Glycosyl hydrolases family 31	biological_process:GO:0005975//carbohydrate metabolic process;molecular_function:GO:0004553//hydrolase activity, hydrolyzing O-glycosyl compounds;GO:0030246//carbohydrate binding;
Unigene1676_All	5195	15.00	35.41	1.23919434300767	3.90150519230769e-14	Up	4.7708e-15	CDO14197.1/9.3e-272/unnamed protein product [Klebsiella pneumoniae]	CP022997.1/0.0/CP022997.1 Klebsiella pneumoniae strain 721005, complete genome	sp|P76046|YCJX_ECOLI/4.4e-254/Uncharacterized protein YcjX OS=Escherichia coli (strain K12) GN=ycjX PE=1 SV=1	koe:A225_2568/1.2e-263/hypothetical protein YcjX with nucleoside triphosphate hydrolase domain; K06918 uncharacterized protein	Hs6005904/2.8e-06/[K] KOG4673 Transcription factor TMF, TATA element modulatory factor	Unigene1676_All/3.2e-187/YcjX-like family, DUF463	molecular_function:GO:0005524//ATP binding;
Unigene914_All	4955	1.03	2.42	1.23236271009138	0.137837348916409	*	0.0523474	WP_080639195.1/1.2e-247/recombinase RecA [Cronobacter sakazakii]	CP022997.1/0.0/CP022997.1 Klebsiella pneumoniae strain 721005, complete genome	sp|A8GA07|RECA_SERP5/6.9e-172/Protein RecA OS=Serratia proteamaculans (strain 568) GN=recA PE=3 SV=1	kpq:KPR0928_19930/2.5e-194/recA; recombinase A; K03553 recombination protein RecA	At2g19490/2.2e-96/[L] KOG1433 DNA repair protein RAD51/RHP55	Unigene914_All/3.3e-142/recA bacterial DNA recombination protein	biological_process:GO:0006281//DNA repair;GO:0009432//SOS response;GO:0006310//DNA recombination;cellular_component:GO:0005737//cytoplasm;molecular_function:GO:0005524//ATP binding;GO:0003697//single-stranded DNA binding;GO:0003684//damaged DNA binding;GO:0008094//DNA-dependent ATPase activity;
Unigene1580_All	574	11.29	26.38	1.22439907847854	0.138051050232558	*	0.0523474	WP_073557452.1/8.9e-75/DUF2955 domain-containing protein [Klebsiella pneumoniae] >OST29212.1 1,4-alpha-glucan branching protein [Klebsiella pneumoniae] >OST36580.1 1,4-alpha-glucan branching protein [Klebsiella pneumoniae]	CP022997.1/0.0/CP022997.1 Klebsiella pneumoniae strain 721005, complete genome	NA	kpv:KPNIH29_03325/1.3e-75/1,4-alpha-glucan branching protein	NA	Unigene1580_All/4.6e-35/Protein of unknown function (DUF2955)	NA
Unigene1423_All	6344	11.21	26.03	1.21538903359869	1.91825261135371e-12	Up	2.58248e-13	WP_013362813.1/1.0e-240/chloramphenicol efflux pump [Escherichia coli] >YP_003937696.1 chloramphenicol resistance protein (plasmid) [Escherichia coli] >CBX36022.1 chloramphenicol resistance protein (plasmid) [Escherichia coli] >AMP48085.1 chlor_Efflux_Pump [uncultured bacterium] >AMP48098.1 chlor_Efflux_Pump [uncultured bacterium]	CP022882.1/0.0/CP022882.1 Klebsiella pneumoniae strain 911021, complete genome	sp|P32482|CMLA_PSEAI/1.2e-232/Chloramphenicol resistance protein OS=Pseudomonas aeruginosa GN=cmlA PE=3 SV=2	kpn:KPN_pKPN5p08202/1.3e-240/cmlA1; chloramphenicol resistance protein; K18552 MFS transporter, DHA1 family, florfenicol/chloramphenicol resistance protein	Hs22052670_1/3.2e-28/[P] KOG1482 Zn2+ transporter	Unigene1423_All/9.5e-34/Major Facilitator Superfamily	biological_process:GO:0055085//transmembrane transport;cellular_component:GO:0016021//integral component of membrane;molecular_function:GO:0005215//transporter activity;
Unigene993_All	1383	2.84	6.59	1.21438753550337	0.260731538589212	*	0.1108224	WP_087876555.1/2.2e-236/nucleoside permease [Klebsiella pneumoniae] >OVS53878.1 MFS transporter [Klebsiella pneumoniae]	CP022997.1/0.0/CP022997.1 Klebsiella pneumoniae strain 721005, complete genome	sp|P0AFF4|NUPG_ECOLI/2.5e-212/Nucleoside permease NupG OS=Escherichia coli (strain K12) GN=nupG PE=1 SV=1	cif:AL515_19370/2.3e-222/nucleoside permease; K03289 MFS transporter, NHS family, nucleoside permease	NA	Unigene993_All/2.6e-179/Nucleoside H+ symporter	cellular_component:GO:0005887//integral component of plasma membrane;molecular_function:GO:0015506//nucleoside:proton symporter activity;
Unigene547_All	4675	0.92	2.13	1.21114766416883	0.13116872967033	*	0.0491208	WP_004178082.1/8.1e-291/MULTISPECIES: group II intron reverse transcriptase/maturase [Enterobacterales] >NP_941260.1 putative reverse transcriptase/maturase (plasmid) [Serratia marcescens] >YP_005226014.1 putative reverse transcriptase/maturase [Klebsiella pneumoniae subsp. pneumoniae HS11286] >YP_005226364.1 putative reverse transcriptase/maturase [Klebsiella pneumoniae subsp. pneumoniae HS11286…	CP022691.1/0.0/CP022691.1 Klebsiella pneumoniae subsp. pneumoniae strain AUSMDU00008079, complete genome	sp|P04152|UMUC_ECOLI/1.1e-203/Protein UmuC OS=Escherichia coli (strain K12) GN=umuC PE=1 SV=2	kok:KONIH1_30170/1.8e-271/DNA polymerase	SPMi005/4.0e-28/[A] KOG4768 Mitochondrial mRNA maturase	Unigene547_All/3.5e-51/Reverse transcriptase (RNA-dependent DNA polymerase)	molecular_function:GO:0003964//RNA-directed DNA polymerase activity;
Unigene210_All	17809	1.85	4.27	1.20671079910418	3.36003495652174e-06	Up	6.36056e-07	WP_032441422.1/1.9e-287/cobyric acid synthase [Klebsiella pneumoniae] >KEC98323.1 cobyric acid synthase [Klebsiella pneumoniae UCI 17]	CP018676.1/0.0/CP018676.1 Klebsiella pneumoniae strain CAV1217, complete genome	sp|A8AEQ8|COBQ_CITK8/2.2e-236/Cobyric acid synthase OS=Citrobacter koseri (strain ATCC BAA-895 / CDC 4225-83 / SGSC4696) GN=cobQ PE=3 SV=1	kok:KONIH1_23790/2.9e-245/cobalamin biosynthesis protein CobQ; K02232 adenosylcobyric acid synthase [EC:6.3.5.10]	At5g40850/1.3e-26/[H] KOG1527 Uroporphyrin III methyltransferase	Unigene210_All/2.3e-57/CobB/CobQ-like glutamine amidotransferase domain	NA
Unigene229_All	3750	662.70	1527.99	1.20520727709431	0	Up	0	WP_032439481.1/1.0e-179/ATP-dependent 6-phosphofructokinase [Klebsiella pneumoniae] >KDL33720.1 6-phosphofructokinase [Klebsiella pneumoniae MGH 64]	CP022997.1/0.0/CP022997.1 Klebsiella pneumoniae strain 721005, complete genome	sp|Q9Z6C3|PFKA_ENTCL/7.3e-174/ATP-dependent 6-phosphofructokinase OS=Enterobacter cloacae GN=pfkA PE=3 SV=1	enf:AKI40_4866/9.8e-175/pfkA; 6-phosphofructokinase isozyme I; K00850 6-phosphofructokinase 1 [EC:2.7.1.11]	Hs4505749/1.4e-52/[G] KOG2440 Pyrophosphate-dependent phosphofructo-1-kinase	Unigene229_All/5.8e-107/Phosphofructokinase	NA
Unigene1447_All	8617	98.62	226.35	1.19860314863408	1.3773186e-136	Up	4.37244e-138	WP_065900388.1/1.3e-289/altronate dehydratase [Klebsiella pneumoniae] >OCV70958.1 altronate hydrolase [Klebsiella pneumoniae]	CP022997.1/0.0/CP022997.1 Klebsiella pneumoniae strain 721005, complete genome	sp|P42604|UXAA_ECOLI/1.3e-258/Altronate dehydratase OS=Escherichia coli (strain K12) GN=uxaA PE=1 SV=3	koc:AB185_10430/8.3e-270/altronate hydrolase; K01685 altronate hydrolase [EC:4.2.1.7]	7295964/1.7e-24/[GQ] KOG2741 Dimeric dihydrodiol dehydrogenase	Unigene1447_All/2.9e-155/D-galactarate dehydratase / Altronate hydrolase, C terminus	NA
CL48.Contig1_All	6215	41.21	94.52	1.19762516569335	1.21014712241379e-41	Up	8.25262e-43	WP_062955080.1/0.0e+00/outer membrane assembly protein AsmA [Klebsiella pneumoniae] >OHY25311.1 outer membrane assembly protein AsmA [Klebsiella pneumoniae] >OIK32018.1 outer membrane assembly protein AsmA [Klebsiella pneumoniae] >OXM90518.1 outer membrane assembly protein AsmA [Klebsiella pneumoniae] >OXM93411.1 outer membrane assembly protein AsmA [Klebsiella pneumoniae] >OZI96249.1 outer membr…	CP021859.1/0.0/CP021859.1 Klebsiella pneumoniae strain AR_0125, complete genome	sp|P76389|YEGH_ECOLI/1.4e-251/UPF0053 protein YegH OS=Escherichia coli (strain K12) GN=yegH PE=3 SV=2	ror:RORB6_02000/8.9e-290/assembly protein; K07289 AsmA protein	At3g27190/2.2e-42/[TZ] KOG4203 Armadillo/beta-Catenin/plakoglobin	CL48.Contig1_All/2.8e-34/AsmA family	NA
Unigene1257_All	5402	0.40	0.91	1.18586654531133	0.452382135048231	*	0.248132	AHM77682.1/2.7e-229/Pyridine nucleotide-disulfide oxidoreductase [Klebsiella pneumoniae 30684/NJST258_2] >AHM83274.1 Pyridine nucleotide-disulfide oxidoreductase [Klebsiella pneumoniae 30660/NJST258_1]	CP022997.1/0.0/CP022997.1 Klebsiella pneumoniae strain 721005, complete genome	sp|B7NRJ1|HCAD_ECO7I/8.4e-54/3-phenylpropionate/cinnamic acid dioxygenase ferredoxin--NAD(+) reductase component OS=Escherichia coli O7:K1 (strain IAI39 / ExPEC) GN=hcaD PE=3 SV=1	koc:AB185_11440/1.7e-199/3-phenylpropionate dioxygenase	At3g27820/2.4e-32/[R] KOG1336 Monodehydroascorbate/ferredoxin reductase	Unigene1257_All/8.5e-53/Pyridine nucleotide-disulphide oxidoreductase	molecular_function:GO:0050660//flavin adenine dinucleotide binding;GO:0016491//oxidoreductase activity;
Unigene1010_All	930	12.48	28.38	1.1852566551983	0.0274769148953975	*	0.00772132	EJJ35824.1/1.5e-127/putative chromate transporter [Klebsiella pneumoniae subsp. pneumoniae KPNIH2] >EJJ52171.1 putative chromate transporter [Klebsiella pneumoniae subsp. pneumoniae KPNIH6] >EJJ64262.1 putative chromate transporter [Klebsiella pneumoniae subsp. pneumoniae KPNIH7] >EJJ68218.1 putative chromate transporter [Klebsiella pneumoniae subsp. pneumoniae KPNIH9] >EJJ76966.1 putative chroma…	CP022997.1/0.0/CP022997.1 Klebsiella pneumoniae strain 721005, complete genome	sp|P14285|CHRA_PSEAI/2.0e-08/Chromate transport protein OS=Pseudomonas aeruginosa GN=chrA PE=2 SV=1	kpj:N559_2244/5.0e-88/FAD binding domain protein	Hs22052726/3.4e-11/[T] KOG3519 Invasion-inducing protein TIAM1/CDC24 and related RhoGEF GTPases	Unigene1010_All/0.0046/FAD linked oxidases, C-terminal domain	NA
Unigene481_All	1982	1.15	2.60	1.17687776208408	0.453353954887218	*	0.248132	WP_080883572.1/0.0e+00/arginine--tRNA ligase [Klebsiella pneumoniae] >SLR14245.1 arginyl-tRNA synthetase [Klebsiella pneumoniae]	CP022997.1/0.0/CP022997.1 Klebsiella pneumoniae strain 721005, complete genome	sp|Q7N565|SYR_PHOLL/3.9e-275/Arginine--tRNA ligase OS=Photorhabdus luminescens subsp. laumondii (strain DSM 15139 / CIP 105565 / TT01) GN=argS PE=3 SV=1	cfar:CI104_15425/0.0e+00/arginine--tRNA ligase; K01887 arginyl-tRNA synthetase [EC:6.1.1.19]	At4g26300/1.8e-107/[J] KOG4426 Arginyl-tRNA synthetase	Unigene481_All/1.3e-172/tRNA synthetases class I (R)	molecular_function:GO:0016874//ligase activity;
CL19.Contig5_All	3510	10.27	23.19	1.17506663832781	2.51139052664577e-06	Up	4.70978e-07	WP_004152201.1/9.9e-209/MULTISPECIES: hypothetical protein [Klebsiella] >YP_005224843.1 hypothetical protein KPHS_05430 [Klebsiella pneumoniae subsp. pneumoniae HS11286] >AEW59241.1 hypothetical protein KPHS_05430 [Klebsiella pneumoniae subsp. pneumoniae HS11286] >EJJ34789.1 hypothetical protein KPNIH2_23169 [Klebsiella pneumoniae subsp. pneumoniae KPNIH2] >EJJ36813.1 hypothetical protein KPNIH4_…	CP022997.1/0.0/CP022997.1 Klebsiella pneumoniae strain 721005, complete genome	sp|P76071|INSH5_ECOLI/1.4e-187/Transposase InsH for insertion sequence element IS5Y OS=Escherichia coli (strain K12) GN=insH5 PE=3 SV=1	kpa:KPNJ1_04918/1.5e-209/hypothetical protein	NA	CL19.Contig5_All/0.011/Autophagy protein Apg5	NA
Unigene603_All	1971	4.64	10.46	1.17268614111937	0.050517857524178	*	0.01535434	WP_048290052.1/6.5e-234/UDP-N-acetylglucosamine 1-carboxyvinyltransferase [Klebsiella pneumoniae] >KMB33460.1 UDP-N-acetylglucosamine 1-carboxyvinyltransferase [Klebsiella pneumoniae] >KMD15441.1 UDP-N-acetylglucosamine 1-carboxyvinyltransferase [Klebsiella pneumoniae] >SBX89872.1 UDP-N-acetylglucosamine 1-carboxyvinyltransferase [Klebsiella pneumoniae] >OSY20464.1 UDP-N-acetylglucosamine 1-carbo…	CP022997.1/0.0/CP022997.1 Klebsiella pneumoniae strain 721005, complete genome	sp|B2VGU0|MURA_ERWT9/2.6e-215/UDP-N-acetylglucosamine 1-carboxyvinyltransferase OS=Erwinia tasmaniensis (strain DSM 17950 / CIP 109463 / Et1/99) GN=murA PE=3 SV=1	kpx:PMK1_01107/4.4e-235/murA; UDP-N-acetylglucosamine 1-carboxyvinyltransferase; K00790 UDP-N-acetylglucosamine 1-carboxyvinyltransferase [EC:2.5.1.7]	At2g45300/1.8e-09/[E] KOG0692 Pentafunctional AROM protein	Unigene603_All/5.8e-132/EPSP synthase (3-phosphoshikimate 1-carboxyvinyltransferase)	biological_process:GO:0008360//regulation of cell shape;GO:0009252//peptidoglycan biosynthetic process;GO:0019277//UDP-N-acetylgalactosamine biosynthetic process;GO:0051301//cell division;GO:0071555//cell wall organization;GO:0007049//cell cycle;cellular_component:GO:0005737//cytoplasm;molecular_function:GO:0008760//UDP-N-acetylglucosamine 1-carboxyvinyltransferase activity;GO:0016740//transferas…
Unigene785_All	1020	2.40	5.41	1.1725941882183	0.455310174757282	*	0.248132	WP_073557487.1/7.6e-186/HlyD family secretion protein, partial [Klebsiella pneumoniae]	CP022997.1/0.0/CP022997.1 Klebsiella pneumoniae strain 721005, complete genome	sp|P0AFV0|YIBH_ECOLI/3.9e-69/Inner membrane protein YibH OS=Escherichia coli (strain K12) GN=yibH PE=1 SV=1	kpg:KPNIH32_06975/1.1e-186/membrane protein	NA	Unigene785_All/1e-11/Biotin-lipoyl like	cellular_component:GO:0016021//integral component of membrane;
Unigene737_All	2202	1.03	2.32	1.17148046794435	0.454329959095802	*	0.248132	AGT25757.1/1.9e-157/hypothetical protein N559_4131 [Klebsiella pneumoniae JM45] >AHM81159.1 Transporter, drug/metabolite exporter family protein [Klebsiella pneumoniae 30684/NJST258_2] >AHM86833.1 Transporter, drug/metabolite exporter family protein [Klebsiella pneumoniae 30660/NJST258_1]	CP015130.1/0.0/CP015130.1 Klebsiella pneumoniae strain Kpn555, complete genome	sp|P9WGJ1|Y3661_MYCTU/4.5e-14/Probable phosphatase Rv3661 OS=Mycobacterium tuberculosis (strain ATCC 25618 / H37Rv) GN=Rv3661 PE=1 SV=1	kps:KPNJ2_04379/2.9e-158/Transporter, drug/metabolite exporter family protein	CE10640/4.6e-06/[R] LSE0016 C Predicted secreted small molecules methylase	Unigene737_All/1.4e-23/EamA-like transporter family	NA
Unigene798_All	1928	1.19	2.68	1.17127142714983	0.453841432258065	*	0.248132	AHM80033.1/4.1e-140/Putative membrane spanning protein [Klebsiella pneumoniae 30684/NJST258_2] >AHM85668.1 Putative membrane spanning protein [Klebsiella pneumoniae 30660/NJST258_1] >CDQ55663.1 unnamed protein product [Klebsiella pneumoniae]	CP022882.1/0.0/CP022882.1 Klebsiella pneumoniae strain 911021, complete genome	sp|A6T7V8|Y1218_KLEP7/9.1e-128/UPF0259 membrane protein KPN78578_12180 OS=Klebsiella pneumoniae subsp. pneumoniae (strain ATCC 700721 / MGH 78578) GN=KPN78578_12180 PE=3 SV=1	kpa:KPNJ1_03262/6.2e-141/Putative membrane spanning protein	NA	Unigene798_All/5.2e-97/Uncharacterised protein family (UPF0259)	cellular_component:GO:0016021//integral component of membrane;GO:0005886//plasma membrane;
Unigene49_All	4607	15.55	34.99	1.17002808422188	1.87970676923077e-11	Up	2.58584e-12	OBR80363.1/3.6e-211/phosphoglycerate kinase [Klebsiella pneumoniae]	CP022997.1/0.0/CP022997.1 Klebsiella pneumoniae strain 721005, complete genome	sp|A7MJQ4|PGK_CROS8/9.2e-203/Phosphoglycerate kinase OS=Cronobacter sakazakii (strain ATCC BAA-894) GN=pgk PE=3 SV=1	ecos:EC958_3205/1.4e-210/phosphoglycerate kinase; K00927 phosphoglycerate kinase [EC:2.7.2.3]	SPBC19C2.07/1.1e-99/[G] KOG4153 Fructose 1,6-bisphosphate aldolase	Unigene49_All/4.3e-139/Phosphoglycerate kinase	biological_process:GO:0006096//glycolytic process;cellular_component:GO:0005737//cytoplasm;molecular_function:GO:0005524//ATP binding;GO:0016301//kinase activity;GO:0004618//phosphoglycerate kinase activity;
CL49.Contig1_All	610	4.47	10.05	1.16884876488297	0.45286752360515	*	0.248132	ASU51462.1/1.0e-65/Hypothetical protein (plasmid) [Klebsiella pneumoniae]	MF168404.1/0.0/MF168404.1 Klebsiella pneumoniae strain 20049 plasmid p20049-KPC, complete sequence	sp|P03851|YPB3_ECOLX/4.9e-11/Uncharacterized 9.4 kDa protein OS=Escherichia coli PE=4 SV=1	cko:CKO_pCKO2p07168/2.7e-42/hypothetical protein	NA	NA	NA
Unigene299_All	421	7.41	16.58	1.16189855918992	0.454819538793103	*	0.248132	NA	NA	NA	NA	NA	NA	NA
CL14.Contig2_All	1231	12.29	27.49	1.16142199114029	0.00940286270642202	*	0.00241014	WP_071570998.1/1.7e-94/arsenic transporter [Klebsiella pneumoniae] >OKN53403.1 arsenical pump membrane protein [Klebsiella pneumoniae] >ARS99762.1 arsenical efflux pump membrane protein ArsB [Klebsiella pneumoniae] >ASC21195.1 arsenical efflux pump membrane protein ArsB [Klebsiella pneumoniae]	CP022997.1/0.0/CP022997.1 Klebsiella pneumoniae strain 721005, complete genome	sp|P0AB94|ARSB_ECO57/6.3e-82/Arsenical pump membrane protein OS=Escherichia coli O157:H7 GN=arsB PE=3 SV=1	kpg:KPNIH32_22865/2.5e-95/arsenical pump membrane protein; K03893 arsenical pump membrane protein	NA	CL14.Contig2_All/9.5e-62/Arsenical pump membrane protein	biological_process:GO:0046685//response to arsenic-containing substance;GO:0015700//arsenite transport;cellular_component:GO:0016021//integral component of membrane;GO:0005886//plasma membrane;molecular_function:GO:0015105//arsenite transmembrane transporter activity;
Unigene259_All	3562	2.07	4.61	1.15513598293001	0.0895548971039182	*	0.0309046	WP_071177719.1/6.3e-203/bifunctional DNA-binding transcriptional regulator/O6-methylguanine-DNA methyltransferase Ada [Klebsiella pneumoniae] >OHY26770.1 bifunctional transcriptional regulator/O6-methylguanine-DNA methyltransferase [Klebsiella pneumoniae] >OIK33124.1 bifunctional transcriptional regulator/O6-methylguanine-DNA methyltransferase [Klebsiella pneumoniae]	CP022997.1/0.0/CP022997.1 Klebsiella pneumoniae strain 721005, complete genome	sp|B5XP00|APBE1_KLEP3/8.4e-196/FAD:protein FMN transferase OS=Klebsiella pneumoniae (strain 342) GN=apbE1 PE=3 SV=1	eae:EAE_24200/1.1e-175/thiamine biosynthesis lipoprotein ApbE; K03734 FAD:protein FMN transferase [EC:2.7.1.180]	CE22693/1.7e-23/[L] KOG4062 6-O-methylguanine-DNA methyltransferase MGMT/MGT1, involved in DNA repair	Unigene259_All/6.5e-31/Metal binding domain of Ada	biological_process:GO:0006281//DNA repair;GO:0006351//transcription, DNA-templated;molecular_function:GO:0003908//methylated-DNA-[protein]-cysteine S-methyltransferase activity;GO:0003677//DNA binding;GO:0008168//methyltransferase activity;GO:0008270//zinc ion binding;GO:0043565//sequence-specific DNA binding;GO:0003700//DNA binding transcription factor activity;
Unigene37_All	18453	936.80	2062.81	1.13879796354881	0	Up	0	WP_004152941.1/0.0e+00/MULTISPECIES: ribonuclease E [Klebsiella] >EJJ37706.1 ribonuclease E [Klebsiella pneumoniae subsp. pneumoniae KPNIH2] >EJJ60065.1 ribonuclease E [Klebsiella pneumoniae subsp. pneumoniae KPNIH7] >EJJ61269.1 ribonuclease E [Klebsiella pneumoniae subsp. pneumoniae KPNIH6] >EJJ61790.1 ribonuclease E [Klebsiella pneumoniae subsp. pneumoniae KPNIH5] >EJJ69930.1 ribonuclease E [Kl…	CP022997.1/0.0/CP022997.1 Klebsiella pneumoniae strain 721005, complete genome	sp|P21513|RNE_ECOLI/0.0e+00/Ribonuclease E OS=Escherichia coli (strain K12) GN=rne PE=1 SV=6	kpa:KPNJ1_03443/0.0e+00/Ribonuclease E; K08300 ribonuclease E [EC:3.1.26.12]	At5g46290/2.6e-102/[IQ] KOG1394 3-oxoacyl-(acyl-carrier-protein) synthase (I and II)	Unigene37_All/1.4e-93/Ribonuclease E/G family	biological_process:GO:0006364//rRNA processing;GO:0008033//tRNA processing;GO:0006402//mRNA catabolic process;cellular_component:GO:0005737//cytoplasm;GO:0009898//cytoplasmic side of plasma membrane;molecular_function:GO:0008995//ribonuclease E activity;GO:0000287//magnesium ion binding;GO:0003723//RNA binding;GO:0004521//endoribonuclease activity;GO:0008270//zinc ion binding;
Unigene178_All	10650	5.04	11.09	1.13776372666179	2.08024957553957e-08	Up	3.39982e-09	WP_093958642.1/0.0e+00/ribonucleoside-diphosphate reductase subunit alpha [Klebsiella pneumoniae] >OXO18831.1 ribonucleoside-diphosphate reductase subunit alpha [Klebsiella pneumoniae] >OXO26229.1 ribonucleoside-diphosphate reductase subunit alpha [Klebsiella pneumoniae]	CP022997.1/0.0/CP022997.1 Klebsiella pneumoniae strain 721005, complete genome	sp|P43754|RIR1_HAEIN/0.0e+00/Ribonucleoside-diphosphate reductase subunit alpha OS=Haemophilus influenzae (strain ATCC 51907 / DSM 11121 / KW20 / Rd) GN=nrdA PE=3 SV=1	eec:EcWSU1_03123/0.0e+00/nrdA; Ribonucleoside-diphosphate reductase 1 subunit alpha; K00525 ribonucleoside-diphosphate reductase alpha chain [EC:1.17.4.1]	At2g21790/2.2e-61/[F] KOG1112 Ribonucleotide reductase, alpha subunit	Unigene178_All/2.7e-121/Ribonucleotide reductase, barrel domain	biological_process:GO:0006260//DNA replication;molecular_function:GO:0004748//ribonucleoside-diphosphate reductase activity, thioredoxin disulfide as acceptor;GO:0005524//ATP binding;
Unigene1649_All	2141	3.89	8.55	1.13615426478707	0.0779815335689046	*	0.025948	WP_087464815.1/1.9e-223/aromatic amino acid transaminase [Klebsiella pneumoniae] >OUR22680.1 aromatic amino acid aminotransferase [Klebsiella pneumoniae]	CP022997.1/0.0/CP022997.1 Klebsiella pneumoniae strain 721005, complete genome	sp|O85746|TYRB_KLEPN/2.8e-223/Tyrosine aminotransferase OS=Klebsiella pneumoniae GN=tyrB PE=1 SV=1	eae:EAE_08480/1.6e-198/aromatic amino acid aminotransferase; K00832 aromatic-amino-acid transaminase [EC:2.6.1.57]	At4g31990/1.2e-83/[E] KOG1411 Aspartate aminotransferase/Glutamic oxaloacetic transaminase AAT1/GOT2	Unigene1649_All/3.2e-83/Aminotransferase class I and II	NA
Unigene836_All	1971	4.25	9.34	1.1359597086846	0.077844	*	0.025948	EMH98794.1/7.2e-257/ribosomal protein S12 methylthiotransferase [Klebsiella pneumoniae RYC492]	CP022997.1/0.0/CP022997.1 Klebsiella pneumoniae strain 721005, complete genome	sp|B5R840|RIMO_SALG2/6.9e-248/Ribosomal protein S12 methylthiotransferase RimO OS=Salmonella gallinarum (strain 287/91 / NCTC 13346) GN=rimO PE=3 SV=1	kpr:KPR_3718/1.1e-257/rimO; highly similar to ribosomal protein S12 methylthiotransferase RimO from Klebsiella pneumoniae subsp. pneumoniae strain ATCC 700721 - MGH 78578 (sp|A6T6T1); K14441 ribosomal protein S12 methylthiotransferase [EC:2.8.4.4]	At4g36390/1.9e-40/[T] KOG2492 CDK5 activator-binding protein	Unigene836_All/6.1e-34/Radical SAM superfamily	NA
Unigene653_All	3276	0.90	1.97	1.1301987231267	0.395933462790698	*	0.200178	WP_093998096.1/0.0e+00/molecular chaperone DnaK [Klebsiella pneumoniae] >OXO40482.1 molecular chaperone DnaK [Klebsiella pneumoniae]	CP022997.1/0.0/CP022997.1 Klebsiella pneumoniae strain 721005, complete genome	sp|Q1C0J9|DNAK_YERPA/0.0e+00/Chaperone protein DnaK OS=Yersinia pestis bv. Antiqua (strain Antiqua) GN=dnaK PE=3 SV=1	eclg:EC036_06580/0.0e+00/molecular chaperone DnaK; K04043 molecular chaperone DnaK	CE08631/5.2e-216/[O] KOG0102 Molecular chaperones mortalin/PBP74/GRP75, HSP70 superfamily	Unigene653_All/2.8e-268/Hsp70 protein	biological_process:GO:0006457//protein folding;molecular_function:GO:0005524//ATP binding;GO:0051082//unfolded protein binding;
CL9.Contig3_All	1258	12.47	27.28	1.1293821791945	0.00942447848275862	*	0.00241014	WP_086616194.1/6.5e-46/hypothetical protein [Klebsiella pneumoniae]	CP022997.1/0.0/CP022997.1 Klebsiella pneumoniae strain 721005, complete genome	NA	cko:CKO_04041/1.3e-27/hypothetical protein	NA	NA	NA
Unigene180_All	3471	7.88	17.13	1.12025761662762	0.000232956843287671	Up	4.99878e-05	AJC02285.1/3.1e-178/Mobile element protein [Klebsiella pneumoniae subsp. pneumoniae 1158] >AJC02411.1 Mobile element protein [Klebsiella pneumoniae subsp. pneumoniae 1158] >AJC04122.1 Mobile element protein [Klebsiella pneumoniae subsp. pneumoniae 1158] >AJC04619.1 Mobile element protein [Klebsiella pneumoniae subsp. pneumoniae 1158] >AJC05768.1 Mobile element protein [Klebsiella pneumoniae subsp…	CP022997.1/0.0/CP022997.1 Klebsiella pneumoniae strain 721005, complete genome	sp|A8AI78|CBPA_CITK8/1.6e-146/Curved DNA-binding protein OS=Citrobacter koseri (strain ATCC BAA-895 / CDC 4225-83 / SGSC4696) GN=cbpA PE=3 SV=1	kpg:KPNIH32_01940/3.1e-175/DNA-binding protein; K05516 curved DNA-binding protein	7296201/3.0e-20/[O] KOG0713 Molecular chaperone (DnaJ superfamily)	Unigene180_All/2.7e-30/DnaJ C terminal domain	biological_process:GO:0006457//protein folding;cellular_component:GO:0009295//nucleoid;GO:0005737//cytoplasm;molecular_function:GO:0051082//unfolded protein binding;GO:0003681//bent DNA binding;
Unigene264_All	1371	9.18	19.95	1.1198226876959	0.0277508029227557	*	0.0078146	WP_049106414.1/3.1e-243/MULTISPECIES: NCS2 family permease [Enterobacteriaceae] >ARX40208.1 adenine permease PurP [Klebsiella pneumoniae]	CP022997.1/0.0/CP022997.1 Klebsiella pneumoniae strain 721005, complete genome	sp|P31466|ADEP_ECOLI/5.1e-234/Adenine permease AdeP OS=Escherichia coli (strain K12) GN=adeP PE=1 SV=2	ron:TE10_02255/6.2e-236/adenine permease PurP; K06901 putative MFS transporter, AGZA family, xanthine/uracil permease	Hs19923466/6.7e-08/[A] KOG1869 Splicing coactivator SRm160/300, subunit SRm300	Unigene264_All/4.9e-42/Permease family	NA
CL12.Contig2_All	5689	121.22	263.28	1.11897018391589	1.76969946461538e-93	Up	6.76252e-95	EGF62788.1/1.8e-308/phosphoribosylaminoimidazolecarboxamide formyltransferase/IMP cyclohydrolase, partial [Klebsiella sp. MS 92-3]	CP022997.1/0.0/CP022997.1 Klebsiella pneumoniae strain 721005, complete genome	sp|A7MJ89|PUR9_CROS8/4.7e-281/Bifunctional purine biosynthesis protein PurH OS=Cronobacter sakazakii (strain ATCC BAA-894) GN=purH PE=3 SV=1	kps:KPNJ2_00448/7.3e-307/Phosphoribosylaminoimidazolecarboxamide formyltransferase; K00602 phosphoribosylaminoimidazolecarboxamide formyltransferase / IMP cyclohydrolase [EC:2.1.2.3 3.5.4.10]	At2g35040/3.3e-125/[F] KOG2555 AICAR transformylase/IMP cyclohydrolase/methylglyoxal synthase	CL12.Contig2_All/2.4e-120/AICARFT/IMPCHase bienzyme	biological_process:GO:0006189//'de novo' IMP biosynthetic process;molecular_function:GO:0004643//phosphoribosylaminoimidazolecarboxamide formyltransferase activity;GO:0003937//IMP cyclohydrolase activity;
Unigene775_All	1178	8.16	17.72	1.11873754658352	0.0681619466911765	*	0.021799	WP_002914885.1/1.6e-83/MULTISPECIES: hydrogenase maturation peptidase HycI [Enterobacterales] >YP_005228427.1 hydrogenase 3 large subunit C-terminal protease [Klebsiella pneumoniae subsp. pneumoniae HS11286] >AEW62825.1 hydrogenase 3 large subunit C-terminal protease [Klebsiella pneumoniae subsp. pneumoniae HS11286] >EJJ39616.1 hydrogenase 3 maturation protease [Klebsiella pneumoniae subsp. pneum…	CP022997.1/0.0/CP022997.1 Klebsiella pneumoniae strain 721005, complete genome	sp|P0AEW0|HYCI_ECO57/9.3e-75/Hydrogenase 3 maturation protease OS=Escherichia coli O157:H7 GN=hycI PE=3 SV=2	kpc:KPNIH10_20565/2.5e-84/hycI; hydrogenase 3 maturation protease; K08315 hydrogenase 3 maturation protease [EC:3.4.23.51]	NA	Unigene775_All/1e-28/Hydrogenase maturation protease	molecular_function:GO:0008233//peptidase activity;GO:0008047//enzyme activator activity;
Unigene87_All	5224	2.51	5.40	1.10527204310006	0.020419023483871	*	0.00558192	AHM81653.1/0.0e+00/hypothetical protein KPNJ2_04881 [Klebsiella pneumoniae 30684/NJST258_2] >AHM87332.1 hypothetical protein KPNJ1_04932 [Klebsiella pneumoniae 30660/NJST258_1]	CP022997.1/0.0/CP022997.1 Klebsiella pneumoniae strain 721005, complete genome	sp|Q5KYR0|IOLD_GEOKA/2.8e-240/3D-(3,5/4)-trihydroxycyclohexane-1,2-dione hydrolase OS=Geobacillus kaustophilus (strain HTA426) GN=iolD PE=3 SV=1	koe:A225_0552/0.0e+00/Epi-inositol hydrolase; K03336 3D-(3,5/4)-trihydroxycyclohexane-1,2-dione acylhydrolase (decyclizing) [EC:3.7.1.22]	YMR108w/3.1e-29/[EH] KOG4166 Thiamine pyrophosphate-requiring enzyme	Unigene87_All/6.8e-39/Thiamine pyrophosphate enzyme, C-terminal TPP binding domain	biological_process:GO:0019310//inositol catabolic process;molecular_function:GO:0000287//magnesium ion binding;GO:0016787//hydrolase activity;GO:0016823//hydrolase activity, acting on acid carbon-carbon bonds, in ketonic substances;GO:0030976//thiamine pyrophosphate binding;
CL2.Contig4_All	8922	26.19	56.04	1.09744089608022	4.49337190909091e-31	Up	3.48692e-32	KEM87354.1/0.0e+00/alpha-galactosidase domain protein [Escherichia coli 6-537-08_S4_C1]	CP022997.1/0.0/CP022997.1 Klebsiella pneumoniae strain 721005, complete genome	sp|Q02581|MELB_KLEPN/1.5e-270/Melibiose carrier protein OS=Klebsiella pneumoniae GN=melB PE=3 SV=1	sbo:SBO_2171/2.3e-267/lysP; lysine-specific permease; K11733 lysine-specific permease	YEL063c/6.8e-93/[E] KOG1286 Amino acid transporters	CL2.Contig4_All/8.2e-146/Amino acid permease	cellular_component:GO:0016021//integral component of membrane;molecular_function:GO:0015171//amino acid transmembrane transporter activity;
Unigene1612_All	12898	509.06	1086.54	1.09383367335181	0	Up	0	WP_060416017.1/0.0e+00/phosphomethylpyrimidine synthase ThiC [Klebsiella pneumoniae] >KWQ10164.1 phosphomethylpyrimidine synthase ThiC [Klebsiella pneumoniae] >SBI11230.1 thiamin biosynthesis protein ThiC [Klebsiella pneumoniae] >SBK64524.1 thiamin biosynthesis protein ThiC [Klebsiella pneumoniae] >OKB57237.1 phosphomethylpyrimidine synthase ThiC [Klebsiella pneumoniae] >OKB59261.1 phosphomethylp…	CP022997.1/0.0/CP022997.1 Klebsiella pneumoniae strain 721005, complete genome	sp|Q57H61|THIC_SALCH/0.0e+00/Phosphomethylpyrimidine synthase OS=Salmonella choleraesuis (strain SC-B67) GN=thiC PE=3 SV=1	ecli:ECNIH5_01475/0.0e+00/thiamine biosynthesis protein ThiC; K03147 phosphomethylpyrimidine synthase [EC:4.1.99.17]	Hs14742907/2.0e-85/[H] KOG2872 Uroporphyrinogen decarboxylase	Unigene1612_All/1.6e-199/Radical SAM ThiC family	NA
Unigene1272_All	2855	25.30	53.97	1.09302030239097	8.96057677821012e-10	Up	1.353832e-10	CDQ55401.1/2.3e-216/unnamed protein product [Klebsiella pneumoniae]	CP022997.1/0.0/CP022997.1 Klebsiella pneumoniae strain 721005, complete genome	sp|Q3Z2K0|PURT_SHISS/4.1e-185/Formate-dependent phosphoribosylglycinamide formyltransferase OS=Shigella sonnei (strain Ss046) GN=purT PE=3 SV=1	kom:HR38_22150/3.9e-200/phosphoribosylglycinamide formyltransferase; K08289 phosphoribosylglycinamide formyltransferase 2 [EC:2.1.2.2]	SPAC17G8.06c/8.5e-29/[E] KOG2448 Dihydroxy-acid dehydratase	Unigene1272_All/2.5e-56/ATP-grasp domain	NA
Unigene753_All	5426	246.86	524.94	1.08845944582934	2.80556425531915e-169	Up	7.752e-171	WP_023342612.1/0.0e+00/biosynthetic arginine decarboxylase [Klebsiella pneumoniae] >ESN56024.1 biosynthetic arginine decarboxylase [Klebsiella pneumoniae MGH 18] >KDH35426.1 biosynthetic arginine decarboxylase [Klebsiella pneumoniae BIDMC 69] >KDH52031.1 biosynthetic arginine decarboxylase [Klebsiella pneumoniae BWH 48] >KDL35097.1 biosynthetic arginine decarboxylase [Klebsiella pneumoniae MGH 60…	CP022997.1/0.0/CP022997.1 Klebsiella pneumoniae strain 721005, complete genome	sp|Q83Q93|SPEA_SHIFL/0.0e+00/Biosynthetic arginine decarboxylase OS=Shigella flexneri GN=speA PE=3 SV=2	ebf:D782_0761/0.0e+00/arginine decarboxylase; K01585 arginine decarboxylase [EC:4.1.1.19]	Hs5174529/2.4e-117/[H] KOG1506 S-adenosylmethionine synthetase	Unigene753_All/8.5e-71/Pyridoxal-dependent decarboxylase, pyridoxal binding domain	biological_process:GO:0008295//spermidine biosynthetic process;GO:0009446//putrescine biosynthetic process;GO:0006527//arginine catabolic process;molecular_function:GO:0046872//metal ion binding;GO:0008792//arginine decarboxylase activity;
Unigene1100_All	1489	2.62	5.57	1.08811051580258	0.335929333980583	*	0.1627312	NA	CP022997.1/0.0/CP022997.1 Klebsiella pneumoniae strain 721005, complete genome	sp|P52067|FSR_ECOLI/4.9e-206/Fosmidomycin resistance protein OS=Escherichia coli (strain K12) GN=fsr PE=1 SV=1	kpb:FH42_23245/3.3e-227/Fosmidomycin resistance protein; K08223 MFS transporter, FSR family, fosmidomycin resistance protein	NA	Unigene1100_All/4.6e-44/Major Facilitator Superfamily	NA
Unigene1255_All	5807	1.88	3.99	1.08565608454471	0.0448479713414634	*	0.0129719	KXA24183.1/1.2e-288/citrate lyase, alpha subunit [Klebsiella pneumoniae]	CP022997.1/0.0/CP022997.1 Klebsiella pneumoniae strain 721005, complete genome	sp|P45413|CILA_KLEPN/2.8e-289/Citrate lyase alpha chain OS=Klebsiella pneumoniae GN=citF PE=1 SV=1	koy:J415_27080/1.9e-270/citrate lyase subunit alpha; K01643 citrate lyase subunit alpha / citrate CoA-transferase [EC:2.8.3.10]	Hs19923088/3.3e-27/[G] TWOG0077 Citrate lyase, beta subunit	Unigene1255_All/6.3e-247/Citrate lyase, alpha subunit (CitF)	NA
Unigene103_All	1412	2.78	5.90	1.0856300715257	0.336337510571081	*	0.1627312	EGF62041.1/1.4e-201/CobW/P47K family protein [Klebsiella sp. MS 92-3]	CP022997.1/0.0/CP022997.1 Klebsiella pneumoniae strain 721005, complete genome	sp|P24203|YJIA_ECOLI/1.2e-164/Uncharacterized GTP-binding protein YjiA OS=Escherichia coli (strain K12) GN=yjiA PE=1 SV=3	kps:KPNJ2_04786/1.0e-180/GTP-dependent regulatory protein	At1g80480/6.2e-41/[H] KOG2743 Cobalamin synthesis protein	Unigene103_All/5.7e-51/CobW/HypB/UreG, nucleotide-binding domain	NA
Unigene179_All	8372	1.24	2.62	1.07922669115058	0.0506130908108108	*	0.01541304	KHQ23226.1/0.0e+00/glutathione ABC transporter ATP-binding protein [Klebsiella pneumoniae] >OVT71946.1 glutathione ABC transporter ATP-binding protein GsiA [Klebsiella pneumoniae] >OVT89613.1 glutathione ABC transporter ATP-binding protein GsiA [Klebsiella pneumoniae] >OVT93435.1 glutathione ABC transporter ATP-binding protein GsiA [Klebsiella pneumoniae] >OVU05493.1 glutathione ABC transporter A…	CP022997.1/0.0/CP022997.1 Klebsiella pneumoniae strain 721005, complete genome	sp|Q0TJM0|GSIA_ECOL5/1.9e-270/Glutathione import ATP-binding protein GsiA OS=Escherichia coli O6:K15:H31 (strain 536 / UPEC) GN=gsiA PE=3 SV=2	kpq:KPR0928_08400/0.0e+00/glutathione ABC transporter ATP-binding protein; K13892 glutathione transport system ATP-binding protein	At5g08100/2.0e-57/[E] KOG1592 Asparaginase	Unigene179_All/0.12/Protein of unknown function (DUF2623)	NA
Unigene283_All	1539	5.56	11.71	1.07458428777771	0.102644159210526	*	0.0366888	WP_004199977.1/1.1e-215/DUF4056 domain-containing protein [Klebsiella pneumoniae] >YP_005227050.1 hypothetical protein KPHS_27500 [Klebsiella pneumoniae subsp. pneumoniae HS11286] >AEW61448.1 hypothetical protein KPHS_27500 [Klebsiella pneumoniae subsp. pneumoniae HS11286] >EMR21496.1 hypothetical protein G000_10313 [Klebsiella pneumoniae ATCC BAA-2146] >AGT24188.1 hypothetical protein N559_2504 …	CP022882.1/0.0/CP022882.1 Klebsiella pneumoniae strain 911021, complete genome	sp|P94437|YFII_BACSU/1.4e-38/Uncharacterized oxidoreductase YfiI OS=Bacillus subtilis (strain 168) GN=yfiI PE=3 SV=1	kpj:N559_2504/1.6e-216/hypothetical protein	NA	Unigene283_All/6.2e-130/Protein of unknown function (DUF4056)	NA
CL58.Contig2_All	3175	3.11	6.54	1.07237605536748	0.0773175249557522	*	0.0256816	NA	CP022882.1/0.0/CP022882.1 Klebsiella pneumoniae strain 911021, complete genome	sp|P08194|GLPT_ECOLI/2.5e-255/Glycerol-3-phosphate transporter OS=Escherichia coli (strain K12) GN=glpT PE=1 SV=1	kpi:D364_13485/1.4e-267/glpT; sn-glycerol-3-phosphate transporter; K02445 MFS transporter, OPA family, glycerol-3-phosphate transporter	Hs4503847/3.2e-37/[G] KOG2533 Permease of the major facilitator superfamily	CL58.Contig2_All/2.1e-46/Major Facilitator Superfamily	NA
Unigene271_All	3558	141.13	296.70	1.07198023264065	5.91725974736842e-61	Up	3.30476e-62	AHM76798.1/0.0e+00/Integral membrane protein with trka domains [Klebsiella pneumoniae 30684/NJST258_2] >AHM82424.1 Integral membrane protein with trka domains [Klebsiella pneumoniae 30660/NJST258_1]	CP022997.1/0.0/CP022997.1 Klebsiella pneumoniae strain 721005, complete genome	sp|A8ACJ7|Y031_CITK8/1.5e-282/Putative transport protein CKO_00031 OS=Citrobacter koseri (strain ATCC BAA-895 / CDC 4225-83 / SGSC4696) GN=CKO_00031 PE=3 SV=1	eae:EAE_06955/1.0e-298/putative transporter; K07085 putative transport protein	NA	Unigene271_All/9.4e-90/Predicted Permease Membrane Region	NA
Unigene821_All	1428	3.29	6.89	1.06641639896905	0.298994454689564	*	0.1330622	WP_004148647.1/5.8e-208/MULTISPECIES: malate/lactate/ureidoglycolate dehydrogenase [Enterobacterales] >YP_005227369.1 hypothetical protein KPHS_30690 [Klebsiella pneumoniae subsp. pneumoniae HS11286] >ABR77517.1 putative dehydrogenase [Klebsiella pneumoniae subsp. pneumoniae MGH 78578] >EGF60386.1 malate/L-lactate dehydrogenase [Klebsiella sp. MS 92-3] >AEJ98572.1 putative dehydrogenase [Klebsiel…	CP022997.1/0.0/CP022997.1 Klebsiella pneumoniae strain 721005, complete genome	sp|P58409|HCXB_ECO57/2.4e-149/Hydroxycarboxylate dehydrogenase B OS=Escherichia coli O157:H7 GN=hcxB PE=3 SV=1	kpa:KPNJ1_02376/8.8e-209/L-lactate dehydrogenase; K13574 uncharacterized oxidoreductase [EC:1.1.1.-]	CE15964/3.6e-28/[C] TWOG0224 Predicted malate dehydrogenase	Unigene821_All/2.7e-92/Malate/L-lactate dehydrogenase	molecular_function:GO:0004459//L-lactate dehydrogenase activity;GO:0016491//oxidoreductase activity;
Unigene75_All	946	5.24	10.96	1.06460908142308	0.298206590513834	*	0.1330622	AHM81566.1/9.9e-156/Transcriptional regulator, AraC family protein [Klebsiella pneumoniae 30684/NJST258_2] >AHM87244.1 Transcriptional regulator, AraC family protein [Klebsiella pneumoniae 30660/NJST258_1]	CP022997.1/0.0/CP022997.1 Klebsiella pneumoniae strain 721005, complete genome	sp|O31449|YBFI_BACSU/1.6e-16/Uncharacterized HTH-type transcriptional regulator YbfI OS=Bacillus subtilis (strain 168) GN=ybfI PE=4 SV=1	kps:KPNJ2_04790/1.5e-156/Transcriptional regulator, AraC family protein	NA	Unigene75_All/4.5e-18/AraC-like ligand binding domain	biological_process:GO:0006351//transcription, DNA-templated;molecular_function:GO:0043565//sequence-specific DNA binding;GO:0003700//DNA binding transcription factor activity;
Unigene1178_All	928	5.36	11.21	1.06448137234765	0.297814213421053	*	0.1330622	WP_002913995.1/8.8e-149/MULTISPECIES: inositol-1-monophosphatase [Enterobacterales] >YP_005228236.1 inositol monophosphatase [Klebsiella pneumoniae subsp. pneumoniae HS11286] >ABR78275.1 inositol monophosphatase [Klebsiella pneumoniae subsp. pneumoniae MGH 78578] >BAH64659.1 inositol monophosphatase [Klebsiella pneumoniae subsp. pneumoniae NTUH-K2044] >AEJ99366.1 inositol monophosphatase [Klebsie…	CP022997.1/0.0/CP022997.1 Klebsiella pneumoniae strain 721005, complete genome	sp|P58537|SUHB_SALTY/6.1e-138/Inositol-1-monophosphatase OS=Salmonella typhimurium (strain LT2 / SGSC1412 / ATCC 700720) GN=suhB PE=3 SV=1	kpu:KP1_4117/1.3e-149/suhB; inositol monophosphatase; K01092 myo-inositol-1(or 4)-monophosphatase [EC:3.1.3.25]	At3g02870/1.4e-36/[G] KOG2951 Inositol monophosphatase	Unigene1178_All/5.2e-75/Inositol monophosphatase family	biological_process:GO:0046855//inositol phosphate dephosphorylation;GO:0046854//phosphatidylinositol phosphorylation;molecular_function:GO:0046872//metal ion binding;GO:0052833//inositol monophosphate 4-phosphatase activity;GO:0052832//inositol monophosphate 3-phosphatase activity;GO:0008934//inositol monophosphate 1-phosphatase activity;
Unigene7_All	9584	183.74	382.84	1.05907583998446	1.70584130769231e-210	Up	3.9111e-212	WP_014227430.1/0.0e+00/MULTISPECIES: bifunctional aspartate kinase/homoserine dehydrogenase II [Enterobacterales] >AEX03193.1 bifunctional aspartate kinase II/homoserine dehydrogenase II [Klebsiella michiganensis KCTC 1686] >AHW86052.1 bifunctional aspartate kinase II/homoserine dehydrogenase II [Klebsiella michiganensis HKOPL1] >AID87643.1 aspartate kinase [Klebsiella oxytoca KONIH1] >AIE68000.1…	CP022997.1/0.0/CP022997.1 Klebsiella pneumoniae strain 721005, complete genome	sp|P00562|AK2H_ECOLI/0.0e+00/Bifunctional aspartokinase/homoserine dehydrogenase 2 OS=Escherichia coli (strain K12) GN=metL PE=1 SV=3	koy:J415_02430/0.0e+00/metL; bifunctional aspartate kinase II/homoserine dehydrogenase II; K12525 bifunctional aspartokinase / homoserine dehydrogenase 2 [EC:2.7.2.4 1.1.1.3]	CE07648/3.2e-80/[E] KOG0053 Cystathionine beta-lyases/cystathionine gamma-synthases	Unigene7_All/1.9e-44/Amino acid kinase family	biological_process:GO:0009067//aspartate family amino acid biosynthetic process;molecular_function:GO:0050661//NADP binding;GO:0004072//aspartate kinase activity;GO:0004412//homoserine dehydrogenase activity;
Unigene214_All	8414	2.91	6.05	1.05591598925367	0.00124390589847716	*	0.000288124	WP_069346648.1/0.0e+00/hypothetical protein [Klebsiella pneumoniae] >ODP04992.1 hypothetical protein BAY54_03820 [Klebsiella pneumoniae]	CP022997.1/0.0/CP022997.1 Klebsiella pneumoniae strain 721005, complete genome	sp|P76578|YFHM_ECOLI/0.0e+00/Uncharacterized lipoprotein YfhM OS=Escherichia coli (strain K12) GN=yfhM PE=1 SV=1	esc:Entcl_1229/0.0e+00/alpha-2-macroglobulin domain protein; K06894 uncharacterized protein	7302087/1.1e-28/[F] KOG0888 Nucleoside diphosphate kinase	Unigene214_All/3.3e-23/MG2 domain	NA
Unigene1300_All	1377	11.42	23.71	1.05393301211917	0.020288190712743	*	0.0055223	WP_073547118.1/3.5e-149/magnesium-translocating P-type ATPase [Klebsiella pneumoniae] >OSS93841.1 magnesium-translocating P-type ATPase [Klebsiella pneumoniae]	CP022997.1/0.0/CP022997.1 Klebsiella pneumoniae strain 721005, complete genome	sp|P36640|ATMA_SALTY/4.2e-143/Magnesium-transporting ATPase, P-type 1 OS=Salmonella typhimurium (strain LT2 / SGSC1412 / ATCC 700720) GN=mgtA PE=2 SV=1	kpj:N559_4642/5.2e-150/magnesium-transporting ATPase MgtA; K01531 Mg2+-importing ATPase [EC:3.6.3.2]	CE01809/1.2e-23/[J] KOG2317 Putative translation initiation inhibitor UK114/IBM1	Unigene1300_All/4.4e-15/Cation transporting ATPase, C-terminus	cellular_component:GO:0016021//integral component of membrane;molecular_function:GO:0000166//nucleotide binding;GO:0015444//magnesium-importing ATPase activity;
Unigene1042_All	418	14.98	31.10	1.05387695655921	0.298600002902375	*	0.1330622	WP_072354011.1/1.8e-72/outer membrane porin, OprD family [Klebsiella pneumoniae] >OZJ07625.1 outer membrane porin, OprD family [Klebsiella pneumoniae] >OZJ35609.1 outer membrane porin, OprD family [Klebsiella pneumoniae] >OZJ78570.1 outer membrane porin, OprD family [Klebsiella pneumoniae] >OZJ84363.1 outer membrane porin, OprD family [Klebsiella pneumoniae] >OZK22205.1 outer membrane porin, OprD…	CP022997.1/0.0/CP022997.1 Klebsiella pneumoniae strain 721005, complete genome	sp|P32722|PORD_PSEAE/3.5e-16/Porin D OS=Pseudomonas aeruginosa (strain ATCC 15692 / DSM 22644 / CIP 104116 / JCM 14847 / LMG 12228 / 1C / PRS 101 / PAO1) GN=oprD PE=1 SV=1	kpnu:LI86_04300/2.7e-73/membrane protein	NA	Unigene1042_All/2.1e-37/outer membrane porin, OprD family	NA
Unigene221_All	1877	2.85	5.90	1.0497530351971	0.2582292825	*	0.1093034	WP_002886940.1/1.1e-185/MULTISPECIES: sugar isomerase [Enterobacterales] >YP_005224807.1 sugar isomerase (SIS) [Klebsiella pneumoniae subsp. pneumoniae HS11286] >EGF55715.1 SIS domain protein [Klebsiella sp. MS 92-3] >AEJ96196.1 sugar isomerase (SIS) [Klebsiella pneumoniae KCTC 2242] >AEW59205.1 sugar isomerase (SIS) [Klebsiella pneumoniae subsp. pneumoniae HS11286] >EJJ36320.1 sugar isomerase (S…	CP022997.1/0.0/CP022997.1 Klebsiella pneumoniae strain 721005, complete genome	sp|O32157|FRLB_BACSU/6.0e-68/Fructosamine deglycase FrlB OS=Bacillus subtilis (strain 168) GN=frlB PE=1 SV=1	kph:KPNIH24_02605/1.6e-186/phosphosugar isomerase	NA	Unigene221_All/3.2e-17/SIS domain	biological_process:GO:1901135//carbohydrate derivative metabolic process;molecular_function:GO:0097367//carbohydrate derivative binding;GO:0016853//isomerase activity;
Unigene120_All	1826	2.94	6.08	1.04825516860722	0.25787112815534	*	0.1093034	WP_002916277.1/3.8e-297/MULTISPECIES: MFS transporter [Enterobacterales] >YP_005228670.1 di-/tripeptide transporter [Klebsiella pneumoniae subsp. pneumoniae HS11286] >EEW43748.1 amino acid/peptide transporter [Klebsiella pneumoniae subsp. rhinoscleromatis ATCC 13884] >EHL92628.1 amino acid/peptide transporter (Peptide:H+ symporter) [Klebsiella sp. 4_1_44FAA] >AEW63068.1 di-/tripeptide transporter…	CP022997.1/0.0/CP022997.1 Klebsiella pneumoniae strain 721005, complete genome	sp|P94408|YCLF_BACSU/2.3e-88/Uncharacterized transporter YclF OS=Bacillus subtilis (strain 168) GN=yclF PE=3 SV=2	kpj:N559_0933/5.8e-298/di-/tripeptide transporter; K03305 proton-dependent oligopeptide transporter, POT family	Hs10835271/2.3e-19/[E] KOG1237 H+/oligopeptide symporter	Unigene120_All/3.4e-63/POT family	biological_process:GO:0006857//oligopeptide transport;cellular_component:GO:0016021//integral component of membrane;molecular_function:GO:0015197//peptide transporter activity;
Unigene1639_All	6017	115.43	238.10	1.04454939466262	3.3166098e-80	Up	1.481848e-81	CTQ05850.1/2.8e-211/molybdate transporter subunit; ATP-binding component of ABC superfamily (modular protein) [Klebsiella variicola]	CP022997.1/0.0/CP022997.1 Klebsiella pneumoniae strain 721005, complete genome	sp|A6T6J6|6PGL_KLEP7/4.6e-194/6-phosphogluconolactonase OS=Klebsiella pneumoniae subsp. pneumoniae (strain ATCC 700721 / MGH 78578) GN=pgl PE=3 SV=2	ror:RORB6_11285/2.6e-177/6-phosphogluconolactonase; K07404 6-phosphogluconolactonase [EC:3.1.1.31]	Hs4757706/8.3e-18/[U] KOG0057 Mitochondrial Fe/S cluster exporter, ABC superfamily	Unigene1639_All/1e-29/ABC transporter	NA
Unigene1488_All	1365	9.22	18.93	1.03783575527437	0.0505626585882353	*	0.01515988	AHM81636.1/9.6e-144/Glycoprotein 3 [Klebsiella pneumoniae 30684/NJST258_2] >AHM87315.1 Glycoprotein 3 [Klebsiella pneumoniae 30660/NJST258_1]	CP022997.1/0.0/CP022997.1 Klebsiella pneumoniae strain 721005, complete genome	sp|P37057|OGRK_ECOLI/1.2e-12/Prophage late control protein OgrK OS=Escherichia coli (strain K12) GN=ogrK PE=4 SV=1	kps:KPNJ2_04864/1.5e-144/Glycoprotein 3	NA	Unigene1488_All/0.0023/Protein of unknown function (DUF1697)	NA
Unigene67_All	3387	7.63	15.61	1.03271557514338	0.00143154613636364	*	0.00033327	WP_065897243.1/0.0e+00/peptide ABC transporter substrate-binding protein SapA [Klebsiella pneumoniae] >OCV97201.1 peptide ABC transporter substrate-binding protein SapA [Klebsiella pneumoniae]	CP022997.1/0.0/CP022997.1 Klebsiella pneumoniae strain 721005, complete genome	sp|P36634|SAPA_SALTY/3.8e-278/Peptide transport periplasmic protein SapA OS=Salmonella typhimurium (strain LT2 / SGSC1412 / ATCC 700720) GN=sapA PE=2 SV=2	koy:J415_19120/7.5e-299/antimicrobial peptide ABC transporter periplasmic binding protein SapA; K19226 cationic peptide transport system substrate-binding protein	YLL056c/3.0e-09/[V] KOG1502 Flavonol reductase/cinnamoyl-CoA reductase	Unigene67_All/7.6e-83/Bacterial extracellular solute-binding proteins, family 5 Middle	NA
Unigene621_All	2830	41.59	85.02	1.03156557399282	1.48369372258065e-13	Up	1.892778e-14	WP_040189377.1/3.2e-234/molybdopterin molybdotransferase [Klebsiella pneumoniae] >KRR34248.1 molybdopterin biosynthesis protein MoeA [Klebsiella pneumoniae]	CP022997.1/0.0/CP022997.1 Klebsiella pneumoniae strain 721005, complete genome	sp|P12281|MOEA_ECOLI/1.0e-188/Molybdopterin molybdenumtransferase OS=Escherichia coli (strain K12) GN=moeA PE=1 SV=1	ron:TE10_10020/8.3e-211/molybdopterin biosynthesis protein MoeA; K03750 molybdopterin molybdotransferase [EC:2.10.1.1]	7297432/5.8e-54/[H] KOG2017 Molybdopterin synthase sulfurylase	Unigene621_All/1.5e-38/MoeA N-terminal region (domain I and II)	biological_process:GO:0006777//Mo-molybdopterin cofactor biosynthetic process;GO:0032324//molybdopterin cofactor biosynthetic process;molecular_function:GO:0016740//transferase activity;GO:0061599//molybdopterin molybdotransferase activity;
Unigene895_All	8148	51.36	104.88	1.03002248309945	2.24713960183486e-47	Up	1.439966e-48	AGT26244.1/0.0e+00/anaerobic ribonucleoside triphosphate reductase [Klebsiella pneumoniae JM45] >AHM81696.1 Anaerobic ribonucleoside-triphosphate reductase [Klebsiella pneumoniae 30684/NJST258_2] >AHM87377.1 Anaerobic ribonucleoside-triphosphate reductase [Klebsiella pneumoniae 30660/NJST258_1]	CP022882.1/0.0/CP022882.1 Klebsiella pneumoniae strain 911021, complete genome	sp|Q9L646|NRDD_SALTY/0.0e+00/Anaerobic ribonucleoside-triphosphate reductase OS=Salmonella typhimurium (strain LT2 / SGSC1412 / ATCC 700720) GN=nrdD PE=3 SV=1	cnt:JT31_15000/0.0e+00/ribonucleoside-triphosphate reductase; K21636 ribonucleoside-triphosphate reductase (formate) [EC:1.1.98.6]	NA	Unigene895_All/3.9e-183/Anaerobic ribonucleoside-triphosphate reductase	biological_process:GO:0006260//DNA replication;molecular_function:GO:0005524//ATP binding;GO:0008998//ribonucleoside-triphosphate reductase activity;
Unigene97_All	3181	2.79	5.63	1.01286980025104	0.117166304347826	*	0.042775	AHM80806.1/0.0e+00/Ferrienterobactin receptor precursor [Klebsiella pneumoniae 30684/NJST258_2]	CP022997.1/0.0/CP022997.1 Klebsiella pneumoniae strain 721005, complete genome	sp|P05825|FEPA_ECOLI/0.0e+00/Ferrienterobactin receptor OS=Escherichia coli (strain K12) GN=fepA PE=1 SV=2	ear:CCG31251/0.0e+00/TonB-dependent receptor; Outer membrane receptor for ferric enterobactin and colicins B, D; K19611 ferric enterobactin receptor	Hs22064376/4.6e-07/[WV] KOG1216 von Willebrand factor and related coagulation proteins	Unigene97_All/1.1e-49/TonB dependent receptor	biological_process:GO:0015891//siderophore transport;cellular_component:GO:0009279//cell outer membrane;molecular_function:GO:0004872//receptor activity;GO:0005506//iron ion binding;
Unigene1443_All	5040	2.02	4.06	1.00712443443338	0.0866672584615385	*	0.0298062	WP_002920773.1/4.5e-247/MULTISPECIES: gluconate transporter [Enterobacterales] >YP_005229253.1 low-affinity gluconate transporter [Klebsiella pneumoniae subsp. pneumoniae HS11286] >BAH65575.1 low-affinity gluconate transporter [Klebsiella pneumoniae subsp. pneumoniae NTUH-K2044] >EEW43121.1 low-affinity gluconate transporter [Klebsiella pneumoniae subsp. rhinoscleromatis ATCC 13884] >AEK00284.1 l…	CP022997.1/0.0/CP022997.1 Klebsiella pneumoniae strain 721005, complete genome	sp|P0AC96|GNTU_ECOLI/2.2e-242/Low-affinity gluconate transporter OS=Escherichia coli (strain K12) GN=gntU PE=1 SV=1	eec:EcWSU1_04217/4.6e-244/gntU; Low-affinity gluconate transporter; K06156 Gnt-I system low-affinity gluconate transporter	Hs20537769/4.8e-27/[G] KOG3354 Gluconate kinase	Unigene1443_All/9.3e-162/GntP family permease	cellular_component:GO:0016021//integral component of membrane;molecular_function:GO:0015128//gluconate transmembrane transporter activity;
Unigene796_All	3761	5.28	10.60	1.00545443009211	0.0091206675	*	0.00231636	WP_002887901.1/2.0e-244/MULTISPECIES: MFS transporter [Klebsiella] >YP_005225020.1 low-affinity transport system, proline permease II [Klebsiella pneumoniae subsp. pneumoniae HS11286] >AEJ96415.1 low-affinity transport system; proline permease II [Klebsiella pneumoniae KCTC 2242] >AEW59418.1 low-affinity transport system, proline permease II [Klebsiella pneumoniae subsp. pneumoniae HS11286] >EJJ4…	CP022997.1/0.0/CP022997.1 Klebsiella pneumoniae strain 721005, complete genome	sp|Q6D0B2|TAL2_PECAS/1.8e-159/Transaldolase 2 OS=Pectobacterium atrosepticum (strain SCRI 1043 / ATCC BAA-672) GN=tal2 PE=3 SV=1	kqu:AVR78_08245/1.4e-237/MFS transporter	Hs5803187/3.4e-102/[G] KOG2772 Transaldolase	Unigene796_All/1.5e-26/Major Facilitator Superfamily	biological_process:GO:0055085//transmembrane transport;cellular_component:GO:0016021//integral component of membrane;
Unigene57_All	2500	8.40	16.82	1.00171647258902	0.00778358523364486	*	0.00195848	WP_011977818.1/2.6e-227/MULTISPECIES: ParA family protein [Enterobacterales] >YP_003754081.1 plasmid partition protein A (plasmid) [Klebsiella pneumoniae] >YP_005229775.1 plasmid partition protein A (plasmid) [Klebsiella pneumoniae subsp. pneumoniae HS11286] >YP_007688709.1 partitioning protein ParA (plasmid) [Klebsiella pneumoniae] >YP_008110877.1 ParA (plasmid) [Klebsiella pneumoniae] >ABR80603…	MF437312.1/0.0/MF437312.1 Klebsiella pneumoniae strain CR-HvKP4 plasmid pKPC-CR-HvKP4, complete sequence	sp|P07620|PARA_ECOLX/1.9e-162/Plasmid partition protein A OS=Escherichia coli GN=parA PE=1 SV=1	efe:EFER_p0004/8.7e-228/parA; Plasmid partition protein A	NA	Unigene57_All/1.8e-20/AAA domain	NA
Unigene1451_All	7275	12.82	25.58	0.996620002262896	2.1898579123506e-10	*	3.23136e-11	CSQ39602.1/0.0e+00/putative mechanosensitive channel protein [Shigella sonnei]	CP022882.1/0.0/CP022882.1 Klebsiella pneumoniae strain 911021, complete genome	sp|P75783|YBIO_ECOLI/0.0e+00/Moderate conductance mechanosensitive channel YbiO OS=Escherichia coli (strain K12) GN=ybiO PE=1 SV=2	kom:HR38_13920/0.0e+00/mechanosensitive channel protein; K22044 moderate conductance mechanosensitive channel	At1g67940/2.2e-28/[Q] KOG0055 Multidrug/pheromone exporter, ABC superfamily	Unigene1451_All/2e-42/Mechanosensitive ion channel	biological_process:GO:0055085//transmembrane transport;cellular_component:GO:0016021//integral component of membrane;
Unigene27_All	1659	14.89	29.68	0.995147338038703	0.00412685608695652	*	0.00100442	WP_009484396.1/6.8e-168/MULTISPECIES: LysR family transcriptional regulator [Klebsiella] >EGF64104.1 LysR substrate binding domain protein [Klebsiella sp. MS 92-3] >EPO15201.1 LysR substrate-binding domain protein [Klebsiella pneumoniae DMC0799] >ESL29169.1 LysR family transcriptional regulator, glycine cleavage system transcriptional activator [Klebsiella pneumoniae BIDMC 41] >ESL68235.1 LysR fa…	CP022997.1/0.0/CP022997.1 Klebsiella pneumoniae strain 721005, complete genome	sp|P0A9F8|GCVA_ECO57/2.4e-44/Glycine cleavage system transcriptional activator OS=Escherichia coli O157:H7 GN=gcvA PE=3 SV=1	kpx:PMK1_04895/3.0e-168/gcvA_9; Gcv operon activator; K03566 LysR family transcriptional regulator, glycine cleavage system transcriptional activator	NA	Unigene27_All/4.2e-30/LysR substrate binding domain	biological_process:GO:0006351//transcription, DNA-templated;molecular_function:GO:0003677//DNA binding;GO:0003700//DNA binding transcription factor activity;
CL52.Contig1_All	1500	17.66	35.13	0.992218233573905	0.00300451632352941	*	0.00072066	WP_002893881.1/1.4e-175/MULTISPECIES: Fe2+-enterobactin ABC transporter substrate-binding protein [Enterobacteriaceae] >YP_005225745.1 iron-enterobactin transporter periplasmic binding protein [Klebsiella pneumoniae subsp. pneumoniae HS11286] >AEW60143.1 iron-enterobactin transporter periplasmic binding protein [Klebsiella pneumoniae subsp. pneumoniae HS11286] >EJJ46623.1 iron-enterobactin transp…	CP022997.1/0.0/CP022997.1 Klebsiella pneumoniae strain 721005, complete genome	sp|P0AEL7|FEPB_ECOL6/4.1e-144/Ferrienterobactin-binding periplasmic protein OS=Escherichia coli O6:H1 (strain CFT073 / ATCC 700928 / UPEC) GN=fepB PE=3 SV=1	kvd:KR75_14965/5.1e-175/Fe2+-enterobactin ABC transporter substrate-binding protein; K02016 iron complex transport system substrate-binding protein	NA	CL52.Contig1_All/4.6e-27/Periplasmic binding protein	NA
Unigene1123_All	1943	13.73	27.30	0.991569325660114	0.00258403056716418	*	0.000610688	NA	CP022997.1/0.0/CP022997.1 Klebsiella pneumoniae strain 721005, complete genome	sp|P9WG84|Y1877_MYCTO/2.2e-57/Uncharacterized MFS-type transporter MT1926 OS=Mycobacterium tuberculosis (strain CDC 1551 / Oshkosh) GN=MT1926 PE=3 SV=1	kpm:KPHS_52020/7.0e-185/multidrug resistance protein membrane translocase	SPBC3E7.06c/7.5e-29/[R] KOG0254 Predicted transporter (major facilitator superfamily)	Unigene1123_All/1.3e-18/Major Facilitator Superfamily	NA
Unigene1307_All	2277	70.20	138.31	0.97836253341898	6.45669634196891e-16	*	7.32594e-17	AHM80189.1/0.0e+00/Ferric aerobactin receptor precursor [Klebsiella pneumoniae 30684/NJST258_2] >AHM85824.1 Ferric aerobactin receptor precursor [Klebsiella pneumoniae 30660/NJST258_1] >CDQ54045.1 iutA [Klebsiella pneumoniae]	CP022997.1/0.0/CP022997.1 Klebsiella pneumoniae strain 721005, complete genome	sp|Q6U607|IUTA_KLEPN/0.0e+00/Ferric aerobactin receptor OS=Klebsiella pneumoniae GN=iutA PE=1 SV=1	ror:RORB6_09115/0.0e+00/Aerobactin siderophore receptor IutA; K02014 iron complex outermembrane recepter protein	NA	Unigene1307_All/9.7e-30/TonB dependent receptor	NA
Unigene586_All	1511	63.90	125.48	0.973569598009246	1.45177733076923e-09	*	2.21906e-10	ABR78522.1/2.2e-128/putative coenzyme PQQ synthesis protein, nitrogenase iron-molybdenum domain [Klebsiella pneumoniae subsp. pneumoniae MGH 78578] >EEW42154.1 radical SAM domain protein [Klebsiella pneumoniae subsp. rhinoscleromatis ATCC 13884] >EGF60548.1 radical SAM domain protein [Klebsiella sp. MS 92-3] >EKF77503.1 Putative coenzyme PQQ synthesis protein, nitrogenase iron-molybdenum domain p…	CP022997.1/0.0/CP022997.1 Klebsiella pneumoniae strain 721005, complete genome	sp|P64554|QUEE_ECOLI/6.4e-121/7-carboxy-7-deazaguanine synthase OS=Escherichia coli (strain K12) GN=queE PE=3 SV=1	kpa:KPNJ1_01120/3.3e-129/Queuosine biosynthesis protein QueE; K10026 7-carboxy-7-deazaguanine synthase [EC:4.3.99.3]	Hs4506331/2.8e-07/[H] KOG4105 6-pyruvoyl tetrahydrobiopterin synthase	Unigene586_All/3.9e-13/4Fe-4S single cluster domain	biological_process:GO:0008616//queuosine biosynthetic process;molecular_function:GO:0000287//magnesium ion binding;GO:0016840//carbon-nitrogen lyase activity;GO:0051539//4 iron, 4 sulfur cluster binding;GO:1904047//S-adenosyl-L-methionine binding;
Unigene792_All	1694	1.36	2.64	0.956931278108114	0.588105293569431	*	0.37098	WP_044816141.1/2.5e-125/chromosome partitioning protein ParB [Klebsiella pneumoniae] >AIT04590.1 putative chromosome-partitioning protein ParB (plasmid) [Klebsiella pneumoniae] >CEO83036.1 Probable chromosome-partitioning protein parB [Klebsiella pneumoniae] >SAT46326.1 Probable chromosome-partitioning protein parB [Klebsiella pneumoniae] >ODP07566.1 chromosome partitioning protein ParB [Klebsiel…	CP022128.1/0.0/CP022128.1 Klebsiella pneumoniae strain DHQP1605752_NV plasmid p1605752FIB_2, complete sequence	sp|P76068|YNAK_ECOLI/4.7e-11/Uncharacterized protein YnaK OS=Escherichia coli (strain K12) GN=ynaK PE=4 SV=1	kpx:PMK1_b00018/7.9e-116/ParB/RepB/Spo0J family partition protein	YHL028w/4.1e-07/[GO] KOG4157 beta-1,6-N-acetylglucosaminyltransferase, contains WSC domain	Unigene792_All/2e-19/ParB-like nuclease domain	NA
Unigene920_All	1611	0.48	0.93	0.954196310386875	0.774211282410652	*	0.6495	WP_004200076.1/1.1e-141/amino acid ABC transporter ATP-binding protein [Klebsiella pneumoniae] >YP_005227168.1 ATPase [Klebsiella pneumoniae subsp. pneumoniae HS11286] >AEW61566.1 putative ATP-binding component of a transport system [Klebsiella pneumoniae subsp. pneumoniae HS11286] >EMR21606.1 ABC transporter [Klebsiella pneumoniae ATCC BAA-2146] >CDL10158.1 Amino acid ABC transporter, ATP-bindin…	CP022997.1/0.0/CP022997.1 Klebsiella pneumoniae strain 721005, complete genome	sp|P48243|GLUA_CORGL/6.1e-69/Glutamate transport ATP-binding protein GluA OS=Corynebacterium glutamicum (strain ATCC 13032 / DSM 20300 / JCM 1318 / LMG 3730 / NCIMB 10025) GN=gluA PE=3 SV=2	kpm:KPHS_28680/1.6e-142/ATPase; K02028 polar amino acid transport system ATP-binding protein [EC:3.6.3.21]	At1g67940/3.7e-29/[Q] KOG0055 Multidrug/pheromone exporter, ABC superfamily	Unigene920_All/4.3e-35/ABC transporter	molecular_function:GO:0015424//amino acid-transporting ATPase activity;GO:0005524//ATP binding;
Unigene1517_All	765	1.12	2.17	0.954196310386875	0.759834594222834	*	0.6495	WP_074194725.1/2.3e-30/hypothetical protein [Klebsiella pneumoniae] >SBG83218.1 Uncharacterised protein [Klebsiella pneumoniae] >OYJ01063.1 hypothetical protein CI741_08310 [Klebsiella pneumoniae subsp. pneumoniae]	CP022997.1/0.0/CP022997.1 Klebsiella pneumoniae strain 721005, complete genome	NA	kvq:SP68_24355/3.5e-31/hypothetical protein	NA	NA	NA
Unigene236_All	8884	114.88	222.49	0.95361284012175	1.1169306e-95	*	4.13678e-97	WP_080898535.1/0.0e+00/DNA topoisomerase III [Klebsiella pneumoniae] >SLU77044.1 DNA topoisomerase III [Klebsiella pneumoniae] >SLU83464.1 DNA topoisomerase III [Klebsiella pneumoniae]	CP018454.1/0.0/CP018454.1 Klebsiella pneumoniae strain SWU01, complete genome	sp|P14294|TOP3_ECOLI/0.0e+00/DNA topoisomerase 3 OS=Escherichia coli (strain K12) GN=topB PE=1 SV=1	kqv:B8P98_16300/0.0e+00/DNA topoisomerase III; K03169 DNA topoisomerase III [EC:5.99.1.2]	YAL062w/3.0e-117/[E] KOG2250 Glutamate/leucine/phenylalanine/valine dehydrogenases	Unigene236_All/5.5e-114/DNA topoisomerase	NA
Unigene929_All	1928	1.58	3.06	0.953607094515549	0.495151471698113	*	0.293132	CDO16707.1/0.0e+00/unnamed protein product [Klebsiella pneumoniae]	CP022997.1/0.0/CP022997.1 Klebsiella pneumoniae strain 721005, complete genome	sp|Q8P8Y5|Y2094_XANCP/1.3e-44/Uncharacterized esterase XCC2094 OS=Xanthomonas campestris pv. campestris (strain ATCC 33913 / DSM 3586 / NCPPB 528 / LMG 568 / P 25) GN=XCC2094 PE=3 SV=1	kpne:KU54_025145/0.0e+00/hydrolase	NA	Unigene929_All/7e-116/Tannase and feruloyl esterase	molecular_function:GO:0016787//hydrolase activity;
Unigene252_All	1744	2.20	4.26	0.953349906701178	0.450364200676437	*	0.234846	EJJ59547.1/7.7e-138/putative membrane protein, transport [Klebsiella pneumoniae subsp. pneumoniae KPNIH7] >AHE42000.1 putative transmembrane protein [Klebsiella pneumoniae subsp. pneumoniae Kp13] >AHM76809.1 Transporter, drug/metabolite exporter family protein [Klebsiella pneumoniae 30684/NJST258_2] >AHM82435.1 Transporter, drug/metabolite exporter family protein [Klebsiella pneumoniae 30660/NJST…	CP022997.1/0.0/CP022997.1 Klebsiella pneumoniae strain 721005, complete genome	NA	koc:AB185_07455/1.1e-123/membrane protein	NA	Unigene252_All/4.2e-12/EamA-like transporter family	cellular_component:GO:0016021//integral component of membrane;
CL65.Contig2_All	1651	0.47	0.91	0.953205788521059	0.773127711686494	*	0.6495	NA	CP015120.1/0.0/CP015120.1 Klebsiella pneumoniae strain kp757, complete genome	sp|C4K4F8|EFTU_HAMD5/5.2e-209/Elongation factor Tu OS=Hamiltonella defensa subsp. Acyrthosiphon pisum (strain 5AT) GN=tuf PE=3 SV=1	kpo:KPN2242_21635/3.1e-226/elongation factor Tu; K02358 elongation factor Tu	At4g02930/2.3e-159/[J] KOG0460 Mitochondrial translation elongation factor Tu	CL65.Contig2_All/3.3e-58/Elongation factor Tu GTP binding domain	NA
Unigene805_All	2991	1.24	2.40	0.952694285221643	0.449857033783784	*	0.234846	WP_083049550.1/3.7e-172/peroxidase [Klebsiella pneumoniae] >OQZ80322.1 peroxidase [Klebsiella pneumoniae subsp. pneumoniae]	CP022882.1/0.0/CP022882.1 Klebsiella pneumoniae strain 911021, complete genome	sp|P76536|YFEX_ECOLI/3.0e-154/Probable deferrochelatase/peroxidase YfeX OS=Escherichia coli (strain K12) GN=yfeX PE=1 SV=2	kpj:N559_1480/5.8e-170/hypothetical protein; K07223 putative iron-dependent peroxidase	NA	Unigene805_All/3.8e-95/Dyp-type peroxidase family	molecular_function:GO:0020037//heme binding;GO:0004601//peroxidase activity;
Unigene744_All	2437	116.16	224.65	0.95156570341505	5.491584e-26	*	4.64896e-27	WP_002904409.1/5.5e-150/MULTISPECIES: PhzF family phenazine biosynthesis protein [Klebsiella] >YP_005226852.1 putative oxidoreductase [Klebsiella pneumoniae subsp. pneumoniae HS11286] >AEW61250.1 putative oxidoreductase [Klebsiella pneumoniae subsp. pneumoniae HS11286] >EJJ40611.1 putative oxidoreductase [Klebsiella pneumoniae subsp. pneumoniae KPNIH2] >EJJ44896.1 putative oxidoreductase [Klebsie…	CP022997.1/0.0/CP022997.1 Klebsiella pneumoniae strain 721005, complete genome	sp|Q9I073|Y2770_PSEAE/4.2e-61/Uncharacterized isomerase PA2770 OS=Pseudomonas aeruginosa (strain ATCC 15692 / DSM 22644 / CIP 104116 / JCM 14847 / LMG 12228 / 1C / PRS 101 / PAO1) GN=PA2770 PE=3 SV=1	kpg:KPNIH32_13045/8.4e-151/isomerase	CE13124B/6.3e-33/[R] KOG3033 Predicted PhzC/PhzF-type epimerase	Unigene744_All/5.3e-50/Phenazine biosynthesis-like protein	biological_process:GO:0009058//biosynthetic process;molecular_function:GO:0016853//isomerase activity;GO:0003824//catalytic activity;
Unigene198_All	1829	5.86	11.33	0.951175291398268	0.112633724271845	*	0.0409216	WP_002910832.1/1.4e-153/MULTISPECIES: transglutaminase family protein [Enterobacterales] >ABR77726.1 hypothetical protein KPN_02300 [Klebsiella pneumoniae subsp. pneumoniae MGH 78578] >AEJ98782.1 hypothetical protein KPN2242_14460 [Klebsiella pneumoniae KCTC 2242] >EHL94596.1 hypothetical protein HMPREF1024_00430 [Klebsiella sp. 4_1_44FAA] >EJJ42272.1 hypothetical protein KPNIH2_09050 [Klebsiella…	CP022997.1/0.0/CP022997.1 Klebsiella pneumoniae strain 721005, complete genome	sp|Q49757|Y607_MYCLE/7.7e-28/Uncharacterized protein ML0607 OS=Mycobacterium leprae (strain TN) GN=ML0607 PE=4 SV=1	kpi:D364_11690/2.1e-154/transglutaminase	NA	Unigene198_All/4.4e-24/Transglutaminase-like superfamily	molecular_function:GO:0008233//peptidase activity;
Unigene788_All	1703	0.45	0.87	0.951090399519054	0.768823590814196	*	0.6495	WP_077265603.1/3.0e-251/right-handed parallel beta-helix repeat-containing protein [Klebsiella pneumoniae] >OXM95077.1 hypothetical protein CGQ20_03325 [Klebsiella pneumoniae] >OXM98573.1 hypothetical protein CGQ21_04585 [Klebsiella pneumoniae] >OZJ10697.1 hypothetical protein CEP05_10255 [Klebsiella pneumoniae] >OZJ38163.1 hypothetical protein CEP00_05550 [Klebsiella pneumoniae] >OZJ59983.1 hypo…	CP022997.1/0.0/CP022997.1 Klebsiella pneumoniae strain 721005, complete genome	NA	smaf:D781_1969/2.7e-39/parallel beta-helix repeat (two copies)	NA	Unigene788_All/4.1e-09/Right handed beta helix region	NA
Unigene483_All	1086	1.49	2.88	0.950756480980151	0.702248269991402	*	0.480138	AHM76795.1/4.6e-88/Small heat shock protein [Klebsiella pneumoniae 30684/NJST258_2] >AHM82421.1 Small heat shock protein [Klebsiella pneumoniae 30660/NJST258_1]	CP022997.1/0.0/CP022997.1 Klebsiella pneumoniae strain 721005, complete genome	sp|B5XT61|IBPB_KLEP3/7.7e-76/Small heat shock protein IbpB OS=Klebsiella pneumoniae (strain 342) GN=ibpB PE=3 SV=1	kps:KPNJ2_00015/6.9e-89/Small heat shock protein; K04080 molecular chaperone IbpA	NA	Unigene483_All/3.6e-22/Hsp20/alpha crystallin family	NA
Unigene439_All	1300	4.87	9.41	0.950272950646195	0.2873379096	*	0.1266922	WP_002887060.1/1.7e-118/MULTISPECIES: HNH endonuclease [Klebsiella] >YP_005224863.1 hypothetical protein KPHS_05630 [Klebsiella pneumoniae subsp. pneumoniae HS11286] >AEW59261.1 hypothetical protein KPHS_05630 [Klebsiella pneumoniae subsp. pneumoniae HS11286] >EJJ34770.1 hypothetical protein KPNIH2_23074 [Klebsiella pneumoniae subsp. pneumoniae KPNIH2] >EJJ36832.1 hypothetical protein KPNIH4_2259…	CP022997.1/0.0/CP022997.1 Klebsiella pneumoniae strain 721005, complete genome	sp|P07129|XYNB_BACPU/6.5e-29/Beta-xylosidase OS=Bacillus pumilus GN=xynB PE=1 SV=2	kpq:KPR0928_02895/2.6e-119/HNH endonuclease	NA	Unigene439_All/2.5e-08/HNH endonuclease	molecular_function:GO:0004519//endonuclease activity;GO:0003676//nucleic acid binding;
Unigene633_All	1247	1.91	3.69	0.950048178024647	0.588653899253731	*	0.37098	WP_004151614.1/5.4e-194/MULTISPECIES: lac repressor [Klebsiella] >YP_005226829.1 lac repressor [Klebsiella pneumoniae subsp. pneumoniae HS11286] >AEW61227.1 lac repressor [Klebsiella pneumoniae subsp. pneumoniae HS11286] >EJJ40631.1 lac repressor [Klebsiella pneumoniae subsp. pneumoniae KPNIH2] >EJJ44917.1 lac repressor [Klebsiella pneumoniae subsp. pneumoniae KPNIH4] >EJJ56010.1 lac repressor [K…	CP022997.1/0.0/CP022997.1 Klebsiella pneumoniae strain 721005, complete genome	sp|P06220|LACI_KLEPN/3.5e-189/Lactose operon repressor (Fragment) OS=Klebsiella pneumoniae GN=lacI PE=4 SV=1	kpb:FH42_03985/8.2e-195/LacI family transcriptional regulator	Hs5032119/1.2e-06/[AR] KOG2146 Splicing coactivator SRm160/300, subunit SRm160 (contains PWI domain)	Unigene633_All/4.7e-31/Periplasmic binding protein-like domain	biological_process:GO:0006355//regulation of transcription, DNA-templated;GO:0006351//transcription, DNA-templated;molecular_function:GO:0003677//DNA binding;
Unigene1464_All	1749	0.44	0.85	0.949959317500404	0.769895121951219	*	0.6495	WP_004152145.1/8.2e-297/MULTISPECIES: phosphohydrolase [Klebsiella] >YP_005226534.1 putative metal-dependent phosphohydrolase with HD subdomain [Klebsiella pneumoniae subsp. pneumoniae HS11286] >AEW60932.1 putative metal-dependent phosphohydrolase with HD subdomain [Klebsiella pneumoniae subsp. pneumoniae HS11286] >EJJ34989.1 putative metal-dependent phosphohydrolase with HD subdomain [Klebsiella…	CP022997.1/0.0/CP022997.1 Klebsiella pneumoniae strain 721005, complete genome	sp|P75115|Y677_MYCPN/7.9e-22/Uncharacterized protein MG461 homolog OS=Mycoplasma pneumoniae (strain ATCC 29342 / M129) GN=MPN_677 PE=4 SV=1	kpnu:LI86_14970/1.2e-297/phosphohydrolase; K06885 uncharacterized protein	Hs14770705/5.6e-23/[S] KOG2681 Metal-dependent phosphohydrolase	Unigene1464_All/1.2e-09/HD domain	molecular_function:GO:0016787//hydrolase activity;
Unigene21_All	4449	2.47	4.77	0.949478224420834	0.0979557996627319	*	0.0341492	WP_057222594.1/0.0e+00/nitrite reductase large subunit [Klebsiella pneumoniae] >CTQ30334.1 nitrite reductase, large subunit, nucleotide-and Fe/S-cluster binding [Klebsiella pneumoniae] >SLV29224.1 nitrite reductase subunit NirD [Klebsiella pneumoniae] >SLV02454.1 nitrite reductase subunit NirD [Klebsiella pneumoniae] >SLV16933.1 nitrite reductase subunit NirD [Klebsiella pneumoniae] >SLV17609.1 n…	CP022997.1/0.0/CP022997.1 Klebsiella pneumoniae strain 721005, complete genome	sp|P08201|NIRB_ECOLI/0.0e+00/Nitrite reductase (NADH) large subunit OS=Escherichia coli (strain K12) GN=nirB PE=3 SV=4	senj:CFSAN001992_16205/0.0e+00/nitrite reductase subunit NirD; K00362 nitrite reductase (NADH) large subunit [EC:1.7.1.15]	At5g40850/3.0e-57/[H] KOG1527 Uroporphyrin III methyltransferase	Unigene21_All/3.6e-53/Pyridine nucleotide-disulphide oxidoreductase	biological_process:GO:0042128//nitrate assimilation;molecular_function:GO:0050661//NADP binding;GO:0046872//metal ion binding;GO:0020037//heme binding;GO:0008942//nitrite reductase [NAD(P)H] activity;GO:0050660//flavin adenine dinucleotide binding;GO:0051539//4 iron, 4 sulfur cluster binding;
Unigene1331_All	1235	7.09	13.69	0.949264914018383	0.178054676470588	*	0.07118	WP_004143508.1/7.9e-153/MULTISPECIES: LysR family transcriptional regulator [Enterobacteriaceae] >EEW39586.1 LysR substrate binding domain protein [Klebsiella pneumoniae subsp. rhinoscleromatis ATCC 13884] >EGF62293.1 LysR substrate binding domain protein [Klebsiella sp. MS 92-3] >EKB65948.1 hypothetical protein HMPREF1305_02700 [Klebsiella pneumoniae subsp. pneumoniae WGLW1] >EKB76013.1 hypothet…	CP022997.1/0.0/CP022997.1 Klebsiella pneumoniae strain 721005, complete genome	sp|P77309|YNEJ_ECOLI/2.8e-45/Uncharacterized HTH-type transcriptional regulator YneJ OS=Escherichia coli (strain K12) GN=yneJ PE=4 SV=1	kpb:FH42_04245/1.2e-153/LysR family transcriptional regulator	NA	Unigene1331_All/2.1e-26/LysR substrate binding domain	biological_process:GO:0006351//transcription, DNA-templated;molecular_function:GO:0003677//DNA binding;GO:0003700//DNA binding transcription factor activity;
Unigene634_All	679	1.30	2.51	0.949175740922317	0.76245652173913	*	0.6495	WP_073511680.1/6.1e-123/ethanolamine permease [Klebsiella pneumoniae] >OKB49141.1 ethanolamine permease, partial [Klebsiella pneumoniae]	CP022997.1/0.0/CP022997.1 Klebsiella pneumoniae strain 721005, complete genome	sp|O87394|Y093_RHIME/3.5e-18/Uncharacterized transporter R00093 OS=Rhizobium meliloti (strain 1021) GN=R00093 PE=3 SV=1	kpnu:LI86_21080/9.2e-124/ethanolamin permease; K16238 ethanolamine permease	CE08887/6.5e-12/[E] KOG1286 Amino acid transporters	Unigene634_All/6.7e-22/Amino acid permease	cellular_component:GO:0016021//integral component of membrane;molecular_function:GO:0015171//amino acid transmembrane transporter activity;
CL39.Contig2_All	5423	26.56	51.28	0.949141115271816	6.40627089622642e-14	*	7.9843e-15	WP_057729269.1/1.7e-231/glutamate-5-semialdehyde dehydrogenase [Klebsiella pneumoniae] >KRR33207.1 gamma-glutamyl phosphate reductase [Klebsiella pneumoniae]	CP022997.1/0.0/CP022997.1 Klebsiella pneumoniae strain 721005, complete genome	sp|A8AKP4|PROA_CITK8/4.7e-206/Gamma-glutamyl phosphate reductase OS=Citrobacter koseri (strain ATCC BAA-895 / CDC 4225-83 / SGSC4696) GN=proA PE=3 SV=1	kox:KOX_12055/7.7e-213/proA; gamma-glutamyl phosphate reductase; K00147 glutamate-5-semialdehyde dehydrogenase [EC:1.2.1.41]	SPAC821.11/6.9e-80/[E] KOG4165 Gamma-glutamyl phosphate reductase	CL39.Contig2_All/6.1e-21/Aldehyde dehydrogenase family	biological_process:GO:0055129//L-proline biosynthetic process;cellular_component:GO:0005737//cytoplasm;molecular_function:GO:0050661//NADP binding;GO:0004350//glutamate-5-semialdehyde dehydrogenase activity;
Unigene294_All	749	1.15	2.22	0.948925815405731	0.761930689655172	*	0.6495	WP_002904646.1/2.5e-53/MULTISPECIES: cupin [Enterobacteriaceae] >YP_005226890.1 hypothetical protein KPHS_25900 [Klebsiella pneumoniae subsp. pneumoniae HS11286] >AEJ98136.1 hypothetical protein KPN2242_11180 [Klebsiella pneumoniae KCTC 2242] >AEW61288.1 hypothetical protein KPHS_25900 [Klebsiella pneumoniae subsp. pneumoniae HS11286] >EJJ40571.1 hypothetical protein KPNIH2_12729 [Klebsiella pneu…	CP022997.1/0.0/CP022997.1 Klebsiella pneumoniae strain 721005, complete genome	sp|Q5E7H1|DNABP_VIBF1/7.8e-19/DNA-binding protein VF_0530 OS=Vibrio fischeri (strain ATCC 700601 / ES114) GN=VF_0530 PE=1 SV=1	kpy:KPNIH31_12455/3.8e-54/cupin	NA	Unigene294_All/3.3e-05/3-hydroxyanthranilic acid dioxygenase	molecular_function:GO:0000334//3-hydroxyanthranilate 3,4-dioxygenase activity;GO:0016853//isomerase activity;GO:0005506//iron ion binding;
Unigene1020_All	629	1.43	2.76	0.94865311999978	0.761405582356995	*	0.6495	KME83691.1/6.5e-87/hypothetical protein SM12_00128 [Klebsiella pneumoniae] >SAV68711.1 Uncharacterised protein [Klebsiella pneumoniae] >SLQ98824.1 Uncharacterised protein [Klebsiella pneumoniae]	CP022997.1/0.0/CP022997.1 Klebsiella pneumoniae strain 721005, complete genome	NA	kpnu:LI86_22065/4.3e-67/hypothetical protein	NA	NA	NA
Unigene1187_All	588	1.56	3.01	0.948217457897454	0.766689451769604	*	0.6495	WP_072661898.1/7.2e-96/DUF3883 domain-containing protein, partial [Escherichia coli] >OJK46951.1 hypothetical protein BK244_28420, partial [Escherichia coli]	CP017085.1/0.0/CP017085.1 Proteus mirabilis strain T18 chromosome, complete genome	NA	aaj:BOQ57_11265/1.1e-96/hypothetical protein	NA	Unigene1187_All/6.1e-22/Domain of unknown function (DUF3883)	NA
Unigene106_All	1394	1.69	3.26	0.947848717948893	0.589203529411765	*	0.37098	WP_071067845.1/8.7e-233/alanine transaminase [Klebsiella pneumoniae] >SAR70782.1 PLP-dependent aminotransferase YfdZ [Klebsiella pneumoniae]	CP022997.1/0.0/CP022997.1 Klebsiella pneumoniae strain 721005, complete genome	sp|P77434|ALAC_ECOLI/7.3e-228/Glutamate-pyruvate aminotransferase AlaC OS=Escherichia coli (strain K12) GN=alaC PE=1 SV=1	kpz:KPNIH27_18180/5.9e-234/glutamate-pyruvate aminotransferase; K14261 alanine-synthesizing transaminase [EC:2.6.1.-]	At1g77670/2.3e-35/[E] KOG0257 Kynurenine aminotransferase, glutamine transaminase K	Unigene106_All/5.7e-59/Aminotransferase class I and II	biological_process:GO:0009058//biosynthetic process;molecular_function:GO:0003824//catalytic activity;GO:0030170//pyridoxal phosphate binding;
Unigene1088_All	1523	3.07	5.92	0.94735852025877	0.381464211570248	*	0.1899472	WP_087836082.1/1.6e-176/ABC transporter substrate-binding protein [Klebsiella pneumoniae] >OVW68342.1 ABC transporter substrate-binding protein [Klebsiella pneumoniae]	CP022997.1/0.0/CP022997.1 Klebsiella pneumoniae strain 721005, complete genome	sp|P02925|RBSB_ECOLI/8.7e-33/Ribose import binding protein RbsB OS=Escherichia coli (strain K12) GN=rbsB PE=1 SV=1	kps:KPNJ2_04032/7.2e-169/D-ribose-binding protein; K17202 erythritol transport system substrate-binding protein	NA	Unigene1088_All/8.8e-51/Periplasmic binding protein domain	molecular_function:GO:0005524//ATP binding;
Unigene1198_All	564	1.65	3.18	0.94656074103854	0.767221875	*	0.6495	BAH63388.1/2.2e-49/hypothetical protein KP1_2728 [Klebsiella pneumoniae subsp. pneumoniae NTUH-K2044] >AHM79558.1 hypothetical protein KPNJ2_02778 [Klebsiella pneumoniae 30684/NJST258_2] >AHM85214.1 hypothetical protein KPNJ1_02808 [Klebsiella pneumoniae 30660/NJST258_1] >CDQ54430.1 unnamed protein product [Klebsiella pneumoniae]	CP022997.1/0.0/CP022997.1 Klebsiella pneumoniae strain 721005, complete genome	NA	kpu:KP1_2728/3.3e-50/hypothetical protein	NA	NA	cellular_component:GO:0016021//integral component of membrane;
Unigene151_All	604	1.51	2.91	0.946470603583205	0.762983080110497	*	0.6495	WP_064175339.1/4.0e-110/recombinase [Klebsiella pneumoniae] >SAT44138.1 putative recombinase [Klebsiella pneumoniae] >OUY41938.1 recombinase [Klebsiella pneumoniae]	CP022128.1/0.0/CP022128.1 Klebsiella pneumoniae strain DHQP1605752_NV plasmid p1605752FIB_2, complete sequence	sp|P61500|RECA_THET2/1.1e-18/Protein RecA OS=Thermus thermophilus (strain HB27 / ATCC BAA-163 / DSM 7039) GN=recA PE=3 SV=1	kpx:PMK1_b00085/1.8e-110/recA; Recombinase A	At2g19490/4.9e-11/[L] KOG1433 DNA repair protein RAD51/RHP55	Unigene151_All/5.2e-22/recA bacterial DNA recombination protein	biological_process:GO:0006281//DNA repair;molecular_function:GO:0003697//single-stranded DNA binding;GO:0005524//ATP binding;GO:0008094//DNA-dependent ATPase activity;
Unigene1021_All	713	2.45	4.72	0.94600511035927	0.701644963917526	*	0.480138	WP_069346755.1/1.6e-126/4-carboxymuconolactone decarboxylase [Klebsiella pneumoniae] >ODP02268.1 4-carboxymuconolactone decarboxylase [Klebsiella pneumoniae]	CP022997.1/0.0/CP022997.1 Klebsiella pneumoniae strain 721005, complete genome	sp|P20370|DC4C_ACIAD/2.4e-09/4-carboxymuconolactone decarboxylase OS=Acinetobacter baylyi (strain ATCC 33305 / BD413 / ADP1) GN=pcaC PE=4 SV=2	kpnu:LI86_04535/2.5e-127/4-carboxymuconolactone decarboxylase; K01607 4-carboxymuconolactone decarboxylase [EC:4.1.1.44]	NA	Unigene1021_All/1.5e-38/Carboxymuconolactone decarboxylase family	NA
Unigene846_All	619	23.41	45.08	0.945362581060208	0.0836979982758621	*	0.028539	WP_004151037.1/1.2e-72/MULTISPECIES: carboxymuconolactone decarboxylase family protein [Enterobacterales] >YP_005228376.1 hypothetical protein KPHS_40760 [Klebsiella pneumoniae subsp. pneumoniae HS11286] >EGF60272.1 alkylhydroperoxidase AhpD family core domain protein [Klebsiella sp. MS 92-3] >AEW62774.1 hypothetical protein KPHS_40760 [Klebsiella pneumoniae subsp. pneumoniae HS11286] >EJJ38165.1…	CP022997.1/0.0/CP022997.1 Klebsiella pneumoniae strain 721005, complete genome	sp|P96684|YDFG_BACSU/4.5e-20/Uncharacterized protein YdfG OS=Bacillus subtilis (strain 168) GN=ydfG PE=4 SV=1	kph:KPNIH24_08400/1.8e-73/alkylhydroperoxidase	NA	Unigene846_All/1.2e-19/Carboxymuconolactone decarboxylase family	molecular_function:GO:0004601//peroxidase activity;GO:0051920//peroxiredoxin activity;
Unigene51_All	1648	0.94	1.81	0.945257035405568	0.703458	*	0.480138	WP_002910193.1/1.4e-285/MULTISPECIES: nitrate reductase subunit beta [Enterobacterales] >YP_005227508.1 nitrate reductase 1, Fe-S (beta) subunit [Klebsiella pneumoniae subsp. pneumoniae HS11286] >ABR77639.1 nitrate reductase 1, Fe-S (beta) subunit [Klebsiella pneumoniae subsp. pneumoniae MGH 78578] >ACI09532.1 nitrate reductase 1, beta subunit [Klebsiella pneumoniae 342] >BAH63940.1 nitrate reduc…	CP022997.1/0.0/CP022997.1 Klebsiella pneumoniae strain 721005, complete genome	sp|P11349|NARH_ECOLI/9.4e-267/Respiratory nitrate reductase 1 beta chain OS=Escherichia coli (strain K12) GN=narH PE=1 SV=3	kpc:KPNIH10_15800/2.1e-286/narH; nitrate reductase; K00371 nitrate reductase / nitrite oxidoreductase, beta subunit [EC:1.7.5.1 1.7.99.-]	NA	Unigene51_All/4.7e-37/4Fe-4S dicluster domain	biological_process:GO:0042126//nitrate metabolic process;cellular_component:GO:0009325//nitrate reductase complex;molecular_function:GO:0008940//nitrate reductase activity;
Unigene1677_All	1200	0.67	1.29	0.945138064965482	0.771508030726257	*	0.6495	WP_040026743.1/6.0e-198/glycoside hydrolase family 105 protein [Klebsiella pneumoniae] >OHY27956.1 glycoside hydrolase 105 family protein [Klebsiella pneumoniae] >OIK34062.1 glycoside hydrolase 105 family protein [Klebsiella pneumoniae] >OXM94825.1 glycoside hydrolase 105 family protein [Klebsiella pneumoniae] >OXM98203.1 glycoside hydrolase 105 family protein [Klebsiella pneumoniae] >OZI96379.1 …	CP022997.1/0.0/CP022997.1 Klebsiella pneumoniae strain 721005, complete genome	sp|O31521|URHG1_BACSU/8.4e-39/Unsaturated rhamnogalacturonyl hydrolase YesR OS=Bacillus subtilis (strain 168) GN=yesR PE=1 SV=1	kpx:PMK1_04751/2.6e-198/yesR; Unsaturated rhamnogalacturonyl hydrolase YesR; K15532 unsaturated rhamnogalacturonyl hydrolase [EC:3.2.1.172]	NA	Unigene1677_All/2.7e-93/Glycosyl Hydrolase Family 88	biological_process:GO:0008152//metabolic process;molecular_function:GO:0016787//hydrolase activity;GO:0102211//unsaturated rhamnogalacturonyl hydrolase activity;GO:0003824//catalytic activity;
Unigene1182_All	636	14.14	27.22	0.944884946694596	0.208071739971551	*	0.0859932	BAH62810.1/4.7e-101/hypothetical protein KP1_2100 [Klebsiella pneumoniae subsp. pneumoniae NTUH-K2044] >EKF79465.1 Hypothetical protein B819_142371 [Klebsiella pneumoniae subsp. pneumoniae KpQ3] >AHM80190.1 Putative membrane associated protein [Klebsiella pneumoniae 30684/NJST258_2] >AHM85825.1 Putative membrane associated protein [Klebsiella pneumoniae 30660/NJST258_1] >CDQ54044.1 ycfJ [Klebsiel…	CP022997.1/0.0/CP022997.1 Klebsiella pneumoniae strain 721005, complete genome	sp|P0AB36|YCFJ_ECOL6/3.2e-90/Uncharacterized protein YcfJ OS=Escherichia coli O6:H1 (strain CFT073 / ATCC 700928 / UPEC) GN=ycfJ PE=4 SV=1	kpa:KPNJ1_03419/7.1e-102/Putative membrane associated protein	NA	Unigene1182_All/7e-12/Glycine zipper 2TM domain	cellular_component:GO:0019867//outer membrane;
Unigene936_All	1482	0.53	1.02	0.944504887408297	0.765096606648199	*	0.6495	ERA99098.1/1.1e-135/3-keto-L-gulonate-6-phosphate decarboxylase ulaD [Escherichia coli KOEGE 7 (16a)]	CP022997.1/0.0/CP022997.1 Klebsiella pneumoniae strain 721005, complete genome	sp|B7LLX8|ULAD_ESCF3/1.4e-115/3-keto-L-gulonate-6-phosphate decarboxylase UlaD OS=Escherichia fergusonii (strain ATCC 35469 / DSM 13698 / CDC 0568-73) GN=ulaD PE=3 SV=1	eec:EcWSU1_00392/2.8e-117/ulaD; 3-keto-L-gulonate-6-phosphate decarboxylase ulaD; K03078 3-dehydro-L-gulonate-6-phosphate decarboxylase [EC:4.1.1.85]	NA	Unigene936_All/1.3e-27/Orotidine 5'-phosphate decarboxylase / HUMPS family	NA
Unigene1160_All	730	1.19	2.29	0.944386024789001	0.769358983286908	*	0.6495	NA	CP022997.1/0.0/CP022997.1 Klebsiella pneumoniae strain 721005, complete genome	sp|A6TCM7|SSRP_KLEP7/1.1e-89/SsrA-binding protein OS=Klebsiella pneumoniae subsp. pneumoniae (strain ATCC 700721 / MGH 78578) GN=smpB PE=3 SV=1	kpg:KPNIH32_20900/5.1e-88/smpB; SsrA-binding protein; K03664 SsrA-binding protein	NA	Unigene1160_All/1.3e-27/SmpB protein	NA
Unigene1681_All	1752	1.32	2.54	0.944290567413712	0.589754186915888	*	0.37098	CTQ30634.1/4.7e-167/conserved hypothetical protein; putative inner membrane protein [Klebsiella pneumoniae]	CP022997.1/0.0/CP022997.1 Klebsiella pneumoniae strain 721005, complete genome	sp|P31437|YICL_ECOLI/8.8e-138/Uncharacterized inner membrane transporter YicL OS=Escherichia coli (strain K12) GN=yicL PE=1 SV=1	cfar:CI104_00330/8.1e-140/EamA family transporter	NA	Unigene1681_All/1.7e-40/EamA-like transporter family	cellular_component:GO:0016021//integral component of membrane;
Unigene1024_All	916	1.82	3.50	0.943416471633633	0.701042693562232	*	0.480138	WP_002914891.1/7.6e-145/MULTISPECIES: NADH-quinone oxidoreductase subunit NuoB [Enterobacterales] >YP_005228429.1 hypothetical protein KPHS_41290 [Klebsiella pneumoniae subsp. pneumoniae HS11286] >ABR78457.1 hypothetical protein KPN_03056 [Klebsiella pneumoniae subsp. pneumoniae MGH 78578] >ACI11663.1 formate hydrogenlyase, subunit G [Klebsiella pneumoniae 342] >BAH64845.1 hydrogenase 3 small sub…	CP022997.1/0.0/CP022997.1 Klebsiella pneumoniae strain 721005, complete genome	sp|P16433|HYCG_ECOLI/5.1e-137/Formate hydrogenlyase subunit 7 OS=Escherichia coli (strain K12) GN=hycG PE=1 SV=2	kpb:FH42_11300/1.2e-145/formate hydrogenlyase; K15832 formate hydrogenlyase subunit 7	Hs14149625/1.1e-22/[C] KOG1687 NADH-ubiquinone oxidoreductase, NUFS7/PSST/20 kDa subunit	Unigene1024_All/1.8e-23/NADH ubiquinone oxidoreductase, 20 Kd subunit	molecular_function:GO:0008901//ferredoxin hydrogenase activity;GO:0016829//lyase activity;GO:0051539//4 iron, 4 sulfur cluster binding;GO:0048038//quinone binding;GO:0008137//NADH dehydrogenase (ubiquinone) activity;
Unigene345_All	428	2.41	4.63	0.941979047030275	0.765626819126819	*	0.6495	ASY91327.1/9.6e-74/Hypothetical protein (plasmid) [Enterobacter cloacae]	MF190369.1/0.0/MF190369.1 Enterobacter cloacae strain A1137 plasmid pA1137, complete sequence	NA	cfar:CI104_27835/3.0e-64/hypothetical protein	NA	NA	NA
Unigene88_All	840	1.01	1.94	0.941701359435333	0.770432008368201	*	0.6495	BAH65253.1/1.4e-108/hypothetical protein KP1_4774 [Klebsiella pneumoniae subsp. pneumoniae NTUH-K2044]	CP022997.1/0.0/CP022997.1 Klebsiella pneumoniae strain 721005, complete genome	sp|P76520|YFDX_ECOLI/9.6e-58/Protein YfdX OS=Escherichia coli (strain K12) GN=yfdX PE=1 SV=1	kpm:KPHS_46120/6.7e-100/YfdX like protein	NA	Unigene88_All/2.5e-47/YfdX protein	NA
Unigene168_All	486	4.03	7.74	0.941553727616443	0.70044145626072	*	0.480138	OKB40411.1/1.2e-77/L-fucose:H+ symporter permease [Klebsiella pneumoniae]	CP022997.1/0.0/CP022997.1 Klebsiella pneumoniae strain 721005, complete genome	sp|P11551|FUCP_ECOLI/7.1e-21/L-fucose-proton symporter OS=Escherichia coli (strain K12) GN=fucP PE=1 SV=3	kpz:KPNIH27_12795/1.9e-78/fucose permease; K02429 MFS transporter, FHS family, L-fucose permease	NA	Unigene168_All/0.0002/Major Facilitator Superfamily	cellular_component:GO:0016021//integral component of membrane;molecular_function:GO:0015150//fucose transmembrane transporter activity;
Unigene619_All	2986	0.25	0.48	0.941106310946431	0.772587062937063	*	0.6495	WP_002914881.1/4.7e-284/MULTISPECIES: 6-phospho-beta-glucosidase [Enterobacterales] >YP_005228425.1 cryptic 6-phospho-beta-glucosidase [Klebsiella pneumoniae subsp. pneumoniae HS11286] >AEW62823.1 cryptic 6-phospho-beta-glucosidase [Klebsiella pneumoniae subsp. pneumoniae HS11286] >EJJ39614.1 cryptic 6-phospho-beta-glucosidase [Klebsiella pneumoniae subsp. pneumoniae KPNIH2] >EJJ48208.1 cryptic 6…	CP022997.1/0.0/CP022997.1 Klebsiella pneumoniae strain 721005, complete genome	sp|P24240|ASCB_ECOLI/2.0e-251/6-phospho-beta-glucosidase AscB OS=Escherichia coli (strain K12) GN=ascB PE=3 SV=2	eae:EAE_01630/3.1e-272/cryptic 6-phospho-beta-glucosidase; K01223 6-phospho-beta-glucosidase [EC:3.2.1.86]	At5g36890/8.2e-51/[G] KOG0626 Beta-glucosidase, lactase phlorizinhydrolase, and related proteins	Unigene619_All/1.9e-40/Phosphotransferase system, EIIC	biological_process:GO:0005975//carbohydrate metabolic process;molecular_function:GO:0103047//methyl beta-D-glucoside 6-phosphate glucohydrolase activity;GO:0004553//hydrolase activity, hydrolyzing O-glycosyl compounds;GO:0008706//6-phospho-beta-glucosidase activity;
Unigene450_All	1086	0.75	1.44	0.941106310946431	0.772047169811321	*	0.6495	WP_077995113.1/1.4e-185/DUF927 domain-containing protein [Klebsiella pneumoniae] >AQT14167.1 DNA primase [Klebsiella pneumoniae subsp. pneumoniae] >OQZ20816.1 DNA primase [Klebsiella pneumoniae] >OQZ25632.1 DNA primase [Klebsiella pneumoniae subsp. pneumoniae] >OQZ27773.1 DNA primase [Klebsiella pneumoniae] >OQZ34638.1 DNA primase [Klebsiella pneumoniae subsp. pneumoniae] >OQZ35397.1 DNA primase …	CP022997.1/0.0/CP022997.1 Klebsiella pneumoniae strain 721005, complete genome	NA	kpnu:LI86_02330/2.1e-186/DNA primase; K06919 putative DNA primase/helicase	NA	Unigene450_All/1.1e-17/Domain of unknown function (DUF927)	NA
Unigene693_All	657	1.36	2.61	0.940443155319545	0.760881198347107	*	0.6495	WP_072243948.1/2.3e-119/efflux RND transporter periplasmic adaptor subunit [Klebsiella pneumoniae]	CP022824.1/0.0/CP022824.1 Klebsiella sp. KPN1705 plasmid pKPN1705-1, complete sequence	sp|P77239|CUSB_ECOLI/3.0e-83/Cation efflux system protein CusB OS=Escherichia coli (strain K12) GN=cusB PE=1 SV=1	kpx:PMK1_a00113/3.5e-120/cusB; Cation efflux system protein CusB precursor; K07798 membrane fusion protein, Cu(I)/Ag(I) efflux system	NA	Unigene693_All/1.6e-30/Barrel-sandwich domain of CusB or HlyD membrane-fusion	biological_process:GO:0055085//transmembrane transport;cellular_component:GO:0016020//membrane;molecular_function:GO:0005215//transporter activity;
Unigene1153_All	861	0.98	1.88	0.939879007562429	0.773669117647059	*	0.6495	NA	CP022997.1/0.0/CP022997.1 Klebsiella pneumoniae strain 721005, complete genome	sp|P0ADH6|FIMB_ECO57/2.4e-56/Type 1 fimbriae regulatory protein FimB OS=Escherichia coli O157:H7 GN=fimB PE=3 SV=1	kpm:KPHS_43520/3.6e-72/FimB protein; K07357 type 1 fimbriae regulatory protein FimB	NA	Unigene1153_All/5.3e-27/Phage integrase family	NA
Unigene543_All	432	4.76	9.13	0.939653286676279	0.702852614457831	*	0.480138	OTP64925.1/1.5e-79/KlcA [Klebsiella pneumoniae]	MF437312.1/0.0/MF437312.1 Klebsiella pneumoniae strain CR-HvKP4 plasmid pKPC-CR-HvKP4, complete sequence	sp|P52603|KLCA2_ECOLX/1.1e-12/Antirestriction protein KlcA OS=Escherichia coli GN=klcA PE=2 SV=1	kpx:PMK1_c00029/9.8e-79/klcA; Antirestriction protein KlcA	NA	Unigene543_All/2e-27/Antirestriction protein	NA
Unigene1556_All	718	1.22	2.34	0.939627382020518	0.764567128027682	*	0.6495	CDL09582.1/6.2e-126/Permease of the drug/metabolite transporter (DMT) superfamily [Klebsiella pneumoniae IS43]	CP022997.1/0.0/CP022997.1 Klebsiella pneumoniae strain 721005, complete genome	sp|Q07835|YXXF_BACSU/3.8e-23/Uncharacterized transporter YxxF OS=Bacillus subtilis (strain 168) GN=yxxF PE=3 SV=2	kpz:KPNIH27_15315/9.4e-127/multidrug DMT transporter permease	NA	Unigene1556_All/8.9e-24/EamA-like transporter family	NA
Unigene1531_All	484	2.03	3.89	0.938290427801016	0.764038381742739	*	0.6495	WP_072310856.1/8.0e-69/MFS transporter [Klebsiella pneumoniae]	CP022997.1/0.0/CP022997.1 Klebsiella pneumoniae strain 721005, complete genome	sp|P31435|YICJ_ECOLI/8.6e-35/Inner membrane symporter YicJ OS=Escherichia coli (strain K12) GN=yicJ PE=1 SV=2	kph:KPNIH24_14100/1.2e-69/sugar transporter	NA	NA	NA
Unigene1747_All	454	2.22	4.25	0.936903164674958	0.76035753613214	*	0.6495	AAN79448.1/1.5e-48/Hypothetical protein c0975 [Escherichia coli CFT073]	CP022997.1/0.0/CP022997.1 Klebsiella pneumoniae strain 721005, complete genome	NA	kpa:KPNJ1_01327/6.3e-44/Phage protein	NA	NA	NA
Unigene244_All	2196	0.35	0.67	0.936806173512806	0.767755038220987	*	0.6495	EJJ61508.1/2.4e-176/hypothetical protein KPNIH6_01665 [Klebsiella pneumoniae subsp. pneumoniae KPNIH6] >EJJ67113.1 hypothetical protein KPNIH9_22436 [Klebsiella pneumoniae subsp. pneumoniae KPNIH9] >EJJ74196.1 hypothetical protein KPNIH8_14620 [Klebsiella pneumoniae subsp. pneumoniae KPNIH8] >EJJ89761.1 hypothetical protein KPNIH12_14673 [Klebsiella pneumoniae subsp. pneumoniae KPNIH12] >EJK29299…	CP022997.1/0.0/CP022997.1 Klebsiella pneumoniae strain 721005, complete genome	sp|P21323|YR7I_ECOLX/6.2e-48/Putative uncharacterized protein ORFI in retron EC67 OS=Escherichia coli PE=4 SV=1	kpa:KPNJ1_03692/3.6e-177/Transcriptional repressor	NA	Unigene244_All/0.0035/Protein of unknown function (DUF996)	cellular_component:GO:0016021//integral component of membrane;
Unigene1558_All	357	3.17	6.06	0.934834953333544	0.763510366275052	*	0.6495	WP_014343508.1/9.3e-22/hypothetical protein [Klebsiella pneumoniae] >YP_005229740.1 hypothetical protein (plasmid) [Klebsiella pneumoniae subsp. pneumoniae HS11286] >AEW92173.1 hypothetical protein KPHS_p201240 (plasmid) [Klebsiella pneumoniae subsp. pneumoniae HS11286] >ALS88756.1 hypothetical protein pCT-KPC_213 (plasmid) [Klebsiella pneumoniae] >AOZ87125.1 hypothetical protein A7K71_107 (plasm…	MF437312.1/0.0/MF437312.1 Klebsiella pneumoniae strain CR-HvKP4 plasmid pKPC-CR-HvKP4, complete sequence	NA	kpm:KPHS_p201240/1.4e-22/hypothetical protein	NA	NA	NA
Unigene1665_All	2189	13.12	25.04	0.932466842314535	0.00368196313106796	*	0.00089181	WP_062955019.1/3.0e-163/hypothetical protein [Klebsiella pneumoniae] >OHY27988.1 hypothetical protein BLJ30_05720 [Klebsiella pneumoniae] >OIK34094.1 hypothetical protein BLJ97_06065 [Klebsiella pneumoniae] >OXM94792.1 hypothetical protein CGQ20_05070 [Klebsiella pneumoniae] >OXM98236.1 hypothetical protein CGQ21_05425 [Klebsiella pneumoniae] >OZI96346.1 hypothetical protein CEP06_26650 [Klebsiel…	CP022997.1/0.0/CP022997.1 Klebsiella pneumoniae strain 721005, complete genome	sp|P76278|YEBZ_ECOLI/1.7e-77/Inner membrane protein YebZ OS=Escherichia coli (strain K12) GN=yebZ PE=1 SV=1	koe:A225_3653/9.9e-127/Copper resistance protein D; K07245 copper resistance protein D	NA	Unigene1665_All/2.8e-19/Copper resistance protein D	biological_process:GO:0006825//copper ion transport;cellular_component:GO:0016021//integral component of membrane;
Unigene717_All	358	3.16	6.03	0.932233443722982	0.766157766990291	*	0.6495	WP_032423606.1/3.6e-58/nickel ABC transporter permease subunit NikB [Klebsiella pneumoniae] >EZR11186.1 nickel transport system permease nikB [Klebsiella pneumoniae UCI 60]	CP022997.1/0.0/CP022997.1 Klebsiella pneumoniae strain 721005, complete genome	sp|P33591|NIKB_ECOLI/8.0e-54/Nickel transport system permease protein NikB OS=Escherichia coli (strain K12) GN=nikB PE=1 SV=2	kpm:KPHS_50060/5.5e-59/nickel transporter permease NikB; K15585 nickel transport system permease protein	NA	Unigene717_All/0.1/Domain of unknown function (DUF4259)	cellular_component:GO:0016021//integral component of membrane;GO:0005886//plasma membrane;molecular_function:GO:0015099//nickel cation transmembrane transporter activity;
Unigene542_All	332	3.56	6.79	0.931534333278334	0.768288942976356	*	0.6495	EJK91499.1/1.7e-25/hypothetical protein UUU_15240 [Klebsiella pneumoniae subsp. pneumoniae DSM 30104] >ESM70966.1 hypothetical protein L392_01686 [Klebsiella pneumoniae MGH 46] >EWD58793.1 hypothetical protein P828_01887 [Klebsiella pneumoniae UCI 25] >EWD81362.1 hypothetical protein P821_01073 [Klebsiella variicola] >KDL59625.1 hypothetical protein AF52_00018 [Klebsiella pneumoniae MGH 66] >KFJ7…	CP022997.1/0.0/CP022997.1 Klebsiella pneumoniae strain 721005, complete genome	NA	kco:BWI95_11650/1.2e-15/hypothetical protein	NA	NA	NA
Unigene742_All	5997	74.92	142.18	0.924295735298085	2.14776550588235e-39	*	1.502552e-40	WP_085956502.1/0.0e+00/carboxypeptidase/penicillin-binding protein 1A [Klebsiella pneumoniae] >OWV51435.1 carboxypeptidase/penicillin-binding protein 1A [Klebsiella pneumoniae] >OXU79387.1 carboxypeptidase/penicillin-binding protein 1A [Klebsiella pneumoniae subsp. pneumoniae] >OYF42936.1 carboxypeptidase/penicillin-binding protein 1A [Klebsiella pneumoniae subsp. pneumoniae] >OYF58314.1 carboxyp…	CP022997.1/0.0/CP022997.1 Klebsiella pneumoniae strain 721005, complete genome	sp|P02918|PBPA_ECOLI/0.0e+00/Penicillin-binding protein 1A OS=Escherichia coli (strain K12) GN=mrcA PE=1 SV=1	eae:EAE_05195/0.0e+00/mrcA; penicillin-binding protein 1a; K05366 penicillin-binding protein 1A [EC:2.4.1.129 3.4.16.4]	Hs7657403/3.0e-07/[L] KOG3041 Nucleoside diphosphate-sugar hydrolase of the MutT (NUDIX) family	Unigene742_All/2e-65/Transglycosylase	NA
CL9.Contig7_All	4688	3.15	5.97	0.922379102877526	0.0603877891962617	*	0.01899322	WP_060176068.1/0.0e+00/alanine--tRNA ligase [Klebsiella pneumoniae] >AMA26506.1 alanine--tRNA ligase [Klebsiella pneumoniae subsp. pneumoniae]	CP014004.1/0.0/CP014004.1 Klebsiella pneumoniae subsp. pneumoniae strain NUHL24835, complete genome	sp|A8GA09|SYA_SERP5/0.0e+00/Alanine--tRNA ligase OS=Serratia proteamaculans (strain 568) GN=alaS PE=3 SV=2	eae:EAE_01510/0.0e+00/alaS; alanyl-tRNA synthetase; K01872 alanyl-tRNA synthetase [EC:6.1.1.7]	At1g50200/1.4e-166/[J] KOG0188 Alanyl-tRNA synthetase	CL9.Contig7_All/9.9e-239/tRNA synthetases class II (A)	biological_process:GO:0006419//alanyl-tRNA aminoacylation;cellular_component:GO:0005737//cytoplasm;molecular_function:GO:0005524//ATP binding;GO:0008270//zinc ion binding;GO:0000049//tRNA binding;GO:0004813//alanine-tRNA ligase activity;
CL47.Contig2_All	6237	622.04	1173.48	0.915713993449843	0	*	0	ABR79469.1/0.0e+00/putative PTS family enzyme IIC) [Klebsiella pneumoniae subsp. pneumoniae MGH 78578] >BAH65874.1 putative alpha-glucoside-specific PTS family enzyme IIBC component [Klebsiella pneumoniae subsp. pneumoniae NTUH-K2044] >EGF62691.1 PTS system protein maltose-specific EIICB component [Klebsiella sp. MS 92-3] >EJK89009.1 PTS system protein maltose-specific EIICB component [Klebsiella…	CP022997.1/0.0/CP022997.1 Klebsiella pneumoniae strain 721005, complete genome	sp|B7MY25|SDHD_ECO81/5.4e-222/D-serine dehydratase OS=Escherichia coli O81 (strain ED1a) GN=dsdA PE=3 SV=1	cfar:CI104_00095/9.9e-289/PTS alpha-glucoside transporter subunit IICB; K02749 PTS system, alpha-glucoside-specific IIB component [EC:2.7.1.208 2.7.1.-]; K02750 PTS system, alpha-glucoside-specific IIC component	NA	CL47.Contig2_All/5.4e-71/Phosphotransferase system, EIIC	NA
Unigene1662_All	6179	39.44	74.40	0.915643069617482	2.78817901840491e-21	*	2.6718e-22	KMX48901.1/0.0e+00/ATP-dependent zinc metalloprotease FtsH [Klebsiella pneumoniae]	CP022997.1/0.0/CP022997.1 Klebsiella pneumoniae strain 721005, complete genome	sp|Q8K9G8|FTSH_BUCAP/2.7e-306/ATP-dependent zinc metalloprotease FtsH OS=Buchnera aphidicola subsp. Schizaphis graminum (strain Sg) GN=ftsH PE=3 SV=1	eno:ECENHK_19600/0.0e+00/hflB; ATP-dependent metalloprotease; K03798 cell division protease FtsH [EC:3.4.24.-]	At5g42270/3.0e-156/[O] KOG0731 AAA+-type ATPase containing the peptidase M41 domain	Unigene1662_All/1.7e-82/Peptidase family M41	NA
Unigene56_All	6950	1.98	3.73	0.913675200175628	0.0705684461538462	*	0.0226516	WP_002920262.1/1.4e-238/MULTISPECIES: cell division protein DamX [Enterobacterales] >YP_005229211.1 hypothetical protein KPHS_49110 [Klebsiella pneumoniae subsp. pneumoniae HS11286] >AEW63609.1 hypothetical protein KPHS_49110 [Klebsiella pneumoniae subsp. pneumoniae HS11286] >EJJ42988.1 cell division protein DamX [Klebsiella pneumoniae subsp. pneumoniae KPNIH2] >EJJ47312.1 cell division protein D…	CP022997.1/0.0/CP022997.1 Klebsiella pneumoniae strain 721005, complete genome	sp|A8AQU3|AROB_CITK8/2.6e-185/3-dehydroquinate synthase OS=Citrobacter koseri (strain ATCC BAA-895 / CDC 4225-83 / SGSC4696) GN=aroB PE=3 SV=1	kpe:KPK_0357/1.1e-224/damX; DamX protein; K03112 DamX protein	At5g66120/1.4e-96/[E] KOG0692 Pentafunctional AROM protein	Unigene56_All/4.7e-12/Sporulation related domain	biological_process:GO:0032506//cytokinetic process;GO:0051301//cell division;cellular_component:GO:0005887//integral component of plasma membrane;GO:0030428//cell septum;molecular_function:GO:0042834//peptidoglycan binding;
Unigene1425_All	6130	9.94	18.67	0.909404170663916	7.9732849787234e-06	*	1.542158e-06	EPF43050.1/0.0e+00/TonB-dependent hemin, ferrichrome receptor, partial [Klebsiella pneumoniae subsp. pneumoniae B5055]	CP022997.1/0.0/CP022997.1 Klebsiella pneumoniae strain 721005, complete genome	sp|Q56990|HMUS_YERPE/1.8e-116/Hemin transport protein HmuS OS=Yersinia pestis GN=hmuS PE=4 SV=2	kpa:KPNJ1_01157/0.0e+00/Hemin receptor; K16087 hemoglobin/transferrin/lactoferrin receptor protein	Hs4505285/3.0e-23/[WV] KOG1216 von Willebrand factor and related coagulation proteins	Unigene1425_All/8e-11/TonB-dependent Receptor Plug Domain	biological_process:GO:0006810//transport;cellular_component:GO:0009279//cell outer membrane;molecular_function:GO:0004872//receptor activity;
Unigene1113_All	3499	48.50	90.98	0.907564687329802	1.49239036551724e-14	*	1.781042e-15	NA	CP022997.1/0.0/CP022997.1 Klebsiella pneumoniae strain 721005, complete genome	sp|P0ABU4|YCHF_SHIFL/1.5e-197/Ribosome-binding ATPase YchF OS=Shigella flexneri GN=ychF PE=3 SV=2	eclg:EC036_25860/3.3e-201/GTP-binding protein YchF; K06942 ribosome-binding ATPase	At1g56050/4.0e-105/[R] KOG1491 Predicted GTP-binding protein (ODN superfamily)	Unigene1113_All/4.2e-40/Protein of unknown function (DUF933)	NA
Unigene1701_All	1777	1114.34	2085.53	0.904224579954826	2.209537764e-154	*	6.49482e-156	AHM79672.1/4.3e-136/Hypothetical protein KPNJ2_02892 [Klebsiella pneumoniae 30684/NJST258_2] >AHM85298.1 Hypothetical protein KPNJ1_02892 [Klebsiella pneumoniae 30660/NJST258_1] >OVW57958.1 hypothetical protein BME48_08720 [Klebsiella pneumoniae] >OVW63985.1 hypothetical protein BME47_09345 [Klebsiella pneumoniae] >OVX02506.1 hypothetical protein BME42_10695 [Klebsiella pneumoniae]	CP022997.1/0.0/CP022997.1 Klebsiella pneumoniae strain 721005, complete genome	sp|P0A952|ATDA_ECO57/1.1e-95/Spermidine N(1)-acetyltransferase OS=Escherichia coli O157:H7 GN=speG PE=3 SV=2	kpc:KPNIH10_12440/6.8e-134/lipoprotein	NA	Unigene1701_All/1.3e-120/Uncharacterised protein family (UPF0257)	NA
Unigene1114_All	3474	2.76	5.14	0.897100092415709	0.171818446153846	*	0.0669698	NA	CP022997.1/0.0/CP022997.1 Klebsiella pneumoniae strain 721005, complete genome	sp|P0A9C1|GLPA_ECO57/2.2e-257/Anaerobic glycerol-3-phosphate dehydrogenase subunit A OS=Escherichia coli O157:H7 GN=glpA PE=3 SV=1	kpk:A593_03095/7.6e-307/glycerol-3-phosphate dehydrogenase; K00111 glycerol-3-phosphate dehydrogenase [EC:1.1.5.3]	7303030/1.9e-27/[C] KOG0042 Glycerol-3-phosphate dehydrogenase	Unigene1114_All/3.6e-52/FAD dependent oxidoreductase	NA
Unigene10_All	2289	16.79	31.20	0.893943798812581	0.00105172264450128	*	0.000241754	SLN95295.1/8.0e-268/putative MFS-family transport protein [Klebsiella pneumoniae] >SLY43919.1 putative MFS-family transport protein [Klebsiella pneumoniae]	CP022997.1/0.0/CP022997.1 Klebsiella pneumoniae strain 721005, complete genome	sp|P31474|HSRA_ECOLI/8.1e-83/Probable transport protein HsrA OS=Escherichia coli (strain K12) GN=hsrA PE=1 SV=1	koe:A225_3705/1.1e-234/Permeases of the major facilitator superfamily	SPBC16A3.17c/3.0e-24/[R] KOG0254 Predicted transporter (major facilitator superfamily)	Unigene10_All/1.4e-44/Major Facilitator Superfamily	biological_process:GO:0055085//transmembrane transport;cellular_component:GO:0016021//integral component of membrane;
Unigene1261_All	4346	157.52	291.10	0.885979823108574	1.0424469029703e-53	*	6.18972e-55	WP_004148305.1/6.4e-242/MULTISPECIES: voltage-gated ClC-type chloride channel ClcB [Enterobacterales] >YP_005226787.1 putative voltage-gated ClC-type chloride channel ClcB [Klebsiella pneumoniae subsp. pneumoniae HS11286] >ABR77007.1 putative voltage-gated ClC-type chloride channel ClcB [Klebsiella pneumoniae subsp. pneumoniae MGH 78578] >EHL91834.1 voltage-gated ClC-type chloride channel ClcB [K…	CP022997.1/0.0/CP022997.1 Klebsiella pneumoniae strain 721005, complete genome	sp|P50456|MLC_ECOLI/1.1e-197/Protein mlc OS=Escherichia coli (strain K12) GN=mlc PE=1 SV=2	eec:EcWSU1_01983/6.2e-205/mlc; Protein mlc; K15545 transcriptional regulator of PTS gene	At1g55620/7.3e-24/[P] KOG0475 Cl- channel CLC-3 and related proteins (CLC superfamily)	Unigene1261_All/2.7e-71/Voltage gated chloride channel	cellular_component:GO:0016021//integral component of membrane;GO:0005886//plasma membrane;molecular_function:GO:0005247//voltage-gated chloride channel activity;
Unigene1457_All	1256	42.38	78.19	0.883600520168749	0.000147374258823529	*	3.09304e-05	WP_002916694.1/1.5e-122/MULTISPECIES: membrane protein [Enterobacterales] >YP_005228769.1 putative transport protein [Klebsiella pneumoniae subsp. pneumoniae HS11286] >BAH65169.1 putative transport protein [Klebsiella pneumoniae subsp. pneumoniae NTUH-K2044] >AEJ99897.1 putative transport protein [Klebsiella pneumoniae KCTC 2242] >AEW63167.1 putative transport protein [Klebsiella pneumoniae subsp…	CP022997.1/0.0/CP022997.1 Klebsiella pneumoniae strain 721005, complete genome	sp|Q46831|YQGA_ECOLI/1.5e-99/Uncharacterized protein YqgA OS=Escherichia coli (strain K12) GN=yqgA PE=4 SV=1	kpq:KPR0928_21760/2.2e-123/membrane protein; K07150 uncharacterized protein	NA	Unigene1457_All/8.8e-54/Protein of unknown function (DUF554)	cellular_component:GO:0016021//integral component of membrane;
Unigene239_All	1227	13.63	25.08	0.879751785996829	0.0669371745387454	*	0.0213286	WP_002904407.1/3.7e-219/MULTISPECIES: MFS transporter [Enterobacterales] >A6T8Y8.1 RecName: Full=Probable sugar efflux transporter >ABR77059.1 sugar efflux transporter [Klebsiella pneumoniae subsp. pneumoniae MGH 78578] >BAH63325.1 sugar efflux transporter [Klebsiella pneumoniae subsp. pneumoniae NTUH-K2044] >EEW39449.1 transporter, major facilitator family protein [Klebsiella pneumoniae subsp. r…	CP022997.1/0.0/CP022997.1 Klebsiella pneumoniae strain 721005, complete genome	sp|A4WAE6|SOTB_ENT38/3.3e-192/Probable sugar efflux transporter OS=Enterobacter sp. (strain 638) GN=sotB PE=3 SV=1	ror:RORB6_06005/2.5e-204/arabinose transporter; K08159 MFS transporter, DHA1 family, L-arabinose/isopropyl-beta-D-thiogalactopyranoside export protein	NA	Unigene239_All/1.3e-35/Major Facilitator Superfamily	biological_process:GO:0055085//transmembrane transport;GO:0008643//carbohydrate transport;cellular_component:GO:0016021//integral component of membrane;GO:0005886//plasma membrane;molecular_function:GO:0015144//carbohydrate transmembrane transporter activity;
Unigene1082_All	2481	3.02	5.55	0.877939221912389	0.271052745283019	*	0.118237	CCI75439.1/5.5e-206/unnamed protein product [Klebsiella pneumoniae subsp. rhinoscleromatis SB3432]	CP022997.1/0.0/CP022997.1 Klebsiella pneumoniae strain 721005, complete genome	sp|P23917|MAK_ECOLI/2.2e-70/Fructokinase OS=Escherichia coli (strain K12) GN=mak PE=1 SV=2	kps:KPNJ2_01195/1.4e-177/Mannokinase; K00847 fructokinase [EC:2.7.1.4]	NA	Unigene1082_All/5.1e-25/Periplasmic binding protein-like domain	molecular_function:GO:0019158//mannokinase activity;GO:0016301//kinase activity;GO:0008865//fructokinase activity;
Unigene393_All	6071	2.39	4.39	0.87721032155461	0.076701829787234	*	0.025432	WP_002916478.1/0.0e+00/MULTISPECIES: aminomethyl-transferring glycine dehydrogenase [Enterobacterales] >YP_005228704.1 glycine dehydrogenase [Klebsiella pneumoniae subsp. pneumoniae HS11286] >AEW63102.1 glycine dehydrogenase [Klebsiella pneumoniae subsp. pneumoniae HS11286] >EJJ42877.1 glycine dehydrogenase [Klebsiella pneumoniae subsp. pneumoniae KPNIH4] >EJJ43631.1 glycine dehydrogenase [Klebsi…	CP022997.1/0.0/CP022997.1 Klebsiella pneumoniae strain 721005, complete genome	sp|A4WE55|GCSP_ENT38/0.0e+00/Glycine dehydrogenase (decarboxylating) OS=Enterobacter sp. (strain 638) GN=gcvP PE=3 SV=1	eclz:LI64_17425/0.0e+00/glycine dehydrogenase; K00281 glycine dehydrogenase [EC:1.4.4.2]	At2g26080/9.8e-301/[E] KOG2040 Glycine dehydrogenase (decarboxylating)	Unigene393_All/3.9e-202/Glycine cleavage system P-protein	biological_process:GO:0019464//glycine decarboxylation via glycine cleavage system;molecular_function:GO:0004375//glycine dehydrogenase (decarboxylating) activity;
Unigene900_All	5051	146.91	269.77	0.876797319208972	5.03880872727273e-57	*	2.93264e-58	WP_002906778.1/1.7e-278/MULTISPECIES: L-asparagine permease [Enterobacterales] >YP_005227177.1 L-asparagine permease [Klebsiella pneumoniae subsp. pneumoniae HS11286] >ABR77337.1 L-asparagine permease [Klebsiella pneumoniae subsp. pneumoniae MGH 78578] >AEJ98382.1 L-asparagine permease [Klebsiella pneumoniae KCTC 2242] >EHL94249.1 L-asparagine permease [Klebsiella sp. 4_1_44FAA] >AEW61575.1 L-asp…	CP022997.1/0.0/CP022997.1 Klebsiella pneumoniae strain 721005, complete genome	sp|P40812|ANSP_SALTY/1.4e-257/L-asparagine permease OS=Salmonella typhimurium (strain LT2 / SGSC1412 / ATCC 700720) GN=ansP PE=3 SV=1	eec:EcWSU1_02383/3.6e-265/ansP; L-asparagine permease; K11738 L-asparagine permease	YKR039w/5.8e-57/[E] KOG1286 Amino acid transporters	Unigene900_All/1.1e-126/Amino acid permease	cellular_component:GO:0016021//integral component of membrane;molecular_function:GO:0015171//amino acid transmembrane transporter activity;
Unigene1306_All	3052	2.19	4.00	0.869069130173551	0.303859033043478	*	0.1438016	WP_085388865.1/7.4e-269/aspartate ammonia-lyase [Klebsiella pneumoniae] >OSI03501.1 aspartate ammonia-lyase [Klebsiella pneumoniae]	CP022997.1/0.0/CP022997.1 Klebsiella pneumoniae strain 721005, complete genome	sp|Q8XDS0|ASPA_ECO57/2.6e-254/Aspartate ammonia-lyase OS=Escherichia coli O157:H7 GN=aspA PE=3 SV=2	eec:EcWSU1_00340/1.2e-271/aspA; Aspartate ammonia-lyase; K01744 aspartate ammonia-lyase [EC:4.3.1.1]	At5g50950/1.7e-88/[C] KOG1317 Fumarase	Unigene1306_All/2.1e-112/Lyase	NA
Unigene911_All	3114	1.90	3.45	0.860596943334584	0.357361787799043	*	0.1756346	WP_004199626.1/3.3e-288/MULTISPECIES: glycosyl hydrolase family 32 [Klebsiella] >YP_005225624.1 beta-fructofuranosidase, sucrose-6-phosphate hydrolase [Klebsiella pneumoniae subsp. pneumoniae HS11286] >AEW60022.1 beta-fructofuranosidase, sucrose-6-phosphate hydrolase [Klebsiella pneumoniae subsp. pneumoniae HS11286] >CCM89831.1 Sucrose-6-phosphate hydrolase [Klebsiella pneumoniae subsp. pneumonia…	CP022997.1/0.0/CP022997.1 Klebsiella pneumoniae strain 721005, complete genome	sp|P27217|SCRB_KLEPN/1.5e-289/Sucrose-6-phosphate hydrolase OS=Klebsiella pneumoniae GN=scrB PE=1 SV=3	kpj:N559_3834/6.5e-257/Sucrose-6-phosphate hydrolase; K01193 beta-fructofuranosidase [EC:3.2.1.26]	At1g62660/6.4e-22/[G] KOG0228 Beta-fructofuranosidase (invertase)	Unigene911_All/5.5e-97/Glycosyl hydrolases family 32 N-terminal domain	biological_process:GO:0005975//carbohydrate metabolic process;cellular_component:GO:0005737//cytoplasm;molecular_function:GO:0016787//hydrolase activity;GO:0004575//sucrose alpha-glucosidase activity;
Unigene1483_All	4903	4.76	8.64	0.860069738855525	0.0205866262660944	*	0.00563984	CDQ52614.1/1.1e-194/unnamed protein product [Klebsiella pneumoniae]	CP022997.1/0.0/CP022997.1 Klebsiella pneumoniae strain 721005, complete genome	sp|Q56952|YFEA_YERPE/2.7e-107/Periplasmic chelated iron-binding protein YfeA OS=Yersinia pestis GN=yfeA PE=3 SV=2	kph:KPNIH24_08025/2.9e-171/iron ABC transporter substrate-binding protein; K11604 manganese/iron transport system substrate-binding protein	CE22377/2.0e-17/[IR] KOG0059 Lipid exporter ABCA1 and related proteins, ABC superfamily	Unigene1483_All/1.6e-72/Zinc-uptake complex component A periplasmic	NA
Unigene1611_All	6821	25.57	46.31	0.856871596462044	2.02928523287671e-13	*	2.61266e-14	WP_004152147.1/8.6e-225/MULTISPECIES: integrase [Klebsiella] >YP_005226536.1 hypothetical protein KPHS_22360 [Klebsiella pneumoniae subsp. pneumoniae HS11286] >AEW60934.1 hypothetical protein KPHS_22360 [Klebsiella pneumoniae subsp. pneumoniae HS11286] >EJJ33369.1 phage integrase family protein [Klebsiella pneumoniae subsp. pneumoniae KPNIH4] >EJJ34991.1 phage integrase family protein [Klebsiella…	CP022997.1/0.0/CP022997.1 Klebsiella pneumoniae strain 721005, complete genome	sp|P32053|INTA_ECOLI/2.1e-14/Prophage integrase IntA OS=Escherichia coli (strain K12) GN=intA PE=1 SV=2	kpc:KPNIH10_11200/1.3e-225/integrase	At3g02720/2.0e-52/[RV] KOG2764 Putative transcriptional regulator DJ-1	Unigene1611_All/1.6e-19/Phage integrase family	biological_process:GO:0015074//DNA integration;GO:0006310//DNA recombination;molecular_function:GO:0003677//DNA binding;
Unigene1193_All	666	10.67	19.27	0.852796395471296	0.357789765988024	*	0.1756346	WP_032446069.1/9.7e-81/beta-ketoacyl-[acyl-carrier-protein] synthase II [Klebsiella pneumoniae] >CDI21658.1 3-oxoacyl-(acyl-carrier-protein) synthase 2 [Klebsiella pneumoniae subsp. pneumoniae BJ1-GA] >OUH96372.1 beta-ketoacyl-acyl-carrier-protein synthase II [Klebsiella pneumoniae] >OVW83621.1 beta-ketoacyl-[acyl-carrier-protein] synthase II [Klebsiella pneumoniae]	CP022997.1/0.0/CP022997.1 Klebsiella pneumoniae strain 721005, complete genome	sp|O34340|FABF_BACSU/8.2e-44/3-oxoacyl-[acyl-carrier-protein] synthase 2 OS=Bacillus subtilis (strain 168) GN=fabF PE=1 SV=1	kpb:FH42_04920/1.5e-81/3-oxoacyl-ACP synthase; K09458 3-oxoacyl-[acyl-carrier-protein] synthase II [EC:2.3.1.179]	At2g04540/8.3e-36/[IQ] KOG1394 3-oxoacyl-(acyl-carrier-protein) synthase (I and II)	Unigene1193_All/1.7e-33/Beta-ketoacyl synthase, C-terminal domain	biological_process:GO:0006633//fatty acid biosynthetic process;molecular_function:GO:0033817//beta-ketoacyl-acyl-carrier-protein synthase II activity;
Unigene113_All	1110	146.88	264.63	0.849338659346521	2.875214475e-11	*	4.05674e-12	WP_004230147.1/3.5e-75/heat-inducible protein [Klebsiella pneumoniae] >YP_005226655.1 heat shock protein hslJ [Klebsiella pneumoniae subsp. pneumoniae HS11286] >AEW61053.1 heat shock protein hslJ [Klebsiella pneumoniae subsp. pneumoniae HS11286] >AFQ66077.1 Heat shock protein hslJ [Klebsiella pneumoniae subsp. pneumoniae 1084] >CCM85499.1 Heat shock protein hslJ [Klebsiella pneumoniae subsp. pneu…	CP022997.1/0.0/CP022997.1 Klebsiella pneumoniae strain 721005, complete genome	sp|P52644|HSLJ_ECOLI/3.6e-44/Heat shock protein HslJ OS=Escherichia coli (strain K12) GN=hslJ PE=1 SV=1	kpa:KPNJ1_03043/5.2e-76/Heat shock protein hslJ; K03668 heat shock protein HslJ	NA	Unigene113_All/1.8e-20/META domain	NA
Unigene657_All	1191	179.93	323.50	0.846329962855262	1.50600703235294e-14	*	1.806146e-15	EJK92718.1/4.3e-164/pseudouridine synthase [Klebsiella pneumoniae subsp. pneumoniae DSM 30104]	CP022997.1/0.0/CP022997.1 Klebsiella pneumoniae strain 721005, complete genome	sp|Q83IR6|RLUF_SHIFL/9.5e-152/23S rRNA pseudouridine(2604) synthase OS=Shigella flexneri GN=rluF PE=3 SV=1	kpy:KPNIH31_01360/7.2e-164/23S rRNA pseudouridylate synthase; K06182 23S rRNA pseudouridine2604 synthase [EC:5.4.99.21]	NA	Unigene657_All/7e-16/RNA pseudouridylate synthase	biological_process:GO:0001522//pseudouridine synthesis;molecular_function:GO:0003723//RNA binding;GO:0009982//pseudouridine synthase activity;
Unigene1140_All	2580	6.09	10.94	0.845098604886224	0.0832596901554404	*	0.0283406	NA	CP022997.1/0.0/CP022997.1 Klebsiella pneumoniae strain 721005, complete genome	sp|P0AD71|AMPH_ECO57/4.5e-191/D-alanyl-D-alanine-carboxypeptidase/endopeptidase AmpH OS=Escherichia coli O157:H7 GN=ampH PE=3 SV=1	kph:KPNIH24_23520/1.7e-223/beta-lactam-binding protein; K18988 serine-type D-Ala-D-Ala carboxypeptidase/endopeptidase [EC:3.4.16.4 3.4.21.-]	At1g69740/2.1e-74/[H] KOG2794 Delta-aminolevulinic acid dehydratase	Unigene1140_All/1e-59/Beta-lactamase	NA
Unigene898_All	3509	8.62	15.46	0.842780544835749	0.00851459538461538	*	0.00214742	WP_004217775.1/1.5e-260/cystathionine beta-synthase [Klebsiella pneumoniae] >YP_005228836.1 cystathionine-beta-synthase [Klebsiella pneumoniae subsp. pneumoniae HS11286] >AEW63234.1 cystathionine-beta-synthase [Klebsiella pneumoniae subsp. pneumoniae HS11286] >CCM83230.1 Cystathionine beta-synthase [Klebsiella pneumoniae subsp. pneumoniae ST258-K26BO] >CCM92834.1 Cystathionine beta-synthase [Kleb…	CP022997.1/0.0/CP022997.1 Klebsiella pneumoniae strain 721005, complete genome	sp|Q83A83|METC_COXBU/7.9e-122/Cystathionine beta-lyase OS=Coxiella burnetii (strain RSA 493 / Nine Mile phase I) GN=metC PE=1 SV=1	koc:AB185_10995/1.9e-236/cystathionine beta-synthase; K01697 cystathionine beta-synthase [EC:4.2.1.22]	7302582/9.3e-94/[E] KOG0053 Cystathionine beta-lyases/cystathionine gamma-synthases	Unigene898_All/2.2e-61/Pyridoxal-phosphate dependent enzyme	biological_process:GO:0006535//cysteine biosynthetic process from serine;
Unigene1242_All	3058	64.07	114.78	0.841150383903009	4.49539303349282e-14	*	5.52344e-15	WP_004200136.1/5.5e-256/multidrug transporter MdtK [Klebsiella pneumoniae] >YP_005227282.1 multidrug efflux protein [Klebsiella pneumoniae subsp. pneumoniae HS11286] >AEW61680.1 multidrug efflux protein [Klebsiella pneumoniae subsp. pneumoniae HS11286] >EMR21716.1 multidrug efflux protein [Klebsiella pneumoniae ATCC BAA-2146] >AGT23988.1 multidrug efflux protein [Klebsiella pneumoniae JM45] >CDK9…	CP022997.1/0.0/CP022997.1 Klebsiella pneumoniae strain 721005, complete genome	sp|A4W9T2|MDTK_ENT38/1.4e-231/Multidrug resistance protein MdtK OS=Enterobacter sp. (strain 638) GN=mdtK PE=3 SV=1	ear:CCG30341/9.5e-245/Multi antimicrobial extrusion protein (Na(+)/drug antiporter), MATE family of MDR efflux pumps; K03327 multidrug resistance protein, MATE family	At5g06300/5.0e-43/[RE] TWOG0190 Predicted lysine decarboxylase	Unigene1242_All/2.7e-71/MatE	biological_process:GO:0006814//sodium ion transport;cellular_component:GO:0016021//integral component of membrane;GO:0005886//plasma membrane;molecular_function:GO:0015238//drug transmembrane transporter activity;GO:0015297//antiporter activity;
Unigene441_All	777	14.35	25.54	0.831707788139674	0.217788233711048	*	0.090393	WP_004144804.1/3.0e-65/hypothetical protein [Klebsiella pneumoniae] >YP_005228909.1 hypothetical protein KPHS_46090 [Klebsiella pneumoniae subsp. pneumoniae HS11286] >BAH65250.1 hypothetical protein KP1_4770 [Klebsiella pneumoniae subsp. pneumoniae NTUH-K2044] >EEW41179.1 putative acid-resistance protein [Klebsiella pneumoniae subsp. rhinoscleromatis ATCC 13884] >AEW63307.1 hypothetical protein K…	CP022997.1/0.0/CP022997.1 Klebsiella pneumoniae strain 721005, complete genome	NA	kpa:KPNJ1_00684/4.5e-66/Protein hdeB precursor; K19778 acid stress chaperone HdeB	At2g29210/3.5e-09/[AR] KOG2146 Splicing coactivator SRm160/300, subunit SRm160 (contains PWI domain)	Unigene441_All/1.3e-08/HdeA/HdeB family	NA
Unigene1313_All	1935	2.36	4.19	0.82816338433751	0.460770475609756	*	0.266548	WP_004140529.1/9.2e-233/MULTISPECIES: glutathione-dependent formaldehyde dehydrogenase [Enterobacteriaceae] >YP_005226327.1 putative oxidoreductase [Klebsiella pneumoniae subsp. pneumoniae HS11286] >ABR76581.1 putative oxidoreductase [Klebsiella pneumoniae subsp. pneumoniae MGH 78578] >EEW40664.1 GroES-like protein [Klebsiella pneumoniae subsp. rhinoscleromatis ATCC 13884] >AEJ97688.1 putative ox…	CP022997.1/0.0/CP022997.1 Klebsiella pneumoniae strain 721005, complete genome	sp|P77316|YBDR_ECOLI/6.0e-188/Uncharacterized zinc-type alcohol dehydrogenase-like protein YbdR OS=Escherichia coli (strain K12) GN=ybdR PE=3 SV=1	kpne:KU54_016035/1.4e-233/alcohol dehydrogenase	SPBC1198.01/9.4e-64/[Q] KOG0024 Sorbitol dehydrogenase	Unigene1313_All/1.4e-29/Alcohol dehydrogenase GroES-like domain	molecular_function:GO:0008270//zinc ion binding;GO:0051903//S-(hydroxymethyl)glutathione dehydrogenase activity;GO:0016491//oxidoreductase activity;
Unigene4_All	8021	7.65	13.58	0.827951826664718	6.86065714534884e-05	*	1.387458e-05	WP_079902265.1/0.0e+00/oxaloacetate decarboxylase subunit alpha [Salmonella enterica] >OPP28816.1 oxaloacetate decarboxylase subunit alpha [Salmonella enterica subsp. enterica serovar Enteritidis] >OPR38493.1 oxaloacetate decarboxylase subunit alpha [Salmonella enterica subsp. enterica serovar Enteritidis]	CP022882.1/0.0/CP022882.1 Klebsiella pneumoniae strain 911021, complete genome	sp|P13187|DCOA_KLEPN/0.0e+00/Oxaloacetate decarboxylase alpha chain OS=Klebsiella pneumoniae GN=oadA PE=3 SV=2	kpnu:LI86_22615/0.0e+00/oxaloacetate decarboxylase; K01571 oxaloacetate decarboxylase, alpha subunit [EC:4.1.1.3]	CE09072/4.6e-80/[C] KOG0369 Pyruvate carboxylase	Unigene4_All/6.2e-73/HMGL-like	NA
Unigene1080_All	7750	11.65	20.65	0.825811826765165	8.1049292038835e-07	*	1.472324e-07	WP_002922367.1/0.0e+00/MULTISPECIES: selenocysteinyl-tRNA-specific translation elongation factor SelB [Enterobacteriaceae] >YP_005229397.1 selenocysteinyl-tRNA-specific translation factor [Klebsiella pneumoniae subsp. pneumoniae HS11286] >BAH65718.1 selenocysteinyl-tRNA-specific translation factor [Klebsiella pneumoniae subsp. pneumoniae NTUH-K2044] >AEW63795.1 selenocysteinyl-tRNA-specific trans…	CP022997.1/0.0/CP022997.1 Klebsiella pneumoniae strain 721005, complete genome	sp|P14081|SELB_ECOLI/2.2e-281/Selenocysteine-specific elongation factor OS=Escherichia coli (strain K12) GN=selB PE=1 SV=3	kqv:B8P98_00915/0.0e+00/selenocysteinyl-tRNA-specific translation elongation factor SelB; K03833 selenocysteine-specific elongation factor	7304205/2.7e-29/[J] KOG0460 Mitochondrial translation elongation factor Tu	Unigene1080_All/3e-33/Elongation factor Tu GTP binding domain	biological_process:GO:0001514//selenocysteine incorporation;cellular_component:GO:0005737//cytoplasm;molecular_function:GO:0003746//translation elongation factor activity;GO:0005525//GTP binding;GO:0003924//GTPase activity;
Unigene926_All	1656	5.60	9.91	0.823458230241522	0.258589431476323	*	0.1091518	WP_077274298.1/0.0e+00/beta-galactosidase [Klebsiella pneumoniae] >OST00567.1 beta-D-galactosidase [Klebsiella pneumoniae] >OSW44050.1 beta-D-galactosidase [Klebsiella pneumoniae]	CP022997.1/0.0/CP022997.1 Klebsiella pneumoniae strain 721005, complete genome	sp|A6T8X0|BGAL1_KLEP7/0.0e+00/Beta-galactosidase 1 OS=Klebsiella pneumoniae subsp. pneumoniae (strain ATCC 700721 / MGH 78578) GN=lacZ1 PE=3 SV=1	kpg:KPNIH32_12940/0.0e+00/lacZ; beta-D-galactosidase; K01190 beta-galactosidase [EC:3.2.1.23]	Hs4504223/2.3e-18/[G] KOG2024 Beta-Glucuronidase GUSB (glycosylhydrolase superfamily 2)	Unigene926_All/1.9e-73/Glycosyl hydrolases family 2, TIM barrel domain	biological_process:GO:0005975//carbohydrate metabolic process;cellular_component:GO:0009341//beta-galactosidase complex;molecular_function:GO:0030246//carbohydrate binding;GO:0004565//beta-galactosidase activity;
Unigene47_All	2641	22.08	38.87	0.815916935561028	0.000197730238016529	*	4.21964e-05	SBI28598.1/4.1e-175/putative ABC-type amino acid transport/signal transduction systems periplasmic component [Klebsiella pneumoniae]	CP022882.1/0.0/CP022882.1 Klebsiella pneumoniae strain 911021, complete genome	sp|O32229|YVAG_BACSU/2.3e-57/Uncharacterized oxidoreductase YvaG OS=Bacillus subtilis (strain 168) GN=yvaG PE=3 SV=1	kpx:PMK1_00455/4.9e-165/pheC; Cyclohexadienyl dehydratase precursor; K01713 cyclohexadienyl dehydratase [EC:4.2.1.51 4.2.1.91]	Hs10337605/1.1e-27/[R] KOG0725 Reductases with broad range of substrate specificities	Unigene47_All/2.3e-45/Bacterial extracellular solute-binding proteins, family 3	NA
Unigene215_All	2968	2.75	4.84	0.815575428862573	0.297762415629139	*	0.1321638	WP_069334716.1/1.6e-215/8-amino-7-oxononanoate synthase [Klebsiella pneumoniae] >ODO97525.1 8-amino-7-oxononanoate synthase [Klebsiella pneumoniae]	CP022997.1/0.0/CP022997.1 Klebsiella pneumoniae strain 721005, complete genome	sp|A6T6L5|BIOB_KLEP7/1.4e-199/Biotin synthase OS=Klebsiella pneumoniae subsp. pneumoniae (strain ATCC 700721 / MGH 78578) GN=bioB PE=3 SV=2	kpa:KPNJ1_03788/3.3e-202/Biotin synthase; K01012 biotin synthase [EC:2.8.1.6]	At2g43360/1.3e-96/[H] KOG2900 Biotin synthase	Unigene215_All/2.7e-60/Aminotransferase class I and II	NA
Unigene222_All	1919	4.37	7.69	0.815350318461228	0.298157325994695	*	0.1321638	WP_004146591.1/6.5e-247/MULTISPECIES: lysine-sensitive aspartokinase 3 [Enterobacterales] >YP_005224546.1 aspartate kinase III [Klebsiella pneumoniae subsp. pneumoniae HS11286] >ABR79767.1 aspartate kinase III [Klebsiella pneumoniae subsp. pneumoniae MGH 78578] >BAH61163.1 aspartate kinase III [Klebsiella pneumoniae subsp. pneumoniae NTUH-K2044] >EGF62842.1 aspartate kinase, monofunctional class …	CP022997.1/0.0/CP022997.1 Klebsiella pneumoniae strain 721005, complete genome	sp|P08660|AK3_ECOLI/2.0e-220/Lysine-sensitive aspartokinase 3 OS=Escherichia coli (strain K12) GN=lysC PE=1 SV=2	eae:EAE_08340/1.9e-238/aspartate kinase III; K00928 aspartate kinase [EC:2.7.2.4]	At5g13280/1.5e-61/[E] KOG0456 Aspartate kinase	Unigene222_All/1.7e-47/Amino acid kinase family	biological_process:GO:0009089//lysine biosynthetic process via diaminopimelate;GO:0009088//threonine biosynthetic process;molecular_function:GO:0004072//aspartate kinase activity;
Unigene1480_All	1578	5.41	9.50	0.812298919391495	0.29736855	*	0.1321638	AHM76976.1/7.3e-212/Integral membrane protein [Klebsiella pneumoniae 30684/NJST258_2] >AHM82603.1 Integral membrane protein [Klebsiella pneumoniae 30660/NJST258_1]	CP022997.1/0.0/CP022997.1 Klebsiella pneumoniae strain 721005, complete genome	sp|P37669|WECH_ECOLI/1.5e-141/O-acetyltransferase WecH OS=Escherichia coli (strain K12) GN=wecH PE=1 SV=1	koy:J415_04145/8.3e-168/O-acetyltransferase	NA	Unigene1480_All/2.9e-26/Acyltransferase family	biological_process:GO:0009246//enterobacterial common antigen biosynthetic process;cellular_component:GO:0005887//integral component of plasma membrane;molecular_function:GO:0016413//O-acetyltransferase activity;GO:0016740//transferase activity;
Unigene1244_All	5053	31.16	54.71	0.812109322320911	8.02616158536585e-11	*	1.16075e-11	WP_062955135.1/0.0e+00/hypothetical protein [Klebsiella pneumoniae] >OHY23969.1 hypothetical protein BLJ30_26125 [Klebsiella pneumoniae] >OIK29978.1 hypothetical protein BLJ97_26865 [Klebsiella pneumoniae] >OXM91289.1 hypothetical protein CGQ20_16940 [Klebsiella pneumoniae] >OXM95066.1 hypothetical protein CGQ21_17580 [Klebsiella pneumoniae] >OZJ07197.1 hypothetical protein CEP05_27210 [Klebsiell…	CP022997.1/0.0/CP022997.1 Klebsiella pneumoniae strain 721005, complete genome	NA	kps:KPNJ2_03958/0.0e+00/Hypothetical protein	NA	Unigene1244_All/0.0096/Domain of unknown function (DUF4407)	NA
Unigene1646_All	3328	2.22	3.87	0.801773889794304	0.333435461538462	*	0.160543	WP_062954980.1/3.9e-247/deferrochelatase/peroxidase EfeB [Klebsiella pneumoniae] >OHY27391.1 peroxidase [Klebsiella pneumoniae] >OIK32540.1 peroxidase [Klebsiella pneumoniae] >OXM92220.1 deferrochelatase/peroxidase EfeB [Klebsiella pneumoniae] >OXM96324.1 deferrochelatase/peroxidase EfeB [Klebsiella pneumoniae] >OZI95903.1 deferrochelatase/peroxidase EfeB [Klebsiella pneumoniae] >OZJ11613.1 defer…	CP022997.1/0.0/CP022997.1 Klebsiella pneumoniae strain 721005, complete genome	sp|Q0TJ48|EFEB_ECOL5/1.7e-211/Deferrochelatase/peroxidase EfeB OS=Escherichia coli O6:K15:H31 (strain 536 / UPEC) GN=efeB PE=3 SV=1	ror:RORB6_09420/2.7e-224/Ferrous iron transport peroxidase EfeB; K16301 deferrochelatase/peroxidase EfeB [EC:1.11.1.-]	NA	Unigene1646_All/8.8e-118/Dyp-type peroxidase family	biological_process:GO:0015684//ferrous iron transport;GO:0033212//iron assimilation;cellular_component:GO:0005623//cell;molecular_function:GO:0020037//heme binding;GO:0004601//peroxidase activity;
Unigene919_All	4179	3.51	6.11	0.799701349514169	0.120255038985737	*	0.0446096	AHM82207.1/1.1e-227/Chloramphenicol resistance protein [Klebsiella pneumoniae 30684/NJST258_2] >AHM87874.1 Chloramphenicol resistance protein [Klebsiella pneumoniae 30660/NJST258_1]	CP018454.1/0.0/CP018454.1 Klebsiella pneumoniae strain SWU01, complete genome	sp|A6TG19|MDTL_KLEP7/2.6e-212/Multidrug resistance protein MdtL OS=Klebsiella pneumoniae subsp. pneumoniae (strain ATCC 700721 / MGH 78578) GN=mdtL PE=3 SV=1	ron:TE10_02235/2.4e-182/multidrug transporter; K08163 MFS transporter, DHA1 family, multidrug resistance protein	YNL065w/8.4e-09/[R] KOG0255 Synaptic vesicle transporter SVOP and related transporters (major facilitator superfamily)	Unigene919_All/4.7e-45/Major Facilitator Superfamily	biological_process:GO:0046677//response to antibiotic;GO:0055085//transmembrane transport;cellular_component:GO:0016021//integral component of membrane;GO:0005886//plasma membrane;molecular_function:GO:0005215//transporter activity;
Unigene1091_All	2138	1.77	3.08	0.799180990611904	0.543179463976945	*	0.332422	WP_004189563.1/5.1e-83/MULTISPECIES: N-acetyltransferase [Klebsiella] >ABR77500.1 putative acyltransferase [Klebsiella pneumoniae subsp. pneumoniae MGH 78578] >EKF78499.1 Putative acyltransferase [Klebsiella pneumoniae subsp. pneumoniae KpQ3] >CCM84800.1 GCN5-related N-acetyltransferase [Klebsiella pneumoniae subsp. pneumoniae ST258-K26BO] >EMR21784.1 putative acyltransferase [Klebsiella pneumoni…	CP022997.1/0.0/CP022997.1 Klebsiella pneumoniae strain 721005, complete genome	sp|P76318|YEDK_ECOLI/6.7e-07/Putative SOS response-associated peptidase YedK OS=Escherichia coli (strain K12) GN=yedK PE=1 SV=2	kpz:KPNIH27_14615/7.7e-84/GCN5 family acetyltransferase	NA	Unigene1091_All/1.4e-14/Acetyltransferase (GNAT) domain	molecular_function:GO:0008080//N-acetyltransferase activity;GO:0016740//transferase activity;
Unigene1721_All	2517	112.56	195.81	0.798760211448657	1.06316986153846e-17	*	1.137548e-18	EFD84760.1/7.9e-168/recombination-associated protein RdgC [Klebsiella sp. 1_1_55] >EKF80296.1 Recombination-associated protein rdgC [Klebsiella pneumoniae subsp. pneumoniae KpQ3] >CCI78616.1 rdgC [Klebsiella pneumoniae subsp. rhinoscleromatis SB3432] >AHE46082.1 Recombination-associated protein rdgC [Klebsiella pneumoniae subsp. pneumoniae Kp13] >AHM81095.1 Recombination associated protein rdgC […	CP022997.1/0.0/CP022997.1 Klebsiella pneumoniae strain 721005, complete genome	sp|Q8ZC18|RDGC_YERPE/1.0e-142/Recombination-associated protein RdgC OS=Yersinia pestis GN=rdgC PE=3 SV=1	kpr:KPR_4388/1.2e-168/rdgC; highly similar to recombination-associated protein RdgC from Klebsiella pneumoniae subsp. pneumoniae strain ATCC 700721 - MGH 78578 9sp|A6T5B7); K03554 recombination associated protein RdgC	NA	Unigene1721_All/2.2e-127/Putative exonuclease, RdgC	biological_process:GO:0006310//DNA recombination;cellular_component:GO:0009295//nucleoid;GO:0005737//cytoplasm;molecular_function:GO:0004527//exonuclease activity;GO:0003677//DNA binding;
Unigene1093_All	1620	9.55	16.61	0.798479435039265	0.120064762025316	*	0.0446096	SBH80354.1/1.1e-306/ferrichrome-iron receptor [Klebsiella pneumoniae]	CP022997.1/0.0/CP022997.1 Klebsiella pneumoniae strain 721005, complete genome	sp|P75780|FIU_ECOLI/3.1e-230/Catecholate siderophore receptor Fiu OS=Escherichia coli (strain K12) GN=fiu PE=1 SV=1	pao:Pat9b_2431/1.5e-244/TonB-dependent siderophore receptor; K16090 catecholate siderophore receptor	NA	Unigene1093_All/6.9e-19/TonB-dependent Receptor Plug Domain	NA
Unigene673_All	905	4.60	7.99	0.796561641983602	0.544749346820809	*	0.332422	AHM77691.1/1.8e-138/Zinc metalloprotease [Klebsiella pneumoniae 30684/NJST258_2] >AHM83283.1 Zinc metalloprotease [Klebsiella pneumoniae 30660/NJST258_1]	CP022997.1/0.0/CP022997.1 Klebsiella pneumoniae strain 721005, complete genome	sp|P25894|LOIP_ECOLI/1.7e-121/Metalloprotease LoiP OS=Escherichia coli (strain K12) GN=loiP PE=1 SV=2	sea:SeAg_B3239/3.8e-125/peptidase M48, Ste24p; K07387 putative metalloprotease [EC:3.4.24.-]	NA	Unigene673_All/4.1e-26/Peptidase family M48	molecular_function:GO:0008237//metallopeptidase activity;GO:0004222//metalloendopeptidase activity;
Unigene1106_All	3100	1.20	2.08	0.793549122532574	0.543701751923077	*	0.332422	NA	CP022997.1/0.0/CP022997.1 Klebsiella pneumoniae strain 721005, complete genome	sp|Q57IG0|XYLA_SALCH/9.1e-247/Xylose isomerase OS=Salmonella choleraesuis (strain SC-B67) GN=xylA PE=3 SV=1	ear:CCG32779/8.2e-252/Xylulose kinase (EC 2.7.1.17); K00854 xylulokinase [EC:2.7.1.17]	At1g80460/8.1e-25/[G] KOG2517 Ribulose kinase and related carbohydrate kinases	Unigene1106_All/5e-82/FGGY family of carbohydrate kinases, N-terminal domain	NA
CL40.Contig2_All	3297	8.53	14.76	0.791075074742106	0.0216673161456103	*	0.00594864	AHM80385.1/0.0e+00/Hydroxylamine reductase [Klebsiella pneumoniae 30684/NJST258_2] >AHM86022.1 Hydroxylamine reductase [Klebsiella pneumoniae 30660/NJST258_1]	CP022997.1/0.0/CP022997.1 Klebsiella pneumoniae strain 721005, complete genome	sp|B7LN38|HCP_ESCF3/1.1e-309/Hydroxylamine reductase OS=Escherichia fergusonii (strain ATCC 35469 / DSM 13698 / CDC 0568-73) GN=hcp PE=3 SV=1	kqu:AVR78_13355/0.0e+00/hydroxylamine reductase; K05601 hydroxylamine reductase [EC:1.7.99.1]	NA	CL40.Contig2_All/3.9e-156/Prismane/CO dehydrogenase family	cellular_component:GO:0005737//cytoplasm;molecular_function:GO:0050418//hydroxylamine reductase activity;GO:0046872//metal ion binding;GO:0051537//2 iron, 2 sulfur cluster binding;
Unigene296_All	528	9.01	15.58	0.790096222248131	0.544225045235804	*	0.332422	WP_085457693.1/2.5e-92/hypothetical protein [Escherichia coli] >OSK38702.1 hypothetical protein EAJG_01099 [Escherichia coli E267]	CP022997.1/0.0/CP022997.1 Klebsiella pneumoniae strain 721005, complete genome	NA	ecly:LI62_17685/7.5e-57/bacteriophage protein	NA	Unigene296_All/0.061/Uncharacterized protein conserved in bacteria (DUF2309)	NA
Unigene1339_All	432	35.69	61.61	0.787644634265658	0.201927384308131	*	0.0832164	BAH62207.1/3.4e-71/hypothetical protein KP1_1443 [Klebsiella pneumoniae subsp. pneumoniae NTUH-K2044] >EEW42280.1 hypothetical protein HMPREF0484_1638 [Klebsiella pneumoniae subsp. rhinoscleromatis ATCC 13884] >EGF64455.1 hypothetical protein HMPREF9538_01086 [Klebsiella sp. MS 92-3] >EJK92056.1 hypothetical protein UUU_09470 [Klebsiella pneumoniae subsp. pneumoniae DSM 30104] >EKF80064.1 Hypothe…	CP022997.1/0.0/CP022997.1 Klebsiella pneumoniae strain 721005, complete genome	NA	kpa:KPNJ1_04083/5.2e-72/hypothetical protein	ECU03g1610/9.8e-06/[S] KOG4744 Uncharacterized conserved protein	Unigene1339_All/0.47/Connexin	NA
Unigene1062_All	5258	11.49	19.83	0.787305879582734	0.000238776713114754	*	5.1377e-05	AIK78957.1/0.0e+00/xylose isomerase-like TIM barrel family protein [Klebsiella pneumoniae subsp. pneumoniae]	CP022997.1/0.0/CP022997.1 Klebsiella pneumoniae strain 721005, complete genome	sp|P0AA77|DGOT_ECOL6/5.6e-103/D-galactonate transporter OS=Escherichia coli O6:H1 (strain CFT073 / ATCC 700928 / UPEC) GN=dgoT PE=3 SV=1	ror:RORB6_04235/4.2e-301/xylose isomerase; K00457 4-hydroxyphenylpyruvate dioxygenase [EC:1.13.11.27]	At2g29650/1.7e-35/[G] KOG2532 Permease of the major facilitator superfamily	Unigene1062_All/1e-34/Xylose isomerase-like TIM barrel	molecular_function:GO:0051213//dioxygenase activity;
Unigene190_All	5134	3.12	5.36	0.780686971595524	0.112912325040388	*	0.0410892	WP_040147421.1/8.3e-310/2,3-dihydroxybenzoate-AMP ligase [Klebsiella pneumoniae] >KMI46950.1 enterobactin synthase component E [Klebsiella pneumoniae] >KSV38081.1 enterobactin synthase subunit E [Klebsiella pneumoniae] >SBI75176.1 enterobactin synthase subunit E [Klebsiella pneumoniae] >SAU97920.1 enterobactin synthase subunit E [Klebsiella pneumoniae] >SBY87944.1 enterobactin synthase subunit E …	CP022882.1/0.0/CP022882.1 Klebsiella pneumoniae strain 911021, complete genome	sp|Q8XBV3|ENTE_ECO57/1.2e-254/Enterobactin synthase component E OS=Escherichia coli O157:H7 GN=entE PE=3 SV=1	kom:HR38_12695/1.3e-281/entE; enterobactin synthase subunit E; K02363 2,3-dihydroxybenzoate-AMP ligase [EC:6.3.2.14 2.7.7.58]	At3g48990/1.5e-31/[I] KOG1176 Acyl-CoA synthetase	Unigene190_All/5.1e-73/AMP-binding enzyme	biological_process:GO:0019290//siderophore biosynthetic process;molecular_function:GO:0008668//(2,3-dihydroxybenzoyl)adenylate synthase activity;GO:0016874//ligase activity;
CL34.Contig2_All	5373	3.68	6.32	0.78021879212009	0.070354608440367	*	0.0225416	WP_004147502.1/0.0e+00/MULTISPECIES: choline dehydrogenase [Enterobacteriaceae] >BAH62281.1 choline dehydrogenase [Klebsiella pneumoniae subsp. pneumoniae NTUH-K2044] >EJK91673.1 choline dehydrogenase [Klebsiella pneumoniae subsp. pneumoniae DSM 30104] >AHM80825.1 Choline dehydrogenase [Klebsiella pneumoniae 30684/NJST258_2] >AHM86407.1 Choline dehydrogenase [Klebsiella pneumoniae 30660/NJST258_1…	CP022997.1/0.0/CP022997.1 Klebsiella pneumoniae strain 721005, complete genome	sp|A7MFA8|BETA_CROS8/4.0e-298/Oxygen-dependent choline dehydrogenase OS=Cronobacter sakazakii (strain ATCC BAA-894) GN=betA PE=3 SV=1	eec:EcWSU1_01153/0.0e+00/betA; Choline dehydrogenase; K00108 choline dehydrogenase [EC:1.1.99.1]	Hs4502047/1.2e-137/[C] KOG2450 Aldehyde dehydrogenase	CL34.Contig2_All/9.9e-87/GMC oxidoreductase	NA
Unigene912_All	2118	11.09	19.02	0.778257880698854	0.049721873964497	*	0.0148201	WP_062954978.1/2.2e-94/exodeoxyribonuclease VIII [Klebsiella pneumoniae] >OHY26397.1 exodeoxyribonuclease VIII [Klebsiella pneumoniae] >OIK31384.1 exodeoxyribonuclease VIII [Klebsiella pneumoniae] >OXM92304.1 exodeoxyribonuclease VIII [Klebsiella pneumoniae] >OXM96236.1 exodeoxyribonuclease VIII [Klebsiella pneumoniae] >OZI95816.1 exodeoxyribonuclease VIII [Klebsiella pneumoniae] >OZJ11697.1 exod…	CP022997.1/0.0/CP022997.1 Klebsiella pneumoniae strain 721005, complete genome	sp|B7VJS5|ISCR_VIBTL/1.8e-07/HTH-type transcriptional regulator IscR OS=Vibrio tasmaniensis (strain LGP32) GN=iscR PE=3 SV=1	kqv:B8P98_16910/1.4e-93/exodeoxyribonuclease VIII; K10906 exodeoxyribonuclease VIII [EC:3.1.11.-]	NA	Unigene912_All/9.3e-14/Enterobacterial exodeoxyribonuclease VIII	NA
Unigene1424_All	10161	3.04	5.21	0.777212048834923	0.016362486	*	0.0043287	WP_060175466.1/2.7e-283/rhamnulokinase [Klebsiella pneumoniae] >AMA22907.1 rhamnulokinase [Klebsiella pneumoniae subsp. pneumoniae]	CP022997.1/0.0/CP022997.1 Klebsiella pneumoniae strain 721005, complete genome	sp|B5RFC4|RHAB_SALG2/1.5e-229/Rhamnulokinase OS=Salmonella gallinarum (strain 287/91 / NCTC 13346) GN=rhaB PE=3 SV=1	kqu:AVR78_04920/1.1e-273/rhamnulokinase; K00848 rhamnulokinase [EC:2.7.1.5]	SPAC5H10.06c/6.8e-81/[C] KOG3857 Alcohol dehydrogenase, class IV	Unigene1424_All/1.2e-55/ABC transporter	molecular_function:GO:0005524//ATP binding;GO:0015407//monosaccharide-transporting ATPase activity;GO:0016887//ATPase activity;
CL32.Contig1_All	4940	24.20	41.43	0.77566877281725	1.1578305375e-07	*	1.960348e-08	WP_057774791.1/6.4e-238/4-aminobutyrate--2-oxoglutarate transaminase [Klebsiella pneumoniae] >KRR37566.1 4-aminobutyrate aminotransferase [Klebsiella pneumoniae] >OKN61600.1 4-aminobutyrate aminotransferase PuuE [Klebsiella pneumoniae] >OVK44532.1 4-aminobutyrate--2-oxoglutarate transaminase [Klebsiella pneumoniae]	CP022691.1/0.0/CP022691.1 Klebsiella pneumoniae subsp. pneumoniae strain AUSMDU00008079, complete genome	sp|P0AD98|LIVJ_ECO57/3.2e-201/Leu/Ile/Val-binding protein OS=Escherichia coli O157:H7 GN=livJ PE=3 SV=1	sbz:A464_3640/3.7e-222/Gamma-aminobutyrate:alpha-ketoglutarate aminotransferase; K00823 4-aminobutyrate aminotransferase [EC:2.6.1.19]	YLR438w/1.5e-52/[E] KOG1402 Ornithine aminotransferase	CL32.Contig1_All/6.6e-130/Aminotransferase class-III	biological_process:GO:0009448//gamma-aminobutyric acid metabolic process;molecular_function:GO:0034386//4-aminobutyrate:2-oxoglutarate transaminase activity;GO:0030170//pyridoxal phosphate binding;GO:0003867//4-aminobutyrate transaminase activity;
Unigene442_All	5688	10.99	18.79	0.773773680470824	0.000240965421253406	*	5.19896e-05	WP_078168393.1/0.0e+00/BCCT family transporter [Escherichia coli]	CP022997.1/0.0/CP022997.1 Klebsiella pneumoniae strain 721005, complete genome	sp|P25526|GABD_ECOLI/2.2e-177/Succinate-semialdehyde dehydrogenase [NADP(+)] GabD OS=Escherichia coli (strain K12) GN=gabD PE=1 SV=1	elp:P12B_c1280/6.9e-273/Transporter, betaine/carnitine/choline transporter (BCCT) family; K03451 betaine/carnitine transporter, BCCT family	At1g79440/3.0e-150/[C] KOG2451 Aldehyde dehydrogenase	Unigene442_All/1.1e-114/BCCT, betaine/carnitine/choline family transporter	cellular_component:GO:0016021//integral component of membrane;GO:0005886//plasma membrane;molecular_function:GO:0005215//transporter activity;
Unigene1656_All	7164	18.57	31.55	0.764666189934491	3.12037515e-08	*	5.13642e-09	WP_004178331.1/0.0e+00/miniconductance mechanosensitive channel MscM [Klebsiella pneumoniae] >EKB80955.1 hypothetical protein HMPREF1306_00198 [Klebsiella pneumoniae subsp. pneumoniae WGLW2]	CP022997.1/0.0/CP022997.1 Klebsiella pneumoniae strain 721005, complete genome	sp|P39285|MSCM_ECOLI/0.0e+00/Miniconductance mechanosensitive channel MscM OS=Escherichia coli (strain K12) GN=mscM PE=1 SV=3	kok:KONIH1_02415/0.0e+00/mechanosensitive channel protein; K22051 miniconductance mechanosensitive channel	Hs7661646/6.2e-44/[A] KOG3242 Oligoribonuclease (3'->5' exoribonuclease)	Unigene1656_All/3.6e-114/Mechanosensitive ion channel inner membrane domain 1	NA
Unigene401_All	1180	2.71	4.59	0.760201302059936	0.634716432	*	0.419786	WP_002901714.1/1.1e-172/MULTISPECIES: alcohol dehydrogenase [Klebsiella] >YP_005226453.1 putative dehydrogenase [Klebsiella pneumoniae subsp. pneumoniae HS11286] >AEW60851.1 putative dehydrogenase [Klebsiella pneumoniae subsp. pneumoniae HS11286] >EJJ36746.1 putative dehydrogenase [Klebsiella pneumoniae subsp. pneumoniae KPNIH2] >EJJ40875.1 putative dehydrogenase [Klebsiella pneumoniae subsp. pne…	CP022997.1/0.0/CP022997.1 Klebsiella pneumoniae strain 721005, complete genome	sp|P9WQE9|PHAS_MYCTU/6.6e-12/Phthioceranic/hydroxyphthioceranic acid synthase OS=Mycobacterium tuberculosis (strain ATCC 25618 / H37Rv) GN=pks2 PE=1 SV=1	kpne:KU54_015430/1.7e-173/alcohol dehydrogenase	Hs13236495/6.6e-12/[CR] KOG1198 Zinc-binding oxidoreductase	Unigene401_All/0.0032/Dihydrodipicolinate reductase, N-terminus	molecular_function:GO:0003960//NADPH:quinone reductase activity;GO:0016491//oxidoreductase activity;
Unigene1470_All	4573	565.09	956.89	0.759872429108235	1.08043668679245e-141	*	3.36644e-143	WP_004176050.1/0.0e+00/MULTISPECIES: catalase-peroxidase [Enterobacteriaceae] >YP_005227075.1 putative catalase (hydroperoxidase I) [Klebsiella pneumoniae subsp. pneumoniae HS11286] >A6T9H9.1 RecName: Full=Catalase-peroxidase; Short=CP; AltName: Full=Peroxidase/catalase; Flags: Precursor >ABR77250.1 putative catalase (hydroperoxidase I) [Klebsiella pneumoniae subsp. pneumoniae MGH 78578] >AEJ9829…	CP022997.1/0.0/CP022997.1 Klebsiella pneumoniae strain 721005, complete genome	sp|A9MI19|KATG_SALAR/0.0e+00/Catalase-peroxidase OS=Salmonella arizonae (strain ATCC BAA-731 / CDC346-86 / RSK2980) GN=katG PE=3 SV=1	ron:TE10_14035/0.0e+00/peroxidase; K03782 catalase-peroxidase [EC:1.11.1.21]	Hs21918872/4.4e-35/[R] KOG2383 Predicted ATPase	Unigene1470_All/7e-84/Peroxidase	biological_process:GO:0006979//response to oxidative stress;GO:0042744//hydrogen peroxide catabolic process;molecular_function:GO:0046872//metal ion binding;GO:0020037//heme binding;GO:0004096//catalase activity;GO:0004601//peroxidase activity;
Unigene1634_All	3545	2.50	4.23	0.758729568457863	0.307174916584158	*	0.1459126	CDQ52735.1/0.0e+00/fucI [Klebsiella pneumoniae]	CP022997.1/0.0/CP022997.1 Klebsiella pneumoniae strain 721005, complete genome	sp|A6TD83|FUCI_KLEP7/0.0e+00/L-fucose isomerase OS=Klebsiella pneumoniae subsp. pneumoniae (strain ATCC 700721 / MGH 78578) GN=fucI PE=3 SV=1	kom:HR38_27400/0.0e+00/fucI; sugar isomerase; K01818 L-fucose/D-arabinose isomerase [EC:5.3.1.25 5.3.1.3]	NA	Unigene1634_All/2.6e-83/L-fucose isomerase, first N-terminal domain	molecular_function:GO:0016853//isomerase activity;
Unigene588_All	2258	101.23	171.20	0.758045798689561	7.32777252212389e-13	*	9.7359e-14	WP_002887987.1/3.0e-174/MULTISPECIES: LysR family transcriptional regulator [Enterobacteriaceae] >YP_005225036.1 putative HTH-type transcriptional regulator [Klebsiella pneumoniae subsp. pneumoniae HS11286] >AEW59434.1 putative HTH-type transcriptional regulator [Klebsiella pneumoniae subsp. pneumoniae HS11286] >EJJ40082.1 transcriptional regulator, LysR family [Klebsiella pneumoniae subsp. pneum…	CP022997.1/0.0/CP022997.1 Klebsiella pneumoniae strain 721005, complete genome	sp|P52689|LTRA_KLEPN/2.1e-176/Probable HTH-type transcriptional regulator LtrA OS=Klebsiella pneumoniae GN=ltrA PE=4 SV=1	ron:TE10_05890/1.9e-157/ribonucleoside hydrolase; K12700 non-specific riboncleoside hydrolase [EC:3.2.-.-]	SPBC1683.06c/4.8e-43/[F] KOG2938 Predicted inosine-uridine preferring nucleoside hydrolase	Unigene588_All/3.3e-40/LysR substrate binding domain	biological_process:GO:0006351//transcription, DNA-templated;molecular_function:GO:0003677//DNA binding;GO:0003700//DNA binding transcription factor activity;
Unigene220_All	2556	3.52	5.95	0.757314239558009	0.30755555464684	*	0.1459126	WP_012602809.1/9.9e-243/MULTISPECIES: type VI secretion protein [Enterobacteriaceae] >YP_002413012.1 putative type IV secretory system protein VirB10 [Escherichia coli UMN026] >CAR13483.1 putative type IV secretory pathway VirB10 component [Escherichia coli UMN026] >AQT28326.1 type IV secretion system protein virB10 [Klebsiella pneumoniae] >OXM94903.1 type VI secretion protein [Klebsiella pneumon…	CP022997.1/0.0/CP022997.1 Klebsiella pneumoniae strain 721005, complete genome	sp|Q8FXK7|VIRBB_BRUSU/1.4e-62/Type IV secretion system protein VirB11 OS=Brucella suis biovar 1 (strain 1330) GN=virB11 PE=1 SV=1	ypm:YP_pCRY15/7.2e-230/virB10; type IV secretory pathway VirB10 component; K03195 type IV secretion system protein VirB10	NA	Unigene220_All/1.3e-41/Bacterial conjugation TrbI-like protein	cellular_component:GO:0016021//integral component of membrane;
[truncated: 1,153 more rows]
