# Supplementary material for: CusS-CusR Two-Component System Mediates Tigecycline Resistance in Carbapenem-Resistant Klebsiella pneumoniae
Source: Front Microbiol. 2020 Jan 28;10:3159. doi: 10.3389/fmicb.2019.03159 (PMC6997431; doi:10.3389/fmicb.2019.03159)
Supplement: DATA SHEET S1 — Transcriptome sequencing results of groups B and C. [file Data_Sheet_1.ZIP › Differential expression genes/datasets/C1-VS-C2.PossionDis_Method.GeneDiffExp.xls]

GeneID	Length	C1-Expression	C2-Expression	log2FoldChange(C2/C1)	FDR	Up/Down-Regulation(C2/C1)	Pvalue	Nr	Nt	Swissprot	KEGG	KOG	Pfam	GO
Unigene28_All	4997	0.01	141.82	13.7917733808587	1.99635055454545e-280	Up	2.54018e-282	AEJ60096.1/2.3e-307/copper or silver efflux outer membrane protein CusC (plasmid) [Escherichia coli UMNF18]	CP022824.1/0.0/CP022824.1 Klebsiella sp. KPN1705 plasmid pKPN1705-1, complete sequence	sp|Q9ZHD4|SILS_SALTM/2.7e-256/Probable sensor kinase SilS OS=Salmonella typhimurium GN=silS PE=3 SV=1	ecv:APECO1_O1R111/1.4e-301/silC; SilC; K07796 outer membrane protein, Cu(I)/Ag(I) efflux system	SPAC27E2.09/2.2e-16/[T] KOG0519 Sensory transduction histidine kinase	Unigene28_All/5.5e-22/Histidine kinase-, DNA gyrase B-, and HSP90-like ATPase	NA
Unigene1627_All	3083	0.01	63.43	12.6309496268329	1.72282021935484e-75	Up	6.17784e-77	WP_004182009.1/8.5e-156/transposase [Klebsiella pneumoniae] >YP_005351279.1 ISL3 Transposase (plasmid) [Klebsiella pneumoniae] >YP_007366523.1 Transposase (plasmid) [Klebsiella pneumoniae] >YP_008146296.1 putative transposase (plasmid) [Klebsiella pneumoniae] >YP_008998949.1 ISL3 Transposase (plasmid) [Klebsiella pneumoniae] >YP_008999151.1 ISL3 transposase (plasmid) [Klebsiella pneumoniae] >YP_0…	CP022692.1/0.0/CP022692.1 Klebsiella pneumoniae subsp. pneumoniae strain AUSMDU00008079 plasmid pAUSMDU8079-1, complete sequence	sp|P60925|AQPZ_RHOPA/8.2e-14/Aquaporin Z OS=Rhodopseudomonas palustris (strain ATCC BAA-98 / CGA009) GN=aqpZ PE=3 SV=1	kpa:KPNJ1_05560/1.3e-156/Transposase	7303591/1.0e-19/[G] KOG0223 Aquaporin (major intrinsic protein family)	Unigene1627_All/2.6e-18/Transposase	NA
Unigene632_All	1309	0.01	58.14	12.5053153561362	3.8212135e-27	Up	2.47528e-28	WP_074192081.1/1.9e-210/chemotaxis protein [Klebsiella pneumoniae] >OVU37381.1 chemotaxis protein [Klebsiella pneumoniae]	CP023377.1/0.0/CP023377.1 Escherichia coli strain 127 chromosome, complete genome	sp|Q88D09|MCPQ_PSEPK/1.0e-66/Methyl-accepting chemotaxis protein McpQ OS=Pseudomonas putida (strain ATCC 47054 / DSM 6125 / NCIMB 11950 / KT2440) GN=mcpQ PE=1 SV=1	kmi:VW41_12455/2.9e-211/chemotaxis protein	NA	Unigene632_All/6.2e-49/Methyl-accepting chemotaxis protein (MCP) signalling domain	biological_process:GO:0006935//chemotaxis;cellular_component:GO:0016021//integral component of membrane;molecular_function:GO:0004871//signal transducer activity;
CL78.Contig2_All	6690	0.01	53.61	12.3882864197626	1.16894232e-142	Up	2.36628e-144	EGF58522.1/0.0e+00/hypothetical protein HMPREF9538_05880 [Klebsiella sp. MS 92-3]	CP022692.1/0.0/CP022692.1 Klebsiella pneumoniae subsp. pneumoniae strain AUSMDU00008079 plasmid pAUSMDU8079-1, complete sequence	sp|P50830|YPRA_BACSU/1.2e-22/Uncharacterized ATP-dependent helicase YprA OS=Bacillus subtilis (strain 168) GN=yprA PE=3 SV=1	kom:HR38_27715/0.0e+00/ATPase	SPAC823.08c/3.1e-13/[A] KOG0330 ATP-dependent RNA helicase	CL78.Contig2_All/3.2e-46/TerB N-terminal domain	cellular_component:GO:0016021//integral component of membrane;
Unigene591_All	3011	0.01	42.28	12.0457596613827	6.40781232e-49	Up	2.77956e-50	AHM88125.1/1.6e-186/Replication initiation protein RepA (plasmid) [Klebsiella pneumoniae 30660/NJST258_1]	MF150084.1/0.0/MF150084.1 Klebsiella pneumoniae strain A64477 plasmid pKP64477a, complete sequence	sp|P56979|INTM_ECOLI/9.5e-132/Probable site-specific recombinase OS=Escherichia coli (strain K12) GN=intM PE=3 SV=1	kpa:KPNJ1_05600/2.4e-187/Replication initiation protein RepA	NA	Unigene591_All/1.6e-30/Initiator Replication protein	biological_process:GO:0006270//DNA replication initiation;cellular_component:GO:0005727//extrachromosomal circular DNA;molecular_function:GO:0003887//DNA-directed DNA polymerase activity;
Unigene1240_All	5286	0.01	37.30	11.8649599151426	1.11772763934426e-77	Up	3.9434e-79	WP_015058922.1/9.5e-272/IS1182 family transposase [Escherichia coli] >YP_006952428.1 transposase (plasmid) [Escherichia coli] >ADY00035.1 transposase (plasmid) [Escherichia coli] >ASR82661.1 transposase IS1182 family - Citrobacter freundii (plasmid) [Klebsiella pneumoniae]	LC056337.1/0.0/LC056337.1 Escherichia coli plasmid pV139-a DNA, contig: V139-a_scaffold_10.1, strain: V139	sp|P0A255|AAC32_SALSP/1.9e-159/Aminoglycoside N(3)-acetyltransferase III OS=Salmonella sp. GN=aacC3 PE=3 SV=1	seeh:SEEH1578_00415/3.7e-268/transposase	NA	Unigene1240_All/3.1e-27/Transposase domain (DUF772)	NA
Unigene424_All	1202	0.01	36.40	11.8297227350861	2.22988473417722e-15	Up	2.03772e-16	WP_015353870.1/1.0e-213/klebicin B [Klebsiella pneumoniae] >YP_007366626.1 klebicin B (plasmid) [Klebsiella pneumoniae] >AGC23579.1 klebicin B (plasmid) [Klebsiella pneumoniae] >AHM88182.1 Pyocin S1 (plasmid) [Klebsiella pneumoniae 30660/NJST258_1] >ASK38056.1 klebicin B (plasmid) [Klebsiella pneumoniae]	MF150084.1/0.0/MF150084.1 Klebsiella pneumoniae strain A64477 plasmid pKP64477a, complete sequence	sp|P76072|STFR_ECOLI/1.5e-11/Prophage side tail fiber protein homolog StfR OS=Escherichia coli (strain K12) GN=stfR PE=3 SV=2	kpnu:LI86_27680/1.5e-214/klebicin B	Hs4505877/1.2e-08/[Z] KOG0516 Dystonin, GAS (Growth-arrest-specific protein), and related proteins	NA	biological_process:GO:0009405//pathogenesis;molecular_function:GO:0004519//endonuclease activity;
Unigene1274_All	2576	0.01	29.35	11.5191447879974	1.08194033271028e-28	Up	6.69564e-30	WP_004152303.1/2.1e-123/MULTISPECIES: type-F conjugative transfer system pilin acetylase TraX [Klebsiella] >YP_006959420.1 IncF plasmid conjugative transfer pilin acetylase TraX (plasmid) [Klebsiella pneumoniae] >YP_007366622.1 TraX (plasmid) [Klebsiella pneumoniae] >YP_008146225.1 traX (plasmid) [Klebsiella pneumoniae] >ABR80416.1 F pilin acetylation (plasmid) [Klebsiella pneumoniae subsp. pneum…	MF150084.1/0.0/MF150084.1 Klebsiella pneumoniae strain A64477 plasmid pKP64477a, complete sequence	sp|P22710|TRAX2_ECOLX/2.5e-56/Protein TraX OS=Escherichia coli GN=traX PE=3 SV=1	kpc:KPNIH10_27755/3.2e-124/conjugal transfer protein TraX	NA	Unigene1274_All/9.6e-58/TraX protein	cellular_component:GO:0016021//integral component of membrane;
CL27.Contig2_All	11336	0.01	23.41	11.192909219112	2.24953354418605e-106	Up	5.59456e-108	WP_009483783.1/0.0e+00/ATP-dependent Clp protease ATP-binding subunit [Klebsiella pneumoniae] >YP_007969541.1 ATPase with chaperone activity (plasmid) [Klebsiella pneumoniae subsp. pneumoniae KPX] >YP_008146277.1 ATPase with chaperone activity, ATP-binding subunit (plasmid) [Klebsiella pneumoniae] >YP_009062293.1 ATP-dependent protease ClpC (plasmid) [Klebsiella pneumoniae] >EGF65506.1 negative r…	CP022692.1/0.0/CP022692.1 Klebsiella pneumoniae subsp. pneumoniae strain AUSMDU00008079 plasmid pAUSMDU8079-1, complete sequence	sp|Q8EU05|CLPB_OCEIH/3.8e-226/Chaperone protein ClpB OS=Oceanobacillus iheyensis (strain DSM 14371 / CIP 107618 / JCM 11309 / KCTC 3954 / HTE831) GN=clpB PE=3 SV=1	kpa:KPNJ1_05528/0.0e+00/ATP-dependent clp protease ATP-binding subunit clpA; K03696 ATP-dependent Clp protease ATP-binding subunit ClpC	At5g50920/1.6e-208/[O] KOG1051 Chaperone HSP104 and related ATP-dependent Clp proteases	CL27.Contig2_All/8.7e-56/AAA domain (Cdc48 subfamily)	biological_process:GO:0019538//protein metabolic process;molecular_function:GO:0008233//peptidase activity;GO:0005524//ATP binding;
Unigene2302_All	200	0.01	22.57	11.1401907031918	0.44790282259887	*	0.229262	PBA99772.1/6.7e-30/hypothetical protein CK487_24765, partial [Klebsiella pneumoniae]	CP022997.1/0.0/CP022997.1 Klebsiella pneumoniae strain 721005, complete genome	NA	kpm:KPHS_17390/1.0e-30/hypothetical protein	NA	NA	NA
Unigene957_All	2288	0.01	22.56	11.1395513523988	2.1108126e-19	Up	1.70916e-20	AHM88081.1/1.4e-142/Arsenic resistance protein ArsH (plasmid) [Klebsiella pneumoniae 30660/NJST258_1]	CP022824.1/0.0/CP022824.1 Klebsiella sp. KPN1705 plasmid pKPN1705-1, complete sequence	sp|B7J950|ARREH_ACIF2/1.6e-91/NADPH-dependent FMN reductase ArsH OS=Acidithiobacillus ferrooxidans (strain ATCC 23270 / DSM 14882 / CIP 104768 / NCIMB 8455) GN=arsH PE=1 SV=1	kpa:KPNJ1_05556/2.1e-143/Arsenic resistance protein ArsH; K11811 arsenical resistance protein ArsH	CE00436/7.3e-07/[P] KOG2825 Putative arsenite-translocating ATPase	Unigene957_All/7.2e-27/NADPH-dependent FMN reductase	molecular_function:GO:0050446//azobenzene reductase activity;GO:0016491//oxidoreductase activity;
Unigene1557_All	502	0.01	15.24	10.5736471874933	0.022911245	*	0.00620154	AHM78586.1/3.8e-90/Transcriptional regulator [Klebsiella pneumoniae 30684/NJST258_2] >AHM84246.1 Transcriptional regulator [Klebsiella pneumoniae 30660/NJST258_1]	CP022997.1/0.0/CP022997.1 Klebsiella pneumoniae strain 721005, complete genome	sp|Q9HUI2|ARUR_PSEAE/1.2e-12/Transcriptional regulatory protein AruR OS=Pseudomonas aeruginosa (strain ATCC 15692 / DSM 22644 / CIP 104116 / JCM 14847 / LMG 12228 / 1C / PRS 101 / PAO1) GN=aruR PE=3 SV=1	kpa:KPNJ1_01840/5.8e-91/Transcriptional regulator; K07660 two-component system, OmpR family, response regulator PhoP	NA	Unigene1557_All/4.1e-19/Response regulator receiver domain	NA
Unigene147_All	351	0.01	15.13	10.5631962722167	0.149423715335463	*	0.0541002	EZQ87283.1/4.8e-55/arsenical pump-driving ATPase, partial [Klebsiella pneumoniae CHS 21]	CP022692.1/0.0/CP022692.1 Klebsiella pneumoniae subsp. pneumoniae strain AUSMDU00008079 plasmid pAUSMDU8079-1, complete sequence	sp|P08690|ARSA1_ECOLX/2.5e-31/Arsenical pump-driving ATPase OS=Escherichia coli GN=arsA PE=1 SV=1	kpx:PMK1_a00090/7.2e-56/arsA_3; Arsenical pump-driving ATPase; K01551 arsenite-transporting ATPase [EC:3.6.3.16]	NA	Unigene147_All/0.00029/Anion-transporting ATPase	NA
Unigene102_All	840	0.01	14.43	10.4948555844912	0.000420582604776119	Up	8.14894e-05	WP_004197688.1/1.4e-39/MULTISPECIES: hypothetical protein [Enterobacterales] >YP_007366553.1 hypothetical protein (plasmid) [Klebsiella pneumoniae] >ABR80343.1 Hypothetical protein KPN_pKPN3p05964 (plasmid) [Klebsiella pneumoniae subsp. pneumoniae MGH 78578] >EGF61357.1 hypothetical protein HMPREF9538_04225 [Klebsiella sp. MS 92-3] >CCM84633.1 hypothetical protein BN426_4143 [Klebsiella pneumonia…	CP022692.1/0.0/CP022692.1 Klebsiella pneumoniae subsp. pneumoniae strain AUSMDU00008079 plasmid pAUSMDU8079-1, complete sequence	NA	kpn:KPN_pKPN3p05964/2.1e-40/Hypothetical protein	NA	NA	NA
Unigene2166_All	253	0.01	13.77	10.427312844135	0.451473801822323	*	0.229262	WP_023301873.1/1.7e-38/hypothetical protein [Klebsiella pneumoniae] >ESM03329.1 inner membrane protein ydcO [Klebsiella pneumoniae UCICRE 7] >ESN51917.1 inner membrane protein ydcO [Klebsiella pneumoniae MGH 18] >EZR21098.1 inner membrane protein ydcO [Klebsiella pneumoniae UCI 64] >KDH36005.1 inner membrane protein ydcO [Klebsiella pneumoniae BIDMC 69] >KDH56520.1 inner membrane protein ydcO [Kl…	CP022997.1/0.0/CP022997.1 Klebsiella pneumoniae strain 721005, complete genome	sp|P76103|YDCO_ECOLI/1.0e-26/Inner membrane protein YdcO OS=Escherichia coli (strain K12) GN=ydcO PE=1 SV=2	kpz:KPNIH27_13940/2.6e-39/benzoate transporter; K05782 benzoate membrane transport protein	NA	NA	cellular_component:GO:0016021//integral component of membrane;molecular_function:GO:0042925//benzoate transmembrane transporter activity;
Unigene2205_All	257	0.01	13.35	10.3826240265749	0.445887511811024	*	0.229262	WP_046623725.1/1.9e-37/MULTISPECIES: BMC domain-containing protein [Enterobacteriaceae] >KKJ10281.1 microcompartment protein [Klebsiella pneumoniae HE12] >KKJ38897.1 microcompartment protein [Klebsiella pneumoniae MRSN 3562] >KKJ56538.1 microcompartment protein [Klebsiella pneumoniae MRSN 2404] >OAA13892.1 hypothetical protein LT21_01970 [Klebsiella pneumoniae] >SBJ86341.1 propanediol utilization…	CP022997.1/0.0/CP022997.1 Klebsiella pneumoniae strain 721005, complete genome	sp|Q03511|CCMK_SYNE7/1.2e-06/Carbon dioxide-concentrating mechanism protein CcmK OS=Synechococcus elongatus (strain PCC 7942) GN=ccmK PE=1 SV=1	kpi:D364_16300/2.9e-38/microcompartments protein	NA	NA	NA
Unigene404_All	1596	0.01	13.24	10.3706874068072	1.07644326814159e-07	Up	1.407034e-08	WP_004152292.1/1.0e-157/MULTISPECIES: incFII family plasmid replication initiator RepA [Klebsiella] >YP_006959410.1 IncFII family plasmid replication initiator repA (plasmid) [Klebsiella pneumoniae] >YP_007366465.1 DNA replication protein (plasmid) [Klebsiella pneumoniae] >ABR80244.1 DNA replication (plasmid) [Klebsiella pneumoniae subsp. pneumoniae MGH 78578] >ABR80424.1 DNA replication (plasmid…	MF150084.1/0.0/MF150084.1 Klebsiella pneumoniae strain A64477 plasmid pKP64477a, complete sequence	sp|P03066|REPA2_ECOLX/8.6e-116/Replication initiation protein OS=Escherichia coli GN=repA PE=3 SV=1	kpa:KPNJ1_05498/1.6e-158/Replication initiation protein, RepA family protein	NA	Unigene404_All/2.4e-30/IncFII RepA protein family	biological_process:GO:0006276//plasmid maintenance;
Unigene1097_All	2015	0.01	13.14	10.3597495603223	7.88258998984772e-10	Up	8.98132e-11	NA	MF150084.1/0.0/MF150084.1 Klebsiella pneumoniae strain A64477 plasmid pKP64477a, complete sequence	sp|Q06584|PYS2_PSEAE/2.0e-48/Pyocin-S2 OS=Pseudomonas aeruginosa (strain ATCC 15692 / DSM 22644 / CIP 104116 / JCM 14847 / LMG 12228 / 1C / PRS 101 / PAO1) GN=pys2 PE=1 SV=3	kpc:KPNIH10_27775/1.9e-145/klebicin B	NA	Unigene1097_All/4.7e-26/S-type Pyocin	NA
Unigene1162_All	460	0.01	12.35	10.270295326472	0.0826160210909091	*	0.0262804	NA	CP022997.1/0.0/CP022997.1 Klebsiella pneumoniae strain 721005, complete genome	sp|P0ACG0|HNS_ECO57/3.1e-66/DNA-binding protein H-NS OS=Escherichia coli O157:H7 GN=hns PE=3 SV=2	lef:LJPFL01_2348/1.7e-68/DNA-binding protein H-NS; K03746 DNA-binding protein H-NS	NA	Unigene1162_All/2.8e-20/H-NS histone family	NA
Unigene355_All	341	0.01	11.92	10.2191685204622	0.26341587004104	*	0.111369	WP_072198476.1/1.2e-58/nitrate reductase subunit alpha [Klebsiella pneumoniae]	CP022997.1/0.0/CP022997.1 Klebsiella pneumoniae strain 721005, complete genome	sp|P09152|NARG_ECOLI/4.6e-59/Respiratory nitrate reductase 1 alpha chain OS=Escherichia coli (strain K12) GN=narG PE=1 SV=4	kpg:KPNIH32_16215/1.8e-59/narZ; nitrate reductase; K00370 nitrate reductase / nitrite oxidoreductase, alpha subunit [EC:1.7.5.1 1.7.99.-]	NA	Unigene355_All/7.1e-35/Molybdopterin oxidoreductase	biological_process:GO:0042126//nitrate metabolic process;cellular_component:GO:0009325//nitrate reductase complex;molecular_function:GO:0009055//electron transfer activity;GO:0008940//nitrate reductase activity;GO:0030151//molybdenum ion binding;GO:0051539//4 iron, 4 sulfur cluster binding;
CL14.Contig1_All	4897	0.01	11.29	10.140829770773	1.49706974444444e-21	Up	1.090982e-22	ARR90322.1/0.0e+00/arsenical pump-driving ATPase (plasmid) [Klebsiella pneumoniae]	CP022692.1/0.0/CP022692.1 Klebsiella pneumoniae subsp. pneumoniae strain AUSMDU00008079 plasmid pAUSMDU8079-1, complete sequence	sp|O50593|ARSA_ACIMA/0.0e+00/Arsenical pump-driving ATPase OS=Acidiphilium multivorum (strain DSM 11245 / JCM 8867 / NBRC 100883 / AIU301) GN=arsA PE=3 SV=1	kpa:KPNJ1_05548/0.0e+00/Arsenical pump-driving ATPase; K01551 arsenite-transporting ATPase [EC:3.6.3.16]	YDL100c/4.4e-25/[P] KOG2825 Putative arsenite-translocating ATPase	CL14.Contig1_All/9.9e-132/Anion-transporting ATPase	biological_process:GO:0071722//detoxification of arsenic-containing substance;molecular_function:GO:0005524//ATP binding;GO:0015446//ATPase-coupled arsenite transmembrane transporter activity;
Unigene1844_All	429	0.01	10.97	10.0993478104032	0.1491854	*	0.0541002	WP_023328094.1/4.6e-68/phage major capsid protein [Klebsiella pneumoniae] >ESM97349.1 HK97 family phage major capsid protein [Klebsiella pneumoniae MGH 32] >OHY26419.1 capsid protein [Klebsiella pneumoniae] >OIK30717.1 capsid protein [Klebsiella pneumoniae] >SLW74691.1 putative major capsid protein [Klebsiella pneumoniae] >SLW03180.1 putative major capsid protein [Klebsiella pneumoniae] >OXM89454…	CP022997.1/0.0/CP022997.1 Klebsiella pneumoniae strain 721005, complete genome	NA	kpp:A79E_3063/2.0e-68/Phage major capsid protein	NA	Unigene1844_All/0.0023/Iron-containing alcohol dehydrogenase	NA
Unigene2248_All	203	0.01	10.92	10.0927571409199	0.699832768439108	*	0.471952	WP_073901305.1/8.1e-31/propanediol utilization protein [Klebsiella pneumoniae] >OKO63384.1 propanediol utilization protein [Klebsiella pneumoniae] >ONG04172.1 propanediol utilization protein [Klebsiella pneumoniae] >OUM15456.1 propanediol utilization protein [Klebsiella pneumoniae] >OXV28448.1 propanediol utilization protein [Klebsiella pneumoniae]	CP022997.1/0.0/CP022997.1 Klebsiella pneumoniae strain 721005, complete genome	sp|P0A9Q8|ADHE_ECO57/1.7e-13/Aldehyde-alcohol dehydrogenase OS=Escherichia coli O157:H7 GN=adhE PE=3 SV=2	kph:KPNIH24_07390/1.2e-31/propanediol utilization protein; K13921 1-propanol dehydrogenase	YGL256w/6.2e-11/[C] KOG3857 Alcohol dehydrogenase, class IV	NA	molecular_function:GO:0046872//metal ion binding;GO:0016491//oxidoreductase activity;
Unigene274_All	1090	0.01	10.59	10.0484868739923	0.000421841834131737	Up	8.14894e-05	APM18125.1/4.9e-199/cation transporter (plasmid) [Klebsiella pneumoniae]	MF437313.1/0.0/MF437313.1 Klebsiella pneumoniae strain CR-HvKP4 plasmid pVir-CR-HvKP4, complete sequence	sp|Q8FK36|CUSA_ECOL6/5.2e-181/Cation efflux system protein CusA OS=Escherichia coli O6:H1 (strain CFT073 / ATCC 700928 / UPEC) GN=cusA PE=3 SV=1	kpa:KPNJ1_05576/7.4e-200/Copper/Silver resistance inner membrane protein; K07787 Cu(I)/Ag(I) efflux system membrane protein CusA/SilA	NA	Unigene274_All/1.1e-91/AcrB/AcrD/AcrF family	NA
CL27.Contig1_All	1593	0.01	10.05	9.97297978606629	1.35150166666667e-05	Up	2.2043e-06	WP_093976411.1/3.5e-169/IS3 family transposase [Klebsiella pneumoniae]	CP022692.1/0.0/CP022692.1 Klebsiella pneumoniae subsp. pneumoniae strain AUSMDU00008079 plasmid pAUSMDU8079-1, complete sequence	sp|P0CF62|IND10_ECOLI/4.1e-102/Transposase InsD for insertion element IS2-10 OS=Escherichia coli (strain K12) GN=JW5903 PE=4 SV=1	kqv:B8P98_27915/5.2e-170/IS3 family transposase; K07497 putative transposase	NA	CL27.Contig1_All/6.2e-23/Integrase core domain	NA
Unigene1574_All	457	0.01	9.98	9.96289600533726	0.148711042607313	*	0.0541002	AHM78069.1/3.2e-59/hypothetical protein KPNJ2_01289 [Klebsiella pneumoniae 30684/NJST258_2] >AHM83669.1 hypothetical protein KPNJ1_01263 [Klebsiella pneumoniae 30660/NJST258_1]	CP022882.1/0.0/CP022882.1 Klebsiella pneumoniae strain 911021, complete genome	sp|P22595|FIMA1_SERMA/1.5e-09/Type-1 fimbrial protein subunit OS=Serratia marcescens GN=fimA PE=3 SV=1	kpnu:LI86_06210/4.8e-60/fimbrial protein; K07345 major type 1 subunit fimbrin (pilin)	NA	Unigene1574_All/3.2e-11/Fimbrial protein	biological_process:GO:0007155//cell adhesion;cellular_component:GO:0009289//pilus;
Unigene1020_All	629	0.01	9.60	9.90689059560852	0.0439700543426295	*	0.01276632	KME83691.1/6.5e-87/hypothetical protein SM12_00128 [Klebsiella pneumoniae] >SAV68711.1 Uncharacterised protein [Klebsiella pneumoniae] >SLQ98824.1 Uncharacterised protein [Klebsiella pneumoniae]	CP022997.1/0.0/CP022997.1 Klebsiella pneumoniae strain 721005, complete genome	NA	kpnu:LI86_22065/4.3e-67/hypothetical protein	NA	NA	NA
Unigene1777_All	790	0.01	9.57	9.90237511448603	0.0119739808275862	*	0.00301254	APP21192.1/2.1e-143/two-component system sensor histidine kinase UhpB [Klebsiella pneumoniae]	CP022882.1/0.0/CP022882.1 Klebsiella pneumoniae strain 911021, complete genome	sp|P27668|UHPB_SALTY/1.8e-135/Signal transduction histidine-protein kinase/phosphatase UhpB OS=Salmonella typhimurium (strain LT2 / SGSC1412 / ATCC 700720) GN=uhpB PE=3 SV=2	kpnu:LI86_00180/3.2e-144/histidine kinase; K07675 two-component system, NarL family, sensor histidine kinase UhpB [EC:2.7.13.3]	NA	Unigene1777_All/1.1e-15/Histidine kinase	cellular_component:GO:0005622//intracellular;GO:0016021//integral component of membrane;molecular_function:GO:0000155//phosphorelay sensor kinase activity;GO:0016301//kinase activity;GO:0046983//protein dimerization activity;
Unigene2188_All	216	0.01	9.54	9.89784545600551	0.705886685121107	*	0.471952	WP_074171157.1/1.1e-30/DNA polymerase III subunit alpha [Klebsiella pneumoniae] >AIT04647.1 DNA polymerase III subunit alpha (plasmid) [Klebsiella pneumoniae] >CEO82977.1 putative DNA polymerase III alpha subunit [Klebsiella pneumoniae] >SAS22180.1 putative DNA polymerase III alpha subunit [Klebsiella pneumoniae] >SAS18771.1 putative DNA polymerase III alpha subunit [Klebsiella pneumoniae] >OUH62…	CP020063.1/0.0/CP020063.1 Klebsiella pneumoniae strain AR_0117 plasmid unitig_2, complete sequence	sp|O68770|DPO3A_YERPE/2.6e-28/DNA polymerase III subunit alpha OS=Yersinia pestis GN=dnaE PE=3 SV=2	kpx:PMK1_b00075/1.7e-31/dnaE1; DNA polymerase III subunit alpha; K02337 DNA polymerase III subunit alpha [EC:2.7.7.7]	NA	NA	biological_process:GO:0006260//DNA replication;molecular_function:GO:0003887//DNA-directed DNA polymerase activity;GO:0008408//3'-5' exonuclease activity;
Unigene167_All	221	0.01	9.09	9.82813648419411	0.696250006825939	*	0.471952	WP_094326648.1/1.0e-34/MFS transporter [Klebsiella pneumoniae] >OYI97899.1 MFS transporter [Klebsiella pneumoniae subsp. pneumoniae] >OYJ00063.1 MFS transporter [Klebsiella pneumoniae subsp. pneumoniae]	CP022997.1/0.0/CP022997.1 Klebsiella pneumoniae strain 721005, complete genome	sp|P38055|YDJE_ECOLI/8.5e-06/Inner membrane metabolite transport protein YdjE OS=Escherichia coli (strain K12) GN=ydjE PE=1 SV=2	kpnu:LI86_16055/1.5e-35/transporter; K08369 MFS transporter, putative metabolite:H+ symporter	NA	NA	NA
Unigene528_All	227	0.01	8.59	9.74651432113846	0.702241831325301	*	0.471952	WP_032408793.1/2.3e-34/MULTISPECIES: DNA primase [Klebsiella] >EZQ86175.1 hypothetical protein AF16_00671 [Klebsiella pneumoniae CHS 60] >EZQ90397.1 hypothetical protein AF03_00715 [Klebsiella pneumoniae CHS 47] >EZR01358.1 hypothetical protein AE98_01068 [Klebsiella pneumoniae CHS 42] >EZR08113.1 hypothetical protein AE72_00318 [Klebsiella pneumoniae CHS 16] >KDH63248.1 hypothetical protein AE58…	CP022997.1/0.0/CP022997.1 Klebsiella pneumoniae strain 721005, complete genome	sp|P27190|TRAC5_ECOLX/4.6e-07/DNA primase TraC OS=Escherichia coli GN=traC PE=1 SV=1	kpm:KPHS_44720/3.5e-35/antirestriction protein	NA	NA	NA
Unigene1502_All	883	0.01	8.36	9.70735913208088	0.0120292878983834	*	0.00301254	WP_021313773.1/5.0e-101/MULTISPECIES: hypothetical protein [Klebsiella] >ESL15995.1 hypothetical protein L478_05320 [Klebsiella pneumoniae BIDMC 41] >ESL60397.1 hypothetical protein L457_05045 [Klebsiella pneumoniae BIDMC 21] >EWC99814.1 hypothetical protein X657_5200 [Klebsiella pneumoniae NB60] >EWD87255.1 hypothetical protein P815_05109 [Klebsiella pneumoniae BIDMC 53] >EWE18560.1 hypothetical…	MF144193.1/0.0/MF144193.1 Klebsiella pneumoniae strain 205880 plasmid p205880-NR1, complete sequence	NA	kpx:PMK1_b00096/7.6e-102/hypothetical protein	NA	Unigene1502_All/0.027/Crossover junction endodeoxyribonuclease RuvC	molecular_function:GO:0003676//nucleic acid binding;
Unigene213_All	3066	0.01	8.14	9.66888498426625	1.598348115e-09	Up	1.84887e-10	WP_009484295.1/0.0e+00/copper oxidase [Klebsiella pneumoniae] >YP_005351288.1 copper resistance protein (plasmid) [Klebsiella pneumoniae] >YP_006973838.1 CopA (plasmid) [Klebsiella pneumoniae] >YP_007969513.1 copper resistance protein A (plasmid) [Klebsiella pneumoniae subsp. pneumoniae KPX] >YP_008998958.1 copper resistance protein (plasmid) [Klebsiella pneumoniae] >YP_008999160.1 copper resista…	CP022125.1/0.0/CP022125.1 Klebsiella pneumoniae strain DHQP1605752_NV plasmid p1605752FIB, complete sequence	sp|Q47452|PCOA_ECOLX/0.0e+00/Copper resistance protein A OS=Escherichia coli GN=pcoA PE=3 SV=1	kpa:KPNJ1_05570/0.0e+00/Multicopper oxidase PcoA	Hs22052670_2/1.4e-29/[Q] KOG1263 Multicopper oxidases	Unigene213_All/1e-49/Multicopper oxidase	cellular_component:GO:0042597//periplasmic space;molecular_function:GO:0005507//copper ion binding;GO:0016491//oxidoreductase activity;
Unigene2011_All	237	0.01	7.85	9.61654884377899	0.717051852372584	*	0.471952	WP_072274418.1/1.6e-38/MULTISPECIES: amino acid ABC transporter permease [Klebsiella]	CP022997.1/0.0/CP022997.1 Klebsiella pneumoniae strain 721005, complete genome	sp|P0AER5|GLTK_ECOLI/6.9e-06/Glutamate/aspartate import permease protein GltK OS=Escherichia coli (strain K12) GN=gltK PE=1 SV=1	kpk:A593_15860/2.4e-39/membrane protein; K02029 polar amino acid transport system permease protein	NA	NA	cellular_component:GO:0016021//integral component of membrane;GO:0005886//plasma membrane;molecular_function:GO:0005215//transporter activity;
Unigene1749_All	346	0.01	7.75	9.5980525001616	0.446389637387387	*	0.229262	WP_073545933.1/4.7e-55/hydrophobe/amphiphile efflux-1 family RND transporter [Klebsiella pneumoniae] >OSU56921.1 hydrophobe/amphiphile efflux-1 family RND transporter [Klebsiella pneumoniae]	CP022997.1/0.0/CP022997.1 Klebsiella pneumoniae strain 721005, complete genome	sp|P24181|ACRF_ECOLI/1.6e-51/Multidrug export protein AcrF OS=Escherichia coli (strain K12) GN=acrF PE=1 SV=2	kpb:FH42_14690/7.1e-56/multidrug transporter; K18142 multidrug efflux pump	NA	Unigene1749_All/4.8e-33/AcrB/AcrD/AcrF family	cellular_component:GO:0016021//integral component of membrane;GO:0005886//plasma membrane;molecular_function:GO:0005215//transporter activity;
Unigene458_All	649	0.01	7.68	9.58496250072116	0.0829175394160584	*	0.0262804	AHM79838.1/7.0e-84/hypothetical protein KPNJ2_03058 [Klebsiella pneumoniae 30684/NJST258_2] >AHM85466.1 hypothetical protein KPNJ1_03060 [Klebsiella pneumoniae 30660/NJST258_1]	CP022997.1/0.0/CP022997.1 Klebsiella pneumoniae strain 721005, complete genome	sp|P45265|LRP_HAEIN/1.3e-17/Leucine-responsive regulatory protein OS=Haemophilus influenzae (strain ATCC 51907 / DSM 11121 / KW20 / Rd) GN=lrp PE=3 SV=1	kpv:KPNIH29_11595/1.5e-83/AsnC family transcriptional regulator	NA	Unigene458_All/5e-17/Lrp/AsnC ligand binding domain	biological_process:GO:0006351//transcription, DNA-templated;cellular_component:GO:0005622//intracellular;molecular_function:GO:0043565//sequence-specific DNA binding;GO:0003700//DNA binding transcription factor activity;
Unigene1212_All	348	0.01	7.68	9.58496250072116	0.449936433598184	*	0.229262	KMI88630.1/4.4e-53/hypothetical protein SN00_03187 [Klebsiella pneumoniae] >SLO82322.1 transporter [Klebsiella pneumoniae] >SLP00557.1 transporter [Klebsiella pneumoniae] >SLO83158.1 transporter [Klebsiella pneumoniae] >SLO73562.1 transporter [Klebsiella pneumoniae]	CP023134.1/0.0/CP023134.1 Klebsiella pneumoniae subsp. pneumoniae strain KpvK54, complete genome	sp|P0AA51|YFDV_ECO57/1.6e-11/Uncharacterized transporter YfdV OS=Escherichia coli O157:H7 GN=yfdV PE=3 SV=1	kpnu:LI86_05675/6.7e-54/receptor; K07088 uncharacterized protein	NA	Unigene1212_All/1.6e-08/Membrane transport protein	NA
Unigene693_All	657	0.01	7.56	9.56224242422107	0.0821678329113924	*	0.0262804	WP_072243948.1/2.3e-119/efflux RND transporter periplasmic adaptor subunit [Klebsiella pneumoniae]	CP022824.1/0.0/CP022824.1 Klebsiella sp. KPN1705 plasmid pKPN1705-1, complete sequence	sp|P77239|CUSB_ECOLI/3.0e-83/Cation efflux system protein CusB OS=Escherichia coli (strain K12) GN=cusB PE=1 SV=1	kpx:PMK1_a00113/3.5e-120/cusB; Cation efflux system protein CusB precursor; K07798 membrane fusion protein, Cu(I)/Ag(I) efflux system	NA	Unigene693_All/1.6e-30/Barrel-sandwich domain of CusB or HlyD membrane-fusion	biological_process:GO:0055085//transmembrane transport;cellular_component:GO:0016020//membrane;molecular_function:GO:0005215//transporter activity;
Unigene1389_All	658	0.01	7.54	9.55842071326867	0.0820195155234657	*	0.0262804	CDQ54403.1/3.0e-82/unnamed protein product [Klebsiella pneumoniae]	CP022997.1/0.0/CP022997.1 Klebsiella pneumoniae strain 721005, complete genome	sp|O34677|GLNQ_BACSU/9.2e-32/Glutamine transport ATP-binding protein GlnQ OS=Bacillus subtilis (strain 168) GN=glnQ PE=2 SV=1	kpm:KPHS_27120/6.5e-66/histidine transport; K02028 polar amino acid transport system ATP-binding protein [EC:3.6.3.21]	At1g65410/4.3e-13/[Q] KOG0055 Multidrug/pheromone exporter, ABC superfamily	Unigene1389_All/3.5e-21/ABC transporter	NA
Unigene2062_All	243	0.01	7.46	9.54303182025524	0.692703741935484	*	0.471952	WP_048270084.1/1.4e-29/hypothetical protein [Klebsiella pneumoniae] >KMI91333.1 hypothetical protein SN00_01977 [Klebsiella pneumoniae] >OKN64101.1 hypothetical protein AM422_002093 [Klebsiella pneumoniae] >APP23623.1 hypothetical protein AGE78_05060 [Klebsiella pneumoniae] >SLO55894.1 membrane protein [Klebsiella pneumoniae] >SLO57257.1 membrane protein [Klebsiella pneumoniae] >SLO53832.1 membra…	CP022997.1/0.0/CP022997.1 Klebsiella pneumoniae strain 721005, complete genome	NA	kpy:KPNIH31_14250/1.1e-26/membrane protein	NA	NA	NA
Unigene717_All	358	0.01	7.32	9.51569983828404	0.449426301587302	*	0.229262	WP_032423606.1/3.6e-58/nickel ABC transporter permease subunit NikB [Klebsiella pneumoniae] >EZR11186.1 nickel transport system permease nikB [Klebsiella pneumoniae UCI 60]	CP022997.1/0.0/CP022997.1 Klebsiella pneumoniae strain 721005, complete genome	sp|P33591|NIKB_ECOLI/8.0e-54/Nickel transport system permease protein NikB OS=Escherichia coli (strain K12) GN=nikB PE=1 SV=2	kpm:KPHS_50060/5.5e-59/nickel transporter permease NikB; K15585 nickel transport system permease protein	NA	Unigene717_All/0.1/Domain of unknown function (DUF4259)	cellular_component:GO:0016021//integral component of membrane;GO:0005886//plasma membrane;molecular_function:GO:0015099//nickel cation transmembrane transporter activity;
Unigene1409_All	359	0.01	7.29	9.50977500432694	0.45458027293578	*	0.229262	WP_071739068.1/4.3e-59/AtzE family amidohydrolase, partial [Klebsiella pneumoniae] >OJE64934.1 amidase, partial [Klebsiella pneumoniae]	CP022997.1/0.0/CP022997.1 Klebsiella pneumoniae strain 721005, complete genome	sp|Q936X3|ATZE_PSESD/2.9e-27/Biuret hydrolase OS=Pseudomonas sp. (strain ADP) GN=atzE PE=1 SV=1	kpk:A593_23645/6.5e-60/amidase; K19837 biuret amidohydrolase [EC:3.5.1.84]	NA	Unigene1409_All/9.5e-09/Amidase	molecular_function:GO:0004040//amidase activity;
Unigene1022_All	361	0.01	7.22	9.49585502688717	0.4484095	*	0.229262	WP_069345479.1/2.5e-43/fimbrial protein [Klebsiella pneumoniae] >ODO80418.1 fimbrial protein [Klebsiella pneumoniae]	CP022997.1/0.0/CP022997.1 Klebsiella pneumoniae strain 721005, complete genome	sp|P26926|CAF1M_YERPE/5.6e-07/Chaperone protein caf1M OS=Yersinia pestis GN=caf1M PE=1 SV=2	kpb:FH42_04360/3.8e-44/fimbrial protein	NA	NA	biological_process:GO:0071555//cell wall organization;GO:0043711//pilus organization;GO:0061077//chaperone-mediated protein folding;cellular_component:GO:0030288//outer membrane-bounded periplasmic space;
Unigene1398_All	366	0.01	7.06	9.46352437327118	0.448917325028313	*	0.229262	OKB42386.1/2.2e-58/arabinose:proton symporter [Klebsiella pneumoniae]	CP022997.1/0.0/CP022997.1 Klebsiella pneumoniae strain 721005, complete genome	sp|P45598|ARAE_KLEOX/1.7e-56/Arabinose-proton symporter OS=Klebsiella oxytoca GN=araE PE=3 SV=1	kpu:KP1_4540/3.3e-59/araE; low-affinity L-arabinose transport system proton symport component; K02100 MFS transporter, SP family, arabinose:H+ symporter	At4g16480/8.6e-19/[R] KOG0254 Predicted transporter (major facilitator superfamily)	Unigene1398_All/5.8e-26/Sugar (and other) transporter	cellular_component:GO:0016021//integral component of membrane;
Unigene1187_All	588	0.01	7.00	9.45121111183233	0.148474993333333	*	0.0541002	WP_072661898.1/7.2e-96/DUF3883 domain-containing protein, partial [Escherichia coli] >OJK46951.1 hypothetical protein BK244_28420, partial [Escherichia coli]	CP017085.1/0.0/CP017085.1 Proteus mirabilis strain T18 chromosome, complete genome	NA	aaj:BOQ57_11265/1.1e-96/hypothetical protein	NA	Unigene1187_All/6.1e-22/Domain of unknown function (DUF3883)	NA
Unigene2206_All	368	0.01	6.99	9.44914864537544	0.443890255319149	*	0.229262	WP_071067921.1/5.4e-41/phosphate propanoyltransferase [Klebsiella pneumoniae] >SBF93387.1 propanediol utilization protein PduL [Klebsiella pneumoniae]	CP022997.1/0.0/CP022997.1 Klebsiella pneumoniae strain 721005, complete genome	sp|A6TDD9|PDUL_KLEP7/1.7e-43/Phosphate propanoyltransferase OS=Klebsiella pneumoniae subsp. pneumoniae (strain ATCC 700721 / MGH 78578) GN=pduL PE=3 SV=1	kpv:KPNIH29_21485/8.1e-42/propanediol utilization protein; K13923 phosphate propanoyltransferase [EC:2.3.1.222]	NA	NA	molecular_function:GO:0016740//transferase activity;
Unigene1224_All	251	0.01	6.99	9.44914864537544	0.681708444444444	*	0.471952	WP_088427263.1/2.9e-38/phage tail tape measure protein [Klebsiella pneumoniae] >OWQ25934.1 phage tail tape measure protein [Klebsiella pneumoniae]	CP017387.1/0.0/CP017387.1 Klebsiella pneumoniae strain KP36 plasmid 2, complete sequence	NA	kpx:PMK1_b00038/1.3e-38/tape measure domain protein	NA	NA	NA
Unigene1192_All	2468	0.01	6.94	9.43879185257826	1.71326949019608e-06	Up	2.5268e-07	WP_001325183.1/1.6e-226/chromosome partitioning protein ParA [Klebsiella pneumoniae] >YP_005351315.1 plasmid-partitioning protein (plasmid) [Klebsiella pneumoniae] >YP_007969493.1 plasmid-partitioning protein (plasmid) [Klebsiella pneumoniae subsp. pneumoniae KPX] >YP_008146325.1 sopA (plasmid) [Klebsiella pneumoniae] >YP_008998983.1 plasmid-partitioning protein (plasmid) [Klebsiella pneumoniae] …	CP022692.1/0.0/CP022692.1 Klebsiella pneumoniae subsp. pneumoniae strain AUSMDU00008079 plasmid pAUSMDU8079-1, complete sequence	sp|P62557|SOPA_ECO57/1.2e-222/Protein SopA OS=Escherichia coli O157:H7 GN=sopA PE=3 SV=1	sew:SeSA_B0007/2.1e-226/sopA; plasmid partition protein SopA; K03496 chromosome partitioning protein	NA	Unigene1192_All/5.1e-29/AAA domain	NA
Unigene782_All	1038	0.01	6.90	9.43045255166553	0.0119465175688073	*	0.00301254	WP_072249777.1/1.4e-198/type-IV secretion system protein TraC [Klebsiella pneumoniae]	CP022692.1/0.0/CP022692.1 Klebsiella pneumoniae subsp. pneumoniae strain AUSMDU00008079 plasmid pAUSMDU8079-1, complete sequence	sp|P18004|TRAC_ECOLI/1.3e-136/Protein TraC OS=Escherichia coli (strain K12) GN=traC PE=1 SV=1	kpa:KPNJ1_05635/2.1e-199/TraC protein; K12063 conjugal transfer ATP-binding protein TraC	NA	Unigene782_All/5.2e-11/F pilus assembly Type-IV secretion system for plasmid transfer	NA
Unigene93_All	708	0.01	6.86	9.42206476617281	0.0827665056466302	*	0.0262804	WP_004200058.1/1.4e-101/TetR family transcriptional regulator [Klebsiella pneumoniae] >YP_005227148.1 TetR family transcriptional regulator [Klebsiella pneumoniae subsp. pneumoniae HS11286] >AEW61546.1 TetR family transcriptional regulator [Klebsiella pneumoniae subsp. pneumoniae HS11286] >EMR21587.1 TetR family transcriptional regulator [Klebsiella pneumoniae ATCC BAA-2146] >AGT24108.1 TetR fami…	CP022997.1/0.0/CP022997.1 Klebsiella pneumoniae strain 721005, complete genome	NA	kpj:N559_2412/2.1e-102/TetR family transcriptional regulator	NA	Unigene93_All/8.8e-12/Bacterial regulatory proteins, tetR family	biological_process:GO:0006355//regulation of transcription, DNA-templated;GO:0006351//transcription, DNA-templated;molecular_function:GO:0003677//DNA binding;
Unigene840_All	609	0.01	6.68	9.38370429247405	0.147771320379147	*	0.0541002	WP_044784183.1/9.4e-107/septum formation initiator [Klebsiella pneumoniae] >CEN64098.1 serine transporter [Klebsiella pneumoniae]	CP022997.1/0.0/CP022997.1 Klebsiella pneumoniae strain 721005, complete genome	sp|P0AAD7|SDAC_ECO57/3.1e-58/Serine transporter OS=Escherichia coli O157:H7 GN=sdaC PE=3 SV=1	kpi:D364_05025/1.4e-107/septum formation initiator; K03837 serine transporter	NA	Unigene840_All/0.014/R.Pab1 restriction endonuclease	biological_process:GO:0003333//amino acid transmembrane transport;cellular_component:GO:0016021//integral component of membrane;
Unigene502_All	379	0.01	6.67	9.38154295118458	0.455625285057471	*	0.229262	OVA23487.1/2.2e-69/ribulokinase [Klebsiella pneumoniae]	CP022997.1/0.0/CP022997.1 Klebsiella pneumoniae strain 721005, complete genome	sp|B5Y1Y1|ARAA_KLEP3/1.0e-67/L-arabinose isomerase OS=Klebsiella pneumoniae (strain 342) GN=araA PE=3 SV=1	kpr:KPR_0985/3.3e-70/araA; highly similar to L-arabinose isomerase from Klebsiella pneumoniae subsp. pneumoniae strain ATCC 700721 - MGH 78578 (sp|A6T4K0); K01804 L-arabinose isomerase [EC:5.3.1.4]	NA	Unigene502_All/8.7e-53/L-arabinose isomerase	NA
Unigene2211_All	382	0.01	6.58	9.36194377373524	0.446892895152198	*	0.229262	WP_015958437.1/6.6e-66/transcriptional regulator [Klebsiella pneumoniae] >ABR77205.1 putative transcriptional regulator [Klebsiella pneumoniae subsp. pneumoniae MGH 78578] >SBI81291.1 HxlR family transcriptional regulator [Klebsiella pneumoniae] >SBK88265.1 HxlR family transcriptional regulator [Klebsiella pneumoniae] >SBZ53815.1 HxlR family transcriptional regulator [Klebsiella pneumoniae] >OVU6…	CP022997.1/0.0/CP022997.1 Klebsiella pneumoniae strain 721005, complete genome	sp|P0A649|Y3122_MYCBO/1.1e-16/Uncharacterized HTH-type transcriptional regulator Mb3122 OS=Mycobacterium bovis (strain ATCC BAA-935 / AF2122/97) GN=BQ2027_MB3122 PE=4 SV=1	kpb:FH42_04905/9.9e-67/HxlR family transcriptional regulator	NA	Unigene2211_All/0.38/Protein of unknown function (DUF1269)	biological_process:GO:0006355//regulation of transcription, DNA-templated;GO:0006351//transcription, DNA-templated;
Unigene1565_All	383	0.01	6.55	9.35535109642481	0.442404015625	*	0.229262	WP_073579052.1/3.0e-58/phage N-6-adenine-methyltransferase [Klebsiella pneumoniae] >OSW59595.1 phage N-6-adenine-methyltransferase [Klebsiella pneumoniae]	CP016924.1/0.0/CP016924.1 Klebsiella pneumoniae isolate 23 plasmid pIncFIB_DHQP1400954, complete sequence	NA	eclx:LI66_23595/3.8e-50/adenine methyltransferase	NA	Unigene1565_All/1e-09/DNA N-6-adenine-methyltransferase (Dam)	molecular_function:GO:0003677//DNA binding;GO:0009007//site-specific DNA-methyltransferase (adenine-specific) activity;
Unigene2122_All	628	0.01	6.41	9.32418054661874	0.148005135759494	*	0.0541002	CDK74022.1/1.8e-116/L-fuculokinase [Klebsiella pneumoniae IS22]	CP022997.1/0.0/CP022997.1 Klebsiella pneumoniae strain 721005, complete genome	sp|Q8ZMC5|FUCK_SALTY/1.0e-96/L-fuculokinase OS=Salmonella typhimurium (strain LT2 / SGSC1412 / ATCC 700720) GN=fucK PE=3 SV=1	kpt:VK055_4357/2.7e-117/fucK; L-fuculokinase; K00879 L-fuculokinase [EC:2.7.1.51]	NA	Unigene2122_All/2.2e-18/FGGY family of carbohydrate kinases, C-terminal domain	molecular_function:GO:0008737//L-fuculokinase activity;
Unigene1276_All	4765	0.01	6.30	9.29920801838728	1.13361116555556e-11	Up	1.180162e-12	WP_020803531.1/0.0e+00/MULTISPECIES: copper-translocating P-type ATPase [Enterobacterales] >EOZ77910.1 copper-exporting ATPase [Klebsiella pneumoniae KP-11] >AIA45020.1 haloacid dehalogenase (plasmid) [Klebsiella pneumoniae subsp. pneumoniae KPNIH27] >KMI23268.1 silver exporting P-type ATPase [Klebsiella pneumoniae] >SAT82150.1 putative cation transporting P-type ATPase (silver resistance) [Klebs…	CP022692.1/0.0/CP022692.1 Klebsiella pneumoniae subsp. pneumoniae strain AUSMDU00008079 plasmid pAUSMDU8079-1, complete sequence	sp|Q9ZHC7|SILP_SALTM/0.0e+00/Silver exporting P-type ATPase OS=Salmonella typhimurium GN=silP PE=1 SV=1	kpv:KPNIH29_27290/0.0e+00/haloacid dehalogenase; K17686 Cu+-exporting ATPase [EC:3.6.3.54]	At1g63440/3.7e-130/[P] KOG0207 Cation transport ATPase	Unigene1276_All/2.6e-68/E1-E2 ATPase	cellular_component:GO:0016021//integral component of membrane;GO:0005886//plasma membrane;molecular_function:GO:0005524//ATP binding;GO:0019829//cation-transporting ATPase activity;
Unigene228_All	3812	0.01	6.06	9.24317398347295	6.51284375e-09	Up	7.835e-10	ARR90212.1/3.7e-124/YdeA (plasmid) [Klebsiella pneumoniae] >ARR90320.1 ydeA (plasmid) [Klebsiella pneumoniae]	CP022692.1/0.0/CP022692.1 Klebsiella pneumoniae subsp. pneumoniae strain AUSMDU00008079 plasmid pAUSMDU8079-1, complete sequence	sp|P0ACE6|HHA_SHIFL/6.2e-19/Hemolysin expression-modulating protein Hha OS=Shigella flexneri GN=hha PE=3 SV=1	kpnu:LI86_27050/1.5e-101/hypothetical protein	NA	Unigene228_All/0.026/MarR family	NA
Unigene1185_All	531	0.01	6.03	9.23601419190009	0.260917345528455	*	0.111369	WP_029602865.1/4.6e-49/MULTISPECIES: hypothetical protein [Enterobacteriaceae] >EWF52022.1 hypothetical protein L393_01469 [Klebsiella pneumoniae MGH 47] >KEC97950.1 hypothetical protein P820_01627 [Klebsiella pneumoniae UCI 17] >KMG83895.1 hypothetical protein SM60_01321 [Klebsiella pneumoniae] >KSX82619.1 hypothetical protein APT92_07480 [Klebsiella pneumoniae] >SAU92961.1 Uncharacterised prote…	CP022997.1/0.0/CP022997.1 Klebsiella pneumoniae strain 721005, complete genome	NA	sed:SeD_A0607/4.5e-33/Gp43	NA	NA	NA
Unigene859_All	790	0.01	5.98	9.2240016741981	0.0823166876811594	*	0.0262804	KLF72773.1/7.3e-144/hypothetical protein YA38_07830, partial [[Enterobacter] aerogenes]	CP012427.1/0.0/CP012427.1 Klebsiella pneumoniae strain KP5 plasmid pSg1-1, complete sequence	NA	kpx:PMK1_b00043/1.2e-138/chromosome segregation protein SMC	NA	Unigene859_All/0.011/Phage capsid scaffolding protein (GPO) serine peptidase	NA
Unigene155_All	535	0.01	5.97	9.22158712126481	0.261271371777476	*	0.111369	AHM81852.1/6.7e-93/hypothetical protein KPNJ2_05080 [Klebsiella pneumoniae 30684/NJST258_2]	CP022997.1/0.0/CP022997.1 Klebsiella pneumoniae strain 721005, complete genome	sp|P16684|PHNF_ECOLI/5.8e-77/Probable transcriptional regulator PhnF OS=Escherichia coli (strain K12) GN=phnF PE=1 SV=1	kpc:KPNIH10_01785/1.0e-93/phosphonate metabolism transcriptional regulator PhnF; K02043 GntR family transcriptional regulator, phosphonate transport system regulatory protein	NA	Unigene155_All/1.2e-28/UTRA domain	biological_process:GO:0006351//transcription, DNA-templated;molecular_function:GO:0003677//DNA binding;GO:0003700//DNA binding transcription factor activity;
Unigene2140_All	274	0.01	5.90	9.2045711442492	0.684567959731544	*	0.471952	WP_049109046.1/6.9e-17/dihydrodipicolinate synthase family protein [Klebsiella pneumoniae] >OVP66238.1 dihydrodipicolinate synthase family protein [Klebsiella pneumoniae]	CP022997.1/0.0/CP022997.1 Klebsiella pneumoniae strain 721005, complete genome	NA	kph:KPNIH24_15500/1.0e-17/dihydrodipicolinate synthetase; K01714 4-hydroxy-tetrahydrodipicolinate synthase [EC:4.3.3.7]	NA	NA	biological_process:GO:0008152//metabolic process;molecular_function:GO:0016829//lyase activity;GO:0008840//4-hydroxy-tetrahydrodipicolinate synthase;
Unigene132_All	275	0.01	5.85	9.19229281447077	0.715793866666667	*	0.471952	WP_060578576.1/2.5e-43/porin [Klebsiella pneumoniae] >KSY26483.1 porin [Klebsiella pneumoniae]	CP022997.1/0.0/CP022997.1 Klebsiella pneumoniae strain 721005, complete genome	sp|P22340|SCRY_SALTM/7.3e-23/Sucrose porin OS=Salmonella typhimurium GN=scrY PE=1 SV=1	kpv:KPNIH29_14355/2.6e-37/porin; K16077 sucrose porin	NA	NA	NA
Unigene1216_All	275	0.01	5.85	9.19229281447077	0.681139405676127	*	0.471952	WP_093990082.1/5.4e-38/phosphatase [Klebsiella pneumoniae] >OXP86423.1 phosphatase [Klebsiella pneumoniae] >OXQ04146.1 phosphatase [Klebsiella pneumoniae]	CP022997.1/0.0/CP022997.1 Klebsiella pneumoniae strain 721005, complete genome	NA	kpnu:LI86_06865/8.2e-39/phosphatase	NA	NA	biological_process:GO:0008152//metabolic process;molecular_function:GO:0047753//choline-sulfatase activity;
Unigene2136_All	276	0.01	5.81	9.18239435340453	0.704667537132988	*	0.471952	WP_087787637.1/1.9e-46/terminase [Klebsiella pneumoniae]	CP022997.1/0.0/CP022997.1 Klebsiella pneumoniae strain 721005, complete genome	NA	kpg:KPNIH32_20215/6.3e-47/terminase	NA	NA	NA
Unigene518_All	278	0.01	5.74	9.16490692667569	0.712046254799302	*	0.471952	WP_050486298.1/2.8e-42/cellulose synthase catalytic subunit (UDP-forming) [Klebsiella pneumoniae] >KDH94433.1 cellulose synthase catalytic subunit (UDP-forming) [Klebsiella pneumoniae CHS 11]	CP022997.1/0.0/CP022997.1 Klebsiella pneumoniae strain 721005, complete genome	NA	kpa:KPNJ1_00232/4.2e-43/Cellulose synthase catalytic subunit [UDP-forming]; K00694 cellulose synthase (UDP-forming) [EC:2.4.1.12]	NA	NA	NA
Unigene1380_All	703	0.01	5.54	9.11374216604919	0.148239692234548	*	0.0541002	WP_048264366.1/7.2e-135/type-F conjugative transfer system mating-pair stabilization protein TraN [Klebsiella pneumoniae]	CP022692.1/0.0/CP022692.1 Klebsiella pneumoniae subsp. pneumoniae strain AUSMDU00008079 plasmid pAUSMDU8079-1, complete sequence	sp|P24082|TRAN_ECOLI/1.3e-36/Protein TraN OS=Escherichia coli (strain K12) GN=traN PE=3 SV=2	kpnu:LI86_27585/1.1e-135/conjugal transfer protein TraN; K12058 conjugal transfer mating pair stabilization protein TraN	NA	Unigene1380_All/7e-15/Type-1V conjugative transfer system mating pair stabilisation	NA
CL6.Contig2_All	427	0.01	5.53	9.11113567023471	0.442898321787709	*	0.229262	OKN12688.1/1.1e-74/aromatic amino acid transporter AroP [Klebsiella pneumoniae]	CP022997.1/0.0/CP022997.1 Klebsiella pneumoniae strain 721005, complete genome	sp|P15993|AROP_ECOLI/6.8e-60/Aromatic amino acid transport protein AroP OS=Escherichia coli (strain K12) GN=aroP PE=1 SV=3	kpu:KP1_2444/1.7e-75/aroP; aromatic amino acid transport protein; K11734 aromatic amino acid transport protein AroP	YEL063c/6.3e-21/[E] KOG1286 Amino acid transporters	CL6.Contig2_All/6.7e-39/Amino acid permease	cellular_component:GO:0016021//integral component of membrane;molecular_function:GO:0015171//amino acid transmembrane transporter activity;
Unigene543_All	432	0.01	5.43	9.08480838780436	0.453540043478261	*	0.229262	OTP64925.1/1.5e-79/KlcA [Klebsiella pneumoniae]	MF437312.1/0.0/MF437312.1 Klebsiella pneumoniae strain CR-HvKP4 plasmid pKPC-CR-HvKP4, complete sequence	sp|P52603|KLCA2_ECOLX/1.1e-12/Antirestriction protein KlcA OS=Escherichia coli GN=klcA PE=2 SV=1	kpx:PMK1_c00029/9.8e-79/klcA; Antirestriction protein KlcA	NA	Unigene543_All/2e-27/Antirestriction protein	NA
Unigene540_All	290	0.01	5.30	9.04984854945056	0.680571316096747	*	0.471952	WP_032426750.1/5.0e-26/antirestriction protein [Klebsiella pneumoniae] >KDM24018.1 hypothetical protein AE21_04963 [Klebsiella pneumoniae UCI 62]	MF437312.1/0.0/MF437312.1 Klebsiella pneumoniae strain CR-HvKP4 plasmid pKPC-CR-HvKP4, complete sequence	NA	kpg:KPNIH32_27760/7.6e-27/antirestriction protein	NA	NA	NA
Unigene710_All	440	0.01	5.28	9.04439411935845	0.445386514606742	*	0.229262	WP_074148512.1/2.4e-80/fimbrial biogenesis outer membrane usher protein [Klebsiella pneumoniae]	CP022997.1/0.0/CP022997.1 Klebsiella pneumoniae strain 721005, complete genome	sp|P75857|ELFC_ECOLI/1.9e-20/Probable outer membrane usher protein ElfC OS=Escherichia coli (strain K12) GN=elfC PE=2 SV=1	kpq:KPR0928_19695/3.7e-81/membrane protein; K07347 outer membrane usher protein	NA	Unigene710_All/2.1e-28/Outer membrane usher protein	cellular_component:GO:0009279//cell outer membrane;GO:0016021//integral component of membrane;molecular_function:GO:0005215//transporter activity;
Unigene1387_All	450	0.01	5.11	8.99717948093762	0.452504563926941	*	0.229262	WP_040189135.1/5.5e-80/nitrate reductase [Klebsiella pneumoniae] >SBH34841.1 cytosine/purine/uracil/thiamine/allantoin permease family protein [Klebsiella pneumoniae]	CP022997.1/0.0/CP022997.1 Klebsiella pneumoniae strain 721005, complete genome	sp|P94575|ALLP_BACSU/5.9e-22/Probable allantoin permease OS=Bacillus subtilis (strain 168) GN=pucI PE=2 SV=1	kpb:FH42_04985/8.3e-81/nitrate reductase; K03457 nucleobase:cation symporter-1, NCS1 family	At5g03560_2/1.6e-19/[FH] KOG2466 Uridine permease/thiamine transporter/allantoin transport	Unigene1387_All/0.026/Retroviral envelope protein	biological_process:GO:0055085//transmembrane transport;cellular_component:GO:0016021//integral component of membrane;molecular_function:GO:0005215//transporter activity;
Unigene1019_All	607	0.01	5.03	8.97441458980553	0.262339238419618	*	0.111369	OIV67987.1/3.3e-88/peptidase M20 [Klebsiella pneumoniae]	CP022997.1/0.0/CP022997.1 Klebsiella pneumoniae strain 721005, complete genome	sp|O50173|IAAH_ENTAG/1.0e-69/Indole-3-acetyl-aspartic acid hydrolase OS=Enterobacter agglomerans GN=iaaH PE=1 SV=3	kpj:N559_2791/5.0e-89/aminobenzoyl-glutamate utilization protein; K12940 aminobenzoyl-glutamate utilization protein A	NA	Unigene1019_All/0.00028/Peptidase family M20/M25/M40	NA
Unigene1582_All	463	0.01	4.89	8.93369065495224	0.454059562428408	*	0.229262	CZQ43713.1/7.0e-46/conserved hypothetical protein, partial [Klebsiella pneumoniae]	CP022997.1/0.0/CP022997.1 Klebsiella pneumoniae strain 721005, complete genome	NA	kpnu:LI86_04900/2.4e-46/hypothetical protein	NA	NA	NA
Unigene871_All	305	0.01	4.83	8.91587937883577	0.69152966779661	*	0.471952	WP_074422596.1/8.9e-50/arsenical pump-driving ATPase, partial [Klebsiella pneumoniae]	CP022824.1/0.0/CP022824.1 Klebsiella sp. KPN1705 plasmid pKPN1705-1, complete sequence	sp|O50593|ARSA_ACIMA/8.9e-30/Arsenical pump-driving ATPase OS=Acidiphilium multivorum (strain DSM 11245 / JCM 8867 / NBRC 100883 / AIU301) GN=arsA PE=3 SV=1	kpa:KPNJ1_05552/1.4e-50/Arsenical pump-driving ATPase; K01551 arsenite-transporting ATPase [EC:3.6.3.16]	NA	Unigene871_All/6.9e-07/Anion-transporting ATPase	NA
Unigene695_All	305	0.01	4.83	8.91587937883577	0.680004173333333	*	0.471952	WP_064152246.1/1.7e-48/hypothetical protein [Klebsiella pneumoniae] >SAW96979.1 Uncharacterised protein [Klebsiella pneumoniae] >SAU25732.1 Uncharacterised protein [Klebsiella pneumoniae] >SAX71203.1 Uncharacterised protein [Klebsiella pneumoniae] >AOT68023.1 hypothetical protein BH709_28010 (plasmid) [Klebsiella pneumoniae] >SAS75233.1 Uncharacterised protein [Klebsiella pneumoniae] >SAS68152.1 …	CP017387.1/0.0/CP017387.1 Klebsiella pneumoniae strain KP36 plasmid 2, complete sequence	NA	kpx:PMK1_b00034/7.4e-49/hypothetical protein	NA	NA	NA
Unigene519_All	307	0.01	4.78	8.90086680798075	0.716422307287094	*	0.471952	WP_072310857.1/1.1e-52/amidohydrolase [Klebsiella pneumoniae]	CP022997.1/0.0/CP022997.1 Klebsiella pneumoniae strain 721005, complete genome	sp|Q68AP4|NFDA_ARTPS/6.3e-07/N-substituted formamide deformylase OS=Arthrobacter pascens GN=nfdA PE=1 SV=1	kpc:KPNIH10_14240/1.7e-53/amidohydrolase	NA	Unigene519_All/0.00065/Amidohydrolase family	molecular_function:GO:0016810//hydrolase activity, acting on carbon-nitrogen (but not peptide) bonds;
Unigene530_All	472	0.01	4.76	8.89481776330794	0.450960179749716	*	0.229262	OKN64053.1/2.3e-68/major facilitator superfamily transporter [Klebsiella pneumoniae]	CP022997.1/0.0/CP022997.1 Klebsiella pneumoniae strain 721005, complete genome	sp|Q8X4V6|YGAY_ECO57/1.2e-25/Uncharacterized transporter YgaY OS=Escherichia coli O157:H7 GN=ygaY PE=3 SV=1	kph:KPNIH24_13745/3.4e-69/major facilitator transporter	NA	Unigene530_All/3/PAN domain	NA
CL9.Contig2_All	1469	0.01	4.71	8.87958324961278	0.0120015706451613	*	0.00301254	WP_086616194.1/2.3e-42/hypothetical protein [Klebsiella pneumoniae]	CP014004.1/0.0/CP014004.1 Klebsiella pneumoniae subsp. pneumoniae strain NUHL24835, complete genome	sp|A7MJ32|CSRA_CROS8/5.8e-26/Carbon storage regulator homolog OS=Cronobacter sakazakii (strain ATCC BAA-894) GN=csrA PE=3 SV=1	eas:Entas_3403/2.8e-24/carbon storage regulator, CsrA; K03563 carbon storage regulator	NA	NA	NA
Unigene2178_All	315	0.01	4.56	8.83289001416474	0.686872902356902	*	0.471952	OJS43980.1/2.0e-52/Hcp family T6SS protein CtsH1 [Escherichia coli]	CP022997.1/0.0/CP022997.1 Klebsiella pneumoniae strain 721005, complete genome	NA	kqv:B8P98_15655/3.0e-53/type VI secretion system tube protein Hcp; K11903 type VI secretion system secreted protein Hcp	NA	Unigene2178_All/7.7e-23/Type VI secretion system effector, Hcp	NA
Unigene148_All	316	0.01	4.54	8.82654848729092	0.683421279731993	*	0.471952	CDK91754.1/8.4e-51/Rhodanese-related sulfurtransferase [Klebsiella pneumoniae IS33]	CP022997.1/0.0/CP022997.1 Klebsiella pneumoniae strain 721005, complete genome	NA	kpnu:LI86_13480/1.3e-51/rhodanese	NA	Unigene148_All/0.078/Rhodanese-like domain	molecular_function:GO:0016740//transferase activity;
Unigene2322_All	321	0.01	4.41	8.78463484555752	0.688031204047218	*	0.471952	WP_077270974.1/1.6e-20/hypothetical protein [Klebsiella pneumoniae]	CP022997.1/0.0/CP022997.1 Klebsiella pneumoniae strain 721005, complete genome	NA	kpm:KPHS_20280/9.1e-21/hypothetical protein	NA	NA	NA
Unigene1250_All	3659	0.01	4.36	8.76818432477693	3.36837692883895e-06	Up	5.2016e-07	CBA34755.1/4.9e-267/Probable sensor protein pcoS (plasmid) [Cronobacter turicensis z3032]	CP022692.1/0.0/CP022692.1 Klebsiella pneumoniae subsp. pneumoniae strain AUSMDU00008079 plasmid pAUSMDU8079-1, complete sequence	sp|Q47457|PCOS_ECOLX/4.1e-262/Probable sensor protein PcoS OS=Escherichia coli GN=pcoS PE=3 SV=1	ctu:Ctu_3p00500/7.4e-268/pcoS; Probable sensor protein pcoS; K07644 two-component system, OmpR family, heavy metal sensor histidine kinase CusS [EC:2.7.13.3]	At1g66340/1.6e-11/[T] KOG0519 Sensory transduction histidine kinase	Unigene1250_All/5.7e-16/Histidine kinase-, DNA gyrase B-, and HSP90-like ATPase	cellular_component:GO:0005622//intracellular;GO:0016021//integral component of membrane;GO:0005886//plasma membrane;molecular_function:GO:0000155//phosphorelay sensor kinase activity;GO:0005524//ATP binding;GO:0016301//kinase activity;
Unigene542_All	332	0.01	4.16	8.70043971814109	0.705276584269663	*	0.471952	EJK91499.1/1.7e-25/hypothetical protein UUU_15240 [Klebsiella pneumoniae subsp. pneumoniae DSM 30104] >ESM70966.1 hypothetical protein L392_01686 [Klebsiella pneumoniae MGH 46] >EWD58793.1 hypothetical protein P828_01887 [Klebsiella pneumoniae UCI 25] >EWD81362.1 hypothetical protein P821_01073 [Klebsiella variicola] >KDL59625.1 hypothetical protein AF52_00018 [Klebsiella pneumoniae MGH 66] >KFJ7…	CP022997.1/0.0/CP022997.1 Klebsiella pneumoniae strain 721005, complete genome	NA	kco:BWI95_11650/1.2e-15/hypothetical protein	NA	NA	NA
Unigene1326_All	3502	0.01	4.11	8.68299458368168	1.36115525e-05	Up	2.2043e-06	WP_004152071.1/0.0e+00/MULTISPECIES: high-affinity choline transporter BetT [Enterobacteriaceae] >YP_005351306.1 secondary glycine betaine transporter (plasmid) [Klebsiella pneumoniae] >YP_006973855.1 secondary glycine betaine transporter BetU (plasmid) [Klebsiella pneumoniae] >YP_007366549.1 BetU (plasmid) [Klebsiella pneumoniae] >YP_007969499.1 secondary glycine betaine transporter (plasmid) [K…	CP022692.1/0.0/CP022692.1 Klebsiella pneumoniae subsp. pneumoniae strain AUSMDU00008079 plasmid pAUSMDU8079-1, complete sequence	sp|Q6F754|GBTR_ACIAD/2.3e-201/Glycine betaine transporter OS=Acinetobacter baylyi (strain ATCC 33305 / BD413 / ADP1) GN=ACIAD3460 PE=1 SV=1	kpa:KPNJ1_05590/0.0e+00/Glycine betaine/proline betaine transporter; K02168 choline/glycine/proline betaine transport protein	NA	Unigene1326_All/3.5e-195/BCCT, betaine/carnitine/choline family transporter	cellular_component:GO:0016021//integral component of membrane;GO:0005886//plasma membrane;molecular_function:GO:0005215//transporter activity;
Unigene513_All	335	0.01	4.10	8.67948009950545	0.712668129257642	*	0.471952	KXB42105.1/1.1e-45/P2 phage tail completion protein R [Citrobacter koseri]	CP022997.1/0.0/CP022997.1 Klebsiella pneumoniae strain 721005, complete genome	NA	kpa:KPNJ1_01315/6.5e-46/Tail completion protein R	NA	NA	NA
Unigene1779_All	340	0.01	3.99	8.64024493622235	0.688611821097046	*	0.471952	NA	NA	NA	NA	NA	NA	NA
Unigene1214_All	748	0.01	3.84	8.58496250072116	0.260564277401894	*	0.111369	WP_064145846.1/3.6e-76/PTS mannitol transporter subunit IIA [Klebsiella pneumoniae] >SBI13278.1 PTS system transporter subunit IIA [Klebsiella pneumoniae]	CP021950.1/0.0/CP021950.1 Klebsiella pneumoniae strain AR_0148, complete genome	sp|P69824|PTMA_ECOLI/7.6e-22/Mannitol-specific cryptic phosphotransferase enzyme IIA component OS=Escherichia coli (strain K12) GN=cmtB PE=1 SV=1	kpm:KPHS_26940/2.7e-76/PTS system protein; K02821 PTS system, ascorbate-specific IIA component [EC:2.7.1.194]	NA	Unigene1214_All/3.4e-31/Phosphoenolpyruvate-dependent sugar phosphotransferase system, EIIA 2	molecular_function:GO:0016301//kinase activity;GO:0005215//transporter activity;
Unigene1517_All	765	0.01	3.74	8.54689445988764	0.259861	*	0.111369	WP_074194725.1/2.3e-30/hypothetical protein [Klebsiella pneumoniae] >SBG83218.1 Uncharacterised protein [Klebsiella pneumoniae] >OYJ01063.1 hypothetical protein CI741_08310 [Klebsiella pneumoniae subsp. pneumoniae]	CP022997.1/0.0/CP022997.1 Klebsiella pneumoniae strain 721005, complete genome	NA	kvq:SP68_24355/3.5e-31/hypothetical protein	NA	NA	NA
Unigene473_All	369	0.01	3.48	8.44294349584873	0.679437975020816	*	0.471952	NA	NA	NA	NA	NA	NA	NA
Unigene571_All	4184	0.01	3.42	8.4178525148859	1.35631128113879e-05	Up	2.2043e-06	NA	CP022145.1/0.0/CP022145.1 Klebsiella pneumoniae 704SK6 plasmid p704SK6_2	sp|P33790|TRAG1_ECOLI/0.0e+00/Protein TraG OS=Escherichia coli (strain K12) GN=traG PE=4 SV=1	kqv:B8P98_28765/0.0e+00/conjugal transfer protein TraG; K12056 conjugal transfer mating pair stabilization protein TraG	NA	Unigene571_All/2e-119/TraG-like protein, N-terminal region	NA
Unigene1194_All	380	0.01	3.32	8.37503943134692	0.709569572173913	*	0.471952	WP_009459729.1/5.2e-31/MULTISPECIES: AlpA family phage regulatory protein [Proteobacteria] >EKU29700.1 phage transcriptional regulator AlpA [Alcaligenes sp. HPC1271] >ERI33723.1 transcriptional regulator [Alcaligenes sp. EGD-AK7] >ERY07816.1 hypothetical protein Q077_02801 [Pseudomonas aeruginosa BL23] >CDH76652.1 hypothetical protein PAMH27_2250 [Pseudomonas aeruginosa MH27] >KDD55602.1 transcri…	CP021775.1/0.0/CP021775.1 Pseudomonas aeruginosa strain Pa58, complete genome	NA	paeb:NCGM1900_3585/7.9e-32/alpA; phage transcriptional regulator; K07733 prophage regulatory protein	NA	NA	NA
Unigene1407_All	382	0.01	3.29	8.36194377373524	0.707110058925477	*	0.471952	EYB80637.1/4.1e-52/hypothetical protein KPB2_5486 [Klebsiella pneumoniae Kb677]	CP022692.1/0.0/CP022692.1 Klebsiella pneumoniae subsp. pneumoniae strain AUSMDU00008079 plasmid pAUSMDU8079-1, complete sequence	sp|P41066|TRAK1_ECOLI/7.0e-24/TraK lipoprotein OS=Escherichia coli (strain K12) GN=traK PE=3 SV=1	kpne:KU54_00675/1.2e-40/conjugal transfer protein TraK; K12066 conjugal transfer pilus assembly protein TraK	NA	NA	NA
Unigene1759_All	850	0.01	3.28	8.35755200461808	0.260212163513514	*	0.111369	AKG97685.1/7.8e-152/hypothetical protein SE02_00515 [Klebsiella pneumoniae]	CP022997.1/0.0/CP022997.1 Klebsiella pneumoniae strain 721005, complete genome	sp|P36645|HOFB_ECOLI/3.8e-102/Protein transport protein HofB homolog OS=Escherichia coli (strain K12) GN=hofB PE=3 SV=3	kvq:SP68_19010/1.4e-150/type II secretion system protein GspE; K02504 protein transport protein HofB	NA	Unigene1759_All/1.6e-72/Type II/IV secretion system protein	NA
Unigene2168_All	387	0.01	3.22	8.33091687811462	0.719581135802469	*	0.471952	WP_087759679.1/2.9e-29/nickel-responsive transcriptional regulator NikR [Klebsiella pneumoniae] >AKH01059.1 nickel responsive regulator [Klebsiella pneumoniae] >OVG03725.1 nickel-responsive transcriptional regulator NikR [Klebsiella pneumoniae]	CP022997.1/0.0/CP022997.1 Klebsiella pneumoniae strain 721005, complete genome	sp|B5XTJ9|NIKR_KLEP3/9.3e-32/Nickel-responsive regulator OS=Klebsiella pneumoniae (strain 342) GN=nikR PE=3 SV=1	kpt:VK055_3615/4.4e-30/nikR; nickel-responsive transcriptional regulator NikR; K07722 CopG family transcriptional regulator, nickel-responsive regulator	NA	NA	biological_process:GO:0006351//transcription, DNA-templated;GO:0010045//response to nickel cation;molecular_function:GO:0003677//DNA binding;GO:0003700//DNA binding transcription factor activity;GO:0016151//nickel cation binding;
Unigene1757_All	389	0.01	3.20	8.32192809488736	0.685718494117647	*	0.471952	WP_077273782.1/3.2e-68/conjugative transfer ATPase [Klebsiella pneumoniae] >OSV34717.1 conjugative transfer ATPase [Klebsiella pneumoniae]	CP022997.1/0.0/CP022997.1 Klebsiella pneumoniae strain 721005, complete genome	NA	kpw:KPNIH30_22660/4.8e-69/type VI secretion protein	NA	Unigene1757_All/5.9e-31/F pilus assembly Type-IV secretion system for plasmid transfer	NA
Unigene1002_All	1129	0.01	3.13	8.29001884693262	0.148947843630573	*	0.0541002	WP_004151592.1/7.9e-192/MULTISPECIES: NADPH:quinone reductase [Klebsiella] >YP_005226634.1 zinc-binding oxidoreductase [Klebsiella pneumoniae subsp. pneumoniae HS11286] >AEW61032.1 zinc-binding oxidoreductase [Klebsiella pneumoniae subsp. pneumoniae HS11286] >EJJ41032.1 zinc-binding oxidoreductase [Klebsiella pneumoniae subsp. pneumoniae KPNIH2] >EJJ47388.1 zinc-binding oxidoreductase [Klebsiella…	CP022997.1/0.0/CP022997.1 Klebsiella pneumoniae strain 721005, complete genome	sp|P43903|QOR_PSEAE/6.3e-20/Quinone oxidoreductase OS=Pseudomonas aeruginosa (strain ATCC 15692 / DSM 22644 / CIP 104116 / JCM 14847 / LMG 12228 / 1C / PRS 101 / PAO1) GN=qor PE=3 SV=2	kph:KPNIH24_16545/1.2e-192/NADPH-quinone reductase	Hs14249346/2.8e-36/[CR] KOG1198 Zinc-binding oxidoreductase	Unigene1002_All/9.1e-25/Zinc-binding dehydrogenase	molecular_function:GO:0008270//zinc ion binding;GO:0003960//NADPH:quinone reductase activity;GO:0016491//oxidoreductase activity;
Unigene687_All	394	0.01	3.13	8.29001884693262	0.700433483261803	*	0.471952	AQT28322.1/2.1e-67/type IV secretion system protein virB1 [Klebsiella pneumoniae]	CP022997.1/0.0/CP022997.1 Klebsiella pneumoniae strain 721005, complete genome	sp|Q2YIT5|VIRB1_BRUA2/1.2e-13/Type IV secretion system protein virB1 OS=Brucella abortus (strain 2308) GN=virB1 PE=3 SV=1	kpp:A79E_1696/2.1e-64/verB1; VirB1; K03194 type IV secretion system protein VirB1	NA	Unigene687_All/2.6e-15/Transglycosylase SLT domain	NA
Unigene1008_All	400	0.01	3.06	8.25738784269265	0.710805756097561	*	0.471952	SLQ89159.1/2.5e-36/lipoprotein [Klebsiella pneumoniae]	CP022997.1/0.0/CP022997.1 Klebsiella pneumoniae strain 721005, complete genome	NA	kpo:KPN2242_09805/7.3e-28/lipoprotein	NA	NA	NA
Unigene1201_All	652	0.01	3.05	8.25266543245025	0.450447725	*	0.229262	AHM79963.1/3.2e-121/hypothetical protein KPNJ2_03183 [Klebsiella pneumoniae 30684/NJST258_2] >AHM85597.1 hypothetical protein KPNJ1_03191 [Klebsiella pneumoniae 30660/NJST258_1] >CDQ55729.1 licH [Klebsiella pneumoniae]	CP022997.1/0.0/CP022997.1 Klebsiella pneumoniae strain 721005, complete genome	sp|P46320|LICH_BACSU/3.1e-48/Probable 6-phospho-beta-glucosidase OS=Bacillus subtilis (strain 168) GN=licH PE=2 SV=1	kpi:D364_06780/4.8e-122/diacetylchitobiose-6-phosphate hydrolase; K01222 6-phospho-beta-glucosidase [EC:3.2.1.86]	NA	Unigene1201_All/1.4e-46/Family 4 glycosyl hydrolase C-terminal domain	NA
Unigene314_All	924	0.01	2.97	8.21431912080077	0.261626360054348	*	0.111369	WP_002887601.1/1.6e-171/MULTISPECIES: tagaturonate reductase [Klebsiella] >YP_005224954.1 mannitol dehydrogenase domain-containing protein [Klebsiella pneumoniae subsp. pneumoniae HS11286] >AEW59352.1 Mannitol dehydrogenase domain protein [Klebsiella pneumoniae subsp. pneumoniae HS11286] >EJJ36150.1 altronate oxidoreductase [Klebsiella pneumoniae subsp. pneumoniae KPNIH2] >EJJ37371.1 altronate ox…	CP022997.1/0.0/CP022997.1 Klebsiella pneumoniae strain 721005, complete genome	sp|A4THM0|UXAB_YERPP/1.8e-113/Altronate oxidoreductase OS=Yersinia pestis (strain Pestoides F) GN=uxaB PE=3 SV=1	kph:KPNIH24_03355/2.5e-172/altronate oxidoreductase; K00041 tagaturonate reductase [EC:1.1.1.58]	NA	Unigene314_All/3.2e-66/Mannitol dehydrogenase C-terminal domain	molecular_function:GO:0009026//tagaturonate reductase activity;GO:0016491//oxidoreductase activity;GO:0050662//coenzyme binding;
Unigene1030_All	417	0.01	2.87	8.16490692667569	0.717682504837291	*	0.471952	WP_080847304.1/8.4e-59/MULTISPECIES: hypothetical protein [Klebsiella]	CP022997.1/0.0/CP022997.1 Klebsiella pneumoniae strain 721005, complete genome	NA	kpm:KPHS_13620/2.8e-22/hypothetical protein	NA	NA	NA
Unigene636_All	427	0.01	2.76	8.10852445677817	0.686295212783852	*	0.471952	WP_004200550.1/2.2e-62/hypothetical protein [Klebsiella pneumoniae] >EMR20405.1 hypothetical protein G000_15854 [Klebsiella pneumoniae ATCC BAA-2146] >AHI37373.1 hypothetical protein Kpn2146_4008 [Klebsiella pneumoniae] >OHY23954.1 hypothetical protein BLJ30_26050 [Klebsiella pneumoniae] >OIK29993.1 hypothetical protein BLJ97_26940 [Klebsiella pneumoniae] >APR47286.1 hypothetical protein AM428_11…	CP022997.1/0.0/CP022997.1 Klebsiella pneumoniae strain 721005, complete genome	NA	eun:UMNK88_3134/6.5e-59/conserved hypothetical protein	NA	Unigene636_All/3.2e-37/Phage protein (N4 Gp49/phage Sf6 gene 66) family	NA
Unigene1592_All	705	0.01	2.76	8.10852445677817	0.441418706013363	*	0.229262	WP_046654564.1/3.6e-126/sugar ABC transporter substrate-binding protein [Klebsiella pneumoniae] >AKE77067.1 rhamnose ABC transporter, rhamnose-binding protein [Klebsiella pneumoniae subsp. pneumoniae]	CP022997.1/0.0/CP022997.1 Klebsiella pneumoniae strain 721005, complete genome	NA	kph:KPNIH24_21505/5.4e-127/sugar ABC transporter substrate-binding protein; K02058 simple sugar transport system substrate-binding protein	NA	Unigene1592_All/5.2e-22/Periplasmic binding protein domain	biological_process:GO:0008643//carbohydrate transport;molecular_function:GO:0005524//ATP binding;
Unigene785_All	1020	0.01	2.64	8.04439411935845	0.26377671369863	*	0.111369	WP_073557487.1/7.6e-186/HlyD family secretion protein, partial [Klebsiella pneumoniae]	CP022997.1/0.0/CP022997.1 Klebsiella pneumoniae strain 721005, complete genome	sp|P0AFV0|YIBH_ECOLI/3.9e-69/Inner membrane protein YibH OS=Escherichia coli (strain K12) GN=yibH PE=1 SV=1	kpg:KPNIH32_06975/1.1e-186/membrane protein	NA	Unigene785_All/1e-11/Biotin-lipoyl like	cellular_component:GO:0016021//integral component of membrane;
Unigene2159_All	446	0.01	2.59	8.01680828768655	0.714540287215412	*	0.471952	WP_073578766.1/1.0e-73/type II secretion system protein GspD [Klebsiella pneumoniae] >APM60933.1 type II secretion system protein GspD [Klebsiella pneumoniae]	CP022997.1/0.0/CP022997.1 Klebsiella pneumoniae strain 721005, complete genome	sp|P15644|GSPD_KLEPN/3.2e-68/Type II secretion system protein D OS=Klebsiella pneumoniae GN=pulD PE=1 SV=1	kpw:KPNIH30_04680/1.5e-74/general secretion pathway protein GspD; K02453 general secretion pathway protein D	NA	Unigene2159_All/5.6e-31/Bacterial type II and III secretion system protein	NA
Unigene1221_All	451	0.01	2.54	7.98868468677217	0.711425464690497	*	0.471952	WP_047718905.1/2.3e-78/NarK family nitrate/nitrite MFS transporter [Klebsiella pneumoniae] >AKL31262.1 nitrate/nitrite transporter NarK [Klebsiella pneumoniae] >ALR27282.1 nitrate/nitrite transporter NarK [Klebsiella pneumoniae]	CP022997.1/0.0/CP022997.1 Klebsiella pneumoniae strain 721005, complete genome	sp|P10903|NARK_ECOLI/3.6e-67/Nitrate/nitrite transporter NarK OS=Escherichia coli (strain K12) GN=narK PE=1 SV=2	kpp:A79E_2021/3.5e-79/Nitrate/nitrite transporter; K02575 MFS transporter, NNP family, nitrate/nitrite transporter	NA	Unigene1221_All/0.00015/Major Facilitator Superfamily	cellular_component:GO:0016021//integral component of membrane;molecular_function:GO:0015112//nitrate transmembrane transporter activity;GO:0015113//nitrite transmembrane transporter activity;
Unigene1536_All	759	0.01	2.52	7.97727992349992	0.447397288939052	*	0.229262	CZQ47235.1/2.4e-88/heat shock protein, partial [Klebsiella pneumoniae]	CP022997.1/0.0/CP022997.1 Klebsiella pneumoniae strain 721005, complete genome	sp|P57640|IBP_BUCAI/1.3e-26/Small heat shock protein ibp OS=Buchnera aphidicola subsp. Acyrthosiphon pisum (strain APS) GN=ibp PE=3 SV=1	kpc:KPNIH10_12520/5.2e-83/heat-shock protein; K04080 molecular chaperone IbpA	NA	Unigene1536_All/6.6e-15/Hsp20/alpha crystallin family	NA
Unigene851_All	466	0.01	2.42	7.9188632372746	0.699233083119109	*	0.471952	EWF97647.1/1.5e-80/hypothetical protein L433_10589, partial [Klebsiella pneumoniae BIDMC 7A]	CP022692.1/0.0/CP022692.1 Klebsiella pneumoniae subsp. pneumoniae strain AUSMDU00008079 plasmid pAUSMDU8079-1, complete sequence	sp|P24082|TRAN_ECOLI/3.0e-37/Protein TraN OS=Escherichia coli (strain K12) GN=traN PE=3 SV=2	kpx:PMK1_a00198/2.3e-81/conjugal transfer mating pair stabilization protein TraN; K12058 conjugal transfer mating pair stabilization protein TraN	NA	NA	NA
Unigene336_All	786	0.01	2.41	7.91288933622996	0.443393733780761	*	0.229262	EMI36390.1/8.6e-129/hypothetical protein MTE2_4948 [Klebsiella pneumoniae VA360]	CP022997.1/0.0/CP022997.1 Klebsiella pneumoniae strain 721005, complete genome	NA	kpm:KPHS_44730/1.2e-111/hypothetical protein	NA	Unigene336_All/2.9e-19/Protein of unknown function (DUF3085)	NA
Unigene1583_All	474	0.01	2.36	7.88264304936184	0.720852480565371	*	0.471952	WP_002903374.1/1.5e-64/MULTISPECIES: hypothetical protein [Enterobacteriaceae] >YP_005226724.1 hypothetical protein KPHS_24240 [Klebsiella pneumoniae subsp. pneumoniae HS11286] >ABR76951.1 hypothetical protein KPN_01520 [Klebsiella pneumoniae subsp. pneumoniae MGH 78578] >BAH63202.1 hypothetical protein KP1_2530 [Klebsiella pneumoniae subsp. pneumoniae NTUH-K2044] >AEJ97987.1 hypothetical protein…	CP022997.1/0.0/CP022997.1 Klebsiella pneumoniae strain 721005, complete genome	NA	kpb:FH42_03505/2.3e-65/hypothetical protein	NA	NA	NA
Unigene96_All	809	0.01	2.32	7.85798099512757	0.444886641975309	*	0.229262	WP_002891977.1/1.2e-37/MULTISPECIES: hypothetical protein [Enterobacteriaceae] >YP_005225461.1 hypothetical protein KPHS_11610 [Klebsiella pneumoniae subsp. pneumoniae HS11286] >ABR75871.1 hypothetical protein KPN_00419 [Klebsiella pneumoniae subsp. pneumoniae MGH 78578] >ACI09264.1 conserved hypothetical protein [Klebsiella pneumoniae 342] >BAH62073.1 hypothetical protein KP1_1292 [Klebsiella pn…	CP022997.1/0.0/CP022997.1 Klebsiella pneumoniae strain 721005, complete genome	NA	kph:KPNIH24_22990/1.9e-38/hypothetical protein	NA	NA	biological_process:GO:0006355//regulation of transcription, DNA-templated;
CL41.Contig1_All	482	0.01	2.31	7.85174904141606	0.718947143612335	*	0.471952	WP_080383444.1/3.9e-31/hypothetical protein [Chlamydia trachomatis]	NA	sp|Q5FGW5|NUOH_EHRRG/1.8e-21/NADH-quinone oxidoreductase subunit H OS=Ehrlichia ruminantium (strain Gardel) GN=nuoH PE=3 SV=1	afi:Acife_2547/7.9e-21/NAD(P)H-quinone oxidoreductase subunit 1; K00337 NADH-quinone oxidoreductase subunit H [EC:1.6.5.3]	HsMi006/2.5e-58/[C] KOG4770 NADH dehydrogenase subunit 1	NA	NA
Unigene1018_All	485	0.01	2.29	7.83920378809694	0.695656443307758	*	0.471952	AHM80090.1/5.2e-92/Sorbitol dehydrogenase [Klebsiella pneumoniae 30684/NJST258_2] >AHM85724.1 Sorbitol dehydrogenase [Klebsiella pneumoniae 30660/NJST258_1]	CP022997.1/0.0/CP022997.1 Klebsiella pneumoniae strain 721005, complete genome	sp|P77539|YDJL_ECOLI/1.6e-89/Uncharacterized zinc-type alcohol dehydrogenase-like protein YdjL OS=Escherichia coli (strain K12) GN=ydjL PE=3 SV=1	kpnu:LI86_16060/7.8e-93/alcohol dehydrogenase	7299382/1.5e-10/[Q] KOG0024 Sorbitol dehydrogenase	Unigene1018_All/2.2e-26/Alcohol dehydrogenase GroES-like domain	NA
Unigene819_All	494	0.01	2.23	7.8008998999203	0.685142743912678	*	0.471952	OVA30244.1/1.7e-37/hypothetical protein AM332_0002521 [Klebsiella pneumoniae]	CP022997.1/0.0/CP022997.1 Klebsiella pneumoniae strain 721005, complete genome	NA	kpq:KPR0928_16215/2.5e-38/phosphate ABC transporter substrate-binding protein	NA	NA	NA
Unigene890_All	493	0.01	2.23	7.8008998999203	0.683994139145013	*	0.471952	OKB41679.1/1.2e-88/6-phospho-beta-glucosidase [Klebsiella pneumoniae]	CP022997.1/0.0/CP022997.1 Klebsiella pneumoniae strain 721005, complete genome	sp|P17411|CHBF_ECOLI/1.8e-80/6-phospho-beta-glucosidase OS=Escherichia coli (strain K12) GN=chbF PE=1 SV=4	kpp:A79E_2952/1.8e-89/Chitobiose-specific 6-phospho-beta-glucosidase ChbF; K01222 6-phospho-beta-glucosidase [EC:3.2.1.86]	NA	Unigene890_All/6.5e-68/Family 4 glycosyl hydrolase	NA
Unigene1395_All	497	0.01	2.21	7.78790255939143	0.713291090909091	*	0.471952	ARR90515.1/9.7e-86/hypothetical protein (plasmid) [Klebsiella pneumoniae]	CP022692.1/0.0/CP022692.1 Klebsiella pneumoniae subsp. pneumoniae strain AUSMDU00008079 plasmid pAUSMDU8079-1, complete sequence	sp|P52603|KLCA2_ECOLX/5.9e-15/Antirestriction protein KlcA OS=Escherichia coli GN=klcA PE=2 SV=1	kpnu:LI86_27340/3.0e-79/antirestriction protein YubI	NA	Unigene1395_All/5.8e-31/Antirestriction protein	NA
Unigene1677_All	1200	0.01	2.19	7.77478705960117	0.262697136425648	*	0.111369	WP_040026743.1/6.0e-198/glycoside hydrolase family 105 protein [Klebsiella pneumoniae] >OHY27956.1 glycoside hydrolase 105 family protein [Klebsiella pneumoniae] >OIK34062.1 glycoside hydrolase 105 family protein [Klebsiella pneumoniae] >OXM94825.1 glycoside hydrolase 105 family protein [Klebsiella pneumoniae] >OXM98203.1 glycoside hydrolase 105 family protein [Klebsiella pneumoniae] >OZI96379.1 …	CP022997.1/0.0/CP022997.1 Klebsiella pneumoniae strain 721005, complete genome	sp|O31521|URHG1_BACSU/8.4e-39/Unsaturated rhamnogalacturonyl hydrolase YesR OS=Bacillus subtilis (strain 168) GN=yesR PE=1 SV=1	kpx:PMK1_04751/2.6e-198/yesR; Unsaturated rhamnogalacturonyl hydrolase YesR; K15532 unsaturated rhamnogalacturonyl hydrolase [EC:3.2.1.172]	NA	Unigene1677_All/2.7e-93/Glycosyl Hydrolase Family 88	biological_process:GO:0008152//metabolic process;molecular_function:GO:0016787//hydrolase activity;GO:0102211//unsaturated rhamnogalacturonyl hydrolase activity;GO:0003824//catalytic activity;
Unigene101_All	515	0.01	2.10	7.71424551766612	0.713915142607174	*	0.471952	WP_077257742.1/1.9e-76/MULTISPECIES: helix-turn-helix domain-containing protein [Klebsiella] >OSC38557.1 transcriptional regulator [Klebsiella pneumoniae] >OXM92308.1 helix-turn-helix domain-containing protein [Klebsiella pneumoniae] >OXM96232.1 helix-turn-helix domain-containing protein [Klebsiella pneumoniae] >OYI34412.1 helix-turn-helix domain-containing protein [Klebsiella pneumoniae subsp. p…	CP022997.1/0.0/CP022997.1 Klebsiella pneumoniae strain 721005, complete genome	sp|P06966|DICA_ECOLI/4.0e-06/HTH-type transcriptional regulator DicA OS=Escherichia coli (strain K12) GN=dicA PE=4 SV=1	ent:Ent638_2265/9.9e-62/transcriptional regulator, XRE family	NA	Unigene101_All/3.4e-07/Helix-turn-helix	NA
Unigene711_All	521	0.01	2.07	7.69348695749933	0.701638012037833	*	0.471952	WP_046654782.1/3.3e-92/NAD(P)-dependent oxidoreductase [Klebsiella pneumoniae] >AKE78151.1 3-oxoacyl-[acyl-carrier-protein] reductase FabG [Klebsiella pneumoniae subsp. pneumoniae]	CP022997.1/0.0/CP022997.1 Klebsiella pneumoniae strain 721005, complete genome	sp|P37079|SORD_KLEPN/8.8e-94/Sorbitol-6-phosphate 2-dehydrogenase OS=Klebsiella pneumoniae GN=sorD PE=3 SV=1	kvq:SP68_16155/4.9e-93/sorbitol-6-phosphate 2-dehydrogenase; K00068 sorbitol-6-phosphate 2-dehydrogenase [EC:1.1.1.140]	At4g03140/5.1e-17/[R] KOG0725 Reductases with broad range of substrate specificities	Unigene711_All/1.7e-49/short chain dehydrogenase	molecular_function:GO:0009010//sorbitol-6-phosphate 2-dehydrogenase activity;GO:0004316//3-oxoacyl-[acyl-carrier-protein] reductase (NADPH) activity;GO:0102131//3-oxo-glutaryl-[acp] methyl ester reductase activity;GO:0102132//3-oxo-pimeloyl-[acp] methyl ester reductase activity;GO:0016491//oxidoreductase activity;
Unigene2094_All	523	0.01	2.05	7.67948009950545	0.677745023255814	*	0.471952	OVJ23429.1/5.4e-95/hypothetical protein B8037_20015 [Klebsiella pneumoniae]	CP022997.1/0.0/CP022997.1 Klebsiella pneumoniae strain 721005, complete genome	NA	kpm:KPHS_17400/8.2e-96/hypothetical protein	NA	Unigene2094_All/5.1e-06/Concanavalin A-like lectin/glucanases superfamily	NA
Unigene2224_All	532	0.01	2.01	7.65105169117893	0.710187126196693	*	0.471952	WP_072722831.1/6.2e-38/hypothetical protein, partial [Planktothrix tepida]	NA	NA	NA	Hs4504345/2.7e-77/[C] KOG3378 Globins and related hemoproteins	Unigene2224_All/8.7e-29/Globin	NA
Unigene1031_All	943	0.01	1.93	7.59245703726808	0.441910811594203	*	0.229262	PAW91748.1/2.7e-169/glutathione ABC transporter ATP-binding protein, partial [Klebsiella pneumoniae]	CP022997.1/0.0/CP022997.1 Klebsiella pneumoniae strain 721005, complete genome	sp|Q32IB5|GSIA_SHIDS/1.4e-65/Glutathione import ATP-binding protein GsiA OS=Shigella dysenteriae serotype 1 (strain Sd197) GN=gsiA PE=3 SV=2	kpb:FH42_05360/4.0e-170/glutathione ABC transporter ATP-binding protein; K02031 peptide/nickel transport system ATP-binding protein; K02032 peptide/nickel transport system ATP-binding protein	Hs4501849/3.1e-12/[IR] KOG0059 Lipid exporter ABCA1 and related proteins, ABC superfamily	Unigene1031_All/8.4e-33/ABC transporter	biological_process:GO:0015833//peptide transport;molecular_function:GO:0005524//ATP binding;GO:0016887//ATPase activity;
Unigene1369_All	549	0.01	1.92	7.58496250072116	0.695063890971039	*	0.471952	WP_071527917.1/1.3e-67/transposase [Klebsiella pneumoniae] >APM00529.1 transposase (plasmid) [Klebsiella pneumoniae] >APM11806.1 transposase (plasmid) [Klebsiella pneumoniae] >APM12119.1 transposase (plasmid) [Klebsiella pneumoniae] >APM18132.1 transposase (plasmid) [Klebsiella pneumoniae] >APM23550.1 transposase (plasmid) [Klebsiella pneumoniae] >APM56547.1 transposase (plasmid) [Klebsiella pneu…	CP022824.1/0.0/CP022824.1 Klebsiella sp. KPN1705 plasmid pKPN1705-1, complete sequence	NA	cama:F384_26850/2.0e-68/transposase	NA	Unigene1369_All/9.6e-17/Transposase	NA
Unigene1202_All	562	0.01	1.86	7.53915881110803	0.69388180952381	*	0.471952	WP_048264061.1/7.0e-48/hypothetical protein [Klebsiella pneumoniae] >KMI19057.1 hypothetical protein SM86_03094 [Klebsiella pneumoniae]	CP022997.1/0.0/CP022997.1 Klebsiella pneumoniae strain 721005, complete genome	NA	kps:KPNJ2_03961/1.4e-48/hypothetical protein	NA	NA	NA
Unigene995_All	571	0.01	1.82	7.5077946401987	0.706497842424242	*	0.471952	EMI36389.1/1.7e-94/toxin SymE, type I toxin-antitoxin system family protein [Klebsiella pneumoniae VA360] >AHM77620.1 Hypothetical protein KPNJ2_00840 [Klebsiella pneumoniae 30684/NJST258_2] >AHM83211.1 Hypothetical protein KPNJ1_00805 [Klebsiella pneumoniae 30660/NJST258_1]	CP022997.1/0.0/CP022997.1 Klebsiella pneumoniae strain 721005, complete genome	sp|P39394|SYME_ECOLI/2.0e-06/Toxic protein SymE OS=Escherichia coli (strain K12) GN=symE PE=1 SV=2	kps:KPNJ2_00840/2.6e-95/Hypothetical protein; K19048 toxic protein SymE	NA	Unigene995_All/1.5e-15/Toxin SymE, type I toxin-antitoxin system	biological_process:GO:0016070//RNA metabolic process;cellular_component:GO:0005737//cytoplasm;molecular_function:GO:0003723//RNA binding;GO:0016788//hydrolase activity, acting on ester bonds;
Unigene1698_All	577	0.01	1.79	7.48381577726426	0.718314267605634	*	0.471952	OUH30943.1/5.5e-24/hypothetical protein AZ023_005259, partial [Klebsiella pneumoniae]	MF133442.1/0.0/MF133442.1 Klebsiella pneumoniae strain 11219 plasmid p11219-CTXM, complete sequence	NA	NA	NA	NA	NA
Unigene686_All	589	0.01	1.75	7.45121111183233	0.708337680555556	*	0.471952	WP_004150967.1/7.8e-50/MULTISPECIES: hypothetical protein [Enterobacteriaceae] >EJJ42257.1 hypothetical protein KPNIH4_15035 [Klebsiella pneumoniae subsp. pneumoniae KPNIH4] >EJJ45694.1 hypothetical protein KPNIH2_04549 [Klebsiella pneumoniae subsp. pneumoniae KPNIH2] >EJJ60776.1 hypothetical protein KPNIH6_03091 [Klebsiella pneumoniae subsp. pneumoniae KPNIH6] >EJJ62712.1 hypothetical protein KP…	CP022997.1/0.0/CP022997.1 Klebsiella pneumoniae strain 721005, complete genome	NA	kpnu:LI86_02315/1.2e-50/hypothetical protein	NA	NA	NA
Unigene149_All	593	0.01	1.73	7.43462822763673	0.678308402327515	*	0.471952	OKB40005.1/8.0e-111/outer membrane receptor protein [Klebsiella pneumoniae]	CP022997.1/0.0/CP022997.1 Klebsiella pneumoniae strain 721005, complete genome	sp|P05825|FEPA_ECOLI/7.2e-84/Ferrienterobactin receptor OS=Escherichia coli (strain K12) GN=fepA PE=1 SV=2	kpm:KPHS_02860/1.2e-111/outer membrane ferric enterobactin receptor; K19611 ferric enterobactin receptor	NA	Unigene149_All/7.6e-26/TonB dependent receptor	NA
Unigene809_All	1487	0.01	1.72	7.4262647547021	0.261982314285714	*	0.111369	EYB80471.1/5.1e-114/hypothetical protein KPB1_5269 [Klebsiella pneumoniae Kb140] >EYB80498.1 hypothetical protein KPB1_5263 [Klebsiella pneumoniae Kb140]	CP022692.1/0.0/CP022692.1 Klebsiella pneumoniae subsp. pneumoniae strain AUSMDU00008079 plasmid pAUSMDU8079-1, complete sequence	sp|P67703|HIGA_SHIFL/1.1e-27/Antitoxin HigA OS=Shigella flexneri GN=higA PE=3 SV=1	kpg:KPNIH32_28995/9.8e-70/XRE family transcriptional regulator; K18831 HTH-type transcriptional regulator / antitoxin HigA	NA	Unigene809_All/0.1/Na+-dependent bicarbonate transporter superfamily	molecular_function:GO:0043565//sequence-specific DNA binding;
CL74.Contig1_All	1553	0.01	1.64	7.35755200461808	0.263056012295082	*	0.111369	NA	NA	NA	NA	NA	NA	NA
CL73.Contig2_All	1105	0.01	1.60	7.32192809488736	0.453021712	*	0.229262	NA	CP018454.1/0.0/CP018454.1 Klebsiella pneumoniae strain SWU01, complete genome	sp|Q9CMD0|Y901_PASMU/1.8e-16/Uncharacterized protein PM0901 OS=Pasteurella multocida (strain Pm70) GN=PM0901 PE=4 SV=1	bpt:Bpet1545/1.9e-73/intB13; phage-related integrase	NA	CL73.Contig2_All/8.2e-18/Domain of unknown function (DUF4102)	NA
CL5.Contig3_All	5064	0.01	1.60	7.32192809488736	0.003277658384	*	0.000710886	WP_087601142.1/0.0e+00/dimethyl sulfoxide reductase subunit A [Klebsiella pneumoniae]	CP022997.1/0.0/CP022997.1 Klebsiella pneumoniae strain 721005, complete genome	sp|P77783|YNFF_ECOLI/0.0e+00/Probable dimethyl sulfoxide reductase chain YnfF OS=Escherichia coli (strain K12) GN=ynfF PE=1 SV=4	kvq:SP68_01305/0.0e+00/dimethyl sulfoxide reductase subunit A; K07309 Tat-targeted selenate reductase subunit YnfE [EC:1.97.1.9]	NA	CL5.Contig3_All/3.2e-91/Molybdopterin oxidoreductase	NA
Unigene337_All	631	0.01	1.59	7.31288295528436	0.69684458411614	*	0.471952	WP_004200008.1/4.6e-64/EamA-like transporter family protein [Klebsiella pneumoniae] >YP_005227073.1 hypothetical protein KPHS_27730 [Klebsiella pneumoniae subsp. pneumoniae HS11286] >AEW61471.1 hypothetical protein KPHS_27730 [Klebsiella pneumoniae subsp. pneumoniae HS11286] >EMR21519.1 hypothetical protein G000_10428 [Klebsiella pneumoniae ATCC BAA-2146] >CDK65833.1 FIG073159: hypothetical prote…	CP022997.1/0.0/CP022997.1 Klebsiella pneumoniae strain 721005, complete genome	NA	kpb:FH42_05130/6.9e-65/hypothetical protein; K09936 bacterial/archaeal transporter family-2 protein	NA	Unigene337_All/2e-29/Putative inner membrane exporter, YdcZ	cellular_component:GO:0016021//integral component of membrane;
Unigene1653_All	1115	0.01	1.59	7.31288295528436	0.444387890134529	*	0.229262	WP_002893604.1/1.1e-153/MULTISPECIES: transketolase, partial [Klebsiella] >YP_005225735.1 putative transketolase C-terminal subunit, partial [Klebsiella pneumoniae subsp. pneumoniae HS11286] >AEW60133.1 putative transketolase C-terminal subunit [Klebsiella pneumoniae subsp. pneumoniae HS11286] >EJJ46633.1 putative transketolase C-terminal subunit [Klebsiella pneumoniae subsp. pneumoniae KPNIH2] >…	CP022997.1/0.0/CP022997.1 Klebsiella pneumoniae strain 721005, complete genome	sp|Q74FC3|DXS1_GEOSL/5.6e-37/1-deoxy-D-xylulose-5-phosphate synthase 1 OS=Geobacter sulfurreducens (strain ATCC 51573 / DSM 12127 / PCA) GN=dxs1 PE=3 SV=1	kph:KPNIH24_21630/1.7e-154/transketolase; K00615 transketolase [EC:2.2.1.1]	Hs14149797/2.7e-23/[G] KOG0523 Transketolase	Unigene1653_All/3.6e-26/Transketolase, C-terminal domain	biological_process:GO:0008152//metabolic process;molecular_function:GO:0008661//1-deoxy-D-xylulose-5-phosphate synthase activity;GO:0003824//catalytic activity;GO:0004802//transketolase activity;
Unigene1576_All	634	0.01	1.58	7.3037807481771	0.703452593103448	*	0.471952	WP_002902169.1/5.7e-99/MULTISPECIES: DUF4123 domain-containing protein [Klebsiella] >YP_005226605.1 hypothetical protein KPHS_23050 [Klebsiella pneumoniae subsp. pneumoniae HS11286] >AEW61003.1 hypothetical protein KPHS_23050 [Klebsiella pneumoniae subsp. pneumoniae HS11286] >EJJ41057.1 hypothetical protein KPNIH2_12209 [Klebsiella pneumoniae subsp. pneumoniae KPNIH2] >EJJ47363.1 hypothetical pro…	CP022997.1/0.0/CP022997.1 Klebsiella pneumoniae strain 721005, complete genome	NA	kps:KPNJ2_03092/8.7e-100/hypothetical protein	NA	Unigene1576_All/1.5e-12/Domain of unknown function (DUF4123)	NA
Unigene877_All	653	0.01	1.52	7.24792751344359	0.693292275276126	*	0.471952	NA	NA	NA	NA	NA	NA	NA
Unigene1573_All	659	0.01	1.51	7.23840473932508	0.698634424657534	*	0.471952	WP_040174254.1/3.6e-80/phage portal protein [Klebsiella pneumoniae] >OVI36377.1 phage portal protein [Klebsiella pneumoniae]	CP022997.1/0.0/CP022997.1 Klebsiella pneumoniae strain 721005, complete genome	sp|P75979|YMFR_ECOLI/1.8e-06/Uncharacterized protein YmfR OS=Escherichia coli (strain K12) GN=ymfR PE=4 SV=1	kpe:KPK_3365/5.5e-81/phage portal protein, HK97 family	NA	Unigene1573_All/5.6e-24/Phage portal protein	NA
Unigene1570_All	674	0.01	1.46	7.18982455888002	0.720216247131509	*	0.471952	WP_071561110.1/2.3e-82/myo-inosose-2 dehydratase [Klebsiella pneumoniae] >OKN11672.1 inosose dehydratase [Klebsiella pneumoniae]	CP022997.1/0.0/CP022997.1 Klebsiella pneumoniae strain 721005, complete genome	sp|P49304|MOCC_RHIML/4.6e-26/Rhizopine catabolism protein MocC OS=Rhizobium meliloti GN=mocC PE=3 SV=1	kpq:KPR0928_06515/3.5e-83/endonuclease; K03335 inosose dehydratase [EC:4.2.1.44]	NA	Unigene1570_All/3.8e-06/Xylose isomerase-like TIM barrel	NA
Unigene1328_All	678	0.01	1.45	7.17990909001493	0.689776	*	0.471952	AOZ86919.1/5.6e-68/hypothetical protein A7K74_3 (plasmid) [Klebsiella pneumoniae subsp. pneumoniae]	MF437312.1/0.0/MF437312.1 Klebsiella pneumoniae strain CR-HvKP4 plasmid pKPC-CR-HvKP4, complete sequence	NA	koe:A225_NDM1p0565/1.3e-64/hypothetical protein	NA	Unigene1328_All/0.0069/Inhibitor of apoptosis-promoting Bax1	cellular_component:GO:0016021//integral component of membrane;
Unigene634_All	679	0.01	1.45	7.17990909001493	0.689193418918919	*	0.471952	WP_073511680.1/6.1e-123/ethanolamine permease [Klebsiella pneumoniae] >OKB49141.1 ethanolamine permease, partial [Klebsiella pneumoniae]	CP022997.1/0.0/CP022997.1 Klebsiella pneumoniae strain 721005, complete genome	sp|O87394|Y093_RHIME/3.5e-18/Uncharacterized transporter R00093 OS=Rhizobium meliloti (strain 1021) GN=R00093 PE=3 SV=1	kpnu:LI86_21080/9.2e-124/ethanolamin permease; K16238 ethanolamine permease	CE08887/6.5e-12/[E] KOG1286 Amino acid transporters	Unigene634_All/6.7e-22/Amino acid permease	cellular_component:GO:0016021//integral component of membrane;molecular_function:GO:0015171//amino acid transmembrane transporter activity;
Unigene142_All	699	0.01	1.40	7.12928301694497	0.690944121930567	*	0.471952	WP_085844052.1/7.5e-76/S-type Pyocin [Klebsiella pneumoniae]	CP022997.1/0.0/CP022997.1 Klebsiella pneumoniae strain 721005, complete genome	NA	kpn:KPN_02272/2.5e-76/hypothetical protein	NA	NA	NA
Unigene1119_All	758	0.01	1.26	6.97727992349992	0.70103523024055	*	0.471952	NA	CP022997.1/0.0/CP022997.1 Klebsiella pneumoniae strain 721005, complete genome	NA	kpg:KPNIH32_20920/2.6e-135/tail protein	NA	Unigene1119_All/0.0041/Baculovirus polyhedron envelope protein, PEP, C terminus	NA
Unigene145_All	763	0.01	1.25	6.96578428466209	0.708953091225022	*	0.471952	WP_072242311.1/2.3e-139/cellulose biosynthesis cyclic di-GMP-binding regulatory protein BcsB, partial [Klebsiella pneumoniae]	CP022997.1/0.0/CP022997.1 Klebsiella pneumoniae strain 721005, complete genome	sp|Q93IN1|BCSB_SALTY/2.0e-17/Cyclic di-GMP-binding protein OS=Salmonella typhimurium (strain LT2 / SGSC1412 / ATCC 700720) GN=bcsB PE=3 SV=1	kpz:KPNIH27_24080/3.5e-140/cellulose synthase; K20541 cellulose synthase operon protein B	NA	Unigene145_All/4.7e-54/Bacterial cellulose synthase subunit	biological_process:GO:0006011//UDP-glucose metabolic process;cellular_component:GO:0016021//integral component of membrane;
Unigene1372_All	764	0.01	1.25	6.96578428466209	0.682278434782609	*	0.471952	WP_046881894.1/1.8e-147/glycoside hydrolase 43 family protein [Klebsiella pneumoniae] >KKY85670.1 beta-xylosidase [Klebsiella pneumoniae]	CP022997.1/0.0/CP022997.1 Klebsiella pneumoniae strain 721005, complete genome	sp|P94489|XYNB_BACSU/1.1e-76/Beta-xylosidase OS=Bacillus subtilis (strain 168) GN=xynB PE=1 SV=2	kpu:KP1_0667/2.7e-148/xynB; puative beta-1,4-xylosidase; K01198 xylan 1,4-beta-xylosidase [EC:3.2.1.37]	NA	Unigene1372_All/1.1e-78/Glycosyl hydrolases family 43	biological_process:GO:0005975//carbohydrate metabolic process;molecular_function:GO:0004553//hydrolase activity, hydrolyzing O-glycosyl compounds;GO:0016787//hydrolase activity;
CL19.Contig7_All	5010	0.01	1.16	6.85798099512757	0.0228623937313433	*	0.00620154	WP_004152201.1/1.4e-208/MULTISPECIES: hypothetical protein [Klebsiella] >YP_005224843.1 hypothetical protein KPHS_05430 [Klebsiella pneumoniae subsp. pneumoniae HS11286] >AEW59241.1 hypothetical protein KPHS_05430 [Klebsiella pneumoniae subsp. pneumoniae HS11286] >EJJ34789.1 hypothetical protein KPNIH2_23169 [Klebsiella pneumoniae subsp. pneumoniae KPNIH2] >EJJ36813.1 hypothetical protein KPNIH4_…	CP022997.1/0.0/CP022997.1 Klebsiella pneumoniae strain 721005, complete genome	sp|P76071|INSH5_ECOLI/2.0e-187/Transposase InsH for insertion sequence element IS5Y OS=Escherichia coli (strain K12) GN=insH5 PE=3 SV=1	elp:P12B_c1057/1.5e-186/insH; Transposase; K07481 transposase, IS5 family	Hs5360206/3.5e-38/[TZ] KOG3699 Cytoskeletal protein Adducin	CL19.Contig7_All/0.011/Autophagy protein Apg5	NA
Unigene970_All	821	0.01	1.14	6.83289001416474	0.682849379079498	*	0.471952	OZV66125.1/7.1e-33/hypothetical protein CA834_14535, partial [Winogradskyella sp. WNB302]	NA	NA	NA	NA	NA	NA
CL55.Contig1_All	1956	0.01	1.13	6.82017896241519	0.455102179104478	*	0.229262	NA	CP018454.1/0.0/CP018454.1 Klebsiella pneumoniae strain SWU01, complete genome	sp|Q6D4W8|ARAG_PECAS/3.4e-90/Arabinose import ATP-binding protein AraG OS=Pectobacterium atrosepticum (strain SCRI 1043 / ATCC BAA-672) GN=araG PE=3 SV=1	kps:KPNJ2_04125/1.9e-174/Sugar-binding protein; K17213 inositol transport system substrate-binding protein	Hs16156905/1.4e-19/[IR] KOG0059 Lipid exporter ABCA1 and related proteins, ABC superfamily	CL55.Contig1_All/3.3e-61/Periplasmic binding protein domain	NA
Unigene638_All	882	0.01	1.05	6.71424551766612	0.687451565290649	*	0.471952	WP_023159503.1/9.7e-113/TetR/AcrR family transcriptional regulator [Klebsiella pneumoniae] >ESA97429.1 transcriptional regulator, TetR family [Klebsiella pneumoniae 909957]	CP022997.1/0.0/CP022997.1 Klebsiella pneumoniae strain 721005, complete genome	NA	kpne:KU54_010670/2.9e-109/AcrR family transcriptional regulator	NA	Unigene638_All/1.2e-13/Bacterial regulatory proteins, tetR family	biological_process:GO:0006355//regulation of transcription, DNA-templated;GO:0006351//transcription, DNA-templated;molecular_function:GO:0003677//DNA binding;
CL5.Contig2_All	4140	0.01	1.02	6.6724253419715	0.0824660827586207	*	0.0262804	WP_002898141.1/0.0e+00/MULTISPECIES: dimethylsulfoxide reductase subunit A [Klebsiella] >YP_005226105.1 anaerobic dimethyl sulfoxide reductase subunit A [Klebsiella pneumoniae subsp. pneumoniae HS11286] >AEW60503.1 anaerobic dimethyl sulfoxide reductase subunit A [Klebsiella pneumoniae subsp. pneumoniae HS11286] >EJJ44257.1 anaerobic dimethyl sulfoxide reductase subunit A [Klebsiella pneumoniae s…	CP022997.1/0.0/CP022997.1 Klebsiella pneumoniae strain 721005, complete genome	sp|P18775|DMSA_ECOLI/0.0e+00/Dimethyl sulfoxide reductase DmsA OS=Escherichia coli (strain K12) GN=dmsA PE=1 SV=2	ror:RORB6_10530/0.0e+00/anaerobic dimethyl sulfoxide reductase subunit A; K07306 anaerobic dimethyl sulfoxide reductase subunit A [EC:1.8.5.3]	NA	CL5.Contig2_All/2.7e-108/Molybdopterin oxidoreductase	molecular_function:GO:0009055//electron transfer activity;GO:0009389//dimethyl sulfoxide reductase activity;GO:0030151//molybdenum ion binding;GO:0051539//4 iron, 4 sulfur cluster binding;
CL21.Contig1_All	993	0.01	0.91	6.5077946401987	0.704059540983607	*	0.471952	WP_071008346.1/2.1e-156/electron transport complex subunit RsxC [Klebsiella pneumoniae] >SBF33914.1 electron transport complex protein RnfC [Klebsiella pneumoniae]	CP006918.1/0.0/CP006918.1 Klebsiella pneumoniae 30684/NJST258_2, complete genome	sp|B5XWP9|ETCC_KLEP3/2.7e-136/Electron transport complex subunit C OS=Klebsiella pneumoniae (strain 342) GN=rnfC PE=3 SV=1	kps:KPNJ2_02460/1.0e-155/Electron transport complex protein rnfC; K03615 electron transport complex protein RnfC	Hs4505877/2.9e-08/[Z] KOG0516 Dystonin, GAS (Growth-arrest-specific protein), and related proteins	CL21.Contig1_All/2.9e-05/4Fe-4S binding domain	NA
CL35.Contig1_All	8927	27.48	2365.40	6.42755835616872	0	Up	0	WP_000401180.1/0.0e+00/ABC transporter ATP-binding protein [Escherichia coli] >YP_002412988.1 siderophore ABC transporter permease/ATP-binding protein [Escherichia coli UMN026] >CAR13459.1 permease and ATP-binding protein of yersiniabactin-iron ABC transporter YbtQ [Escherichia coli UMN026] >EFI20059.1 YbtQ protein [Escherichia coli FVEC1302] >ALY13487.1 ABC transporter [Escherichia coli]	CP017385.1/0.0/CP017385.1 Klebsiella pneumoniae strain KP36, complete genome	sp|A6TB83|MTFA_KLEP7/4.8e-155/Protein MtfA OS=Klebsiella pneumoniae subsp. pneumoniae (strain ATCC 700721 / MGH 78578) GN=mtfA PE=1 SV=2	eum:ECUMN_2270/0.0e+00/irp; siderophore ABC transporter permease/ATP-binding protein; K06147 ATP-binding cassette, subfamily B, bacterial	CE03260/3.7e-62/[Q] KOG0055 Multidrug/pheromone exporter, ABC superfamily	CL35.Contig1_All/2e-32/ABC transporter	cellular_component:GO:0016021//integral component of membrane;molecular_function:GO:0005524//ATP binding;GO:0042626//ATPase activity, coupled to transmembrane movement of substances;
Unigene1733_All	1111	0.01	0.80	6.32192809488736	0.678872718801997	*	0.471952	WP_047368868.1/1.1e-110/efflux RND transporter periplasmic adaptor subunit [Kluyvera intermedia] >AKL10094.1 copper resistance protein (plasmid) [Kluyvera intermedia]	CP022824.1/0.0/CP022824.1 Klebsiella sp. KPN1705 plasmid pKPN1705-1, complete sequence	sp|Q8XBY1|CUSA_ECO57/4.6e-84/Cation efflux system protein CusA OS=Escherichia coli O157:H7 GN=cusA PE=3 SV=1	cama:F384_23515/1.7e-111/copper resistance protein; K07798 membrane fusion protein, Cu(I)/Ag(I) efflux system	NA	Unigene1733_All/1.1e-26/Barrel-sandwich domain of CusB or HlyD membrane-fusion	biological_process:GO:0055085//transmembrane transport;cellular_component:GO:0016020//membrane;molecular_function:GO:0005215//transporter activity;
Unigene1472_All	2096	0.01	0.79	6.3037807481771	0.451988595210946	*	0.229262	ARR90347.1/1.3e-293/hypothetical protein (plasmid) [Klebsiella pneumoniae] >ARR90498.1 hypothetical protein (plasmid) [Klebsiella pneumoniae]	CP022824.1/0.0/CP022824.1 Klebsiella sp. KPN1705 plasmid pKPN1705-1, complete sequence	sp|P76129|DOSP_ECOLI/2.3e-28/Oxygen sensor protein DosP OS=Escherichia coli (strain K12) GN=dosP PE=1 SV=4	kqv:B8P98_27880/9.7e-281/diguanylate cyclase	NA	Unigene1472_All/2.2e-54/EAL domain	NA
Unigene1496_All	1177	0.01	0.75	6.22881869049588	0.715166527607362	*	0.471952	WP_004145229.1/5.1e-194/xylose ABC transporter substrate-binding protein [Klebsiella pneumoniae] >YP_005229389.1 D-xylose ABC superfamily ATP binding cassette transporter, binding protein [Klebsiella pneumoniae subsp. pneumoniae HS11286] >EEW43035.1 D-xylose ABC transporter, D-xylose-binding protein [Klebsiella pneumoniae subsp. rhinoscleromatis ATCC 13884] >EGF63575.1 D-xylose ABC transporter, D…	CP022997.1/0.0/CP022997.1 Klebsiella pneumoniae strain 721005, complete genome	sp|P37387|XYLF_ECOLI/1.5e-165/D-xylose-binding periplasmic protein OS=Escherichia coli (strain K12) GN=xylF PE=1 SV=1	kps:KPNJ2_00190/7.7e-195/D-xylose-binding protein; K10543 D-xylose transport system substrate-binding protein	NA	Unigene1496_All/1.5e-61/Periplasmic binding protein domain	biological_process:GO:0015753//D-xylose transport;molecular_function:GO:0048029//monosaccharide binding;
CL20.Contig1_All	6013	0.02	1.39	6.11894107272351	0.00328642217647059	*	0.000710886	WP_023302305.1/0.0e+00/pyruvate dehydrogenase (acetyl-transferring), homodimeric type [Klebsiella pneumoniae] >ESL97737.1 pyruvate dehydrogenase E1 component [Klebsiella pneumoniae UCICRE 7] >ESN47739.1 pyruvate dehydrogenase E1 component [Klebsiella pneumoniae MGH 18] >EZR21947.1 pyruvate dehydrogenase E1 component [Klebsiella pneumoniae UCI 64] >KDH34386.1 pyruvate dehydrogenase E1 component [K…	CP022997.1/0.0/CP022997.1 Klebsiella pneumoniae strain 721005, complete genome	sp|P0AFG8|ODP1_ECOLI/0.0e+00/Pyruvate dehydrogenase E1 component OS=Escherichia coli (strain K12) GN=aceE PE=1 SV=2	cro:ROD_01201/0.0e+00/aceE; pyruvate dehydrogenase E1 component; K00163 pyruvate dehydrogenase E1 component [EC:1.2.4.1]	At1g48030/2.4e-97/[C] KOG1335 Dihydrolipoamide dehydrogenase	CL20.Contig1_All/4.1e-16/Transketolase, thiamine diphosphate binding domain	molecular_function:GO:0004739//pyruvate dehydrogenase (acetyl-transferring) activity;
Unigene235_All	1256	0.01	0.69	6.10852445677817	0.698036790419162	*	0.471952	NA	NA	NA	NA	NA	Unigene235_All/1.5e-13/Small cytokines (intecrine/chemokine), interleukin-8 like	NA
Unigene950_All	1277	0.01	0.68	6.08746284125034	0.692116206955047	*	0.471952	WP_076027355.1/3.4e-215/MFS transporter AraJ [Klebsiella pneumoniae] >APV14389.1 MFS transporter AraJ [Klebsiella pneumoniae]	CP022997.1/0.0/CP022997.1 Klebsiella pneumoniae strain 721005, complete genome	sp|Q8X625|YDHP_ECO57/2.3e-55/Inner membrane transport protein YdhP OS=Escherichia coli O157:H7 GN=ydhP PE=3 SV=1	kqv:B8P98_13210/9.3e-210/MFS transporter AraJ; K08156 MFS transporter, DHA1 family, arabinose polymer utilization protein	Hs5032119/5.9e-06/[AR] KOG2146 Splicing coactivator SRm160/300, subunit SRm160 (contains PWI domain)	Unigene950_All/9.5e-36/Major Facilitator Superfamily	biological_process:GO:0055085//transmembrane transport;cellular_component:GO:0016021//integral component of membrane;
CL35.Contig2_All	9596	13.03	865.41	6.05347480249112	0	Up	0	WP_000401180.1/0.0e+00/ABC transporter ATP-binding protein [Escherichia coli] >YP_002412988.1 siderophore ABC transporter permease/ATP-binding protein [Escherichia coli UMN026] >CAR13459.1 permease and ATP-binding protein of yersiniabactin-iron ABC transporter YbtQ [Escherichia coli UMN026] >EFI20059.1 YbtQ protein [Escherichia coli FVEC1302] >ALY13487.1 ABC transporter [Escherichia coli]	CP011647.1/0.0/CP011647.1 Klebsiella pneumoniae strain CAV1596, complete genome	sp|P76352|YEEO_ECOLI/1.4e-224/Probable FMN/FAD exporter YeeO OS=Escherichia coli (strain K12) GN=yeeO PE=1 SV=4	eum:ECUMN_2270/0.0e+00/irp; siderophore ABC transporter permease/ATP-binding protein; K06147 ATP-binding cassette, subfamily B, bacterial	CE03260/3.9e-62/[Q] KOG0055 Multidrug/pheromone exporter, ABC superfamily	CL35.Contig2_All/1.9e-32/ABC transporter	cellular_component:GO:0016021//integral component of membrane;molecular_function:GO:0005524//ATP binding;GO:0042626//ATPase activity, coupled to transmembrane movement of substances;
Unigene91_All	1316	0.01	0.66	6.04439411935845	0.690359566835871	*	0.471952	AHM78001.1/2.1e-188/Cryptic asc operon repressor [Klebsiella pneumoniae 30684/NJST258_2] >AHM83601.1 Cryptic asc operon repressor [Klebsiella pneumoniae 30660/NJST258_1]	CP022997.1/0.0/CP022997.1 Klebsiella pneumoniae strain 721005, complete genome	sp|P24242|ASCG_ECOLI/3.6e-144/HTH-type transcriptional regulator AscG OS=Escherichia coli (strain K12) GN=ascG PE=1 SV=4	kpa:KPNJ1_01195/3.2e-189/Cryptic asc operon repressor; K03487 LacI family transcriptional regulator, asc operon repressor	NA	Unigene91_All/3.4e-34/Periplasmic binding protein-like domain	NA
Unigene609_All	1416	0.01	0.60	5.90689059560852	0.697440177777778	*	0.471952	ESB02259.1/3.9e-164/LysR substrate binding domain protein [Klebsiella pneumoniae 909957]	CP022997.1/0.0/CP022997.1 Klebsiella pneumoniae strain 721005, complete genome	sp|A0R8S0|CZCR_BACAH/2.1e-17/HTH-type transcriptional regulator CzcR OS=Bacillus thuringiensis (strain Al Hakam) GN=czcR PE=4 SV=1	kpa:KPNJ1_02350/1.3e-164/Cysteine Degradation Operon Regulator	NA	Unigene609_All/1.5e-31/LysR substrate binding domain	NA
Unigene756_All	1646	0.01	0.51	5.6724253419715	0.707723337380746	*	0.471952	ESZ82327.1/1.1e-114/GNAT family acetyltransferase [Pseudomonas aeruginosa DHS29]	CP021775.1/0.0/CP021775.1 Pseudomonas aeruginosa strain Pa58, complete genome	sp|P54608|YHCX_BACSU/5.5e-17/Hydrolase YhcX OS=Bacillus subtilis (strain 168) GN=yhcX PE=3 SV=2	axo:NH44784_010201/4.0e-112/Histone acetyltransferase HPA2 and related acetyltransferases	NA	Unigene756_All/0.00065/Acetyltransferase (GNAT) family	molecular_function:GO:0016740//transferase activity;
CL26.Contig2_All	740	13.35	439.27	5.04019632672998	4.82004517647059e-88	Up	1.42176e-89	EMR91350.1/6.2e-36/IS1 transposase InsAB, partial [Escherichia coli ONT:H33 str. C48/93]	CP023371.1/0.0/CP023371.1 Escherichia coli strain 1283 chromosome, complete genome	NA	lip:LI1147/4.1e-16/NA	NA	NA	NA
Unigene15_All	2891	0.01	0.28	4.8073549220576	0.702846690783807	*	0.471952	CQB88216.1/4.7e-15/putative serine/threonine-protein kinase [Chlamydia trachomatis]	NA	sp|Q8R9T6|PKN1_CALS4/2.6e-14/Probable serine/threonine-protein kinase Sps1 OS=Caldanaerobacter subterraneus subsp. tengcongensis (strain DSM 15242 / JCM 11007 / NBRC 100824 / MB4) GN=sps1 PE=3 SV=1	ddh:Desde_3303/2.7e-15/serine/threonine protein kinase; K12132 eukaryotic-like serine/threonine-protein kinase [EC:2.7.11.1]	7303111/3.4e-25/[T] KOG0695 Serine/threonine protein kinase	Unigene15_All/1.8e-65/Per os infectivity	cellular_component:GO:0016021//integral component of membrane;molecular_function:GO:0004674//protein serine/threonine kinase activity;GO:0005524//ATP binding;
CL26.Contig6_All	2889	62.75	1364.61	4.4427294243766	0	Up	0	BAO87435.1/2.2e-89/putative membrane protein [Burkholderia sp. RPE67] >BAO87487.1 putative membrane protein [Burkholderia sp. RPE67] >BAO87598.1 putative membrane protein [Burkholderia sp. RPE67]	CP022997.1/0.0/CP022997.1 Klebsiella pneumoniae strain 721005, complete genome	NA	bue:BRPE67_ACDS25430/3.3e-90/putative membrane protein	NA	NA	NA
CL57.Contig2_All	595	0.01	0.20	4.32192809488736	0.97719780919139	*	0.971546	NA	CP022997.1/0.0/CP022997.1 Klebsiella pneumoniae strain 721005, complete genome	sp|P0AEX8|LIVH_ECO57/5.0e-93/High-affinity branched-chain amino acid transport system permease protein LivH OS=Escherichia coli O157:H7 GN=livH PE=3 SV=1	kpa:KPNJ1_00310/1.3e-94/Branched-chain amino acid transport system permease protein livH; K01997 branched-chain amino acid transport system permease protein	NA	CL57.Contig2_All/1.7e-36/Branched-chain amino acid transport system / permease component	NA
Unigene1420_All	2906	19.39	374.97	4.27339046683103	0	Up	0	AKA86700.1/6.6e-158/TnpA (plasmid) [Salmonella enterica subsp. enterica serovar Typhimurium] >ASO64584.1 TnpA (plasmid) [Escherichia coli] >ASO64948.1 TnpA (plasmid) [Escherichia coli]	CP017989.1/0.0/CP017989.1 Klebsiella pneumoniae strain 825795-1 plasmid unnamed4, complete sequence	sp|P06694|TNP2_ECOLX/6.1e-51/Transposase for transposon Tn21 OS=Escherichia coli GN=tnpA PE=3 SV=1	byi:BYI23_E002520/2.7e-156/transposase for insertion sequence IS6100	Hs22052670_1/1.5e-28/[P] KOG1482 Zn2+ transporter	Unigene1420_All/3.3e-50/DDE domain	biological_process:GO:0015074//DNA integration;molecular_function:GO:0003676//nucleic acid binding;
Unigene53_All	3382	0.22	2.84	3.69031550086738	0.00564294824303797	*	0.001289164	WP_012602815.1/0.0e+00/MULTISPECIES: hypothetical protein [Enterobacteriaceae] >YP_002413027.1 hypothetical protein ECUMN_2310 [Escherichia coli UMN026] >CAR13499.1 conserved hypothetical protein [Escherichia coli UMN026] >KDW22106.1 AAA domain protein [Escherichia coli 2-156-04_S4_C1] >AQT28341.1 hypothetical protein [Klebsiella pneumoniae] >OXM94919.1 hypothetical protein CGQ20_05775 [Klebsiell…	CP022997.1/0.0/CP022997.1 Klebsiella pneumoniae strain 721005, complete genome	sp|P23070|RT86_ECOLX/1.5e-08/RNA-directed DNA polymerase from retron EC86 OS=Escherichia coli PE=3 SV=1	eum:ECUMN_2310/0.0e+00/hypothetical protein	NA	Unigene53_All/2.7e-14/AAA ATPase domain	NA
Unigene119_All	1090	732.81	8541.35	3.54295301666777	0	Up	0	AHM77332.1/1.1e-49/Hypothetical protein KPNJ2_00552 [Klebsiella pneumoniae 30684/NJST258_2] >AHM82919.1 Hypothetical protein KPNJ1_00513 [Klebsiella pneumoniae 30660/NJST258_1]	CP022997.1/0.0/CP022997.1 Klebsiella pneumoniae strain 721005, complete genome	sp|P64616|YHCO_ECOLI/5.3e-32/Uncharacterized protein YhcO OS=Escherichia coli (strain K12) GN=yhcO PE=3 SV=1	kpt:VK055_3829/2.3e-44/barstar family protein; K03623 ribonuclease inhibitor	NA	Unigene119_All/1.2e-21/Protein of unknown function (DUF1471)	NA
Unigene665_All	1808	0.43	3.69	3.1012122513583	0.0568113881782946	*	0.0169547	WP_028690952.1/6.6e-116/MULTISPECIES: hypothetical protein [Proteobacteria] >KDF29405.1 hypothetical protein AE41_04901 [Enterobacter cloacae BIDMC 66] >KGE68049.1 hypothetical protein K814_0110445 [Pseudomonas fluorescens LMG 5329] >CUJ57802.1 RES domain [Achromobacter sp. 2789STDY5608617] >CUK21880.1 RES domain [Achromobacter sp. 2789STDY5608614] >KSD54958.1 hypothetical protein AO905_17520 [Ps…	CP021775.1/0.0/CP021775.1 Pseudomonas aeruginosa strain Pa58, complete genome	sp|A1SLK7|IF2_NOCSJ/3.7e-06/Translation initiation factor IF-2 OS=Nocardioides sp. (strain ATCC BAA-499 / JS614) GN=infB PE=3 SV=1	kmi:VW41_01755/5.7e-112/integrase	NA	Unigene665_All/1.1/Protein of unknown function (DUF3071)	NA
CL31.Contig4_All	12378	0.01	0.08	3	0.694472347234042	*	0.471952	WP_062955126.1/0.0e+00/glycosyl transferase [Klebsiella pneumoniae] >OHY23991.1 glycosyl transferase [Klebsiella pneumoniae] >OIK30039.1 glycosyl transferase [Klebsiella pneumoniae] >OXM89202.1 glycosyl transferase [Klebsiella pneumoniae] >OXM90435.1 glycosyl transferase [Klebsiella pneumoniae] >OZI97876.1 glycosyl transferase [Klebsiella pneumoniae] >OZJ46167.1 glycosyl transferase [Klebsiella p…	CP022997.1/0.0/CP022997.1 Klebsiella pneumoniae strain 721005, complete genome	sp|P41581|6PGD_CITAM/8.1e-246/6-phosphogluconate dehydrogenase, decarboxylating (Fragment) OS=Citrobacter amalonaticus GN=gnd PE=3 SV=1	kpn:KPN_02484/0.0e+00/Glycosyltransferase	Hs18545097/8.8e-139/[G] KOG2653 6-phosphogluconate dehydrogenase	CL31.Contig4_All/3.9e-14/Glycosyl transferase family 2	biological_process:GO:0015774//polysaccharide transport;GO:0000271//polysaccharide biosynthetic process;molecular_function:GO:0016740//transferase activity;
CL26.Contig5_All	995	2.66	18.56	2.80269855962638	0.000820129034883721	Up	0.000163172	CAJ30045.1/1.4e-59/conserved hypothetical protein [Magnetospirillum gryphiswaldense MSR-1] >CDK99198.1 protein of unknown function [Magnetospirillum gryphiswaldense MSR-1 v2]	CP023383.1/0.0/CP023383.1 Escherichia coli strain 1223 chromosome, complete genome	NA	mgy:MGMSRv2__1983/2.1e-60/protein of unknown function	NA	NA	NA
Unigene1560_All	548	1.73	11.55	2.7390489086667	0.158387728861154	*	0.0587198	EJK91774.1/5.5e-82/outer membrane porin, OprD family [Klebsiella pneumoniae subsp. pneumoniae DSM 30104]	CP022997.1/0.0/CP022997.1 Klebsiella pneumoniae strain 721005, complete genome	sp|Q7CQY4|CHIP_SALTY/1.9e-78/Chitoporin OS=Salmonella typhimurium (strain LT2 / SGSC1412 / ATCC 700720) GN=chiP PE=1 SV=1	kps:KPNJ2_03866/8.3e-83/Outer membrane porin ChiP	NA	Unigene1560_All/4.3e-05/outer membrane porin, OprD family	NA
Unigene1257_All	5402	0.14	0.87	2.63558857379112	0.1586352096875	*	0.0587198	AHM77682.1/2.7e-229/Pyridine nucleotide-disulfide oxidoreductase [Klebsiella pneumoniae 30684/NJST258_2] >AHM83274.1 Pyridine nucleotide-disulfide oxidoreductase [Klebsiella pneumoniae 30660/NJST258_1]	CP022997.1/0.0/CP022997.1 Klebsiella pneumoniae strain 721005, complete genome	sp|B7NRJ1|HCAD_ECO7I/8.4e-54/3-phenylpropionate/cinnamic acid dioxygenase ferredoxin--NAD(+) reductase component OS=Escherichia coli O7:K1 (strain IAI39 / ExPEC) GN=hcaD PE=3 SV=1	koc:AB185_11440/1.7e-199/3-phenylpropionate dioxygenase	At3g27820/2.4e-32/[R] KOG1336 Monodehydroascorbate/ferredoxin reductase	Unigene1257_All/8.5e-53/Pyridine nucleotide-disulphide oxidoreductase	molecular_function:GO:0050660//flavin adenine dinucleotide binding;GO:0016491//oxidoreductase activity;
Unigene2296_All	3854	0.42	2.60	2.63005039024969	0.0198454172844828	*	0.00532578	WP_090460943.1/0.0e+00/endopeptidase La [Enterobacter sp. kpr-6] >SFR03901.1 ATP-dependent proteinase. Serine peptidase. MEROPS family S16 [Enterobacter sp. kpr-6]	CP022997.1/0.0/CP022997.1 Klebsiella pneumoniae strain 721005, complete genome	sp|P46067|LON_ERWAM/0.0e+00/Lon protease OS=Erwinia amylovora GN=lon PE=2 SV=1	sens:Q786_02220/0.0e+00/peptidase; K01338 ATP-dependent Lon protease [EC:3.4.21.53]	7293766/1.2e-150/[O] KOG2004 Mitochondrial ATP-dependent protease PIM1/LON	Unigene2296_All/3.8e-98/Lon protease (S16) C-terminal proteolytic domain	biological_process:GO:0033554//cellular response to stress;GO:0006515//protein quality control for misfolded or incompletely synthesized proteins;cellular_component:GO:0005737//cytoplasm;molecular_function:GO:0004252//serine-type endopeptidase activity;GO:0005524//ATP binding;GO:0043565//sequence-specific DNA binding;GO:0004176//ATP-dependent peptidase activity;
Unigene1209_All	773	1.12	6.15	2.457087678169	0.254641617558299	*	0.1073648	PAU41110.1/7.7e-106/porphyrin biosynthesis protein, partial [Klebsiella pneumoniae]	CP022128.1/0.0/CP022128.1 Klebsiella pneumoniae strain DHQP1605752_NV plasmid p1605752FIB_2, complete sequence	NA	kpx:PMK1_b00074/1.2e-106/cobS; Aerobic cobaltochelatase subunit CobS; K09882 cobaltochelatase CobS [EC:6.6.1.2]	NA	Unigene1209_All/0.002/Radical SAM superfamily	molecular_function:GO:0051116//cobaltochelatase activity;GO:0005524//ATP binding;GO:0016887//ATPase activity;
Unigene450_All	1086	0.76	4.09	2.42802951949816	0.255342144704264	*	0.1073648	WP_077995113.1/1.4e-185/DUF927 domain-containing protein [Klebsiella pneumoniae] >AQT14167.1 DNA primase [Klebsiella pneumoniae subsp. pneumoniae] >OQZ20816.1 DNA primase [Klebsiella pneumoniae] >OQZ25632.1 DNA primase [Klebsiella pneumoniae subsp. pneumoniae] >OQZ27773.1 DNA primase [Klebsiella pneumoniae] >OQZ34638.1 DNA primase [Klebsiella pneumoniae subsp. pneumoniae] >OQZ35397.1 DNA primase …	CP022997.1/0.0/CP022997.1 Klebsiella pneumoniae strain 721005, complete genome	NA	kpnu:LI86_02330/2.1e-186/DNA primase; K06919 putative DNA primase/helicase	NA	Unigene450_All/1.1e-17/Domain of unknown function (DUF927)	NA
Unigene90_All	1342	0.60	3.21	2.41953889151378	0.255693855647383	*	0.1073648	WP_004151657.1/1.5e-229/MULTISPECIES: methylthioribose kinase [Enterobacterales] >YP_005225763.1 methylthioribose kinase [Klebsiella pneumoniae subsp. pneumoniae HS11286] >Q9F0P1.2 RecName: Full=Methylthioribose kinase; Short=MTR kinase >A6T655.1 RecName: Full=Methylthioribose kinase; Short=MTR kinase >AAG43573.2 5-methylthioribose kinase [Klebsiella pneumoniae] >ABR76076.1 5-methylthioribose kin…	CP022882.1/0.0/CP022882.1 Klebsiella pneumoniae strain 911021, complete genome	sp|Q9F0P1|MTNK_KLEPN/4.7e-232/Methylthioribose kinase OS=Klebsiella pneumoniae GN=mtnK PE=1 SV=2	kpk:A593_17595/2.5e-229/methylthioribose kinase; K00899 5-methylthioribose kinase [EC:2.7.1.100]	NA	Unigene90_All/2.2e-09/Phosphotransferase enzyme family	biological_process:GO:0019284//L-methionine salvage from S-adenosylmethionine;GO:0019509//L-methionine salvage from methylthioadenosine;molecular_function:GO:0046522//S-methyl-5-thioribose kinase activity;GO:0005524//ATP binding;GO:0016301//kinase activity;
Unigene1256_All	2824	0.27	1.43	2.40498383461492	0.2549914	*	0.1073648	WP_004201103.1/6.4e-158/MULTISPECIES: phage recombination protein Bet [Klebsiella] >CCM80687.1 hypothetical protein BN426_0197 [Klebsiella pneumoniae subsp. pneumoniae ST258-K26BO] >CCM90060.1 hypothetical protein BN427_3939 [Klebsiella pneumoniae subsp. pneumoniae ST258-K28BO] >CCM95508.1 FIG01078329: hypothetical protein [Klebsiella pneumoniae subsp. pneumoniae ST512-K30BO] >EMR15042.1 hypothet…	CP018454.1/0.0/CP018454.1 Klebsiella pneumoniae strain SWU01, complete genome	sp|P75717|EXOD_ECOLI/3.0e-39/Putative uncharacterized protein ExoD OS=Escherichia coli (strain K12) GN=exoD PE=5 SV=1	kpb:FH42_02365/9.7e-159/recombinase	NA	Unigene1256_All/2.2e-25/RecT family	biological_process:GO:0006259//DNA metabolic process;molecular_function:GO:0003677//DNA binding;
Unigene261_All	1553	2.03	10.37	2.35286426162805	0.00431694378645833	*	0.000958766	WP_004200143.1/3.7e-131/hypothetical protein [Klebsiella pneumoniae] >YP_005227292.1 hypothetical protein KPHS_29920 [Klebsiella pneumoniae subsp. pneumoniae HS11286] >AEW61690.1 hypothetical protein KPHS_29920 [Klebsiella pneumoniae subsp. pneumoniae HS11286] >EMR21726.1 hypothetical protein G000_11483 [Klebsiella pneumoniae ATCC BAA-2146] >AGT23980.1 hypothetical protein N559_2277 [Klebsiella p…	CP022997.1/0.0/CP022997.1 Klebsiella pneumoniae strain 721005, complete genome	NA	kpb:FH42_06175/5.5e-132/hypothetical protein	NA	Unigene261_All/5.5e-09/Transcriptional regulatory protein, C terminal	NA
Unigene769_All	1527	133.95	664.49	2.31055290717147	4.72458156969697e-154	Up	9.01742e-156	APV17163.1/6.1e-248/NAD-dependent phenylacetaldehyde dehydrogenase [Klebsiella pneumoniae]	CP022997.1/0.0/CP022997.1 Klebsiella pneumoniae strain 721005, complete genome	sp|P80668|FEAB_ECOLI/1.4e-107/Phenylacetaldehyde dehydrogenase OS=Escherichia coli (strain K12) GN=feaB PE=1 SV=2	kpg:KPNIH32_07090/9.3e-249/aldehyde dehydrogenase; K00146 phenylacetaldehyde dehydrogenase [EC:1.2.1.39]	Hs4502041/8.4e-92/[C] KOG2450 Aldehyde dehydrogenase	Unigene769_All/3.7e-148/Aldehyde dehydrogenase family	molecular_function:GO:0008957//phenylacetaldehyde dehydrogenase activity;GO:0016491//oxidoreductase activity;
Unigene1123_All	1943	1.99	9.39	2.23835672711013	0.00251354199455041	*	0.000533528	NA	CP022997.1/0.0/CP022997.1 Klebsiella pneumoniae strain 721005, complete genome	sp|P9WG84|Y1877_MYCTO/2.2e-57/Uncharacterized MFS-type transporter MT1926 OS=Mycobacterium tuberculosis (strain CDC 1551 / Oshkosh) GN=MT1926 PE=3 SV=1	kpm:KPHS_52020/7.0e-185/multidrug resistance protein membrane translocase	SPBC3E7.06c/7.5e-29/[R] KOG0254 Predicted transporter (major facilitator superfamily)	Unigene1123_All/1.3e-18/Major Facilitator Superfamily	NA
Unigene850_All	343	3.36	15.73	2.22698553263693	0.398616617183771	*	0.1931988	WP_071854284.1/9.4e-64/phage minor tail protein L [Klebsiella pneumoniae] >AOM98352.1 phage tail protein (plasmid) [Klebsiella pneumoniae] >AON03963.1 phage tail protein (plasmid) [Klebsiella pneumoniae] >OVK13167.1 phage minor tail protein L [Klebsiella pneumoniae]	CP021940.1/0.0/CP021940.1 Klebsiella pneumoniae strain AR_0145 plasmid tig00000209, complete sequence	NA	kpx:PMK1_b00040/1.4e-64/phage minor tail protein L	NA	Unigene850_All/8.5e-48/Phage minor tail protein L	NA
Unigene158_All	349	3.27	15.28	2.22428200253767	0.399570245454545	*	0.1931988	WP_049191736.1/7.1e-59/hypothetical protein, partial [Klebsiella pneumoniae]	CP022997.1/0.0/CP022997.1 Klebsiella pneumoniae strain 721005, complete genome	sp|Q45400|PTEC_GEOSE/3.0e-21/PTS system cellobiose-specific EIIC component OS=Geobacillus stearothermophilus GN=celB PE=3 SV=1	kpz:KPNIH27_20025/1.1e-59/cytochrome C biogenesis protein CcmF; K02761 PTS system, cellobiose-specific IIC component	NA	Unigene158_All/1.1e-13/Phosphotransferase system, EIIC	biological_process:GO:0009401//phosphoenolpyruvate-dependent sugar phosphotransferase system;cellular_component:GO:0016021//integral component of membrane;GO:0005886//plasma membrane;molecular_function:GO:0008982//protein-N(PI)-phosphohistidine-sugar phosphotransferase activity;
Unigene259_All	3562	0.63	2.92	2.2125446353801	0.0321708797148676	*	0.00913586	WP_071177719.1/6.3e-203/bifunctional DNA-binding transcriptional regulator/O6-methylguanine-DNA methyltransferase Ada [Klebsiella pneumoniae] >OHY26770.1 bifunctional transcriptional regulator/O6-methylguanine-DNA methyltransferase [Klebsiella pneumoniae] >OIK33124.1 bifunctional transcriptional regulator/O6-methylguanine-DNA methyltransferase [Klebsiella pneumoniae]	CP022997.1/0.0/CP022997.1 Klebsiella pneumoniae strain 721005, complete genome	sp|B5XP00|APBE1_KLEP3/8.4e-196/FAD:protein FMN transferase OS=Klebsiella pneumoniae (strain 342) GN=apbE1 PE=3 SV=1	eae:EAE_24200/1.1e-175/thiamine biosynthesis lipoprotein ApbE; K03734 FAD:protein FMN transferase [EC:2.7.1.180]	CE22693/1.7e-23/[L] KOG4062 6-O-methylguanine-DNA methyltransferase MGMT/MGT1, involved in DNA repair	Unigene259_All/6.5e-31/Metal binding domain of Ada	biological_process:GO:0006281//DNA repair;GO:0006351//transcription, DNA-templated;molecular_function:GO:0003908//methylated-DNA-[protein]-cysteine S-methyltransferase activity;GO:0003677//DNA binding;GO:0008168//methyltransferase activity;GO:0008270//zinc ion binding;GO:0043565//sequence-specific DNA binding;GO:0003700//DNA binding transcription factor activity;
Unigene661_All	1097	2.24	9.70	2.11448601501689	0.0529299140740741	*	0.01570448	SHE15464.1/3.8e-42/Uncharacterised protein [Chlamydia abortus]	NA	sp|A1AVS5|NUON_RUTMC/2.0e-23/NADH-quinone oxidoreductase subunit N OS=Ruthia magnifica subsp. Calyptogena magnifica GN=nuoN PE=3 SV=1	tcy:Thicy_0650/1.1e-22/NAD(P)H-quinone oxidoreductase subunit 2; K00343 NADH-quinone oxidoreductase subunit N [EC:1.6.5.3]	HsMi007/1.5e-167/[C] KOG4668 NADH dehydrogenase subunits 2, 5, and related proteins	NA	biological_process:GO:0006810//transport;GO:0042773//ATP synthesis coupled electron transport;cellular_component:GO:0016021//integral component of membrane;GO:0005886//plasma membrane;molecular_function:GO:0048038//quinone binding;GO:0008137//NADH dehydrogenase (ubiquinone) activity;
Unigene858_All	1277	1.26	5.44	2.11018291775042	0.1463049875	*	0.0528018	WP_085819714.1/1.3e-139/nickel import ATP-binding protein NikD [Klebsiella pneumoniae]	CP022997.1/0.0/CP022997.1 Klebsiella pneumoniae strain 721005, complete genome	sp|Q32AQ2|NIKD_SHIDS/1.2e-88/Nickel import ATP-binding protein NikD OS=Shigella dysenteriae serotype 1 (strain Sd197) GN=nikD PE=3 SV=1	kps:KPNJ2_00275/2.8e-137/Nickel transport ATP-binding protein nikD; K15587 nickel transport system ATP-binding protein [EC:3.6.3.24]	Hs16156905/8.2e-16/[IR] KOG0059 Lipid exporter ABCA1 and related proteins, ABC superfamily	Unigene858_All/5e-22/ABC transporter	molecular_function:GO:0005524//ATP binding;GO:0015413//nickel-transporting ATPase activity;GO:0016887//ATPase activity;
Unigene650_All	1633	0.48	2.07	2.10852445677817	0.398141507985697	*	0.1931988	WP_002916587.1/1.8e-261/MULTISPECIES: sugar porter family MFS transporter [Enterobacterales] >YP_005228745.1 galactose-proton symport of transport system [Klebsiella pneumoniae subsp. pneumoniae HS11286] >ABR78773.1 galactose-proton symport of transport system [Klebsiella pneumoniae subsp. pneumoniae MGH 78578] >BAH65144.1 galactose-proton symport of transport system [Klebsiella pneumoniae subsp.…	CP022997.1/0.0/CP022997.1 Klebsiella pneumoniae strain 721005, complete genome	sp|P0AEP1|GALP_ECOLI/6.1e-250/Galactose-proton symporter OS=Escherichia coli (strain K12) GN=galP PE=1 SV=1	cro:ROD_50461/3.4e-249/galP; galactose-proton symporter (galactose transporter); K08137 MFS transporter, SP family, galactose:H+ symporter	At2g43330/3.8e-74/[R] KOG0254 Predicted transporter (major facilitator superfamily)	Unigene650_All/7.1e-139/Sugar (and other) transporter	cellular_component:GO:0016021//integral component of membrane;
Unigene562_All	2601	0.29	1.25	2.10780328953452	0.399092861648746	*	0.1931988	NA	CP022997.1/0.0/CP022997.1 Klebsiella pneumoniae strain 721005, complete genome	sp|Q7A362|SRAP_STAAN/2.2e-15/Serine-rich adhesin for platelets OS=Staphylococcus aureus (strain N315) GN=sraP PE=1 SV=1	kpp:A79E_3050/0.0e+00/Phage tail fiber protein	NA	Unigene562_All/2.1e-16/Domain of unknown function (DUF1983)	NA
Unigene1461_All	1818	4.28	17.44	2.02671733837578	9.05974805806452e-05	Up	1.624362e-05	EGF62857.1/1.0e-172/maltose operon periplasmic protein precursor [Klebsiella sp. MS 92-3] >EJK92735.1 maltose operon periplasmic [Klebsiella pneumoniae subsp. pneumoniae DSM 30104] >EKF81022.1 Maltose operon periplasmic protein [Klebsiella pneumoniae subsp. pneumoniae KpQ3] >AHM81936.1 Maltose operon periplasmic protein precursor [Klebsiella pneumoniae 30684/NJST258_2] >AHM87566.1 Maltose operon …	CP022997.1/0.0/CP022997.1 Klebsiella pneumoniae strain 721005, complete genome	sp|A6TGU6|LAMB2_KLEP7/2.6e-148/Maltoporin 2 OS=Klebsiella pneumoniae subsp. pneumoniae (strain ATCC 700721 / MGH 78578) GN=lamB2 PE=3 SV=1	kps:KPNJ2_05164/1.5e-173/Maltose operon periplasmic protein precursor; K05775 maltose operon periplasmic protein	NA	Unigene1461_All/1.1e-48/Maltose operon periplasmic protein precursor (MalM)	biological_process:GO:0008643//carbohydrate transport;cellular_component:GO:0042597//periplasmic space;
Unigene156_All	474	4.19	16.55	1.98180906799523	0.222875467897727	*	0.0907486	OKB35909.1/3.9e-68/acetolactate synthase [Klebsiella pneumoniae]	CP022997.1/0.0/CP022997.1 Klebsiella pneumoniae strain 721005, complete genome	sp|P27696|ILVB_KLEPN/1.2e-70/Acetolactate synthase, catabolic OS=Klebsiella pneumoniae GN=budB PE=1 SV=1	kpw:KPNIH30_15480/5.9e-69/acetolactate synthase; K01652 acetolactate synthase I/II/III large subunit [EC:2.2.1.6]	Hs21361361/2.8e-17/[EH] KOG1185 Thiamine pyrophosphate-requiring enzyme	Unigene156_All/6.5e-38/Thiamine pyrophosphate enzyme, N-terminal TPP binding domain	biological_process:GO:0034077//butanediol metabolic process;molecular_function:GO:0000287//magnesium ion binding;GO:0030976//thiamine pyrophosphate binding;GO:0003984//acetolactate synthase activity;
Unigene1547_All	3138	1.44	5.64	1.96962635095648	0.00597211223383085	*	0.001388542	BAH63503.1/5.6e-280/putative pyridoxal-dependent decarboxylase [Klebsiella pneumoniae subsp. pneumoniae NTUH-K2044] >EJK91166.1 diaminobutyrate--2-oxoglutarate aminotransferase [Klebsiella pneumoniae subsp. pneumoniae DSM 30104] >AHM79416.1 Diaminobutyrate--2-oxoglutarate aminotransferase [Klebsiella pneumoniae 30684/NJST258_2] >AHM85088.1 Diaminobutyrate--2-oxoglutarate aminotransferase [Klebsie…	CP022997.1/0.0/CP022997.1 Klebsiella pneumoniae strain 721005, complete genome	sp|P56744|DAT_ACIBA/2.4e-170/Diaminobutyrate--2-oxoglutarate aminotransferase OS=Acinetobacter baumannii GN=dat PE=1 SV=1	ron:TE10_14130/9.1e-259/2,4-diaminobutyrate decarboxylase; K13745 L-2,4-diaminobutyrate decarboxylase [EC:4.1.1.86]	Hs20070277/1.3e-54/[E] KOG0629 Glutamate decarboxylase and related proteins	Unigene1547_All/7.8e-65/Pyridoxal-dependent decarboxylase conserved domain	biological_process:GO:0019752//carboxylic acid metabolic process;molecular_function:GO:0016831//carboxy-lyase activity;GO:0030170//pyridoxal phosphate binding;
Unigene630_All	925	1.82	6.92	1.92683358743803	0.22255933248227	*	0.0907486	WP_023280097.1/3.0e-165/LysR family transcriptional regulator [Klebsiella pneumoniae] >ESL24674.1 LysR family transcriptional regulator [Klebsiella pneumoniae BIDMC 40] >OAA06503.1 HTH-type transcriptional regulator DmlR [Klebsiella pneumoniae] >SBH70175.1 LysR family transcriptional regulator [Klebsiella pneumoniae] >AOA95619.1 transcriptional regulator [Klebsiella pneumoniae] >SAS16746.1 LysR f…	CP022997.1/0.0/CP022997.1 Klebsiella pneumoniae strain 721005, complete genome	sp|P37641|YHJC_ECOLI/1.2e-53/Uncharacterized HTH-type transcriptional regulator YhjC OS=Escherichia coli (strain K12) GN=yhjC PE=4 SV=2	ced:LH89_00270/2.4e-127/transcriptional regulator	At4g34440/3.1e-09/[T] KOG1187 Serine/threonine protein kinase	Unigene630_All/2.4e-36/LysR substrate binding domain	biological_process:GO:0006351//transcription, DNA-templated;molecular_function:GO:0003677//DNA binding;GO:0003700//DNA binding transcription factor activity;
Unigene45_All	1348	1.19	4.47	1.90931325787537	0.222244092634561	*	0.0907486	WP_004218075.1/8.7e-113/VOC family protein [Klebsiella pneumoniae] >YP_005224644.1 hypothetical protein KPHS_03440 [Klebsiella pneumoniae subsp. pneumoniae HS11286] >AEW59042.1 hypothetical protein KPHS_03440 [Klebsiella pneumoniae subsp. pneumoniae HS11286] >CCM86082.1 PhnB protein; putative DNA binding 3-demethylubiquinone-9 3-methyltransferase domain protein [Klebsiella pneumoniae subsp. pneum…	CP022997.1/0.0/CP022997.1 Klebsiella pneumoniae strain 721005, complete genome	sp|P0AFJ4|PHNA_SHIFL/6.1e-54/Protein PhnA OS=Shigella flexneri GN=phnA PE=4 SV=1	kps:KPNJ2_05079/1.3e-113/PhnB protein; K04750 PhnB protein	NA	Unigene45_All/8.1e-05/3-demethylubiquinone-9 3-methyltransferase	NA
Unigene1082_All	2481	19.37	72.58	1.90574810287608	8.13689891056911e-23	Up	5.78854e-24	CCI75439.1/5.5e-206/unnamed protein product [Klebsiella pneumoniae subsp. rhinoscleromatis SB3432]	CP022997.1/0.0/CP022997.1 Klebsiella pneumoniae strain 721005, complete genome	sp|P23917|MAK_ECOLI/2.2e-70/Fructokinase OS=Escherichia coli (strain K12) GN=mak PE=1 SV=2	kps:KPNJ2_01195/1.4e-177/Mannokinase; K00847 fructokinase [EC:2.7.1.4]	NA	Unigene1082_All/5.1e-25/Periplasmic binding protein-like domain	molecular_function:GO:0019158//mannokinase activity;GO:0016301//kinase activity;GO:0008865//fructokinase activity;
CL55.Contig3_All	3720	0.59	2.21	1.90525951002959	0.0573165841005803	*	0.01713862	NA	CP018454.1/0.0/CP018454.1 Klebsiella pneumoniae strain SWU01, complete genome	sp|Q8UAK2|RGMG2_AGRFC/2.6e-171/Putative ribose/galactose/methyl galactoside import ATP-binding protein 2 OS=Agrobacterium fabrum (strain C58 / ATCC 33970) GN=Atu3371 PE=3 SV=2	kpp:A79E_3748/5.7e-276/Inositol transport system ATP-binding protein; K17215 inositol transport system ATP-binding protein	Hs16156905/3.3e-17/[IR] KOG0059 Lipid exporter ABCA1 and related proteins, ABC superfamily	CL55.Contig3_All/6.4e-59/ABC transporter	NA
Unigene39_All	3530	0.85	3.17	1.89894809400171	0.0470119550891089	*	0.01373108	WP_009485688.1/0.0e+00/MULTISPECIES: glutathione-regulated potassium-efflux system protein KefC [Klebsiella] >EGF61379.1 glutathione-regulated potassium-efflux system protein KefC [Klebsiella sp. MS 92-3] >EPO14179.1 glutathione-regulated potassium-efflux system protein KefC [Klebsiella pneumoniae DMC0799] >EZQ92348.1 glutathione-regulated potassium-efflux system protein kefC [Klebsiella pneumoni…	CP022997.1/0.0/CP022997.1 Klebsiella pneumoniae strain 721005, complete genome	sp|A4W6F3|KEFC_ENT38/3.8e-305/Glutathione-regulated potassium-efflux system protein KefC OS=Enterobacter sp. (strain 638) GN=kefC PE=3 SV=1	ear:CCG31785/0.0e+00/Glutathione-regulated potassium-efflux system protein KefC; K11745 glutathione-regulated potassium-efflux system ancillary protein KefC	At1g01790/2.2e-87/[P] KOG1650 Predicted K+/H+-antiporter	Unigene39_All/3.4e-61/Sodium/hydrogen exchanger family	NA
Unigene529_All	1907	8.97	32.77	1.8691957826235	6.14357314414414e-08	Up	7.88822e-09	CHQ04724.1/4.2e-145/aminoglycoside resistance protein [Salmonella enterica subsp. enterica serovar Typhi]	KU254578.1/0.0/KU254578.1 Escherichia coli strain YD786 plasmid pYD786-1, complete sequence	sp|P14511|S3AD_SHIFL/2.0e-135/Streptomycin 3''-adenylyltransferase OS=Shigella flexneri PE=4 SV=1	sec:SCH_053/4.1e-145/aadA2; streptomycin 3''-adenyl transferase; K00984 streptomycin 3"-adenylyltransferase [EC:2.7.7.47]	Hs4503323/4.5e-10/[H] KOG1324 Dihydrofolate reductase	Unigene529_All/2.9e-33/Domain of unknown function (DUF4111)	biological_process:GO:0046677//response to antibiotic;molecular_function:GO:0005524//ATP binding;GO:0009012//aminoglycoside 3''-adenylyltransferase activity;GO:0016779//nucleotidyltransferase activity;
CL41.Contig2_All	1038	2.39	8.62	1.85067725110835	0.128838981031614	*	0.0447844	WP_090566182.1/8.8e-73/NADH-quinone oxidoreductase subunit NuoH [Belnapia rosea] >SDD79850.1 NADH dehydrogenase subunit H [Belnapia rosea] >SDB69894.1 NADH-quinone oxidoreductase subunit H [Belnapia rosea]	NA	sp|Q2W3J1|NUOH_MAGSA/3.2e-71/NADH-quinone oxidoreductase subunit H OS=Magnetospirillum magneticum (strain AMB-1 / ATCC 700264) GN=nuoH PE=3 SV=1	ros:CTJ15_06900/1.3e-73/NADH-quinone oxidoreductase subunit NuoH; K00337 NADH-quinone oxidoreductase subunit H [EC:1.6.5.3]	HsMi006/1.6e-158/[C] KOG4770 NADH dehydrogenase subunit 1	NA	cellular_component:GO:0016021//integral component of membrane;GO:0005886//plasma membrane;molecular_function:GO:0048038//quinone binding;GO:0016655//oxidoreductase activity, acting on NAD(P)H, quinone or similar compound as acceptor;
Unigene662_All	1074	2.30	8.29	1.84973824055138	0.128624962790698	*	0.0447844	CTS16933.1/5.9e-197/AraC family transcriptional regulator [Escherichia coli] >CTZ83890.1 AraC family transcriptional regulator [Escherichia coli] >CTZ81714.1 AraC family transcriptional regulator [Escherichia coli]	CP022997.1/0.0/CP022997.1 Klebsiella pneumoniae strain 721005, complete genome	sp|P40883|PCHR_PSEAE/2.4e-13/Regulatory protein PchR OS=Pseudomonas aeruginosa (strain ATCC 15692 / DSM 22644 / CIP 104116 / JCM 14847 / LMG 12228 / 1C / PRS 101 / PAO1) GN=pchR PE=2 SV=1	koe:A225_2991/7.3e-192/iron aquisition regulator (YbtA,AraC-like,required for transcription of FyuA/psn,Irp2); K05372 AraC family transcriptional regulator	NA	Unigene662_All/1.8e-18/Helix-turn-helix domain	biological_process:GO:0006355//regulation of transcription, DNA-templated;GO:0006351//transcription, DNA-templated;GO:0071281//cellular response to iron ion;molecular_function:GO:0043565//sequence-specific DNA binding;GO:0003700//DNA binding transcription factor activity;
Unigene1773_All	347	3.30	11.57	1.80985093486167	0.581647901185771	*	0.340444	WP_048337241.1/2.8e-47/propanediol utilization protein [Klebsiella pneumoniae] >KMI42166.1 propanediol utilization polyhedral bodies protein [Klebsiella pneumoniae] >KSV35602.1 propanediol utilization protein [Klebsiella pneumoniae] >SLX23038.1 propanediol utilization polyhedral body protein PduT [Klebsiella pneumoniae]	CP022997.1/0.0/CP022997.1 Klebsiella pneumoniae strain 721005, complete genome	sp|P0ABF5|EUTM_ECOL6/9.2e-07/Ethanolamine utilization protein EutM OS=Escherichia coli O6:H1 (strain CFT073 / ATCC 700928 / UPEC) GN=eutM PE=3 SV=1	kpw:KPNIH30_21540/4.2e-48/propanediol utilization protein	NA	NA	NA
Unigene1357_All	1029	11.25	39.21	1.80129664041219	9.08332667961165e-05	Up	1.623336e-05	EJJ86481.1/9.4e-184/putative enzyme [Klebsiella pneumoniae subsp. pneumoniae KPNIH11] >EJJ92025.1 putative enzyme [Klebsiella pneumoniae subsp. pneumoniae KPNIH12] >EJK03009.1 putative enzyme [Klebsiella pneumoniae subsp. pneumoniae KPNIH17] >EJK03338.1 putative enzyme [Klebsiella pneumoniae subsp. pneumoniae KPNIH16] >EJK12509.1 putative enzyme [Klebsiella pneumoniae subsp. pneumoniae KPNIH18] >…	CP022997.1/0.0/CP022997.1 Klebsiella pneumoniae strain 721005, complete genome	sp|P75954|YCFS_ECOLI/2.6e-150/Probable L,D-transpeptidase YcfS OS=Escherichia coli (strain K12) GN=ycfS PE=1 SV=1	kpne:KU54_016195/1.6e-183/peptigoglycan-binding protein LysM; K19236 L,D-transpeptidase YcfS	NA	Unigene1357_All/1.3e-18/L,D-transpeptidase catalytic domain	NA
Unigene983_All	374	2.94	10.22	1.79750713610126	0.582223220573689	*	0.340444	WP_088476948.1/6.6e-63/phage tail tape measure protein [Klebsiella pneumoniae] >OWR58669.1 phage tail tape measure protein [Klebsiella pneumoniae]	CP017387.1/0.0/CP017387.1 Klebsiella pneumoniae strain KP36 plasmid 2, complete sequence	NA	kpx:PMK1_b00038/2.5e-62/tape measure domain protein	NA	NA	NA
Unigene129_All	456	2.21	7.51	1.76476653812284	0.579928744827586	*	0.340444	WP_015493071.1/6.4e-36/MULTISPECIES: DUF905 domain-containing protein [Enterobacterales] >YP_007688746.1 putative cytoplasmic protein (plasmid) [Klebsiella pneumoniae] >YP_009071563.1 putative cytoplasmic protein (plasmid) [Klebsiella pneumoniae] >AFN40261.1 hypothetical protein A225_NDM1p0200 (plasmid) [Klebsiella michiganensis E718] >AGI37722.1 putative cytoplasmic protein (plasmid) [Klebsiella…	CP023187.1/0.0/CP023187.1 Klebsiella michiganensis strain K518 plasmid pK518_NDM1, complete sequence	sp|Q1CC63|YUBL_YERPN/1.6e-30/UPF0401 protein YubL OS=Yersinia pestis bv. Antiqua (strain Nepal516) GN=yubL PE=3 SV=1	cfar:CI104_27865/3.7e-36/DUF905 domain-containing protein	NA	NA	NA
Unigene1692_All	536	1.78	5.96	1.74343508949576	0.583377280475719	*	0.340444	KTE89979.1/2.5e-07/hypothetical protein AT727_24830 [Desulfitobacterium hafniense]	CP011462.1/0.0/CP011462.1 Vibrio anguillarum strain HI610 chromosome I sequence	NA	NA	NA	NA	NA
Unigene1367_All	711	1.24	4.10	1.72528378911857	0.582799679207921	*	0.340444	WP_060528001.1/1.9e-127/hypothetical protein [Klebsiella pneumoniae] >KSW86278.1 hypothetical protein APT74_06495 [Klebsiella pneumoniae] >SLO54824.1 Uncharacterised protein [Klebsiella pneumoniae] >OVW35300.1 hypothetical protein BME52_09970 [Klebsiella pneumoniae]	CP021940.1/0.0/CP021940.1 Klebsiella pneumoniae strain AR_0145 plasmid tig00000209, complete sequence	NA	kpx:PMK1_b00026/2.9e-128/hypothetical protein	NA	NA	NA
Unigene1197_All	762	1.14	3.76	1.7216988375129	0.581073717670286	*	0.340444	WP_025368410.1/9.5e-133/amino acid transporter [Klebsiella pneumoniae] >AHE46110.1 putative S-methylmethionine permease [Klebsiella pneumoniae subsp. pneumoniae Kp13] >SAR48943.1 Lysine-specific permease [Klebsiella pneumoniae] >OZN64102.1 amino acid permease [Klebsiella pneumoniae]	CP022997.1/0.0/CP022997.1 Klebsiella pneumoniae strain 721005, complete genome	sp|Q47689|MMUP_ECOLI/1.6e-128/Probable S-methylmethionine permease OS=Escherichia coli (strain K12) GN=mmuP PE=3 SV=2	ear:CCG31584/3.7e-129/Lysine-specific permease; K16235 S-methylmethionine transporter	YEL063c/1.2e-35/[E] KOG1286 Amino acid transporters	Unigene1197_All/3.3e-58/Amino acid permease	cellular_component:GO:0016021//integral component of membrane;molecular_function:GO:0015171//amino acid transmembrane transporter activity;
Unigene962_All	775	1.12	3.68	1.71620703399941	0.580500666666667	*	0.340444	WP_076750781.1/4.2e-120/TetR/AcrR family transcriptional regulator, partial [Klebsiella pneumoniae] >OMI92369.1 TetR family transcriptional regulator, partial [Klebsiella pneumoniae]	CP022997.1/0.0/CP022997.1 Klebsiella pneumoniae strain 721005, complete genome	NA	kpp:A79E_0072/7.8e-119/Transcriptional regulator RutR of pyrimidine catabolism (TetR family)	NA	Unigene962_All/4.8e-13/Bacterial regulatory proteins, tetR family	biological_process:GO:0006355//regulation of transcription, DNA-templated;GO:0006351//transcription, DNA-templated;molecular_function:GO:0003677//DNA binding;
Unigene1708_All	1511	0.52	1.69	1.70043971814109	0.579357948818898	*	0.340444	ENY58820.1/8.2e-144/cobyrinic acid a,c-diamide synthase [Klebsiella pneumoniae subsp. pneumoniae KpMDU1] >KMA18099.1 hypothetical protein SL28_00288 [Klebsiella pneumoniae]	CP022997.1/0.0/CP022997.1 Klebsiella pneumoniae strain 721005, complete genome	sp|Q9K5N0|SOJ_BACHD/1.1e-08/Sporulation initiation inhibitor protein Soj OS=Bacillus halodurans (strain ATCC BAA-125 / DSM 18197 / FERM 7344 / JCM 9153 / C-125) GN=soj PE=3 SV=1	kpj:N559_4137/3.1e-140/cobyrinic acid a,c-diamide synthase; K03496 chromosome partitioning protein	NA	Unigene1708_All/8.4e-22/AAA domain	NA
Unigene673_All	905	3.73	11.16	1.58108949157395	0.160398496423017	*	0.0596508	AHM77691.1/1.8e-138/Zinc metalloprotease [Klebsiella pneumoniae 30684/NJST258_2] >AHM83283.1 Zinc metalloprotease [Klebsiella pneumoniae 30660/NJST258_1]	CP022997.1/0.0/CP022997.1 Klebsiella pneumoniae strain 721005, complete genome	sp|P25894|LOIP_ECOLI/1.7e-121/Metalloprotease LoiP OS=Escherichia coli (strain K12) GN=loiP PE=1 SV=2	sea:SeAg_B3239/3.8e-125/peptidase M48, Ste24p; K07387 putative metalloprotease [EC:3.4.24.-]	NA	Unigene673_All/4.1e-26/Peptidase family M48	molecular_function:GO:0008237//metallopeptidase activity;GO:0004222//metalloendopeptidase activity;
Unigene1169_All	1188	2.73	8.12	1.57257877626532	0.160149430434783	*	0.0596508	NA	CP022997.1/0.0/CP022997.1 Klebsiella pneumoniae strain 721005, complete genome	sp|Q05098|PFEA_PSEAE/1.1e-123/Ferric enterobactin receptor OS=Pseudomonas aeruginosa (strain ATCC 15692 / DSM 22644 / CIP 104116 / JCM 14847 / LMG 12228 / 1C / PRS 101 / PAO1) GN=pfeA PE=2 SV=1	exf:BFV63_12320/5.8e-198/outer membrane receptor protein; K19611 ferric enterobactin receptor	NA	Unigene1169_All/3e-19/TonB-dependent Receptor Plug Domain	NA
Unigene1026_All	902	2.81	8.15	1.53622992889751	0.277913319626168	*	0.1203916	EEW41122.1/1.5e-137/hypothetical protein HMPREF0484_2747 [Klebsiella pneumoniae subsp. rhinoscleromatis ATCC 13884] >EJJ42900.1 L-aspartate dehydrogenase [Klebsiella pneumoniae subsp. pneumoniae KPNIH4] >EJK06203.1 L-aspartate dehydrogenase [Klebsiella pneumoniae subsp. pneumoniae KPNIH17] >EJK25705.1 L-aspartate dehydrogenase [Klebsiella pneumoniae subsp. pneumoniae KPNIH19] >EJK40664.1 L-aspart…	CP022997.1/0.0/CP022997.1 Klebsiella pneumoniae strain 721005, complete genome	sp|A8GIW3|ASPD_SERP5/3.9e-97/Probable L-aspartate dehydrogenase OS=Serratia proteamaculans (strain 568) GN=nadX PE=3 SV=1	kpq:KPR0928_21565/8.7e-138/aspartate dehydrogenase; K06989 aspartate dehydrogenase [EC:1.4.1.21]	NA	Unigene1026_All/4e-30/Domain of unknown function DUF108	biological_process:GO:0006742//NADP catabolic process;GO:0009435//NAD biosynthetic process;molecular_function:GO:0050661//NADP binding;GO:0033735//aspartate dehydrogenase activity;GO:0051287//NAD binding;GO:0016639//oxidoreductase activity, acting on the CH-NH2 group of donors, NAD or NADP as acceptor;
CL69.Contig2_All	6946	7.06	20.42	1.53224277760662	3.44036634782609e-14	Up	3.20358e-15	NA	CP006656.1/0.0/CP006656.1 Klebsiella pneumoniae JM45, complete genome	sp|P0AA84|CLSB_ECOLI/1.5e-196/Cardiolipin synthase B OS=Escherichia coli (strain K12) GN=clsB PE=1 SV=1	kpv:KPNIH29_08455/1.4e-243/cardiolipin synthase 2; K06131 cardiolipin synthase A/B [EC:2.7.8.-]	Hs22027532/2.3e-51/[H] KOG2876 Molybdenum cofactor biosynthesis pathway protein	CL69.Contig2_All/7.2e-39/Molybdenum Cofactor Synthesis C	NA
Unigene1631_All	1614	1.46	4.18	1.51753457320087	0.277542768533333	*	0.1203916	WP_004179787.1/1.6e-278/MULTISPECIES: tagaturonate reductase [Klebsiella] >EKB76001.1 altronate oxidoreductase [Klebsiella pneumoniae subsp. pneumoniae WGLW2] >EMH92762.1 mannitol dehydrogenase Rossmann domain protein [Klebsiella pneumoniae JHCK1] >EPA90901.1 mannitol dehydrogenase C-terminal domain protein [Klebsiella pneumoniae UHKPC57] >EPO87853.1 mannitol dehydrogenase C-terminal domain prote…	CP022997.1/0.0/CP022997.1 Klebsiella pneumoniae strain 721005, complete genome	sp|B7LRD0|UXAB_ESCF3/3.0e-241/Altronate oxidoreductase OS=Escherichia fergusonii (strain ATCC 35469 / DSM 13698 / CDC 0568-73) GN=uxaB PE=3 SV=1	kom:HR38_19535/1.6e-243/altronate oxidoreductase; K00041 tagaturonate reductase [EC:1.1.1.58]	NA	Unigene1631_All/2e-76/Mannitol dehydrogenase C-terminal domain	molecular_function:GO:0009026//tagaturonate reductase activity;GO:0050662//coenzyme binding;
Unigene1353_All	2025	3.05	8.57	1.49048596166225	0.0363219414084507	*	0.01044072	WP_002901787.1/0.0e+00/MULTISPECIES: exoribonuclease 2 [Enterobacterales] >YP_005226491.1 exoribonuclease II [Klebsiella pneumoniae subsp. pneumoniae HS11286] >A6T7Z4.1 RecName: Full=Exoribonuclease 2; AltName: Full=Exoribonuclease II; Short=RNase II; Short=Ribonuclease II >ABR76715.1 exoribonuclease II [Klebsiella pneumoniae subsp. pneumoniae MGH 78578] >BAH63011.1 exoribonuclease II [Klebsiella…	CP022997.1/0.0/CP022997.1 Klebsiella pneumoniae strain 721005, complete genome	sp|A7MMD8|RNB_CROS8/0.0e+00/Exoribonuclease 2 OS=Cronobacter sakazakii (strain ATCC BAA-894) GN=rnb PE=3 SV=1	eclg:EC036_24180/0.0e+00/exoribonuclease II; K01147 exoribonuclease II [EC:3.1.13.1]	7301148/1.4e-22/[J] KOG2102 Exosomal 3'-5' exoribonuclease complex, subunit Rrp44/Dis3	Unigene1353_All/2.9e-84/RNB domain	biological_process:GO:0006401//RNA catabolic process;GO:0006402//mRNA catabolic process;cellular_component:GO:0005737//cytoplasm;molecular_function:GO:0003723//RNA binding;GO:0008859//exoribonuclease II activity;
Unigene1690_All	1258	3.20	8.98	1.48864353985378	0.135047330718954	*	0.0478016	EHC79852.1/7.0e-133/Respiratory nitrate reductase gamma chain [Salmonella enterica subsp. enterica serovar Montevideo str. S5-403]	CP022997.1/0.0/CP022997.1 Klebsiella pneumoniae strain 721005, complete genome	sp|P11350|NARI_ECOLI/4.2e-118/Respiratory nitrate reductase 1 gamma chain OS=Escherichia coli (strain K12) GN=narI PE=1 SV=1	enf:AKI40_3367/7.4e-127/Respiratory nitrate reductase gamma subunit; K00374 nitrate reductase gamma subunit [EC:1.7.5.1 1.7.99.-]	NA	Unigene1690_All/3.5e-80/Nitrate reductase gamma subunit	cellular_component:GO:0016021//integral component of membrane;GO:0009325//nitrate reductase complex;molecular_function:GO:0008940//nitrate reductase activity;
Unigene1193_All	666	2.69	7.42	1.46381301406418	0.476038804347826	*	0.2533	WP_032446069.1/9.7e-81/beta-ketoacyl-[acyl-carrier-protein] synthase II [Klebsiella pneumoniae] >CDI21658.1 3-oxoacyl-(acyl-carrier-protein) synthase 2 [Klebsiella pneumoniae subsp. pneumoniae BJ1-GA] >OUH96372.1 beta-ketoacyl-acyl-carrier-protein synthase II [Klebsiella pneumoniae] >OVW83621.1 beta-ketoacyl-[acyl-carrier-protein] synthase II [Klebsiella pneumoniae]	CP022997.1/0.0/CP022997.1 Klebsiella pneumoniae strain 721005, complete genome	sp|O34340|FABF_BACSU/8.2e-44/3-oxoacyl-[acyl-carrier-protein] synthase 2 OS=Bacillus subtilis (strain 168) GN=fabF PE=1 SV=1	kpb:FH42_04920/1.5e-81/3-oxoacyl-ACP synthase; K09458 3-oxoacyl-[acyl-carrier-protein] synthase II [EC:2.3.1.179]	At2g04540/8.3e-36/[IQ] KOG1394 3-oxoacyl-(acyl-carrier-protein) synthase (I and II)	Unigene1193_All/1.7e-33/Beta-ketoacyl synthase, C-terminal domain	biological_process:GO:0006633//fatty acid biosynthetic process;molecular_function:GO:0033817//beta-ketoacyl-acyl-carrier-protein synthase II activity;
Unigene833_All	2014	314.15	849.42	1.43502449794569	9.67596427777778e-138	Up	2.01466e-139	BAH63290.1/9.6e-241/hypothetical protein KP1_2624 [Klebsiella pneumoniae subsp. pneumoniae NTUH-K2044]	CP022997.1/0.0/CP022997.1 Klebsiella pneumoniae strain 721005, complete genome	sp|P75990|BLUF_ECOLI/1.1e-83/Blue light- and temperature-regulated antirepressor BluF OS=Escherichia coli (strain K12) GN=bluF PE=1 SV=1	kpg:KPNIH32_12865/2.1e-232/diguanylate phosphodiesterase; K21973 blue light- and temperature-responsive anti-repressor	NA	Unigene833_All/2.4e-46/EAL domain	molecular_function:GO:0009882//blue light photoreceptor activity;GO:0046872//metal ion binding;GO:0042802//identical protein binding;GO:0071949//FAD binding;
Unigene2219_All	567	212.92	571.45	1.42431580150339	7.81746050724638e-20	Up	6.2395e-21	OQY64528.1/1.3e-54/hypothetical protein AB1845_0001 [Acinetobacter baumannii]	CP011466.1/0.0/CP011466.1 Vibrio anguillarum strain PF430-3 chromosome I sequence	NA	NA	Hs22053937/5.6e-09/[R] KOG1721 FOG: Zn-finger	NA	NA
Unigene956_All	2321	1.32	3.53	1.41913025391273	0.229581088202247	*	0.0945412	AHM82041.1/0.0e+00/ATP-dependent DNA helicase rep [Klebsiella pneumoniae 30684/NJST258_2] >AHM87710.1 ATP-dependent DNA helicase rep [Klebsiella pneumoniae 30660/NJST258_1]	CP022997.1/0.0/CP022997.1 Klebsiella pneumoniae strain 721005, complete genome	sp|Q9L6S1|REP_SALTY/0.0e+00/ATP-dependent DNA helicase Rep OS=Salmonella typhimurium (strain LT2 / SGSC1412 / ATCC 700720) GN=rep PE=3 SV=1	kok:KONIH1_00950/0.0e+00/ATP-dependent DNA helicase Rep; K03656 ATP-dependent DNA helicase Rep [EC:3.6.4.12]	SPAC4H3.05/9.5e-71/[L] KOG2108 3'-5' DNA helicase	Unigene956_All/2.2e-74/UvrD/REP helicase N-terminal domain	biological_process:GO:0006268//DNA unwinding involved in DNA replication;molecular_function:GO:0003697//single-stranded DNA binding;GO:0008408//3'-5' exonuclease activity;GO:0005524//ATP binding;GO:0004386//helicase activity;GO:0004003//ATP-dependent DNA helicase activity;
Unigene920_All	1611	0.98	2.62	1.41871315742224	0.476556800870511	*	0.2533	WP_004200076.1/1.1e-141/amino acid ABC transporter ATP-binding protein [Klebsiella pneumoniae] >YP_005227168.1 ATPase [Klebsiella pneumoniae subsp. pneumoniae HS11286] >AEW61566.1 putative ATP-binding component of a transport system [Klebsiella pneumoniae subsp. pneumoniae HS11286] >EMR21606.1 ABC transporter [Klebsiella pneumoniae ATCC BAA-2146] >CDL10158.1 Amino acid ABC transporter, ATP-bindin…	CP022997.1/0.0/CP022997.1 Klebsiella pneumoniae strain 721005, complete genome	sp|P48243|GLUA_CORGL/6.1e-69/Glutamate transport ATP-binding protein GluA OS=Corynebacterium glutamicum (strain ATCC 13032 / DSM 20300 / JCM 1318 / LMG 3730 / NCIMB 10025) GN=gluA PE=3 SV=2	kpm:KPHS_28680/1.6e-142/ATPase; K02028 polar amino acid transport system ATP-binding protein [EC:3.6.3.21]	At1g67940/3.7e-29/[Q] KOG0055 Multidrug/pheromone exporter, ABC superfamily	Unigene920_All/4.3e-35/ABC transporter	molecular_function:GO:0015424//amino acid-transporting ATPase activity;GO:0005524//ATP binding;
Unigene980_All	3839	174.43	461.72	1.40437003715473	1.30521192941176e-144	Up	2.56664e-146	WP_069602551.1/0.0e+00/class 1b ribonucleoside-diphosphate reductase subunit alpha [Klebsiella quasipneumoniae] >OED26668.1 ribonucleotide-diphosphate reductase subunit alpha [Klebsiella quasipneumoniae]	CP022997.1/0.0/CP022997.1 Klebsiella pneumoniae strain 721005, complete genome	sp|P39452|RIR3_ECOLI/0.0e+00/Ribonucleoside-diphosphate reductase 2 subunit alpha OS=Escherichia coli (strain K12) GN=nrdE PE=2 SV=3	kvd:KR75_02625/0.0e+00/ribonucleotide-diphosphate reductase subunit alpha; K00525 ribonucleoside-diphosphate reductase alpha chain [EC:1.17.4.1]	CE00331/6.0e-46/[F] KOG1112 Ribonucleotide reductase, alpha subunit	Unigene980_All/2.7e-141/Ribonucleotide reductase, barrel domain	NA
Unigene219_All	3662	26.20	69.32	1.40370484273536	3.22387463565891e-21	Up	2.40532e-22	WP_002907483.1/3.4e-188/MULTISPECIES: dicarboxylate transporter/tellurite-resistance protein TehA [Enterobacterales] >YP_005227219.1 TDT family K+-tellurite ethidium and proflavin transport protein [Klebsiella pneumoniae subsp. pneumoniae HS11286] >BAH63649.1 TDT family K+-tellurite ethidium and proflavin transport protein [Klebsiella pneumoniae subsp. pneumoniae NTUH-K2044] >AEJ98423.1 potassium…	CP022997.1/0.0/CP022997.1 Klebsiella pneumoniae strain 721005, complete genome	sp|P25396|TEHA_ECOLI/3.1e-145/Tellurite resistance protein TehA OS=Escherichia coli (strain K12) GN=tehA PE=1 SV=1	ron:TE10_13390/2.4e-157/potassium-tellurite ethidium and proflavin transporter; K03304 tellurite resistance protein	NA	Unigene219_All/1.2e-38/Voltage-dependent anion channel	biological_process:GO:0055085//transmembrane transport;cellular_component:GO:0016021//integral component of membrane;
Unigene262_All	741	5.91	15.55	1.39568454484043	0.189391960824742	*	0.0743766	WP_074187626.1/1.2e-50/MULTISPECIES: hypothetical protein [Klebsiella] >OYG26817.1 hypothetical protein CI648_23075 [Klebsiella pneumoniae subsp. pneumoniae]	CP022692.1/0.0/CP022692.1 Klebsiella pneumoniae subsp. pneumoniae strain AUSMDU00008079 plasmid pAUSMDU8079-1, complete sequence	NA	kpx:PMK1_a00147/6.4e-38/hypothetical protein	NA	NA	NA
Unigene948_All	1335	3.00	7.75	1.36923380966572	0.189113443235294	*	0.0743766	WP_048333493.1/2.2e-161/phosphoribosyl-ATP pyrophosphohydrolase family protein [Klebsiella pneumoniae] >KMH93505.1 hypothetical protein SM83_05224 [Klebsiella pneumoniae] >SAT43953.1 Uncharacterized protein conserved in bacteria [Klebsiella pneumoniae] >ODP07635.1 phosphoribosyl-ATP pyrophosphohydrolase [Klebsiella pneumoniae] >OUY41924.1 phosphoribosyl-ATP pyrophosphohydrolase [Klebsiella pneumo…	MF144193.1/0.0/MF144193.1 Klebsiella pneumoniae strain 205880 plasmid p205880-NR1, complete sequence	sp|P43755|RIR2_HAEIN/6.3e-19/Ribonucleoside-diphosphate reductase subunit beta OS=Haemophilus influenzae (strain ATCC 51907 / DSM 11121 / KW20 / Rd) GN=nrdB PE=3 SV=2	kpx:PMK1_b00099/1.9e-160/Phosphoribosyl-ATP pyrophosphohydrolase	NA	Unigene948_All/1.8e-13/Phosphoribosyl-ATP pyrophosphohydrolase	molecular_function:GO:0016787//hydrolase activity;
Unigene1160_All	730	3.61	9.25	1.3574545285165	0.399355722984356	*	0.1919402	NA	CP022997.1/0.0/CP022997.1 Klebsiella pneumoniae strain 721005, complete genome	sp|A6TCM7|SSRP_KLEP7/1.1e-89/SsrA-binding protein OS=Klebsiella pneumoniae subsp. pneumoniae (strain ATCC 700721 / MGH 78578) GN=smpB PE=3 SV=1	kpg:KPNIH32_20900/5.1e-88/smpB; SsrA-binding protein; K03664 SsrA-binding protein	NA	Unigene1160_All/1.3e-27/SmpB protein	NA
Unigene1175_All	2043	4.91	12.54	1.35274241848735	0.0142806832882883	*	0.00366722	NA	CP022997.1/0.0/CP022997.1 Klebsiella pneumoniae strain 721005, complete genome	sp|Q9XBM7|PTM3C_KLEPN/0.0e+00/PTS system mannitol-specific EIICBA component OS=Klebsiella pneumoniae GN=mtlA PE=3 SV=1	kps:KPNJ2_00177/0.0e+00/PTS system, mannitol-specific IIBC component; K02798 PTS system, mannitol-specific IIA component [EC:2.7.1.197]; K02799 PTS system, mannitol-specific IIB component [EC:2.7.1.197]; K02800 PTS system, mannitol-specific IIC component	NA	Unigene1175_All/2.1e-33/Phosphoenolpyruvate-dependent sugar phosphotransferase system, EIIA 2	NA
CL47.Contig1_All	2272	7.42	18.76	1.33816873589457	0.000869983969452449	Up	0.0001746006	ABR79469.1/0.0e+00/putative PTS family enzyme IIC) [Klebsiella pneumoniae subsp. pneumoniae MGH 78578] >BAH65874.1 putative alpha-glucoside-specific PTS family enzyme IIBC component [Klebsiella pneumoniae subsp. pneumoniae NTUH-K2044] >EGF62691.1 PTS system protein maltose-specific EIICB component [Klebsiella sp. MS 92-3] >EJK89009.1 PTS system protein maltose-specific EIICB component [Klebsiella…	CP022997.1/0.0/CP022997.1 Klebsiella pneumoniae strain 721005, complete genome	sp|Q9AGA7|PTUCB_KLEPN/1.6e-312/PTS system alpha-glucoside-specific EIICB component OS=Klebsiella pneumoniae GN=aglA PE=3 SV=1	kpj:N559_0055/0.0e+00/PTS family protein IIC; K02749 PTS system, alpha-glucoside-specific IIB component [EC:2.7.1.208 2.7.1.-]; K02750 PTS system, alpha-glucoside-specific IIC component	NA	CL47.Contig1_All/5.4e-71/Phosphotransferase system, EIIC	NA
Unigene62_All	1314	3.66	9.21	1.33135750780729	0.158945506583072	*	0.0586508	WP_002904248.1/1.0e-214/MULTISPECIES: 5-methyltetrahydropteroyltriglutamate--homocysteine S-methyltransferase [Enterobacteriaceae] >YP_005226837.1 5-methyltetrahydropteroyltriglutamate/homocysteine S-methyltransferase [Klebsiella pneumoniae subsp. pneumoniae HS11286] >AEW61235.1 5-methyltetrahydropteroyltriglutamate--homocysteine methyltransferase [Klebsiella pneumoniae subsp. pneumoniae HS11286]…	CP022997.1/0.0/CP022997.1 Klebsiella pneumoniae strain 721005, complete genome	sp|P42318|YXJG_BACSU/4.7e-120/Uncharacterized protein YxjG OS=Bacillus subtilis (strain 168) GN=yxjG PE=4 SV=3	kpne:KU54_013540/1.5e-215/methionine synthase; K00549 5-methyltetrahydropteroyltriglutamate--homocysteine methyltransferase [EC:2.1.1.14]	NA	Unigene62_All/4.8e-13/Cobalamin-independent synthase, Catalytic domain	biological_process:GO:0009086//methionine biosynthetic process;molecular_function:GO:0008168//methyltransferase activity;GO:0008270//zinc ion binding;GO:0003871//5-methyltetrahydropteroyltriglutamate-homocysteine S-methyltransferase activity;
Unigene1551_All	1285	7.51	18.89	1.3307378888741	0.0245868158823529	*	0.00676884	EHL94726.1/5.3e-176/hypothetical protein HMPREF1024_00373 [Klebsiella sp. 4_1_44FAA] >KDL69566.1 hypothetical protein AD96_02326 [Klebsiella pneumoniae MGH 70] >SBG85077.1 putative enzyme [Klebsiella pneumoniae] >SLX89820.1 putative enzyme [Klebsiella pneumoniae] >SLU71457.1 putative enzyme [Klebsiella pneumoniae] >SLU82888.1 putative enzyme [Klebsiella pneumoniae] >SLU50342.1 putative enzyme [Kl…	CP022997.1/0.0/CP022997.1 Klebsiella pneumoniae strain 721005, complete genome	sp|P75829|YBJX_ECOLI/8.4e-45/Uncharacterized protein YbjX OS=Escherichia coli (strain K12) GN=ybjX PE=4 SV=1	kqu:AVR78_20870/1.4e-144/virulence factor VirK; K09824 uncharacterized protein	NA	Unigene1551_All/6e-92/Protein of unknown function (DUF535)	NA
Unigene1617_All	3279	1.38	3.43	1.31354030939464	0.158696765571205	*	0.0586508	AHM80449.1/0.0e+00/Hypothetical protein KPNJ2_03669 [Klebsiella pneumoniae 30684/NJST258_2] >AHM86086.1 Hypothetical protein KPNJ1_03680 [Klebsiella pneumoniae 30660/NJST258_1]	CP022997.1/0.0/CP022997.1 Klebsiella pneumoniae strain 721005, complete genome	sp|P21320|DINIR_ECOLX/2.1e-36/DinI-like protein in retron EC67 OS=Escherichia coli PE=3 SV=2	kpa:KPNJ1_03680/0.0e+00/Hypothetical protein	NA	Unigene1617_All/9.2e-44/AIPR protein	NA
Unigene280_All	1071	3.07	7.48	1.28479961451746	0.319762041959799	*	0.1472126	WP_004184075.1/5.0e-188/type I glyceraldehyde-3-phosphate dehydrogenase [Klebsiella pneumoniae] >EKB85350.1 glyceraldehyde-3-phosphate dehydrogenase, type I [Klebsiella pneumoniae subsp. pneumoniae WGLW5] >ESN59313.1 glyceraldehyde-3-phosphate dehydrogenase, type I [Klebsiella pneumoniae MGH 17] >SBH64971.1 NAD-dependent glyceraldehyde-3-phosphate dehydrogenase [Klebsiella pneumoniae] >SBJ35075.1…	CP022997.1/0.0/CP022997.1 Klebsiella pneumoniae strain 721005, complete genome	sp|P00362|G3P_GEOSE/3.2e-114/Glyceraldehyde-3-phosphate dehydrogenase OS=Geobacillus stearothermophilus GN=gap PE=1 SV=5	kpg:KPNIH32_13515/1.7e-188/glyceraldehyde-3-phosphate dehydrogenase; K00134 glyceraldehyde 3-phosphate dehydrogenase [EC:1.2.1.12]	At3g26650/3.8e-91/[G] KOG0657 Glyceraldehyde 3-phosphate dehydrogenase	Unigene280_All/4.4e-62/Glyceraldehyde 3-phosphate dehydrogenase, C-terminal domain	biological_process:GO:0006006//glucose metabolic process;molecular_function:GO:0016620//oxidoreductase activity, acting on the aldehyde or oxo group of donors, NAD or NADP as acceptor;GO:0050661//NADP binding;GO:0051287//NAD binding;GO:0004365//glyceraldehyde-3-phosphate dehydrogenase (NAD+) (phosphorylating) activity;
Unigene547_All	4675	0.72	1.75	1.28128611039002	0.229259095091164	*	0.0945412	WP_004178082.1/8.1e-291/MULTISPECIES: group II intron reverse transcriptase/maturase [Enterobacterales] >NP_941260.1 putative reverse transcriptase/maturase (plasmid) [Serratia marcescens] >YP_005226014.1 putative reverse transcriptase/maturase [Klebsiella pneumoniae subsp. pneumoniae HS11286] >YP_005226364.1 putative reverse transcriptase/maturase [Klebsiella pneumoniae subsp. pneumoniae HS11286…	CP022691.1/0.0/CP022691.1 Klebsiella pneumoniae subsp. pneumoniae strain AUSMDU00008079, complete genome	sp|P04152|UMUC_ECOLI/1.1e-203/Protein UmuC OS=Escherichia coli (strain K12) GN=umuC PE=1 SV=2	kok:KONIH1_30170/1.8e-271/DNA polymerase	SPMi005/4.0e-28/[A] KOG4768 Mitochondrial mRNA maturase	Unigene547_All/3.5e-51/Reverse transcriptase (RNA-dependent DNA polymerase)	molecular_function:GO:0003964//RNA-directed DNA polymerase activity;
Unigene305_All	1279	2.51	6.10	1.28112187849948	0.319360834880803	*	0.1472126	AHM77349.1/4.7e-209/Mannonate dehydratase [Klebsiella pneumoniae 30684/NJST258_2] >AHM82937.1 Mannonate dehydratase [Klebsiella pneumoniae 30660/NJST258_1] >CDQ55263.1 uxuA2 [Klebsiella pneumoniae]	CP022997.1/0.0/CP022997.1 Klebsiella pneumoniae strain 721005, complete genome	sp|A2RJK2|UXUA_LACLM/1.1e-148/Mannonate dehydratase OS=Lactococcus lactis subsp. cremoris (strain MG1363) GN=uxuA PE=3 SV=1	kps:KPNJ2_00569/7.1e-210/Mannonate dehydratase; K01686 mannonate dehydratase [EC:4.2.1.8]	Hs19923466/7.7e-06/[A] KOG1869 Splicing coactivator SRm160/300, subunit SRm300	Unigene305_All/1.5e-157/D-mannonate dehydratase (UxuA)	biological_process:GO:0006064//glucuronate catabolic process;molecular_function:GO:0008927//mannonate dehydratase activity;
Unigene1311_All	875	4.85	11.62	1.26055341633004	0.265378664150943	*	0.1138872	WP_080841760.1/2.1e-139/hypothetical protein [Klebsiella pneumoniae] >SLX45137.1 cyclic diguanylate phosphodiesterase (EAL) domain-containing protein [Klebsiella pneumoniae] >SLX51478.1 cyclic diguanylate phosphodiesterase (EAL) domain-containing protein [Klebsiella pneumoniae] >SLX59866.1 cyclic diguanylate phosphodiesterase (EAL) domain-containing protein [Klebsiella pneumoniae] >SLX48430.1 cyc…	CP022882.1/0.0/CP022882.1 Klebsiella pneumoniae strain 911021, complete genome	sp|P32701|YJCC_ECOLI/4.6e-55/Putative cyclic-di-GMP phosphodiesterase YjcC OS=Escherichia coli (strain K12) GN=yjcC PE=1 SV=2	kok:KONIH1_01985/2.6e-102/signal peptide protein	NA	Unigene1311_All/1.3e-39/CSS motif domain associated with EAL	NA
Unigene1016_All	294	4.32	10.33	1.25773703670159	0.739471608217168	*	0.582938	WP_025368395.1/2.4e-31/competence protein ComEA [Klebsiella pneumoniae] >AHE46011.1 competence protein ComEA-related protein [Klebsiella pneumoniae subsp. pneumoniae Kp13]	CP022997.1/0.0/CP022997.1 Klebsiella pneumoniae strain 721005, complete genome	sp|P0AAR9|YBAV_SHIFL/2.4e-24/Uncharacterized protein YbaV OS=Shigella flexneri GN=ybaV PE=3 SV=1	kpb:FH42_22955/3.6e-32/competence protein ComEA; K02237 competence protein ComEA	NA	NA	biological_process:GO:0006281//DNA repair;molecular_function:GO:0003677//DNA binding;
Unigene1810_All	305	4.06	9.66	1.2505434616506	0.740558267450404	*	0.582938	WP_072122385.1/5.8e-49/amino acid ABC transporter permease [Klebsiella variicola]	CP022997.1/0.0/CP022997.1 Klebsiella pneumoniae strain 721005, complete genome	NA	kpnu:LI86_11910/8.8e-50/amino acid ABC transporter permease; K02029 polar amino acid transport system permease protein	NA	NA	NA
Unigene1333_All	3689	145.02	343.29	1.24317595342186	1.54489608e-85	Up	4.91436e-87	BAH64004.1/3.0e-248/putative permease of the major facilitator superfamily [Klebsiella pneumoniae subsp. pneumoniae NTUH-K2044] >EJK90770.1 putative permease of the major facilitator superfamily [Klebsiella pneumoniae subsp. pneumoniae DSM 30104] >AFQ65269.1 metabolite/H symporter, major facilitator superfamily (MFS) [Klebsiella pneumoniae subsp. pneumoniae 1084] >CCN30343.1 citrate:proton sympor…	CP022997.1/0.0/CP022997.1 Klebsiella pneumoniae strain 721005, complete genome	sp|P16482|CITH_KLEPN/3.3e-235/Citrate-proton symporter OS=Klebsiella pneumoniae GN=citH PE=3 SV=1	pant:PSNIH1_p00195/3.6e-222/citrate-proton symporter; K03288 MFS transporter, MHS family, citrate/tricarballylate:H+ symporter	At2g20780/5.3e-07/[R] KOG0254 Predicted transporter (major facilitator superfamily)	Unigene1333_All/7.8e-33/Sugar (and other) transporter	biological_process:GO:0055085//transmembrane transport;cellular_component:GO:0016021//integral component of membrane;molecular_function:GO:0005215//transporter activity;
Unigene1017_All	320	11.27	26.62	1.24002305573967	0.529786149590164	*	0.299058	BAH61327.1/2.1e-49/hypothetical protein KP1_0445 [Klebsiella pneumoniae subsp. pneumoniae NTUH-K2044] >EGF63289.1 hypothetical protein HMPREF9538_02271 [Klebsiella sp. MS 92-3] >ESB01481.1 hypothetical protein HMPREF1619_02281 [Klebsiella pneumoniae 909957] >AHM81775.1 hypothetical protein KPNJ2_05003 [Klebsiella pneumoniae 30684/NJST258_2] >AHM87457.1 hypothetical protein KPNJ1_05057 [Klebsiella…	CP022997.1/0.0/CP022997.1 Klebsiella pneumoniae strain 721005, complete genome	NA	kps:KPNJ2_05003/3.2e-50/hypothetical protein	NA	NA	NA
Unigene1290_All	2407	219.33	513.90	1.22838449452686	1.16987070508475e-79	Up	3.99204e-81	WP_002918235.1/4.7e-234/MULTISPECIES: tryptophan permease [Klebsiella] >YP_005229006.1 tryptophan permease [Klebsiella pneumoniae subsp. pneumoniae HS11286] >EEW41062.1 aromatic amino acid transport protein [Klebsiella pneumoniae subsp. rhinoscleromatis ATCC 13884] >AEW63404.1 tryptophan permease [Klebsiella pneumoniae subsp. pneumoniae HS11286] >EJJ45588.1 tryptophan permease [Klebsiella pneumon…	CP022997.1/0.0/CP022997.1 Klebsiella pneumoniae strain 721005, complete genome	sp|P0AAD3|MTR_SHIFL/2.0e-217/Tryptophan-specific transport protein OS=Shigella flexneri GN=mtr PE=3 SV=1	esc:Entcl_0536/3.2e-219/aromatic amino acid transporter; K03835 tryptophan-specific transport protein	At5g19500/3.7e-17/[E] LSE0265 A Predicted tyrosine-specific transport protein	Unigene1290_All/2.4e-149/Tryptophan/tyrosine permease family	cellular_component:GO:0005887//integral component of plasma membrane;molecular_function:GO:0015173//aromatic amino acid transmembrane transporter activity;
Unigene1716_All	1183	4.12	9.64	1.22638880904674	0.218419496296296	*	0.0886816	EKF78123.1/3.3e-164/Putative non-heme chloroperoxidase [Klebsiella pneumoniae subsp. pneumoniae KpQ3]	CP022997.1/0.0/CP022997.1 Klebsiella pneumoniae strain 721005, complete genome	sp|P25026|PRXC_BURPY/2.4e-123/Non-heme chloroperoxidase OS=Burkholderia pyrrocinia GN=cpo PE=1 SV=3	kpa:KPNJ1_01928/1.1e-164/Non-heme chloroperoxidase; K00433 non-heme chloroperoxidase [EC:1.11.1.10]	At2g39420/2.4e-06/[I] KOG1455 Lysophospholipase	Unigene1716_All/3.8e-29/alpha/beta hydrolase fold	NA
Unigene1056_All	345	3.33	7.79	1.22610115099041	0.738929473607038	*	0.582938	WP_073606246.1/1.1e-56/2,4-dienoyl-CoA reductase [Klebsiella pneumoniae] >OST50088.1 2,4-dienoyl-CoA reductase [Klebsiella pneumoniae]	CP022997.1/0.0/CP022997.1 Klebsiella pneumoniae strain 721005, complete genome	sp|P32382|NADO_THEBR/4.7e-19/NADH oxidase OS=Thermoanaerobacter brockii PE=1 SV=1	kph:KPNIH24_04020/1.7e-57/2,4-dienoyl-CoA reductase	NA	Unigene1056_All/5.7e-11/NADH:flavin oxidoreductase / NADH oxidase family	NA
CL47.Contig2_All	6237	118.50	276.66	1.2232270124601	7.32895106666667e-116	Up	1.780312e-117	ABR79469.1/0.0e+00/putative PTS family enzyme IIC) [Klebsiella pneumoniae subsp. pneumoniae MGH 78578] >BAH65874.1 putative alpha-glucoside-specific PTS family enzyme IIBC component [Klebsiella pneumoniae subsp. pneumoniae NTUH-K2044] >EGF62691.1 PTS system protein maltose-specific EIICB component [Klebsiella sp. MS 92-3] >EJK89009.1 PTS system protein maltose-specific EIICB component [Klebsiella…	CP022997.1/0.0/CP022997.1 Klebsiella pneumoniae strain 721005, complete genome	sp|B7MY25|SDHD_ECO81/5.4e-222/D-serine dehydratase OS=Escherichia coli O81 (strain ED1a) GN=dsdA PE=3 SV=1	cfar:CI104_00095/9.9e-289/PTS alpha-glucoside transporter subunit IICB; K02749 PTS system, alpha-glucoside-specific IIB component [EC:2.7.1.208 2.7.1.-]; K02750 PTS system, alpha-glucoside-specific IIC component	NA	CL47.Contig2_All/5.4e-71/Phosphotransferase system, EIIC	NA
Unigene1558_All	357	6.32	14.71	1.21880078307773	0.655868405581395	*	0.407784	WP_014343508.1/9.3e-22/hypothetical protein [Klebsiella pneumoniae] >YP_005229740.1 hypothetical protein (plasmid) [Klebsiella pneumoniae subsp. pneumoniae HS11286] >AEW92173.1 hypothetical protein KPHS_p201240 (plasmid) [Klebsiella pneumoniae subsp. pneumoniae HS11286] >ALS88756.1 hypothetical protein pCT-KPC_213 (plasmid) [Klebsiella pneumoniae] >AOZ87125.1 hypothetical protein A7K71_107 (plasm…	MF437312.1/0.0/MF437312.1 Klebsiella pneumoniae strain CR-HvKP4 plasmid pKPC-CR-HvKP4, complete sequence	NA	kpm:KPHS_p201240/1.4e-22/hypothetical protein	NA	NA	NA
Unigene868_All	699	11.42	26.51	1.21497401950442	0.125208125589226	*	0.0430154	WP_004188304.1/4.3e-116/MULTISPECIES: hypothetical protein [Enterobacteriaceae] >AEK00289.1 hypothetical protein KPN2242_22045 [Klebsiella pneumoniae KCTC 2242] >EKF76820.1 Hypothetical protein B819_26912 [Klebsiella pneumoniae subsp. pneumoniae KpQ3] >CCN31923.1 Ccm domain protein [Klebsiella pneumoniae subsp. pneumoniae Ecl8] >ESL95011.1 hypothetical protein L419_04018 [Klebsiella pneumoniae UC…	CP022997.1/0.0/CP022997.1 Klebsiella pneumoniae strain 721005, complete genome	NA	kph:KPNIH24_24720/1.9e-116/Ccm protein	NA	Unigene868_All/8.6e-21/Polymer-forming cytoskeletal	cellular_component:GO:0016021//integral component of membrane;
Unigene1614_All	10839	352.48	818.16	1.21484160516022	0	Up	0	WP_071067981.1/0.0e+00/zinc/cadmium/mercury/lead-transporting ATPase [Klebsiella pneumoniae] >SBG03777.1 Lead%2C cadmium%2C zinc and mercury transporting ATPase [Klebsiella pneumoniae]	CP022882.1/0.0/CP022882.1 Klebsiella pneumoniae strain 911021, complete genome	sp|Q3YW59|ZNTA_SHISS/0.0e+00/Zinc/cadmium/lead-transporting P-type ATPase OS=Shigella sonnei (strain Ss046) GN=zntA PE=1 SV=1	kvq:SP68_13325/0.0e+00/zntA; zinc/cadmium/mercury/lead-transporting ATPase; K01534 Cd2+/Zn2+-exporting ATPase [EC:3.6.3.3 3.6.3.5]	At2g19110/6.6e-82/[P] KOG0207 Cation transport ATPase	Unigene1614_All/2.6e-58/E1-E2 ATPase	NA
Unigene913_All	6317	8.18	18.87	1.2059216746587	1.85948294392523e-08	Up	2.3015e-09	WP_069334713.1/0.0e+00/multidrug ABC transporter permease/ATP-binding protein [Klebsiella pneumoniae] >ODN07260.1 multidrug ABC transporter permease/ATP-binding protein [Klebsiella pneumoniae]	CP022997.1/0.0/CP022997.1 Klebsiella pneumoniae strain 721005, complete genome	sp|P0AAG5|MDLB_ECOLI/3.8e-292/Multidrug resistance-like ATP-binding protein MdlB OS=Escherichia coli (strain K12) GN=mdlB PE=1 SV=1	ror:RORB6_13165/2.1e-310/multidrug ABC transporter ATP-binding protein; K18889 ATP-binding cassette, subfamily B, multidrug efflux pump	Hs9955966/3.6e-72/[U] KOG0058 Peptide exporter, ABC superfamily	Unigene913_All/3.3e-39/ABC transporter transmembrane region	NA
CL52.Contig3_All	2642	147.31	338.85	1.20179140176598	2.90408274e-56	Up	1.175742e-57	WP_004147525.1/3.2e-228/MULTISPECIES: enterobactin transporter EntS [Enterobacterales] >ABR76059.1 putative transport [Klebsiella pneumoniae subsp. pneumoniae MGH 78578] >BAH62308.1 putative transport [Klebsiella pneumoniae subsp. pneumoniae NTUH-K2044] >EHL93693.1 enterobactin exporter EntS [Klebsiella sp. 4_1_44FAA] >EJJ46624.1 enterobactin exporter EntS [Klebsiella pneumoniae subsp. pneumoniae…	CP022997.1/0.0/CP022997.1 Klebsiella pneumoniae strain 721005, complete genome	sp|A8AJL6|ENTS_CITK8/3.9e-198/Enterobactin exporter EntS OS=Citrobacter koseri (strain ATCC BAA-895 / CDC 4225-83 / SGSC4696) GN=entS PE=3 SV=1	ror:RORB6_12030/2.7e-211/enterobactin exporter EntS; K08225 MFS transporter, ENTS family, enterobactin (siderophore) exporter	Hs19923466/1.6e-10/[A] KOG1869 Splicing coactivator SRm160/300, subunit SRm300	CL52.Contig3_All/2.6e-25/Major Facilitator Superfamily	cellular_component:GO:0016021//integral component of membrane;
Unigene1539_All	439	2.33	5.30	1.18566240479628	0.746592445925926	*	0.582938	AHM80924.1/4.7e-76/Chaperone protein ecpD [Klebsiella pneumoniae 30684/NJST258_2]	CP022997.1/0.0/CP022997.1 Klebsiella pneumoniae strain 721005, complete genome	sp|P33128|YADV_ECOLI/5.4e-20/Probable fimbrial chaperone YadV OS=Escherichia coli (strain K12) GN=yadV PE=2 SV=2	kpq:KPR0928_06455/7.1e-77/pilus assembly protein; K15540 chaperone protein EcpD	NA	Unigene1539_All/1.5e-20/Pili and flagellar-assembly chaperone, PapD N-terminal domain	biological_process:GO:0071555//cell wall organization;GO:0043711//pilus organization;GO:0061077//chaperone-mediated protein folding;cellular_component:GO:0030288//outer membrane-bounded periplasmic space;
Unigene1159_All	443	2.30	5.23	1.18517708530257	0.749367882527881	*	0.582938	NA	CP022997.1/0.0/CP022997.1 Klebsiella pneumoniae strain 721005, complete genome	sp|P0AD11|YECJ_ECOL6/1.5e-30/Uncharacterized protein YecJ OS=Escherichia coli O6:H1 (strain CFT073 / ATCC 700928 / UPEC) GN=yecJ PE=4 SV=1	kpx:PMK1_04761/1.1e-37/hypothetical protein	NA	NA	NA
Unigene614_All	1722	4.54	10.23	1.17204194245441	0.102648889354276	*	0.0340184	WP_002882866.1/6.4e-185/MULTISPECIES: transcriptional regulator [Enterobacteriaceae] >YP_005224354.1 galETK operon repressor [Klebsiella pneumoniae subsp. pneumoniae HS11286] >ABR79581.1 repressor of galETK operon [Klebsiella pneumoniae subsp. pneumoniae MGH 78578] >BAH60977.1 repressor of galETK operon [Klebsiella pneumoniae subsp. pneumoniae NTUH-K2044] >AEW58752.1 repressor of galETK operon [K…	CP022997.1/0.0/CP022997.1 Klebsiella pneumoniae strain 721005, complete genome	sp|P21867|RAFR_ECOLX/1.8e-114/HTH-type transcriptional regulator RafR OS=Escherichia coli GN=rafR PE=1 SV=3	ror:RORB6_18310/3.7e-169/LacI family transcriptional regulator; K02529 LacI family transcriptional regulator	NA	Unigene614_All/4e-54/Periplasmic binding proteins and sugar binding domain of LacI family	biological_process:GO:0006355//regulation of transcription, DNA-templated;GO:0006351//transcription, DNA-templated;molecular_function:GO:0003677//DNA binding;
Unigene1382_All	485	2.03	4.57	1.17071443787289	0.740014538913363	*	0.582938	WP_004211717.1/2.6e-83/MFS transporter [Klebsiella pneumoniae] >EMB11267.1 major facilitator superfamily permease [Klebsiella pneumoniae hvKP1] >AGX36350.1 D-galactonate transporter [Klebsiella pneumoniae CG43] >ESL97784.1 MFS transporter, ACS family, D-galactonate transporter [Klebsiella pneumoniae UCICRE 7] >ESM09241.1 MFS transporter, ACS family, D-galactonate transporter [Klebsiella pneumonia…	CP022997.1/0.0/CP022997.1 Klebsiella pneumoniae strain 721005, complete genome	sp|P0AA77|DGOT_ECOL6/3.5e-36/D-galactonate transporter OS=Escherichia coli O6:H1 (strain CFT073 / ATCC 700928 / UPEC) GN=dgoT PE=3 SV=1	kpg:KPNIH32_04200/3.9e-84/D-galactonate transporter DgoT; K08194 MFS transporter, ACS family, D-galactonate transporter	At2g29650/2.5e-18/[G] KOG2532 Permease of the major facilitator superfamily	Unigene1382_All/3.2e-27/Major Facilitator Superfamily	biological_process:GO:0055085//transmembrane transport;cellular_component:GO:0016021//integral component of membrane;
Unigene469_All	503	3.87	8.68	1.16536147630007	0.654650451253482	*	0.407784	WP_004145916.1/6.0e-59/hypothetical protein [Klebsiella pneumoniae] >YP_005225156.1 hypothetical protein KPHS_08560 [Klebsiella pneumoniae subsp. pneumoniae HS11286] >BAH61776.1 hypothetical protein KP1_0956 [Klebsiella pneumoniae subsp. pneumoniae NTUH-K2044] >EEW39022.1 hypothetical protein HMPREF0484_4887 [Klebsiella pneumoniae subsp. rhinoscleromatis ATCC 13884] >ADC60129.1 conserved hypothet…	CP022997.1/0.0/CP022997.1 Klebsiella pneumoniae strain 721005, complete genome	sp|P0AA96|YACC_ECOL6/7.3e-53/Uncharacterized protein YacC OS=Escherichia coli O6:H1 (strain CFT073 / ATCC 700928 / UPEC) GN=yacC PE=3 SV=1	kpj:N559_4289/9.1e-60/hypothetical protein	NA	Unigene469_All/3.3e-09/Type II secretion system pilotin lipoprotein (PulS_OutS)	NA
Unigene1188_All	508	1.91	4.28	1.1640381583654	0.748255235337788	*	0.582938	WP_004199895.1/1.4e-84/MFS transporter [Klebsiella pneumoniae] >YP_005226965.1 phosphoglycerate transporter protein [Klebsiella pneumoniae subsp. pneumoniae HS11286] >AEW61363.1 phosphoglycerate transporter protein [Klebsiella pneumoniae subsp. pneumoniae HS11286] >EMR22749.1 phosphoglycerate transporter protein [Klebsiella pneumoniae ATCC BAA-2146] >AGT24261.1 phosphoglycerate transporter protei…	CP022997.1/0.0/CP022997.1 Klebsiella pneumoniae strain 721005, complete genome	sp|P12681|PGTP_SALTY/5.6e-69/Phosphoglycerate transporter protein OS=Salmonella typhimurium (strain LT2 / SGSC1412 / ATCC 700720) GN=pgtP PE=2 SV=2	kpm:KPHS_26650/2.2e-85/phosphoglycerate transporter protein; K11382 MFS transporter, OPA family, phosphoglycerate transporter protein	Hs4503847/2.8e-15/[G] KOG2533 Permease of the major facilitator superfamily	Unigene1188_All/5.3e-14/Major Facilitator Superfamily	biological_process:GO:0055085//transmembrane transport;cellular_component:GO:0016021//integral component of membrane;molecular_function:GO:0005215//transporter activity;
Unigene876_All	522	1.84	4.12	1.16293857112621	0.743288939528024	*	0.582938	WP_073579025.1/8.0e-91/endosialidase chaperone [Klebsiella pneumoniae] >OSW59541.1 endosialidase chaperone [Klebsiella pneumoniae]	CP012427.1/0.0/CP012427.1 Klebsiella pneumoniae strain KP5 plasmid pSg1-1, complete sequence	NA	koc:AB185_14180/2.0e-46/tail fiber	NA	NA	NA
Unigene624_All	3189	203.92	455.45	1.15928940297185	6.18959587037037e-87	Up	1.93313e-88	AHM80564.1/7.5e-264/Imidazolonepropionase [Klebsiella pneumoniae 30684/NJST258_2] >AHM86203.1 Imidazolonepropionase [Klebsiella pneumoniae 30660/NJST258_1] >CDQ53632.1 hutI [Klebsiella pneumoniae]	CP022997.1/0.0/CP022997.1 Klebsiella pneumoniae strain 721005, complete genome	sp|A9MTJ5|HUTI_SALPB/1.1e-162/Imidazolonepropionase OS=Salmonella paratyphi B (strain ATCC BAA-1250 / SPB7) GN=hutI PE=3 SV=1	kps:KPNJ2_03784/1.1e-264/Imidazolonepropionase; K01468 imidazolonepropionase [EC:3.5.2.7]	Hs22056401/4.8e-49/[FQ] KOG3968 Atrazine chlorohydrolase/guanine deaminase	Unigene624_All/1.9e-17/Amidohydrolase family	biological_process:GO:0019557//histidine catabolic process to glutamate and formate;GO:0019556//histidine catabolic process to glutamate and formamide;cellular_component:GO:0005737//cytoplasm;molecular_function:GO:0050480//imidazolonepropionase activity;GO:0005506//iron ion binding;GO:0008270//zinc ion binding;
Unigene952_All	4675	249.39	554.04	1.15158652084679	6.1577254375e-156	Up	1.13966e-157	AHM79378.1/0.0e+00/hypothetical protein KPNJ2_02598 [Klebsiella pneumoniae 30684/NJST258_2] >AHM85050.1 hypothetical protein KPNJ1_02644 [Klebsiella pneumoniae 30660/NJST258_1]	CP022997.1/0.0/CP022997.1 Klebsiella pneumoniae strain 721005, complete genome	sp|O06458|TRES_THETH/4.0e-97/Trehalose synthase OS=Thermus thermophilus GN=treS PE=3 SV=1	kpi:D364_09425/0.0e+00/glycosidase; K05343 maltose alpha-D-glucosyltransferase / alpha-amylase [EC:5.4.99.16 3.2.1.1]	7304048/2.3e-47/[G] KOG0471 Alpha-amylase	Unigene952_All/2.2e-61/Alpha amylase, catalytic domain	biological_process:GO:0008152//metabolic process;GO:0005975//carbohydrate metabolic process;molecular_function:GO:0004556//alpha-amylase activity;GO:0103025//alpha-amylase activity (releasing maltohexaose);GO:0016740//transferase activity;GO:0016798//hydrolase activity, acting on glycosyl bonds;
Unigene1572_All	598	1.54	3.42	1.151065974191	0.743837492250922	*	0.582938	AGT25493.1/1.6e-98/fimbrial protein [Klebsiella pneumoniae JM45] >AHM80925.1 Major pilin protein fima [Klebsiella pneumoniae 30684/NJST258_2] >AHM86528.1 Major pilin protein fima [Klebsiella pneumoniae 30660/NJST258_1]	CP022997.1/0.0/CP022997.1 Klebsiella pneumoniae strain 721005, complete genome	sp|B2FNJ0|SMF1_STRMK/3.1e-26/Major fimbrial subunit SMF-1 OS=Stenotrophomonas maltophilia (strain K279a) GN=smf-1 PE=1 SV=1	kps:KPNJ2_04145/2.4e-99/Major pilin protein fima; K07345 major type 1 subunit fimbrin (pilin)	NA	Unigene1572_All/4e-18/Type-1 fimbrial protein, A	biological_process:GO:0007155//cell adhesion;cellular_component:GO:0009289//pilus;
Unigene1207_All	668	1.34	2.96	1.14336417517118	0.74493703030303	*	0.582938	ORZ64251.1/9.6e-113/NAD-dependent dehydratase, partial [Klebsiella pneumoniae]	CP022997.1/0.0/CP022997.1 Klebsiella pneumoniae strain 721005, complete genome	sp|H1ZZB0|AUAH_STIAU/6.5e-09/Aurachin B dehydrogenase OS=Stigmatella aurantiaca GN=auaH PE=1 SV=1	kpq:KPR0928_11060/1.4e-113/NAD-dependent dehydratase	SPBC2A9.02/5.9e-34/[V] KOG1502 Flavonol reductase/cinnamoyl-CoA reductase	Unigene1207_All/2.6e-17/NAD dependent epimerase/dehydratase family	molecular_function:GO:0003824//catalytic activity;GO:0050662//coenzyme binding;
Unigene1006_All	672	2.66	5.87	1.14193425760886	0.65709090027959	*	0.407784	CCM84191.1/5.6e-121/RND efflux system, inner membrane transporter CmeB [Klebsiella pneumoniae subsp. pneumoniae ST258-K26BO]	CP022997.1/0.0/CP022997.1 Klebsiella pneumoniae strain 721005, complete genome	sp|P24181|ACRF_ECOLI/2.0e-98/Multidrug export protein AcrF OS=Escherichia coli (strain K12) GN=acrF PE=1 SV=2	koe:A225_5287/1.2e-112/RND efflux system; K18142 multidrug efflux pump	NA	Unigene1006_All/1.6e-62/AcrB/AcrD/AcrF family	NA
Unigene1563_All	654	1.38	3.04	1.13940305666542	0.742741195283714	*	0.582938	WP_048270875.1/6.7e-127/carbohydrate porin [Klebsiella pneumoniae] >KMH98119.1 porin [Klebsiella pneumoniae]	CP022997.1/0.0/CP022997.1 Klebsiella pneumoniae strain 721005, complete genome	sp|Q43923|QUIX_ACIAD/1.4e-24/Putative porin QuiX OS=Acinetobacter baylyi (strain ATCC 33305 / BD413 / ADP1) GN=quiX PE=3 SV=1	kpnu:LI86_08195/1.0e-127/porin; K07267 porin	NA	Unigene1563_All/7.4e-29/Carbohydrate-selective porin, OprB family	NA
Unigene815_All	735	1.19	2.62	1.13860523822951	0.745488019230769	*	0.582938	WP_032416811.1/2.2e-126/Crp/Fnr family transcriptional regulator [Klebsiella pneumoniae] >KDH19494.1 hypothetical protein AE29_00499 [Klebsiella pneumoniae BIDMC 55]	CP022997.1/0.0/CP022997.1 Klebsiella pneumoniae strain 721005, complete genome	NA	kpg:KPNIH32_06965/3.3e-127/Crp/Fnr family transcriptional regulator	NA	Unigene815_All/7.7e-15/Winged helix-turn-helix DNA binding	molecular_function:GO:0003677//DNA binding;
Unigene490_All	651	1.39	3.06	1.13844676996914	0.736768861111111	*	0.582938	WP_032424153.1/1.3e-114/DUF3372 domain-containing protein [Klebsiella pneumoniae] >EZR08212.1 pullulanase [Klebsiella pneumoniae UCI 60]	CP022997.1/0.0/CP022997.1 Klebsiella pneumoniae strain 721005, complete genome	sp|P07206|PULA_KLEPN/8.1e-105/Pullulanase OS=Klebsiella pneumoniae GN=pulA PE=1 SV=2	kpg:KPNIH32_04700/2.0e-115/pullulanase; K01200 pullulanase [EC:3.2.1.41]	At5g04360/5.8e-26/[G] KOG0470 1,4-alpha-glucan branching enzyme/starch branching enzyme II	Unigene490_All/1e-42/Domain of unknown function (DUF3372)	NA
Unigene1288_All	2608	4.96	10.90	1.13591610927741	0.025173442557652	*	0.0069449	AHM77781.1/6.1e-163/Aldo/keto reductase family protein [Klebsiella pneumoniae 30684/NJST258_2] >AHM83376.1 Aldo/keto reductase family protein [Klebsiella pneumoniae 30660/NJST258_1]	CP022997.1/0.0/CP022997.1 Klebsiella pneumoniae strain 721005, complete genome	sp|P25906|PDXI_ECOLI/1.0e-105/Pyridoxine 4-dehydrogenase OS=Escherichia coli (strain K12) GN=pdxI PE=1 SV=1	kps:KPNJ2_01001/9.2e-164/Aldo/keto reductase family protein; K05275 pyridoxine 4-dehydrogenase [EC:1.1.1.65]	SPBC215.11c/7.0e-46/[C] KOG1575 Voltage-gated shaker-like K+ channel, subunit beta/KCNAB	Unigene1288_All/8.9e-49/Aldo/keto reductase family	molecular_function:GO:0016491//oxidoreductase activity;
Unigene641_All	780	1.11	2.43	1.13039663725567	0.741102795588235	*	0.582938	KON71389.1/6.7e-57/Cytochrome c oxidase subunit 2 precursor [Candidatus Hodgkinia cicadicola]	NA	sp|Q1RI44|COX2_RICBR/2.2e-48/Probable cytochrome c oxidase subunit 2 OS=Rickettsia bellii (strain RML369-C) GN=ctaC PE=3 SV=1	ati:AL072_13620/7.7e-50/cytochrome C oxidase subunit II; K02275 cytochrome c oxidase subunit II [EC:1.9.3.1]	HsMi004/1.7e-120/[C] KOG4767 Cytochrome c oxidase, subunit II, and related proteins	NA	biological_process:GO:0022900//electron transport chain;cellular_component:GO:0016021//integral component of membrane;GO:0070469//respiratory chain;GO:0005886//plasma membrane;molecular_function:GO:0004129//cytochrome-c oxidase activity;GO:0005507//copper ion binding;
Unigene515_All	771	1.13	2.47	1.12818826916949	0.737307828822238	*	0.582938	CDO14147.1/3.0e-142/ttuB2 [Klebsiella pneumoniae]	CP022997.1/0.0/CP022997.1 Klebsiella pneumoniae strain 721005, complete genome	sp|P76470|RHMT_ECOLI/8.8e-50/Inner membrane transport protein RhmT OS=Escherichia coli (strain K12) GN=rhmT PE=1 SV=2	kpj:N559_3023/4.5e-143/transporter, major facilitator family protein; K13021 MFS transporter, ACS family, tartrate transporter	SPAC1002.16c/6.2e-27/[G] KOG2533 Permease of the major facilitator superfamily	Unigene515_All/1.9e-34/Major Facilitator Superfamily	biological_process:GO:0055085//transmembrane transport;cellular_component:GO:0016021//integral component of membrane;
CL63.Contig2_All	789	3.29	7.19	1.12790418670406	0.528702742331288	*	0.299058	NA	NA	sp|Q92J29|COX3_RICCN/1.1e-60/Probable cytochrome c oxidase subunit 3 OS=Rickettsia conorii (strain ATCC VR-613 / Malish 7) GN=ctaE PE=3 SV=2	apb:SAR116_1115/2.9e-68/cytochrome-c oxidase; K02276 cytochrome c oxidase subunit III [EC:1.9.3.1]	HsMi005/8.1e-139/[C] KOG4664 Cytochrome oxidase subunit III and related proteins	NA	NA
Unigene812_All	795	1.09	2.38	1.12663343853102	0.742194257731959	*	0.582938	WP_073547060.1/8.3e-148/DUF1983 domain-containing protein [Klebsiella pneumoniae] >OZR85591.1 DUF1983 domain-containing protein [Klebsiella pneumoniae] >ASV23865.1 DUF1983 domain-containing protein [Klebsiella pneumoniae]	CP022997.1/0.0/CP022997.1 Klebsiella pneumoniae strain 721005, complete genome	NA	kpp:A79E_3050/2.4e-147/Phage tail fiber protein	NA	Unigene812_All/8.7e-05/Putative phage tail protein	NA
Unigene598_All	839	30.55	66.70	1.12651438136586	0.00271139062330623	*	0.00057866	ALP79930.1/3.1e-20/hypothetical protein AC565_21335 [Klebsiella pneumoniae]	CP022997.1/0.0/CP022997.1 Klebsiella pneumoniae strain 721005, complete genome	NA	kpg:KPNIH32_06570/1.9e-14/hypothetical protein	NA	NA	NA
CL8.Contig1_All	1683	0.84	1.83	1.12338241550528	0.583956027777778	*	0.340444	OUH34863.1/1.1e-170/XRE family transcriptional Regulator [Klebsiella pneumoniae]	CP022997.1/0.0/CP022997.1 Klebsiella pneumoniae strain 721005, complete genome	sp|Q2IPZ7|IF2_ANADE/3.4e-06/Translation initiation factor IF-2 OS=Anaeromyxobacter dehalogenans (strain 2CP-C) GN=infB PE=3 SV=1	kpa:KPNJ1_04043/1.2e-167/DNA-binding protein	NA	CL8.Contig1_All/5.1e-16/Helix-turn-helix domain	molecular_function:GO:0043565//sequence-specific DNA binding;
Unigene491_All	883	0.96	2.09	1.12239663135973	0.747145887323944	*	0.582938	WP_002906702.1/1.4e-90/MULTISPECIES: N-acetyltransferase [Enterobacterales] >YP_005227170.1 putative acyltransferase [Klebsiella pneumoniae subsp. pneumoniae HS11286] >BAH63604.1 putative acyltransferase [Klebsiella pneumoniae subsp. pneumoniae NTUH-K2044] >AEJ98375.1 putative acyltransferase [Klebsiella pneumoniae KCTC 2242] >AEW61568.1 putative acyltransferase [Klebsiella pneumoniae subsp. pneu…	CP022997.1/0.0/CP022997.1 Klebsiella pneumoniae strain 721005, complete genome	NA	kpi:D364_09735/2.1e-91/N-acetyltransferase	NA	Unigene491_All/4.3e-12/Acetyltransferase (GNAT) family	molecular_function:GO:0008080//N-acetyltransferase activity;GO:0016740//transferase activity;
Unigene486_All	883	0.96	2.09	1.12239663135973	0.744386855243722	*	0.582938	KON71388.1/1.4e-103/Cytochrome c oxidase subunit 1-beta [Candidatus Hodgkinia cicadicola]	NA	sp|Q08855|COX1_RHILE/1.8e-94/Cytochrome c oxidase subunit 1 OS=Rhizobium leguminosarum GN=ctaD PE=2 SV=1	txi:TH3_17495/1.2e-94/cytochrome c oxidase, subunit I; K02274 cytochrome c oxidase subunit I [EC:1.9.3.1]	HsMi003/1.3e-148/[C] KOG4769 Cytochrome c oxidase, subunit I	NA	biological_process:GO:0009060//aerobic respiration;GO:0006119//oxidative phosphorylation;GO:0022900//electron transport chain;cellular_component:GO:0045277//respiratory chain complex IV;GO:0016021//integral component of membrane;GO:0005886//plasma membrane;molecular_function:GO:0020037//heme binding;GO:0005506//iron ion binding;GO:0004129//cytochrome-c oxidase activity;GO:0005507//copper ion bind…
Unigene666_All	923	1.82	3.96	1.12156197988091	0.655258862453532	*	0.407784	WP_040120264.1/3.7e-171/MULTISPECIES: hypothetical protein [Klebsiella] >AIT04636.1 hypothetical protein PMK1_b00064 (plasmid) [Klebsiella pneumoniae] >CEO82966.1 Uncharacterised protein [Klebsiella pneumoniae] >SAQ18935.1 Uncharacterised protein [Klebsiella oxytoca] >ODP80602.1 hypothetical protein BAE49_13420 (plasmid) [Klebsiella pneumoniae] >SAS22456.1 Uncharacterised protein [Klebsiella pneu…	CP022128.1/0.0/CP022128.1 Klebsiella pneumoniae strain DHQP1605752_NV plasmid p1605752FIB_2, complete sequence	NA	bcen:DM39_2040/2.9e-48/bacteriophage abortive infection AbiH family protein	NA	Unigene666_All/1.5e-53/Bacteriophage abortive infection AbiH	NA
Unigene1309_All	960	0.87	1.89	1.11929892837234	0.738388133333333	*	0.582938	AGT22383.1/4.3e-114/hypothetical protein N559_0586 [Klebsiella pneumoniae JM45] >AHM77388.1 Hypothetical protein KPNJ2_00608 [Klebsiella pneumoniae 30684/NJST258_2] >AHM82976.1 Hypothetical protein KPNJ1_00570 [Klebsiella pneumoniae 30660/NJST258_1]	CP022997.1/0.0/CP022997.1 Klebsiella pneumoniae strain 721005, complete genome	sp|Q8ZRF7|IPRA_SALTY/2.2e-18/Inhibitor of hydrogen peroxide resistance OS=Salmonella typhimurium (strain LT2 / SGSC1412 / ATCC 700720) GN=iprA PE=3 SV=1	kpnu:LI86_02815/3.9e-112/Crp/Fnr family transcriptional regulator	NA	Unigene1309_All/1.3e-27/Winged helix-turn-helix DNA binding	NA
Unigene1363_All	933	1.80	3.91	1.11917170097768	0.654043168831169	*	0.407784	WP_002907811.1/8.9e-117/MULTISPECIES: carbonic anhydrase [Enterobacterales] >YP_005227295.1 putative carbonic anhydrase [Klebsiella pneumoniae subsp. pneumoniae HS11286] >ABR77442.1 putative carbonic anhydrase [Klebsiella pneumoniae subsp. pneumoniae MGH 78578] >BAH63726.1 putative carbonic anhydrase [Klebsiella pneumoniae subsp. pneumoniae NTUH-K2044] >EGF58503.1 carbonate dehydratase [Klebsiell…	CP022997.1/0.0/CP022997.1 Klebsiella pneumoniae strain 721005, complete genome	sp|P0ABF0|CYNT_ECO57/1.7e-76/Carbonic anhydrase 1 OS=Escherichia coli O157:H7 GN=cynT PE=3 SV=1	kpnu:LI86_11275/1.4e-117/carbonic anhydrase; K01673 carbonic anhydrase [EC:4.2.1.1]	At3g01500/9.2e-25/[P] KOG1578 Predicted carbonic anhydrase involved in protection against oxidative damage	Unigene1363_All/1.5e-47/Carbonic anhydrase	biological_process:GO:0015976//carbon utilization;molecular_function:GO:0008270//zinc ion binding;GO:0004089//carbonate dehydratase activity;
Unigene69_All	951	0.88	1.91	1.11799720939845	0.735693286131387	*	0.582938	WP_071080369.1/9.9e-164/LysR family transcriptional regulator [Klebsiella pneumoniae] >SAR11851.1 LysR family transcriptional regulator YfeR [Klebsiella pneumoniae]	CP022997.1/0.0/CP022997.1 Klebsiella pneumoniae strain 721005, complete genome	sp|P0ACR8|YFER_SHIFL/4.8e-130/Uncharacterized HTH-type transcriptional regulator YfeR OS=Shigella flexneri GN=yfeR PE=4 SV=1	kpa:KPNJ1_01586/1.5e-164/Transcriptional regulator, LysR family protein	NA	Unigene69_All/1.3e-45/LysR substrate binding domain	biological_process:GO:0006351//transcription, DNA-templated;molecular_function:GO:0003677//DNA binding;GO:0003700//DNA binding transcription factor activity;
Unigene1349_All	1000	0.83	1.80	1.11681366498275	0.748811145616642	*	0.582938	WP_004176115.1/4.1e-152/MULTISPECIES: MurR/RpiR family transcriptional regulator [Enterobacteriaceae] >YP_005227016.1 putative sugar isomerase [Klebsiella pneumoniae subsp. pneumoniae HS11286] >ABR77198.1 putative sugar isomerase [Klebsiella pneumoniae subsp. pneumoniae MGH 78578] >EGF61077.1 transcriptional regulator, RpiR family [Klebsiella sp. MS 92-3] >AEJ98243.1 putative sugar isomerase [Kle…	CP022997.1/0.0/CP022997.1 Klebsiella pneumoniae strain 721005, complete genome	sp|P46117|YARA_PROST/4.0e-10/Uncharacterized HTH-type transcriptional regulator in aarA 3'region OS=Providencia stuartii PE=4 SV=1	kqu:AVR78_17780/6.2e-153/MurR/RpiR family transcriptional regulator	NA	Unigene1349_All/3e-14/Helix-turn-helix domain, rpiR family	biological_process:GO:1901135//carbohydrate derivative metabolic process;GO:0006351//transcription, DNA-templated;molecular_function:GO:0003677//DNA binding;GO:0097367//carbohydrate derivative binding;GO:0016853//isomerase activity;GO:0003700//DNA binding transcription factor activity;
Unigene1332_All	1440	0.55	1.19	1.11345804978328	0.736230680788897	*	0.582938	WP_064143652.1/1.6e-245/two-component system sensor histidine kinase RstB [Klebsiella pneumoniae] >SBH75590.1 Sensory histidine kinase in two-component regulatory system with RstA [Klebsiella pneumoniae] >SBK21180.1 Sensory histidine kinase in two-component regulatory system with RstA [Klebsiella pneumoniae] >SAY14319.1 Sensory histidine kinase in two-component regulatory system with RstA [Klebsi…	CP022997.1/0.0/CP022997.1 Klebsiella pneumoniae strain 721005, complete genome	sp|P18392|RSTB_ECOLI/9.9e-204/Sensor protein RstB OS=Escherichia coli (strain K12) GN=rstB PE=1 SV=2	koc:AB185_19980/1.1e-230/sensor protein RstB; K07639 two-component system, OmpR family, sensor histidine kinase RstB [EC:2.7.13.3]	At2g01830/2.8e-12/[T] KOG0519 Sensory transduction histidine kinase	Unigene1332_All/4e-21/Histidine kinase-, DNA gyrase B-, and HSP90-like ATPase	cellular_component:GO:0005622//intracellular;GO:0016021//integral component of membrane;molecular_function:GO:0000155//phosphorelay sensor kinase activity;GO:0005524//ATP binding;
Unigene42_All	1124	5.09	11.01	1.11307690748867	0.246280779972184	*	0.1024152	WP_002912935.1/7.1e-193/MULTISPECIES: YeiH family putative sulfate export transporter [Enterobacterales] >YP_005227961.1 hypothetical protein KPHS_36610 [Klebsiella pneumoniae subsp. pneumoniae HS11286] >BAH64390.1 hypothetical protein KP1_3823 [Klebsiella pneumoniae subsp. pneumoniae NTUH-K2044] >EFD85940.1 hypothetical protein HMPREF0485_00320 [Klebsiella sp. 1_1_55] >AEJ99098.1 hypothetical pr…	CP022997.1/0.0/CP022997.1 Klebsiella pneumoniae strain 721005, complete genome	sp|Q7CB38|YEIH_SALTI/6.4e-174/UPF0324 inner membrane protein YeiH OS=Salmonella typhi GN=yeiH PE=3 SV=1	kpk:A593_02785/1.1e-193/membrane protein	NA	Unigene42_All/4.7e-112/Conserved hypothetical protein 698	cellular_component:GO:0016021//integral component of membrane;GO:0005886//plasma membrane;
Unigene1146_All	1036	0.80	1.73	1.11270013274936	0.741648125091979	*	0.582938	NA	CP022997.1/0.0/CP022997.1 Klebsiella pneumoniae strain 721005, complete genome	sp|Q2NRL5|BAMA_SODGM/5.5e-140/Outer membrane protein assembly factor BamA OS=Sodalis glossinidius (strain morsitans) GN=bamA PE=3 SV=1	kpt:VK055_3017/2.6e-202/yaeT2; outer membrane assembly complex, YaeT protein; K07277 outer membrane protein insertion porin family	Hs20561787/7.4e-07/[R] KOG2602 Predicted cell surface protein homologous to bacterial outer membrane proteins	Unigene1146_All/2.1e-55/Surface antigen	NA
Unigene1294_All	1481	1.60	3.45	1.10852445677817	0.529243891504606	*	0.299058	WP_032440486.1/4.0e-119/MULTISPECIES: hypothetical protein [Klebsiella] >EWC99763.1 hypothetical protein X657_5149 [Klebsiella pneumoniae NB60] >AIT04604.1 hypothetical protein PMK1_b00031 (plasmid) [Klebsiella pneumoniae] >CEO83050.1 Uncharacterised protein [Klebsiella pneumoniae] >KLF15394.1 hypothetical protein YA26_10365 [[Enterobacter] aerogenes] >KLZ71124.1 hypothetical protein SL22_05515 […	CP017387.1/0.0/CP017387.1 Klebsiella pneumoniae strain KP36 plasmid 2, complete sequence	NA	kpx:PMK1_b00031/6.0e-120/hypothetical protein	NA	Unigene1294_All/0.012/Bacteriophage HK97-gp10, putative tail-component	NA
Unigene1111_All	1485	2.13	4.59	1.10764072318797	0.447508225806452	*	0.22466	NA	CP022997.1/0.0/CP022997.1 Klebsiella pneumoniae strain 721005, complete genome	sp|A6T5D6|ACPH_KLEP7/2.0e-111/Acyl carrier protein phosphodiesterase OS=Klebsiella pneumoniae subsp. pneumoniae (strain ATCC 700721 / MGH 78578) GN=acpH PE=3 SV=1	kps:KPNJ2_04292/1.0e-143/Acyl carrier protein phosphodiesterase; K08682 acyl carrier protein phosphodiesterase [EC:3.1.4.14]	Hs13631440/6.5e-49/[O] KOG0852 Alkyl hydroperoxide reductase, thiol specific antioxidant and related enzymes	Unigene1111_All/2.1e-31/Protein of unknown function, DUF479	NA
Unigene434_All	1112	0.74	1.59	1.10342958965541	0.746039823834197	*	0.582938	WP_062955064.1/5.5e-206/oligosaccharide repeat unit polymerase [Klebsiella pneumoniae] >BAT23880.1 O-antigen and lipid-linked capsular repeat unit polymerase [Klebsiella sp. 9682] >CZQ24504.1 Uncharacterised protein [Klebsiella pneumoniae] >OHY25320.1 hypothetical protein BLJ30_19525 [Klebsiella pneumoniae] >OIK32031.1 hypothetical protein BLJ97_16775 [Klebsiella pneumoniae] >OZI97442.1 oligosacc…	CP022882.1/0.0/CP022882.1 Klebsiella pneumoniae strain 911021, complete genome	NA	ecx:EcHS_A2186/1.1e-203/putative membrane protein	NA	NA	cellular_component:GO:0016021//integral component of membrane;
Unigene257_All	1368	1.17	2.51	1.10117883436737	0.656479083798883	*	0.407784	WP_047718490.1/5.9e-258/cellulose synthase [Klebsiella pneumoniae] >AKL29518.1 cellulose synthase [Klebsiella pneumoniae] >ALR25542.1 cellulose synthase [Klebsiella pneumoniae] >SLX01781.1 cellulose synthase operon protein C [Klebsiella pneumoniae] >SLY60873.1 cellulose synthase operon protein C [Klebsiella pneumoniae] >OVV61060.1 cellulose synthase [Klebsiella pneumoniae] >OVV64369.1 cellulose s…	CP022997.1/0.0/CP022997.1 Klebsiella pneumoniae strain 721005, complete genome	sp|Q9WX71|BCSC4_KOMXY/3.9e-16/Cellulose synthase 2 operon protein C OS=Komagataeibacter xylinus GN=bcsCII PE=3 SV=1	kph:KPNIH24_25150/8.8e-259/cellulose synthase; K20543 cellulose synthase operon protein C	NA	Unigene257_All/6.2e-66/Cellulose synthase operon protein C C-terminus (BCSC_C)	biological_process:GO:0006011//UDP-glucose metabolic process;GO:0030244//cellulose biosynthetic process;cellular_component:GO:0019867//outer membrane;
Unigene929_All	1928	2.41	5.17	1.10113113408497	0.298237809150327	*	0.131956	CDO16707.1/0.0e+00/unnamed protein product [Klebsiella pneumoniae]	CP022997.1/0.0/CP022997.1 Klebsiella pneumoniae strain 721005, complete genome	sp|Q8P8Y5|Y2094_XANCP/1.3e-44/Uncharacterized esterase XCC2094 OS=Xanthomonas campestris pv. campestris (strain ATCC 33913 / DSM 3586 / NCPPB 528 / LMG 568 / P 25) GN=XCC2094 PE=3 SV=1	kpne:KU54_025145/0.0e+00/hydrolase	NA	Unigene929_All/7e-116/Tannase and feruloyl esterase	molecular_function:GO:0016787//hydrolase activity;
Unigene821_All	1428	0.56	1.20	1.09953567355091	0.747700149851632	*	0.582938	WP_004148647.1/5.8e-208/MULTISPECIES: malate/lactate/ureidoglycolate dehydrogenase [Enterobacterales] >YP_005227369.1 hypothetical protein KPHS_30690 [Klebsiella pneumoniae subsp. pneumoniae HS11286] >ABR77517.1 putative dehydrogenase [Klebsiella pneumoniae subsp. pneumoniae MGH 78578] >EGF60386.1 malate/L-lactate dehydrogenase [Klebsiella sp. MS 92-3] >AEJ98572.1 putative dehydrogenase [Klebsiel…	CP022997.1/0.0/CP022997.1 Klebsiella pneumoniae strain 721005, complete genome	sp|P58409|HCXB_ECO57/2.4e-149/Hydroxycarboxylate dehydrogenase B OS=Escherichia coli O157:H7 GN=hcxB PE=3 SV=1	kpa:KPNJ1_02376/8.8e-209/L-lactate dehydrogenase; K13574 uncharacterized oxidoreductase [EC:1.1.1.-]	CE15964/3.6e-28/[C] TWOG0224 Predicted malate dehydrogenase	Unigene821_All/2.7e-92/Malate/L-lactate dehydrogenase	molecular_function:GO:0004459//L-lactate dehydrogenase activity;GO:0016491//oxidoreductase activity;
Unigene925_All	1974	3.53	7.56	1.09871805094989	0.167035786132512	*	0.0626988	CDK64702.1/0.0e+00/RND multidrug efflux transporter; Acriflavin resistance protein [Klebsiella pneumoniae IS10]	CP022997.1/0.0/CP022997.1 Klebsiella pneumoniae strain 721005, complete genome	sp|P24181|ACRF_ECOLI/2.2e-169/Multidrug export protein AcrF OS=Escherichia coli (strain K12) GN=acrF PE=1 SV=2	ent:Ent638_1495/6.7e-300/transporter, hydrophobe/amphiphile efflux-1 (HAE1) family; K18146 multidrug efflux pump	NA	Unigene925_All/6.5e-203/AcrB/AcrD/AcrF family	NA
CL50.Contig2_All	1403	0.57	1.22	1.09784732339814	0.737847585651537	*	0.582938	WP_002898935.1/1.1e-166/MULTISPECIES: LysR family transcriptional regulator [Klebsiella] >YP_005226231.1 LysR family transcriptional regulator [Klebsiella pneumoniae subsp. pneumoniae HS11286] >AEW60629.1 transcriptional regulator, LysR family [Klebsiella pneumoniae subsp. pneumoniae HS11286] >EJJ38693.1 LysR family transcriptional regulator [Klebsiella pneumoniae subsp. pneumoniae KPNIH4] >EJJ44…	CP022882.1/0.0/CP022882.1 Klebsiella pneumoniae strain 911021, complete genome	sp|P30864|YAFC_ECOLI/1.5e-34/Uncharacterized HTH-type transcriptional regulator YafC OS=Escherichia coli (strain K12) GN=yafC PE=4 SV=1	ear:CCG30685/2.4e-158/Transcriptional regulator, LysR family	NA	CL50.Contig2_All/4.4e-41/LysR substrate binding domain	biological_process:GO:0006351//transcription, DNA-templated;molecular_function:GO:0003677//DNA binding;GO:0003700//DNA binding transcription factor activity;
CL19.Contig3_All	7919	613.11	1298.99	1.08317248382442	0	Up	0	WP_032689204.1/0.0e+00/MULTISPECIES: multidrug efflux RND transporter permease subunit [Enterobacteriaceae] >KAJ95005.1 multidrug transporter [Raoultella ornithinolytica] >KFD02315.1 RND efflux system inner membrane transporter [Raoultella planticola ATCC 33531] >KGZ17095.1 multidrug transporter [Raoultella planticola] >SAP45506.1 RND efflux system [Klebsiella oxytoca] >OAZ85421.1 multidrug trans…	CP022997.1/0.0/CP022997.1 Klebsiella pneumoniae strain 721005, complete genome	sp|P24181|ACRF_ECOLI/0.0e+00/Multidrug export protein AcrF OS=Escherichia coli (strain K12) GN=acrF PE=1 SV=2	lef:LJPFL01_1026/0.0e+00/RND efflux system, inner membrane transporter CmeB; K18138 multidrug efflux pump	Hs5360206/5.6e-38/[TZ] KOG3699 Cytoskeletal protein Adducin	CL19.Contig3_All/0/AcrB/AcrD/AcrF family	cellular_component:GO:0016021//integral component of membrane;GO:0005886//plasma membrane;molecular_function:GO:0005215//transporter activity;
Unigene784_All	4166	0.72	1.52	1.07800251200127	0.448024382929642	*	0.22466	WP_032446787.1/0.0e+00/trifunctional transcriptional regulator/proline dehydrogenase/L-glutamate gamma-semialdehyde dehydrogenase [Klebsiella pneumoniae] >KEP99290.1 transcriptional regulator [Klebsiella pneumoniae] >KSW82028.1 transcriptional regulator [Klebsiella pneumoniae] >KSX69014.1 transcriptional regulator [Klebsiella pneumoniae] >KSY58230.1 transcriptional regulator [Klebsiella pneumonia…	CP022997.1/0.0/CP022997.1 Klebsiella pneumoniae strain 721005, complete genome	sp|O52485|PUTA_KLEAE/0.0e+00/Bifunctional protein PutA OS=Klebsiella aerogenes GN=putA PE=3 SV=1	koc:AB185_25115/0.0e+00/putA; transcriptional regulator; K13821 RHH-type transcriptional regulator, proline utilization regulon repressor / proline dehydrogenase / delta 1-pyrroline-5-carboxylate dehydrogenase [EC:1.5.5.2 1.2.1.88]	Hs10835045/7.0e-48/[C] KOG2450 Aldehyde dehydrogenase	Unigene784_All/1.2e-112/Aldehyde dehydrogenase family	NA
Unigene43_All	2971	267.39	562.56	1.07306146386568	1.02683315e-87	Up	3.08822e-89	WP_004152143.1/1.5e-165/MULTISPECIES: LysR family transcriptional regulator [Klebsiella] >YP_005226532.1 LysR family transcriptional regulator [Klebsiella pneumoniae subsp. pneumoniae HS11286] >AEW60930.1 LysR family transcriptional regulator [Klebsiella pneumoniae subsp. pneumoniae HS11286] >EJJ34987.1 LysR family transcriptional regulator [Klebsiella pneumoniae subsp. pneumoniae KPNIH2] >EJJ365…	CP022997.1/0.0/CP022997.1 Klebsiella pneumoniae strain 721005, complete genome	sp|O34678|YTBE_BACSU/7.6e-57/Uncharacterized oxidoreductase YtbE OS=Bacillus subtilis (strain 168) GN=ytbE PE=1 SV=1	kpnu:LI86_14980/2.3e-166/transcriptional regulator	Hs5174695/7.9e-46/[R] KOG1577 Aldo/keto reductase family proteins	Unigene43_All/1.3e-38/LysR substrate binding domain	biological_process:GO:0006351//transcription, DNA-templated;molecular_function:GO:0003677//DNA binding;GO:0003700//DNA binding transcription factor activity;
Unigene1688_All	2311	535.16	1079.13	1.01182648071438	5.25050068780488e-116	Up	1.245058e-117	EJK92260.1/9.7e-197/hypothetical protein UUU_08660 [Klebsiella pneumoniae subsp. pneumoniae DSM 30104] >AHM80988.1 hypothetical protein KPNJ2_04208 [Klebsiella pneumoniae 30684/NJST258_2] >AHM86662.1 hypothetical protein KPNJ1_04256 [Klebsiella pneumoniae 30660/NJST258_1] >CDQ53298.1 unnamed protein product [Klebsiella pneumoniae]	CP022997.1/0.0/CP022997.1 Klebsiella pneumoniae strain 721005, complete genome	sp|P06220|LACI_KLEPN/1.9e-76/Lactose operon repressor (Fragment) OS=Klebsiella pneumoniae GN=lacI PE=4 SV=1	kpw:KPNIH30_06055/4.0e-195/lacI; lac repressor	YIR042c/6.0e-57/[O] TWOG0243 Predicted alanine acetyl transferase	Unigene1688_All/5.3e-30/Periplasmic binding protein-like domain	biological_process:GO:0006355//regulation of transcription, DNA-templated;GO:0006351//transcription, DNA-templated;molecular_function:GO:0003677//DNA binding;
Unigene275_All	1424	3.35	6.61	0.980489176162557	0.39992557793765	*	0.192908	WP_004200167.1/2.1e-170/DUF535 domain-containing protein [Klebsiella pneumoniae] >EMR21761.1 hypothetical protein G000_11668 [Klebsiella pneumoniae ATCC BAA-2146] >AGT23948.1 putative enzyme [Klebsiella pneumoniae JM45] >ESL28406.1 hypothetical protein L478_01521 [Klebsiella pneumoniae BIDMC 41] >ESL69981.1 hypothetical protein L457_02099 [Klebsiella pneumoniae BIDMC 21] >ESM04992.1 hypothetical …	CP022997.1/0.0/CP022997.1 Klebsiella pneumoniae strain 721005, complete genome	sp|P75829|YBJX_ECOLI/1.9e-13/Uncharacterized protein YbjX OS=Escherichia coli (strain K12) GN=ybjX PE=4 SV=1	kvq:SP68_03855/2.3e-164/hypothetical protein	NA	Unigene275_All/3.2e-44/Protein of unknown function (DUF535)	NA
CL4.Contig4_All	2844	60.86	119.79	0.976941238839608	7.83124727272727e-16	*	6.9752e-17	OSL84467.1/1.3e-190/transposase, family [Escherichia coli T426]	CP017086.1/0.0/CP017086.1 Proteus mirabilis strain T18 plasmid pT18, complete sequence	sp|Q56897|TRA8_YEREN/3.9e-127/Transposase for insertion sequence element IS1328 OS=Yersinia enterocolitica PE=3 SV=1	vcq:EN18_05725/1.1e-186/transposase	NA	CL4.Contig4_All/2.8e-20/Transposase IS116/IS110/IS902 family	biological_process:GO:0006313//transposition, DNA-mediated;molecular_function:GO:0003677//DNA binding;GO:0004803//transposase activity;
CL30.Contig1_All	10292	0.45	0.88	0.967578522307623	0.400405680672269	*	0.192908	AHM80601.1/1.2e-243/TolA protein [Klebsiella pneumoniae 30684/NJST258_2] >AHM86240.1 TolA protein [Klebsiella pneumoniae 30660/NJST258_1]	CP022997.1/0.0/CP022997.1 Klebsiella pneumoniae strain 721005, complete genome	sp|Q09049|CYDA_AZOVI/1.2e-218/Cytochrome bd ubiquinol oxidase subunit 1 OS=Azotobacter vinelandii GN=cydA PE=1 SV=1	kps:KPNJ2_03821/1.9e-244/TolA protein; K03646 colicin import membrane protein	SPAC17C9.03/6.6e-23/[J] KOG0401 Translation initiation factor 4F, ribosome/mRNA-bridging subunit (eIF-4G)	CL30.Contig1_All/1.3e-172/Cytochrome bd terminal oxidase subunit I	NA
Unigene405_All	3430	3278.79	6411.58	0.967516419789803	0	*	0	KMH73944.1/1.5e-198/quinolinate synthase A, partial [Klebsiella pneumoniae]	CP022997.1/0.0/CP022997.1 Klebsiella pneumoniae strain 721005, complete genome	sp|A4W892|NADA_ENT38/3.5e-183/Quinolinate synthase A OS=Enterobacter sp. (strain 638) GN=nadA PE=3 SV=1	eec:EcWSU1_01293/2.8e-184/nadA; Quinolinate synthase A; K03517 quinolinate synthase [EC:2.5.1.72]	CE03664/4.9e-39/[P] KOG1482 Zn2+ transporter	Unigene405_All/2.2e-102/Quinolinate synthetase A protein	biological_process:GO:0009435//NAD biosynthetic process;cellular_component:GO:0005737//cytoplasm;molecular_function:GO:0016765//transferase activity, transferring alkyl or aryl (other than methyl) groups;GO:0046872//metal ion binding;GO:0051539//4 iron, 4 sulfur cluster binding;GO:0008987//quinolinate synthetase A activity;
CL32.Contig2_All	4413	108.19	211.13	0.964564432420264	3.65498395294118e-42	*	1.79684e-43	WP_057774791.1/5.7e-238/4-aminobutyrate--2-oxoglutarate transaminase [Klebsiella pneumoniae] >KRR37566.1 4-aminobutyrate aminotransferase [Klebsiella pneumoniae] >OKN61600.1 4-aminobutyrate aminotransferase PuuE [Klebsiella pneumoniae] >OVK44532.1 4-aminobutyrate--2-oxoglutarate transaminase [Klebsiella pneumoniae]	CP006656.1/0.0/CP006656.1 Klebsiella pneumoniae JM45, complete genome	sp|P0AD98|LIVJ_ECO57/2.8e-201/Leu/Ile/Val-binding protein OS=Escherichia coli O157:H7 GN=livJ PE=3 SV=1	sbz:A464_3640/3.3e-222/Gamma-aminobutyrate:alpha-ketoglutarate aminotransferase; K00823 4-aminobutyrate aminotransferase [EC:2.6.1.19]	YLR438w/1.3e-52/[E] KOG1402 Ornithine aminotransferase	CL32.Contig2_All/6.8e-130/Aminotransferase class-III	biological_process:GO:0009448//gamma-aminobutyric acid metabolic process;molecular_function:GO:0034386//4-aminobutyrate:2-oxoglutarate transaminase activity;GO:0030170//pyridoxal phosphate binding;GO:0003867//4-aminobutyrate transaminase activity;
Unigene1098_All	8270	36.86	71.93	0.96453753313618	7.93655010909091e-28	*	5.04928e-29	NA	CP022997.1/0.0/CP022997.1 Klebsiella pneumoniae strain 721005, complete genome	sp|P11454|ENTF_ECOLI/0.0e+00/Enterobactin synthase component F OS=Escherichia coli (strain K12) GN=entF PE=1 SV=3	eae:EAE_13615/0.0e+00/entF; enterobactin synthase subunit F; K02364 enterobactin synthetase component F [EC:6.3.2.14]	7300724/1.0e-58/[Q] KOG1178 Non-ribosomal peptide synthetase/alpha-aminoadipate reductase and related enzymes	Unigene1098_All/9e-98/AMP-binding enzyme	NA
Unigene403_All	1600	2.46	4.75	0.94926919787907	0.475670877995643	*	0.252554	AHM76981.1/2.3e-282/ABC transporter ATP-binding protein [Klebsiella pneumoniae 30684/NJST258_2] >AHM82608.1 ABC transporter ATP-binding protein [Klebsiella pneumoniae 30660/NJST258_1]	CP022997.1/0.0/CP022997.1 Klebsiella pneumoniae strain 721005, complete genome	sp|P43672|UUP_ECOLI/5.0e-39/ABC transporter ATP-binding protein uup OS=Escherichia coli (strain K12) GN=uup PE=1 SV=2	kqu:AVR78_03500/4.3e-273/ABC transporter ATP-binding protein	At1g64550/8.7e-31/[EJ] KOG0062 ATPase component of ABC transporters with duplicated ATPase domains/Translation elongation factor EF-3b	Unigene403_All/1.5e-35/ABC transporter	molecular_function:GO:0005524//ATP binding;GO:0016887//ATPase activity;
CL9.Contig4_All	1553	9344.72	17992.92	0.945205993258024	0	*	0	WP_086616194.1/8.1e-46/hypothetical protein [Klebsiella pneumoniae]	CP003200.1/0.0/CP003200.1 Klebsiella pneumoniae subsp. pneumoniae HS11286, complete genome	sp|A7MJ32|CSRA_CROS8/6.2e-26/Carbon storage regulator homolog OS=Cronobacter sakazakii (strain ATCC BAA-894) GN=csrA PE=3 SV=1	enx:NI40_017315/2.9e-24/carbon storage regulator; K03563 carbon storage regulator	NA	NA	NA
CL61.Contig3_All	2289	3.35	6.44	0.942899592769482	0.241714682960894	*	0.100097	NA	CP010080.1/0.0/CP010080.1 Vibrio anguillarum strain PF4 chromosome I sequence	NA	sro:Sros_2116/3.9e-09/translation initiation factor IF-2; K02519 translation initiation factor IF-2	Hs8923828/1.4e-13/[F] LSE2852 H Membrane nucleoside transporter	NA	NA
Unigene1270_All	1686	13.00	24.92	0.938792445108185	0.0226641170449679	*	0.00612154	WP_026005938.1/9.7e-170/MULTISPECIES: hypothetical protein [Klebsiella] >CTQ16827.1 conserved hypothetical protein [Klebsiella variicola] >KXA25989.1 hypothetical protein HMPREF3197_02542 [Klebsiella pneumoniae] >OWQ09156.1 hypothetical protein B7460_23740 [Klebsiella pneumoniae] >OWQ20872.1 hypothetical protein B7461_24060 [Klebsiella pneumoniae] >ASG62377.1 hypothetical protein CEV20_29145 (pla…	CP021940.1/0.0/CP021940.1 Klebsiella pneumoniae strain AR_0145 plasmid tig00000209, complete sequence	NA	kpm:KPHS_p100850/2.8e-169/hypothetical protein; K07128 uncharacterized protein	NA	Unigene1270_All/0.00042/Tetratricopeptide repeat	NA
Unigene908_All	3256	209.72	402.00	0.938731050437298	1.7145591971831e-55	*	7.0407e-57	AHM81755.1/2.6e-219/Permease [Klebsiella pneumoniae 30684/NJST258_2] >AHM87437.1 Permease [Klebsiella pneumoniae 30660/NJST258_1]	CP022997.1/0.0/CP022997.1 Klebsiella pneumoniae strain 721005, complete genome	sp|B5BKK5|ULAE_SALPK/2.3e-131/L-ribulose-5-phosphate 3-epimerase UlaE OS=Salmonella paratyphi A (strain AKU_12601) GN=ulaE PE=3 SV=1	koc:AB185_33615/2.5e-203/MFS transporter	At5g16150/3.6e-07/[R] KOG0254 Predicted transporter (major facilitator superfamily)	Unigene908_All/1.8e-37/Major Facilitator Superfamily	biological_process:GO:0055085//transmembrane transport;cellular_component:GO:0016021//integral component of membrane;
Unigene774_All	1727	5.88	11.17	0.92574112564695	0.179207959574468	*	0.0682006	WP_057844289.1/7.8e-58/NADH-quinone oxidoreductase subunit M [Bradyrhizobium retamae] >KRR24377.1 NADH-quinone oxidoreductase chain 13 [Bradyrhizobium retamae]	NA	sp|P50974|NUOM_RHOCA/1.7e-53/NADH-quinone oxidoreductase subunit M OS=Rhodobacter capsulatus GN=nuoM PE=3 SV=1	oca:OCAR_5935/2.6e-58/NADH-quinone oxidoreductase subunit m; K00342 NADH-quinone oxidoreductase subunit M [EC:1.6.5.3]	HsMi009/6.7e-231/[C] KOG4845 NADH dehydrogenase, subunit 4	Unigene774_All/2.7e-16/NADH-ubiquinone/plastoquinone oxidoreductase chain 4L	biological_process:GO:0006120//mitochondrial electron transport, NADH to ubiquinone;cellular_component:GO:0016021//integral component of membrane;molecular_function:GO:0008137//NADH dehydrogenase (ubiquinone) activity;
Unigene436_All	4301	15.94	30.24	0.923806510230601	4.21725596282528e-06	*	6.56126e-07	AHE44317.1/6.7e-308/Para-nitrobenzyl esterase [Klebsiella pneumoniae subsp. pneumoniae Kp13] >AHM79262.1 Para-nitrobenzyl esterase [Klebsiella pneumoniae 30684/NJST258_2] >AHM84931.1 Para-nitrobenzyl esterase [Klebsiella pneumoniae 30660/NJST258_1]	CP022997.1/0.0/CP022997.1 Klebsiella pneumoniae strain 721005, complete genome	sp|P76097|YDCJ_ECOLI/4.7e-225/Uncharacterized protein YdcJ OS=Escherichia coli (strain K12) GN=ydcJ PE=4 SV=1	kva:Kvar_2357/2.9e-287/Carboxylesterase; K03929 para-nitrobenzyl esterase [EC:3.1.1.-]	SPBC1539.07c/7.2e-56/[Q] KOG0022 Alcohol dehydrogenase, class III	Unigene436_All/5.2e-103/Carboxylesterase family	molecular_function:GO:0004104//cholinesterase activity;
Unigene827_All	1071	3.07	5.82	0.922780497538105	0.57754805782652	*	0.335038	AHM81955.1/4.0e-185/hypothetical protein KPNJ2_05183 [Klebsiella pneumoniae 30684/NJST258_2] >AHM87585.1 hypothetical protein KPNJ1_05185 [Klebsiella pneumoniae 30660/NJST258_1]	CP022882.1/0.0/CP022882.1 Klebsiella pneumoniae strain 911021, complete genome	sp|P37078|SORC_KLEPN/2.6e-177/Sorbitol operon regulator OS=Klebsiella pneumoniae GN=sorC PE=1 SV=1	kpe:KPK_5266/2.3e-177/sorC; sorbitol operon regulator	NA	Unigene827_All/2.1e-78/Putative sugar-binding domain	molecular_function:GO:0003677//DNA binding;GO:0030246//carbohydrate binding;
Unigene592_All	7047	4.29	8.10	0.916944260272441	0.00427770851697128	*	0.000947578	WP_065900621.1/3.5e-237/histidinol dehydrogenase [Klebsiella pneumoniae] >OCV67705.1 histidinol dehydrogenase [Klebsiella pneumoniae]	CP022997.1/0.0/CP022997.1 Klebsiella pneumoniae strain 721005, complete genome	sp|Q8X8T3|HISX_ECO57/1.1e-212/Histidinol dehydrogenase OS=Escherichia coli O157:H7 GN=hisD PE=3 SV=3	kpz:KPNIH27_16925/2.6e-237/hisD; histidinol dehydrogenase; K00013 histidinol dehydrogenase [EC:1.1.1.23]	At5g63890/8.0e-105/[E] KOG2697 Histidinol dehydrogenase	Unigene592_All/1.1e-163/Histidinol dehydrogenase	NA
Unigene760_All	2528	2.41	4.51	0.904094287025419	0.349423031242312	*	0.1643036	CCM81137.1/0.0e+00/Peptidyl-prolyl cis-trans isomerase PpiD [Klebsiella pneumoniae subsp. pneumoniae ST258-K26BO] >EOY72164.1 peptidyl-prolyl cis-trans isomerase D [Klebsiella pneumoniae UHKPC40] >EOZ22231.1 peptidyl-prolyl cis-trans isomerase D [Klebsiella pneumoniae VAKPC254] >EOZ50438.1 peptidyl-prolyl cis-trans isomerase D [Klebsiella pneumoniae VAKPC297] >EPB07909.1 peptidyl-prolyl cis-trans…	CP022997.1/0.0/CP022997.1 Klebsiella pneumoniae strain 721005, complete genome	sp|P0ADY1|PPID_ECOLI/2.4e-282/Peptidyl-prolyl cis-trans isomerase D OS=Escherichia coli (strain K12) GN=ppiD PE=1 SV=1	kgo:CEW81_18855/2.0e-296/peptidylprolyl isomerase; K03770 peptidyl-prolyl cis-trans isomerase D [EC:5.2.1.8]	NA	Unigene760_All/5.9e-52/SurA N-terminal domain	NA
Unigene485_All	987	5.90	10.98	0.896091194755995	0.426865974418605	*	0.212322	AHM79349.1/9.1e-128/Formate dehydrogenase, cytochrome B556 subunit [Klebsiella pneumoniae 30684/NJST258_2] >AHM85019.1 Formate dehydrogenase, cytochrome B556 subunit [Klebsiella pneumoniae 30660/NJST258_1]	CP022997.1/0.0/CP022997.1 Klebsiella pneumoniae strain 721005, complete genome	sp|P0AEK8|FDNI_ECO57/2.0e-115/Formate dehydrogenase, nitrate-inducible, cytochrome b556(Fdn) subunit OS=Escherichia coli O157:H7 GN=fdnI PE=3 SV=1	kpa:KPNJ1_02613/1.4e-128/Formate dehydrogenase, cytochrome B556 subunit; K08350 formate dehydrogenase-N, gamma subunit	NA	Unigene485_All/2.1e-19/Prokaryotic cytochrome b561	NA
Unigene723_All	12273	290.97	534.10	0.876239470211099	3.89166201666666e-257	*	5.40196e-259	WP_004200002.1/0.0e+00/pyrroloquinoline quinone biosynthesis protein PqqF [Klebsiella pneumoniae] >EMR21515.1 pyrroloquinoline quinone synthesis protein F [Klebsiella pneumoniae ATCC BAA-2146] >AGT24172.1 Coenzyme PQQ synthesis protein F [Klebsiella pneumoniae JM45] >CDK95316.1 FIG00554316: hypothetical protein [Klebsiella pneumoniae IS33] >AHI36251.1 Protease 3 precursor [Klebsiella pneumoniae] …	CP022997.1/0.0/CP022997.1 Klebsiella pneumoniae strain 721005, complete genome	sp|P27508|PQQF_KLEPN/0.0e+00/Coenzyme PQQ synthesis protein F OS=Klebsiella pneumoniae GN=pqqF PE=3 SV=1	kqv:B8P98_13475/0.0e+00/pqqF; pyrroloquinoline quinone biosynthesis protein PqqF	SPCC965.12/6.2e-28/[O] KOG4127 Renal dipeptidase	Unigene723_All/8.8e-37/Insulinase (Peptidase family M16)	biological_process:GO:0018189//pyrroloquinoline quinone biosynthetic process;molecular_function:GO:0004222//metalloendopeptidase activity;GO:0008270//zinc ion binding;
Unigene969_All	1733	3.16	5.80	0.876128341837831	0.427362908032596	*	0.212322	CED77527.1/7.2e-152/Transcriptional regulator [Klebsiella pneumoniae] >OUI31720.1 transcriptional regulator [Klebsiella pneumoniae]	CP022997.1/0.0/CP022997.1 Klebsiella pneumoniae strain 721005, complete genome	sp|O68281|HEXR_PSEAE/1.7e-37/HTH-type transcriptional regulator HexR OS=Pseudomonas aeruginosa (strain ATCC 15692 / DSM 22644 / CIP 104116 / JCM 14847 / LMG 12228 / 1C / PRS 101 / PAO1) GN=hexR PE=3 SV=2	kpb:FH42_20520/4.1e-152/transcriptional regulator	NA	Unigene969_All/3.3e-20/SIS domain	biological_process:GO:1901135//carbohydrate derivative metabolic process;GO:0006351//transcription, DNA-templated;molecular_function:GO:0003677//DNA binding;GO:0097367//carbohydrate derivative binding;GO:0003700//DNA binding transcription factor activity;
Unigene243_All	3170	2.38	4.31	0.856726295781155	0.31406644213264	*	0.139686	AHM79667.1/0.0e+00/Mannitol-phosphate dehydrogenase family protein ydfl [Klebsiella pneumoniae 30684/NJST258_2] >AHM85293.1 Mannitol-phosphate dehydrogenase family protein ydfl [Klebsiella pneumoniae 30660/NJST258_1]	CP022997.1/0.0/CP022997.1 Klebsiella pneumoniae strain 721005, complete genome	sp|P77260|YDFI_ECOLI/1.1e-223/Uncharacterized oxidoreductase YdfI OS=Escherichia coli (strain K12) GN=ydfI PE=3 SV=1	kox:KOX_21505/6.2e-247/mannitol dehydrogenase family protein; K00040 fructuronate reductase [EC:1.1.1.57]	At2g29650/1.7e-25/[G] KOG2532 Permease of the major facilitator superfamily	Unigene243_All/3.1e-94/Mannitol dehydrogenase C-terminal domain	NA
Unigene224_All	5005	1.93	3.47	0.84633481531018	0.228523147605634	*	0.0938412	AHM81826.1/0.0e+00/Hypothetical protein KPNJ2_05054 [Klebsiella pneumoniae 30684/NJST258_2] >AHM87509.1 Hypothetical protein KPNJ1_05109 [Klebsiella pneumoniae 30660/NJST258_1]	CP022997.1/0.0/CP022997.1 Klebsiella pneumoniae strain 721005, complete genome	sp|A6TH46|DSBD_KLEP7/0.0e+00/Thiol:disulfide interchange protein DsbD OS=Klebsiella pneumoniae subsp. pneumoniae (strain ATCC 700721 / MGH 78578) GN=dsbD PE=3 SV=1	kpk:A593_12700/0.0e+00/dipZ; thiol:disulfide interchange protein precursor; K04084 thiol:disulfide interchange protein DsbD [EC:1.8.1.8]	Hs7706244/6.5e-16/[P] KOG3338 Divalent cation tolerance-related protein	Unigene224_All/1.1e-89/Protein of unknown function (DUF1176)	NA
Unigene421_All	2187	342.55	613.01	0.839596023600384	1.95206316666667e-45	*	8.8063e-47	KUF51821.1/8.5e-150/hypothetical protein AOT25_01891 [Klebsiella pneumoniae]	CP022997.1/0.0/CP022997.1 Klebsiella pneumoniae strain 721005, complete genome	sp|A6T5B1|Y321_KLEP7/1.4e-79/UPF0178 protein KPN78578_03210 OS=Klebsiella pneumoniae subsp. pneumoniae (strain ATCC 700721 / MGH 78578) GN=KPN78578_03210 PE=3 SV=1	kpnu:LI86_20960/8.6e-131/ABC transporter substrate-binding protein; K09945 uncharacterized protein	SPAC1834.02/1.6e-14/[E] KOG0692 Pentafunctional AROM protein	Unigene421_All/2.6e-70/Uncharacterized protein conserved in bacteria (DUF2076)	NA
Unigene480_All	1959	1.19	2.12	0.833102691255256	0.696234211367673	*	0.453418	CDQ54946.1/1.0e-263/pmbA [Klebsiella pneumoniae]	CP022882.1/0.0/CP022882.1 Klebsiella pneumoniae strain 911021, complete genome	sp|P0AFK1|PMBA_ECO57/1.4e-240/Metalloprotease PmbA OS=Escherichia coli O157:H7 GN=pmbA PE=3 SV=1	eec:EcWSU1_00438/8.5e-247/pmbA; PmbA; K03592 PmbA protein	NA	Unigene480_All/2.6e-55/Putative modulator of DNA gyrase	NA
Unigene1449_All	2514	1.82	3.24	0.832055362685929	0.497056945945946	*	0.276558	WP_004152566.1/0.0e+00/MULTISPECIES: lytic transglycosylase [Klebsiella] >YP_005226578.1 lytic transglycosylase, catalytic [Klebsiella pneumoniae subsp. pneumoniae HS11286] >AEW60976.1 lytic transglycosylase, catalytic [Klebsiella pneumoniae subsp. pneumoniae HS11286] >EJJ32601.1 lytic transglycosylase, catalytic [Klebsiella pneumoniae subsp. pneumoniae KPNIH2] >EJJ33143.1 lytic transglycosylase,…	CP022882.1/0.0/CP022882.1 Klebsiella pneumoniae strain 911021, complete genome	sp|O31976|YOMI_BACSU/4.5e-18/SPBc2 prophage-derived uncharacterized transglycosylase YomI OS=Bacillus subtilis (strain 168) GN=yomI PE=3 SV=2	kpnu:LI86_14725/0.0e+00/lytic transglycosylase	NA	Unigene1449_All/2.7e-23/Transglycosylase SLT domain	NA
Unigene727_All	4035	3.33	5.91	0.82763595310627	0.149831758359621	*	0.0549412	ENY54925.1/8.2e-199/putative bacteriophage protein [Klebsiella pneumoniae subsp. pneumoniae KpMDU1] >AHM79895.1 Hypothetical protein KPNJ2_03115 [Klebsiella pneumoniae 30684/NJST258_2] >AHM85527.1 Hypothetical protein KPNJ1_03121 [Klebsiella pneumoniae 30660/NJST258_1]	CP022997.1/0.0/CP022997.1 Klebsiella pneumoniae strain 721005, complete genome	NA	kpnu:LI86_14710/4.7e-199/bacteriophage protein	NA	Unigene727_All/0.16/Aerolysin/Pertussis toxin (APT) domain	NA
Unigene319_All	622	7.33	12.99	0.825516327314069	0.607014052073288	*	0.364068	WP_032441401.1/1.6e-98/MULTISPECIES: hypothetical protein [Enterobacteriaceae] >KEC97952.1 hypothetical protein P820_01629 [Klebsiella pneumoniae UCI 17] >KIZ39512.1 hypothetical protein OO18_26010 [Raoultella ornithinolytica] >KSX82621.1 hypothetical protein APT92_07490 [Klebsiella pneumoniae] >OHY19296.1 hypothetical protein BLA25_21420 [Klebsiella pneumoniae] >OHY24913.1 hypothetical protein B…	CP022997.1/0.0/CP022997.1 Klebsiella pneumoniae strain 721005, complete genome	NA	eko:EKO11_1365/5.5e-83/hypothetical protein	NA	NA	NA
CL29.Contig2_All	5900	56.88	99.85	0.81184096271192	1.59947612740741e-20	*	1.248868e-21	WP_065905181.1/6.4e-253/Trk system potassium transporter TrkA [Klebsiella quasipneumoniae] >OCV44449.1 Trk system potassium transport protein TrkA [Klebsiella quasipneumoniae subsp. similipneumoniae]	CP022997.1/0.0/CP022997.1 Klebsiella pneumoniae strain 721005, complete genome	sp|P0A2K0|TRKA_SALTI/2.4e-248/Trk system potassium uptake protein TrkA OS=Salmonella typhi GN=trkA PE=3 SV=1	kok:KONIH1_26740/3.5e-251/trkA; potassium transporter peripheral membrane component; K03499 trk system potassium uptake protein	At3g13180/6.0e-37/[A] KOG1122 tRNA and rRNA cytosine-C5-methylase (nucleolar protein NOL1/NOP2)	CL29.Contig2_All/1.8e-57/TrkA-N domain	cellular_component:GO:0005886//plasma membrane;molecular_function:GO:0015079//potassium ion transmembrane transporter activity;
Unigene392_All	1750	4.91	8.61	0.810290213082151	0.325911313	*	0.1507976	WP_002907763.1/2.1e-207/MULTISPECIES: alkene reductase [Enterobacterales] >YP_005227270.1 N-ethylmaleimide reductase [Klebsiella pneumoniae subsp. pneumoniae HS11286] >ABR77420.1 N-ethylmaleimide reductase [Klebsiella pneumoniae subsp. pneumoniae MGH 78578] >BAH63699.1 N-ethylmaleimide reductase [Klebsiella pneumoniae subsp. pneumoniae NTUH-K2044] >EGF58043.1 oxidoreductase, FAD/FMN-binding [Kleb…	CP022997.1/0.0/CP022997.1 Klebsiella pneumoniae strain 721005, complete genome	sp|P77258|NEMA_ECOLI/8.1e-184/N-ethylmaleimide reductase OS=Escherichia coli (strain K12) GN=nemA PE=2 SV=1	kqv:B8P98_12545/3.6e-204/alkene reductase; K10680 N-ethylmaleimide reductase [EC:1.-.-.-]	At1g76690/1.0e-72/[CR] KOG0134 NADH:flavin oxidoreductase/12-oxophytodienoate reductase	Unigene392_All/2e-89/NADH:flavin oxidoreductase / NADH oxidase family	molecular_function:GO:0010181//FMN binding;GO:0016491//oxidoreductase activity;
Unigene379_All	6936	20.61	35.98	0.803850681712226	5.27741159223301e-09	*	6.28772e-10	WP_086538481.1/2.0e-293/fimbrial biogenesis outer membrane usher protein [Enterobacter cloacae]	CP022997.1/0.0/CP022997.1 Klebsiella pneumoniae strain 721005, complete genome	sp|P21647|MRKC_KLEPN/1.9e-268/Outer membrane usher protein MrkC OS=Klebsiella pneumoniae GN=mrkC PE=3 SV=1	kpne:KU54_004710/3.3e-293/fimbrial protein; K07347 outer membrane usher protein	NA	Unigene379_All/8.7e-114/Outer membrane usher protein	NA
CL8.Contig2_All	3286	2934.07	5107.70	0.799770500322538	0	*	0	WP_087876567.1/3.7e-181/D-alanyl-D-alanine endopeptidase [Klebsiella pneumoniae] >OVS41606.1 D-alanyl-D-alanine endopeptidase [Klebsiella pneumoniae]	CP022997.1/0.0/CP022997.1 Klebsiella pneumoniae strain 721005, complete genome	sp|P0AFI5|PBP7_ECOLI/2.3e-147/D-alanyl-D-alanine endopeptidase OS=Escherichia coli (strain K12) GN=pbpG PE=1 SV=2	kpa:KPNJ1_01787/2.3e-175/D-alanyl-D-alanine-endopeptidase; K07262 serine-type D-Ala-D-Ala endopeptidase (penicillin-binding protein 7) [EC:3.4.21.-]	NA	CL8.Contig2_All/2.4e-83/D-alanyl-D-alanine carboxypeptidase	molecular_function:GO:0009002//serine-type D-Ala-D-Ala carboxypeptidase activity;
Unigene1308_All	2476	3626.94	6280.68	0.792167886858723	0	*	0	AHE44427.1/5.8e-179/Glutathione-binding protein gsiB [Klebsiella pneumoniae subsp. pneumoniae Kp13] >AHM79370.1 Transcriptional regulator, LysR family protein [Klebsiella pneumoniae 30684/NJST258_2] >AHM85041.1 Transcriptional regulator, LysR family protein [Klebsiella pneumoniae 30660/NJST258_1]	CP022997.1/0.0/CP022997.1 Klebsiella pneumoniae strain 721005, complete genome	sp|P40398|YHXD_BACSU/4.3e-90/Uncharacterized oxidoreductase YhxD OS=Bacillus subtilis (strain 168) GN=yhxD PE=3 SV=2	kqv:B8P98_13295/4.4e-155/LysR family transcriptional regulator	SPAC4H3.08/4.3e-61/[R] KOG0725 Reductases with broad range of substrate specificities	Unigene1308_All/4e-40/LysR substrate binding domain	NA
Unigene1579_All	408	10.35	17.79	0.781435742880472	0.69404799009901	*	0.486516	AHM77596.1/4.8e-22/Hypothetical protein KPNJ2_00816 [Klebsiella pneumoniae 30684/NJST258_2] >AHM83187.1 Hypothetical protein KPNJ1_00781 [Klebsiella pneumoniae 30660/NJST258_1]	CP022997.1/0.0/CP022997.1 Klebsiella pneumoniae strain 721005, complete genome	NA	kpa:KPNJ1_00781/7.2e-23/Hypothetical protein	NA	NA	NA
Unigene1149_All	5206	194.83	334.75	0.780868214274842	3.26770104931507e-55	*	1.379654e-56	NA	CP022997.1/0.0/CP022997.1 Klebsiella pneumoniae strain 721005, complete genome	sp|P03024|GALR_ECOLI/4.9e-168/HTH-type transcriptional regulator GalR OS=Escherichia coli (strain K12) GN=galR PE=1 SV=1	kom:HR38_00130/3.4e-258/6-phospho-beta-glucosidase; K05350 beta-glucosidase [EC:3.2.1.21]	At3g18080/1.1e-45/[G] KOG0626 Beta-glucosidase, lactase phlorizinhydrolase, and related proteins	Unigene1149_All/1.4e-44/Phosphotransferase system, EIIC	NA
Unigene1737_All	413	5.09	8.73	0.778315997553745	0.781914388888889	*	0.634938	WP_069345578.1/3.1e-53/pyrophosphatase [Klebsiella pneumoniae] >ODO93159.1 pyrophosphatase [Klebsiella pneumoniae] >ODP25114.1 pyrophosphatase [Klebsiella pneumoniae]	CP022997.1/0.0/CP022997.1 Klebsiella pneumoniae strain 721005, complete genome	sp|Q8GQS5|IPYR_AQUPY/1.5e-16/Inorganic pyrophosphatase OS=Aquifex pyrophilus GN=ppa PE=3 SV=1	kpne:KU54_012205/4.7e-54/potassium ABC transporter ATPase; K01507 inorganic pyrophosphatase [EC:3.6.1.1]	At1g01050/5.7e-11/[C] KOG1626 Inorganic pyrophosphatase/Nucleosome remodeling factor, subunit NURF38	Unigene1737_All/4.5e-16/Inorganic pyrophosphatase	biological_process:GO:0006796//phosphate-containing compound metabolic process;cellular_component:GO:0005737//cytoplasm;molecular_function:GO:0000287//magnesium ion binding;GO:0004427//inorganic diphosphatase activity;
Unigene1654_All	2262	141.36	242.15	0.77652705793737	1.06216442027027e-16	*	9.09198e-18	KMX50691.1/2.3e-214/inner membrane transporter YdhP [Klebsiella pneumoniae]	CP022997.1/0.0/CP022997.1 Klebsiella pneumoniae strain 721005, complete genome	sp|P77389|YDHP_ECOLI/7.0e-188/Inner membrane transport protein YdhP OS=Escherichia coli (strain K12) GN=ydhP PE=1 SV=1	kpb:FH42_06080/5.1e-211/MFS transporter; K19577 MFS transporter, DHA1 family, inner membrane transport protein	At5g51100/3.7e-51/[P] KOG0876 Manganese superoxide dismutase	Unigene1654_All/1.9e-32/Major Facilitator Superfamily	biological_process:GO:0055085//transmembrane transport;cellular_component:GO:0016021//integral component of membrane;
Unigene260_All	1288	11.85	20.19	0.768753851545852	0.196967579330422	*	0.078263	WP_040120247.1/2.5e-85/hypothetical protein [Klebsiella pneumoniae] >AIT04582.1 hypothetical protein PMK1_b00009 (plasmid) [Klebsiella pneumoniae] >CEO83029.1 Uncharacterised protein [Klebsiella pneumoniae] >KMH93477.1 hypothetical protein SM83_05196 [Klebsiella pneumoniae] >SAT43489.1 Uncharacterised protein [Klebsiella pneumoniae] >ODP07559.1 hypothetical protein BAY54_20145 [Klebsiella pneumon…	CP022128.1/0.0/CP022128.1 Klebsiella pneumoniae strain DHQP1605752_NV plasmid p1605752FIB_2, complete sequence	NA	kpx:PMK1_b00009/3.8e-86/hypothetical protein	NA	NA	NA
Unigene1381_All	438	4.68	7.97	0.768071194407067	0.780247194029851	*	0.634938	NA	NA	NA	NA	NA	Unigene1381_All/0.036/Staphylococcal nuclease homologue	NA
Unigene18_All	2580	1.48	2.52	0.767826557870967	0.606429260115607	*	0.364068	KXA26077.1/1.3e-197/hypothetical protein HMPREF3197_02481 [Klebsiella pneumoniae]	CP022128.1/0.0/CP022128.1 Klebsiella pneumoniae strain DHQP1605752_NV plasmid p1605752FIB_2, complete sequence	NA	eclx:LI66_23755/3.8e-162/regulator	NA	Unigene18_All/0.039/Domain of unknown function (DUF5082)	NA
Unigene619_All	2986	1.27	2.16	0.766202815391303	0.607599972972973	*	0.364068	WP_002914881.1/4.7e-284/MULTISPECIES: 6-phospho-beta-glucosidase [Enterobacterales] >YP_005228425.1 cryptic 6-phospho-beta-glucosidase [Klebsiella pneumoniae subsp. pneumoniae HS11286] >AEW62823.1 cryptic 6-phospho-beta-glucosidase [Klebsiella pneumoniae subsp. pneumoniae HS11286] >EJJ39614.1 cryptic 6-phospho-beta-glucosidase [Klebsiella pneumoniae subsp. pneumoniae KPNIH2] >EJJ48208.1 cryptic 6…	CP022997.1/0.0/CP022997.1 Klebsiella pneumoniae strain 721005, complete genome	sp|P24240|ASCB_ECOLI/2.0e-251/6-phospho-beta-glucosidase AscB OS=Escherichia coli (strain K12) GN=ascB PE=3 SV=2	eae:EAE_01630/3.1e-272/cryptic 6-phospho-beta-glucosidase; K01223 6-phospho-beta-glucosidase [EC:3.2.1.86]	At5g36890/8.2e-51/[G] KOG0626 Beta-glucosidase, lactase phlorizinhydrolase, and related proteins	Unigene619_All/1.9e-40/Phosphotransferase system, EIIC	biological_process:GO:0005975//carbohydrate metabolic process;molecular_function:GO:0103047//methyl beta-D-glucoside 6-phosphate glucohydrolase activity;GO:0004553//hydrolase activity, hydrolyzing O-glycosyl compounds;GO:0008706//6-phospho-beta-glucosidase activity;
Unigene1121_All	1343	4.17	7.06	0.759620799826517	0.527923700205339	*	0.297396	NA	CP022997.1/0.0/CP022997.1 Klebsiella pneumoniae strain 721005, complete genome	sp|P77445|EUTE_ECOLI/4.3e-52/Ethanolamine utilization protein EutE OS=Escherichia coli (strain K12) GN=eutE PE=4 SV=1	kpp:A79E_0893/1.9e-136/CoA-acylating propionaldehyde dehydrogenase; K13922 propionaldehyde dehydrogenase [EC:1.2.1.87]	SPAC1002.12c/7.8e-09/[C] KOG2451 Aldehyde dehydrogenase	Unigene1121_All/2.5e-18/Aldehyde dehydrogenase family	NA
Unigene162_All	473	4.20	7.11	0.759460231953293	0.783588723768737	*	0.634938	WP_075395072.1/1.9e-78/dicarboxylate/amino acid:cation symporter [Klebsiella pneumoniae] >OKB40790.1 C4-dicarboxylate ABC transporter [Klebsiella pneumoniae] >APS97484.1 C4-dicarboxylate ABC transporter [Klebsiella pneumoniae] >OLR09238.1 dicarboxylate/amino acid:cation symporter [Klebsiella pneumoniae]	CP022997.1/0.0/CP022997.1 Klebsiella pneumoniae strain 721005, complete genome	sp|O07605|GLTT_BACSU/1.2e-28/Proton/sodium-glutamate symport protein OS=Bacillus subtilis (strain 168) GN=gltT PE=3 SV=1	kvd:KR75_00090/2.8e-79/C4-dicarboxylate ABC transporter	7296173/7.0e-13/[E] KOG3787 Glutamate/aspartate and neutral amino acid transporters	Unigene162_All/5.5e-40/Sodium:dicarboxylate symporter family	biological_process:GO:0015810//aspartate transport;GO:0015813//L-glutamate transport;cellular_component:GO:0016021//integral component of membrane;molecular_function:GO:0015293//symporter activity;
Unigene694_All	500	3.90	6.57	0.752419246572719	0.785270244635193	*	0.634938	WP_071841373.1/9.8e-70/DoxX family protein [Enterobacter lignolyticus]	CP022997.1/0.0/CP022997.1 Klebsiella pneumoniae strain 721005, complete genome	sp|P42619|YQJF_ECOLI/2.2e-65/Inner membrane protein YqjF OS=Escherichia coli (strain K12) GN=yqjF PE=1 SV=2	cfar:CI104_03210/5.8e-67/DoxX family protein; K15977 putative oxidoreductase	NA	Unigene694_All/1.7e-17/DoxX	NA
CL11.Contig2_All	1886	1.53	2.57	0.748236706501226	0.695616434782609	*	0.453418	CDL21564.1/1.0e-204/Fumarate hydratase class I, aerobic [Klebsiella pneumoniae IS53]	CP022997.1/0.0/CP022997.1 Klebsiella pneumoniae strain 721005, complete genome	sp|P40720|FUMA_SALTY/2.3e-192/Fumarate hydratase class I, aerobic OS=Salmonella typhimurium (strain LT2 / SGSC1412 / ATCC 700720) GN=fumA PE=3 SV=3	kva:Kvar_2812/5.4e-198/hydro-lyase, Fe-S type, tartrate/fumarate subfamily, beta subunit; K01676 fumarate hydratase, class I [EC:4.2.1.2]	Hs19923466/5.1e-06/[A] KOG1869 Splicing coactivator SRm160/300, subunit SRm300	CL11.Contig2_All/3.2e-87/Fumarate hydratase (Fumerase)	NA
Unigene172_All	517	3.73	6.26	0.746987026677381	0.781357866192171	*	0.634938	WP_062955137.1/2.6e-89/hypothetical protein [Klebsiella pneumoniae] >OHY23967.1 hypothetical protein BLJ30_26115 [Klebsiella pneumoniae] >OIK29980.1 hypothetical protein BLJ97_26875 [Klebsiella pneumoniae] >OXM91291.1 hypothetical protein CGQ20_16950 [Klebsiella pneumoniae] >OXM95064.1 hypothetical protein CGQ21_17570 [Klebsiella pneumoniae] >OZJ07199.1 hypothetical protein CEP05_27220 [Klebsiell…	CP022997.1/0.0/CP022997.1 Klebsiella pneumoniae strain 721005, complete genome	NA	kpc:KPNIH10_27405/8.6e-90/hypothetical protein	NA	NA	NA
Unigene842_All	530	7.21	12.10	0.746935882921134	0.695195176859504	*	0.486516	WP_032424186.1/2.4e-98/cytochrome ubiquinol oxidase subunit I [Klebsiella pneumoniae] >EZR07356.1 cytochrome d ubiquinol oxidase subunit I [Klebsiella pneumoniae UCI 60]	CP022997.1/0.0/CP022997.1 Klebsiella pneumoniae strain 721005, complete genome	sp|P45021|CYOA_HAEIN/2.8e-39/Probable cytochrome oxidase subunit 1 OS=Haemophilus influenzae (strain ATCC 51907 / DSM 11121 / KW20 / Rd) GN=HI_1076 PE=3 SV=1	kpb:FH42_05745/3.6e-99/cytochrome D ubiquinol oxidase subunit I; K00425 cytochrome d ubiquinol oxidase subunit I [EC:1.10.3.14]	NA	Unigene842_All/2.6e-77/Cytochrome bd terminal oxidase subunit I	NA
Unigene329_All	2285	2.35	3.94	0.745534872891377	0.52738224	*	0.297396	AMX05091.1/2.1e-292/alkylhydroperoxidase [Enterobacter asburiae]	CP022997.1/0.0/CP022997.1 Klebsiella pneumoniae strain 721005, complete genome	sp|Q53218|Y4VJ_SINFN/3.9e-21/Uncharacterized protein y4vJ OS=Sinorhizobium fredii (strain NBRC 101917 / NGR234) GN=NGR_a01140 PE=3 SV=2	kqu:AVR78_18325/1.1e-181/luciferase	7290042/3.9e-08/[U] KOG0058 Peptide exporter, ABC superfamily	Unigene329_All/9.9e-42/Luciferase-like monooxygenase	molecular_function:GO:0016705//oxidoreductase activity, acting on paired donors, with incorporation or reduction of molecular oxygen;GO:0004497//monooxygenase activity;
Unigene887_All	607	3.02	5.03	0.736009850480448	0.78414843	*	0.634938	WP_072249767.1/9.1e-54/ABC transporter permease [Klebsiella pneumoniae]	CP022997.1/0.0/CP022997.1 Klebsiella pneumoniae strain 721005, complete genome	sp|P94311|DPPB_BACPE/2.0e-17/Dipeptide transport system permease protein DppB OS=Bacillus pseudofirmus (strain OF4) GN=dppB PE=3 SV=1	kpq:KPR0928_13950/1.4e-54/peptide ABC transporter permease; K02033 peptide/nickel transport system permease protein	NA	Unigene887_All/2.4e-20/Binding-protein-dependent transport system inner membrane component	NA
Unigene968_All	2177	9.53	15.86	0.734844651794036	0.122001978378378	*	0.0417728	WP_080831388.1/0.0e+00/NAD-dependent malic enzyme [Klebsiella pneumoniae] >SLV01467.1 NAD-dependent malic enzyme [Klebsiella pneumoniae] >SLX62142.1 NAD-dependent malic enzyme [Klebsiella pneumoniae] >SLV02965.1 NAD-dependent malic enzyme [Klebsiella pneumoniae] >SLW96777.1 NAD-dependent malic enzyme [Klebsiella pneumoniae] >SLW73823.1 NAD-dependent malic enzyme [Klebsiella pneumoniae] >SLX63260.…	CP022997.1/0.0/CP022997.1 Klebsiella pneumoniae strain 721005, complete genome	sp|B1IRX9|MAO1_ECOLC/2.7e-293/NAD-dependent malic enzyme OS=Escherichia coli (strain ATCC 8739 / DSM 1576 / Crooks) GN=maeA PE=3 SV=1	kqu:AVR78_18265/0.0e+00/NAD-dependent malic enzyme; K00027 malate dehydrogenase (oxaloacetate-decarboxylating) [EC:1.1.1.38]	At1g79750/2.2e-122/[C] KOG1257 NADP+-dependent malic enzyme	Unigene968_All/4.5e-106/Malic enzyme, NAD binding domain	NA
Unigene104_All	616	2.97	4.93	0.731124715577146	0.785832356478168	*	0.634938	WP_047044135.1/3.2e-86/PTS glucitol/sorbitol transporter subunit IIB [Klebsiella aerogenes] >KLF23211.1 PTS system glucitol/sorbitol-specific transporter subunit IIB [[Enterobacter] aerogenes] >KUR23180.1 PTS glucitol/sorbitol transporter subunit IIB [[Enterobacter] aerogenes] >OWP46593.1 PTS glucitol/sorbitol transporter subunit IIB [Klebsiella aerogenes]	CP022997.1/0.0/CP022997.1 Klebsiella pneumoniae strain 721005, complete genome	sp|P56580|PTHB_ECOLI/5.5e-87/PTS system glucitol/sorbitol-specific EIIB component OS=Escherichia coli (strain K12) GN=srlE PE=1 SV=1	kpw:KPNIH30_20665/4.8e-87/srlE; PTS system glucitol/sorbitol-specific transporter subunit IIB; K02782 PTS system, glucitol/sorbitol-specific IIB component [EC:2.7.1.198]; K02783 PTS system, glucitol/sorbitol-specific IIC component	NA	Unigene104_All/1.3e-43/Sorbitol phosphotransferase enzyme II C-terminus	biological_process:GO:0009401//phosphoenolpyruvate-dependent sugar phosphotransferase system;cellular_component:GO:0016021//integral component of membrane;molecular_function:GO:0008982//protein-N(PI)-phosphohistidine-sugar phosphotransferase activity;
Unigene472_All	650	8.33	13.79	0.727234056148433	0.635845895734597	*	0.38798	NA	NA	NA	NA	NA	NA	NA
Unigene272_All	2527	6.63	10.95	0.723850094375948	0.184642551891074	*	0.0705892	WP_040024677.1/0.0e+00/ornithine decarboxylase [Klebsiella pneumoniae]	CP022997.1/0.0/CP022997.1 Klebsiella pneumoniae strain 721005, complete genome	sp|P21169|DCOR_ECOLI/0.0e+00/Constitutive ornithine decarboxylase OS=Escherichia coli (strain K12) GN=speC PE=1 SV=2	ron:TE10_23910/0.0e+00/ornithine decarboxylase; K01581 ornithine decarboxylase [EC:4.1.1.17]	NA	Unigene272_All/1.1e-197/Orn/Lys/Arg decarboxylase, major domain	NA
Unigene758_All	3350	431.90	712.91	0.723022641261394	2.679004453125e-64	*	9.9165e-66	WP_004141972.1/4.1e-228/MULTISPECIES: multidrug transporter MdfA [Enterobacterales] >ABR76310.1 multidrug/chloramphenicol efflux transport protein (MFS family) [Klebsiella pneumoniae subsp. pneumoniae MGH 78578] >BAH62569.1 multidrug/chloramphenicol efflux transport protein [Klebsiella pneumoniae subsp. pneumoniae NTUH-K2044] >EEW42673.1 multidrug translocase MdfA [Klebsiella pneumoniae subsp. rh…	CP022997.1/0.0/CP022997.1 Klebsiella pneumoniae strain 721005, complete genome	sp|P75810|YBJJ_ECOLI/9.1e-184/Inner membrane protein YbjJ OS=Escherichia coli (strain K12) GN=ybjJ PE=1 SV=1	koc:AB185_26815/3.8e-210/multidrug transporter; K08160 MFS transporter, DHA1 family, multidrug/chloramphenicol efflux transport protein	YBR008c/9.4e-11/[R] KOG0255 Synaptic vesicle transporter SVOP and related transporters (major facilitator superfamily)	Unigene758_All/8e-27/Major Facilitator Superfamily	biological_process:GO:0055085//transmembrane transport;cellular_component:GO:0016021//integral component of membrane;molecular_function:GO:0005215//transporter activity;
Unigene1132_All	840	2.03	3.33	0.714042449886086	0.782471704918033	*	0.634938	NA	CP022997.1/0.0/CP022997.1 Klebsiella pneumoniae strain 721005, complete genome	sp|P0AAE8|CADB_ECOLI/2.8e-126/Probable cadaverine/lysine antiporter OS=Escherichia coli (strain K12) GN=cadB PE=2 SV=1	kpm:KPHS_13080/1.2e-133/arginine/agmatine antiporter; K03757 cadaverine:lysine antiporter	SPCC965.11c/2.7e-07/[E] KOG1286 Amino acid transporters	Unigene1132_All/5.3e-15/Amino acid permease	NA
Unigene1350_All	3309	94.13	153.40	0.70457198279232	1.29234155555556e-13	*	1.27814e-14	ABR77613.1/1.6e-176/conserved protein, protein kinase-like protein [Klebsiella pneumoniae subsp. pneumoniae MGH 78578] >EGF61313.1 fructosamine kinase [Klebsiella sp. MS 92-3] >EKF78382.1 Kinase-like protein [Klebsiella pneumoniae subsp. pneumoniae KpQ3] >ESA97368.1 fructosamine kinase [Klebsiella pneumoniae 909957] >AHE44058.1 kinase-like domain-containing protein [Klebsiella pneumoniae subsp. p…	CP022997.1/0.0/CP022997.1 Klebsiella pneumoniae strain 721005, complete genome	sp|P06999|PFKB_ECOLI/2.6e-138/ATP-dependent 6-phosphofructokinase isozyme 2 OS=Escherichia coli (strain K12) GN=pfkB PE=1 SV=2	kph:KPNIH24_12605/9.2e-169/6-phosphofructokinase; K16370 6-phosphofructokinase 2 [EC:2.7.1.11]	CE24967/2.6e-13/[Z] KOG2418 Microtubule-associated protein TAU	Unigene1350_All/1.1e-56/pfkB family carbohydrate kinase	molecular_function:GO:0016301//kinase activity;
Unigene310_All	1112	1.47	2.39	0.701194463144384	0.784708936383131	*	0.634938	WP_002901225.1/5.5e-129/MULTISPECIES: oxidoreductase [Enterobacteriaceae] >YP_005226368.1 oxidoreductase [Klebsiella pneumoniae subsp. pneumoniae HS11286] >AEW60766.1 oxidoreductase [Klebsiella pneumoniae subsp. pneumoniae HS11286] >EJJ33491.1 oxidoreductase [Klebsiella pneumoniae subsp. pneumoniae KPNIH2] >EJJ35617.1 oxidoreductase [Klebsiella pneumoniae subsp. pneumoniae KPNIH4] >EJJ50261.1 oxi…	CP022997.1/0.0/CP022997.1 Klebsiella pneumoniae strain 721005, complete genome	sp|O31680|YKVO_BACSU/2.6e-63/Uncharacterized oxidoreductase YkvO OS=Bacillus subtilis (strain 168) GN=ykvO PE=3 SV=1	pao:Pat9b_4681/1.7e-111/short-chain dehydrogenase/reductase SDR	7293522/2.1e-28/[Q] KOG1207 Diacetyl reductase/L-xylulose reductase	Unigene310_All/5.7e-60/Enoyl-(Acyl carrier protein) reductase	molecular_function:GO:0052588//diacetyl reductase ((S)-acetoin forming) activity;GO:0016491//oxidoreductase activity;
Unigene1136_All	1123	2.91	4.72	0.697767706453557	0.69462110982659	*	0.486516	NA	CP022997.1/0.0/CP022997.1 Klebsiella pneumoniae strain 721005, complete genome	sp|P52679|PCPR_SPHCR/2.7e-31/PCP degradation transcriptional activation protein OS=Sphingobium chlorophenolicum GN=pcpR PE=1 SV=2	kqv:B8P98_10990/2.5e-166/LysR family transcriptional regulator	NA	Unigene1136_All/6.7e-20/LysR substrate binding domain	NA
Unigene928_All	2423	92.67	149.88	0.69363360598032	1.95235927363184e-09	*	2.26966e-10	AHM87542.1/0.0e+00/ABC transporter amino acid-binding protein [Klebsiella pneumoniae 30660/NJST258_1]	CP022997.1/0.0/CP022997.1 Klebsiella pneumoniae strain 721005, complete genome	sp|P0AGE0|SSB_ECOLI/4.1e-93/Single-stranded DNA-binding protein OS=Escherichia coli (strain K12) GN=ssb PE=1 SV=2	kpa:KPNJ1_05142/0.0e+00/ABC transporter amino acid-binding protein	Hs4507231/1.9e-13/[L] KOG1653 Single-stranded DNA-binding protein	Unigene928_All/9.7e-24/Bacterial extracellular solute-binding proteins, family 3	biological_process:GO:0071555//cell wall organization;cellular_component:GO:0009279//cell outer membrane;molecular_function:GO:0016829//lyase activity;
Unigene1657_All	1288	92.95	150.06	0.691012693095282	6.43301358278146e-05	*	1.123638e-05	SBY54108.1/4.4e-106/polyisoprenoid-binding protein [Klebsiella pneumoniae] >OUI63119.1 YceI family protein [Klebsiella pneumoniae]	CP022997.1/0.0/CP022997.1 Klebsiella pneumoniae strain 721005, complete genome	sp|Q66A98|Y2234_YERPS/2.0e-22/UPF0312 protein YPTB2234 OS=Yersinia pseudotuberculosis serotype I (strain IP32953) GN=YPTB2234 PE=3 SV=1	kpm:KPHS_31810/6.7e-107/hypothetical protein	NA	Unigene1657_All/5e-37/YceI-like domain	NA
Unigene1500_All	1641	1.91	3.08	0.689357712659153	0.693475815333883	*	0.486516	WP_085838199.1/2.8e-299/nitrate reductase subunit alpha [Klebsiella pneumoniae]	CP022997.1/0.0/CP022997.1 Klebsiella pneumoniae strain 721005, complete genome	sp|P09152|NARG_ECOLI/2.4e-286/Respiratory nitrate reductase 1 alpha chain OS=Escherichia coli (strain K12) GN=narG PE=1 SV=4	lax:APT61_09295/3.4e-289/narZ; nitrate reductase; K00370 nitrate reductase / nitrite oxidoreductase, alpha subunit [EC:1.7.5.1 1.7.99.-]	NA	Unigene1500_All/5.9e-34/Molybdopterin oxidoreductase	biological_process:GO:0042126//nitrate metabolic process;cellular_component:GO:0009325//nitrate reductase complex;molecular_function:GO:0009055//electron transfer activity;GO:0008940//nitrate reductase activity;GO:0030151//molybdenum ion binding;GO:0051539//4 iron, 4 sulfur cluster binding;
Unigene1487_All	1581	2.99	4.82	0.688887662031857	0.635243768939394	*	0.38798	PBO56717.1/7.7e-52/hypothetical protein CKX37_26460, partial [Escherichia coli]	CP011462.1/0.0/CP011462.1 Vibrio anguillarum strain HI610 chromosome I sequence	NA	mbd:MEBOL_007911/3.3e-07/two-component system response regulator	Hs22053937/1.8e-12/[R] KOG1721 FOG: Zn-finger	NA	NA
Unigene1671_All	2029	0.76	1.22	0.682809824119301	0.783029815977175	*	0.634938	BAH61976.1/6.6e-274/alkaline phosphatase [Klebsiella pneumoniae subsp. pneumoniae NTUH-K2044]	CP022997.1/0.0/CP022997.1 Klebsiella pneumoniae strain 721005, complete genome	sp|P00634|PPB_ECOLI/3.3e-237/Alkaline phosphatase OS=Escherichia coli (strain K12) GN=phoA PE=1 SV=1	koc:AB185_29890/1.5e-254/alkaline phosphatase; K01077 alkaline phosphatase [EC:3.1.3.1]	7300683/4.3e-35/[P] KOG4126 Alkaline phosphatase	Unigene1671_All/2.9e-140/Alkaline phosphatase	molecular_function:GO:0016791//phosphatase activity;GO:0004035//alkaline phosphatase activity;
Unigene1317_All	5645	5.64	9.05	0.682222629571774	0.0536966178599222	*	0.01596302	WP_064839860.1/0.0e+00/ribonuclease R [Klebsiella pneumoniae] >ANK48249.1 exoribonuclease R [Klebsiella pneumoniae] >OVR38854.1 ribonuclease R [Klebsiella pneumoniae]	CP022997.1/0.0/CP022997.1 Klebsiella pneumoniae strain 721005, complete genome	sp|Q9KNY1|RNR_VIBCH/4.6e-297/Ribonuclease R OS=Vibrio cholerae serotype O1 (strain ATCC 39315 / El Tor Inaba N16961) GN=rnr PE=3 SV=1	ecy:ECSE_4476/0.0e+00/ribonuclease R; K12573 ribonuclease R [EC:3.1.-.-]	SPAC144.03/1.9e-96/[F] KOG1355 Adenylosuccinate synthase	Unigene1317_All/1.3e-110/RNB domain	cellular_component:GO:0005737//cytoplasm;molecular_function:GO:0003723//RNA binding;GO:0008859//exoribonuclease II activity;
Unigene253_All	1498	1.06	1.70	0.681470481574503	0.780802135135135	*	0.634938	CCM96121.1/1.6e-293/Ferrichrome-iron receptor [Klebsiella pneumoniae subsp. pneumoniae ST512-K30BO] >EOZ22032.1 ferrichrome receptor FcuA [Klebsiella pneumoniae VAKPC254] >EPS12941.1 ferrichrome receptor FcuA [Klebsiella pneumoniae subsp. pneumoniae MP14] >AGT25438.1 putative TonB-dependent receptor [Klebsiella pneumoniae JM45] >OUH04839.1 iron complex outermembrane recepter protein [Klebsiella p…	CP022997.1/0.0/CP022997.1 Klebsiella pneumoniae strain 721005, complete genome	sp|Q05202|FCUA_YEREN/1.5e-141/Ferrichrome receptor FcuA OS=Yersinia enterocolitica GN=fcuA PE=1 SV=1	ron:TE10_08555/9.1e-257/TonB-dependent receptor; K02014 iron complex outermembrane recepter protein	NA	Unigene253_All/0.1/Haem-degrading	biological_process:GO:0015891//siderophore transport;cellular_component:GO:0009279//cell outer membrane;GO:0016021//integral component of membrane;molecular_function:GO:0004872//receptor activity;GO:0005506//iron ion binding;
Unigene316_All	2479	2.46	3.94	0.679537314117136	0.551811486349848	*	0.31564	WP_004899493.1/0.0e+00/MULTISPECIES: beta-glucosidase BglX [Klebsiella] >AEJ99070.1 beta-D-glucoside glucohydrolase [Klebsiella pneumoniae KCTC 2242] >CCN30652.1 beta-glucosidase, periplasmic [Klebsiella pneumoniae subsp. pneumoniae Ecl8] >CDI13979.1 beta-D-glucoside glucohydrolase, periplasmic [Klebsiella pneumoniae subsp. pneumoniae T69]	CP022997.1/0.0/CP022997.1 Klebsiella pneumoniae strain 721005, complete genome	sp|P33363|BGLX_ECOLI/0.0e+00/Periplasmic beta-glucosidase OS=Escherichia coli (strain K12) GN=bglX PE=3 SV=2	eld:i02_2463/0.0e+00/bglX; periplasmic beta-glucosidase precursor; K05349 beta-glucosidase [EC:3.2.1.21]	At3g47010/3.2e-64/[GRV] LSE0437 A Predicted beta-glucosidase	Unigene316_All/8.9e-99/Glycosyl hydrolase family 3 N terminal domain	biological_process:GO:0005975//carbohydrate metabolic process;molecular_function:GO:0008422//beta-glucosidase activity;GO:0102483//scopolin beta-glucosidase activity;
Unigene238_All	4787	1.86	2.97	0.675160309692734	0.433707902439024	*	0.215976	EJK89831.1/9.2e-266/putative dehydratase [Klebsiella pneumoniae subsp. pneumoniae DSM 30104]	CP022997.1/0.0/CP022997.1 Klebsiella pneumoniae strain 721005, complete genome	sp|A6TBU8|RHMD_KLEP7/7.2e-243/L-rhamnonate dehydratase OS=Klebsiella pneumoniae subsp. pneumoniae (strain ATCC 700721 / MGH 78578) GN=rhmD PE=3 SV=1	kps:KPNJ2_01665/9.4e-247/Transporter, MFS superfamily protein	SPBC1683.12/1.6e-27/[G] KOG2533 Permease of the major facilitator superfamily	Unigene238_All/2.7e-38/Enolase C-terminal domain-like	NA
Unigene615_All	1450	15.87	25.33	0.674544948877319	0.160019757943925	*	0.0594174	WP_002886919.1/4.7e-173/MULTISPECIES: HTH-type transcriptional regulator TreR [Klebsiella] >YP_005224800.1 trehalose repressor [Klebsiella pneumoniae subsp. pneumoniae HS11286] >AEW59198.1 trehalose repressor [Klebsiella pneumoniae subsp. pneumoniae HS11286] >EJJ36326.1 trehalose repressor [Klebsiella pneumoniae subsp. pneumoniae KPNIH4] >EJJ38790.1 trehalose repressor [Klebsiella pneumoniae subs…	CP022997.1/0.0/CP022997.1 Klebsiella pneumoniae strain 721005, complete genome	sp|P36674|TRER_SALTY/1.6e-148/HTH-type transcriptional regulator TreR OS=Salmonella typhimurium (strain LT2 / SGSC1412 / ATCC 700720) GN=treR PE=3 SV=1	kpa:KPNJ1_04970/7.1e-174/Trehalose operon repressor; K03485 LacI family transcriptional regulator, trehalose operon repressor	NA	Unigene615_All/1.8e-21/Bacterial regulatory proteins, lacI family	biological_process:GO:0045892//negative regulation of transcription, DNA-templated;GO:0006351//transcription, DNA-templated;GO:0005991//trehalose metabolic process;molecular_function:GO:0003677//DNA binding;
Unigene2298_All	292	13.12	20.93	0.673804591637626	0.808880185654008	*	0.665256	WP_078232819.1/1.0e-47/DUF3383 domain-containing protein [Escherichia coli] >AQV80132.1 hypothetical protein BE962_18675 [Escherichia coli]	CP022997.1/0.0/CP022997.1 Klebsiella pneumoniae strain 721005, complete genome	NA	kpm:KPHS_22740/1.6e-48/putative bacteriophage protein	NA	NA	NA
Unigene1725_All	1893	66.81	106.30	0.670005632909521	3.89636890169492e-05	*	6.64794e-06	ESL70888.1/2.9e-183/beta-hydroxylase [Klebsiella quasipneumoniae subsp. quasipneumoniae] >OKN40427.1 beta-hydroxylase [Klebsiella pneumoniae]	CP022997.1/0.0/CP022997.1 Klebsiella pneumoniae strain 721005, complete genome	sp|P55734|YGAP_ECOLI/8.0e-60/Inner membrane protein YgaP OS=Escherichia coli (strain K12) GN=ygaP PE=1 SV=1	kpv:KPNIH29_20425/5.6e-179/aspartyl beta-hydroxylase; K12979 beta-hydroxylase [EC:1.14.11.-]	7302993/2.9e-09/[O] KOG3696 Aspartyl beta-hydroxylase	Unigene1725_All/5.4e-48/Aspartyl/Asparaginyl beta-hydroxylase	NA
Unigene1005_All	738	10.68	16.94	0.665522227644645	0.573554254	*	0.331726	WP_070087119.1/5.4e-117/LysR family transcriptional regulator [Pseudomonas sp. NBRC 111122] >PCA69006.1 LysR family transcriptional regulator [Pseudomonas aeruginosa]	CP021775.1/0.0/CP021775.1 Pseudomonas aeruginosa strain Pa58, complete genome	sp|P20667|CATR_PSEPU/1.4e-07/HTH-type transcriptional regulator CatR OS=Pseudomonas putida GN=catR PE=4 SV=1	axo:NH44784_010141/8.2e-118/LysR family transcriptional regulator YnfL	NA	Unigene1005_All/5.6e-36/LysR substrate binding domain	biological_process:GO:0006351//transcription, DNA-templated;molecular_function:GO:0003677//DNA binding;GO:0003700//DNA binding transcription factor activity;
Unigene449_All	485	10.15	16.01	0.657493580443719	0.711685888978278	*	0.51164	WP_023339258.1/8.3e-58/hypothetical protein [Klebsiella pneumoniae] >ESN36235.1 hypothetical protein L367_03033 [Klebsiella pneumoniae MGH 21] >KEC97947.1 hypothetical protein P820_01624 [Klebsiella pneumoniae UCI 17] >KMI08187.1 hypothetical protein SM84_02355 [Klebsiella pneumoniae] >KMI19074.1 hypothetical protein SM86_03112 [Klebsiella pneumoniae] >KMK47620.1 hypothetical protein ABW15_14265 …	CP022997.1/0.0/CP022997.1 Klebsiella pneumoniae strain 721005, complete genome	NA	kps:KPNJ2_03977/8.2e-58/hypothetical protein	NA	NA	NA
Unigene1632_All	5750	3.99	6.29	0.656671270656943	0.141607888709677	*	0.050779	WP_070984593.1/0.0e+00/proline--tRNA ligase [Klebsiella pneumoniae] >SBF59215.1 prolyl-tRNA synthetase [Klebsiella pneumoniae]	CP022997.1/0.0/CP022997.1 Klebsiella pneumoniae strain 721005, complete genome	sp|A1JP53|SYP_YERE8/1.9e-285/Proline--tRNA ligase OS=Yersinia enterocolitica serotype O:8 / biotype 1B (strain NCTC 13174 / 8081) GN=proS PE=3 SV=1	ecc:c0235/0.0e+00/proS; Prolyl-tRNA synthetase; K01881 prolyl-tRNA synthetase [EC:6.1.1.15]	Hs14729163/4.6e-50/[J] KOG2324 Prolyl-tRNA synthetase	Unigene1632_All/1.8e-50/tRNA synthetase class II core domain (G, H, P, S and T)	biological_process:GO:0006433//prolyl-tRNA aminoacylation;cellular_component:GO:0005737//cytoplasm;molecular_function:GO:0005524//ATP binding;GO:0002161//aminoacyl-tRNA editing activity;GO:0004827//proline-tRNA ligase activity;
Unigene1267_All	1610	39.06	61.36	0.651606533616142	0.00989062276849642	*	0.00239686	EGF64041.1/1.6e-177/cys regulon transcriptional regulator Cbl [Klebsiella sp. MS 92-3] >ESB03278.1 cys regulon transcriptional regulator Cbl [Klebsiella pneumoniae 909957]	CP022997.1/0.0/CP022997.1 Klebsiella pneumoniae strain 721005, complete genome	sp|Q08598|CBL_KLEAE/1.8e-166/HTH-type transcriptional regulator cbl OS=Klebsiella aerogenes GN=cbl PE=4 SV=1	ebf:D782_1650/9.1e-154/transcriptional regulator; K13635 LysR family transcriptional regulator, cys regulon transcriptional activator	NA	Unigene1267_All/6.1e-41/LysR substrate binding domain	NA
Unigene945_All	1088	21.86	34.29	0.64949450326373	0.191904802932551	*	0.0756964	WP_040222933.1/1.5e-131/conjugal transfer protein TraG, partial [Klebsiella pneumoniae]	CP022997.1/0.0/CP022997.1 Klebsiella pneumoniae strain 721005, complete genome	NA	kpq:KPR0928_21860/2.3e-132/membrane protein	At2g29210/1.2e-07/[AR] KOG2146 Splicing coactivator SRm160/300, subunit SRm160 (contains PWI domain)	Unigene945_All/1.1e-32/TraG-like protein, N-terminal region	cellular_component:GO:0016021//integral component of membrane;
Unigene44_All	4738	18.20	28.53	0.648541296495661	0.000940884148424069	*	0.0001899182	WP_002914353.1/7.9e-302/MULTISPECIES: glutamate--cysteine ligase [Enterobacterales] >YP_005228394.1 glutamate--cysteine ligase [Klebsiella pneumoniae subsp. pneumoniae HS11286] >A6TCV4.1 RecName: Full=Glutamate--cysteine ligase; AltName: Full=Gamma-ECS; Short=GCS; AltName: Full=Gamma-glutamylcysteine synthetase >ABR78425.1 glutamate--cysteine ligase [Klebsiella pneumoniae subsp. pneumoniae MGH 78…	CP022997.1/0.0/CP022997.1 Klebsiella pneumoniae strain 721005, complete genome	sp|A9N0B5|GSH1_SALPB/3.2e-275/Glutamate--cysteine ligase OS=Salmonella paratyphi B (strain ATCC BAA-1250 / SPB7) GN=gshA PE=3 SV=1	kqv:B8P98_06090/1.4e-298/gshA; glutamate--cysteine ligase; K01919 glutamate--cysteine ligase [EC:6.3.2.2]	Hs6912346/7.5e-14/[R] KOG2914 Predicted haloacid-halidohydrolase and related hydrolases	Unigene44_All/1.2e-138/Glutamate-cysteine ligase	biological_process:GO:0006750//glutathione biosynthetic process;molecular_function:GO:0005524//ATP binding;GO:0004357//glutamate-cysteine ligase activity;GO:0016874//ligase activity;
Unigene1148_All	2811	21.84	33.95	0.636438718212242	0.0101956098104265	*	0.00248846	NA	CP022997.1/0.0/CP022997.1 Klebsiella pneumoniae strain 721005, complete genome	sp|Q9ABX9|Y091_CAUCR/3.2e-89/Uncharacterized signaling protein CC_0091 OS=Caulobacter crescentus (strain ATCC 19089 / CB15) GN=CC_0091 PE=1 SV=1	kvq:SP68_01905/2.3e-311/diguanylate cyclase	NA	Unigene1148_All/6.6e-72/EAL domain	NA
Unigene1014_All	610	22.55	34.98	0.633402855778909	0.468345731277533	*	0.245956	WP_087823459.1/2.4e-102/DNA primase [Klebsiella pneumoniae] >OVT69709.1 DNA primase [Klebsiella pneumoniae] >OYG23917.1 DNA primase [Klebsiella pneumoniae subsp. pneumoniae]	MF133442.1/0.0/MF133442.1 Klebsiella pneumoniae strain 11219 plasmid p11219-CTXM, complete sequence	NA	kpx:PMK1_b00056/2.8e-100/DNA primase	NA	Unigene1014_All/8.9e-05/Toprim-like	molecular_function:GO:0016779//nucleotidyltransferase activity;
Unigene292_All	3042	224.63	348.10	0.631951197271634	1.12717135322581e-22	*	8.08382e-24	WP_002888734.1/0.0e+00/MULTISPECIES: DUF3300 domain-containing protein [Klebsiella] >YP_005225143.1 hypothetical protein KPHS_08430 [Klebsiella pneumoniae subsp. pneumoniae HS11286] >AEW59541.1 hypothetical protein KPHS_08430 [Klebsiella pneumoniae subsp. pneumoniae HS11286] >EJJ33438.1 hypothetical protein KPNIH4_26471 [Klebsiella pneumoniae subsp. pneumoniae KPNIH4] >EJJ40182.1 hypothetical pro…	CP022997.1/0.0/CP022997.1 Klebsiella pneumoniae strain 721005, complete genome	sp|P36682|YACH_ECOLI/1.4e-151/Uncharacterized protein YacH OS=Escherichia coli (strain K12) GN=yacH PE=4 SV=2	kpb:FH42_21435/0.0e+00/membrane protein	NA	Unigene292_All/7.5e-87/Protein of unknown function (DUF3300)	NA
Unigene626_All	2136	16.21	25.06	0.628502323804319	0.0857484845878136	*	0.0276736	WP_004227147.1/2.1e-177/MULTISPECIES: L,D-transpeptidase [Enterobacteriaceae] >CCM82567.1 L,D-transpeptidase ErfK [Klebsiella pneumoniae subsp. pneumoniae ST258-K26BO] >CCM91246.1 L,D-transpeptidase ErfK [Klebsiella pneumoniae subsp. pneumoniae ST258-K28BO] >CCM92227.1 L,D-transpeptidase ErfK [Klebsiella pneumoniae subsp. pneumoniae ST512-K30BO] >EOR19098.1 protein ErfK/srfK [Klebsiella pneumonia…	CP022997.1/0.0/CP022997.1 Klebsiella pneumoniae strain 721005, complete genome	sp|P40680|ERFK_SALTY/9.1e-145/Probable L,D-transpeptidase ErfK/SrfK OS=Salmonella typhimurium (strain LT2 / SGSC1412 / ATCC 700720) GN=erfK PE=3 SV=1	kpy:KPNIH31_16615/1.6e-177/L,D-transpeptidase; K16291 L,D-transpeptidase ErfK/SrfK	NA	Unigene626_All/1.4e-16/L,D-transpeptidase catalytic domain	molecular_function:GO:0016740//transferase activity;
Unigene71_All	1266	17.81	27.45	0.624118632790942	0.225458181073446	*	0.0923218	BAH61267.1/1.2e-153/putative DSBA oxidoreductase [Klebsiella pneumoniae subsp. pneumoniae NTUH-K2044] >EKF80935.1 Putative DSBA oxidoreductase [Klebsiella pneumoniae subsp. pneumoniae KpQ3] >AHM81837.1 Outer membrane protein [Klebsiella pneumoniae 30684/NJST258_2] >CDQ52931.1 unnamed protein product [Klebsiella pneumoniae]	CP022997.1/0.0/CP022997.1 Klebsiella pneumoniae strain 721005, complete genome	NA	kps:KPNJ2_05065/1.9e-154/Outer membrane protein	NA	Unigene71_All/1.7e-12/Thioredoxin	biological_process:GO:0045454//cell redox homeostasis;cellular_component:GO:0005623//cell;molecular_function:GO:0016853//isomerase activity;
Unigene446_All	1928	100.88	155.45	0.623810435900206	1.70261573228346e-06	*	2.50124e-07	WP_002894375.1/3.4e-142/MULTISPECIES: thiol:disulfide interchange protein DsbG [Enterobacteriaceae] >YP_005225787.1 thiol:disulfide interchange protein DsbG [Klebsiella pneumoniae subsp. pneumoniae HS11286] >AEW60185.1 thiol:disulfide interchange protein DsbG [Klebsiella pneumoniae subsp. pneumoniae HS11286] >EJJ46583.1 periplasmic disulfide isomerase/thiol-disulfide oxidase [Klebsiella pneumonia…	CP022997.1/0.0/CP022997.1 Klebsiella pneumoniae strain 721005, complete genome	sp|P58320|DSBG_ECO57/1.1e-109/Thiol:disulfide interchange protein DsbG OS=Escherichia coli O157:H7 GN=dsbG PE=3 SV=1	kph:KPNIH24_21375/5.1e-143/dsbG; disulfide isomerase; K03805 thiol:disulfide interchange protein DsbG	At5g06290/1.3e-33/[O] KOG0852 Alkyl hydroperoxide reductase, thiol specific antioxidant and related enzymes	Unigene446_All/2.2e-16/Thioredoxin-like domain	cellular_component:GO:0042597//periplasmic space;molecular_function:GO:0016853//isomerase activity;
Unigene575_All	2399	1289.06	1978.82	0.618320969760864	3.32589734285714e-93	*	9.42562e-95	NA	CP022997.1/0.0/CP022997.1 Klebsiella pneumoniae strain 721005, complete genome	sp|P39405|FHUF_ECOLI/2.6e-100/Ferric iron reductase protein FhuF OS=Escherichia coli (strain K12) GN=fhuF PE=1 SV=1	kph:KPNIH24_03455/1.9e-256/cytochrome C biogenesis protein CcmF; K02761 PTS system, cellobiose-specific IIC component	NA	Unigene575_All/1.9e-56/Phosphotransferase system, EIIC	NA
Unigene735_All	3016	4.01	6.14	0.614636418915259	0.403675978512397	*	0.1977522	CDQ55618.1/6.1e-223/unnamed protein product [Klebsiella pneumoniae]	CP022997.1/0.0/CP022997.1 Klebsiella pneumoniae strain 721005, complete genome	sp|P44206|Y1472_HAEIN/4.1e-119/Uncharacterized protein HI_1472 OS=Haemophilus influenzae (strain ATCC 51907 / DSM 11121 / KW20 / Rd) GN=HI_1472 PE=1 SV=1	kpa:KPNJ1_02338/1.5e-221/Iron(III) dicitrate-binding protein; K02016 iron complex transport system substrate-binding protein	NA	Unigene735_All/2.2e-86/FecCD transport family	NA
Unigene444_All	2162	2.49	3.81	0.613645255425241	0.653792746987952	*	0.408006	EJK91046.1/8.5e-227/transporter, major facilitator family protein [Klebsiella pneumoniae subsp. pneumoniae DSM 30104]	CP022997.1/0.0/CP022997.1 Klebsiella pneumoniae strain 721005, complete genome	sp|P31126|YDEE_ECOLI/4.0e-164/Uncharacterized MFS-type transporter YdeE OS=Escherichia coli (strain K12) GN=ydeE PE=3 SV=2	ron:TE10_15100/2.6e-188/transporter	At2g29210/9.6e-09/[AR] KOG2146 Splicing coactivator SRm160/300, subunit SRm160 (contains PWI domain)	Unigene444_All/2.4e-30/Major Facilitator Superfamily	biological_process:GO:0055085//transmembrane transport;cellular_component:GO:0016021//integral component of membrane;
Unigene1306_All	3052	5.19	7.91	0.607943156114911	0.318046057070707	*	0.1456868	WP_085388865.1/7.4e-269/aspartate ammonia-lyase [Klebsiella pneumoniae] >OSI03501.1 aspartate ammonia-lyase [Klebsiella pneumoniae]	CP022997.1/0.0/CP022997.1 Klebsiella pneumoniae strain 721005, complete genome	sp|Q8XDS0|ASPA_ECO57/2.6e-254/Aspartate ammonia-lyase OS=Escherichia coli O157:H7 GN=aspA PE=3 SV=2	eec:EcWSU1_00340/1.2e-271/aspA; Aspartate ammonia-lyase; K01744 aspartate ammonia-lyase [EC:4.3.1.1]	At5g50950/1.7e-88/[C] KOG1317 Fumarase	Unigene1306_All/2.1e-112/Lyase	NA
Unigene128_All	552	18.80	28.59	0.604777958066098	0.602804340136054	*	0.358754	WP_004218531.1/1.8e-64/MULTISPECIES: recombination protein NinB [Klebsiella] >CCM80701.1 NinB family protein [Klebsiella pneumoniae subsp. pneumoniae ST258-K26BO] >CCM90075.1 NinB family protein [Klebsiella pneumoniae subsp. pneumoniae ST258-K28BO] >CCM93910.1 NinB family protein [Klebsiella pneumoniae subsp. pneumoniae ST512-K30BO] >ENY54798.1 ninB protein [Klebsiella pneumoniae subsp. pneumonia…	CP022997.1/0.0/CP022997.1 Klebsiella pneumoniae strain 721005, complete genome	sp|P68651|NINB_ECOL6/4.1e-09/P21 prophage-derived protein NinB OS=Escherichia coli O6:H1 (strain CFT073 / ATCC 700928 / UPEC) GN=ninB PE=3 SV=1	kpnu:LI86_15415/2.7e-65/ninB protein	NA	NA	NA
Unigene311_All	2082	68.86	104.62	0.603420589108081	0.000101316961666667	*	1.828276e-05	WP_040223738.1/7.3e-143/class I SAM-dependent methyltransferase [Klebsiella pneumoniae]	CP022997.1/0.0/CP022997.1 Klebsiella pneumoniae strain 721005, complete genome	sp|P39367|YJHP_ECOLI/2.5e-107/Uncharacterized protein YjhP OS=Escherichia coli (strain K12) GN=yjhP PE=1 SV=1	eclo:ENC_24060/1.8e-109/Methyltransferase domain.	7302616/1.3e-13/[O] KOG0867 Glutathione S-transferase	Unigene311_All/3.7e-09/Methyltransferase domain	molecular_function:GO:0008168//methyltransferase activity;
CL19.Contig1_All	3317	16.22	24.52	0.596185159473509	0.0278903742268041	*	0.0078235	WP_020326861.1/0.0e+00/multidrug efflux RND transporter permease subunit [Klebsiella pneumoniae] >EPP13870.1 RND transporter, HAE1 family [Klebsiella pneumoniae 280_1220] >EWD67951.1 acriflavine resistance protein B [Klebsiella pneumoniae UCI 21] >EWD69760.1 acriflavine resistance protein B [Klebsiella pneumoniae UCI 19] >EWF98640.1 acriflavine resistance protein B [Klebsiella pneumoniae UCICRE 1…	CP022997.1/0.0/CP022997.1 Klebsiella pneumoniae strain 721005, complete genome	sp|P31224|ACRB_ECOLI/0.0e+00/Multidrug efflux pump subunit AcrB OS=Escherichia coli (strain K12) GN=acrB PE=1 SV=1	kpq:KPR0928_05855/0.0e+00/multidrug transporter; K18138 multidrug efflux pump	Hs19923466/1.1e-08/[A] KOG1869 Splicing coactivator SRm160/300, subunit SRm300	CL19.Contig1_All/0/AcrB/AcrD/AcrF family	cellular_component:GO:0016021//integral component of membrane;GO:0005886//plasma membrane;molecular_function:GO:0005215//transporter activity;
Unigene1095_All	3219	1092.06	1642.09	0.588481077765118	1.95719041304348e-97	*	5.2071e-99	EPO88254.1/1.3e-303/alpha amylase, catalytic domain protein [Klebsiella pneumoniae UHKPC179]	CP022997.1/0.0/CP022997.1 Klebsiella pneumoniae strain 721005, complete genome	sp|P26612|AMY2_ECOLI/1.0e-264/Cytoplasmic alpha-amylase OS=Escherichia coli (strain K12) GN=amyA PE=1 SV=3	ror:RORB6_02650/1.3e-279/cytoplasmic alpha-amylase; K01176 alpha-amylase [EC:3.2.1.1]	At1g69830_2/6.4e-09/[G] KOG0471 Alpha-amylase	Unigene1095_All/1.4e-23/Alpha amylase, catalytic domain	biological_process:GO:0005975//carbohydrate metabolic process;molecular_function:GO:0004553//hydrolase activity, hydrolyzing O-glycosyl compounds;GO:0004556//alpha-amylase activity;GO:0033927//glucan 1,4-alpha-maltohexaosidase activity;GO:0005509//calcium ion binding;GO:0103025//alpha-amylase activity (releasing maltohexaose);
Unigene1139_All	2830	1227.39	1845.06	0.588073997968516	4.500716675e-95	*	1.249476e-96	NA	CP022997.1/0.0/CP022997.1 Klebsiella pneumoniae strain 721005, complete genome	sp|P25553|ALDA_ECOLI/4.3e-243/Lactaldehyde dehydrogenase OS=Escherichia coli (strain K12) GN=aldA PE=1 SV=2	koc:AB185_21735/1.1e-255/aldehyde dehydrogenase; K07248 lactaldehyde dehydrogenase / glycolaldehyde dehydrogenase [EC:1.2.1.22 1.2.1.21]	At1g79440/1.6e-88/[C] KOG2451 Aldehyde dehydrogenase	Unigene1139_All/1.4e-164/Aldehyde dehydrogenase family	NA
Unigene412_All	2385	3354.67	5037.14	0.586433974153547	5.36842973333333e-213	*	8.38332e-215	EGF64209.1/0.0e+00/SpoVR family protein [Klebsiella sp. MS 92-3]	CP022997.1/0.0/CP022997.1 Klebsiella pneumoniae strain 721005, complete genome	sp|P29013|YCGB_ECOLI/2.4e-295/Uncharacterized protein YcgB OS=Escherichia coli (strain K12) GN=ycgB PE=4 SV=2	kps:KPNJ2_02080/0.0e+00/Stage V sporulation protein R	NA	Unigene412_All/4e-177/SpoVR like protein	NA
Unigene974_All	4893	170.74	256.13	0.585075158462966	4.8553778e-24	*	3.36984e-25	WP_004177416.1/8.7e-296/2-isopropylmalate synthase [Klebsiella pneumoniae] >EKB63793.1 2-isopropylmalate synthase [Klebsiella pneumoniae subsp. pneumoniae WGLW1] >EKB73335.1 2-isopropylmalate synthase [Klebsiella pneumoniae subsp. pneumoniae WGLW3] >OSV61045.1 2-isopropylmalate synthase [Klebsiella pneumoniae]	CP022997.1/0.0/CP022997.1 Klebsiella pneumoniae strain 721005, complete genome	sp|A8ALM5|LEU1_CITK8/7.3e-283/2-isopropylmalate synthase OS=Citrobacter koseri (strain ATCC BAA-895 / CDC 4225-83 / SGSC4696) GN=leuA PE=3 SV=1	enf:AKI40_4209/9.5e-287/2-isopropylmaltate synthase; K01649 2-isopropylmalate synthase [EC:2.3.3.13]	SPAC9E9.03/2.5e-166/[E] KOG0454 3-isopropylmalate dehydratase (aconitase superfamily)	Unigene974_All/8.5e-106/HMGL-like	biological_process:GO:0009098//leucine biosynthetic process;molecular_function:GO:0003852//2-isopropylmalate synthase activity;
Unigene1291_All	2094	1.84	2.76	0.584962500721156	0.712258904991948	*	0.51164	WP_087823461.1/2.3e-144/hypothetical protein [Klebsiella pneumoniae] >OVT69710.1 hypothetical protein BME91_13955 [Klebsiella pneumoniae]	MF133442.1/0.0/MF133442.1 Klebsiella pneumoniae strain 11219 plasmid p11219-CTXM, complete sequence	NA	kpm:KPHS_p100430/2.3e-141/hypothetical protein	NA	NA	NA
Unigene1050_All	500	11.69	17.51	0.582904153901902	0.693343353962264	*	0.531336	WP_064153791.1/1.1e-92/S-type Pyocin, partial [Klebsiella pneumoniae]	CP022997.1/0.0/CP022997.1 Klebsiella pneumoniae strain 721005, complete genome	NA	kpw:KPNIH30_16600/2.3e-92/S-type Pyocin	NA	Unigene1050_All/5e-45/S-type Pyocin	NA
Unigene623_All	2244	1.71	2.56	0.582147485114102	0.712832844480258	*	0.51164	CAL62196.1/2.9e-185/Conserved hypothetical protein, putative peroxidase [Herminiimonas arsenicoxydans] >AFG30105.1 putative peroxidase [Pseudomonas aeruginosa]	CP021775.1/0.0/CP021775.1 Pseudomonas aeruginosa strain Pa58, complete genome	sp|P76536|YFEX_ECOLI/2.2e-32/Probable deferrochelatase/peroxidase YfeX OS=Escherichia coli (strain K12) GN=yfeX PE=1 SV=2	har:HEAR2053/4.3e-186/Conserved hypothetical protein, putative peroxidase; K07223 putative iron-dependent peroxidase	NA	Unigene623_All/7.8e-87/Dyp-type peroxidase family	molecular_function:GO:0020037//heme binding;GO:0004601//peroxidase activity;
Unigene1546_All	2268	3.38	5.06	0.582114138412126	0.585939641527914	*	0.346006	WP_080899773.1/1.9e-213/copper homeostasis/adhesion lipoprotein NlpE [Klebsiella pneumoniae] >SLZ40226.1 copper homeostasis protein CutF precursor / Lipoprotein NlpE [Klebsiella pneumoniae]	CP022997.1/0.0/CP022997.1 Klebsiella pneumoniae strain 721005, complete genome	sp|P40710|NLPE_ECOLI/6.8e-98/Lipoprotein NlpE OS=Escherichia coli (strain K12) GN=nlpE PE=1 SV=1	kpz:KPNIH27_04505/9.2e-136/copper homeostasis protein; K06079 copper homeostasis protein (lipoprotein)	7297716/5.9e-09/[J] KOG3429 Predicted peptidyl-tRNA hydrolase	Unigene1546_All/7.1e-33/NlpE C-terminal OB domain	NA
Unigene765_All	2275	673.86	1007.71	0.580559722247455	3.0281706e-40	*	1.558746e-41	WP_032422980.1/1.6e-127/MULTISPECIES: membrane protein [Klebsiella] >EZQ91566.1 hypothetical protein AE77_04602 [Klebsiella pneumoniae CHS 21] >KDL51907.1 hypothetical protein AD94_05095 [Klebsiella variicola] >SAU25388.1 putative transmembrane protein [Klebsiella pneumoniae] >SAX71524.1 putative transmembrane protein [Klebsiella pneumoniae] >SAW81369.1 putative transmembrane protein [Klebsiella …	CP016161.1/0.0/CP016161.1 Klebsiella pneumoniae plasmid unnamed2, complete sequence	NA	kpx:PMK1_b00046/2.1e-127/virion protein	NA	Unigene765_All/0.083/Protein of unknown function (DUF1286)	cellular_component:GO:0016021//integral component of membrane;
Unigene986_All	2856	2.65	3.96	0.579508070629048	0.585366315068493	*	0.346006	SFX71114.1/0.0e+00/aconitase [[Enterobacter] aerogenes]	CP022997.1/0.0/CP022997.1 Klebsiella pneumoniae strain 721005, complete genome	sp|Q8ZRS8|ACNB_SALTY/0.0e+00/Aconitate hydratase B OS=Salmonella typhimurium (strain LT2 / SGSC1412 / ATCC 700720) GN=acnB PE=1 SV=1	eae:EAE_11410/0.0e+00/bifunctional aconitate hydratase 2/2-methylisocitrate dehydratase; K01682 aconitate hydratase 2 / 2-methylisocitrate dehydratase [EC:4.2.1.3 4.2.1.99]	YJL200c/1.0e-10/[CE] KOG0453 Aconitase/homoaconitase (aconitase superfamily)	Unigene986_All/5.3e-97/Aconitate hydratase 2 N-terminus	biological_process:GO:0006099//tricarboxylic acid cycle;cellular_component:GO:0005829//cytosol;molecular_function:GO:0003994//aconitate hydratase activity;GO:0047456//2-methylisocitrate dehydratase activity;GO:0046872//metal ion binding;GO:0051539//4 iron, 4 sulfur cluster binding;
Unigene696_All	534	5.35	7.98	0.576849854933837	0.808311752635278	*	0.665256	AHM79952.1/2.2e-91/Dienelactone hydrolase family protein [Klebsiella pneumoniae 30684/NJST258_2] >AHM85586.1 Dienelactone hydrolase family protein [Klebsiella pneumoniae 30660/NJST258_1]	CP022997.1/0.0/CP022997.1 Klebsiella pneumoniae strain 721005, complete genome	sp|Q01609|Y2218_PSEAE/2.7e-58/Uncharacterized protein PA2218 OS=Pseudomonas aeruginosa (strain ATCC 15692 / DSM 22644 / CIP 104116 / JCM 14847 / LMG 12228 / 1C / PRS 101 / PAO1) GN=PA2218 PE=1 SV=2	kpa:KPNJ1_03180/3.3e-92/Dienelactone hydrolase family protein; K06889 uncharacterized protein	NA	Unigene696_All/0.0029/X-Pro dipeptidyl-peptidase (S15 family)	NA
Unigene1537_All	666	57.89	86.11	0.572866631725151	0.192388336163982	*	0.0759984	WP_072652181.1/1.3e-48/hypothetical protein [Escherichia coli]	CP017086.1/0.0/CP017086.1 Proteus mirabilis strain T18 plasmid pT18, complete sequence	sp|P13970|SRNB_ECOLI/5.7e-29/Protein SrnB OS=Escherichia coli (strain K12) GN=srnB PE=3 SV=1	eln:NRG857_30164/5.5e-28/srnB; post-segregation killing protein SrnB; K18922 protein HokE	NA	NA	NA
Unigene1313_All	1935	8.41	12.44	0.564808779875458	0.388389985454545	*	0.185322	WP_004140529.1/9.2e-233/MULTISPECIES: glutathione-dependent formaldehyde dehydrogenase [Enterobacteriaceae] >YP_005226327.1 putative oxidoreductase [Klebsiella pneumoniae subsp. pneumoniae HS11286] >ABR76581.1 putative oxidoreductase [Klebsiella pneumoniae subsp. pneumoniae MGH 78578] >EEW40664.1 GroES-like protein [Klebsiella pneumoniae subsp. rhinoscleromatis ATCC 13884] >AEJ97688.1 putative ox…	CP022997.1/0.0/CP022997.1 Klebsiella pneumoniae strain 721005, complete genome	sp|P77316|YBDR_ECOLI/6.0e-188/Uncharacterized zinc-type alcohol dehydrogenase-like protein YbdR OS=Escherichia coli (strain K12) GN=ybdR PE=3 SV=1	kpne:KU54_016035/1.4e-233/alcohol dehydrogenase	SPBC1198.01/9.4e-64/[Q] KOG0024 Sorbitol dehydrogenase	Unigene1313_All/1.4e-29/Alcohol dehydrogenase GroES-like domain	molecular_function:GO:0008270//zinc ion binding;GO:0051903//S-(hydroxymethyl)glutathione dehydrogenase activity;GO:0016491//oxidoreductase activity;
Unigene847_All	636	4.28	6.31	0.560029208581402	0.810019453521127	*	0.665256	AHM77013.1/2.2e-114/Cellulose synthase regulatory subunit [Klebsiella pneumoniae 30684/NJST258_2] >AHM82639.1 Cellulose synthase regulatory subunit [Klebsiella pneumoniae 30660/NJST258_1]	CP022997.1/0.0/CP022997.1 Klebsiella pneumoniae strain 721005, complete genome	sp|Q9WX62|BCSB3_KOMXY/2.8e-09/Cyclic di-GMP-binding protein OS=Komagataeibacter xylinus GN=bcsBI PE=3 SV=1	kps:KPNJ2_00233/3.3e-115/Cellulose synthase regulatory subunit; K20541 cellulose synthase operon protein B	NA	Unigene847_All/3.1e-27/Bacterial cellulose synthase subunit	biological_process:GO:0006011//UDP-glucose metabolic process;GO:0030244//cellulose biosynthetic process;cellular_component:GO:0019867//outer membrane;
Unigene1586_All	638	12.78	18.84	0.559911128665789	0.682909949685535	*	0.439606	WP_040223242.1/7.3e-78/chromosome partitioning protein [Klebsiella pneumoniae]	CP022997.1/0.0/CP022997.1 Klebsiella pneumoniae strain 721005, complete genome	NA	kpnu:LI86_03765/1.1e-78/chromosome partitioning protein; K12055 chromosome partitioning related protein ParA	NA	Unigene1586_All/0.06/Protein of unknown function (DUF1350)	NA
Unigene456_All	1882	3.30	4.86	0.558490289359965	0.666218342701723	*	0.425008	EEW40644.1/1.1e-179/lipid A biosynthesis lauroyl (or palmitoleoyl) acyltransferase [Klebsiella pneumoniae subsp. rhinoscleromatis ATCC 13884]	CP022997.1/0.0/CP022997.1 Klebsiella pneumoniae strain 721005, complete genome	sp|P0ACV2|LPXP_ECOLI/3.7e-126/Lipid A biosynthesis palmitoleoyltransferase OS=Escherichia coli (strain K12) GN=lpxP PE=1 SV=1	ron:TE10_11765/3.3e-147/lipid A biosynthesis palmitoleoyl acyltransferase; K12974 KDO2-lipid IV(A) palmitoleoyltransferase [EC:2.3.1.242]	NA	Unigene456_All/1.5e-96/Bacterial lipid A biosynthesis acyltransferase	biological_process:GO:0009103//lipopolysaccharide biosynthetic process;GO:0009409//response to cold;GO:0036104//Kdo2-lipid A biosynthetic process;GO:0009245//lipid A biosynthetic process;cellular_component:GO:0005887//integral component of plasma membrane;molecular_function:GO:0008951//palmitoleoyl [acyl-carrier-protein]-dependent acyltransferase activity;
Unigene185_All	8370	631.69	926.26	0.552200479245947	1.68961618378378e-133	*	3.61572e-135	WP_002902695.1/0.0e+00/MULTISPECIES: primary-amine oxidase [Klebsiella] >YP_005226667.1 tyramine oxidase [Klebsiella pneumoniae subsp. pneumoniae HS11286] >ABR76899.1 copper amine oxidase (tyramine oxidase) [Klebsiella pneumoniae subsp. pneumoniae MGH 78578] >AEW61065.1 tyramine oxidase [Klebsiella pneumoniae subsp. pneumoniae HS11286] >EJJ41001.1 tyramine oxidase [Klebsiella pneumoniae subsp. pn…	CP022997.1/0.0/CP022997.1 Klebsiella pneumoniae strain 721005, complete genome	sp|P49250|AMO_KLEAE/0.0e+00/Primary amine oxidase OS=Klebsiella aerogenes GN=maoA PE=1 SV=1	koc:AB185_21610/0.0e+00/tynA; tyramine oxidase; K00276 primary-amine oxidase [EC:1.4.3.21]	YER073w/2.1e-99/[C] KOG2450 Aldehyde dehydrogenase	Unigene185_All/8.5e-127/Copper amine oxidase, enzyme domain	biological_process:GO:0009308//amine metabolic process;molecular_function:GO:0008131//primary amine oxidase activity;GO:0005507//copper ion binding;GO:0048038//quinone binding;
Unigene1027_All	736	3.57	5.23	0.550886872217842	0.80717728	*	0.665256	WP_080892989.1/6.2e-137/hypothetical protein [Klebsiella pneumoniae]	CP022997.1/0.0/CP022997.1 Klebsiella pneumoniae strain 721005, complete genome	NA	kpn:KPN_02483/9.6e-135/Possible glycosylhydrolase	NA	NA	NA
Unigene1569_All	702	3.79	5.55	0.550289923066377	0.807744117977528	*	0.665256	AKH00543.1/3.0e-101/tyrosine recombinase [Klebsiella pneumoniae]	CP022997.1/0.0/CP022997.1 Klebsiella pneumoniae strain 721005, complete genome	sp|P0ADH8|FIME_ECOL6/2.2e-87/Type 1 fimbriae regulatory protein FimE OS=Escherichia coli O6:H1 (strain CFT073 / ATCC 700928 / UPEC) GN=fimE PE=3 SV=1	kpq:KPR0928_21195/4.6e-102/tyrosine recombinase; K07358 type 1 fimbriae regulatory protein FimE	NA	Unigene1569_All/1.8e-44/Phage integrase family	biological_process:GO:0015074//DNA integration;GO:0006310//DNA recombination;molecular_function:GO:0003677//DNA binding;
Unigene1655_All	1638	127.93	187.30	0.549996279019892	2.75108769178082e-05	*	4.64614e-06	WP_002904806.1/5.6e-146/MULTISPECIES: type I methionyl aminopeptidase [Klebsiella] >YP_005226910.1 methionyl aminopeptidase [Klebsiella pneumoniae subsp. pneumoniae HS11286] >AEW61308.1 methionyl aminopeptidase [Klebsiella pneumoniae subsp. pneumoniae HS11286] >EJJ40552.1 methionine aminopeptidase, type I [Klebsiella pneumoniae subsp. pneumoniae KPNIH2] >EJJ44838.1 methionine aminopeptidase, type…	CP022997.1/0.0/CP022997.1 Klebsiella pneumoniae strain 721005, complete genome	sp|P0A1X6|MAP1_SALTY/2.7e-72/Methionine aminopeptidase OS=Salmonella typhimurium (strain LT2 / SGSC1412 / ATCC 700720) GN=map PE=1 SV=2	kpw:KPNIH30_13475/8.4e-147/methionine aminopeptidase; K01265 methionyl aminopeptidase [EC:3.4.11.18]	At2g45240/3.8e-50/[O] KOG2738 Putative methionine aminopeptidase	Unigene1655_All/5e-49/Metallopeptidase family M24	biological_process:GO:0070084//protein initiator methionine removal;molecular_function:GO:0046872//metal ion binding;GO:0004177//aminopeptidase activity;GO:0070006//metalloaminopeptidase activity;
Unigene1508_All	1854	4.61	6.74	0.547981840752521	0.602219093203883	*	0.358754	WP_004175955.1/2.0e-115/MULTISPECIES: glutathione S-transferase family protein [Enterobacterales] >YP_005227166.1 GST-like protein [Klebsiella pneumoniae subsp. pneumoniae HS11286] >ABR77327.1 hypothetical GST-like protein [Klebsiella pneumoniae subsp. pneumoniae MGH 78578] >BAH63600.1 hypothetical GST-like protein [Klebsiella pneumoniae subsp. pneumoniae NTUH-K2044] >EGF64393.1 glutathione S-tra…	CP022997.1/0.0/CP022997.1 Klebsiella pneumoniae strain 721005, complete genome	sp|P76117|YNCG_ECOLI/3.8e-75/Uncharacterized GST-like protein YncG OS=Escherichia coli (strain K12) GN=yncG PE=3 SV=1	kpp:A79E_2355/3.0e-116/Glutathione S-transferase, theta; K11208 GST-like protein	NA	Unigene1508_All/3.6e-08/Glutathione S-transferase, N-terminal domain	molecular_function:GO:0004364//glutathione transferase activity;GO:0016740//transferase activity;
Unigene1106_All	3100	1.95	2.85	0.547487795302493	0.666822896551724	*	0.425008	NA	CP022997.1/0.0/CP022997.1 Klebsiella pneumoniae strain 721005, complete genome	sp|Q57IG0|XYLA_SALCH/9.1e-247/Xylose isomerase OS=Salmonella choleraesuis (strain SC-B67) GN=xylA PE=3 SV=1	ear:CCG32779/8.2e-252/Xylulose kinase (EC 2.7.1.17); K00854 xylulokinase [EC:2.7.1.17]	At1g80460/8.1e-25/[G] KOG2517 Ribulose kinase and related carbohydrate kinases	Unigene1106_All/5e-82/FGGY family of carbohydrate kinases, N-terminal domain	NA
Unigene755_All	4073	23.47	34.15	0.541067736654283	0.00597629064516129	*	0.00139297	EGF62532.1/0.0e+00/acyl-CoA dehydrogenase protein [Klebsiella sp. MS 92-3]	CP022997.1/0.0/CP022997.1 Klebsiella pneumoniae strain 721005, complete genome	sp|Q47146|FADE_ECOLI/0.0e+00/Acyl-coenzyme A dehydrogenase OS=Escherichia coli (strain K12) GN=fadE PE=2 SV=2	ear:CCG31604/0.0e+00/Butyryl-CoA dehydrogenase (EC 1.3.8.1); K06445 acyl-CoA dehydrogenase [EC:1.3.99.-]	Hs21361497/1.1e-24/[I] KOG0137 Very-long-chain acyl-CoA dehydrogenase	Unigene755_All/2.1e-120/Domain of unknown function (DUF1974)	NA
CL54.Contig2_All	2359	339.80	493.18	0.537428442583849	3.57396306944444e-18	*	2.97658e-19	NA	CP022997.1/0.0/CP022997.1 Klebsiella pneumoniae strain 721005, complete genome	sp|B7LMB2|MQO_ESCF3/2.8e-240/Probable malate:quinone oxidoreductase OS=Escherichia fergusonii (strain ATCC 35469 / DSM 13698 / CDC 0568-73) GN=mqo PE=3 SV=1	kpz:KPNIH27_17655/0.0e+00/malate:quinone oxidoreductase; K00116 malate dehydrogenase (quinone) [EC:1.1.5.4]	NA	CL54.Contig2_All/2.7e-230/Malate:quinone oxidoreductase (Mqo)	NA
Unigene1476_All	2771	334.70	485.74	0.537315744119347	2.987576921875e-21	*	2.21174e-22	WP_065519603.1/3.7e-267/magnesium transporter [Klebsiella pneumoniae] >SBW60950.1 magnesium transporter [Klebsiella pneumoniae]	CP022997.1/0.0/CP022997.1 Klebsiella pneumoniae strain 721005, complete genome	sp|O34442|MGTE_BACSU/1.3e-47/Magnesium transporter MgtE OS=Bacillus subtilis (strain 168) GN=mgtE PE=3 SV=1	kle:AO703_14395/1.1e-226/dihydroorotate dehydrogenase; K06213 magnesium transporter	Hs16418457/4.2e-09/[P] KOG0236 Sulfate/bicarbonate/oxalate exchanger SAT-1 and related transporters (SLC26 family)	Unigene1476_All/1.7e-24/Divalent cation transporter	cellular_component:GO:0016021//integral component of membrane;GO:0005886//plasma membrane;molecular_function:GO:0046872//metal ion binding;GO:0015095//magnesium ion transmembrane transporter activity;
Unigene1072_All	3290	11.44	16.58	0.535356954717361	0.139002087702265	*	0.0496838	WP_004151653.1/2.4e-289/MULTISPECIES: carbohydrate kinase [Klebsiella] >YP_005225773.1 putative carbohydrate kinase [Klebsiella pneumoniae subsp. pneumoniae HS11286] >AEW60171.1 putative carbohydrate kinase [Klebsiella pneumoniae subsp. pneumoniae HS11286] >EJJ46597.1 putative carbohydrate kinase [Klebsiella pneumoniae subsp. pneumoniae KPNIH2] >EJJ46779.1 putative carbohydrate kinase [Klebsiella…	CP022997.1/0.0/CP022997.1 Klebsiella pneumoniae strain 721005, complete genome	sp|A6T663|MTNB_KLEP7/6.1e-116/Methylthioribulose-1-phosphate dehydratase OS=Klebsiella pneumoniae subsp. pneumoniae (strain ATCC 700721 / MGH 78578) GN=mtnB PE=3 SV=1	kqu:AVR78_11845/2.0e-280/carbohydrate kinase	Hs14744596/2.1e-39/[E] KOG0068 D-3-phosphoglycerate dehydrogenase, D-isomer-specific 2-hydroxy acid dehydrogenase superfamily	Unigene1072_All/1.5e-52/FGGY family of carbohydrate kinases, N-terminal domain	biological_process:GO:0005975//carbohydrate metabolic process;molecular_function:GO:0008744//L-xylulokinase activity;GO:0016301//kinase activity;GO:0016773//phosphotransferase activity, alcohol group as acceptor;
Unigene483_All	1086	4.53	6.55	0.531983856378577	0.693867027190332	*	0.531336	AHM76795.1/4.6e-88/Small heat shock protein [Klebsiella pneumoniae 30684/NJST258_2] >AHM82421.1 Small heat shock protein [Klebsiella pneumoniae 30660/NJST258_1]	CP022997.1/0.0/CP022997.1 Klebsiella pneumoniae strain 721005, complete genome	sp|B5XT61|IBPB_KLEP3/7.7e-76/Small heat shock protein IbpB OS=Klebsiella pneumoniae (strain 342) GN=ibpB PE=3 SV=1	kps:KPNJ2_00015/6.9e-89/Small heat shock protein; K04080 molecular chaperone IbpA	NA	Unigene483_All/3.6e-22/Hsp20/alpha crystallin family	NA
Unigene83_All	977	2.56	3.70	0.531381460516312	0.810590291754757	*	0.665256	BAH61370.1/3.8e-102/inorganic pyrophosphatase [Klebsiella pneumoniae subsp. pneumoniae NTUH-K2044] >EKF80839.1 Inorganic pyrophosphatase 1 (Pyrophosphate phospho-hydrolase 1) [Klebsiella pneumoniae subsp. pneumoniae KpQ3] >AHM81729.1 Inorganic pyrophosphatase [Klebsiella pneumoniae 30684/NJST258_2] >AHM87411.1 Inorganic pyrophosphatase [Klebsiella pneumoniae 30660/NJST258_1] >CDQ54956.1 ppa [Kleb…	CP022997.1/0.0/CP022997.1 Klebsiella pneumoniae strain 721005, complete genome	sp|P65749|IPYR_SALTI/5.5e-97/Inorganic pyrophosphatase OS=Salmonella typhi GN=ppa PE=3 SV=2	kps:KPNJ2_04957/5.8e-103/Inorganic pyrophosphatase; K01507 inorganic pyrophosphatase [EC:3.6.1.1]	At1g01050/1.2e-22/[C] KOG1626 Inorganic pyrophosphatase/Nucleosome remodeling factor, subunit NURF38	Unigene83_All/8.1e-56/Inorganic pyrophosphatase	NA
Unigene478_All	3408	23.59	34.07	0.530326528856884	0.0170155068736142	*	0.0044384	BAH62383.1/3.1e-183/glutamate/aspartate periplasmic binding protein [Klebsiella pneumoniae subsp. pneumoniae NTUH-K2044] >EJK91760.1 glutamate and aspartate transporter subunit [Klebsiella pneumoniae subsp. pneumoniae DSM 30104] >EKF79893.1 Glutamate/aspartate periplasmic binding protein [Klebsiella pneumoniae subsp. pneumoniae KpQ3] >AHM80662.1 Glutamate/aspartate-binding protein [Klebsiella pne…	CP022997.1/0.0/CP022997.1 Klebsiella pneumoniae strain 721005, complete genome	sp|Q9ZF60|GLTI_SALTY/4.3e-157/Glutamate/aspartate import solute-binding protein OS=Salmonella typhimurium (strain LT2 / SGSC1412 / ATCC 700720) GN=gltI PE=3 SV=3	kpu:KP1_1638/4.7e-184/gltI; glutamate/aspartate periplasmic binding protein; K10001 glutamate/aspartate transport system substrate-binding protein	At1g65410/1.5e-24/[Q] KOG0055 Multidrug/pheromone exporter, ABC superfamily	Unigene478_All/1.2e-46/Bacterial extracellular solute-binding proteins, family 3	NA
Unigene997_All	1524	4.66	6.69	0.52167625598718	0.683524077338129	*	0.439606	AHM81002.1/8.2e-277/hypothetical protein KPNJ2_04222 [Klebsiella pneumoniae 30684/NJST258_2] >AHM86676.1 hypothetical protein KPNJ1_04270 [Klebsiella pneumoniae 30660/NJST258_1]	CP022997.1/0.0/CP022997.1 Klebsiella pneumoniae strain 721005, complete genome	sp|P96681|YDFD_BACSU/2.5e-35/Uncharacterized HTH-type transcriptional regulator YdfD OS=Bacillus subtilis (strain 168) GN=ydfD PE=3 SV=1	ron:TE10_07860/6.7e-231/DeoR faimly transcriptional regulator	SPCC569.07/2.0e-08/[E] KOG0634 Aromatic amino acid aminotransferase and related proteins	Unigene997_All/1.8e-27/Aminotransferase class I and II	biological_process:GO:0006351//transcription, DNA-templated;molecular_function:GO:0003677//DNA binding;GO:0008483//transaminase activity;GO:0003824//catalytic activity;GO:0003700//DNA binding transcription factor activity;GO:0030170//pyridoxal phosphate binding;
Unigene1705_All	1423	1.68	2.41	0.520571913451201	0.809449418719212	*	0.665256	CCM93418.1/3.5e-282/Sucrose-6-phosphate hydrolase [Klebsiella pneumoniae subsp. pneumoniae ST512-K30BO] >EOY71416.1 beta-fructofuranosidase CscA [Klebsiella pneumoniae UHKPC40] >EOY74546.1 sucrose-6-phosphate hydrolase [Klebsiella pneumoniae UHKPC09] >EOY81215.1 sucrose-6-phosphate hydrolase [Klebsiella pneumoniae UHKPC01] >EOY88804.1 sucrose-6-phosphate hydrolase [Klebsiella pneumoniae UHKPC27] …	CP022882.1/0.0/CP022882.1 Klebsiella pneumoniae strain 911021, complete genome	sp|P40714|CSCA_ECOLX/2.3e-152/Sucrose-6-phosphate hydrolase OS=Escherichia coli GN=cscA PE=3 SV=1	kpe:KPK_0852/1.4e-275/cscA; beta-fructofuranosidase; K01193 beta-fructofuranosidase [EC:3.2.1.26]	At1g62660/1.2e-31/[G] KOG0228 Beta-fructofuranosidase (invertase)	Unigene1705_All/1.4e-105/Glycosyl hydrolases family 32 N-terminal domain	NA
Unigene441_All	777	14.50	20.77	0.518448315942351	0.627762284351145	*	0.380506	WP_004144804.1/3.0e-65/hypothetical protein [Klebsiella pneumoniae] >YP_005228909.1 hypothetical protein KPHS_46090 [Klebsiella pneumoniae subsp. pneumoniae HS11286] >BAH65250.1 hypothetical protein KP1_4770 [Klebsiella pneumoniae subsp. pneumoniae NTUH-K2044] >EEW41179.1 putative acid-resistance protein [Klebsiella pneumoniae subsp. rhinoscleromatis ATCC 13884] >AEW63307.1 hypothetical protein K…	CP022997.1/0.0/CP022997.1 Klebsiella pneumoniae strain 721005, complete genome	NA	kpa:KPNJ1_00684/4.5e-66/Protein hdeB precursor; K19778 acid stress chaperone HdeB	At2g29210/3.5e-09/[AR] KOG2146 Splicing coactivator SRm160/300, subunit SRm160 (contains PWI domain)	Unigene441_All/1.3e-08/HdeA/HdeB family	NA
Unigene926_All	1656	8.52	12.20	0.51795581222441	0.501117200428725	*	0.270412	WP_077274298.1/0.0e+00/beta-galactosidase [Klebsiella pneumoniae] >OST00567.1 beta-D-galactosidase [Klebsiella pneumoniae] >OSW44050.1 beta-D-galactosidase [Klebsiella pneumoniae]	CP022997.1/0.0/CP022997.1 Klebsiella pneumoniae strain 721005, complete genome	sp|A6T8X0|BGAL1_KLEP7/0.0e+00/Beta-galactosidase 1 OS=Klebsiella pneumoniae subsp. pneumoniae (strain ATCC 700721 / MGH 78578) GN=lacZ1 PE=3 SV=1	kpg:KPNIH32_12940/0.0e+00/lacZ; beta-D-galactosidase; K01190 beta-galactosidase [EC:3.2.1.23]	Hs4504223/2.3e-18/[G] KOG2024 Beta-Glucuronidase GUSB (glycosylhydrolase superfamily 2)	Unigene926_All/1.9e-73/Glycosyl hydrolases family 2, TIM barrel domain	biological_process:GO:0005975//carbohydrate metabolic process;cellular_component:GO:0009341//beta-galactosidase complex;molecular_function:GO:0030246//carbohydrate binding;GO:0004565//beta-galactosidase activity;
Unigene1641_All	1785	2.62	3.75	0.517323783845793	0.692820470588235	*	0.531336	WP_074193573.1/3.7e-220/MULTISPECIES: uracil-DNA glycosylase [Klebsiella] >EZQ88058.1 DNA polymerase III subunit alpha [Klebsiella pneumoniae CHS 21] >SAQ18770.1 putative DNA polymerase III alpha subunit [Klebsiella oxytoca] >SBZ02158.1 putative DNA polymerase III alpha subunit [Klebsiella pneumoniae] >OXS89203.1 uracil-DNA glycosylase [Klebsiella pneumoniae] >OYG23937.1 uracil-DNA glycosylase [K…	CP022128.1/0.0/CP022128.1 Klebsiella pneumoniae strain DHQP1605752_NV plasmid p1605752FIB_2, complete sequence	sp|O68770|DPO3A_YERPE/1.3e-205/DNA polymerase III subunit alpha OS=Yersinia pestis GN=dnaE PE=3 SV=2	kpx:PMK1_b00077/2.4e-219/dnaE; DNA polymerase III subunit alpha; K02337 DNA polymerase III subunit alpha [EC:2.7.7.7]	NA	Unigene1641_All/4.5e-15/Helix-hairpin-helix motif	NA
Unigene56_All	6950	3.39	4.84	0.51372177413825	0.298236076781003	*	0.1307478	WP_002920262.1/1.4e-238/MULTISPECIES: cell division protein DamX [Enterobacterales] >YP_005229211.1 hypothetical protein KPHS_49110 [Klebsiella pneumoniae subsp. pneumoniae HS11286] >AEW63609.1 hypothetical protein KPHS_49110 [Klebsiella pneumoniae subsp. pneumoniae HS11286] >EJJ42988.1 cell division protein DamX [Klebsiella pneumoniae subsp. pneumoniae KPNIH2] >EJJ47312.1 cell division protein D…	CP022997.1/0.0/CP022997.1 Klebsiella pneumoniae strain 721005, complete genome	sp|A8AQU3|AROB_CITK8/2.6e-185/3-dehydroquinate synthase OS=Citrobacter koseri (strain ATCC BAA-895 / CDC 4225-83 / SGSC4696) GN=aroB PE=3 SV=1	kpe:KPK_0357/1.1e-224/damX; DamX protein; K03112 DamX protein	At5g66120/1.4e-96/[E] KOG0692 Pentafunctional AROM protein	Unigene56_All/4.7e-12/Sporulation related domain	biological_process:GO:0032506//cytokinetic process;GO:0051301//cell division;cellular_component:GO:0005887//integral component of plasma membrane;GO:0030428//cell septum;molecular_function:GO:0042834//peptidoglycan binding;
Unigene1120_All	2237	802.62	1142.72	0.509682932829849	3.3515470742268e-35	*	1.880278e-36	NA	CP022997.1/0.0/CP022997.1 Klebsiella pneumoniae strain 721005, complete genome	sp|P76245|YEAP_ECOLI/5.6e-20/Probable diguanylate cyclase YeaP OS=Escherichia coli (strain K12) GN=yeaP PE=1 SV=2	kpv:KPNIH29_17390/1.5e-210/phosphotransferase	NA	Unigene1120_All/0.0033/Protein kinase domain	NA
Unigene1249_All	7452	76.92	109.44	0.508709467546001	1.08341326091954e-12	*	1.090306e-13	WP_004184566.1/4.4e-283/MULTISPECIES: hypothetical protein [Enterobacteriaceae] >YP_005227457.1 hypothetical protein KPHS_31570 [Klebsiella pneumoniae subsp. pneumoniae HS11286] >A6TAH1.1 RecName: Full=UPF0061 protein KPN78578_21310 >ABR77592.1 hypothetical protein KPN_02164 [Klebsiella pneumoniae subsp. pneumoniae MGH 78578] >AEW61855.1 hypothetical protein KPHS_31570 [Klebsiella pneumoniae subs…	CP018454.1/0.0/CP018454.1 Klebsiella pneumoniae strain SWU01, complete genome	sp|A4W9N5|Y1736_ENT38/1.0e-227/UPF0061 protein Ent638_1736 OS=Enterobacter sp. (strain 638) GN=Ent638_1736 PE=3 SV=1	ear:CCG30482/7.5e-251/Selenoprotein O and cysteine-containing homologs; K08997 uncharacterized protein	SPAC20G4.05c/2.3e-62/[S] KOG2542 Uncharacterized conserved protein (YdiU family)	Unigene1249_All/1.8e-160/Uncharacterized ACR, YdiU/UPF0061 family	NA
Unigene1713_All	297	89.22	126.79	0.507001910555049	0.679278927927928	*	0.43609	NA	CP012744.1/0.0/CP012744.1 Klebsiella pneumoniae subsp. pneumoniae strain TGH10, complete genome	NA	NA	Hs7656859/8.0e-07/[S] LSE0175 H Uncharacterized protein	NA	NA
Unigene1665_All	2189	21.41	30.41	0.506261020645288	0.126816232721202	*	0.0439346	WP_062955019.1/3.0e-163/hypothetical protein [Klebsiella pneumoniae] >OHY27988.1 hypothetical protein BLJ30_05720 [Klebsiella pneumoniae] >OIK34094.1 hypothetical protein BLJ97_06065 [Klebsiella pneumoniae] >OXM94792.1 hypothetical protein CGQ20_05070 [Klebsiella pneumoniae] >OXM98236.1 hypothetical protein CGQ21_05425 [Klebsiella pneumoniae] >OZI96346.1 hypothetical protein CEP06_26650 [Klebsiel…	CP022997.1/0.0/CP022997.1 Klebsiella pneumoniae strain 721005, complete genome	sp|P76278|YEBZ_ECOLI/1.7e-77/Inner membrane protein YebZ OS=Escherichia coli (strain K12) GN=yebZ PE=1 SV=1	koe:A225_3653/9.9e-127/Copper resistance protein D; K07245 copper resistance protein D	NA	Unigene1665_All/2.8e-19/Copper resistance protein D	biological_process:GO:0006825//copper ion transport;cellular_component:GO:0016021//integral component of membrane;
Unigene254_All	2978	3.81	5.41	0.505837596333493	0.551579	*	0.315188	AHM81143.1/3.2e-160/Usher protein cooc [Klebsiella pneumoniae 30684/NJST258_2] >AHM86817.1 Usher protein cooc [Klebsiella pneumoniae 30660/NJST258_1]	CP022997.1/0.0/CP022997.1 Klebsiella pneumoniae strain 721005, complete genome	sp|P77802|ECPC_ECOLI/5.1e-146/Probable outer membrane usher protein EcpC OS=Escherichia coli (strain K12) GN=ecpC PE=1 SV=1	kpa:KPNJ1_04411/4.9e-161/Usher protein cooc; K21966 Mat/Ecp fimbriae outer membrane usher protein	NA	Unigene254_All/0.0036/Pili and flagellar-assembly chaperone, PapD N-terminal domain	NA
Unigene1626_All	3940	270.74	380.74	0.491898093626474	9.826804e-21	*	7.55908e-22	AHM81009.1/4.6e-223/Ammonium transporter [Klebsiella pneumoniae 30684/NJST258_2] >AHM86683.1 Ammonium transporter [Klebsiella pneumoniae 30660/NJST258_1]	CP022997.1/0.0/CP022997.1 Klebsiella pneumoniae strain 721005, complete genome	sp|P69680|AMTB_ECO57/2.8e-208/Ammonia channel OS=Escherichia coli O157:H7 GN=amtB PE=1 SV=1	ear:CCG31409/1.7e-214/Ammonium transporter; K03320 ammonium transporter, Amt family	SPCPB1C11.01/1.5e-63/[P] KOG0682 Ammonia permease	Unigene1626_All/3.8e-124/Ammonium Transporter Family	cellular_component:GO:0016021//integral component of membrane;molecular_function:GO:0008519//ammonium transmembrane transporter activity;
CL30.Contig2_All	10281	4.53	6.37	0.491782322210065	0.112998765292096	*	0.0380366	AHM80601.1/1.2e-243/TolA protein [Klebsiella pneumoniae 30684/NJST258_2] >AHM86240.1 TolA protein [Klebsiella pneumoniae 30660/NJST258_1]	CP022997.1/0.0/CP022997.1 Klebsiella pneumoniae strain 721005, complete genome	sp|Q09049|CYDA_AZOVI/1.2e-218/Cytochrome bd ubiquinol oxidase subunit 1 OS=Azotobacter vinelandii GN=cydA PE=1 SV=1	kpa:KPNJ1_03834/1.9e-244/TolA protein; K03646 colicin import membrane protein	SPAC17C9.03/6.6e-23/[J] KOG0401 Translation initiation factor 4F, ribosome/mRNA-bridging subunit (eIF-4G)	CL30.Contig2_All/1.3e-172/Cytochrome bd terminal oxidase subunit I	NA
Unigene420_All	7701	24.06	33.76	0.488678261531109	0.000285202008	*	5.36094e-05	WP_004140511.1/2.3e-274/MULTISPECIES: cytochrome ubiquinol oxidase subunit I [Enterobacterales] >ABR76586.1 cytochrome oxidase bd-II, subunit I [Klebsiella pneumoniae subsp. pneumoniae MGH 78578] >EEW40658.1 bacterial cytochrome ubiquinol oxidase [Klebsiella pneumoniae subsp. rhinoscleromatis ATCC 13884] >AEJ97693.1 cytochrome oxidase bd-II, subunit I [Klebsiella pneumoniae KCTC 2242] >AFQ66325.1…	CP022882.1/0.0/CP022882.1 Klebsiella pneumoniae strain 911021, complete genome	sp|P21363|YCIE_ECOLI/4.5e-77/Protein YciE OS=Escherichia coli (strain K12) GN=yciE PE=1 SV=1	caf:AL524_14560/5.5e-249/cytochrome D ubiquinol oxidase subunit I; K00425 cytochrome d ubiquinol oxidase subunit I [EC:1.10.3.14]	NA	Unigene420_All/3.3e-165/Cytochrome bd terminal oxidase subunit I	biological_process:GO:0019646//aerobic electron transport chain;cellular_component:GO:0070069//cytochrome complex;GO:0016021//integral component of membrane;molecular_function:GO:0009055//electron transfer activity;GO:0016491//oxidoreductase activity;
Unigene418_All	10082	5.88	8.25	0.488577964296814	0.072175246728972	*	0.022333	WP_085205962.1/0.0e+00/2-oxoglutarate dehydrogenase E1 component [Klebsiella pneumoniae] >SMD93948.1 2-oxoglutarate dehydrogenase E1 component [Klebsiella pneumoniae]	CP022997.1/0.0/CP022997.1 Klebsiella pneumoniae strain 721005, complete genome	sp|P0AFG5|ODO1_ECO57/0.0e+00/2-oxoglutarate dehydrogenase E1 component OS=Escherichia coli O157:H7 GN=sucA PE=3 SV=1	ear:CCG31136/0.0e+00/2-oxoglutarate dehydrogenase E1 component (EC 1.2.4.2); K00164 2-oxoglutarate dehydrogenase E1 component [EC:1.2.4.2]	At5g65750/1.7e-204/[G] KOG0450 2-oxoglutarate dehydrogenase, E1 subunit	Unigene418_All/3e-67/Transketolase, pyrimidine binding domain	NA
Unigene579_All	1975	19.19	26.85	0.484567376677395	0.215520344	*	0.0872552	WP_004201117.1/3.3e-161/MULTISPECIES: phage replication protein O [Klebsiella] >CCM80695.1 putative replication protein O of prophage CP-933X [Klebsiella pneumoniae subsp. pneumoniae ST258-K26BO] >EMR15052.1 phage replication protein O [Klebsiella pneumoniae ATCC BAA-2146] >ENY54804.1 phage replication protein O [Klebsiella pneumoniae subsp. pneumoniae KpMDU1] >EPS12918.1 phage replication protei…	CP022997.1/0.0/CP022997.1 Klebsiella pneumoniae strain 721005, complete genome	sp|P76065|YDAU_ECOLI/6.6e-17/Uncharacterized protein YdaU OS=Escherichia coli (strain K12) GN=ydaU PE=4 SV=1	kph:KPNIH24_17580/5.0e-162/replication protein	NA	Unigene579_All/6.8e-34/Bacteriophage replication protein O	biological_process:GO:0006260//DNA replication;
Unigene536_All	533	14.31	20.01	0.483697495179074	0.725395150561798	*	0.560094	EEW40253.1/1.4e-74/hypothetical protein HMPREF0484_3692 [Klebsiella pneumoniae subsp. rhinoscleromatis ATCC 13884]	CP022997.1/0.0/CP022997.1 Klebsiella pneumoniae strain 721005, complete genome	NA	kps:KPNJ2_03967/6.2e-75/hypothetical protein	NA	Unigene536_All/0.0018/F5/8 type C domain	NA
Unigene283_All	1539	5.13	7.17	0.483014293094851	0.696308176313446	*	0.452258	WP_004199977.1/1.1e-215/DUF4056 domain-containing protein [Klebsiella pneumoniae] >YP_005227050.1 hypothetical protein KPHS_27500 [Klebsiella pneumoniae subsp. pneumoniae HS11286] >AEW61448.1 hypothetical protein KPHS_27500 [Klebsiella pneumoniae subsp. pneumoniae HS11286] >EMR21496.1 hypothetical protein G000_10313 [Klebsiella pneumoniae ATCC BAA-2146] >AGT24188.1 hypothetical protein N559_2504 …	CP022882.1/0.0/CP022882.1 Klebsiella pneumoniae strain 911021, complete genome	sp|P94437|YFII_BACSU/1.4e-38/Uncharacterized oxidoreductase YfiI OS=Bacillus subtilis (strain 168) GN=yfiI PE=3 SV=1	kpj:N559_2504/1.6e-216/hypothetical protein	NA	Unigene283_All/6.2e-130/Protein of unknown function (DUF4056)	NA
Unigene340_All	527	7.27	10.16	0.482873132852572	0.815623599173554	*	0.684954	OKB41592.1/3.9e-93/hypothetical protein A9F10_08095 [Klebsiella pneumoniae]	CP022997.1/0.0/CP022997.1 Klebsiella pneumoniae strain 721005, complete genome	sp|Q55587|Y335_SYNY3/7.4e-32/Uncharacterized protein sll0335 OS=Synechocystis sp. (strain PCC 6803 / Kazusa) GN=sll0335 PE=4 SV=1	kpw:KPNIH30_16795/5.9e-94/hypothetical protein	NA	Unigene340_All/1.7e-35/A circularly permuted ATPgrasp	NA
Unigene1336_All	1724	4.53	6.32	0.480413508130868	0.695688685053381	*	0.452258	WP_002913836.1/8.0e-196/MULTISPECIES: phosphoribosylformylglycinamidine cyclo-ligase [Enterobacterales] >YP_005228197.1 phosphoribosylaminoimidazole synthetase [Klebsiella pneumoniae subsp. pneumoniae HS11286] >A6TCB3.1 RecName: Full=Phosphoribosylformylglycinamidine cyclo-ligase; AltName: Full=AIR synthase; AltName: Full=AIRS; AltName: Full=Phosphoribosyl-aminoimidazole synthetase >ABR78234.1 ph…	CP022997.1/0.0/CP022997.1 Klebsiella pneumoniae strain 721005, complete genome	sp|A7ZPU2|PUR5_ECO24/1.3e-186/Phosphoribosylformylglycinamidine cyclo-ligase OS=Escherichia coli O139:H28 (strain E24377A / ETEC) GN=purM PE=3 SV=1	kph:KPNIH24_09195/1.2e-196/phosphoribosylaminoimidazole synthetase; K01933 phosphoribosylformylglycinamidine cyclo-ligase [EC:6.3.3.1]	SPBC405.01/4.3e-92/[F] KOG0237 Glycinamide ribonucleotide synthetase (GARS)/Aminoimidazole ribonucleotide synthetase (AIRS)	Unigene1336_All/1.7e-38/AIR synthase related protein, C-terminal domain	biological_process:GO:0006189//'de novo' IMP biosynthetic process;cellular_component:GO:0005737//cytoplasm;molecular_function:GO:0005524//ATP binding;GO:0004641//phosphoribosylformylglycinamidine cyclo-ligase activity;
CL52.Contig1_All	1500	28.48	39.70	0.479189861063922	0.201100291569767	*	0.0800214	WP_002893881.1/1.4e-175/MULTISPECIES: Fe2+-enterobactin ABC transporter substrate-binding protein [Enterobacteriaceae] >YP_005225745.1 iron-enterobactin transporter periplasmic binding protein [Klebsiella pneumoniae subsp. pneumoniae HS11286] >AEW60143.1 iron-enterobactin transporter periplasmic binding protein [Klebsiella pneumoniae subsp. pneumoniae HS11286] >EJJ46623.1 iron-enterobactin transp…	CP022997.1/0.0/CP022997.1 Klebsiella pneumoniae strain 721005, complete genome	sp|P0AEL7|FEPB_ECOL6/4.1e-144/Ferrienterobactin-binding periplasmic protein OS=Escherichia coli O6:H1 (strain CFT073 / ATCC 700928 / UPEC) GN=fepB PE=3 SV=1	kvd:KR75_14965/5.1e-175/Fe2+-enterobactin ABC transporter substrate-binding protein; K02016 iron complex transport system substrate-binding protein	NA	CL52.Contig1_All/4.6e-27/Periplasmic binding protein	NA
Unigene585_All	2046	3.77	5.25	0.477752899284821	0.696928771836007	*	0.452258	WP_060853796.1/0.0e+00/ribonucleoside-diphosphate reductase subunit alpha [Klebsiella pneumoniae] >KXA26061.1 ribonucleoside-diphosphate reductase, alpha subunit [Klebsiella pneumoniae]	CP021714.1/0.0/CP021714.1 Klebsiella pneumoniae strain AR_0129 plasmid tig00000001, complete sequence	sp|P37426|RIR1_SALTY/3.2e-248/Ribonucleoside-diphosphate reductase 1 subunit alpha OS=Salmonella typhimurium (strain LT2 / SGSC1412 / ATCC 700720) GN=nrdA PE=3 SV=1	eclx:LI66_23650/0.0e+00/ribonucleotide-diphosphate reductase subunit alpha; K00525 ribonucleoside-diphosphate reductase alpha chain [EC:1.17.4.1]	At2g21790/3.1e-57/[F] KOG1112 Ribonucleotide reductase, alpha subunit	Unigene585_All/3.1e-110/Ribonucleotide reductase, barrel domain	NA
Unigene1092_All	3924	24.77	34.28	0.468773240866137	0.0223135983690987	*	0.00601396	AIE02682.1/4.5e-287/membrane protein [Klebsiella pneumoniae subsp. pneumoniae KP5-1]	CP022997.1/0.0/CP022997.1 Klebsiella pneumoniae strain 721005, complete genome	sp|P37169|MURJ_SALTY/6.1e-272/Probable lipid II flippase MurJ OS=Salmonella typhimurium (strain LT2 / SGSC1412 / ATCC 700720) GN=murJ PE=1 SV=1	kpk:A593_19900/6.9e-288/membrane protein; K03980 putative peptidoglycan lipid II flippase	Hs5032119/3.6e-06/[AR] KOG2146 Splicing coactivator SRm160/300, subunit SRm160 (contains PWI domain)	Unigene1092_All/1.1e-158/MviN-like protein	NA
Unigene637_All	1467	3.78	5.23	0.468424712025869	0.710765789631856	*	0.547154	WP_070553135.1/1.3e-247/NAD(P)/FAD-dependent oxidoreductase [Klebsiella sp. HMSC16A12] >OFV32599.1 NADH dehydrogenase [Klebsiella sp. HMSC16A12]	CP022997.1/0.0/CP022997.1 Klebsiella pneumoniae strain 721005, complete genome	sp|P00393|DHNA_ECOLI/4.5e-236/NADH dehydrogenase OS=Escherichia coli (strain K12) GN=ndh PE=1 SV=2	cama:F384_05500/1.9e-235/NADH dehydrogenase; K03885 NADH dehydrogenase [EC:1.6.99.3]	At4g21490/4.8e-28/[C] KOG2495 NADH-dehydrogenase (ubiquinone)	Unigene637_All/1.1e-69/Pyridine nucleotide-disulphide oxidoreductase	molecular_function:GO:0003954//NADH dehydrogenase activity;GO:0016491//oxidoreductase activity;
Unigene30_All	2914	222.76	306.89	0.46223143865489	4.73375634972678e-11	*	5.01028e-12	EJK89574.1/1.7e-291/hypothetical protein UUU_41970 [Klebsiella pneumoniae subsp. pneumoniae DSM 30104]	CP022997.1/0.0/CP022997.1 Klebsiella pneumoniae strain 721005, complete genome	sp|P75691|YAHK_ECOLI/2.8e-173/Aldehyde reductase YahK OS=Escherichia coli (strain K12) GN=yahK PE=1 SV=1	ron:TE10_01880/7.8e-188/zinc-binding dehydrogenase; K13979 uncharacterized zinc-type alcohol dehydrogenase-like protein [EC:1.-.-.-]	At4g37970/1.1e-89/[Q] KOG0023 Alcohol dehydrogenase, class V	Unigene30_All/1.9e-26/Alcohol dehydrogenase GroES-like domain	molecular_function:GO:0008270//zinc ion binding;GO:0008106//alcohol dehydrogenase (NADP+) activity;GO:0016491//oxidoreductase activity;
Unigene409_All	2764	79.58	109.53	0.460848270462303	0.00034036810212766	*	6.47664e-05	EGF62920.1/2.5e-199/L-rhamnose-proton symporter [Klebsiella sp. MS 92-3] >AHE47063.1 L-rhamnose-proton symporter [Klebsiella pneumoniae subsp. pneumoniae Kp13] >AHM82101.1 L-rhamnose-proton symport [Klebsiella pneumoniae 30684/NJST258_2] >AHM87769.1 L-rhamnose-proton symport [Klebsiella pneumoniae 30660/NJST258_1] >CDQ55797.1 rhaT [Klebsiella pneumoniae]	CP022997.1/0.0/CP022997.1 Klebsiella pneumoniae strain 721005, complete genome	sp|A6TGB1|RHAT_KLEP7/3.7e-199/L-rhamnose-proton symporter OS=Klebsiella pneumoniae subsp. pneumoniae (strain ATCC 700721 / MGH 78578) GN=rhaT PE=3 SV=1	kpa:KPNJ1_05381/3.8e-200/L-rhamnose-proton symport; K02856 L-rhamnose-H+ transport protein	NA	Unigene409_All/9.8e-215/L-rhamnose-proton symport protein (RhaT)	NA
CL34.Contig2_All	5373	2.74	3.76	0.456556768717111	0.498357767393562	*	0.27757	WP_004147502.1/0.0e+00/MULTISPECIES: choline dehydrogenase [Enterobacteriaceae] >BAH62281.1 choline dehydrogenase [Klebsiella pneumoniae subsp. pneumoniae NTUH-K2044] >EJK91673.1 choline dehydrogenase [Klebsiella pneumoniae subsp. pneumoniae DSM 30104] >AHM80825.1 Choline dehydrogenase [Klebsiella pneumoniae 30684/NJST258_2] >AHM86407.1 Choline dehydrogenase [Klebsiella pneumoniae 30660/NJST258_1…	CP022997.1/0.0/CP022997.1 Klebsiella pneumoniae strain 721005, complete genome	sp|A7MFA8|BETA_CROS8/4.0e-298/Oxygen-dependent choline dehydrogenase OS=Cronobacter sakazakii (strain ATCC BAA-894) GN=betA PE=3 SV=1	eec:EcWSU1_01153/0.0e+00/betA; Choline dehydrogenase; K00108 choline dehydrogenase [EC:1.1.99.1]	Hs4502047/1.2e-137/[C] KOG2450 Aldehyde dehydrogenase	CL34.Contig2_All/9.9e-87/GMC oxidoreductase	NA
Unigene89_All	811	4.24	5.79	0.449499083426037	0.817312260869565	*	0.684954	WP_032423056.1/1.3e-92/MULTISPECIES: 3'-5' exonuclease [Klebsiella] >EZQ89897.1 hypothetical protein AE77_05101 [Klebsiella pneumoniae CHS 21] >KMH93498.1 hypothetical protein SM83_05217 [Klebsiella pneumoniae] >ANF44076.1 DNA polymerase III subunit epsilon (plasmid) [Klebsiella pneumoniae] >SAT43849.1 DNA polymerase III subunit epsilon [Klebsiella pneumoniae] >SBW74652.1 DNA polymerase III subun…	CP021940.1/0.0/CP021940.1 Klebsiella pneumoniae strain AR_0145 plasmid tig00000209, complete sequence	sp|Q9CPE0|DPO3E_PASMU/7.2e-10/DNA polymerase III subunit epsilon OS=Pasteurella multocida (strain Pm70) GN=dnaQ PE=3 SV=1	eclx:LI66_23610/6.3e-71/exonuclease; K02342 DNA polymerase III subunit epsilon [EC:2.7.7.7]	NA	Unigene89_All/3.5e-15/Exonuclease	molecular_function:GO:0004527//exonuclease activity;GO:0003887//DNA-directed DNA polymerase activity;GO:0003676//nucleic acid binding;
CL19.Contig8_All	890	3.80	5.18	0.446952679355606	0.816748597241379	*	0.684954	WP_073545933.1/1.9e-156/hydrophobe/amphiphile efflux-1 family RND transporter [Klebsiella pneumoniae] >OSU56921.1 hydrophobe/amphiphile efflux-1 family RND transporter [Klebsiella pneumoniae]	CP022997.1/0.0/CP022997.1 Klebsiella pneumoniae strain 721005, complete genome	sp|P31224|ACRB_ECOLI/4.0e-139/Multidrug efflux pump subunit AcrB OS=Escherichia coli (strain K12) GN=acrB PE=1 SV=1	kpg:KPNIH32_25190/2.8e-157/multidrug transporter; K18142 multidrug efflux pump	NA	CL19.Contig8_All/2.9e-123/AcrB/AcrD/AcrF family	NA
Unigene794_All	925	3.63	4.94	0.444541493588927	0.816185710544452	*	0.684954	WP_075395051.1/9.1e-146/arabinose ABC transporter substrate-binding protein [Klebsiella pneumoniae] >APS97363.1 sugar ABC transporter substrate-binding protein [Klebsiella pneumoniae]	CP022997.1/0.0/CP022997.1 Klebsiella pneumoniae strain 721005, complete genome	sp|P02924|ARAF_ECOLI/6.2e-135/L-arabinose-binding periplasmic protein OS=Escherichia coli (strain K12) GN=araF PE=1 SV=2	kpa:KPNJ1_02024/1.4e-146/L-arabinose-binding protein; K10537 L-arabinose transport system substrate-binding protein	NA	Unigene794_All/3.1e-71/Periplasmic binding proteins and sugar binding domain of LacI family	biological_process:GO:0042882//L-arabinose transport;cellular_component:GO:0042597//periplasmic space;
Unigene1585_All	1083	3.03	4.10	0.436306116032495	0.817876703038674	*	0.684954	OIR39526.1/1.1e-203/nickel ABC transporter, nickel/metallophore periplasmic binding protein [Klebsiella pneumoniae]	CP022997.1/0.0/CP022997.1 Klebsiella pneumoniae strain 721005, complete genome	sp|P33590|NIKA_ECOLI/4.4e-148/Nickel-binding periplasmic protein OS=Escherichia coli (strain K12) GN=nikA PE=1 SV=1	kqu:AVR78_03090/1.9e-195/nickel ABC transporter, nickel/metallophore periplasmic binding protein; K15584 nickel transport system substrate-binding protein	NA	Unigene1585_All/5.4e-61/Bacterial extracellular solute-binding proteins, family 5 Middle	biological_process:GO:0055085//transmembrane transport;GO:0015675//nickel cation transport;cellular_component:GO:0043190//ATP-binding cassette (ABC) transporter complex;molecular_function:GO:0020037//heme binding;GO:0016151//nickel cation binding;
Unigene112_All	3580	3.98	5.36	0.429464569914124	0.586124219607843	*	0.345776	WP_085827412.1/0.0e+00/glutamine--fructose-6-phosphate transaminase (isomerizing) [Klebsiella pneumoniae]	CP022997.1/0.0/CP022997.1 Klebsiella pneumoniae strain 721005, complete genome	sp|Q663R1|GLMS_YERPS/3.1e-299/Glutamine--fructose-6-phosphate aminotransferase [isomerizing] OS=Yersinia pseudotuberculosis serotype I (strain IP32953) GN=glmS PE=3 SV=3	kom:HR38_05170/0.0e+00/glucosamine--fructose-6-phosphate aminotransferase; K00820 glucosamine---fructose-6-phosphate aminotransferase (isomerizing) [EC:2.6.1.16]	Hs4503981/1.5e-107/[M] KOG1268 Glucosamine 6-phosphate synthetases, contain amidotransferase and phosphosugar isomerase domains	Unigene112_All/5.5e-64/SIS domain	biological_process:GO:0005975//carbohydrate metabolic process;GO:1901137//carbohydrate derivative biosynthetic process;cellular_component:GO:0005737//cytoplasm;molecular_function:GO:0097367//carbohydrate derivative binding;GO:0004360//glutamine-fructose-6-phosphate transaminase (isomerizing) activity;
Unigene447_All	1384	16.13	21.72	0.429277664648719	0.500857165236052	*	0.269982	WP_062955110.1/7.2e-155/hypothetical protein [Klebsiella pneumoniae] >OHY24263.1 YicC family protein [Klebsiella pneumoniae] >OIK30842.1 YicC family protein [Klebsiella pneumoniae] >OXM89512.1 YicC family protein [Klebsiella pneumoniae] >OXM91473.1 YicC family protein [Klebsiella pneumoniae] >OZI96467.1 YicC family protein [Klebsiella pneumoniae] >OZJ07743.1 YicC family protein [Klebsiella pneumo…	CP022997.1/0.0/CP022997.1 Klebsiella pneumoniae strain 721005, complete genome	sp|P23839|YICC_ECOLI/9.6e-148/UPF0701 protein YicC OS=Escherichia coli (strain K12) GN=yicC PE=1 SV=2	kpa:KPNJ1_00125/2.7e-154/Protein yicC	NA	Unigene447_All/2.9e-43/YicC-like family, N-terminal region	NA
Unigene206_All	5411	571.92	768.98	0.427132719009731	3.6286107164557e-44	*	1.657954e-45	WP_002916493.1/3.0e-228/MULTISPECIES: phosphoglycerate dehydrogenase [Enterobacterales] >YP_005228712.1 D-3-phosphoglycerate dehydrogenase [Klebsiella pneumoniae subsp. pneumoniae HS11286] >ABR78745.1 D-3-phosphoglycerate dehydrogenase [Klebsiella pneumoniae subsp. pneumoniae MGH 78578] >BAH65128.1 D-3-phosphoglycerate dehydrogenase [Klebsiella pneumoniae subsp. pneumoniae NTUH-K2044] >EEW41232.1…	CP022997.1/0.0/CP022997.1 Klebsiella pneumoniae strain 721005, complete genome	sp|P0A9T0|SERA_ECOLI/1.7e-216/D-3-phosphoglycerate dehydrogenase OS=Escherichia coli (strain K12) GN=serA PE=1 SV=2	kpy:KPNIH31_21475/4.5e-229/D-3-phosphoglycerate dehydrogenase; K00058 D-3-phosphoglycerate dehydrogenase / 2-oxoglutarate reductase [EC:1.1.1.95 1.1.1.399]	SPCC4G3.01/7.3e-106/[E] KOG0068 D-3-phosphoglycerate dehydrogenase, D-isomer-specific 2-hydroxy acid dehydrogenase superfamily	Unigene206_All/3.6e-52/D-isomer specific 2-hydroxyacid dehydrogenase, NAD binding domain	biological_process:GO:0006564//L-serine biosynthetic process;molecular_function:GO:0051287//NAD binding;GO:0004617//phosphoglycerate dehydrogenase activity;
Unigene65_All	1526	14.49	19.48	0.426936082525413	0.501395142857143	*	0.269982	AHM80464.1/3.0e-154/hypothetical protein KPNJ2_03684 [Klebsiella pneumoniae 30684/NJST258_2] >AHM86102.1 hypothetical protein KPNJ1_03696 [Klebsiella pneumoniae 30660/NJST258_1]	CP022997.1/0.0/CP022997.1 Klebsiella pneumoniae strain 721005, complete genome	sp|P75811|RCDA_ECOLI/1.1e-62/HTH-type transcriptional regulator RcdA OS=Escherichia coli (strain K12) GN=rcdA PE=1 SV=3	kph:KPNIH24_20205/4.6e-155/recombinase	NA	Unigene65_All/3.7e-23/Phage integrase family	biological_process:GO:0015074//DNA integration;GO:0006310//DNA recombination;molecular_function:GO:0003677//DNA binding;
Unigene1178_All	928	15.38	20.67	0.426482885463621	0.651722571167883	*	0.413122	WP_002913995.1/8.8e-149/MULTISPECIES: inositol-1-monophosphatase [Enterobacterales] >YP_005228236.1 inositol monophosphatase [Klebsiella pneumoniae subsp. pneumoniae HS11286] >ABR78275.1 inositol monophosphatase [Klebsiella pneumoniae subsp. pneumoniae MGH 78578] >BAH64659.1 inositol monophosphatase [Klebsiella pneumoniae subsp. pneumoniae NTUH-K2044] >AEJ99366.1 inositol monophosphatase [Klebsie…	CP022997.1/0.0/CP022997.1 Klebsiella pneumoniae strain 721005, complete genome	sp|P58537|SUHB_SALTY/6.1e-138/Inositol-1-monophosphatase OS=Salmonella typhimurium (strain LT2 / SGSC1412 / ATCC 700720) GN=suhB PE=3 SV=1	kpu:KP1_4117/1.3e-149/suhB; inositol monophosphatase; K01092 myo-inositol-1(or 4)-monophosphatase [EC:3.1.3.25]	At3g02870/1.4e-36/[G] KOG2951 Inositol monophosphatase	Unigene1178_All/5.2e-75/Inositol monophosphatase family	biological_process:GO:0046855//inositol phosphate dephosphorylation;GO:0046854//phosphatidylinositol phosphorylation;molecular_function:GO:0046872//metal ion binding;GO:0052833//inositol monophosphate 4-phosphatase activity;GO:0052832//inositol monophosphate 3-phosphatase activity;GO:0008934//inositol monophosphate 1-phosphatase activity;
Unigene1068_All	6947	5.20	6.98	0.424715413181198	0.288335826225166	*	0.1259072	WP_021520220.1/0.0e+00/anthranilate synthase component II [Escherichia coli] >EQO72433.1 anthranilate synthase component II [Escherichia coli HVH 44 (4-2298570)]	CP022997.1/0.0/CP022997.1 Klebsiella pneumoniae strain 721005, complete genome	sp|P00895|TRPE_ECOLI/4.5e-254/Anthranilate synthase component 1 OS=Escherichia coli (strain K12) GN=trpE PE=1 SV=2	kpj:N559_3017/0.0e+00/bifunctional glutamine amidotransferase/anthranilate phosphoribosyltransferase; K13497 anthranilate synthase/phosphoribosyltransferase [EC:4.1.3.27 2.4.2.18]	At4g27070/1.2e-121/[E] KOG1395 Tryptophan synthase beta chain	Unigene1068_All/6.7e-101/Glycosyl transferase family, a/b domain	NA
CL32.Contig1_All	4940	29.42	39.49	0.424690121205519	0.00888639178743961	*	0.0021278	WP_057774791.1/6.4e-238/4-aminobutyrate--2-oxoglutarate transaminase [Klebsiella pneumoniae] >KRR37566.1 4-aminobutyrate aminotransferase [Klebsiella pneumoniae] >OKN61600.1 4-aminobutyrate aminotransferase PuuE [Klebsiella pneumoniae] >OVK44532.1 4-aminobutyrate--2-oxoglutarate transaminase [Klebsiella pneumoniae]	CP022691.1/0.0/CP022691.1 Klebsiella pneumoniae subsp. pneumoniae strain AUSMDU00008079, complete genome	sp|P0AD98|LIVJ_ECO57/3.2e-201/Leu/Ile/Val-binding protein OS=Escherichia coli O157:H7 GN=livJ PE=3 SV=1	sbz:A464_3640/3.7e-222/Gamma-aminobutyrate:alpha-ketoglutarate aminotransferase; K00823 4-aminobutyrate aminotransferase [EC:2.6.1.19]	YLR438w/1.5e-52/[E] KOG1402 Ornithine aminotransferase	CL32.Contig1_All/6.6e-130/Aminotransferase class-III	biological_process:GO:0009448//gamma-aminobutyric acid metabolic process;molecular_function:GO:0034386//4-aminobutyrate:2-oxoglutarate transaminase activity;GO:0030170//pyridoxal phosphate binding;GO:0003867//4-aminobutyrate transaminase activity;
Unigene1345_All	547	8.65	11.58	0.42086321546515	0.826168708618331	*	0.698588	WP_071218889.1/4.4e-31/hypothetical protein [Acinetobacter baumannii] >OIB80665.1 hypothetical protein A7L16_18875 [Acinetobacter baumannii]	CP022307.1/0.0/CP022307.1 Alcanivorax sp. N3-7A genome	NA	NA	NA	NA	NA
Unigene669_All	2454	1.24	1.66	0.42084312096005	0.815062261527873	*	0.684954	WP_004146794.1/3.6e-290/MULTISPECIES: methylmalonate-semialdehyde dehydrogenase (CoA acylating) [Enterobacterales] >YP_005224823.1 putative aldehyde dehydrogenase [Klebsiella pneumoniae subsp. pneumoniae HS11286] >ABR80021.1 putative aldehyde dehydrogenase [Klebsiella pneumoniae subsp. pneumoniae MGH 78578] >ACI10949.1 methylmalonate-semialdehyde dehydrogenase (acylating) [Klebsiella pneumoniae 3…	CP022997.1/0.0/CP022997.1 Klebsiella pneumoniae strain 721005, complete genome	sp|Q9KAH5|IOLA_BACHD/7.0e-141/Malonate-semialdehyde dehydrogenase OS=Bacillus halodurans (strain ATCC BAA-125 / DSM 18197 / FERM 7344 / JCM 9153 / C-125) GN=iolA PE=3 SV=1	koe:A225_0548/3.5e-274/Methylmalonate-semialdehyde dehydrogenase; K00140 malonate-semialdehyde dehydrogenase (acetylating) / methylmalonate-semialdehyde dehydrogenase [EC:1.2.1.18 1.2.1.27]	At2g14170/5.2e-128/[EG] KOG2449 Methylmalonate semialdehyde dehydrogenase	Unigene669_All/4.3e-137/Aldehyde dehydrogenase family	molecular_function:GO:0018478//malonate-semialdehyde dehydrogenase (acetylating) activity;GO:0004491//methylmalonate-semialdehyde dehydrogenase (acylating) activity;
Unigene1115_All	2879	6.31	8.42	0.416180228083847	0.541437582484725	*	0.307514	NA	CP022882.1/0.0/CP022882.1 Klebsiella pneumoniae strain 911021, complete genome	sp|P32674|PFLD_ECOLI/1.3e-130/Formate acetyltransferase 2 OS=Escherichia coli (strain K12) GN=pflD PE=3 SV=1	ron:TE10_10005/0.0e+00/formate acetyltransferase; K00656 formate C-acetyltransferase [EC:2.3.1.54]	NA	Unigene1115_All/5.3e-213/Pyruvate formate lyase-like	NA
Unigene1285_All	3168	2.86	3.80	0.409984271552559	0.678735092116183	*	0.473034	OVX99401.1/2.1e-226/class II histone deacetylase [Klebsiella pneumoniae]	CP022997.1/0.0/CP022997.1 Klebsiella pneumoniae strain 721005, complete genome	sp|Q9HXM1|HDAH_PSEAE/9.9e-156/Histone deacetylase-like amidohydrolase OS=Pseudomonas aeruginosa (strain ATCC 15692 / DSM 22644 / CIP 104116 / JCM 14847 / LMG 12228 / 1C / PRS 101 / PAO1) GN=PA3774 PE=1 SV=1	kps:KPNJ2_04092/5.8e-229/Transporter, MFS superfamily protein	At1g08460/1.4e-48/[B] KOG1343 Histone deacetylase complex, catalytic component HDA1	Unigene1285_All/8.7e-14/Major Facilitator Superfamily	NA
Unigene183_All	7149	364.26	481.01	0.40109830832097	4.2216993e-33	*	2.4417e-34	WP_081541255.1/7.8e-253/3-carboxy-cis,cis-muconate cycloisomerase [Klebsiella pneumoniae] >SJN03286.1 3-carboxy-cis,cis-muconate cycloisomerase [Klebsiella pneumoniae] >SKC28722.1 3-carboxy-cis,cis-muconate cycloisomerase [Klebsiella pneumoniae]	CP003200.1/0.0/CP003200.1 Klebsiella pneumoniae subsp. pneumoniae HS11286, complete genome	sp|Q43935|CATF_ACIAD/5.0e-155/Beta-ketoadipyl-CoA thiolase OS=Acinetobacter baylyi (strain ATCC 33305 / BD413 / ADP1) GN=catF PE=3 SV=1	ear:CCG30255/2.0e-216/3-carboxy-cis,cis-muconate cycloisomerase (EC 5.5.1.2); K01857 3-carboxy-cis,cis-muconate cycloisomerase [EC:5.5.1.2]	SPBC8E4.05c/5.3e-88/[F] KOG2700 Adenylosuccinate lyase	Unigene183_All/3.6e-53/Lyase	NA
Unigene266_All	696	25.50	33.67	0.400966474081426	0.673219808491418	*	0.431032	OZS85362.1/3.5e-110/replication protein, partial [Klebsiella pneumoniae]	CP017086.1/0.0/CP017086.1 Proteus mirabilis strain T18 plasmid pT18, complete sequence	NA	kpj:N559_5229/2.5e-100/replication protein	NA	Unigene266_All/0.16/Carbohydrate binding domain	NA
Unigene107_All	4533	997.06	1315.83	0.400220881361442	3.17481381388889e-55	*	1.322074e-56	WP_069354408.1/6.1e-251/peptidase M24 family protein [Klebsiella pneumoniae] >ODN21108.1 Xaa-Pro aminopeptidase [Klebsiella pneumoniae] >OSP37604.1 peptidase M24 family protein [Klebsiella pneumoniae]	CP022997.1/0.0/CP022997.1 Klebsiella pneumoniae strain 721005, complete genome	sp|P15034|AMPP_ECOLI/2.1e-220/Xaa-Pro aminopeptidase OS=Escherichia coli (strain K12) GN=pepP PE=1 SV=2	koc:AB185_11620/3.1e-239/proline aminopeptidase P II; K01262 Xaa-Pro aminopeptidase [EC:3.4.11.9]	Hs11559925/7.6e-64/[E] KOG2414 Putative Xaa-Pro aminopeptidase	Unigene107_All/1.4e-65/Metallopeptidase family M24	molecular_function:GO:0004177//aminopeptidase activity;GO:0030145//manganese ion binding;
Unigene59_All	3485	2362.62	3111.71	0.39732000546285	2.03080982553191e-96	*	5.52042e-98	WP_071081364.1/2.3e-226/cyclopropane-fatty-acyl-phospholipid synthase [Klebsiella pneumoniae] >SAS73279.1 cyclopropane-fatty-acyl-phospholipid synthase [Klebsiella pneumoniae] >SLR65970.1 cyclopropane-fatty-acyl-phospholipid synthase [Klebsiella pneumoniae] >SLV70285.1 cyclopropane-fatty-acyl-phospholipid synthase [Klebsiella pneumoniae] >SLT07457.1 cyclopropane-fatty-acyl-phospholipid synthase […	CP022997.1/0.0/CP022997.1 Klebsiella pneumoniae strain 721005, complete genome	sp|P0A9H7|CFA_ECOLI/5.0e-201/Cyclopropane-fatty-acyl-phospholipid synthase OS=Escherichia coli (strain K12) GN=cfa PE=1 SV=2	koe:A225_3305/1.3e-213/Cyclopropane-fatty-acyl-phospholipid synthase; K00574 cyclopropane-fatty-acyl-phospholipid synthase [EC:2.1.1.79]	At3g23510/1.3e-36/[R] TWOG0003 Methyltransferases	Unigene59_All/1.9e-42/Major Facilitator Superfamily	NA
Unigene734_All	4699	33.07	43.42	0.39283668042403	0.0153397657078652	*	0.00394806	AHM79502.1/3.5e-185/D-ribose-binding protein [Klebsiella pneumoniae 30684/NJST258_2]	CP022997.1/0.0/CP022997.1 Klebsiella pneumoniae strain 721005, complete genome	sp|P72966|BTPA_SYNY3/5.6e-30/Photosystem I biogenesis protein BtpA OS=Synechocystis sp. (strain PCC 6803 / Kazusa) GN=btpA PE=3 SV=1	kps:KPNJ2_02722/5.3e-186/D-ribose-binding protein; K10439 ribose transport system substrate-binding protein	CE03147/6.1e-24/[G] KOG2855 Ribokinase	Unigene734_All/2.2e-51/Periplasmic binding protein domain	NA
Unigene1239_All	5376	89.57	117.58	0.392555171712876	2.53391499242424e-06	*	3.86902e-07	AJN91208.1/3.1e-262/transposase (plasmid) [Escherichia coli] >AMW89091.1 tnpA (plasmid) [Escherichia coli] >ASF80140.1 transposase (plasmid) [Citrobacter freundii] >ASP02975.1 putative transposase (plasmid) [Enterobacter cloacae]	CP022997.1/0.0/CP022997.1 Klebsiella pneumoniae strain 721005, complete genome	sp|P37641|YHJC_ECOLI/4.4e-47/Uncharacterized HTH-type transcriptional regulator YhjC OS=Escherichia coli (strain K12) GN=yhjC PE=4 SV=2	cfar:CI104_26780/4.7e-263/IS1182 family transposase ISCfr1	Hs13236495/3.2e-37/[CR] KOG1198 Zinc-binding oxidoreductase	Unigene1239_All/3e-27/Transposase domain (DUF772)	NA
Unigene428_All	1496	12.17	15.93	0.388417098811581	0.61241478962536	*	0.368724	WP_002882828.1/4.6e-155/MULTISPECIES: sulfurtransferase FdhD [Enterobacterales] >YP_005224342.1 formate dehydrogenase accessory protein [Klebsiella pneumoniae subsp. pneumoniae HS11286] >A6TG86.1 RecName: Full=Sulfur carrier protein FdhD >ABR79570.1 formate dehydrogenase accessory protein [Klebsiella pneumoniae subsp. pneumoniae MGH 78578] >BAH60963.1 formate dehydrogenase accessory protein [Kleb…	CP022997.1/0.0/CP022997.1 Klebsiella pneumoniae strain 721005, complete genome	sp|A6TG86|FDHD_KLEP7/1.5e-157/Sulfur carrier protein FdhD OS=Klebsiella pneumoniae subsp. pneumoniae (strain ATCC 700721 / MGH 78578) GN=fdhD PE=3 SV=1	kpz:KPNIH27_00245/6.9e-156/formate dehydrogenase; K02379 FdhD protein	NA	Unigene428_All/2.5e-63/FdhD/NarQ family	biological_process:GO:0006777//Mo-molybdopterin cofactor biosynthetic process;cellular_component:GO:0005737//cytoplasm;molecular_function:GO:0016783//sulfurtransferase activity;GO:0097163//sulfur carrier activity;GO:0016740//transferase activity;
Unigene298_All	5173	685.92	896.86	0.386842475508841	8.41112790804598e-41	*	4.23232e-42	WP_004191734.1/5.5e-208/MULTISPECIES: bifunctional diaminohydroxyphosphoribosylaminopyrimidine deaminase/5-amino-6-(5-phosphoribosylamino)uracil reductase [Enterobacteriaceae] >EKF80266.1 Bifunctional diaminohydroxyphosphoribosylaminopyrimidine deaminase/5-amino-6-(5-phosphoribosylamino)uracil reductase [Klebsiella pneumoniae subsp. pneumoniae KpQ3] >ESL25779.1 riboflavin biosynthesis protein Rib…	CP022997.1/0.0/CP022997.1 Klebsiella pneumoniae strain 721005, complete genome	sp|P25539|RIBD_ECOLI/5.2e-186/Riboflavin biosynthesis protein RibD OS=Escherichia coli (strain K12) GN=ribD PE=1 SV=1	kva:Kvar_4015/3.9e-206/riboflavin biosynthesis protein RibD; K11752 diaminohydroxyphosphoribosylaminopyrimidine deaminase / 5-amino-6-(5-phosphoribosylamino)uracil reductase [EC:3.5.4.26 1.1.1.193]	SPAC977.14c/1.2e-60/[C] KOG1575 Voltage-gated shaker-like K+ channel, subunit beta/KCNAB	Unigene298_All/1.3e-60/RibD C-terminal domain	biological_process:GO:0009231//riboflavin biosynthetic process;molecular_function:GO:0050661//NADP binding;GO:0008835//diaminohydroxyphosphoribosylaminopyrimidine deaminase activity;GO:0008270//zinc ion binding;GO:0008703//5-amino-6-(5-phosphoribosylamino)uracil reductase activity;
Unigene1608_All	2586	2.65	3.46	0.384779678186163	0.735994428038777	*	0.570832	WP_004143438.1/6.5e-258/MULTISPECIES: 6-phospho-alpha-glucosidase [Klebsiella] >YP_005226922.1 6-phospho-beta-glucosidase [Klebsiella pneumoniae subsp. pneumoniae HS11286] >ABR77113.1 probable 6-phospho-beta-glucosidase [Klebsiella pneumoniae subsp. pneumoniae MGH 78578] >EEW39549.1 maltose-6'-phosphate glucosidase [Klebsiella pneumoniae subsp. rhinoscleromatis ATCC 13884] >AEW61320.1 6-phospho-b…	CP022997.1/0.0/CP022997.1 Klebsiella pneumoniae strain 721005, complete genome	sp|O06901|MALH_FUSMR/2.0e-183/Maltose-6'-phosphate glucosidase OS=Fusobacterium mortiferum GN=malH PE=1 SV=1	kpn:KPN_01682/9.8e-259/probable 6-phospho-beta-glucosidase	NA	Unigene1608_All/2.1e-59/Family 4 glycosyl hydrolase	biological_process:GO:0005975//carbohydrate metabolic process;molecular_function:GO:0050081//maltose-6'-phosphate glucosidase activity;GO:0016616//oxidoreductase activity, acting on the CH-OH group of donors, NAD or NADP as acceptor;GO:0004553//hydrolase activity, hydrolyzing O-glycosyl compounds;
Unigene1170_All	4440	227.93	294.07	0.36756878930062	7.74876116756757e-11	*	8.29104e-12	NA	CP022882.1/0.0/CP022882.1 Klebsiella pneumoniae strain 911021, complete genome	sp|A4W899|GAL1_ENT38/4.1e-200/Galactokinase OS=Enterobacter sp. (strain 638) GN=galK PE=3 SV=1	ror:RORB6_11335/6.3e-205/galactokinase; K00849 galactokinase [EC:2.7.1.6]	Hs4557615/1.1e-120/[C] KOG2958 Galactose-1-phosphate uridylyltransferase	Unigene1170_All/1e-21/Galactokinase galactose-binding signature	NA
Unigene1137_All	6069	7.43	9.57	0.36515671394743	0.320308733333333	*	0.1478348	NA	CP022997.1/0.0/CP022997.1 Klebsiella pneumoniae strain 721005, complete genome	sp|P23843|OPPA_ECOLI/5.2e-278/Periplasmic oligopeptide-binding protein OS=Escherichia coli (strain K12) GN=oppA PE=1 SV=2	eas:Entas_2407/2.1e-296/ABC-type transporter, periplasmic subunit; K15580 oligopeptide transport system substrate-binding protein	CE04268/4.5e-19/[Q] KOG0055 Multidrug/pheromone exporter, ABC superfamily	Unigene1137_All/6e-86/Bacterial extracellular solute-binding proteins, family 5 Middle	NA
Unigene290_All	2747	9.39	12.09	0.364617181595349	0.520768402877698	*	0.293064	WP_002910097.1/0.0e+00/MULTISPECIES: bifunctional acetaldehyde-CoA/alcohol dehydrogenase [Enterobacterales] >YP_005227495.1 bifunctional acetaldehyde-CoA/alcohol dehydrogenase [Klebsiella pneumoniae subsp. pneumoniae HS11286] >ABR77627.1 CoA-linked acetaldehyde dehydrogenase and iron-dependent alcohol dehydrogenase; pyruvate-formate-lyase deactivase [Klebsiella pneumoniae subsp. pneumoniae MGH 78…	CP022997.1/0.0/CP022997.1 Klebsiella pneumoniae strain 721005, complete genome	sp|P0A9Q8|ADHE_ECO57/0.0e+00/Aldehyde-alcohol dehydrogenase OS=Escherichia coli O157:H7 GN=adhE PE=3 SV=2	kph:KPNIH24_12525/0.0e+00/acetaldehyde dehydrogenase; K04072 acetaldehyde dehydrogenase / alcohol dehydrogenase [EC:1.2.1.10 1.1.1.1]	SPAC5H10.06c/8.7e-47/[C] KOG3857 Alcohol dehydrogenase, class IV	Unigene290_All/8.3e-114/Iron-containing alcohol dehydrogenase	biological_process:GO:0015976//carbon utilization;GO:0006066//alcohol metabolic process;molecular_function:GO:0004022//alcohol dehydrogenase (NAD) activity;GO:0016829//lyase activity;GO:0046872//metal ion binding;GO:0008774//acetaldehyde dehydrogenase (acetylating) activity;
CL2.Contig1_All	4392	9.24	11.89	0.363783958329598	0.393601198305085	*	0.1880362	WP_032441383.1/4.4e-283/lysine transporter [Klebsiella pneumoniae] >KEC97685.1 lysine-specific permease [Klebsiella pneumoniae UCI 17] >KYL77415.1 lysine transporter [Klebsiella pneumoniae] >OCU80187.1 lysine transporter [Klebsiella pneumoniae] >OMH18274.1 lysine transporter [Klebsiella pneumoniae] >OSC77344.1 lysine transporter [Klebsiella pneumoniae] >ASG35594.1 lysine transporter [Klebsiella p…	CP022997.1/0.0/CP022997.1 Klebsiella pneumoniae strain 721005, complete genome	sp|P25737|LYSP_ECOLI/2.9e-270/Lysine-specific permease OS=Escherichia coli (strain K12) GN=lysP PE=1 SV=5	kpne:KU54_008120/5.1e-284/lysine transporter; K11733 lysine-specific permease	YEL063c/3.4e-93/[E] KOG1286 Amino acid transporters	CL2.Contig1_All/8.2e-146/Amino acid permease	cellular_component:GO:0016021//integral component of membrane;molecular_function:GO:0015171//amino acid transmembrane transporter activity;
Unigene749_All	9120	442.06	567.31	0.359895097404858	9.46882920454545e-41	*	4.8193e-42	BAH64458.1/0.0e+00/2-oxoglutarate decarboxylase [Klebsiella pneumoniae subsp. pneumoniae NTUH-K2044]	CP022997.1/0.0/CP022997.1 Klebsiella pneumoniae strain 721005, complete genome	sp|A6TBV8|MEND_KLEP7/0.0e+00/2-succinyl-5-enolpyruvyl-6-hydroxy-3-cyclohexene-1-carboxylate synthase OS=Klebsiella pneumoniae subsp. pneumoniae (strain ATCC 700721 / MGH 78578) GN=menD PE=3 SV=1	koe:A225_4156/1.0e-294/2-succinyl-5-enolpyruvyl-6-hydroxy-3-cyclohexene-1-carboxylic-acid synthase; K02551 2-succinyl-5-enolpyruvyl-6-hydroxy-3-cyclohexene-1-carboxylate synthase [EC:2.2.1.9]	At1g60550/2.5e-90/[I] KOG1680 Enoyl-CoA hydratase	Unigene749_All/4.7e-83/Middle domain of thiamine pyrophosphate	biological_process:GO:0009234//menaquinone biosynthetic process;molecular_function:GO:0000287//magnesium ion binding;GO:0030976//thiamine pyrophosphate binding;GO:0070204//2-succinyl-5-enolpyruvyl-6-hydroxy-3-cyclohexene-1-carboxylic-acid synthase activity;GO:0030145//manganese ion binding;
Unigene1513_All	1002	154.88	198.66	0.359150558843561	0.0769119506493506	*	0.0239766	BAH62164.1/3.2e-72/hypothetical protein KP1_1395 [Klebsiella pneumoniae subsp. pneumoniae NTUH-K2044] >EKF80101.1 Hypothetical protein B819_138295 [Klebsiella pneumoniae subsp. pneumoniae KpQ3] >AHM80932.1 Transthyretin-like protein [Klebsiella pneumoniae 30684/NJST258_2] >AHM86535.1 hypothetical protein KPNJ1_04129 [Klebsiella pneumoniae 30660/NJST258_1]	CP022997.1/0.0/CP022997.1 Klebsiella pneumoniae strain 721005, complete genome	sp|Q8ZQ52|HIUH_SALTY/4.7e-35/5-hydroxyisourate hydrolase OS=Salmonella typhimurium (strain LT2 / SGSC1412 / ATCC 700720) GN=hiuH PE=3 SV=1	kps:KPNJ2_04152/4.9e-73/Transthyretin-like protein; K07127 5-hydroxyisourate hydrolase [EC:3.5.2.17]	CE12662/1.6e-19/[I] KOG3006 Transthyretin and related proteins	Unigene1513_All/3.7e-37/HIUase/Transthyretin family	biological_process:GO:0006144//purine nucleobase metabolic process;molecular_function:GO:0016787//hydrolase activity;GO:0033971//hydroxyisourate hydrolase activity;
Unigene985_All	707	7.51	9.63	0.358722890329188	0.836061785665529	*	0.708404	WP_073553932.1/2.3e-125/MFS transporter [Klebsiella pneumoniae] >OSU11178.1 MFS transporter [Klebsiella pneumoniae] >OSU51013.1 MFS transporter [Klebsiella pneumoniae] >OVR62674.1 MFS transporter [Klebsiella pneumoniae]	CP022997.1/0.0/CP022997.1 Klebsiella pneumoniae strain 721005, complete genome	sp|Q01602|OPDE_PSEAE/8.9e-81/Transcription regulatory protein OpdE OS=Pseudomonas aeruginosa (strain ATCC 15692 / DSM 22644 / CIP 104116 / JCM 14847 / LMG 12228 / 1C / PRS 101 / PAO1) GN=opdE PE=4 SV=1	kps:KPNJ2_03171/3.5e-126/hypothetical protein	NA	Unigene985_All/5.4e-24/Major Facilitator Superfamily	biological_process:GO:0055085//transmembrane transport;cellular_component:GO:0016021//integral component of membrane;
Unigene777_All	1418	8.97	11.47	0.354685501096564	0.703708604538087	*	0.502242	OVU27351.1/1.2e-240/glutamate/aspartate:proton symporter GltP [Klebsiella michiganensis]	CP022997.1/0.0/CP022997.1 Klebsiella pneumoniae strain 721005, complete genome	sp|P21345|GLTP_ECOLI/9.0e-226/Proton/glutamate-aspartate symporter OS=Escherichia coli (strain K12) GN=gltP PE=1 SV=2	kps:KPNJ2_05102/3.9e-241/Proton glutamate symport protein; K11102 proton glutamate symport protein	CE14886/5.7e-42/[E] KOG3787 Glutamate/aspartate and neutral amino acid transporters	Unigene777_All/7.9e-115/Sodium:dicarboxylate symporter family	NA
Unigene927_All	2514	12.43	15.87	0.352475831782697	0.496522643702906	*	0.266784	EJK90347.1/1.4e-193/ABC transporter, permease protein [Klebsiella pneumoniae subsp. pneumoniae DSM 30104] >CDQ52824.1 togN [Klebsiella pneumoniae]	CP022997.1/0.0/CP022997.1 Klebsiella pneumoniae strain 721005, complete genome	sp|O31519|YESP_BACSU/1.1e-80/Probable ABC transporter permease protein YesP OS=Bacillus subtilis (strain 168) GN=yesP PE=3 SV=1	kps:KPNJ2_01018/2.2e-183/Oligogalacturonate transport system permease protein OgtB; K10194 oligogalacturonide transport system permease protein	CE11932/3.1e-19/[Q] KOG0055 Multidrug/pheromone exporter, ABC superfamily	Unigene927_All/1.1e-17/Binding-protein-dependent transport system inner membrane component	biological_process:GO:0006810//transport;cellular_component:GO:0016021//integral component of membrane;GO:0005886//plasma membrane;
Unigene1303_All	4867	3.82	4.87	0.350349134046594	0.625583636363636	*	0.3781	EJK89037.1/1.8e-216/phosphate ABC transporter, ATP-binding protein [Klebsiella pneumoniae subsp. pneumoniae DSM 30104]	CP022997.1/0.0/CP022997.1 Klebsiella pneumoniae strain 721005, complete genome	sp|P0AG83|PSTS_SHIFL/4.7e-181/Phosphate-binding protein PstS OS=Shigella flexneri GN=pstS PE=3 SV=1	kpu:KP1_5506/4.5e-196/pstS; high-affinity phosphate transport system periplasmic binding component; K02040 phosphate transport system substrate-binding protein	At1g67940/1.3e-32/[Q] KOG0055 Multidrug/pheromone exporter, ABC superfamily	Unigene1303_All/1.9e-61/PBP superfamily domain	biological_process:GO:0035435//phosphate ion transmembrane transport;cellular_component:GO:0043190//ATP-binding cassette (ABC) transporter complex;molecular_function:GO:0042301//phosphate ion binding;
Unigene301_All	1298	10.51	13.34	0.343995997222407	0.70970348261924	*	0.507752	WP_085328088.1/6.2e-217/arginine:ornithine antiporter, partial [Klebsiella pneumoniae] >OSC52855.1 arginine:ornithine antiporter, partial [Klebsiella pneumoniae]	CP022997.1/0.0/CP022997.1 Klebsiella pneumoniae strain 721005, complete genome	sp|P18275|ARCD_PSEAE/1.6e-99/Arginine/ornithine antiporter OS=Pseudomonas aeruginosa (strain ATCC 15692 / DSM 22644 / CIP 104116 / JCM 14847 / LMG 12228 / 1C / PRS 101 / PAO1) GN=arcD PE=1 SV=1	koe:A225_3242/1.3e-206/Arginine/ornithine antiporter ArcD; K03758 arginine:ornithine antiporter / lysine permease	At1g16610/6.0e-06/[R] KOG0118 FOG: RRM domain	Unigene301_All/6.5e-71/Amino acid permease	cellular_component:GO:0016021//integral component of membrane;molecular_function:GO:0015171//amino acid transmembrane transporter activity;
Unigene118_All	2117	15.64	19.85	0.343898494722968	0.489822097916667	*	0.271966	WP_002913807.1/1.1e-274/MULTISPECIES: beta-barrel assembly-enhancing protease [Enterobacterales] >YP_005228189.1 hypothetical protein KPHS_38890 [Klebsiella pneumoniae subsp. pneumoniae HS11286] >ABR78226.1 hypothetical protein KPN_02816 [Klebsiella pneumoniae subsp. pneumoniae MGH 78578] >BAH64612.1 hypothetical protein KP1_4068 [Klebsiella pneumoniae subsp. pneumoniae NTUH-K2044] >EEW41678.1 te…	CP022997.1/0.0/CP022997.1 Klebsiella pneumoniae strain 721005, complete genome	sp|Q8XAD2|BEPA_ECO57/9.6e-240/Beta-barrel assembly-enhancing protease OS=Escherichia coli O157:H7 GN=bepA PE=3 SV=1	lef:LJPFL01_3030/1.3e-240/Exported zinc metalloprotease YfgC precursor	At5g51740/3.2e-09/[O] KOG2661 Peptidase family M48	Unigene118_All/6.9e-27/Peptidase family M48	biological_process:GO:0061077//chaperone-mediated protein folding;cellular_component:GO:0016020//membrane;GO:0042597//periplasmic space;molecular_function:GO:0004553//hydrolase activity, hydrolyzing O-glycosyl compounds;GO:0004222//metalloendopeptidase activity;GO:0008270//zinc ion binding;
CL77.Contig1_All	3264	234.96	297.70	0.341444050800547	4.57724423829787e-07	*	6.22124e-08	EJK91896.1/1.7e-308/putative transport system ATP-binding component [Klebsiella pneumoniae subsp. pneumoniae DSM 30104] >AHM80495.1 ABC transporter ATP-binding protein [Klebsiella pneumoniae 30684/NJST258_2] >AHM86133.1 ABC transporter ATP-binding protein [Klebsiella pneumoniae 30660/NJST258_1] >OVX04215.1 ABC-F family ATPase [Klebsiella pneumoniae]	CP021708.1/0.0/CP021708.1 Klebsiella pneumoniae strain AR_0143, complete genome	sp|P0A9U5|YBIT_ECO57/6.6e-296/Uncharacterized ABC transporter ATP-binding protein YbiT OS=Escherichia coli O157:H7 GN=ybiT PE=3 SV=1	kpa:KPNJ1_03727/2.6e-309/ABC transporter ATP-binding protein	Hs8922936/4.6e-71/[EJ] KOG0062 ATPase component of ABC transporters with duplicated ATPase domains/Translation elongation factor EF-3b	CL77.Contig1_All/3e-47/ABC transporter	molecular_function:GO:0005524//ATP binding;GO:0016887//ATPase activity;
Unigene1446_All	4755	49.86	63.17	0.341356689388906	0.0092092525	*	0.00221576	WP_071443941.1/0.0e+00/FAD-binding oxidoreductase [Klebsiella pneumoniae] >SLU32717.1 lactate dehydrogenase [Klebsiella pneumoniae] >SLU51320.1 lactate dehydrogenase [Klebsiella pneumoniae] >SLU52356.1 lactate dehydrogenase [Klebsiella pneumoniae]	CP022997.1/0.0/CP022997.1 Klebsiella pneumoniae strain 721005, complete genome	sp|P77748|YDIJ_ECOLI/0.0e+00/Uncharacterized protein YdiJ OS=Escherichia coli (strain K12) GN=ydiJ PE=4 SV=1	ear:CCG30475/0.0e+00/Fe-S protein, homolog of lactate dehydrogenase SO1521	At5g06580/5.2e-15/[C] KOG1231 Proteins containing the FAD binding domain	Unigene1446_All/2.1e-65/FAD linked oxidases, C-terminal domain	NA
Unigene309_All	1951	380.97	482.51	0.340881447274945	1.97181057364341e-06	*	2.94232e-07	WP_062955116.1/1.5e-161/LysR family transcriptional regulator [Klebsiella pneumoniae] >OHY24446.1 LysR family transcriptional regulator [Klebsiella pneumoniae] >OIK30562.1 LysR family transcriptional regulator [Klebsiella pneumoniae] >OXM89287.1 LysR family transcriptional regulator [Klebsiella pneumoniae] >OXM90866.1 LysR family transcriptional regulator [Klebsiella pneumoniae] >OZI97060.1 LysR …	CP022997.1/0.0/CP022997.1 Klebsiella pneumoniae strain 721005, complete genome	sp|P03007|DPO3E_ECOLI/4.4e-122/DNA polymerase III subunit epsilon OS=Escherichia coli (strain K12) GN=dnaQ PE=1 SV=1	kps:KPNJ2_04440/2.5e-161/Transcriptional regulator, LysR family protein	NA	Unigene309_All/3e-42/LysR substrate binding domain	biological_process:GO:0006351//transcription, DNA-templated;molecular_function:GO:0003677//DNA binding;GO:0003700//DNA binding transcription factor activity;
Unigene197_All	4248	3.25	4.11	0.338698675765866	0.660135031847134	*	0.4196	CCI78251.1/1.1e-286/unnamed protein product [Klebsiella pneumoniae subsp. rhinoscleromatis SB3432]	CP022997.1/0.0/CP022997.1 Klebsiella pneumoniae strain 721005, complete genome	sp|P37906|PUUB_ECOLI/3.2e-69/Gamma-glutamylputrescine oxidoreductase OS=Escherichia coli (strain K12) GN=puuB PE=1 SV=2	kps:KPNJ2_04089/1.5e-296/Cationic amino acid transporter	7294297/1.0e-14/[E] KOG1286 Amino acid transporters	Unigene197_All/3.4e-35/Amino acid permease	NA
Unigene324_All	206	16.74	21.15	0.337358135456968	0.983066824024024	*	0.946678	OUE93950.1/5.9e-13/hypothetical protein AZZ82_004075, partial [Klebsiella aerogenes]	CP022997.1/0.0/CP022997.1 Klebsiella pneumoniae strain 721005, complete genome	NA	ece:Z2005/9.5e-08/hypothetical protein	NA	NA	NA
Unigene55_All	2153	467.27	589.78	0.335920484824398	2.53131974193548e-08	*	3.17696e-09	AHM80362.1/2.5e-223/Transporter, MFS superfamily protein [Klebsiella pneumoniae 30684/NJST258_2] >AHM86000.1 Transporter, MFS superfamily protein [Klebsiella pneumoniae 30660/NJST258_1]	CP022997.1/0.0/CP022997.1 Klebsiella pneumoniae strain 721005, complete genome	sp|A4W8S1|Y1421_ENT38/2.5e-195/Uncharacterized MFS-type transporter Ent638_1421 OS=Enterobacter sp. (strain 638) GN=Ent638_1421 PE=3 SV=1	eclz:LI64_07775/3.7e-195/MFS transporter; K08219 MFS transporter, UMF2 family, putative MFS family transporter protein	NA	Unigene55_All/1.7e-26/Major Facilitator Superfamily	NA
Unigene570_All	3100	248.48	313.23	0.334092660353431	8.97842550413223e-07	*	1.256668e-07	NA	CP022997.1/0.0/CP022997.1 Klebsiella pneumoniae strain 721005, complete genome	sp|B5XPB3|YEGS_KLEP3/5.0e-168/Probable lipid kinase YegS-like OS=Klebsiella pneumoniae (strain 342) GN=KPK_1632 PE=3 SV=1	ron:TE10_19410/3.5e-154/lipid kinase	At1g65410/4.9e-22/[Q] KOG0055 Multidrug/pheromone exporter, ABC superfamily	Unigene570_All/2e-27/Diacylglycerol kinase catalytic domain	NA
Unigene1258_All	3154	37.05	46.64	0.3320942460073	0.120214689608177	*	0.0408132	EJK92782.1/1.5e-256/hypothetical protein UUU_00800 [Klebsiella pneumoniae subsp. pneumoniae DSM 30104] >AHM81890.1 Guanine-hypoxanthine permease [Klebsiella pneumoniae 30684/NJST258_2] >CDQ52969.1 unnamed protein product [Klebsiella pneumoniae]	CP022882.1/0.0/CP022882.1 Klebsiella pneumoniae strain 911021, complete genome	sp|P0AF52|GHXP_ECOLI/5.7e-236/Guanine/hypoxanthine permease GhxP OS=Escherichia coli (strain K12) GN=ghxP PE=1 SV=1	cko:CKO_03825/2.2e-236/hypothetical protein; K06901 putative MFS transporter, AGZA family, xanthine/uracil permease	SPAC688.04c/1.9e-29/[O] KOG0867 Glutathione S-transferase	Unigene1258_All/1.2e-87/Permease family	NA
Unigene95_All	1452	3.28	4.12	0.328948522565135	0.83549148431105	*	0.708404	WP_048264035.1/6.8e-172/transcriptional regulator LrhA [Klebsiella pneumoniae] >KMI20272.1 LysR family transcriptional regulator [Klebsiella pneumoniae]	CP022997.1/0.0/CP022997.1 Klebsiella pneumoniae strain 721005, complete genome	sp|Q8VWE6|LRHA_ECO57/2.0e-111/Probable HTH-type transcriptional regulator LrhA OS=Escherichia coli O157:H7 GN=lrhA PE=3 SV=1	kpj:N559_1573/7.4e-171/LysR family NADH dehydrogenase transcriptional regulator	NA	Unigene95_All/5.4e-28/LysR substrate binding domain	biological_process:GO:0006351//transcription, DNA-templated;molecular_function:GO:0003677//DNA binding;GO:0003700//DNA binding transcription factor activity;
Unigene947_All	4559	247.11	310.26	0.328324316101343	1.45706044723618e-09	*	1.67701e-10	AHM81249.1/0.0e+00/Lysine decarboxylase [Klebsiella pneumoniae 30684/NJST258_2] >AHM86923.1 Lysine decarboxylase [Klebsiella pneumoniae 30660/NJST258_1]	CP022997.1/0.0/CP022997.1 Klebsiella pneumoniae strain 721005, complete genome	sp|P52095|DCLZ_ECOLI/0.0e+00/Constitutive lysine decarboxylase OS=Escherichia coli (strain K12) GN=ldcC PE=1 SV=2	kps:KPNJ2_04473/0.0e+00/Lysine decarboxylase; K01582 lysine decarboxylase [EC:4.1.1.18]	Hs4507349/5.0e-07/[K] KOG2341 TATA box binding protein (TBP)-associated factor, RNA polymerase II	Unigene947_All/4.6e-191/Orn/Lys/Arg decarboxylase, major domain	biological_process:GO:0006520//cellular amino acid metabolic process;cellular_component:GO:0005737//cytoplasm;molecular_function:GO:0016831//carboxy-lyase activity;GO:0008923//lysine decarboxylase activity;
Unigene1684_All	2107	2.19	2.74	0.323245023359353	0.83435321253406	*	0.708404	WP_004894458.1/2.0e-225/4-hydroxybenzoate 3-monooxygenase [Klebsiella pneumoniae] >EMH99646.1 4-hydroxybenzoate 3-monooxygenase [Klebsiella pneumoniae RYC492] >ESM82806.1 P-hydroxybenzoate hydroxylase [Klebsiella pneumoniae MGH 36] >KDL30353.1 P-hydroxybenzoate hydroxylase [Klebsiella pneumoniae MGH 64] >KMD74115.1 p-hydroxybenzoate hydroxylase [Klebsiella pneumoniae] >KMG78617.1 p-hydroxybenzoat…	CP022997.1/0.0/CP022997.1 Klebsiella pneumoniae strain 721005, complete genome	sp|P20586|PHHY_PSEAE/3.7e-159/p-hydroxybenzoate hydroxylase OS=Pseudomonas aeruginosa (strain ATCC 15692 / DSM 22644 / CIP 104116 / JCM 14847 / LMG 12228 / 1C / PRS 101 / PAO1) GN=pobA PE=1 SV=1	kpc:KPNIH10_03410/4.7e-227/radical SAM protein; K00481 p-hydroxybenzoate 3-monooxygenase [EC:1.14.13.2]	NA	Unigene1684_All/5.5e-83/FAD binding domain	biological_process:GO:0043639//benzoate catabolic process;molecular_function:GO:0071949//FAD binding;GO:0018659//4-hydroxybenzoate 3-monooxygenase activity;
Unigene435_All	1318	15.20	19.01	0.322687208317604	0.695934026666667	*	0.45282	WP_048333468.1/4.6e-244/hypothetical protein [Klebsiella pneumoniae] >KMH93445.1 hypothetical protein SM83_05164 [Klebsiella pneumoniae]	CP021940.1/0.0/CP021940.1 Klebsiella pneumoniae strain AR_0145 plasmid tig00000209, complete sequence	sp|Q8VQ99|SRAP_STAAU/6.4e-08/Serine-rich adhesin for platelets OS=Staphylococcus aureus GN=sraP PE=3 SV=1	kpm:KPHS_p100600/3.3e-242/Gp21; K21449 trimeric autotransporter adhesin	NA	Unigene435_All/4e-06/SlyX	NA
Unigene631_All	1999	4.64	5.80	0.321928094887362	0.746938059636364	*	0.594008	WP_071443882.1/0.0e+00/alpha,alpha-trehalase [Klebsiella pneumoniae] >SLU49708.1 Trehalase [Klebsiella pneumoniae] >SLU70897.1 Trehalase [Klebsiella pneumoniae] >SLU70067.1 Trehalase [Klebsiella pneumoniae] >OYJ91024.1 alpha,alpha-trehalase [Klebsiella pneumoniae subsp. pneumoniae]	CP022997.1/0.0/CP022997.1 Klebsiella pneumoniae strain 721005, complete genome	sp|B5F4F0|TREA_SALA4/3.5e-268/Periplasmic trehalase OS=Salmonella agona (strain SL483) GN=treA PE=3 SV=1	ear:CCG29515/5.7e-299/Trehalase (EC 3.2.1.28); Periplasmic trehalase precursor (EC 3.2.1.28); K01194 alpha,alpha-trehalase [EC:3.2.1.28]	7291236/5.3e-78/[G] KOG0602 Neutral trehalase	Unigene631_All/6.8e-169/Trehalase	biological_process:GO:0008152//metabolic process;GO:0005993//trehalose catabolic process;GO:0071474//cellular hyperosmotic response;cellular_component:GO:0042597//periplasmic space;molecular_function:GO:0004555//alpha,alpha-trehalase activity;
CL33.Contig2_All	6699	110.93	138.62	0.321485841663896	1.90576165758755e-06	*	2.83274e-07	AHM84187.1/0.0e+00/Pts system, beta-glucoside-specific iiabc component [Klebsiella pneumoniae 30660/NJST258_1]	CP022997.1/0.0/CP022997.1 Klebsiella pneumoniae strain 721005, complete genome	sp|Q48409|CASB_KLEOX/1.1e-252/Phospho-cellobiase OS=Klebsiella oxytoca GN=casB PE=3 SV=1	kpe:KPK_1590/0.0e+00/bglF; PTS system, beta-glucoside-specific EIIBCA component; K02755 PTS system, beta-glucoside-specific IIA component [EC:2.7.1.-]; K02756 PTS system, beta-glucoside-specific IIB component [EC:2.7.1.-]; K02757 PTS system, beta-glucoside-specific IIC component	At1g61820/1.1e-50/[G] KOG0626 Beta-glucosidase, lactase phlorizinhydrolase, and related proteins	CL33.Contig2_All/7e-50/phosphoenolpyruvate-dependent sugar phosphotransferase system, EIIA 1	biological_process:GO:0009401//phosphoenolpyruvate-dependent sugar phosphotransferase system;cellular_component:GO:0016021//integral component of membrane;GO:0005886//plasma membrane;molecular_function:GO:0016301//kinase activity;GO:0008982//protein-N(PI)-phosphohistidine-sugar phosphotransferase activity;
Unigene121_All	826	7.26	9.06	0.319541502050484	0.840601743206522	*	0.715654	WP_002921931.1/4.8e-45/MULTISPECIES: transcriptional regulator [Enterobacterales] >YP_005229377.1 putative transcriptional regulator [Klebsiella pneumoniae subsp. pneumoniae HS11286] >ABR79304.1 putative transcriptional regulator [Klebsiella pneumoniae subsp. pneumoniae MGH 78578] >ACI11480.1 conserved hypothetical protein [Klebsiella pneumoniae 342] >BAH65696.1 putative transcriptional regulator…	CP022997.1/0.0/CP022997.1 Klebsiella pneumoniae strain 721005, complete genome	sp|P0A9Y5|CSPA_SALEN/3.3e-34/Cold shock protein CspA OS=Salmonella enteritidis GN=cspA PE=3 SV=2	kpm:KPHS_50770/7.2e-46/putative transcriptional regulator; K07726 putative transcriptional regulator	At4g36020/1.4e-13/[J] KOG3070 Predicted RNA-binding protein containing PIN domain and invovled in translation or RNA processing	NA	molecular_function:GO:0043565//sequence-specific DNA binding;
Unigene1245_All	5270	119.83	149.51	0.319252843750511	1.84965907266436e-05	*	3.09168e-06	CDQ52217.1/1.3e-193/unnamed protein product [Klebsiella pneumoniae]	CP022997.1/0.0/CP022997.1 Klebsiella pneumoniae strain 721005, complete genome	sp|P30012|NADC_SALTY/1.7e-139/Nicotinate-nucleotide pyrophosphorylase [carboxylating] OS=Salmonella typhimurium (strain LT2 / SGSC1412 / ATCC 700720) GN=nadC PE=1 SV=3	kox:KOX_11030/9.5e-176/sugar (glycoside-Pentoside-Hexuronide) transporter; K03292 glycoside/pentoside/hexuronide:cation symporter, GPH family	Hs15316365/1.1e-34/[F] KOG3008 Quinolinate phosphoribosyl transferase	Unigene1245_All/2.5e-56/MFS/sugar transport protein	NA
Unigene431_All	4471	185.01	230.66	0.318164588000094	8.94318045833333e-07	*	1.24139e-07	WP_002895819.1/0.0e+00/MULTISPECIES: ATP-dependent DNA helicase DinG [Klebsiella] >YP_005225961.1 ATP-dependent DNA helicase DinG [Klebsiella pneumoniae subsp. pneumoniae HS11286] >AEW60359.1 ATP-dependent DNA helicase DinG [Klebsiella pneumoniae subsp. pneumoniae HS11286] >EJJ39097.1 ATP-dependent DNA helicase DinG [Klebsiella pneumoniae subsp. pneumoniae KPNIH4] >EJJ46419.1 ATP-dependent DNA he…	CP022997.1/0.0/CP022997.1 Klebsiella pneumoniae strain 721005, complete genome	sp|Q8FJN1|DING_ECOL6/0.0e+00/Probable ATP-dependent helicase DinG OS=Escherichia coli O6:H1 (strain CFT073 / ATCC 700928 / UPEC) GN=dinG PE=3 SV=1	kpi:D364_04350/0.0e+00/dinG; ATP-dependent DNA helicase DinG; K03722 ATP-dependent DNA helicase DinG [EC:3.6.4.12]	NA	Unigene431_All/1.2e-25/Helicase C-terminal domain	biological_process:GO:0006139//nucleobase-containing compound metabolic process;molecular_function:GO:0003677//DNA binding;GO:0005524//ATP binding;GO:0004386//helicase activity;GO:0004003//ATP-dependent DNA helicase activity;
Unigene1550_All	2528	3.62	4.51	0.317137736172176	0.746395226744186	*	0.594008	WP_004196289.1/0.0e+00/MULTISPECIES: GGDEF-domain containing protein [Enterobacteriaceae] >YP_005227815.1 hypothetical protein KPHS_35150 [Klebsiella pneumoniae subsp. pneumoniae HS11286] >BAH64244.1 hypothetical protein KP1_3659 [Klebsiella pneumoniae subsp. pneumoniae NTUH-K2044] >AEW62213.1 hypothetical protein KPHS_35150 [Klebsiella pneumoniae subsp. pneumoniae HS11286] >EMH92079.1 diguanylat…	CP022997.1/0.0/CP022997.1 Klebsiella pneumoniae strain 721005, complete genome	sp|Q9ABX9|Y091_CAUCR/1.5e-93/Uncharacterized signaling protein CC_0091 OS=Caulobacter crescentus (strain ATCC 19089 / CB15) GN=CC_0091 PE=1 SV=1	eae:EAE_23265/0.0e+00/diguanylate cyclase/cyclic diguanylate phosphodiesterase	NA	Unigene1550_All/6.6e-79/EAL domain	cellular_component:GO:0016021//integral component of membrane;molecular_function:GO:0016740//transferase activity;
Unigene826_All	3240	1.39	1.73	0.315687154913217	0.834921960463531	*	0.708404	WP_063623963.1/3.2e-302/glutamine-hydrolyzing GMP synthase [Enterobacter cloacae] >CZY65517.1 GMP synthase [Enterobacter cloacae]	CP022997.1/0.0/CP022997.1 Klebsiella pneumoniae strain 721005, complete genome	sp|Q2NS52|GUAA_SODGM/5.5e-279/GMP synthase [glutamine-hydrolyzing] OS=Sodalis glossinidius (strain morsitans) GN=guaA PE=3 SV=1	eec:EcWSU1_03319/8.7e-305/guaA; GMP synthase [glutamine-hydrolyzing]; K01951 GMP synthase (glutamine-hydrolysing) [EC:6.3.5.2]	YMR217w/3.3e-146/[F] KOG1622 GMP synthase	Unigene826_All/2.7e-44/GMP synthase C terminal domain	biological_process:GO:0006541//glutamine metabolic process;GO:0006177//GMP biosynthetic process;molecular_function:GO:0003922//GMP synthase (glutamine-hydrolyzing) activity;GO:0005524//ATP binding;GO:0016462//pyrophosphatase activity;
Unigene46_All	8735	91.07	113.33	0.315482023584771	1.151514e-06	*	1.64502e-07	SBI99693.1/0.0e+00/isoleucyl-tRNA synthetase [Klebsiella pneumoniae]	CP022882.1/0.0/CP022882.1 Klebsiella pneumoniae strain 911021, complete genome	sp|A8ALT6|SYI_CITK8/0.0e+00/Isoleucine--tRNA ligase OS=Citrobacter koseri (strain ATCC BAA-895 / CDC 4225-83 / SGSC4696) GN=ileS PE=3 SV=1	ror:RORB6_15125/0.0e+00/ileS; isoleucyl-tRNA ligase; K01870 isoleucyl-tRNA synthetase [EC:6.1.1.5]	At5g49030/2.9e-197/[J] KOG0433 Isoleucyl-tRNA synthetase	Unigene46_All/3.7e-229/tRNA synthetases class I (I, L, M and V)	NA
Unigene1469_All	5319	1515.75	1880.48	0.311069140119018	1.00638324347826e-57	*	4.01622e-59	EWF40776.1/6.2e-255/protease degQ [Klebsiella pneumoniae BWH 15] >SLY27711.1 serine endoprotease [Klebsiella pneumoniae] >OUG84858.1 periplasmic pH-dependent serine endoprotease DegQ [Klebsiella pneumoniae]	CP022997.1/0.0/CP022997.1 Klebsiella pneumoniae strain 721005, complete genome	sp|P39099|DEGQ_ECOLI/1.8e-205/Periplasmic pH-dependent serine endoprotease DegQ OS=Escherichia coli (strain K12) GN=degQ PE=1 SV=1	kpj:N559_0530/5.5e-248/serine endoprotease; K04772 serine protease DegQ [EC:3.4.21.-]	Hs21735621/2.9e-91/[C] KOG1494 NAD-dependent malate dehydrogenase	Unigene1469_All/1.7e-30/Trypsin-like peptidase domain	cellular_component:GO:0042597//periplasmic space;molecular_function:GO:0004252//serine-type endopeptidase activity;GO:0008233//peptidase activity;
Unigene1033_All	232	6.62	8.21	0.310551004970587	0.982913912114014	*	0.957332	ASU51463.1/2.4e-18/Hypothetical protein (plasmid) [Klebsiella pneumoniae]	MF168404.1/0.0/MF168404.1 Klebsiella pneumoniae strain 20049 plasmid p20049-KPC, complete sequence	NA	NA	NA	NA	NA
CL10.Contig2_All	4442	83.03	102.47	0.303496992323832	0.0037183965	*	0.00081723	WP_071444103.1/0.0e+00/D-lactate dehydrogenase [Klebsiella pneumoniae]	CP022997.1/0.0/CP022997.1 Klebsiella pneumoniae strain 721005, complete genome	sp|P06149|DLD_ECOLI/4.6e-300/Quinone-dependent D-lactate dehydrogenase OS=Escherichia coli (strain K12) GN=dld PE=1 SV=3	ecos:EC958_2471/8.5e-303/D-lactate dehydrogenase; K03777 D-lactate dehydrogenase (quinone) [EC:1.1.5.12]	NA	CL10.Contig2_All/3.8e-149/D-lactate dehydrogenase, membrane binding	biological_process:GO:0055085//transmembrane transport;GO:0006089//lactate metabolic process;cellular_component:GO:0005887//integral component of plasma membrane;molecular_function:GO:0004457//lactate dehydrogenase activity;GO:0050660//flavin adenine dinucleotide binding;GO:0051287//NAD binding;
Unigene325_All	791	8.74	10.76	0.299972893056026	0.846411819416158	*	0.72109	WP_032422977.1/1.4e-123/hypothetical protein, partial [Klebsiella pneumoniae] >EZQ91563.1 hypothetical protein AE77_04599, partial [Klebsiella pneumoniae CHS 21]	CP012427.1/0.0/CP012427.1 Klebsiella pneumoniae strain KP5 plasmid pSg1-1, complete sequence	NA	kpm:KPHS_p100590/2.2e-124/Gp21	NA	Unigene325_All/1.1e-18/Fibronectin type III protein	NA
Unigene1457_All	1256	82.76	101.78	0.298448546117189	0.27694789144385	*	0.1198132	WP_002916694.1/1.5e-122/MULTISPECIES: membrane protein [Enterobacterales] >YP_005228769.1 putative transport protein [Klebsiella pneumoniae subsp. pneumoniae HS11286] >BAH65169.1 putative transport protein [Klebsiella pneumoniae subsp. pneumoniae NTUH-K2044] >AEJ99897.1 putative transport protein [Klebsiella pneumoniae KCTC 2242] >AEW63167.1 putative transport protein [Klebsiella pneumoniae subsp…	CP022997.1/0.0/CP022997.1 Klebsiella pneumoniae strain 721005, complete genome	sp|Q46831|YQGA_ECOLI/1.5e-99/Uncharacterized protein YqgA OS=Escherichia coli (strain K12) GN=yqgA PE=4 SV=1	kpq:KPR0928_21760/2.2e-123/membrane protein; K07150 uncharacterized protein	NA	Unigene1457_All/8.8e-54/Protein of unknown function (DUF554)	cellular_component:GO:0016021//integral component of membrane;
Unigene1060_All	13382	128.37	157.87	0.298428957439741	2.69916326966292e-12	*	2.77878e-13	WP_004149240.1/0.0e+00/MULTISPECIES: sensor domain-containing phosphodiesterase [Klebsiella] >ABR78161.1 hypothetical protein KPN_02745 [Klebsiella pneumoniae subsp. pneumoniae MGH 78578] >EGF60129.1 cyclic diguanylate phosphodiesterase domain protein [Klebsiella sp. MS 92-3] >EJK89925.1 cyclic diguanylate phosphodiesterase domain protein [Klebsiella pneumoniae subsp. pneumoniae DSM 30104] >EPO13…	CP022882.1/0.0/CP022882.1 Klebsiella pneumoniae strain 911021, complete genome	sp|P0AA93|YPDA_ECOLI/5.4e-288/Sensor histidine kinase YpdA OS=Escherichia coli (strain K12) GN=ypdA PE=1 SV=1	kva:Kvar_1305/0.0e+00/diguanylate cyclase/phosphodiesterase	YLR134w/1.2e-101/[EH] KOG1184 Thiamine pyrophosphate-requiring enzyme	Unigene1060_All/1.7e-56/EAL domain	cellular_component:GO:0016021//integral component of membrane;
Unigene247_All	5954	908.87	1115.91	0.296074817347819	2.16237745208333e-35	*	1.200626e-36	WP_004199916.1/1.6e-219/MULTISPECIES: peptidase M20 [Enterobacterales] >YP_005226981.1 putative acetylornithine deacetylase [Klebsiella pneumoniae subsp. pneumoniae HS11286] >ABR77166.1 putative acetylornithine deacetylase [Klebsiella pneumoniae subsp. pneumoniae MGH 78578] >BAH63438.1 putative acetylornithine deacetylase [Klebsiella pneumoniae subsp. pneumoniae NTUH-K2044] >EFD86890.1 peptidase,…	CP022997.1/0.0/CP022997.1 Klebsiella pneumoniae strain 721005, complete genome	sp|P36948|RBSC_BACSU/1.1e-51/Ribose import permease protein RbsC OS=Bacillus subtilis (strain 168) GN=rbsC PE=3 SV=2	kpp:A79E_2499/2.4e-220/Acetylornithine deacetylase; K01439 succinyl-diaminopimelate desuccinylase [EC:3.5.1.18]	CE15714/5.7e-19/[Q] KOG0055 Multidrug/pheromone exporter, ABC superfamily	Unigene247_All/5.1e-31/Peptidase family M20/M25/M40	molecular_function:GO:0046872//metal ion binding;GO:0008237//metallopeptidase activity;GO:0008777//acetylornithine deacetylase activity;
Unigene1443_All	5040	5.74	7.04	0.294524691961609	0.604192606001936	*	0.360978	WP_002920773.1/4.5e-247/MULTISPECIES: gluconate transporter [Enterobacterales] >YP_005229253.1 low-affinity gluconate transporter [Klebsiella pneumoniae subsp. pneumoniae HS11286] >BAH65575.1 low-affinity gluconate transporter [Klebsiella pneumoniae subsp. pneumoniae NTUH-K2044] >EEW43121.1 low-affinity gluconate transporter [Klebsiella pneumoniae subsp. rhinoscleromatis ATCC 13884] >AEK00284.1 l…	CP022997.1/0.0/CP022997.1 Klebsiella pneumoniae strain 721005, complete genome	sp|P0AC96|GNTU_ECOLI/2.2e-242/Low-affinity gluconate transporter OS=Escherichia coli (strain K12) GN=gntU PE=1 SV=1	eec:EcWSU1_04217/4.6e-244/gntU; Low-affinity gluconate transporter; K06156 Gnt-I system low-affinity gluconate transporter	Hs20537769/4.8e-27/[G] KOG3354 Gluconate kinase	Unigene1443_All/9.3e-162/GntP family permease	cellular_component:GO:0016021//integral component of membrane;molecular_function:GO:0015128//gluconate transmembrane transporter activity;
Unigene798_All	1928	11.25	13.78	0.292650886599892	0.708274359610275	*	0.462488	AHM80033.1/4.1e-140/Putative membrane spanning protein [Klebsiella pneumoniae 30684/NJST258_2] >AHM85668.1 Putative membrane spanning protein [Klebsiella pneumoniae 30660/NJST258_1] >CDQ55663.1 unnamed protein product [Klebsiella pneumoniae]	CP022882.1/0.0/CP022882.1 Klebsiella pneumoniae strain 911021, complete genome	sp|A6T7V8|Y1218_KLEP7/9.1e-128/UPF0259 membrane protein KPN78578_12180 OS=Klebsiella pneumoniae subsp. pneumoniae (strain ATCC 700721 / MGH 78578) GN=KPN78578_12180 PE=3 SV=1	kpa:KPNJ1_03262/6.2e-141/Putative membrane spanning protein	NA	Unigene798_All/5.2e-97/Uncharacterised protein family (UPF0259)	cellular_component:GO:0016021//integral component of membrane;GO:0005886//plasma membrane;
Unigene221_All	1877	5.79	7.09	0.292222279250279	0.757846152284264	*	0.604436	WP_002886940.1/1.1e-185/MULTISPECIES: sugar isomerase [Enterobacterales] >YP_005224807.1 sugar isomerase (SIS) [Klebsiella pneumoniae subsp. pneumoniae HS11286] >EGF55715.1 SIS domain protein [Klebsiella sp. MS 92-3] >AEJ96196.1 sugar isomerase (SIS) [Klebsiella pneumoniae KCTC 2242] >AEW59205.1 sugar isomerase (SIS) [Klebsiella pneumoniae subsp. pneumoniae HS11286] >EJJ36320.1 sugar isomerase (S…	CP022997.1/0.0/CP022997.1 Klebsiella pneumoniae strain 721005, complete genome	sp|O32157|FRLB_BACSU/6.0e-68/Fructosamine deglycase FrlB OS=Bacillus subtilis (strain 168) GN=frlB PE=1 SV=1	kph:KPNIH24_02605/1.6e-186/phosphosugar isomerase	NA	Unigene221_All/3.2e-17/SIS domain	biological_process:GO:1901135//carbohydrate derivative metabolic process;molecular_function:GO:0097367//carbohydrate derivative binding;GO:0016853//isomerase activity;
Unigene996_All	3195	615.98	754.23	0.292121026364177	2.55944749152542e-12	*	2.62014e-13	OVV00179.1/9.7e-280/cytosol nonspecific dipeptidase [Klebsiella quasipneumoniae subsp. quasipneumoniae]	CP022997.1/0.0/CP022997.1 Klebsiella pneumoniae strain 721005, complete genome	sp|P15288|PEPD_ECOLI/4.4e-260/Cytosol non-specific dipeptidase OS=Escherichia coli (strain K12) GN=pepD PE=1 SV=3	kpp:A79E_4041/4.0e-278/Aminoacyl-histidine dipeptidase (Peptidase D); K01270 dipeptidase D [EC:3.4.13.-]	7291986/1.8e-35/[L] KOG2093 Translesion DNA polymerase - REV1 deoxycytidyl transferase	Unigene996_All/4.9e-20/Peptidase family M20/M25/M40	NA
Unigene1433_All	8535	321.01	391.81	0.287535978949092	1.58294686986301e-17	*	1.33667e-18	WP_012068522.1/0.0e+00/TIGR01666 family membrane protein [Klebsiella pneumoniae] >ABR76425.1 putative efflux transport protein (PET family) [Klebsiella pneumoniae subsp. pneumoniae MGH 78578] >KMG59867.1 inner membrane protein YccS [Klebsiella pneumoniae] >SBJ90631.1 efflux (PET) family inner membrane protein YccS [Klebsiella pneumoniae] >SAS25396.1 efflux (PET) family inner membrane protein YccS…	CP022997.1/0.0/CP022997.1 Klebsiella pneumoniae strain 721005, complete genome	sp|P75870|YCCS_ECOLI/0.0e+00/Inner membrane protein YccS OS=Escherichia coli (strain K12) GN=yccS PE=1 SV=2	ror:RORB6_09880/0.0e+00/efflux (PET) family inner membrane protein YccS	SPAC4H3.05/1.3e-19/[L] KOG2108 3'-5' DNA helicase	Unigene1433_All/2e-108/FUSC-like inner membrane protein yccS	cellular_component:GO:0016021//integral component of membrane;
Unigene1173_All	3446	116.40	141.68	0.283545058956268	0.00577286165829146	*	0.00132886	NA	CP022997.1/0.0/CP022997.1 Klebsiella pneumoniae strain 721005, complete genome	sp|A4WG55|CAPP_ENT38/0.0e+00/Phosphoenolpyruvate carboxylase OS=Enterobacter sp. (strain 638) GN=ppc PE=3 SV=1	kle:AO703_00405/0.0e+00/phosphoenolpyruvate carboxylase; K01595 phosphoenolpyruvate carboxylase [EC:4.1.1.31]	At1g53310/5.2e-190/[C] LSE1452 A Phosphoenolpyruvate carboxylase	Unigene1173_All/2.7e-294/Phosphoenolpyruvate carboxylase	NA
Unigene1316_All	573	17.91	21.74	0.279586603041348	0.851836211732974	*	0.730638	APP29244.1/1.4e-104/phage tail tape measure protein [Klebsiella pneumoniae]	CP022997.1/0.0/CP022997.1 Klebsiella pneumoniae strain 721005, complete genome	NA	kpa:KPNJ1_03653/2.1e-105/Phage tail protein	NA	Unigene1316_All/0.046/Borrelia burgdorferi protein of unknown function (DUF759)	NA
Unigene489_All	3439	193.10	234.39	0.279562855735421	0.000256307604347826	*	4.77334e-05	WP_071444012.1/0.0e+00/aconitate hydratase AcnA [Klebsiella pneumoniae]	CP022997.1/0.0/CP022997.1 Klebsiella pneumoniae strain 721005, complete genome	sp|P25516|ACNA_ECOLI/0.0e+00/Aconitate hydratase A OS=Escherichia coli (strain K12) GN=acnA PE=1 SV=3	kok:KONIH1_12210/0.0e+00/aconitate hydratase; K01681 aconitate hydratase [EC:4.2.1.3]	At2g05710/9.2e-280/[AJ] KOG0452 RNA-binding translational regulator IRP (aconitase superfamily)	Unigene489_All/2.6e-183/Aconitase family (aconitate hydratase)	biological_process:GO:0008152//metabolic process;molecular_function:GO:0003994//aconitate hydratase activity;GO:0051539//4 iron, 4 sulfur cluster binding;
Unigene1620_All	13328	15.17	18.41	0.279268541102873	0.0639509707750473	*	0.01956626	WP_080897528.1/0.0e+00/MULTISPECIES: glycogen phosphorylase [Klebsiella] >SLO26806.1 glycogen phosphorylase [Klebsiella pneumoniae] >OVT52503.1 glycogen phosphorylase [Klebsiella sp. PO552]	CP022997.1/0.0/CP022997.1 Klebsiella pneumoniae strain 721005, complete genome	sp|P0AC87|PHSG_SHIFL/0.0e+00/Glycogen phosphorylase OS=Shigella flexneri GN=glgP PE=3 SV=1	ror:RORB6_20465/0.0e+00/glycogen phosphorylase; K00688 glycogen phosphorylase [EC:2.4.1.1]	Hs21361370/2.1e-239/[G] KOG2099 Glycogen phosphorylase	Unigene1620_All/0/Carbohydrate phosphorylase	biological_process:GO:0005975//carbohydrate metabolic process;molecular_function:GO:0102250//linear malto-oligosaccharide phosphorylase activity;GO:0030170//pyridoxal phosphate binding;GO:0008184//glycogen phosphorylase activity;GO:0102499//SHG alpha-glucan phosphorylase activity;
Unigene495_All	1338	4.78	5.80	0.279042282034186	0.845264142372881	*	0.72109	BAH62226.1/6.6e-206/putative periplasmic protein [Klebsiella pneumoniae subsp. pneumoniae NTUH-K2044] >AHM80865.1 hypothetical protein KPNJ2_04085 [Klebsiella pneumoniae 30684/NJST258_2] >AHM86469.1 hypothetical protein KPNJ1_04063 [Klebsiella pneumoniae 30660/NJST258_1]	CP022997.1/0.0/CP022997.1 Klebsiella pneumoniae strain 721005, complete genome	sp|Q8ZPD6|YNCE_SALTY/2.5e-60/Uncharacterized protein YncE OS=Salmonella typhimurium (strain LT2 / SGSC1412 / ATCC 700720) GN=yncE PE=3 SV=1	kpa:KPNJ1_04063/1.0e-206/hypothetical protein	NA	Unigene495_All/1e-10/SMP-30/Gluconolaconase/LRE-like region	NA
Unigene1425_All	6130	23.98	29.06	0.277203044218617	0.144178062921348	*	0.0519508	EPF43050.1/0.0e+00/TonB-dependent hemin, ferrichrome receptor, partial [Klebsiella pneumoniae subsp. pneumoniae B5055]	CP022997.1/0.0/CP022997.1 Klebsiella pneumoniae strain 721005, complete genome	sp|Q56990|HMUS_YERPE/1.8e-116/Hemin transport protein HmuS OS=Yersinia pestis GN=hmuS PE=4 SV=2	kpa:KPNJ1_01157/0.0e+00/Hemin receptor; K16087 hemoglobin/transferrin/lactoferrin receptor protein	Hs4505285/3.0e-23/[WV] KOG1216 von Willebrand factor and related coagulation proteins	Unigene1425_All/8e-11/TonB-dependent Receptor Plug Domain	biological_process:GO:0006810//transport;cellular_component:GO:0009279//cell outer membrane;molecular_function:GO:0004872//receptor activity;
Unigene881_All	271	4.97	6.02	0.276517635197416	0.971377363849765	*	0.957332	WP_086613916.1/2.0e-29/phosphate propanoyltransferase [Klebsiella pneumoniae] >OUG99401.1 phosphate propanoyltransferase [Klebsiella pneumoniae]	CP022997.1/0.0/CP022997.1 Klebsiella pneumoniae strain 721005, complete genome	sp|A6TDD9|PDUL_KLEP7/6.5e-32/Phosphate propanoyltransferase OS=Klebsiella pneumoniae subsp. pneumoniae (strain ATCC 700721 / MGH 78578) GN=pduL PE=3 SV=1	kpn:KPN_03212/3.1e-30/pduL; Propanediol utilization; K13923 phosphate propanoyltransferase [EC:2.3.1.222]	NA	NA	NA
Unigene386_All	5672	143.75	173.97	0.275276588047086	3.42155527645051e-05	*	5.79824e-06	WP_085163453.1/0.0e+00/Fe(2+) transporter permease subunit FeoB [Klebsiella pneumoniae] >SME12255.1 Ferrous iron transport protein B [Klebsiella pneumoniae]	CP022997.1/0.0/CP022997.1 Klebsiella pneumoniae strain 721005, complete genome	sp|P74884|FEOB_SALTY/0.0e+00/Fe(2+) transporter FeoB OS=Salmonella typhimurium (strain LT2 / SGSC1412 / ATCC 700720) GN=feoB PE=3 SV=2	eae:EAE_05305/0.0e+00/feoB; ferrous iron transport protein B; K04759 ferrous iron transport protein B	Hs5032119/7.9e-10/[AR] KOG2146 Splicing coactivator SRm160/300, subunit SRm160 (contains PWI domain)	Unigene386_All/5.3e-64/Ferrous iron transport protein B	NA
Unigene1421_All	3831	105.86	127.79	0.271617385846798	0.00773133077372263	*	0.001837812	WP_074295060.1/0.0e+00/Tn3 family transposase, partial [Pseudomonas syringae] >OKS47237.1 Tn3 family transposase, partial [Pseudomonas syringae pv. actinidiae]	CP018454.1/0.0/CP018454.1 Klebsiella pneumoniae strain SWU01, complete genome	sp|P13694|TNP7_ECOLX/9.3e-124/Transposase for transposon Tn3926 OS=Escherichia coli GN=tnpA PE=3 SV=1	kki:KKKWG1_0942/0.0e+00/tnpA; Transposase TnpA for transposon Tn5393	Hs22052670_1/1.4e-18/[P] KOG1482 Zn2+ transporter	Unigene1421_All/7.3e-53/Domain of unknown function (DUF4158)	biological_process:GO:0006313//transposition, DNA-mediated;molecular_function:GO:0004803//transposase activity;
Unigene1566_All	284	4.58	5.51	0.266704720474214	0.973090551440329	*	0.957332	PAM48679.1/1.6e-48/hypothetical protein CEJ59_19850, partial [Acinetobacter baumannii]	NA	NA	strf:ASR50_04770/5.5e-06/hypothetical protein	NA	NA	NA
Unigene924_All	4165	109.28	131.37	0.265606466883717	0.00564129911616162	*	0.00129205	CCI76628.1/2.3e-164/unnamed protein product [Klebsiella pneumoniae subsp. rhinoscleromatis SB3432]	CP022997.1/0.0/CP022997.1 Klebsiella pneumoniae strain 721005, complete genome	sp|P0C0L3|OSMC_SHIFL/5.6e-58/Peroxiredoxin OsmC OS=Shigella flexneri GN=osmC PE=3 SV=2	kpa:KPNJ1_02653/1.1e-163/Sensory transduction protein kinase	NA	Unigene924_All/3.6e-55/Uncharacterized protein conserved in bacteria (DUF2236)	NA
Unigene402_All	9063	28.25	33.84	0.260478700930037	0.0514829336328125	*	0.01524538	AOE84690.1/2.1e-279/Na+-translocating NADH-quinone reductasesubunit B [Pseudomonas sp. TCU-HL1]	CP022997.1/0.0/CP022997.1 Klebsiella pneumoniae strain 721005, complete genome	sp|B5Y1F1|NQRA_KLEP3/2.2e-248/Na(+)-translocating NADH-quinone reductase subunit A OS=Klebsiella pneumoniae (strain 342) GN=nqrA PE=3 SV=1	kqu:AVR78_09455/3.8e-249/NADH:ubiquinone reductase (Na(+)-transporting) subunit A; K00346 Na+-transporting NADH:ubiquinone oxidoreductase subunit A [EC:1.6.5.8]	Hs19923466/1.1e-13/[A] KOG1869 Splicing coactivator SRm160/300, subunit SRm300	Unigene402_All/6.1e-109/Na(+)-translocating NADH-quinone reductase subunit A (NQRA)	NA
Unigene395_All	1802	126.20	151.09	0.259696267536169	0.113046840963855	*	0.0379874	BAH65624.1/2.0e-157/putative LysR-family transcriptional regulator [Klebsiella pneumoniae subsp. pneumoniae NTUH-K2044] >EKF76777.1 Putative LysR-family transcriptional regulator [Klebsiella pneumoniae subsp. pneumoniae KpQ3] >AHM77059.1 hypothetical protein KPNJ2_00279 [Klebsiella pneumoniae 30684/NJST258_2] >AHM82683.1 hypothetical protein KPNJ1_00277 [Klebsiella pneumoniae 30660/NJST258_1]	CP022997.1/0.0/CP022997.1 Klebsiella pneumoniae strain 721005, complete genome	sp|Q9KPX2|PADC_VIBCH/1.5e-63/Probable phenolic acid decarboxylase OS=Vibrio cholerae serotype O1 (strain ATCC 39315 / El Tor Inaba N16961) GN=padC PE=3 SV=1	ror:RORB6_20105/9.2e-139/transcriptional regulator	NA	Unigene395_All/4.3e-20/LysR substrate binding domain	biological_process:GO:0006351//transcription, DNA-templated;molecular_function:GO:0003677//DNA binding;GO:0003700//DNA binding transcription factor activity;
Unigene1206_All	581	20.79	24.89	0.259676472122666	0.850691192488263	*	0.733592	KXA26060.1/3.4e-106/ribonucleoside-diphosphate reductase, beta subunit [Klebsiella pneumoniae]	MF144193.1/0.0/MF144193.1 Klebsiella pneumoniae strain 205880 plasmid p205880-NR1, complete sequence	sp|P69925|RIR2_ECO57/1.6e-67/Ribonucleoside-diphosphate reductase 1 subunit beta OS=Escherichia coli O157:H7 GN=nrdB PE=3 SV=2	kpx:PMK1_b00098/1.1e-101/nrdB; Ribonucleoside-diphosphate reductase 1 subunit beta; K00526 ribonucleoside-diphosphate reductase beta chain [EC:1.17.4.1]	NA	Unigene1206_All/3e-19/Ribonucleotide reductase, small chain	biological_process:GO:0009263//deoxyribonucleotide biosynthetic process;GO:0055114//oxidation-reduction process;molecular_function:GO:0004748//ribonucleoside-diphosphate reductase activity, thioredoxin disulfide as acceptor;
Unigene601_All	4525	3.95	4.72	0.256934206297376	0.696003933685004	*	0.53418	WP_048671813.1/0.0e+00/carbamoyl-phosphate synthase large subunit [Klebsiella pneumoniae]	CP022997.1/0.0/CP022997.1 Klebsiella pneumoniae strain 721005, complete genome	sp|P14846|CARB_SALTY/0.0e+00/Carbamoyl-phosphate synthase large chain OS=Salmonella typhimurium (strain LT2 / SGSC1412 / ATCC 700720) GN=carB PE=3 SV=4	ear:CCG31790/0.0e+00/Carbamoyl-phosphate synthase large chain (EC 6.3.5.5); K01955 carbamoyl-phosphate synthase large subunit [EC:6.3.5.5]	YJL130c/9.1e-227/[R] KOG0370 Multifunctional pyrimidine synthesis protein CAD (includes carbamoyl-phophate synthetase, aspartate transcarbamylase, and glutamine amidotransferase)	Unigene601_All/1.7e-118/Carbamoyl-phosphate synthase L chain, ATP binding domain	NA
Unigene34_All	6000	36.70	43.84	0.256467735229952	0.0887097197860963	*	0.0287832	EJK89138.1/0.0e+00/dihydroxyacetone kinase subunit M [Klebsiella pneumoniae subsp. pneumoniae DSM 30104]	CP022997.1/0.0/CP022997.1 Klebsiella pneumoniae strain 721005, complete genome	sp|P45510|DHAK_CITFR/1.1e-261/Dihydroxyacetone kinase OS=Citrobacter freundii GN=dhaK PE=1 SV=3	kpe:KPK_0615/1.1e-297/dihydroxyacetone kinase; K00863 triose/dihydroxyacetone kinase / FAD-AMP lyase (cyclizing) [EC:2.7.1.28 2.7.1.29 4.6.1.15]	At3g17770/1.0e-92/[G] KOG2426 Dihydroxyacetone kinase/glycerone kinase	Unigene34_All/4e-97/Dak1 domain	biological_process:GO:0006071//glycerol metabolic process;molecular_function:GO:0005524//ATP binding;GO:0004371//glycerone kinase activity;
Unigene746_All	2643	9.78	11.67	0.254898190755114	0.682793130074565	*	0.476652	WP_004151110.1/4.1e-223/MULTISPECIES: competence/damage-inducible protein A [Enterobacteriaceae] >YP_005228020.1 competence damage-inducible protein A [Klebsiella pneumoniae subsp. pneumoniae HS11286] >ABR78071.1 competence damage-inducible protein A [Klebsiella pneumoniae subsp. pneumoniae MGH 78578] >EHL94962.1 CinA-like protein [Klebsiella sp. 4_1_44FAA] >AEW62418.1 competence damage-inducible…	CP022997.1/0.0/CP022997.1 Klebsiella pneumoniae strain 721005, complete genome	sp|P77808|CINAL_ECOLI/1.6e-188/NMN amidohydrolase-like protein YfaY OS=Escherichia coli (strain K12) GN=yfaY PE=3 SV=1	ear:CCG28963/2.4e-204/Competence/damage-inducible protein CinA	YMR178w/2.5e-11/[EH] KOG2644 3'-phosphoadenosine 5'-phosphosulfate sulfotransferase (PAPS reductase)/FAD synthetase and related enzymes	Unigene746_All/1.8e-32/Probable molybdopterin binding domain	molecular_function:GO:0016787//hydrolase activity;
Unigene1460_All	2725	137.31	163.82	0.254674801693908	0.024204249113924	*	0.00663552	AHM80327.1/1.3e-240/Nicotinate phosphoribosyltransferase [Klebsiella pneumoniae 30684/NJST258_2] >AHM85965.1 Nicotinate phosphoribosyltransferase [Klebsiella pneumoniae 30660/NJST258_1] >CDQ53807.1 pncB [Klebsiella pneumoniae]	CP022997.1/0.0/CP022997.1 Klebsiella pneumoniae strain 721005, complete genome	sp|A8AIE5|PNCB_CITK8/1.1e-208/Nicotinate phosphoribosyltransferase OS=Citrobacter koseri (strain ATCC BAA-895 / CDC 4225-83 / SGSC4696) GN=pncB PE=3 SV=1	ear:CCG30909/1.6e-219/Nicotinate phosphoribosyltransferase (EC 2.4.2.11); K00763 nicotinate phosphoribosyltransferase [EC:6.3.4.21]	At1g51780/3.9e-55/[T] LSE0466 A IAA-amino acid hydrolase	Unigene1460_All/4.8e-82/Nicotinate phosphoribosyltransferase (NAPRTase) family	NA
Unigene1073_All	5995	276.10	329.24	0.253948734273343	2.32611335185185e-08	*	2.90596e-09	BAH63015.1/1.1e-271/probable transporter [Klebsiella pneumoniae subsp. pneumoniae NTUH-K2044]	CP022997.1/0.0/CP022997.1 Klebsiella pneumoniae strain 721005, complete genome	sp|P36636|SAPD_SALTY/8.9e-182/Peptide transport system ATP-binding protein SapD OS=Salmonella typhimurium (strain LT2 / SGSC1412 / ATCC 700720) GN=sapD PE=2 SV=2	ear:CCG29684/1.4e-252/Cytosine/purine/uracil/thiamine/allantoin permease family protein; K03457 nucleobase:cation symporter-1, NCS1 family	Hs9665248/8.0e-21/[U] KOG0058 Peptide exporter, ABC superfamily	Unigene1073_All/1.6e-53/Permease for cytosine/purines, uracil, thiamine, allantoin	NA
Unigene933_All	1716	1303.03	1552.35	0.252583571053129	3.14991434482759e-09	*	3.69828e-10	SBW87118.1/5.7e-186/phosphoglycerate transporter protein PgtP [Klebsiella pneumoniae]	CP022997.1/0.0/CP022997.1 Klebsiella pneumoniae strain 721005, complete genome	sp|P12681|PGTP_SALTY/1.6e-171/Phosphoglycerate transporter protein OS=Salmonella typhimurium (strain LT2 / SGSC1412 / ATCC 700720) GN=pgtP PE=2 SV=2	kpv:KPNIH29_13410/1.6e-185/phosphoglycerate transporter; K11382 MFS transporter, OPA family, phosphoglycerate transporter protein	Hs20558703/1.5e-12/[G] KOG2533 Permease of the major facilitator superfamily	Unigene933_All/2.3e-16/Major Facilitator Superfamily	NA
CL46.Contig3_All	8096	132.41	157.70	0.252170577215831	1.07796970541516e-05	*	1.726996e-06	WP_048279304.1/3.4e-297/apolipoprotein N-acyltransferase [Klebsiella pneumoniae] >KMB51650.1 apolipoprotein N-acyltransferase [Klebsiella pneumoniae] >SAV37937.1 apolipoprotein N-acyltransferase [Klebsiella pneumoniae] >ODP86250.1 apolipoprotein N-acyltransferase [Klebsiella pneumoniae]	CP022997.1/0.0/CP022997.1 Klebsiella pneumoniae strain 721005, complete genome	sp|O87576|LNT_SALTY/1.1e-267/Apolipoprotein N-acyltransferase OS=Salmonella typhimurium (strain LT2 / SGSC1412 / ATCC 700720) GN=lnt PE=3 SV=2	kpe:KPK_3891/5.4e-295/lnt; apolipoprotein N-acyltransferase; K03820 apolipoprotein N-acyltransferase [EC:2.3.1.-]	7299338/9.7e-70/[T] KOG2492 CDK5 activator-binding protein	CL46.Contig3_All/9.8e-40/Carbon-nitrogen hydrolase	biological_process:GO:0042158//lipoprotein biosynthetic process;cellular_component:GO:0016021//integral component of membrane;GO:0005886//plasma membrane;molecular_function:GO:0016810//hydrolase activity, acting on carbon-nitrogen (but not peptide) bonds;GO:0016410//N-acyltransferase activity;
Unigene1756_All	303	4.11	4.89	0.250696071270551	0.983497937017231	*	0.957332	CDO13585.1/7.5e-49/unnamed protein product [Klebsiella pneumoniae]	CP022882.1/0.0/CP022882.1 Klebsiella pneumoniae strain 911021, complete genome	NA	kpm:KPHS_16130/2.7e-19/hypothetical protein	NA	NA	NA
CL58.Contig2_All	3175	9.73	11.57	0.249877154326378	0.662271386012716	*	0.421724	NA	CP022882.1/0.0/CP022882.1 Klebsiella pneumoniae strain 911021, complete genome	sp|P08194|GLPT_ECOLI/2.5e-255/Glycerol-3-phosphate transporter OS=Escherichia coli (strain K12) GN=glpT PE=1 SV=1	kpi:D364_13485/1.4e-267/glpT; sn-glycerol-3-phosphate transporter; K02445 MFS transporter, OPA family, glycerol-3-phosphate transporter	Hs4503847/3.2e-37/[G] KOG2533 Permease of the major facilitator superfamily	CL58.Contig2_All/2.1e-46/Major Facilitator Superfamily	NA
Unigene1714_All	3311	11.82	14.05	0.249340094930756	0.632501431018078	*	0.384476	WP_069345881.1/0.0e+00/formate C-acetyltransferase [Klebsiella pneumoniae] >ODP10552.1 formate acetyltransferase [Klebsiella pneumoniae]	CP022997.1/0.0/CP022997.1 Klebsiella pneumoniae strain 721005, complete genome	sp|P09373|PFLB_ECOLI/0.0e+00/Formate acetyltransferase 1 OS=Escherichia coli (strain K12) GN=pflB PE=1 SV=2	pcv:BCS7_08655/0.0e+00/pyruvate formate-lyase; K00656 formate C-acetyltransferase [EC:2.3.1.54]	NA	Unigene1714_All/2.6e-206/Pyruvate formate lyase-like	biological_process:GO:0005975//carbohydrate metabolic process;cellular_component:GO:0005737//cytoplasm;molecular_function:GO:0008861//formate C-acetyltransferase activity;GO:0016829//lyase activity;
Unigene915_All	3078	45.85	54.12	0.23924010549412	0.268613360857909	*	0.1158968	EJK92054.1/2.9e-228/putative ABC transporter permease [Klebsiella pneumoniae subsp. pneumoniae DSM 30104]	CP022997.1/0.0/CP022997.1 Klebsiella pneumoniae strain 721005, complete genome	sp|Q56992|HMUU_YERPE/2.8e-54/Hemin transport system permease protein HmuU OS=Yersinia pestis GN=hmuU PE=1 SV=2	ron:TE10_08510/2.7e-178/ABC transporter substrate-binding protein; K02016 iron complex transport system substrate-binding protein	Hs9665248/1.1e-18/[U] KOG0058 Peptide exporter, ABC superfamily	Unigene915_All/2.9e-88/FecCD transport family	NA
CL77.Contig6_All	5261	41.29	48.68	0.237536749537551	0.131934722847682	*	0.0460894	EJK91896.1/0.0e+00/putative transport system ATP-binding component [Klebsiella pneumoniae subsp. pneumoniae DSM 30104] >AHM80495.1 ABC transporter ATP-binding protein [Klebsiella pneumoniae 30684/NJST258_2] >AHM86133.1 ABC transporter ATP-binding protein [Klebsiella pneumoniae 30660/NJST258_1] >OVX04215.1 ABC-F family ATPase [Klebsiella pneumoniae]	CP022997.1/0.0/CP022997.1 Klebsiella pneumoniae strain 721005, complete genome	sp|P0A9U3|YBIT_ECOLI/1.1e-295/Uncharacterized ABC transporter ATP-binding protein YbiT OS=Escherichia coli (strain K12) GN=ybiT PE=1 SV=1	kpa:KPNJ1_03727/0.0e+00/ABC transporter ATP-binding protein	Hs8922936/7.4e-71/[EJ] KOG0062 ATPase component of ABC transporters with duplicated ATPase domains/Translation elongation factor EF-3b	CL77.Contig6_All/2.7e-47/ABC transporter	molecular_function:GO:0005524//ATP binding;GO:0016887//ATPase activity;
Unigene1628_All	5350	56.50	66.54	0.235970998692954	0.0640090863257576	*	0.01954702	WP_047048212.1/1.4e-286/glycerol kinase [Klebsiella aerogenes] >KLE93247.1 glycerol kinase [[Enterobacter] aerogenes]	CP022997.1/0.0/CP022997.1 Klebsiella pneumoniae strain 721005, complete genome	sp|Q7MYB6|GLPK_PHOLL/3.6e-251/Glycerol kinase OS=Photorhabdus luminescens subsp. laumondii (strain DSM 15139 / CIP 105565 / TT01) GN=glpK PE=3 SV=2	ent:Ent638_4047/9.7e-285/glycerol kinase; K00864 glycerol kinase [EC:2.7.1.30]	At1g80460/4.6e-129/[G] KOG2517 Ribulose kinase and related carbohydrate kinases	Unigene1628_All/2.2e-93/FGGY family of carbohydrate kinases, N-terminal domain	NA
Unigene1723_All	2328	3.29	3.87	0.234245982409169	0.851989901217862	*	0.728306	KUF67036.1/0.0e+00/Fe(3+) dicitrate transport protein FecA precursor [Klebsiella pneumoniae]	CP022997.1/0.0/CP022997.1 Klebsiella pneumoniae strain 721005, complete genome	sp|P76115|YNCD_ECOLI/0.0e+00/Probable TonB-dependent receptor YncD OS=Escherichia coli (strain K12) GN=yncD PE=3 SV=1	kpb:FH42_05620/0.0e+00/TonB-dependent receptor; K02014 iron complex outermembrane recepter protein	Hs4505285/3.9e-08/[WV] KOG1216 von Willebrand factor and related coagulation proteins	Unigene1723_All/2.4e-55/TonB dependent receptor	biological_process:GO:0006810//transport;cellular_component:GO:0009279//cell outer membrane;molecular_function:GO:0004872//receptor activity;
Unigene1230_All	333	3.52	4.14	0.234055338862028	0.978845078651685	*	0.957332	WP_046043331.1/9.1e-56/AtzE family amidohydrolase [Klebsiella pneumoniae] >CDO14615.1 unnamed protein product [Klebsiella pneumoniae]	CP022997.1/0.0/CP022997.1 Klebsiella pneumoniae strain 721005, complete genome	sp|Q936X3|ATZE_PSESD/7.2e-41/Biuret hydrolase OS=Pseudomonas sp. (strain ADP) GN=atzE PE=1 SV=1	kpb:FH42_04885/1.4e-56/amidase; K19837 biuret amidohydrolase [EC:3.5.1.84]	At3g25660/5.0e-26/[J] KOG1211 Amidases	Unigene1230_All/6.1e-47/Amidase	molecular_function:GO:0004040//amidase activity;
Unigene1076_All	3411	89.89	105.40	0.229642332806385	0.0810678518382353	*	0.0255066	CCI77284.1/2.2e-144/unnamed protein product [Klebsiella pneumoniae subsp. rhinoscleromatis SB3432]	CP022997.1/0.0/CP022997.1 Klebsiella pneumoniae strain 721005, complete genome	sp|Q8Z3B3|RHTC_SALTI/3.0e-25/Threonine efflux protein OS=Salmonella typhi GN=rhtC PE=3 SV=1	kpw:KPNIH30_15285/7.9e-139/decarboxylase	NA	Unigene1076_All/3.8e-40/DeoR C terminal sensor domain	biological_process:GO:0006351//transcription, DNA-templated;cellular_component:GO:0005622//intracellular;molecular_function:GO:0003677//DNA binding;GO:0003700//DNA binding transcription factor activity;
Unigene1642_All	4560	341.53	400.28	0.228997222799017	2.2660274e-06	*	3.40756e-07	WP_002916740.1/0.0e+00/MULTISPECIES: bifunctional glutathionylspermidine amidase/synthase [Enterobacterales] >ABR78812.1 bifunctional glutathionylspermidine amidase/glutathionylspermidine synthetase [Klebsiella pneumoniae subsp. pneumoniae MGH 78578] >BAH65181.1 bifunctional glutathionylspermidine amidase/glutathionylspermidine synthetase [Klebsiella pneumoniae subsp. pneumoniae NTUH-K2044] >EGF6…	CP022882.1/0.0/CP022882.1 Klebsiella pneumoniae strain 911021, complete genome	sp|P0AES1|GSP_SHIFL/0.0e+00/Bifunctional glutathionylspermidine synthetase/amidase OS=Shigella flexneri GN=gss PE=3 SV=1	kgo:CEW81_03845/0.0e+00/bifunctional glutathionylspermidine amidase/synthase; K01460 glutathionylspermidine amidase/synthetase [EC:3.5.1.78 6.3.1.8]	Hs7705897/2.5e-38/[E] KOG0634 Aromatic amino acid aminotransferase and related proteins	Unigene1642_All/1.3e-65/Glutathionylspermidine synthase preATP-grasp	molecular_function:GO:0008884//glutathionylspermidine amidase activity;GO:0008885//glutathionylspermidine synthase activity;
Unigene1458_All	1163	8.39	9.83	0.228520605900757	0.852693898989899	*	0.73236	CDI27385.1/9.1e-34/conserved hypothetical protein [Klebsiella pneumoniae subsp. pneumoniae SA1] >SAL91708.1 conserved hypothetical protein [Klebsiella pneumoniae]	CP014008.1/0.0/CP014008.1 Klebsiella pneumoniae subsp. pneumoniae strain RJF293, complete genome	sp|Q46831|YQGA_ECOLI/2.6e-13/Uncharacterized protein YqgA OS=Escherichia coli (strain K12) GN=yqgA PE=4 SV=1	kpa:KPNJ1_00765/2.0e-30/hypothetical protein	NA	NA	NA
Unigene232_All	3572	4.20	4.92	0.228268987673117	0.773915813084112	*	0.622624	WP_004200021.1/0.0e+00/MULTISPECIES: oxidoreductase alpha [Klebsiella] >YP_005227089.1 oxidoreductase alpha [Klebsiella pneumoniae subsp. pneumoniae HS11286] >AEW61487.1 oxidoreductase alpha [Klebsiella pneumoniae subsp. pneumoniae HS11286] >EMR21532.1 oxidoreductase alpha [Klebsiella pneumoniae ATCC BAA-2146] >ESL50876.1 oxidoreductase alpha (molybdopterin) subunit [Klebsiella pneumoniae BIDMC 2…	CP022997.1/0.0/CP022997.1 Klebsiella pneumoniae strain 721005, complete genome	sp|Q8FHF8|YDEP_ECOL6/3.0e-241/Protein YdeP OS=Escherichia coli O6:H1 (strain CFT073 / ATCC 700928 / UPEC) GN=ydeP PE=3 SV=1	kpt:VK055_0658/0.0e+00/acid resistance protein	At1g16610/5.5e-09/[R] KOG0118 FOG: RRM domain	Unigene232_All/5.4e-22/Molybdopterin oxidoreductase	molecular_function:GO:0030151//molybdenum ion binding;GO:0051539//4 iron, 4 sulfur cluster binding;GO:0008863//formate dehydrogenase (NAD+) activity;
Unigene658_All	1325	56.22	65.82	0.227442572744006	0.572991636363636	*	0.331732	AHM81904.1/5.5e-144/Myo-inositol-1(or 4)-monophosphatase [Klebsiella pneumoniae 30684/NJST258_2] >AHM87532.1 Myo-inositol-1(or 4)-monophosphatase [Klebsiella pneumoniae 30660/NJST258_1] >CDQ52982.1 unnamed protein product [Klebsiella pneumoniae]	CP022997.1/0.0/CP022997.1 Klebsiella pneumoniae strain 721005, complete genome	sp|B5XXW1|IRAM_KLEP3/2.3e-61/Anti-adapter protein IraM OS=Klebsiella pneumoniae (strain 342) GN=iraM PE=3 SV=1	kps:KPNJ2_05132/8.3e-145/Myo-inositol-1(or 4)-monophosphatase; K01092 myo-inositol-1(or 4)-monophosphatase [EC:3.1.3.25]	7296406/6.5e-24/[G] KOG2951 Inositol monophosphatase	Unigene658_All/1.5e-46/Inositol monophosphatase family	biological_process:GO:0046855//inositol phosphate dephosphorylation;GO:0046854//phosphatidylinositol phosphorylation;molecular_function:GO:0046872//metal ion binding;GO:0052833//inositol monophosphate 4-phosphatase activity;GO:0052832//inositol monophosphate 3-phosphatase activity;GO:0008934//inositol monophosphate 1-phosphatase activity;
Unigene2204_All	345	6.66	7.79	0.226101150990407	0.978365966527197	*	0.946678	ORT93425.1/5.9e-58/hypothetical protein B4U18_27860, partial [Klebsiella pneumoniae]	CP022997.1/0.0/CP022997.1 Klebsiella pneumoniae strain 721005, complete genome	NA	kph:KPNIH24_25220/8.9e-59/ankyrin	NA	NA	NA
Unigene2041_All	349	3.27	3.82	0.224282002537666	0.970807641055718	*	0.957332	NA	NA	NA	NA	NA	NA	NA
Unigene721_All	6538	142.38	166.24	0.223521052989108	0.000502167708823529	*	9.8749e-05	AHM80542.1/5.2e-203/Molybdenum cofactor biosynthesis protein A [Klebsiella pneumoniae 30684/NJST258_2] >AHM86181.1 Molybdenum cofactor biosynthesis protein A [Klebsiella pneumoniae 30660/NJST258_1]	CP003999.1/0.0/CP003999.1 Klebsiella pneumoniae subsp. pneumoniae Kp13, complete genome	sp|B5F079|MOAA_SALA4/8.5e-170/GTP 3',8-cyclase OS=Salmonella agona (strain SL483) GN=moaA PE=3 SV=1	koc:AB185_27175/7.9e-188/moaA; molybdenum cofactor biosynthesis protein A; K03639 GTP 3',8-cyclase [EC:4.1.99.22]	Hs22027532/2.1e-51/[H] KOG2876 Molybdenum cofactor biosynthesis pathway protein	Unigene721_All/7.2e-39/Molybdenum Cofactor Synthesis C	NA
Unigene1116_All	2487	158.84	185.42	0.223222600127715	0.0558086955728155	*	0.01662318	NA	CP022997.1/0.0/CP022997.1 Klebsiella pneumoniae strain 721005, complete genome	sp|A9MJ53|YFCJ_SALAR/6.3e-182/Uncharacterized MFS-type transporter YfcJ OS=Salmonella arizonae (strain ATCC BAA-731 / CDC346-86 / RSK2980) GN=yfcJ PE=3 SV=1	koy:J415_11025/4.9e-199/transporter	CE17428/3.6e-07/[W] KOG3544 Collagens (type IV and type XIII), and related proteins	Unigene1116_All/2.2e-31/Major Facilitator Superfamily	NA
Unigene1605_All	357	3.16	3.68	0.21978120787991	0.98233058041543	*	0.957332	WP_047718492.1/1.4e-46/nickel ABC transporter, nickel/metallophore periplasmic binding protein [Klebsiella pneumoniae] >AKL29559.1 nickel ABC transporter substrate-binding protein [Klebsiella pneumoniae] >ALR25583.1 nickel ABC transporter substrate-binding protein [Klebsiella pneumoniae] >SLX01247.1 nickel ABC transporter, periplasmic nickel-binding protein NikA [Klebsiella pneumoniae] >SLY60517.…	CP022997.1/0.0/CP022997.1 Klebsiella pneumoniae strain 721005, complete genome	sp|P33590|NIKA_ECOLI/4.4e-36/Nickel-binding periplasmic protein OS=Escherichia coli (strain K12) GN=nikA PE=1 SV=1	kpn:KPN_03850/2.1e-47/nikA; nickel transport protein (ABC superfamily, peri_bind); K15584 nickel transport system substrate-binding protein	NA	NA	biological_process:GO:0055085//transmembrane transport;GO:0015675//nickel cation transport;cellular_component:GO:0043190//ATP-binding cassette (ABC) transporter complex;molecular_function:GO:0020037//heme binding;GO:0016151//nickel cation binding;
Unigene411_All	4845	8.13	9.46	0.218584831264367	0.683071719171917	*	0.43892	WP_087529017.1/2.1e-273/polynucleotide adenylyltransferase [Klebsiella pneumoniae] >OYG17381.1 polynucleotide adenylyltransferase [Klebsiella pneumoniae subsp. pneumoniae] >OZJ75397.1 polynucleotide adenylyltransferase [Klebsiella pneumoniae] >OZJ92093.1 polynucleotide adenylyltransferase [Klebsiella pneumoniae] >OZJ97659.1 polynucleotide adenylyltransferase [Klebsiella pneumoniae] >OZK08175.1 po…	CP022997.1/0.0/CP022997.1 Klebsiella pneumoniae strain 721005, complete genome	sp|P0ABF1|PCNB_ECOLI/9.9e-240/Poly(A) polymerase I OS=Escherichia coli (strain K12) GN=pcnB PE=1 SV=2	kqv:B8P98_22910/1.2e-268/polynucleotide adenylyltransferase; K00970 poly(A) polymerase [EC:2.7.7.19]	At1g28090/1.3e-32/[J] KOG2159 tRNA nucleotidyltransferase/poly(A) polymerase	Unigene411_All/2.1e-42/Polymerase A arginine-rich C-terminus	molecular_function:GO:0016779//nucleotidyltransferase activity;
Unigene1036_All	361	15.53	18.05	0.216941007387232	0.98215712	*	0.92308	WP_069346531.1/2.6e-64/sugar hydrolase [Klebsiella pneumoniae] >ODP09035.1 sugar hydrolase [Klebsiella pneumoniae]	CP022997.1/0.0/CP022997.1 Klebsiella pneumoniae strain 721005, complete genome	NA	kpnu:LI86_11945/4.4e-64/sugar hydrolase	NA	NA	molecular_function:GO:0016787//hydrolase activity;
CL18.Contig2_All	1322	81.21	94.08	0.212230671900245	0.505934753623188	*	0.282668	AHM78016.1/5.5e-213/Membrane-bound lytic murein transglycosylase B [Klebsiella pneumoniae 30684/NJST258_2] >AHM83615.1 Membrane-bound lytic murein transglycosylase B [Klebsiella pneumoniae 30660/NJST258_1] >CDO12853.1 mltB [Klebsiella pneumoniae] >CDQ52659.1 mltB [Klebsiella pneumoniae]	CP022997.1/0.0/CP022997.1 Klebsiella pneumoniae strain 721005, complete genome	sp|P41052|MLTB_ECOLI/2.6e-182/Membrane-bound lytic murein transglycosylase B OS=Escherichia coli (strain K12) GN=mltB PE=1 SV=1	kps:KPNJ2_01236/8.4e-214/Membrane-bound lytic murein transglycosylase B; K08305 membrane-bound lytic murein transglycosylase B [EC:4.2.2.-]	NA	CL18.Contig2_All/3.6e-91/Transglycosylase SLT domain	NA
Unigene1094_All	1505	6.83	7.91	0.211792116182701	0.851262126174497	*	0.733592	WP_002907552.1/4.8e-144/MULTISPECIES: protocatechuate 3,4-dioxygenase subunit beta [Enterobacteriaceae] >YP_005227226.1 protocatechuate 3,4-dioxygenase subunit beta [Klebsiella pneumoniae subsp. pneumoniae HS11286] >EGF63131.1 protocatechuate 3,4-dioxygenase, beta subunit [Klebsiella sp. MS 92-3] >AEW61624.1 protocatechuate 3,4-dioxygenase, beta subunit [Klebsiella pneumoniae subsp. pneumoniae HS…	CP022997.1/0.0/CP022997.1 Klebsiella pneumoniae strain 721005, complete genome	sp|P20372|PCXB_ACIAD/3.9e-94/Protocatechuate 3,4-dioxygenase beta chain OS=Acinetobacter baylyi (strain ATCC 33305 / BD413 / ADP1) GN=pcaH PE=1 SV=2	kps:KPNJ2_02480/7.2e-145/Protocatechuate 3,4-dioxygenase beta chain; K00449 protocatechuate 3,4-dioxygenase, beta subunit [EC:1.13.11.3]	NA	Unigene1094_All/3.7e-55/Dioxygenase	biological_process:GO:0019619//3,4-dihydroxybenzoate catabolic process;molecular_function:GO:0018578//protocatechuate 3,4-dioxygenase activity;GO:0008199//ferric iron binding;GO:0051213//dioxygenase activity;
Unigene862_All	374	11.77	13.62	0.210612382973627	0.980526442682927	*	0.930054	WP_074193155.1/4.6e-64/aquaporin [Klebsiella pneumoniae]	CP022997.1/0.0/CP022997.1 Klebsiella pneumoniae strain 721005, complete genome	sp|P37451|PDUF_SALTY/2.3e-59/Propanediol diffusion facilitator OS=Salmonella typhimurium (strain LT2 / SGSC1412 / ATCC 700720) GN=pduF PE=2 SV=2	kpa:KPNJ1_01043/6.9e-65/Propanediol diffusion facilitator	Hs17975595/3.7e-17/[G] KOG0224 Aquaporin (major intrinsic protein family)	Unigene862_All/1.9e-26/Major intrinsic protein	NA
Unigene36_All	5397	822.28	950.62	0.209239015482286	3.56003234567901e-14	*	3.3356e-15	WP_083053129.1/0.0e+00/oligopeptidase A [Klebsiella pneumoniae] >OQZ80770.1 oligopeptidase A [Klebsiella pneumoniae subsp. pneumoniae]	CP022997.1/0.0/CP022997.1 Klebsiella pneumoniae strain 721005, complete genome	sp|P27237|OPDA_SALTY/0.0e+00/Oligopeptidase A OS=Salmonella typhimurium (strain LT2 / SGSC1412 / ATCC 700720) GN=prlC PE=1 SV=1	eec:EcWSU1_04302/0.0e+00/prlC; Oligopeptidase A; K01414 oligopeptidase A [EC:3.4.24.70]	At5g65620/1.0e-147/[O] KOG2089 Metalloendopeptidase family - saccharolysin & thimet oligopeptidase	Unigene36_All/1.3e-175/Peptidase family M3	NA
Unigene1646_All	3328	2.71	3.13	0.207869805578747	0.853268490566038	*	0.73236	WP_062954980.1/3.9e-247/deferrochelatase/peroxidase EfeB [Klebsiella pneumoniae] >OHY27391.1 peroxidase [Klebsiella pneumoniae] >OIK32540.1 peroxidase [Klebsiella pneumoniae] >OXM92220.1 deferrochelatase/peroxidase EfeB [Klebsiella pneumoniae] >OXM96324.1 deferrochelatase/peroxidase EfeB [Klebsiella pneumoniae] >OZI95903.1 deferrochelatase/peroxidase EfeB [Klebsiella pneumoniae] >OZJ11613.1 defer…	CP022997.1/0.0/CP022997.1 Klebsiella pneumoniae strain 721005, complete genome	sp|Q0TJ48|EFEB_ECOL5/1.7e-211/Deferrochelatase/peroxidase EfeB OS=Escherichia coli O6:K15:H31 (strain 536 / UPEC) GN=efeB PE=3 SV=1	ror:RORB6_09420/2.7e-224/Ferrous iron transport peroxidase EfeB; K16301 deferrochelatase/peroxidase EfeB [EC:1.11.1.-]	NA	Unigene1646_All/8.8e-118/Dyp-type peroxidase family	biological_process:GO:0015684//ferrous iron transport;GO:0033212//iron assimilation;cellular_component:GO:0005623//cell;molecular_function:GO:0020037//heme binding;GO:0004601//peroxidase activity;
Unigene736_All	1853	5.45	6.29	0.206803787215	0.851833826729349	*	0.733592	BAH62214.1/1.7e-159/conserved hypothetical protein [Klebsiella pneumoniae subsp. pneumoniae NTUH-K2044] >AHM80878.1 Moaf protein [Klebsiella pneumoniae 30684/NJST258_2] >AHM86482.1 Moaf protein [Klebsiella pneumoniae 30660/NJST258_1]	CP022997.1/0.0/CP022997.1 Klebsiella pneumoniae strain 721005, complete genome	sp|P54796|MOAF_KLEAE/2.9e-139/Protein MoaF OS=Klebsiella aerogenes GN=moaF PE=1 SV=1	kps:KPNJ2_04098/2.6e-160/Moaf protein	Hs10047132/4.8e-25/[R] KOG0725 Reductases with broad range of substrate specificities	Unigene736_All/3.1e-87/Molybdenum cofactor biosynthesis protein F	NA
Unigene1685_All	2059	9.74	11.23	0.205364250318259	0.781210537634409	*	0.6303	WP_002893020.1/2.3e-117/MULTISPECIES: oxygen-insensitive NAD(P)H nitroreductase [Klebsiella] >YP_005225685.1 dihydropteridine reductase/oxygen-insensitive NAD(P)H nitroreductase [Klebsiella pneumoniae subsp. pneumoniae HS11286] >AEW60083.1 dihydropteridine reductase/oxygen-insensitive NAD(P)H nitroreductase [Klebsiella pneumoniae subsp. pneumoniae HS11286] >EJJ37492.1 dihydropteridine reductase […	CP022997.1/0.0/CP022997.1 Klebsiella pneumoniae strain 721005, complete genome	sp|Q01234|NFSB_ENTCL/2.3e-105/Oxygen-insensitive NAD(P)H nitroreductase OS=Enterobacter cloacae GN=nfsB PE=1 SV=1	kpne:KU54_019520/3.5e-118/dihydropteridine reductase; K10679 nitroreductase / dihydropteridine reductase [EC:1.-.-.- 1.5.1.34]	NA	Unigene1685_All/3.1e-31/Nitroreductase family	molecular_function:GO:0004155//6,7-dihydropteridine reductase activity;GO:0016491//oxidoreductase activity;
CL31.Contig1_All	5607	1.13	1.30	0.202188850613267	0.845837591587517	*	0.72109	WP_064183782.1/1.0e-215/UDP-glucose 6-dehydrogenase [Klebsiella pneumoniae] >SAT52205.1 UDP-glucose dehydrogenase [Klebsiella pneumoniae]	CP022997.1/0.0/CP022997.1 Klebsiella pneumoniae strain 721005, complete genome	sp|Q7DBF9|UDG_ECO57/5.6e-186/UDP-glucose 6-dehydrogenase OS=Escherichia coli O157:H7 GN=ugd PE=3 SV=1	enl:A3UG_15075/2.0e-200/UDP-glucose 6-dehydrogenase; K00012 UDPglucose 6-dehydrogenase [EC:1.1.1.22]	At1g53500/4.6e-63/[G] KOG0747 Putative NAD+-dependent epimerases	CL31.Contig1_All/3e-34/UDP-glucose/GDP-mannose dehydrogenase family, NAD binding domain	NA
Unigene1343_All	393	2.73	3.14	0.201863607971775	0.977688734790313	*	0.957332	WP_002901544.1/5.7e-57/MULTISPECIES: transcriptional regulator [Enterobacterales] >YP_005226427.1 DNA-binding transcriptional activator OsmE [Klebsiella pneumoniae subsp. pneumoniae HS11286] >ABR76662.1 activator of ntrL gene [Klebsiella pneumoniae subsp. pneumoniae MGH 78578] >BAH62951.1 activator of ntrL gene [Klebsiella pneumoniae subsp. pneumoniae NTUH-K2044] >EEW40731.1 SmpA / OmlA family pr…	CP023134.1/0.0/CP023134.1 Klebsiella pneumoniae subsp. pneumoniae strain KpvK54, complete genome	sp|P0ADB2|OSME_ECO57/5.8e-50/Osmotically-inducible putative lipoprotein OsmE OS=Escherichia coli O157:H7 GN=osmE PE=3 SV=1	kpj:N559_3052/8.6e-58/DNA-binding transcriptional activator OsmE; K04064 osmotically inducible lipoprotein OsmE	NA	Unigene1343_All/6e-12/SmpA / OmlA family	cellular_component:GO:0019867//outer membrane;molecular_function:GO:0003677//DNA binding;
Unigene252_All	1744	6.27	7.21	0.201533816438784	0.848816490641711	*	0.73443	EJJ59547.1/7.7e-138/putative membrane protein, transport [Klebsiella pneumoniae subsp. pneumoniae KPNIH7] >AHE42000.1 putative transmembrane protein [Klebsiella pneumoniae subsp. pneumoniae Kp13] >AHM76809.1 Transporter, drug/metabolite exporter family protein [Klebsiella pneumoniae 30684/NJST258_2] >AHM82435.1 Transporter, drug/metabolite exporter family protein [Klebsiella pneumoniae 30660/NJST…	CP022997.1/0.0/CP022997.1 Klebsiella pneumoniae strain 721005, complete genome	NA	koc:AB185_07455/1.1e-123/membrane protein	NA	Unigene252_All/4.2e-12/EamA-like transporter family	cellular_component:GO:0016021//integral component of membrane;
Unigene97_All	3181	3.08	3.54	0.200819009388096	0.850121024128686	*	0.733592	AHM80806.1/0.0e+00/Ferrienterobactin receptor precursor [Klebsiella pneumoniae 30684/NJST258_2]	CP022997.1/0.0/CP022997.1 Klebsiella pneumoniae strain 721005, complete genome	sp|P05825|FEPA_ECOLI/0.0e+00/Ferrienterobactin receptor OS=Escherichia coli (strain K12) GN=fepA PE=1 SV=2	ear:CCG31251/0.0e+00/TonB-dependent receptor; Outer membrane receptor for ferric enterobactin and colicins B, D; K19611 ferric enterobactin receptor	Hs22064376/4.6e-07/[WV] KOG1216 von Willebrand factor and related coagulation proteins	Unigene97_All/1.1e-49/TonB dependent receptor	biological_process:GO:0015891//siderophore transport;cellular_component:GO:0009279//cell outer membrane;molecular_function:GO:0004872//receptor activity;GO:0005506//iron ion binding;
Unigene1189_All	1257	10.26	11.76	0.19685732922931	0.849118021376085	*	0.735182	OKB43551.1/1.4e-237/pullulanase [Klebsiella pneumoniae]	CP022997.1/0.0/CP022997.1 Klebsiella pneumoniae strain 721005, complete genome	sp|P07206|PULA_KLEPN/2.7e-221/Pullulanase OS=Klebsiella pneumoniae GN=pulA PE=1 SV=2	kpm:KPHS_08900/2.1e-238/pullulanase; K01200 pullulanase [EC:3.2.1.41]	At5g04360/1.5e-46/[G] KOG0470 1,4-alpha-glucan branching enzyme/starch branching enzyme II	Unigene1189_All/2.8e-19/Carbohydrate-binding module 48 (Isoamylase N-terminal domain)	NA
[truncated: 1,174 more rows]
