# Supplementary material for: CusS-CusR Two-Component System Mediates Tigecycline Resistance in Carbapenem-Resistant Klebsiella pneumoniae
Source: Front Microbiol. 2020 Jan 28;10:3159. doi: 10.3389/fmicb.2019.03159 (PMC6997431; doi:10.3389/fmicb.2019.03159)
Supplement: DATA SHEET S1 — Transcriptome sequencing results of groups B and C. [file Data_Sheet_1.ZIP › Differential expression genes/datasets/C1-VS-C3.PossionDis_Method.GeneDiffExp.xls]

GeneID	Length	C1-Expression	C3-Expression	log2FoldChange(C3/C1)	FDR	Up/Down-Regulation(C3/C1)	Pvalue	Nr	Nt	Swissprot	KEGG	KOG	Pfam	GO
Unigene28_All	4997	0.01	193.93	14.24324838	0	Up	0	AEJ60096.1/2.3e-307/copper or silver efflux outer membrane protein CusC (plasmid) [Escherichia coli UMNF18]	CP022824.1/0.0/CP022824.1 Klebsiella sp. KPN1705 plasmid pKPN1705-1, complete sequence	sp|Q9ZHD4|SILS_SALTM/2.7e-256/Probable sensor kinase SilS OS=Salmonella typhimurium GN=silS PE=3 SV=1	ecv:APECO1_O1R111/1.4e-301/silC; SilC; K07796 outer membrane protein, Cu(I)/Ag(I) efflux system	SPAC27E2.09/2.2e-16/[T] KOG0519 Sensory transduction histidine kinase	Unigene28_All/5.5e-22/Histidine kinase-, DNA gyrase B-, and HSP90-like ATPase	NA
Unigene2184_All	206	0.01	61.41	12.58425789	0.057603655	*	0.01705546	WP_040223087.1/1.0e-28/hypothetical protein, partial [Klebsiella pneumoniae]	CP022997.1/0.0/CP022997.1 Klebsiella pneumoniae strain 721005, complete genome	NA	kph:KPNIH24_06235/1.5e-29/hypothetical protein	NA	NA	NA
CL78.Contig2_All	6690	0.01	47.22	12.20518233	1.52E-120	Up	3.67E-122	EGF58522.1/0.0e+00/hypothetical protein HMPREF9538_05880 [Klebsiella sp. MS 92-3]	CP022692.1/0.0/CP022692.1 Klebsiella pneumoniae subsp. pneumoniae strain AUSMDU00008079 plasmid pAUSMDU8079-1, complete sequence	sp|P50830|YPRA_BACSU/1.2e-22/Uncharacterized ATP-dependent helicase YprA OS=Bacillus subtilis (strain 168) GN=yprA PE=3 SV=1	kom:HR38_27715/0.0e+00/ATPase	SPAC823.08c/3.1e-13/[A] KOG0330 ATP-dependent RNA helicase	CL78.Contig2_All/3.2e-46/TerB N-terminal domain	cellular_component:GO:0016021//integral component of membrane;
Unigene591_All	3011	0.01	46.67	12.18827975	7.67E-52	Up	3.45E-53	AHM88125.1/1.6e-186/Replication initiation protein RepA (plasmid) [Klebsiella pneumoniae 30660/NJST258_1]	MF150084.1/0.0/MF150084.1 Klebsiella pneumoniae strain A64477 plasmid pKP64477a, complete sequence	sp|P56979|INTM_ECOLI/9.5e-132/Probable site-specific recombinase OS=Escherichia coli (strain K12) GN=intM PE=3 SV=1	kpa:KPNJ1_05600/2.4e-187/Replication initiation protein RepA	NA	Unigene591_All/1.6e-30/Initiator Replication protein	biological_process:GO:0006270//DNA replication initiation;cellular_component:GO:0005727//extrachromosomal circular DNA;molecular_function:GO:0003887//DNA-directed DNA polymerase activity;
Unigene1627_All	3083	0.01	37.43	11.86997933	1.36E-42	Up	7.06E-44	WP_004182009.1/8.5e-156/transposase [Klebsiella pneumoniae] >YP_005351279.1 ISL3 Transposase (plasmid) [Klebsiella pneumoniae] >YP_007366523.1 Transposase (plasmid) [Klebsiella pneumoniae] >YP_008146296.1 putative transposase (plasmid) [Klebsiella pneumoniae] >YP_008998949.1 ISL3 Transposase (plasmid) [Klebsiella pneumoniae] >YP_008999151.1 ISL3 transposase (plasmid) [Klebsiella pneumoniae] >YP_0…	CP022692.1/0.0/CP022692.1 Klebsiella pneumoniae subsp. pneumoniae strain AUSMDU00008079 plasmid pAUSMDU8079-1, complete sequence	sp|P60925|AQPZ_RHOPA/8.2e-14/Aquaporin Z OS=Rhodopseudomonas palustris (strain ATCC BAA-98 / CGA009) GN=aqpZ PE=3 SV=1	kpa:KPNJ1_05560/1.3e-156/Transposase	7303591/1.0e-19/[G] KOG0223 Aquaporin (major intrinsic protein family)	Unigene1627_All/2.6e-18/Transposase	NA
Unigene1802_All	205	0.01	37.24	11.86263736	0.221933111	*	0.0834806	WP_087851629.1/7.4e-32/oxidoreductase [Klebsiella pneumoniae] >OWA93621.1 oxidoreductase [Klebsiella pneumoniae] >OWB20652.1 oxidoreductase [Klebsiella pneumoniae]	CP022997.1/0.0/CP022997.1 Klebsiella pneumoniae strain 721005, complete genome	sp|P12580|VANB_PSES9/7.4e-12/Vanillate O-demethylase oxidoreductase OS=Pseudomonas sp. (strain ATCC 19151) GN=vanB PE=3 SV=1	kpb:FH42_04300/1.1e-32/xanthine hydroxylase reductase	NA	NA	biological_process:GO:0006810//transport;molecular_function:GO:0009055//electron transfer activity;GO:0046872//metal ion binding;GO:0051537//2 iron, 2 sulfur cluster binding;GO:0016491//oxidoreductase activity;
Unigene424_All	1202	0.01	36.86	11.84784036	6.04E-15	Up	6.06E-16	WP_015353870.1/1.0e-213/klebicin B [Klebsiella pneumoniae] >YP_007366626.1 klebicin B (plasmid) [Klebsiella pneumoniae] >AGC23579.1 klebicin B (plasmid) [Klebsiella pneumoniae] >AHM88182.1 Pyocin S1 (plasmid) [Klebsiella pneumoniae 30660/NJST258_1] >ASK38056.1 klebicin B (plasmid) [Klebsiella pneumoniae]	MF150084.1/0.0/MF150084.1 Klebsiella pneumoniae strain A64477 plasmid pKP64477a, complete sequence	sp|P76072|STFR_ECOLI/1.5e-11/Prophage side tail fiber protein homolog StfR OS=Escherichia coli (strain K12) GN=stfR PE=3 SV=2	kpnu:LI86_27680/1.5e-214/klebicin B	Hs4505877/1.2e-08/[Z] KOG0516 Dystonin, GAS (Growth-arrest-specific protein), and related proteins	NA	biological_process:GO:0009405//pathogenesis;molecular_function:GO:0004519//endonuclease activity;
Unigene1240_All	5286	0.01	36.25	11.82376528	1.96E-72	Up	7.01E-74	WP_015058922.1/9.5e-272/IS1182 family transposase [Escherichia coli] >YP_006952428.1 transposase (plasmid) [Escherichia coli] >ADY00035.1 transposase (plasmid) [Escherichia coli] >ASR82661.1 transposase IS1182 family - Citrobacter freundii (plasmid) [Klebsiella pneumoniae]	LC056337.1/0.0/LC056337.1 Escherichia coli plasmid pV139-a DNA, contig: V139-a_scaffold_10.1, strain: V139	sp|P0A255|AAC32_SALSP/1.9e-159/Aminoglycoside N(3)-acetyltransferase III OS=Salmonella sp. GN=aacC3 PE=3 SV=1	seeh:SEEH1578_00415/3.7e-268/transposase	NA	Unigene1240_All/3.1e-27/Transposase domain (DUF772)	NA
Unigene404_All	1596	0.01	27.39	11.41943355	2.75E-15	Up	2.74E-16	WP_004152292.1/1.0e-157/MULTISPECIES: incFII family plasmid replication initiator RepA [Klebsiella] >YP_006959410.1 IncFII family plasmid replication initiator repA (plasmid) [Klebsiella pneumoniae] >YP_007366465.1 DNA replication protein (plasmid) [Klebsiella pneumoniae] >ABR80244.1 DNA replication (plasmid) [Klebsiella pneumoniae subsp. pneumoniae MGH 78578] >ABR80424.1 DNA replication (plasmid…
	MF150084.1/0.0/MF150084.1 Klebsiella pneumoniae strain A64477 plasmid pKP64477a, complete sequence	sp|P03066|REPA2_ECOLX/8.6e-116/Replication initiation protein OS=Escherichia coli GN=repA PE=3 SV=1	kpa:KPNJ1_05498/1.6e-158/Replication initiation protein, RepA family protein	NA	Unigene404_All/2.4e-30/IncFII RepA protein family	biological_process:GO:0006276//plasmid maintenance;
epA [Klebsiella pneumoniae] >OSB54084.1 incFII family plasmid replication initiator RepA [Klebsiella pneumoniae] >OSB55268.1 incFII family plasmid replication initiator RepA [Klebsiella pneumoniae] >OSC41949.1 incFII family plasmid replication initiator RepA [Klebsiella pneumoniae] >OSC43364.1 incFII family plasmid replication initiator RepA [Klebsiella pneumoniae] >OSC82200.1 incFII family plasm…
Unigene632_All	1309	0.01	27.36	11.41785251	2.94E-12	Up	3.48E-13	WP_074192081.1/1.9e-210/chemotaxis protein [Klebsiella pneumoniae] >OVU37381.1 chemotaxis protein [Klebsiella pneumoniae]	CP023377.1/0.0/CP023377.1 Escherichia coli strain 127 chromosome, complete genome	sp|Q88D09|MCPQ_PSEPK/1.0e-66/Methyl-accepting chemotaxis protein McpQ OS=Pseudomonas putida (strain ATCC 47054 / DSM 6125 / NCIMB 11950 / KT2440) GN=mcpQ PE=1 SV=1	kmi:VW41_12455/2.9e-211/chemotaxis protein	NA	Unigene632_All/6.2e-49/Methyl-accepting chemotaxis protein (MCP) signalling domain	biological_process:GO:0006935//chemotaxis;cellular_component:GO:0016021//integral component of membrane;molecular_function:GO:0004871//signal transducer activity;
Unigene2199_All	200	0.01	26.2	11.3553511	0.370663896	*	0.1846914	EJK91688.1/2.2e-28/hypothetical protein UUU_10270 [Klebsiella pneumoniae subsp. pneumoniae DSM 30104]	CP022997.1/0.0/CP022997.1 Klebsiella pneumoniae strain 721005, complete genome	sp|P46374|FAS2_RHOFA/1.2e-06/Ferredoxin fas2 OS=Rhodococcus fascians GN=fas2 PE=2 SV=1	kps:KPNJ2_04029/7.3e-29/Transketolase; K00615 transketolase [EC:2.2.1.1]	CE09163/1.2e-09/[G] KOG0523 Transketolase	NA	NA
Unigene1873_All	254	0.01	23.91	11.22339841	0.217928303	*	0.0834806	WP_073900940.1/6.3e-41/biotin transporter BioY [Klebsiella pneumoniae] >OKO66216.1 biotin transporter BioY [Klebsiella pneumoniae] >OUM16285.1 aspartyl/glutamyl-tRNA(Asn/Gln) amidotransferase subunit C [Klebsiella pneumoniae] >OXV27812.1 Asp-tRNA(Asn)/Glu-tRNA(Gln) amidotransferase GatCAB subunit C [Klebsiella pneumoniae]	CP022997.1/0.0/CP022997.1 Klebsiella pneumoniae strain 721005, complete genome	sp|Q52675|DSTOR_RHOCA/1.4e-17/Dimethyl sulfoxide/trimethylamine N-oxide reductase OS=Rhodobacter capsulatus GN=dorA PE=1 SV=2	kpe:KPK_3932/9.5e-42/biotin sulfoxide reductase homolog; K08351 biotin/methionine sulfoxide reductase [EC:1.-.-.-]	NA	NA	molecular_function:GO:0016740//transferase activity;
Unigene274_All	1090	0.01	19.7	10.94397991	3.23E-07	Up	5.18E-08	APM18125.1/4.9e-199/cation transporter (plasmid) [Klebsiella pneumoniae]	MF437313.1/0.0/MF437313.1 Klebsiella pneumoniae strain CR-HvKP4 plasmid pVir-CR-HvKP4, complete sequence	sp|Q8FK36|CUSA_ECOL6/5.2e-181/Cation efflux system protein CusA OS=Escherichia coli O6:H1 (strain CFT073 / ATCC 700928 / UPEC) GN=cusA PE=3 SV=1	kpa:KPNJ1_05576/7.4e-200/Copper/Silver resistance inner membrane protein; K07787 Cu(I)/Ag(I) efflux system membrane protein CusA/SilA	NA	Unigene274_All/1.1e-91/AcrB/AcrD/AcrF family	NA
CL27.Contig2_All	11336	0.01	19.39	10.92109709	2.03E-84	Up	5.96E-86	WP_009483783.1/0.0e+00/ATP-dependent Clp protease ATP-binding subunit [Klebsiella pneumoniae] >YP_007969541.1 ATPase with chaperone activity (plasmid) [Klebsiella pneumoniae subsp. pneumoniae KPX] >YP_008146277.1 ATPase with chaperone activity, ATP-binding subunit (plasmid) [Klebsiella pneumoniae] >YP_009062293.1 ATP-dependent protease ClpC (plasmid) [Klebsiella pneumoniae] >EGF65506.1 negative r…	CP022692.1/0.0/CP022692.1 Klebsiella pneumoniae subsp. pneumoniae strain AUSMDU00008079 plasmid pAUSMDU8079-1, complete sequence	sp|Q8EU05|CLPB_OCEIH/3.8e-226/Chaperone protein ClpB OS=Oceanobacillus iheyensis (strain DSM 14371 / CIP 107618 / JCM 11309 / KCTC 3954 / HTE831) GN=clpB PE=3 SV=1	kpa:KPNJ1_05528/0.0e+00/ATP-dependent clp protease ATP-binding subunit clpA; K03696 ATP-dependent Clp protease ATP-binding subunit ClpC	At5g50920/1.6e-208/[O] KOG1051 Chaperone HSP104 and related ATP-dependent Clp proteases	CL27.Contig2_All/8.7e-56/AAA domain (Cdc48 subfamily)	biological_process:GO:0019538//protein metabolic process;molecular_function:GO:0008233//peptidase activity;GO:0005524//ATP binding;
Unigene1788_All	237	0.01	18.31	10.83841608	0.374124003	*	0.1846914	WP_085808037.1/4.6e-33/LuxR family transcriptional regulator [Klebsiella pneumoniae]	CP022997.1/0.0/CP022997.1 Klebsiella pneumoniae strain 721005, complete genome	NA	kpn:KPN_00490/6.9e-34/response regulator (activator) in two-component regulatory system wtih UhpB, regulates uhpT expression (LuxR/UhpA family)	NA	NA	NA
Unigene2256_All	245	0.01	17.12	10.74146699	0.383063644	*	0.1846914	WP_072420193.1/3.0e-40/MULTISPECIES: alpha/beta hydrolase [Klebsiella]	CP022997.1/0.0/CP022997.1 Klebsiella pneumoniae strain 721005, complete genome	sp|Q01609|Y2218_PSEAE/3.7e-34/Uncharacterized protein PA2218 OS=Pseudomonas aeruginosa (strain ATCC 15692 / DSM 22644 / CIP 104116 / JCM 14847 / LMG 12228 / 1C / PRS 101 / PAO1) GN=PA2218 PE=1 SV=2	kps:KPNJ2_02745/4.6e-41/Dienelactone hydrolase family protein; K06889 uncharacterized protein	NA	NA	molecular_function:GO:0016787//hydrolase activity;
Unigene851_All	466	0.01	16.91	10.72366094	0.028596075	*	0.00770908	EWF97647.1/1.5e-80/hypothetical protein L433_10589, partial [Klebsiella pneumoniae BIDMC 7A]	CP022692.1/0.0/CP022692.1 Klebsiella pneumoniae subsp. pneumoniae strain AUSMDU00008079 plasmid pAUSMDU8079-1, complete sequence	sp|P24082|TRAN_ECOLI/3.0e-37/Protein TraN OS=Escherichia coli (strain K12) GN=traN PE=3 SV=2	kpx:PMK1_a00198/2.3e-81/conjugal transfer mating pair stabilization protein TraN; K12058 conjugal transfer mating pair stabilization protein TraN	NA	NA	NA
Unigene957_All	2288	0.01	16.86	10.71938882	6.26E-14	Up	6.56E-15	AHM88081.1/1.4e-142/Arsenic resistance protein ArsH (plasmid) [Klebsiella pneumoniae 30660/NJST258_1]	CP022824.1/0.0/CP022824.1 Klebsiella sp. KPN1705 plasmid pKPN1705-1, complete sequence	sp|B7J950|ARREH_ACIF2/1.6e-91/NADPH-dependent FMN reductase ArsH OS=Acidithiobacillus ferrooxidans (strain ATCC 23270 / DSM 14882 / CIP 104768 / NCIMB 8455) GN=arsH PE=1 SV=1	kpa:KPNJ1_05556/2.1e-143/Arsenic resistance protein ArsH; K11811 arsenical resistance protein ArsH	CE00436/7.3e-07/[P] KOG2825 Putative arsenite-translocating ATPase	Unigene957_All/7.2e-27/NADPH-dependent FMN reductase	molecular_function:GO:0050446//azobenzene reductase activity;GO:0016491//oxidoreductase activity;
Unigene102_All	840	0.01	16.65	10.70130646	0.000153986	Up	2.97E-05	WP_004197688.1/1.4e-39/MULTISPECIES: hypothetical protein [Enterobacterales] >YP_007366553.1 hypothetical protein (plasmid) [Klebsiella pneumoniae] >ABR80343.1 Hypothetical protein KPN_pKPN3p05964 (plasmid) [Klebsiella pneumoniae subsp. pneumoniae MGH 78578] >EGF61357.1 hypothetical protein HMPREF9538_04225 [Klebsiella sp. MS 92-3] >CCM84633.1 hypothetical protein BN426_4143 [Klebsiella pneumonia…
CP022692.1/0.0/CP022692.1 Klebsiella pneumoniae subsp. pneumoniae strain AUSMDU00008079 plasmid pAUSMDU8079-1, complete sequence	NA	kpn:KPN_pKPN3p05964/2.1e-40/Hypothetical protein	NA	NA	NA
ein CJP04_24305 [Klebsiella pneumoniae] >PAQ60697.1 hypothetical protein BIU79_28220 [Klebsiella pneumoniae] >PAT28128.1 hypothetical protein CJ430_24635 (plasmid) [Klebsiella pneumoniae] >PAV50076.1 hypothetical protein CLC96_28505 [Klebsiella pneumoniae] >PAX34977.1 hypothetical protein CLI87_29980 (plasmid) [Klebsiella pneumoniae] >PBD43517.1 hypothetical protein CK488_26350 (plasmid) [Klebsie…
Unigene874_All	370	0.01	16.18	10.65999589	0.114119922	*	0.0377332	WP_031591576.1/3.2e-49/replication endonuclease [Klebsiella pneumoniae] >EWF44864.1 hypothetical protein L395_06817 [Klebsiella pneumoniae BWH 2] >SBK49501.1 bacteriophage replication protein A [Klebsiella pneumoniae] >SBI90834.1 bacteriophage replication protein A [Klebsiella pneumoniae] >SBJ39864.1 bacteriophage replication protein A [Klebsiella pneumoniae] >SBG86412.1 bacteriophage replication…	CP022997.1/0.0/CP022997.1 Klebsiella pneumoniae strain 721005, complete genome	sp|Q8FJJ0|ENDPH_ECOL6/1.0e-51/Probable replication endonuclease from prophage-like region OS=Escherichia coli O6:H1 (strain CFT073 / ATCC 700928 / UPEC) GN=c0942 PE=3 SV=1	kph:KPNIH24_20155/4.8e-50/endonuclease	NA	NA	molecular_function:GO:0004519//endonuclease activity;
Unigene1565_All	383	0.01	15.29	10.57837269	0.113723672	*	0.0377332	WP_073579052.1/3.0e-58/phage N-6-adenine-methyltransferase [Klebsiella pneumoniae] >OSW59595.1 phage N-6-adenine-methyltransferase [Klebsiella pneumoniae]	CP016924.1/0.0/CP016924.1 Klebsiella pneumoniae isolate 23 plasmid pIncFIB_DHQP1400954, complete sequence	NA	eclx:LI66_23595/3.8e-50/adenine methyltransferase	NA	Unigene1565_All/1e-09/DNA N-6-adenine-methyltransferase (Dam)	molecular_function:GO:0003677//DNA binding;GO:0009007//site-specific DNA-methyltransferase (adenine-specific) activity;
Unigene542_All	332	0.01	14.58	10.509775	0.219579275	*	0.0834806	EJK91499.1/1.7e-25/hypothetical protein UUU_15240 [Klebsiella pneumoniae subsp. pneumoniae DSM 30104] >ESM70966.1 hypothetical protein L392_01686 [Klebsiella pneumoniae MGH 46] >EWD58793.1 hypothetical protein P828_01887 [Klebsiella pneumoniae UCI 25] >EWD81362.1 hypothetical protein P821_01073 [Klebsiella variicola] >KDL59625.1 hypothetical protein AF52_00018 [Klebsiella pneumoniae MGH 66] >KFJ7…	CP022997.1/0.0/CP022997.1 Klebsiella pneumoniae strain 721005, complete genome	NA	kco:BWI95_11650/1.2e-15/hypothetical protein	NA	NA	NA
Unigene2099_All	337	0.01	14.21	10.47269084	0.217274845	*	0.0834806	WP_048322093.1/1.1e-53/antiterminator [Klebsiella pneumoniae] >KMI34375.1 hypothetical protein SM88_00532 [Klebsiella pneumoniae] >SAU36744.1 phage antitermination protein Q [Klebsiella pneumoniae] >SAT75863.1 phage antitermination protein Q [Klebsiella pneumoniae] >SAX05415.1 phage antitermination protein Q [Klebsiella pneumoniae] >SAX76134.1 phage antitermination protein Q [Klebsiella pneumonia…	CP022997.1/0.0/CP022997.1 Klebsiella pneumoniae strain 721005, complete genome	NA	kpj:N559_2962/1.7e-54/phage antitermination protein Q	NA	Unigene2099_All/4.4e-34/Phage antitermination protein Q	NA
Unigene1583_All	474	0.01	13.75	10.4252159	0.057941837	*	0.01705546	WP_002903374.1/1.5e-64/MULTISPECIES: hypothetical protein [Enterobacteriaceae] >YP_005226724.1 hypothetical protein KPHS_24240 [Klebsiella pneumoniae subsp. pneumoniae HS11286] >ABR76951.1 hypothetical protein KPN_01520 [Klebsiella pneumoniae subsp. pneumoniae MGH 78578] >BAH63202.1 hypothetical protein KP1_2530 [Klebsiella pneumoniae subsp. pneumoniae NTUH-K2044] >AEJ97987.1 hypothetical protein…
CP022997.1/0.0/CP022997.1 Klebsiella pneumoniae strain 721005, complete genome	NA	kpb:FH42_03505/2.3e-65/hypothetical protein	NA	NA	NA
cal protein SM02_01637 [Klebsiella pneumoniae] >KME54722.1 hypothetical protein SM04_00215 [Klebsiella pneumoniae] >KME59195.1 hypothetical protein SM07_04140 [Klebsiella pneumoniae] >KME60169.1 hypothetical protein SM05_01425 [Klebsiella pneumoniae] >KME67946.1 hypothetical protein SM10_04872 [Klebsiella pneumoniae] >KME79071.1 hypothetical protein SM12_01704 [Klebsiella pneumoniae] >KME81027.1 …
moniae] >OFI20406.1 hypothetical protein BEE61_18020 [Klebsiella pneumoniae] >OFV54599.1 hypothetical protein BB932_03195 [Klebsiella pneumoniae] >OFV58949.1 hypothetical protein BCR59_21890 [Klebsiella pneumoniae] >SAR61869.1 Uncharacterised protein [Klebsiella pneumoniae] >SAS26300.1 Uncharacterised protein [Klebsiella pneumoniae] >SAR80138.1 Uncharacterised protein [Klebsiella pneumoniae] >SAS…
32_0001716 [Klebsiella pneumoniae] >ARW98330.1 hypothetical protein AM426_15615 [Klebsiella pneumoniae] >ARX03935.1 hypothetical protein AM359_14255 [Klebsiella pneumoniae] >ARX21590.1 hypothetical protein AM393_22845 [Klebsiella pneumoniae] >ARX37659.1 hypothetical protein AM404_04660 [Klebsiella pneumoniae] >ARX43899.1 hypothetical protein AM390_08665 [Klebsiella pneumoniae] >ARX49552.1 hypothe…
tein CIG44_15980 [Klebsiella pneumoniae] >OZR37143.1 hypothetical protein CIG64_17045 [Klebsiella pneumoniae] >OZR42726.1 hypothetical protein CIG39_16780 [Klebsiella pneumoniae] >OZR48667.1 hypothetical protein CIG43_14995 [Klebsiella pneumoniae] >OZR53600.1 hypothetical protein CIG63_18525 [Klebsiella pneumoniae] >OZR59093.1 hypothetical protein CIG62_18915 [Klebsiella pneumoniae] >OZR65216.1 h…
Unigene518_All	278	0.01	13.4	10.38801729	0.378988499	*	0.1846914	WP_050486298.1/2.8e-42/cellulose synthase catalytic subunit (UDP-forming) [Klebsiella pneumoniae] >KDH94433.1 cellulose synthase catalytic subunit (UDP-forming) [Klebsiella pneumoniae CHS 11]	CP022997.1/0.0/CP022997.1 Klebsiella pneumoniae strain 721005, complete genome	NA	kpa:KPNJ1_00232/4.2e-43/Cellulose synthase catalytic subunit [UDP-forming]; K00694 cellulose synthase (UDP-forming) [EC:2.4.1.12]	NA	NA	NA
Unigene1274_All	2576	0.01	13.4	10.38801729	1.36E-12	Up	1.57E-13	WP_004152303.1/2.1e-123/MULTISPECIES: type-F conjugative transfer system pilin acetylase TraX [Klebsiella] >YP_006959420.1 IncF plasmid conjugative transfer pilin acetylase TraX (plasmid) [Klebsiella pneumoniae] >YP_007366622.1 TraX (plasmid) [Klebsiella pneumoniae] >YP_008146225.1 traX (plasmid) [Klebsiella pneumoniae] >ABR80416.1 F pilin acetylation (plasmid) [Klebsiella pneumoniae subsp. pneum…
	MF150084.1/0.0/MF150084.1 Klebsiella pneumoniae strain A64477 plasmid pKP64477a, complete sequence	sp|P22710|TRAX2_ECOLX/2.5e-56/Protein TraX OS=Escherichia coli GN=traX PE=3 SV=1	kpc:KPNIH10_27755/3.2e-124/conjugal transfer protein TraX	NA	Unigene1274_All/9.6e-58/TraX protein	cellular_component:GO:0016021//integral component of membrane;
system pilin acetylase TraX [Klebsiella pneumoniae] >AOD07963.1 type-F conjugative transfer system pilin acetylase TraX (plasmid) [Klebsiella pneumoniae] >ODO80622.1 type-F conjugative transfer system pilin acetylase TraX [Klebsiella pneumoniae] >ODO87157.1 type-F conjugative transfer system pilin acetylase TraX [Klebsiella pneumoniae] >OEJ69903.1 type-F conjugative transfer system pilin acetylas…
Unigene1764_All	353	0.01	13.13	10.3586512	0.218915894	*	0.0834806	WP_073557808.1/2.4e-46/amidohydrolase [Klebsiella pneumoniae] >APM44044.1 amidohydrolase [Klebsiella pneumoniae] >OMJ03306.1 amidohydrolase [Klebsiella pneumoniae]	CP022997.1/0.0/CP022997.1 Klebsiella pneumoniae strain 721005, complete genome	sp|P76052|ABGB_ECOLI/1.3e-32/p-aminobenzoyl-glutamate hydrolase subunit B OS=Escherichia coli (strain K12) GN=abgB PE=1 SV=1	kpj:N559_2792/3.6e-47/aminobenzoyl-glutamate utilization protein; K12941 aminobenzoyl-glutamate utilization protein B	NA	NA	biological_process:GO:0008152//metabolic process;molecular_function:GO:0016787//hydrolase activity;
CL39.Contig1_All	201	0.01	12.96	10.33985	0.614150206	*	0.408608	SLQ83346.1/2.6e-29/insertion element protein [Klebsiella pneumoniae]	CP022824.1/0.0/CP022824.1 Klebsiella sp. KPN1705 plasmid pKPN1705-1, complete sequence	sp|P19765|INSB_SHIFL/8.2e-32/Insertion element IS1 protein InsB OS=Shigella flexneri GN=insB1 PE=3 SV=2	pant:PSNIH1_15280/3.9e-30/transposase; K07480 insertion element IS1 protein InsB	NA	NA	NA
Unigene1798_All	206	0.01	12.28	10.26209485	0.644272015	*	0.408608	ODP90603.1/4.1e-30/PTS galactitol transporter subunit IIC [Klebsiella pneumoniae] >OFV53964.1 PTS galactitol transporter subunit IIC [Klebsiella pneumoniae] >OGE61193.1 PTS galactitol transporter subunit IIC [Klebsiella pneumoniae]	CP022997.1/0.0/CP022997.1 Klebsiella pneumoniae strain 721005, complete genome	NA	kqv:B8P98_22285/6.1e-31/PTS galactitol transporter subunit IIC; K02775 PTS system, galactitol-specific IIC component	NA	NA	biological_process:GO:0009401//phosphoenolpyruvate-dependent sugar phosphotransferase system;cellular_component:GO:0016021//integral component of membrane;molecular_function:GO:0015577//galactitol transmembrane transporter activity;
Unigene714_All	292	0.01	12.23	10.25620869	0.377649317	*	0.1846914	WP_062955137.1/4.3e-49/hypothetical protein [Klebsiella pneumoniae] >OHY23967.1 hypothetical protein BLJ30_26115 [Klebsiella pneumoniae] >OIK29980.1 hypothetical protein BLJ97_26875 [Klebsiella pneumoniae] >OXM91291.1 hypothetical protein CGQ20_16950 [Klebsiella pneumoniae] >OXM95064.1 hypothetical protein CGQ21_17570 [Klebsiella pneumoniae] >OZJ07199.1 hypothetical protein CEP05_27220 [Klebsiell…	CP022997.1/0.0/CP022997.1 Klebsiella pneumoniae strain 721005, complete genome	NA	ecly:LI62_17685/2.9e-42/bacteriophage protein	NA	NA	NA
Unigene1843_All	212	0.01	11.55	10.17367714	0.623324682	*	0.408608	EEW40773.1/4.2e-30/family 4 glycosyl hydrolase [Klebsiella pneumoniae subsp. rhinoscleromatis ATCC 13884] >EGF60484.1 6-phospho-beta-glucosidase [Klebsiella sp. MS 92-3] >AHM80045.1 6-phospho-beta-glucosidase [Klebsiella pneumoniae 30684/NJST258_2] >AHM85680.1 6-phospho-beta-glucosidase [Klebsiella pneumoniae 30660/NJST258_1] >KXA21993.1 6-phospho-beta-glucosidase [Klebsiella pneumoniae]	CP022997.1/0.0/CP022997.1 Klebsiella pneumoniae strain 721005, complete genome	sp|P17411|CHBF_ECOLI/7.8e-25/6-phospho-beta-glucosidase OS=Escherichia coli (strain K12) GN=chbF PE=1 SV=4	ear:CCG29630/6.3e-31/Chitobiose-specific 6-phospho-beta-glucosidase ChbF (EC 3.2.1.86); K01222 6-phospho-beta-glucosidase [EC:3.2.1.86]	NA	NA	biological_process:GO:0005975//carbohydrate metabolic process;molecular_function:GO:0004553//hydrolase activity, hydrolyzing O-glycosyl compounds;GO:0016616//oxidoreductase activity, acting on the CH-OH group of donors, NAD or NADP as acceptor;GO:0103047//methyl beta-D-glucoside 6-phosphate glucohydrolase activity;GO:0008706//6-phospho-beta-glucosidase activity;
Unigene871_All	305	0.01	11.3	10.14210706	0.371092906	*	0.1846914	WP_074422596.1/8.9e-50/arsenical pump-driving ATPase, partial [Klebsiella pneumoniae]	CP022824.1/0.0/CP022824.1 Klebsiella sp. KPN1705 plasmid pKPN1705-1, complete sequence	sp|O50593|ARSA_ACIMA/8.9e-30/Arsenical pump-driving ATPase OS=Acidiphilium multivorum (strain DSM 11245 / JCM 8867 / NBRC 100883 / AIU301) GN=arsA PE=3 SV=1	kpa:KPNJ1_05552/1.4e-50/Arsenical pump-driving ATPase; K01551 arsenite-transporting ATPase [EC:3.6.3.16]	NA	Unigene871_All/6.9e-07/Anion-transporting ATPase	NA
Unigene2168_All	387	0.01	11.28	10.13955135	0.222273499	*	0.0834806	WP_087759679.1/2.9e-29/nickel-responsive transcriptional regulator NikR [Klebsiella pneumoniae] >AKH01059.1 nickel responsive regulator [Klebsiella pneumoniae] >OVG03725.1 nickel-responsive transcriptional regulator NikR [Klebsiella pneumoniae]	CP022997.1/0.0/CP022997.1 Klebsiella pneumoniae strain 721005, complete genome	sp|B5XTJ9|NIKR_KLEP3/9.3e-32/Nickel-responsive regulator OS=Klebsiella pneumoniae (strain 342) GN=nikR PE=3 SV=1	kpt:VK055_3615/4.4e-30/nikR; nickel-responsive transcriptional regulator NikR; K07722 CopG family transcriptional regulator, nickel-responsive regulator	NA	NA	biological_process:GO:0006351//transcription, DNA-templated;GO:0010045//response to nickel cation;molecular_function:GO:0003677//DNA binding;GO:0003700//DNA binding transcription factor activity;GO:0016151//nickel cation binding;
Unigene1401_All	472	0.01	11.06	10.11113567	0.113526577	*	0.0377332	WP_046654233.1/5.4e-86/beta-galactosidase [Klebsiella pneumoniae] >AKE76115.1 Beta-galactosidase [Klebsiella pneumoniae subsp. pneumoniae]	CP022997.1/0.0/CP022997.1 Klebsiella pneumoniae strain 721005, complete genome	sp|A6T8X0|BGAL1_KLEP7/3.8e-88/Beta-galactosidase 1 OS=Klebsiella pneumoniae subsp. pneumoniae (strain ATCC 700721 / MGH 78578) GN=lacZ1 PE=3 SV=1	kpnu:LI86_13505/8.2e-87/lacZ; beta-D-galactosidase; K01190 beta-galactosidase [EC:3.2.1.23]	NA	Unigene1401_All/2.5e-10/Domain of unknown function(DUF4981)	NA
Unigene2208_All	218	0.01	10.88	10.08746284	0.637325686	*	0.408608	WP_074075362.1/3.8e-34/propionate kinase [Klebsiella pneumoniae] >APP19352.1 propionate/acetate kinase [Klebsiella pneumoniae]	CP022997.1/0.0/CP022997.1 Klebsiella pneumoniae strain 721005, complete genome	sp|B5XVZ8|TDCD_KLEP3/7.7e-36/Propionate kinase OS=Klebsiella pneumoniae (strain 342) GN=tdcD PE=3 SV=1	kpx:PMK1_04654/5.7e-35/tdcD; Propionate kinase; K00932 propionate kinase [EC:2.7.2.15]	NA	NA	biological_process:GO:0070689//L-threonine catabolic process to propionate;cellular_component:GO:0005622//intracellular;molecular_function:GO:0046872//metal ion binding;GO:0005524//ATP binding;GO:0008980//propionate kinase activity;
Unigene2155_All	218	0.01	10.88	10.08746284	0.610976303	*	0.408608	BAH62324.1/1.4e-33/hypothetical protein KP1_1574 [Klebsiella pneumoniae subsp. pneumoniae NTUH-K2044]	CP022997.1/0.0/CP022997.1 Klebsiella pneumoniae strain 721005, complete genome	NA	kpu:KP1_1574/2.2e-34/hypothetical protein	NA	NA	NA
CL14.Contig1_All	4897	0.01	10.17	9.990103964	1.11E-18	Up	9.75E-20	ARR90322.1/0.0e+00/arsenical pump-driving ATPase (plasmid) [Klebsiella pneumoniae]	CP022692.1/0.0/CP022692.1 Klebsiella pneumoniae subsp. pneumoniae strain AUSMDU00008079 plasmid pAUSMDU8079-1, complete sequence	sp|O50593|ARSA_ACIMA/0.0e+00/Arsenical pump-driving ATPase OS=Acidiphilium multivorum (strain DSM 11245 / JCM 8867 / NBRC 100883 / AIU301) GN=arsA PE=3 SV=1	kpa:KPNJ1_05548/0.0e+00/Arsenical pump-driving ATPase; K01551 arsenite-transporting ATPase [EC:3.6.3.16]	YDL100c/4.4e-25/[P] KOG2825 Putative arsenite-translocating ATPase	CL14.Contig1_All/9.9e-132/Anion-transporting ATPase	biological_process:GO:0071722//detoxification of arsenic-containing substance;molecular_function:GO:0005524//ATP binding;GO:0015446//ATPase-coupled arsenite transmembrane transporter activity;
Unigene521_All	413	0.01	10.17	9.990103964	0.217601083	*	0.0834806	CDQ54643.1/2.1e-49/unnamed protein product [Klebsiella pneumoniae]	CP022997.1/0.0/CP022997.1 Klebsiella pneumoniae strain 721005, complete genome	NA	kph:KPNIH24_16500/9.7e-44/membrane protein	NA	NA	NA
Unigene517_All	685	0.01	9.93	9.955649908	0.028535102	*	0.00770908	OKN49973.1/2.8e-115/azaleucine resistance protein AzlC [Klebsiella pneumoniae]	CP022997.1/0.0/CP022997.1 Klebsiella pneumoniae strain 721005, complete genome	NA	kph:KPNIH24_00275/1.0e-114/branched-chain amino acid ABC transporter permease	NA	Unigene517_All/5.5e-30/AzlC protein	cellular_component:GO:0016021//integral component of membrane;
Unigene2148_All	235	0.01	9.31	9.862637358	0.6277376	*	0.408608	WP_004211857.1/1.7e-35/propanediol utilization microcompartment protein PduB [Klebsiella pneumoniae] >EMB11107.1 propanediol utilization protein PduB [Klebsiella pneumoniae hvKP1] >AGX39239.1 propanediol utilization protein PduB [Klebsiella pneumoniae CG43] >CDI17452.1 Propanediol utilization protein PduB [Klebsiella pneumoniae subsp. pneumoniae SA1] >AJB30923.1 Propanediol utilization polyhedral…	CP022997.1/0.0/CP022997.1 Klebsiella pneumoniae strain 721005, complete genome	sp|P37449|PDUB_SALTY/6.9e-38/Propanediol utilization protein PduB OS=Salmonella typhimurium (strain LT2 / SGSC1412 / ATCC 700720) GN=pduB PE=2 SV=2	kpo:KPN2242_18970/2.5e-36/propanediol utilization protein PduB	NA	NA	NA
Unigene1854_All	236	0.01	9.23	9.850186838	0.635612444	*	0.408608	WP_073900285.1/1.1e-36/ABC transporter substrate-binding protein [Klebsiella pneumoniae] >OKO64219.1 ABC transporter substrate-binding protein [Klebsiella pneumoniae] >ONG09689.1 ABC transporter substrate-binding protein [Klebsiella pneumoniae] >OUM15585.1 ABC transporter substrate-binding protein [Klebsiella pneumoniae] >OVU97077.1 ABC transporter substrate-binding protein [Klebsiella pneumoniae…	CP022997.1/0.0/CP022997.1 Klebsiella pneumoniae strain 721005, complete genome	sp|P71370|OPPA_HAEIN/5.7e-08/Periplasmic oligopeptide-binding protein OS=Haemophilus influenzae (strain ATCC 51907 / DSM 11121 / KW20 / Rd) GN=oppA PE=3 SV=1	kps:KPNJ2_01788/1.7e-37/Dipeptide-binding protein; K02035 peptide/nickel transport system substrate-binding protein	NA	NA	NA
Unigene533_All	237	0.01	9.15	9.837627933	0.618973375	*	0.408608	WP_028690967.1/1.8e-34/MULTISPECIES: hypothetical protein [Proteobacteria] >KDD55599.1 hypothetical protein L533_5538 [Bordetella bronchiseptica OSU553] >KDF35280.1 hypothetical protein AE41_03868 [Enterobacter cloacae BIDMC 66] >KGE67994.1 hypothetical protein K814_0110170 [Pseudomonas fluorescens LMG 5329] >CUI64648.1 Uncharacterised protein [Achromobacter sp. 2789STDY5608617] >CUK06233.1 Uncha…	CP021775.1/0.0/CP021775.1 Pseudomonas aeruginosa strain Pa58, complete genome	NA	paeb:NCGM1900_3586/8.0e-35/hypothetical protein	NA	NA	molecular_function:GO:0004713//protein tyrosine kinase activity;
Unigene1192_All	2468	0.01	9.1	9.829722735	3.19E-08	Up	4.78E-09	WP_001325183.1/1.6e-226/chromosome partitioning protein ParA [Klebsiella pneumoniae] >YP_005351315.1 plasmid-partitioning protein (plasmid) [Klebsiella pneumoniae] >YP_007969493.1 plasmid-partitioning protein (plasmid) [Klebsiella pneumoniae subsp. pneumoniae KPX] >YP_008146325.1 sopA (plasmid) [Klebsiella pneumoniae] >YP_008998983.1 plasmid-partitioning protein (plasmid) [Klebsiella pneumoniae] …	CP022692.1/0.0/CP022692.1 Klebsiella pneumoniae subsp. pneumoniae strain AUSMDU00008079 plasmid pAUSMDU8079-1, complete sequence	sp|P62557|SOPA_ECO57/1.2e-222/Protein SopA OS=Escherichia coli O157:H7 GN=sopA PE=3 SV=1	sew:SeSA_B0007/2.1e-226/sopA; plasmid partition protein SopA; K03496 chromosome partitioning protein	NA	Unigene1192_All/5.1e-29/AAA domain	NA
Unigene2159_All	446	0.01	9.03	9.818582177	0.220918173	*	0.0834806	WP_073578766.1/1.0e-73/type II secretion system protein GspD [Klebsiella pneumoniae] >APM60933.1 type II secretion system protein GspD [Klebsiella pneumoniae]	CP022997.1/0.0/CP022997.1 Klebsiella pneumoniae strain 721005, complete genome	sp|P15644|GSPD_KLEPN/3.2e-68/Type II secretion system protein D OS=Klebsiella pneumoniae GN=pulD PE=1 SV=1	kpw:KPNIH30_04680/1.5e-74/general secretion pathway protein GspD; K02453 general secretion pathway protein D	NA	Unigene2159_All/5.6e-31/Bacterial type II and III secretion system protein	NA
Unigene1212_All	348	0.01	8.97	9.808964175	0.374561064	*	0.1846914	KMI88630.1/4.4e-53/hypothetical protein SN00_03187 [Klebsiella pneumoniae] >SLO82322.1 transporter [Klebsiella pneumoniae] >SLP00557.1 transporter [Klebsiella pneumoniae] >SLO83158.1 transporter [Klebsiella pneumoniae] >SLO73562.1 transporter [Klebsiella pneumoniae]	CP023134.1/0.0/CP023134.1 Klebsiella pneumoniae subsp. pneumoniae strain KpvK54, complete genome	sp|P0AA51|YFDV_ECO57/1.6e-11/Uncharacterized transporter YfdV OS=Escherichia coli O157:H7 GN=yfdV PE=3 SV=1	kpnu:LI86_05675/6.7e-54/receptor; K07088 uncharacterized protein	NA	Unigene1212_All/1.6e-08/Membrane transport protein	NA
Unigene1369_All	549	0.01	8.91	9.799281622	0.114518943	*	0.0377332	WP_071527917.1/1.3e-67/transposase [Klebsiella pneumoniae] >APM00529.1 transposase (plasmid) [Klebsiella pneumoniae] >APM11806.1 transposase (plasmid) [Klebsiella pneumoniae] >APM12119.1 transposase (plasmid) [Klebsiella pneumoniae] >APM18132.1 transposase (plasmid) [Klebsiella pneumoniae] >APM23550.1 transposase (plasmid) [Klebsiella pneumoniae] >APM56547.1 transposase (plasmid) [Klebsiella pneu…	CP022824.1/0.0/CP022824.1 Klebsiella sp. KPN1705 plasmid pKPN1705-1, complete sequence	NA	cama:F384_26850/2.0e-68/transposase	NA	Unigene1369_All/9.6e-17/Transposase	NA
Unigene717_All	358	0.01	8.55	9.73978061	0.373687961	*	0.1846914	WP_032423606.1/3.6e-58/nickel ABC transporter permease subunit NikB [Klebsiella pneumoniae] >EZR11186.1 nickel transport system permease nikB [Klebsiella pneumoniae UCI 60]	CP022997.1/0.0/CP022997.1 Klebsiella pneumoniae strain 721005, complete genome	sp|P33591|NIKB_ECOLI/8.0e-54/Nickel transport system permease protein NikB OS=Escherichia coli (strain K12) GN=nikB PE=1 SV=2	kpm:KPHS_50060/5.5e-59/nickel transporter permease NikB; K15585 nickel transport system permease protein	NA	Unigene717_All/0.1/Domain of unknown function (DUF4259)	cellular_component:GO:0016021//integral component of membrane;GO:0005886//plasma membrane;molecular_function:GO:0015099//nickel cation transmembrane transporter activity;
Unigene1409_All	359	0.01	8.51	9.733015322	0.382150501	*	0.1846914	WP_071739068.1/4.3e-59/AtzE family amidohydrolase, partial [Klebsiella pneumoniae] >OJE64934.1 amidase, partial [Klebsiella pneumoniae]	CP022997.1/0.0/CP022997.1 Klebsiella pneumoniae strain 721005, complete genome	sp|Q936X3|ATZE_PSESD/2.9e-27/Biuret hydrolase OS=Pseudomonas sp. (strain ADP) GN=atzE PE=1 SV=1	kpk:A593_23645/6.5e-60/amidase; K19837 biuret amidohydrolase [EC:3.5.1.84]	NA	Unigene1409_All/9.5e-09/Amidase	molecular_function:GO:0004040//amidase activity;
Unigene2185_All	471	0.01	8.32	9.700439718	0.220246689	*	0.0834806	WP_073546796.1/7.5e-80/diol dehydratase reactivase subunit alpha [Klebsiella pneumoniae] >OSV20221.1 diol dehydratase reactivase subunit alpha [Klebsiella pneumoniae] >OVR79902.1 diol dehydratase reactivase subunit alpha [Klebsiella pneumoniae]	CP022997.1/0.0/CP022997.1 Klebsiella pneumoniae strain 721005, complete genome	sp|O68195|DDRFA_KLEOK/2.0e-68/Diol dehydratase-reactivating factor alpha subunit OS=Klebsiella oxytoca (strain ATCC 8724 / DSM 4798 / JCM 20051 / NBRC 3318 / NRRL B-199 / KCTC 1686) GN=ddrA PE=1 SV=1	kpne:KU54_005085/1.1e-80/glycerol dehydratase	NA	Unigene2185_All/0.0073/Sporulation protein YtfJ (Spore_YtfJ)	NA
Unigene2206_All	368	0.01	8.16	9.672425342	0.3693828	*	0.1846914	WP_071067921.1/5.4e-41/phosphate propanoyltransferase [Klebsiella pneumoniae] >SBF93387.1 propanediol utilization protein PduL [Klebsiella pneumoniae]	CP022997.1/0.0/CP022997.1 Klebsiella pneumoniae strain 721005, complete genome	sp|A6TDD9|PDUL_KLEP7/1.7e-43/Phosphate propanoyltransferase OS=Klebsiella pneumoniae subsp. pneumoniae (strain ATCC 700721 / MGH 78578) GN=pduL PE=3 SV=1	kpv:KPNIH29_21485/8.1e-42/propanediol utilization protein; K13923 phosphate propanoyltransferase [EC:2.3.1.222]	NA	NA	molecular_function:GO:0016740//transferase activity;
Unigene173_All	252	0.01	8.1	9.661778098	0.647211212	*	0.408608	EEW43286.1/9.0e-32/drug resistance transporter, Bcr/CflA subfamily [Klebsiella pneumoniae subsp. rhinoscleromatis ATCC 13884]	CP022997.1/0.0/CP022997.1 Klebsiella pneumoniae strain 721005, complete genome	NA	kpnu:LI86_00330/2.3e-27/major facilitator transporter; K07552 MFS transporter, DHA1 family, multidrug resistance protein	NA	NA	biological_process:GO:0055085//transmembrane transport;cellular_component:GO:0016021//integral component of membrane;molecular_function:GO:0005215//transporter activity;
Unigene2166_All	253	0.01	8.03	9.649256178	0.641359392	*	0.408608	WP_023301873.1/1.7e-38/hypothetical protein [Klebsiella pneumoniae] >ESM03329.1 inner membrane protein ydcO [Klebsiella pneumoniae UCICRE 7] >ESN51917.1 inner membrane protein ydcO [Klebsiella pneumoniae MGH 18] >EZR21098.1 inner membrane protein ydcO [Klebsiella pneumoniae UCI 64] >KDH36005.1 inner membrane protein ydcO [Klebsiella pneumoniae BIDMC 69] >KDH56520.1 inner membrane protein ydcO [Kl…	CP022997.1/0.0/CP022997.1 Klebsiella pneumoniae strain 721005, complete genome	sp|P76103|YDCO_ECOLI/1.0e-26/Inner membrane protein YdcO OS=Escherichia coli (strain K12) GN=ydcO PE=1 SV=2	kpz:KPNIH27_13940/2.6e-39/benzoate transporter; K05782 benzoate membrane transport protein	NA	NA	cellular_component:GO:0016021//integral component of membrane;molecular_function:GO:0042925//benzoate transmembrane transporter activity;
Unigene1097_All	2015	0.01	8.01	9.645658432	7.18E-06	Up	1.24E-06	NA	MF150084.1/0.0/MF150084.1 Klebsiella pneumoniae strain A64477 plasmid pKP64477a, complete sequence	sp|Q06584|PYS2_PSEAE/2.0e-48/Pyocin-S2 OS=Pseudomonas aeruginosa (strain ATCC 15692 / DSM 22644 / CIP 104116 / JCM 14847 / LMG 12228 / 1C / PRS 101 / PAO1) GN=pys2 PE=1 SV=3	kpc:KPNIH10_27775/1.9e-145/klebicin B	NA	Unigene1097_All/4.7e-26/S-type Pyocin	NA
Unigene2205_All	257	0.01	7.79	9.605479518	0.621141408	*	0.408608	WP_046623725.1/1.9e-37/MULTISPECIES: BMC domain-containing protein [Enterobacteriaceae] >KKJ10281.1 microcompartment protein [Klebsiella pneumoniae HE12] >KKJ38897.1 microcompartment protein [Klebsiella pneumoniae MRSN 3562] >KKJ56538.1 microcompartment protein [Klebsiella pneumoniae MRSN 2404] >OAA13892.1 hypothetical protein LT21_01970 [Klebsiella pneumoniae] >SBJ86341.1 propanediol utilization…	CP022997.1/0.0/CP022997.1 Klebsiella pneumoniae strain 721005, complete genome	sp|Q03511|CCMK_SYNE7/1.2e-06/Carbon dioxide-concentrating mechanism protein CcmK OS=Synechococcus elongatus (strain PCC 7942) GN=ccmK PE=1 SV=1	kpi:D364_16300/2.9e-38/microcompartments protein	NA	NA	NA
Unigene1276_All	4765	0.01	7.61	9.571752644	1.36E-13	Up	1.45E-14	WP_020803531.1/0.0e+00/MULTISPECIES: copper-translocating P-type ATPase [Enterobacterales] >EOZ77910.1 copper-exporting ATPase [Klebsiella pneumoniae KP-11] >AIA45020.1 haloacid dehalogenase (plasmid) [Klebsiella pneumoniae subsp. pneumoniae KPNIH27] >KMI23268.1 silver exporting P-type ATPase [Klebsiella pneumoniae] >SAT82150.1 putative cation transporting P-type ATPase (silver resistance) [Klebs…	CP022692.1/0.0/CP022692.1 Klebsiella pneumoniae subsp. pneumoniae strain AUSMDU00008079 plasmid pAUSMDU8079-1, complete sequence	sp|Q9ZHC7|SILP_SALTM/0.0e+00/Silver exporting P-type ATPase OS=Salmonella typhimurium GN=silP PE=1 SV=1	kpv:KPNIH29_27290/0.0e+00/haloacid dehalogenase; K17686 Cu+-exporting ATPase [EC:3.6.3.54]	At1g63440/3.7e-130/[P] KOG0207 Cation transport ATPase	Unigene1276_All/2.6e-68/E1-E2 ATPase	cellular_component:GO:0016021//integral component of membrane;GO:0005886//plasma membrane;molecular_function:GO:0005524//ATP binding;GO:0019829//cation-transporting ATPase activity;
Unigene1250_All	3659	0.01	7.51	9.552669098	3.12E-10	Up	4.08E-11	CBA34755.1/4.9e-267/Probable sensor protein pcoS (plasmid) [Cronobacter turicensis z3032]	CP022692.1/0.0/CP022692.1 Klebsiella pneumoniae subsp. pneumoniae strain AUSMDU00008079 plasmid pAUSMDU8079-1, complete sequence	sp|Q47457|PCOS_ECOLX/4.1e-262/Probable sensor protein PcoS OS=Escherichia coli GN=pcoS PE=3 SV=1	ctu:Ctu_3p00500/7.4e-268/pcoS; Probable sensor protein pcoS; K07644 two-component system, OmpR family, heavy metal sensor histidine kinase CusS [EC:2.7.13.3]	At1g66340/1.6e-11/[T] KOG0519 Sensory transduction histidine kinase	Unigene1250_All/5.7e-16/Histidine kinase-, DNA gyrase B-, and HSP90-like ATPase	cellular_component:GO:0005622//intracellular;GO:0016021//integral component of membrane;GO:0005886//plasma membrane;molecular_function:GO:0000155//phosphorelay sensor kinase activity;GO:0005524//ATP binding;GO:0016301//kinase activity;
Unigene1517_All	765	0.01	7.19	9.48984796	0.057491803	*	0.01705546	WP_074194725.1/2.3e-30/hypothetical protein [Klebsiella pneumoniae] >SBG83218.1 Uncharacterised protein [Klebsiella pneumoniae] >OYJ01063.1 hypothetical protein CI741_08310 [Klebsiella pneumoniae subsp. pneumoniae]	CP022997.1/0.0/CP022997.1 Klebsiella pneumoniae strain 721005, complete genome	NA	kvq:SP68_24355/3.5e-31/hypothetical protein	NA	NA	NA
Unigene1008_All	400	0.01	7.13	9.477758266	0.376761775	*	0.1846914	SLQ89159.1/2.5e-36/lipoprotein [Klebsiella pneumoniae]	CP022997.1/0.0/CP022997.1 Klebsiella pneumoniae strain 721005, complete genome	NA	kpo:KPN2242_09805/7.3e-28/lipoprotein	NA	NA	NA
Unigene2116_All	272	0.01	6.98	9.447083226	0.629967574	*	0.408608	WP_095849227.1/6.1e-42/MFS transporter, partial [Klebsiella pneumoniae] >PBA95072.1 MFS transporter, partial [Klebsiella pneumoniae]	CP022997.1/0.0/CP022997.1 Klebsiella pneumoniae strain 721005, complete genome	sp|P39381|YJIJ_ECOLI/2.7e-06/Uncharacterized protein YjiJ OS=Escherichia coli (strain K12) GN=yjiJ PE=4 SV=1	kpb:FH42_04240/9.2e-43/sugar transporter	NA	NA	NA
Unigene1390_All	273	0.01	6.93	9.436711542	0.634475392	*	0.408608	WP_004210076.1/1.4e-41/nitrate/sulfonate/bicarbonate ABC transporter ATP-binding protein [Klebsiella pneumoniae] >EMB12708.1 putative ABC transporter ATP-binding protein [Klebsiella pneumoniae hvKP1] >AGX38211.1 putrescine/spermidine ABC transporter ATP-binding protein [Klebsiella pneumoniae CG43] >ESM02657.1 NitT/TauT family transport system ATP-binding protein [Klebsiella pneumoniae UCICRE 6] >…	CP023134.1/0.0/CP023134.1 Klebsiella pneumoniae subsp. pneumoniae strain KpvK54, complete genome	sp|Q65M64|SSUB_BACLD/1.5e-12/Aliphatic sulfonates import ATP-binding protein SsuB OS=Bacillus licheniformis (strain ATCC 14580 / DSM 13 / JCM 2505 / NBRC 12200 / NCIMB 9375 / NRRL NRS-1264 / Gibson 46) GN=ssuB PE=3 SV=1	kpi:D364_10505/2.1e-42/potG; putrescine/spermidine ABC transporter ATP-binding protein; K02049 NitT/TauT family transport system ATP-binding protein	NA	NA	molecular_function:GO:0005524//ATP binding;GO:0016887//ATPase activity;
Unigene213_All	3066	0.01	6.93	9.436711542	6.90E-08	Up	1.06E-08	WP_009484295.1/0.0e+00/copper oxidase [Klebsiella pneumoniae] >YP_005351288.1 copper resistance protein (plasmid) [Klebsiella pneumoniae] >YP_006973838.1 CopA (plasmid) [Klebsiella pneumoniae] >YP_007969513.1 copper resistance protein A (plasmid) [Klebsiella pneumoniae subsp. pneumoniae KPX] >YP_008998958.1 copper resistance protein (plasmid) [Klebsiella pneumoniae] >YP_008999160.1 copper resista…	CP022125.1/0.0/CP022125.1 Klebsiella pneumoniae strain DHQP1605752_NV plasmid p1605752FIB, complete sequence	sp|Q47452|PCOA_ECOLX/0.0e+00/Copper resistance protein A OS=Escherichia coli GN=pcoA PE=3 SV=1	kpa:KPNJ1_05570/0.0e+00/Multicopper oxidase PcoA	Hs22052670_2/1.4e-29/[Q] KOG1263 Multicopper oxidases	Unigene213_All/1e-49/Multicopper oxidase	cellular_component:GO:0042597//periplasmic space;molecular_function:GO:0005507//copper ion binding;GO:0016491//oxidoreductase activity;
CL61.Contig1_All	623	0.01	6.82	9.413627929	0.219247083	*	0.0834806	NA	NA	NA	NA	NA	NA	NA
CL6.Contig2_All	427	0.01	6.44	9.330916878	0.368957733	*	0.1846914	OKN12688.1/1.1e-74/aromatic amino acid transporter AroP [Klebsiella pneumoniae]	CP022997.1/0.0/CP022997.1 Klebsiella pneumoniae strain 721005, complete genome	sp|P15993|AROP_ECOLI/6.8e-60/Aromatic amino acid transport protein AroP OS=Escherichia coli (strain K12) GN=aroP PE=1 SV=3	kpu:KP1_2444/1.7e-75/aroP; aromatic amino acid transport protein; K11734 aromatic amino acid transport protein AroP	YEL063c/6.3e-21/[E] KOG1286 Amino acid transporters	CL6.Contig2_All/6.7e-39/Amino acid permease	cellular_component:GO:0016021//integral component of membrane;molecular_function:GO:0015171//amino acid transmembrane transporter activity;
Unigene543_All	432	0.01	6.32	9.303780748	0.38169556	*	0.1846914	OTP64925.1/1.5e-79/KlcA [Klebsiella pneumoniae]	MF437312.1/0.0/MF437312.1 Klebsiella pneumoniae strain CR-HvKP4 plasmid pKPC-CR-HvKP4, complete sequence	sp|P52603|KLCA2_ECOLX/1.1e-12/Antirestriction protein KlcA OS=Escherichia coli GN=klcA PE=2 SV=1	kpx:PMK1_c00029/9.8e-79/klcA; Antirestriction protein KlcA	NA	Unigene543_All/2e-27/Antirestriction protein	NA
Unigene715_All	288	0.01	6.27	9.292321633	0.624972236	*	0.408608	ESN37971.1/5.3e-44/dioxygenase [Klebsiella pneumoniae MGH 19]	CP022997.1/0.0/CP022997.1 Klebsiella pneumoniae strain 721005, complete genome	NA	kpm:KPHS_30140/8.6e-31/2OG-Fe(II) oxygenase superfamily dioxygenase	NA	NA	NA
Unigene643_All	435	0.01	6.26	9.290018847	0.376319566	*	0.1846914	WP_073557751.1/2.1e-76/nitrate reductase [Klebsiella pneumoniae] >APM43805.1 nitrate reductase [Klebsiella pneumoniae] >OMJ01828.1 nitrate reductase [Klebsiella pneumoniae]	CP022997.1/0.0/CP022997.1 Klebsiella pneumoniae strain 721005, complete genome	sp|P94575|ALLP_BACSU/2.3e-26/Probable allantoin permease OS=Bacillus subtilis (strain 168) GN=pucI PE=2 SV=1	kpt:VK055_0698/3.2e-77/permease for cytosine/purines, uracil, thiamine,allantoin family protein; K03457 nucleobase:cation symporter-1, NCS1 family	At5g03560_2/4.5e-22/[FH] KOG2466 Uridine permease/thiamine transporter/allantoin transport	Unigene643_All/6.7e-31/Permease for cytosine/purines, uracil, thiamine, allantoin	biological_process:GO:0055085//transmembrane transport;cellular_component:GO:0016021//integral component of membrane;molecular_function:GO:0005215//transporter activity;
Unigene1698_All	577	0.01	6.24	9.285402219	0.221255453	*	0.0834806	OUH30943.1/5.5e-24/hypothetical protein AZ023_005259, partial [Klebsiella pneumoniae]	MF133442.1/0.0/MF133442.1 Klebsiella pneumoniae strain 11219 plasmid p11219-CTXM, complete sequence	NA	NA	NA	NA	NA
Unigene535_All	291	0.01	6.15	9.2644426	0.639624426	*	0.408608	KME22720.1/2.6e-51/HK97 family phage portal protein [Klebsiella pneumoniae]	CP022997.1/0.0/CP022997.1 Klebsiella pneumoniae strain 721005, complete genome	NA	kph:KPNIH24_04870/4.0e-52/HK97 family phage portal protein	NA	NA	NA
Unigene1913_All	302	0.01	5.75	9.167418146	0.61843373	*	0.408608	EUL92988.1/2.1e-35/transport system protein [Enterobacter cloacae UCI 23]	CP022997.1/0.0/CP022997.1 Klebsiella pneumoniae strain 721005, complete genome	NA	kpj:N559_0921/3.2e-36/transporter, major facilitator family protein; K08169 MFS transporter, DHA2 family, multidrug resistance protein	NA	NA	NA
Unigene854_All	465	0.01	5.66	9.144658243	0.375878394	*	0.1846914	WP_071552176.1/1.2e-34/PTS system, cellobiose-specific IIC component [Klebsiella pneumoniae] >OKN19490.1 PTS system, cellobiose-specific IIC component [Klebsiella pneumoniae] >OUG93081.1 PTS system, cellobiose-specific IIC component [Klebsiella pneumoniae]	CP022997.1/0.0/CP022997.1 Klebsiella pneumoniae strain 721005, complete genome	sp|P46317|PTJC_BACSU/1.6e-17/Lichenan permease IIC component OS=Bacillus subtilis (strain 168) GN=licC PE=2 SV=1	kph:KPNIH24_02560/1.9e-35/oligo-beta-mannoside permease IIC protein; K02761 PTS system, cellobiose-specific IIC component	NA	NA	NA
CL78.Contig1_All	305	0.01	5.65	9.142107057	0.613618934	*	0.408608	WP_080740507.1/4.1e-10/hypothetical protein [Pantoea ananatis]	CP022997.1/0.0/CP022997.1 Klebsiella pneumoniae strain 721005, complete genome	NA	NA	NA	NA	NA
Unigene695_All	305	0.01	5.65	9.142107057	0.609401622	*	0.408608	WP_064152246.1/1.7e-48/hypothetical protein [Klebsiella pneumoniae] >SAW96979.1 Uncharacterised protein [Klebsiella pneumoniae] >SAU25732.1 Uncharacterised protein [Klebsiella pneumoniae] >SAX71203.1 Uncharacterised protein [Klebsiella pneumoniae] >AOT68023.1 hypothetical protein BH709_28010 (plasmid) [Klebsiella pneumoniae] >SAS75233.1 Uncharacterised protein [Klebsiella pneumoniae] >SAS68152.1 …	CP017387.1/0.0/CP017387.1 Klebsiella pneumoniae strain KP36 plasmid 2, complete sequence	NA	kpx:PMK1_b00034/7.4e-49/hypothetical protein	NA	NA	NA
Unigene1029_All	310	0.01	5.49	9.100662339	0.63789882	*	0.408608	CDL09885.1/1.1e-50/Galactitol-1-phosphate 5-dehydrogenase [Klebsiella pneumoniae IS43]	CP022997.1/0.0/CP022997.1 Klebsiella pneumoniae strain 721005, complete genome	sp|P0A9S4|GATD_ECO57/8.8e-33/Galactitol 1-phosphate 5-dehydrogenase OS=Escherichia coli O157:H7 GN=gatD PE=3 SV=1	kpv:KPNIH29_23290/1.6e-51/galactitol-1-phosphate 5-dehydrogenase; K00094 galactitol-1-phosphate 5-dehydrogenase [EC:1.1.1.251]	YJR159w/1.1e-11/[Q] KOG0024 Sorbitol dehydrogenase	NA	NA
Unigene1578_All	481	0.01	5.38	9.071462363	0.372385912	*	0.1846914	WP_060877003.1/1.1e-89/hypothetical protein [Klebsiella pneumoniae] >SAT44721.1 DNA primase (bacterial type) [Klebsiella pneumoniae] >SBI42213.1 DNA primase (bacterial type) [Klebsiella pneumoniae] >SAW81107.1 DNA primase (bacterial type) [Klebsiella pneumoniae] >ODP07601.1 DNA primase [Klebsiella pneumoniae] >OUY41771.1 DNA primase [Klebsiella pneumoniae] >OZJ57665.1 DNA primase [Klebsiella pneu…	CP022128.1/0.0/CP022128.1 Klebsiella pneumoniae strain DHQP1605752_NV plasmid p1605752FIB_2, complete sequence	NA	kpx:PMK1_b00056/1.6e-90/DNA primase	NA	Unigene1578_All/0.16/Zinc-finger of RNA-polymerase I-specific TFIIB, Rrn7	NA
Unigene458_All	649	0.01	5.33	9.057991723	0.221593764	*	0.0834806	AHM79838.1/7.0e-84/hypothetical protein KPNJ2_03058 [Klebsiella pneumoniae 30684/NJST258_2] >AHM85466.1 hypothetical protein KPNJ1_03060 [Klebsiella pneumoniae 30660/NJST258_1]	CP022997.1/0.0/CP022997.1 Klebsiella pneumoniae strain 721005, complete genome	sp|P45265|LRP_HAEIN/1.3e-17/Leucine-responsive regulatory protein OS=Haemophilus influenzae (strain ATCC 51907 / DSM 11121 / KW20 / Rd) GN=lrp PE=3 SV=1	kpv:KPNIH29_11595/1.5e-83/AsnC family transcriptional regulator	NA	Unigene458_All/5e-17/Lrp/AsnC ligand binding domain	biological_process:GO:0006351//transcription, DNA-templated;cellular_component:GO:0005622//intracellular;molecular_function:GO:0043565//sequence-specific DNA binding;GO:0003700//DNA binding transcription factor activity;
CL27.Contig1_All	1593	0.01	5.31	9.052568051	0.006525537	*	0.001575	WP_093976411.1/3.5e-169/IS3 family transposase [Klebsiella pneumoniae]	CP022692.1/0.0/CP022692.1 Klebsiella pneumoniae subsp. pneumoniae strain AUSMDU00008079 plasmid pAUSMDU8079-1, complete sequence	sp|P0CF62|IND10_ECOLI/4.1e-102/Transposase InsD for insertion element IS2-10 OS=Escherichia coli (strain K12) GN=JW5903 PE=4 SV=1	kqv:B8P98_27915/5.2e-170/IS3 family transposase; K07497 putative transposase	NA	CL27.Contig1_All/6.2e-23/Integrase core domain	NA
Unigene970_All	821	0.01	5.27	9.041659152	0.113921453	*	0.0377332	OZV66125.1/7.1e-33/hypothetical protein CA834_14535, partial [Winogradskyella sp. WNB302]	NA	NA	NA	NA	NA	NA
Unigene1395_All	497	0.01	5.13	9.002815016	0.379437006	*	0.1846914	ARR90515.1/9.7e-86/hypothetical protein (plasmid) [Klebsiella pneumoniae]	CP022692.1/0.0/CP022692.1 Klebsiella pneumoniae subsp. pneumoniae strain AUSMDU00008079 plasmid pAUSMDU8079-1, complete sequence	sp|P52603|KLCA2_ECOLX/5.9e-15/Antirestriction protein KlcA OS=Escherichia coli GN=klcA PE=2 SV=1	kpnu:LI86_27340/3.0e-79/antirestriction protein YubI	NA	Unigene1395_All/5.8e-31/Antirestriction protein	NA
Unigene1759_All	850	0.01	5.05	8.980139578	0.114319084	*	0.0377332	AKG97685.1/7.8e-152/hypothetical protein SE02_00515 [Klebsiella pneumoniae]	CP022997.1/0.0/CP022997.1 Klebsiella pneumoniae strain 721005, complete genome	sp|P36645|HOFB_ECOLI/3.8e-102/Protein transport protein HofB homolog OS=Escherichia coli (strain K12) GN=hofB PE=3 SV=3	kvq:SP68_19010/1.4e-150/type II secretion system protein GspE; K02504 protein transport protein HofB	NA	Unigene1759_All/1.6e-72/Type II/IV secretion system protein	NA
Unigene1571_All	677	0.01	5.04	8.977279923	0.218256508	*	0.0834806	WP_017512402.1/3.2e-124/MULTISPECIES: hypothetical protein [Proteobacteria] >ERV65241.1 hypothetical protein Q062_02266 [Pseudomonas aeruginosa BL08] >KDD63733.1 hypothetical protein L533_5633 [Bordetella bronchiseptica OSU553] >KDF35265.1 hypothetical protein AE41_03853 [Enterobacter cloacae BIDMC 66] >KGE68009.1 hypothetical protein K814_0110245 [Pseudomonas fluorescens LMG 5329] >CUI64908.1 Un…	CP021775.1/0.0/CP021775.1 Pseudomonas aeruginosa strain Pa58, complete genome	NA	kmi:VW41_01970/1.6e-115/hypothetical protein	NA	NA	NA
Unigene1045_All	325	0.01	5.04	8.977279923	0.620597977	*	0.408608	WP_047723025.1/2.6e-55/MULTISPECIES: hydrogenase large subunit [Klebsiella] >AKL34813.1 hydrogenase 3 large subunit [Klebsiella oxytoca] >OLP10354.1 hydrogenase 3 large subunit [Klebsiella michiganensis]	CP022997.1/0.0/CP022997.1 Klebsiella pneumoniae strain 721005, complete genome	sp|P16431|HYCE_ECOLI/1.2e-56/Formate hydrogenlyase subunit 5 OS=Escherichia coli (strain K12) GN=hycE PE=1 SV=1	kpu:KP1_4325/3.9e-56/hycE; hydrogenase 3 large subunit; K15830 formate hydrogenlyase subunit 5	7304303/7.4e-06/[C] KOG2870 NADH:ubiquinone oxidoreductase, NDUFS2/49 kDa subunit	Unigene1045_All/2.9e-11/Nickel-dependent hydrogenase	molecular_function:GO:0016829//lyase activity;GO:0048038//quinone binding;GO:0051287//NAD binding;GO:0016151//nickel cation binding;GO:0008137//NADH dehydrogenase (ubiquinone) activity;
Unigene782_All	1038	0.01	4.97	8.957102042	0.057380385	*	0.01705546	WP_072249777.1/1.4e-198/type-IV secretion system protein TraC [Klebsiella pneumoniae]	CP022692.1/0.0/CP022692.1 Klebsiella pneumoniae subsp. pneumoniae strain AUSMDU00008079 plasmid pAUSMDU8079-1, complete sequence	sp|P18004|TRAC_ECOLI/1.3e-136/Protein TraC OS=Escherichia coli (strain K12) GN=traC PE=1 SV=1	kpa:KPNJ1_05635/2.1e-199/TraC protein; K12063 conjugal transfer ATP-binding protein TraC	NA	Unigene782_All/5.2e-11/F pilus assembly Type-IV secretion system for plasmid transfer	NA
Unigene1604_All	331	0.01	4.89	8.933690655	0.628293612	*	0.408608	WP_065889183.1/6.5e-54/DUF3372 domain-containing protein [Klebsiella pneumoniae] >OCV91419.1 pullulanase [Klebsiella pneumoniae]	CP022997.1/0.0/CP022997.1 Klebsiella pneumoniae strain 721005, complete genome	sp|P07811|PULA_KLEAE/2.1e-56/Pullulanase OS=Klebsiella aerogenes GN=pulA PE=1 SV=1	kpi:D364_00770/9.9e-55/pullulanase; K01200 pullulanase [EC:3.2.1.41]	NA	Unigene1604_All/0.0033/Collagen triple helix repeat (20 copies)	biological_process:GO:0005975//carbohydrate metabolic process;molecular_function:GO:0030246//carbohydrate binding;GO:0051060//pullulanase activity;
Unigene2113_All	339	0.01	4.69	8.873444113	0.643687376	*	0.408608	CCI74619.1/4.3e-29/sorA [Klebsiella pneumoniae subsp. rhinoscleromatis SB3432]	CP022997.1/0.0/CP022997.1 Klebsiella pneumoniae strain 721005, complete genome	sp|P37081|PTRB_KLEPN/2.3e-31/PTS system sorbose-specific EIIB component OS=Klebsiella pneumoniae GN=sorB PE=1 SV=1	kpr:KPR_0387/6.5e-30/sorA; highly similar to sorbose-specific phosphotransferase enzyme IIB component from Klebsiella pneumoniae (sp|P37081); K02813 PTS system, sorbose-specific IIB component [EC:2.7.1.206]	NA	NA	biological_process:GO:0009401//phosphoenolpyruvate-dependent sugar phosphotransferase system;cellular_component:GO:0005737//cytoplasm;molecular_function:GO:0016301//kinase activity;GO:0016740//transferase activity;GO:0008982//protein-N(PI)-phosphohistidine-sugar phosphotransferase activity;GO:0103111//D-glucosamine PTS permease activity;
Unigene1185_All	531	0.01	4.67	8.86727874	0.371522909	*	0.1846914	WP_029602865.1/4.6e-49/MULTISPECIES: hypothetical protein [Enterobacteriaceae] >EWF52022.1 hypothetical protein L393_01469 [Klebsiella pneumoniae MGH 47] >KEC97950.1 hypothetical protein P820_01627 [Klebsiella pneumoniae UCI 17] >KMG83895.1 hypothetical protein SM60_01321 [Klebsiella pneumoniae] >KSX82619.1 hypothetical protein APT92_07480 [Klebsiella pneumoniae] >SAU92961.1 Uncharacterised prote…	CP022997.1/0.0/CP022997.1 Klebsiella pneumoniae strain 721005, complete genome	NA	sed:SeD_A0607/4.5e-33/Gp43	NA	NA	NA
Unigene1399_All	340	0.01	4.66	8.864186145	0.632213447	*	0.408608	WP_073900861.1/4.2e-56/Zn-dependent hydrolase [Klebsiella pneumoniae] >OKO65911.1 Zn-dependent hydrolase [Klebsiella pneumoniae] >ONG09151.1 Zn-dependent hydrolase [Klebsiella pneumoniae] >OUM16606.1 Zn-dependent hydrolase [Klebsiella pneumoniae] >OXV28112.1 Zn-dependent hydrolase [Klebsiella pneumoniae]	CP022997.1/0.0/CP022997.1 Klebsiella pneumoniae strain 721005, complete genome	sp|P37113|AMAB1_GEOSE/4.6e-19/N-carbamoyl-L-amino acid hydrolase OS=Geobacillus stearothermophilus GN=amaB PE=1 SV=2	kpo:KPN2242_07875/6.3e-57/allantoate amidohydrolase; K06016 beta-ureidopropionase / N-carbamoyl-L-amino-acid hydrolase [EC:3.5.1.6 3.5.1.87]	NA	Unigene1399_All/0.00075/Peptidase family M20/M25/M40	biological_process:GO:0008152//metabolic process;molecular_function:GO:0016787//hydrolase activity;GO:0016813//hydrolase activity, acting on carbon-nitrogen (but not peptide) bonds, in linear amidines;
Unigene1743_All	534	0.01	4.63	8.854868383	0.375438256	*	0.1846914	WP_073520092.1/2.8e-91/histidine kinase [Klebsiella pneumoniae] >OKB37586.1 histidine kinase [Klebsiella pneumoniae] >OVI04472.1 histidine kinase [Klebsiella pneumoniae] >OVI31295.1 histidine kinase [Klebsiella pneumoniae] >OVI46321.1 histidine kinase [Klebsiella pneumoniae]	CP022997.1/0.0/CP022997.1 Klebsiella pneumoniae strain 721005, complete genome	sp|P30855|EVGS_ECOLI/2.6e-24/Sensor protein EvgS OS=Escherichia coli (strain K12) GN=evgS PE=1 SV=2	kpc:KPNIH10_22965/4.3e-92/histidine kinase; K07679 two-component system, NarL family, sensor histidine kinase EvgS [EC:2.7.13.3]	At2g17820/2.2e-10/[T] KOG0519 Sensory transduction histidine kinase	Unigene1743_All/1.5e-16/His Kinase A (phospho-acceptor) domain	molecular_function:GO:0016301//kinase activity;
Unigene992_All	342	0.01	4.62	8.851749041	0.615749556	*	0.408608	AHM77596.1/2.6e-53/Hypothetical protein KPNJ2_00816 [Klebsiella pneumoniae 30684/NJST258_2] >AHM83187.1 Hypothetical protein KPNJ1_00781 [Klebsiella pneumoniae 30660/NJST258_1]	CP022997.1/0.0/CP022997.1 Klebsiella pneumoniae strain 721005, complete genome	NA	kpm:KPHS_45190/3.9e-54/hypothetical protein	NA	Unigene992_All/4.9e-33/Protein of unknown function (DUF3577)	NA
Unigene1763_All	345	0.01	4.55	8.829722735	0.631088512	*	0.408608	WP_048289674.1/2.4e-43/NAD(P)-dependent oxidoreductase [Klebsiella pneumoniae] >KMD02185.1 sorbitol-6-phosphate 2-dehydrogenase [Klebsiella pneumoniae]	CP022997.1/0.0/CP022997.1 Klebsiella pneumoniae strain 721005, complete genome	sp|P37079|SORD_KLEPN/7.7e-46/Sorbitol-6-phosphate 2-dehydrogenase OS=Klebsiella pneumoniae GN=sorD PE=3 SV=1	kph:KPNIH24_01320/3.6e-44/sorbitol-6-phosphate 2-dehydrogenase; K00068 sorbitol-6-phosphate 2-dehydrogenase [EC:1.1.1.140]	7296704/4.6e-06/[R] KOG0725 Reductases with broad range of substrate specificities	NA	biological_process:GO:0006062//sorbitol catabolic process;molecular_function:GO:0009010//sorbitol-6-phosphate 2-dehydrogenase activity;
Unigene1002_All	1129	0.01	4.5	8.813781191	0.057828669	*	0.01705546	WP_004151592.1/7.9e-192/MULTISPECIES: NADPH:quinone reductase [Klebsiella] >YP_005226634.1 zinc-binding oxidoreductase [Klebsiella pneumoniae subsp. pneumoniae HS11286] >AEW61032.1 zinc-binding oxidoreductase [Klebsiella pneumoniae subsp. pneumoniae HS11286] >EJJ41032.1 zinc-binding oxidoreductase [Klebsiella pneumoniae subsp. pneumoniae KPNIH2] >EJJ47388.1 zinc-binding oxidoreductase [Klebsiella…
la pneumoniae] >ODO91362.1 NADPH:quinone reductase [Klebsiella pneumoniae] >ODP00150.1 NADPH:quinone reductase [Klebsiella pneumoniae] >SAS72655.1 bifunctional zinc-containing alcohol dehydrogenase/quinone oxidoreductase [Klebsiella pneumoniae] >SAR49969.1 bifunctional zinc-containing alcohol dehydrogenase/quinone oxidoreductase [Klebsiella pneumoniae] >SAR97936.1 bifunctional zinc-containing alc…	CP022997.1/0.0/CP022997.1 Klebsiella pneumoniae strain 721005, complete genome	sp|P43903|QOR_PSEAE/6.3e-20/Quinone oxidoreductase OS=Pseudomonas aeruginosa (strain ATCC 15692 / DSM 22644 / CIP 104116 / JCM 14847 / LMG 12228 / 1C / PRS 101 / PAO1) GN=qor PE=3 SV=2	kph:KPNIH24_16545/1.2e-192/NADPH-quinone reductase	Hs14249346/2.8e-36/[CR] KOG1198 Zinc-binding oxidoreductase	Unigene1002_All/9.1e-25/Zinc-binding dehydrogenase	molecular_function:GO:0008270//zinc ion binding;GO:0003960//NADPH:quinone reductase activity;GO:0016491//oxidoreductase activity;
Unigene1214_All	748	0.01	4.44	8.794415866	0.218585704	*	0.0834806	WP_064145846.1/3.6e-76/PTS mannitol transporter subunit IIA [Klebsiella pneumoniae] >SBI13278.1 PTS system transporter subunit IIA [Klebsiella pneumoniae]	CP021950.1/0.0/CP021950.1 Klebsiella pneumoniae strain AR_0148, complete genome	sp|P69824|PTMA_ECOLI/7.6e-22/Mannitol-specific cryptic phosphotransferase enzyme IIA component OS=Escherichia coli (strain K12) GN=cmtB PE=1 SV=1	kpm:KPHS_26940/2.7e-76/PTS system protein; K02821 PTS system, ascorbate-specific IIA component [EC:2.7.1.194]	NA	Unigene1214_All/3.4e-31/Phosphoenolpyruvate-dependent sugar phosphotransferase system, EIIA 2	molecular_function:GO:0016301//kinase activity;GO:0005215//transporter activity;
Unigene147_All	351	0.01	4.42	8.787902559	0.641939808	*	0.408608	EZQ87283.1/4.8e-55/arsenical pump-driving ATPase, partial [Klebsiella pneumoniae CHS 21]	CP022692.1/0.0/CP022692.1 Klebsiella pneumoniae subsp. pneumoniae strain AUSMDU00008079 plasmid pAUSMDU8079-1, complete sequence	sp|P08690|ARSA1_ECOLX/2.5e-31/Arsenical pump-driving ATPase OS=Escherichia coli GN=arsA PE=1 SV=1	kpx:PMK1_a00090/7.2e-56/arsA_3; Arsenical pump-driving ATPase; K01551 arsenite-transporting ATPase [EC:3.6.3.16]	NA	Unigene147_All/0.00029/Anion-transporting ATPase	NA
Unigene1326_All	3502	0.01	4.19	8.710806434	1.56E-05	Up	2.74E-06	WP_004152071.1/0.0e+00/MULTISPECIES: high-affinity choline transporter BetT [Enterobacteriaceae] >YP_005351306.1 secondary glycine betaine transporter (plasmid) [Klebsiella pneumoniae] >YP_006973855.1 secondary glycine betaine transporter BetU (plasmid) [Klebsiella pneumoniae] >YP_007366549.1 BetU (plasmid) [Klebsiella pneumoniae] >YP_007969499.1 secondary glycine betaine transporter (plasmid) [K…	CP022692.1/0.0/CP022692.1 Klebsiella pneumoniae subsp. pneumoniae strain AUSMDU00008079 plasmid pAUSMDU8079-1, complete sequence	sp|Q6F754|GBTR_ACIAD/2.3e-201/Glycine betaine transporter OS=Acinetobacter baylyi (strain ATCC 33305 / BD413 / ADP1) GN=ACIAD3460 PE=1 SV=1	kpa:KPNJ1_05590/0.0e+00/Glycine betaine/proline betaine transporter; K02168 choline/glycine/proline betaine transport protein	NA	Unigene1326_All/3.5e-195/BCCT, betaine/carnitine/choline family transporter	cellular_component:GO:0016021//integral component of membrane;GO:0005886//plasma membrane;molecular_function:GO:0005215//transporter activity;
Unigene2266_All	363	0.01	4.18	8.707359132	0.644857716	*	0.408608	WP_064152247.1/1.5e-38/hypothetical protein [Klebsiella pneumoniae] >SAW97030.1 Uncharacterised protein [Klebsiella pneumoniae] >SAU25832.1 Uncharacterised protein [Klebsiella pneumoniae] >SAX71087.1 Uncharacterised protein [Klebsiella pneumoniae] >AOT68019.1 hypothetical protein BH709_27990 (plasmid) [Klebsiella pneumoniae] >SAS75346.1 Uncharacterised protein [Klebsiella pneumoniae] >SAS68044.1 …	CP017387.1/0.0/CP017387.1 Klebsiella pneumoniae strain KP36 plasmid 2, complete sequence	NA	kpx:PMK1_b00030/3.5e-37/hypothetical protein	NA	NA	NA
Unigene1754_All	591	0.01	4.03	8.654636029	0.377205024	*	0.1846914	WP_002916526.1/3.8e-105/MULTISPECIES: short chain dehydrogenase [Enterobacterales] >YP_005228729.1 short chain dehydrogenase [Klebsiella pneumoniae subsp. pneumoniae HS11286] >ABR78760.1 putative short-chain dehydrogenase [Klebsiella pneumoniae subsp. pneumoniae MGH 78578] >AEW63127.1 short chain dehydrogenase [Klebsiella pneumoniae subsp. pneumoniae HS11286] >EJJ42901.1 short chain dehydrogenase…
la pneumoniae] >KSX33030.1 short-chain dehydrogenase [Klebsiella pneumoniae] >KSX37515.1 short-chain dehydrogenase [Klebsiella pneumoniae] >KSX44226.1 short-chain dehydrogenase [Klebsiella pneumoniae] >KSX47480.1 short-chain dehydrogenase [Klebsiella pneumoniae] >KSX70366.1 short-chain dehydrogenase [Klebsiella pneumoniae] >KSX75219.1 short-chain dehydrogenase [Klebsiella pneumoniae] >KSX87617.1 …
ort-chain dehydrogenase [Klebsiella pneumoniae] >OUH52104.1 short-chain dehydrogenase [Klebsiella pneumoniae] >OUH68072.1 short-chain dehydrogenase [Klebsiella pneumoniae] >OUH87677.1 short-chain dehydrogenase [Klebsiella pneumoniae] >OUH92367.1 short-chain dehydrogenase [Klebsiella pneumoniae] >OUI07553.1 short-chain dehydrogenase [Klebsiella pneumoniae] >OUI23185.1 short-chain dehydrogenase [Kl…	CP022997.1/0.0/CP022997.1 Klebsiella pneumoniae strain 721005, complete genome	sp|Q99RF5|Y2478_STAAM/1.9e-12/Uncharacterized oxidoreductase SAV2478 OS=Staphylococcus aureus (strain Mu50 / ATCC 700699) GN=SAV2478 PE=3 SV=1	kpg:KPNIH32_23160/5.8e-106/short-chain dehydrogenase	CE05752/1.8e-10/[R] KOG0725 Reductases with broad range of substrate specificities	Unigene1754_All/6.3e-34/short chain dehydrogenase	molecular_function:GO:0016491//oxidoreductase activity;
Unigene825_All	593	0.01	4.01	8.647458426	0.383521855	*	0.1846914	WP_073511487.1/2.6e-101/MFS transporter [Klebsiella pneumoniae] >OKB43621.1 MFS transporter [Klebsiella pneumoniae]	CP022997.1/0.0/CP022997.1 Klebsiella pneumoniae strain 721005, complete genome	sp|Q9I6Q3|PCAK_PSEAE/5.6e-12/4-hydroxybenzoate transporter PcaK OS=Pseudomonas aeruginosa (strain ATCC 15692 / DSM 22644 / CIP 104116 / JCM 14847 / LMG 12228 / 1C / PRS 101 / PAO1) GN=pcaK PE=3 SV=1	kpx:PMK1_04160/3.9e-102/ydjE; Inner membrane metabolite transport protein YdjE; K08369 MFS transporter, putative metabolite:H+ symporter	Hs7662272/1.4e-07/[R] KOG0255 Synaptic vesicle transporter SVOP and related transporters (major facilitator superfamily)	Unigene825_All/2.6e-14/Sugar (and other) transporter	cellular_component:GO:0016021//integral component of membrane;molecular_function:GO:0022857//transmembrane transporter activity;
Unigene680_All	595	0.01	3.99	8.640244936	0.368533644	*	0.1846914	WP_004213131.1/1.6e-106/translesion error-prone DNA polymerase V subunit UmuC [Klebsiella pneumoniae] >EMB10004.1 DNA polymerase V subunit UmuC [Klebsiella pneumoniae hvKP1] >AGX37418.1 DNA polymerase V subunit UmuC [Klebsiella pneumoniae CG43] >CDI20770.1 Protein umuC [Klebsiella pneumoniae subsp. pneumoniae SA1] >EWD16840.1 protein umuC [Klebsiella pneumoniae UCI 42] >EWF76300.1 protein umuC [K…	CP022997.1/0.0/CP022997.1 Klebsiella pneumoniae strain 721005, complete genome	sp|P04152|UMUC_ECOLI/2.5e-92/Protein UmuC OS=Escherichia coli (strain K12) GN=umuC PE=1 SV=2	kpc:KPNIH10_10270/2.4e-107/DNA polymerase V subunit UmuC; K03502 DNA polymerase V	NA	Unigene680_All/9.9e-09/impB/mucB/samB family C-terminal domain	biological_process:GO:0006281//DNA repair;molecular_function:GO:0003887//DNA-directed DNA polymerase activity;GO:0003684//damaged DNA binding;
Unigene1869_All	374	0.01	3.97	8.632995197	0.639048187	*	0.408608	NA	NA	NA	NA	NA	NA	NA
Unigene502_All	379	0.01	3.89	8.603626345	0.646621229	*	0.408608	OVA23487.1/2.2e-69/ribulokinase [Klebsiella pneumoniae]	CP022997.1/0.0/CP022997.1 Klebsiella pneumoniae strain 721005, complete genome	sp|B5Y1Y1|ARAA_KLEP3/1.0e-67/L-arabinose isomerase OS=Klebsiella pneumoniae (strain 342) GN=araA PE=3 SV=1	kpr:KPR_0985/3.3e-70/araA; highly similar to L-arabinose isomerase from Klebsiella pneumoniae subsp. pneumoniae strain ATCC 700721 - MGH 78578 (sp|A6T4K0); K01804 L-arabinose isomerase [EC:5.3.1.4]	NA	Unigene502_All/8.7e-53/L-arabinose isomerase	NA
Unigene228_All	3812	0.01	3.84	8.584962501	1.55E-05	Up	2.74E-06	ARR90212.1/3.7e-124/YdeA (plasmid) [Klebsiella pneumoniae] >ARR90320.1 ydeA (plasmid) [Klebsiella pneumoniae]	CP022692.1/0.0/CP022692.1 Klebsiella pneumoniae subsp. pneumoniae strain AUSMDU00008079 plasmid pAUSMDU8079-1, complete sequence	sp|P0ACE6|HHA_SHIFL/6.2e-19/Hemolysin expression-modulating protein Hha OS=Shigella flexneri GN=hha PE=3 SV=1	kpnu:LI86_27050/1.5e-101/hypothetical protein	NA	Unigene228_All/0.026/MarR family	NA
Unigene91_All	1316	0.01	3.78	8.562242424	0.057715943	*	0.01705546	AHM78001.1/2.1e-188/Cryptic asc operon repressor [Klebsiella pneumoniae 30684/NJST258_2] >AHM83601.1 Cryptic asc operon repressor [Klebsiella pneumoniae 30660/NJST258_1]	CP022997.1/0.0/CP022997.1 Klebsiella pneumoniae strain 721005, complete genome	sp|P24242|ASCG_ECOLI/3.6e-144/HTH-type transcriptional regulator AscG OS=Escherichia coli (strain K12) GN=ascG PE=1 SV=4	kpa:KPNJ1_01195/3.2e-189/Cryptic asc operon repressor; K03487 LacI family transcriptional regulator, asc operon repressor	NA	Unigene91_All/3.4e-34/Periplasmic binding protein-like domain	NA
CL74.Contig1_All	1553	0.01	3.76	8.554588852	0.028657308	*	0.00770908	NA	NA	NA	NA	NA	NA	NA
Unigene1577_All	388	0.01	3.74	8.54689446	0.640201704	*	0.408608	WP_004151321.1/6.3e-56/MULTISPECIES: hypothetical protein [Klebsiella] >YP_005225528.1 hypothetical protein KPHS_12280 [Klebsiella pneumoniae subsp. pneumoniae HS11286] >AEW59926.1 hypothetical protein KPHS_12280 [Klebsiella pneumoniae subsp. pneumoniae HS11286] >EJJ44569.1 hypothetical protein KPNIH2_04978 [Klebsiella pneumoniae subsp. pneumoniae KPNIH2] >EJJ47878.1 hypothetical protein KPNIH4_0…
1 Uncharacterised protein [Klebsiella pneumoniae] >SBZ72703.1 Uncharacterised protein [Klebsiella pneumoniae] >SBZ88962.1 Uncharacterised protein [Klebsiella pneumoniae] >SCA16303.1 Uncharacterised protein [Klebsiella pneumoniae] >SBZ94682.1 Uncharacterised protein [Klebsiella pneumoniae] >SCA01332.1 Uncharacterised protein [Klebsiella pneumoniae] >SBZ88790.1 Uncharacterised protein [Klebsiella p…
moniae] >OYL79375.1 hypothetical protein CI763_18805 [Klebsiella pneumoniae subsp. pneumoniae] >OYL82630.1 hypothetical protein CI756_00035 [Klebsiella pneumoniae subsp. pneumoniae] >OYN84232.1 hypothetical protein CG021_09135 [Klebsiella pneumoniae] >AST75776.1 hypothetical protein CI103_21010 [Klebsiella pneumoniae subsp. pneumoniae] >OYQ27294.1 hypothetical protein B7475_09435 [Klebsiella pneu…	CP022997.1/0.0/CP022997.1 Klebsiella pneumoniae strain 721005, complete genome	NA	kps:KPNJ2_04159/9.5e-57/hypothetical protein	NA	Unigene1577_All/3.4/Type IV secretory pathway, VirB3-like protein	cellular_component:GO:0016021//integral component of membrane;
Unigene1757_All	389	0.01	3.73	8.54303182	0.617357257	*	0.408608	WP_077273782.1/3.2e-68/conjugative transfer ATPase [Klebsiella pneumoniae] >OSV34717.1 conjugative transfer ATPase [Klebsiella pneumoniae]	CP022997.1/0.0/CP022997.1 Klebsiella pneumoniae strain 721005, complete genome	NA	kpw:KPNIH30_22660/4.8e-69/type VI secretion protein	NA	Unigene1757_All/5.9e-31/F pilus assembly Type-IV secretion system for plasmid transfer	NA
Unigene123_All	389	0.01	3.73	8.54303182	0.610450506	*	0.408608	WP_062955008.1/6.9e-39/DUF2514 domain-containing protein [Klebsiella pneumoniae] >OHY24640.1 endopeptidase [Klebsiella pneumoniae] >OIK31029.1 endopeptidase [Klebsiella pneumoniae] >OXM95081.1 DUF2514 domain-containing protein [Klebsiella pneumoniae] >OXM98569.1 DUF2514 domain-containing protein [Klebsiella pneumoniae] >OZJ10693.1 DUF2514 domain-containing protein [Klebsiella pneumoniae] >OZJ3815…	CP022997.1/0.0/CP022997.1 Klebsiella pneumoniae strain 721005, complete genome	NA	ear:CCG34039/9.8e-38/Phage endopeptidase (EC 3.4.-.-) Rz	NA	NA	NA
Unigene2122_All	628	0.01	3.71	8.535275377	0.370235878	*	0.1846914	CDK74022.1/1.8e-116/L-fuculokinase [Klebsiella pneumoniae IS22]	CP022997.1/0.0/CP022997.1 Klebsiella pneumoniae strain 721005, complete genome	sp|Q8ZMC5|FUCK_SALTY/1.0e-96/L-fuculokinase OS=Salmonella typhimurium (strain LT2 / SGSC1412 / ATCC 700720) GN=fucK PE=3 SV=1	kpt:VK055_4357/2.7e-117/fucK; L-fuculokinase; K00879 L-fuculokinase [EC:2.7.1.51]	NA	Unigene2122_All/2.2e-18/FGGY family of carbohydrate kinases, C-terminal domain	molecular_function:GO:0008737//L-fuculokinase activity;
Unigene677_All	868	0.01	3.69	8.527477006	0.219912476	*	0.0834806	WP_072042777.1/2.8e-157/CusA/CzcA family heavy metal efflux RND transporter, partial [Klebsiella pneumoniae]	MF437313.1/0.0/MF437313.1 Klebsiella pneumoniae strain CR-HvKP4 plasmid pVir-CR-HvKP4, complete sequence	sp|P38054|CUSA_ECOLI/7.9e-140/Cation efflux system protein CusA OS=Escherichia coli (strain K12) GN=cusA PE=1 SV=2	panp:PSNIH2_23080/8.1e-157/cation transporter; K07787 Cu(I)/Ag(I) efflux system membrane protein CusA/SilA	NA	Unigene677_All/2.6e-48/AcrB/AcrD/AcrF family	cellular_component:GO:0016021//integral component of membrane;molecular_function:GO:0008324//cation transmembrane transporter activity;
Unigene1118_All	401	0.01	3.55	8.471675214	0.60731463	*	0.408608	NA	CP022997.1/0.0/CP022997.1 Klebsiella pneumoniae strain 721005, complete genome	NA	kpm:KPHS_17480/3.2e-68/phage tail tape measure protein, family	NA	Unigene1118_All/0.00058/Baculovirus polyhedron envelope protein, PEP, C terminus	NA
Unigene639_All	404	0.01	3.51	8.45532722	0.627182571	*	0.408608	EWD47639.1/1.3e-35/branched-chain amino acid transport system ATP-binding protein [Klebsiella pneumoniae UCI 26] >SLW58998.1 branched chain amino acid ABC transporter ATPase [Klebsiella pneumoniae] >SLR77021.1 branched chain amino acid ABC transporter ATPase [Klebsiella pneumoniae] >SLR69020.1 branched chain amino acid ABC transporter ATPase [Klebsiella pneumoniae] >SLR59267.1 branched chain amin…	CP022997.1/0.0/CP022997.1 Klebsiella pneumoniae strain 721005, complete genome	NA	kpi:D364_01520/1.3e-24/DNA polymerase IV	NA	NA	NA
CL5.Contig3_All	5064	0.01	3.28	8.357552005	3.34E-06	Up	5.61E-07	WP_087601142.1/0.0e+00/dimethyl sulfoxide reductase subunit A [Klebsiella pneumoniae]	CP022997.1/0.0/CP022997.1 Klebsiella pneumoniae strain 721005, complete genome	sp|P77783|YNFF_ECOLI/0.0e+00/Probable dimethyl sulfoxide reductase chain YnfF OS=Escherichia coli (strain K12) GN=ynfF PE=1 SV=4	kvq:SP68_01305/0.0e+00/dimethyl sulfoxide reductase subunit A; K07309 Tat-targeted selenate reductase subunit YnfE [EC:1.97.1.9]	NA	CL5.Contig3_All/3.2e-91/Molybdopterin oxidoreductase	NA
Unigene636_All	427	0.01	3.22	8.330916878	0.617895024	*	0.408608	WP_004200550.1/2.2e-62/hypothetical protein [Klebsiella pneumoniae] >EMR20405.1 hypothetical protein G000_15854 [Klebsiella pneumoniae ATCC BAA-2146] >AHI37373.1 hypothetical protein Kpn2146_4008 [Klebsiella pneumoniae] >OHY23954.1 hypothetical protein BLJ30_26050 [Klebsiella pneumoniae] >OIK29993.1 hypothetical protein BLJ97_26940 [Klebsiella pneumoniae] >APR47286.1 hypothetical protein AM428_11…	CP022997.1/0.0/CP022997.1 Klebsiella pneumoniae strain 721005, complete genome	NA	eun:UMNK88_3134/6.5e-59/conserved hypothetical protein	NA	Unigene636_All/3.2e-37/Phage protein (N4 Gp49/phage Sf6 gene 66) family	NA
Unigene93_All	708	0.01	3.17	8.30833903	0.379886576	*	0.1846914	WP_004200058.1/1.4e-101/TetR family transcriptional regulator [Klebsiella pneumoniae] >YP_005227148.1 TetR family transcriptional regulator [Klebsiella pneumoniae subsp. pneumoniae HS11286] >AEW61546.1 TetR family transcriptional regulator [Klebsiella pneumoniae subsp. pneumoniae HS11286] >EMR21587.1 TetR family transcriptional regulator [Klebsiella pneumoniae ATCC BAA-2146] >AGT24108.1 TetR fami…	CP022997.1/0.0/CP022997.1 Klebsiella pneumoniae strain 721005, complete genome	NA	kpj:N559_2412/2.1e-102/TetR family transcriptional regulator	NA	Unigene93_All/8.8e-12/Bacterial regulatory proteins, tetR family	biological_process:GO:0006355//regulation of transcription, DNA-templated;GO:0006351//transcription, DNA-templated;molecular_function:GO:0003677//DNA binding;
Unigene348_All	436	0.01	3.12	8.285402219	0.620055497	*	0.408608	WP_073553773.1/2.0e-74/MFS transporter [Klebsiella pneumoniae] >OSV86282.1 aromatic acid/H+ symport family MFS transporter [Klebsiella pneumoniae] >OSV97443.1 aromatic acid/H+ symport family MFS transporter [Klebsiella pneumoniae]	CP022997.1/0.0/CP022997.1 Klebsiella pneumoniae strain 721005, complete genome	sp|E8ZB61|GALT_PSEPU/1.9e-46/Gallate transporter OS=Pseudomonas putida GN=galT PE=3 SV=1	kpi:D364_20715/3.0e-75/4-hydroxybenzoate transporter	7291713/2.4e-12/[R] KOG0253 Synaptic vesicle transporter SV2 (major facilitator superfamily)	Unigene348_All/1.1e-31/Major Facilitator Superfamily	NA
Unigene1523_All	438	0.01	3.09	8.271463028	0.612559143	*	0.408608	AHM80289.1/5.1e-54/Rtn protein [Klebsiella pneumoniae 30684/NJST258_2] >AHM85926.1 Rtn protein [Klebsiella pneumoniae 30660/NJST258_1]	CP022997.1/0.0/CP022997.1 Klebsiella pneumoniae strain 721005, complete genome	sp|P75995|YCGG_ECOLI/1.3e-10/Uncharacterized protein YcgG OS=Escherichia coli (strain K12) GN=ycgG PE=1 SV=2	kps:KPNJ2_03509/7.7e-55/Rtn protein	NA	NA	NA
Unigene710_All	440	0.01	3.07	8.262094845	0.619513963	*	0.408608	WP_074148512.1/2.4e-80/fimbrial biogenesis outer membrane usher protein [Klebsiella pneumoniae]	CP022997.1/0.0/CP022997.1 Klebsiella pneumoniae strain 721005, complete genome	sp|P75857|ELFC_ECOLI/1.9e-20/Probable outer membrane usher protein ElfC OS=Escherichia coli (strain K12) GN=elfC PE=2 SV=1	kpq:KPR0928_19695/3.7e-81/membrane protein; K07347 outer membrane usher protein	NA	Unigene710_All/2.1e-28/Outer membrane usher protein	cellular_component:GO:0009279//cell outer membrane;GO:0016021//integral component of membrane;molecular_function:GO:0005215//transporter activity;
Unigene1385_All	442	0.01	3.05	8.252665432	0.611503007	*	0.408608	WP_039817685.1/4.6e-71/hypothetical protein [Klebsiella pneumoniae]	CP012427.1/0.0/CP012427.1 Klebsiella pneumoniae strain KP5 plasmid pSg1-1, complete sequence	NA	kpx:PMK1_b00043/2.2e-70/chromosome segregation protein SMC	NA	Unigene1385_All/0.0013/Reovirus sigma C capsid protein	NA
Unigene611_All	737	0.01	3.02	8.238404739	0.382606528	*	0.1846914	WP_002910030.1/7.8e-140/MULTISPECIES: DUF481 domain-containing protein [Enterobacterales] >BAH63906.1 hypothetical protein KP1_3289 [Klebsiella pneumoniae subsp. pneumoniae NTUH-K2044] >EGF61310.1 hypothetical protein HMPREF9538_04256 [Klebsiella sp. MS 92-3] >EHL94492.1 hypothetical protein HMPREF1024_00534 [Klebsiella sp. 4_1_44FAA] >EJJ41564.1 hypothetical protein KPNIH2_11160 [Klebsiella pneu…
[Klebsiella pneumoniae] >KMI30083.1 salt-induced outer membrane protein [Klebsiella pneumoniae] >KMI43759.1 salt-induced outer membrane protein [Klebsiella pneumoniae] >KMI51286.1 salt-induced outer membrane protein [Klebsiella pneumoniae] >KMI53414.1 salt-induced outer membrane protein [Klebsiella pneumoniae] >KMI59029.1 salt-induced outer membrane protein [Klebsiella pneumoniae] >KMI65995.1 sal…
E60377.1 hypothetical protein BHS30_12550 [Klebsiella pneumoniae] >AOZ40138.1 hypothetical protein ACG94_24850 [Klebsiella pneumoniae] >OHY22647.1 hypothetical protein BLA25_07255 [Klebsiella pneumoniae] >OHY27113.1 hypothetical protein BLJ30_10080 [Klebsiella pneumoniae] >OIK32811.1 hypothetical protein BLJ97_12865 [Klebsiella pneumoniae] >APB48590.1 hypothetical protein AGE75_00685 [Klebsiella …
hypothetical protein B8013_17905 [Klebsiella pneumoniae] >OVI02662.1 hypothetical protein B8020_18440 [Klebsiella pneumoniae] >OVI10212.1 hypothetical protein B8017_00985 [Klebsiella pneumoniae] >OVI20884.1 hypothetical protein B8016_04620 [Klebsiella pneumoniae] >OVI23344.1 hypothetical protein B8019_02500 [Klebsiella pneumoniae] >OVI23867.1 hypothetical protein B8021_08720 [Klebsiella pneumonia…
eumoniae] >OZR82187.1 DUF481 domain-containing protein [Klebsiella pneumoniae] >OZR88223.1 DUF481 domain-containing protein [Klebsiella pneumoniae] >OZS83199.1 DUF481 domain-containing protein [Klebsiella pneumoniae] >OZS85723.1 DUF481 domain-containing protein [Klebsiella pneumoniae] >OZS95073.1 DUF481 domain-containing protein [Klebsiella pneumoniae] >OZS99065.1 DUF481 domain-containing protein…	CP022997.1/0.0/CP022997.1 Klebsiella pneumoniae strain 721005, complete genome	sp|P76206|YDIY_ECOLI/7.5e-123/Uncharacterized protein YdiY OS=Escherichia coli (strain K12) GN=ydiY PE=3 SV=1	kph:KPNIH24_12610/1.2e-140/membrane protein; K07283 putative salt-induced outer membrane protein	NA	Unigene611_All/1.1e-55/Protein of unknown function, DUF481	NA
Unigene1574_All	457	0.01	2.9	8.17990909	0.6333424	*	0.408608	AHM78069.1/3.2e-59/hypothetical protein KPNJ2_01289 [Klebsiella pneumoniae 30684/NJST258_2] >AHM83669.1 hypothetical protein KPNJ1_01263 [Klebsiella pneumoniae 30660/NJST258_1]	CP022882.1/0.0/CP022882.1 Klebsiella pneumoniae strain 911021, complete genome	sp|P22595|FIMA1_SERMA/1.5e-09/Type-1 fimbrial protein subunit OS=Serratia marcescens GN=fimA PE=3 SV=1	kpnu:LI86_06210/4.8e-60/fimbrial protein; K07345 major type 1 subunit fimbrin (pilin)	NA	Unigene1574_All/3.2e-11/Fimbrial protein	biological_process:GO:0007155//cell adhesion;cellular_component:GO:0009289//pilus;
Unigene2193_All	464	0.01	2.84	8.14974712	0.63277742	*	0.408608	WP_073901298.1/3.7e-79/propanediol dehydratase large subunit PduC [Klebsiella pneumoniae] >OKO63372.1 propanediol dehydratase [Klebsiella pneumoniae] >ONG04161.1 propanediol dehydratase [Klebsiella pneumoniae] >OUM15468.1 propanediol dehydratase [Klebsiella pneumoniae] >OXV28460.1 propanediol dehydratase [Klebsiella pneumoniae]	CP022997.1/0.0/CP022997.1 Klebsiella pneumoniae strain 721005, complete genome	sp|P37450|PDUC_SALTY/2.2e-80/Propanediol dehydratase large subunit OS=Salmonella typhimurium (strain LT2 / SGSC1412 / ATCC 700720) GN=pduC PE=1 SV=3	kpz:KPNIH27_20680/5.6e-80/pduC; propanediol dehydratase; K01699 propanediol dehydratase large subunit [EC:4.2.1.28]	NA	Unigene2193_All/8.6e-80/Dehydratase large subunit	NA
Unigene571_All	4184	0.01	2.83	8.144658243	0.000154447	Up	2.97E-05	NA	CP022145.1/0.0/CP022145.1 Klebsiella pneumoniae 704SK6 plasmid p704SK6_2	sp|P33790|TRAG1_ECOLI/0.0e+00/Protein TraG OS=Escherichia coli (strain K12) GN=traG PE=4 SV=1	kqv:B8P98_28765/0.0e+00/conjugal transfer protein TraG; K12056 conjugal transfer mating pair stabilization protein TraG	NA	Unigene571_All/2e-119/TraG-like protein, N-terminal region	NA
Unigene1588_All	824	0.01	2.62	8.033423002	0.37195391	*	0.1846914	WP_040180347.1/3.2e-150/hypothetical protein [Klebsiella pneumoniae]	CP022997.1/0.0/CP022997.1 Klebsiella pneumoniae strain 721005, complete genome	sp|Q9HUI8|ARUI_PSEAE/1.6e-12/Probable 2-ketoarginine decarboxylase AruI OS=Pseudomonas aeruginosa (strain ATCC 15692 / DSM 22644 / CIP 104116 / JCM 14847 / LMG 12228 / 1C / PRS 101 / PAO1) GN=aruI PE=1 SV=1	kpj:N559_0877/4.8e-151/thiamine pyrophosphate enzyme, TPP binding domain protein; K01652 acetolactate synthase I/II/III large subunit [EC:2.2.1.6]	Hs6912418/5.0e-06/[EH] KOG1185 Thiamine pyrophosphate-requiring enzyme	Unigene1588_All/9.3e-20/Thiamine pyrophosphate enzyme, central domain	molecular_function:GO:0000287//magnesium ion binding;GO:0003824//catalytic activity;GO:0030976//thiamine pyrophosphate binding;
Unigene1180_All	831	0.01	2.6	8.022367813	0.373252934	*	0.1846914	AGT22706.1/9.4e-110/isopentenyl-diphosphate delta-isomerase [Klebsiella pneumoniae JM45] >CDL60000.1 Isopentenyl-diphosphate delta-isomerase [Klebsiella pneumoniae IS39] >CDL10529.1 Isopentenyl-diphosphate delta-isomerase [Klebsiella pneumoniae IS43] >AHM77731.1 Isopentenyl-diphosphate delta-isomerase [Klebsiella pneumoniae 30684/NJST258_2] >AHM83323.1 Isopentenyl-diphosphate delta-isomerase [Kle…	CP022997.1/0.0/CP022997.1 Klebsiella pneumoniae strain 721005, complete genome	sp|A6TDP3|IDI_KLEP7/9.3e-106/Isopentenyl-diphosphate Delta-isomerase OS=Klebsiella pneumoniae subsp. pneumoniae (strain ATCC 700721 / MGH 78578) GN=idi PE=3 SV=1	kpj:N559_0918/1.4e-110/isopentenyl-diphosphate delta-isomerase; K01823 isopentenyl-diphosphate Delta-isomerase [EC:5.3.3.2]	YPL117c/6.5e-14/[Q] KOG0142 Isopentenyl pyrophosphate:dimethylallyl pyrophosphate isomerase	Unigene1180_All/6e-22/NUDIX domain	biological_process:GO:0008299//isoprenoid biosynthetic process;GO:0050992//dimethylallyl diphosphate biosynthetic process;cellular_component:GO:0005737//cytoplasm;molecular_function:GO:0046872//metal ion binding;GO:0016787//hydrolase activity;GO:0016853//isomerase activity;GO:0004452//isopentenyl-diphosphate delta-isomerase activity;
Unigene890_All	493	0.01	2.6	8.022367813	0.612030619	*	0.408608	OKB41679.1/1.2e-88/6-phospho-beta-glucosidase [Klebsiella pneumoniae]	CP022997.1/0.0/CP022997.1 Klebsiella pneumoniae strain 721005, complete genome	sp|P17411|CHBF_ECOLI/1.8e-80/6-phospho-beta-glucosidase OS=Escherichia coli (strain K12) GN=chbF PE=1 SV=4	kpp:A79E_2952/1.8e-89/Chitobiose-specific 6-phospho-beta-glucosidase ChbF; K01222 6-phospho-beta-glucosidase [EC:3.2.1.86]	NA	Unigene890_All/6.5e-68/Family 4 glycosyl hydrolase	NA
Unigene819_All	494	0.01	2.59	8.016808288	0.616820424	*	0.408608	OVA30244.1/1.7e-37/hypothetical protein AM332_0002521 [Klebsiella pneumoniae]	CP022997.1/0.0/CP022997.1 Klebsiella pneumoniae strain 721005, complete genome	NA	kpq:KPR0928_16215/2.5e-38/phosphate ABC transporter substrate-binding protein	NA	NA	NA
Unigene607_All	1174	0.01	2.58	8.011227255	0.22058192	*	0.0834806	BAH63454.1/1.5e-113/putative acetyltransferase [Klebsiella pneumoniae subsp. pneumoniae NTUH-K2044]	CP022997.1/0.0/CP022997.1 Klebsiella pneumoniae strain 721005, complete genome	sp|Q51330|OXLT_OXAFO/5.0e-20/Oxalate:formate antiporter OS=Oxalobacter formigenes GN=oxlT PE=1 SV=3	kpp:A79E_2483/4.4e-105/Ribosomal-protein-serine acetyltransferase	At2g32020/3.1e-09/[O] TWOG0243 Predicted alanine acetyl transferase	Unigene607_All/1.3e-26/Acetyltransferase (GNAT) domain	molecular_function:GO:0008080//N-acetyltransferase activity;
Unigene1564_All	507	0.01	2.49	7.960001932	0.643103797	*	0.408608	CDL08083.1/5.8e-86/Arginine/ornithine antiporter ArcD [Klebsiella pneumoniae IS43] >CDK93838.1 Arginine/ornithine antiporter ArcD [Klebsiella pneumoniae IS33]	CP022997.1/0.0/CP022997.1 Klebsiella pneumoniae strain 721005, complete genome	sp|P44023|Y594_HAEIN/1.9e-21/Uncharacterized protein HI_0594 OS=Haemophilus influenzae (strain ATCC 51907 / DSM 11121 / KW20 / Rd) GN=HI_0594 PE=4 SV=1	kpm:KPHS_05100/8.7e-87/C4-dicarboxylate anaerobic carrier	NA	Unigene1564_All/1.5e-35/C4-dicarboxylate anaerobic carrier	NA
Unigene1502_All	883	0.01	2.41	7.912889336	0.378094658	*	0.1846914	WP_021313773.1/5.0e-101/MULTISPECIES: hypothetical protein [Klebsiella] >ESL15995.1 hypothetical protein L478_05320 [Klebsiella pneumoniae BIDMC 41] >ESL60397.1 hypothetical protein L457_05045 [Klebsiella pneumoniae BIDMC 21] >EWC99814.1 hypothetical protein X657_5200 [Klebsiella pneumoniae NB60] >EWD87255.1 hypothetical protein P815_05109 [Klebsiella pneumoniae BIDMC 53] >EWE18560.1 hypothetical…	MF144193.1/0.0/MF144193.1 Klebsiella pneumoniae strain 205880 plasmid p205880-NR1, complete sequence	NA	kpx:PMK1_b00096/7.6e-102/hypothetical protein	NA	Unigene1502_All/0.027/Crossover junction endodeoxyribonuclease RuvC	molecular_function:GO:0003676//nucleic acid binding;
Unigene711_All	521	0.01	2.4	7.906890596	0.630527545	*	0.408608	WP_046654782.1/3.3e-92/NAD(P)-dependent oxidoreductase [Klebsiella pneumoniae] >AKE78151.1 3-oxoacyl-[acyl-carrier-protein] reductase FabG [Klebsiella pneumoniae subsp. pneumoniae]	CP022997.1/0.0/CP022997.1 Klebsiella pneumoniae strain 721005, complete genome	sp|P37079|SORD_KLEPN/8.8e-94/Sorbitol-6-phosphate 2-dehydrogenase OS=Klebsiella pneumoniae GN=sorD PE=3 SV=1	kvq:SP68_16155/4.9e-93/sorbitol-6-phosphate 2-dehydrogenase; K00068 sorbitol-6-phosphate 2-dehydrogenase [EC:1.1.1.140]	At4g03140/5.1e-17/[R] KOG0725 Reductases with broad range of substrate specificities	Unigene711_All/1.7e-49/short chain dehydrogenase	molecular_function:GO:0009010//sorbitol-6-phosphate 2-dehydrogenase activity;GO:0004316//3-oxoacyl-[acyl-carrier-protein] reductase (NADPH) activity;GO:0102131//3-oxo-glutaryl-[acp] methyl ester reductase activity;GO:0102132//3-oxo-pimeloyl-[acp] methyl ester reductase activity;GO:0016491//oxidoreductase activity;
Unigene1031_All	943	0.01	2.23	7.8008999	0.368110529	*	0.1846914	PAW91748.1/2.7e-169/glutathione ABC transporter ATP-binding protein, partial [Klebsiella pneumoniae]	CP022997.1/0.0/CP022997.1 Klebsiella pneumoniae strain 721005, complete genome	sp|Q32IB5|GSIA_SHIDS/1.4e-65/Glutathione import ATP-binding protein GsiA OS=Shigella dysenteriae serotype 1 (strain Sd197) GN=gsiA PE=3 SV=2	kpb:FH42_05360/4.0e-170/glutathione ABC transporter ATP-binding protein; K02031 peptide/nickel transport system ATP-binding protein; K02032 peptide/nickel transport system ATP-binding protein	Hs4501849/3.1e-12/[IR] KOG0059 Lipid exporter ABCA1 and related proteins, ABC superfamily	Unigene1031_All/8.4e-33/ABC transporter	biological_process:GO:0015833//peptide transport;molecular_function:GO:0005524//ATP binding;GO:0016887//ATPase activity;
CL26.Contig1_All	952	0.01	2.2	7.781359714	0.38078892	*	0.1846914	CDQ29749.1/3.9e-75/hypothetical protein BN981_04176 [Halobacillus trueperi]	CP023320.1/0.0/CP023320.1 Bacillus velezensis strain SCGB 1 chromosome, complete genome	NA	bmj:BMULJ_05090/8.5e-75/cell wall-associated hydrolase	NA	NA	NA
Unigene135_All	565	0.01	2.14	7.741466986	0.606795114	*	0.408608	WP_032446041.1/3.9e-99/sulfite exporter TauE/SafE family protein [Klebsiella pneumoniae] >CDI21549.1 conserved hypothetical protein; putative membrane protein [Klebsiella pneumoniae subsp. pneumoniae BJ1-GA] >KMD25057.1 hypothetical protein SL72_00279 [Klebsiella pneumoniae] >PAB44122.1 anion permease [Klebsiella pneumoniae]	CP022997.1/0.0/CP022997.1 Klebsiella pneumoniae strain 721005, complete genome	NA	kpb:FH42_04440/5.9e-100/membrane protein; K07090 uncharacterized protein	NA	Unigene135_All/5.8e-21/Sulfite exporter TauE/SafE	cellular_component:GO:0016021//integral component of membrane;GO:0005886//plasma membrane;
CL19.Contig7_All	5010	0.01	2.09	7.707359132	0.000689868	Up	0.000145445	WP_004152201.1/1.4e-208/MULTISPECIES: hypothetical protein [Klebsiella] >YP_005224843.1 hypothetical protein KPHS_05430 [Klebsiella pneumoniae subsp. pneumoniae HS11286] >AEW59241.1 hypothetical protein KPHS_05430 [Klebsiella pneumoniae subsp. pneumoniae HS11286] >EJJ34789.1 hypothetical protein KPNIH2_23169 [Klebsiella pneumoniae subsp. pneumoniae KPNIH2] >EJJ36813.1 hypothetical protein KPNIH4_…
umoniae] >OCU43122.1 hypothetical protein A6D82_28000 [Klebsiella pneumoniae] >OCU54257.1 hypothetical protein A6D81_26085 [Klebsiella pneumoniae] >OCU55756.1 hypothetical protein A6D80_26475 [Klebsiella pneumoniae] >OCU60700.1 hypothetical protein A6D79_26325 [Klebsiella pneumoniae] >OCU69382.1 hypothetical protein A6D78_27715 [Klebsiella pneumoniae] >OCU71538.1 hypothetical protein A6D77_27250 …
6.1 hypothetical protein CIG60_28295 [Klebsiella pneumoniae] >OZP86864.1 hypothetical protein CIG42_28255 [Klebsiella pneumoniae] >OZP97625.1 hypothetical protein CIG33_28265 [Klebsiella pneumoniae] >OZQ03059.1 hypothetical protein CIG35_28545 [Klebsiella pneumoniae] >OZQ08559.1 hypothetical protein CIG30_28550 [Klebsiella pneumoniae] >OZQ19689.1 hypothetical protein CIG49_29490 [Klebsiella pneum…	CP022997.1/0.0/CP022997.1 Klebsiella pneumoniae strain 721005, complete genome	sp|P76071|INSH5_ECOLI/2.0e-187/Transposase InsH for insertion sequence element IS5Y OS=Escherichia coli (strain K12) GN=insH5 PE=3 SV=1	elp:P12B_c1057/1.5e-186/insH; Transposase; K07481 transposase, IS5 family	Hs5360206/3.5e-38/[TZ] KOG3699 Cytoskeletal protein Adducin	CL19.Contig7_All/0.011/Autophagy protein Apg5	NA
Unigene1187_All	588	0.01	2.03	7.665335917	0.629408596	*	0.408608	WP_072661898.1/7.2e-96/DUF3883 domain-containing protein, partial [Escherichia coli] >OJK46951.1 hypothetical protein BK244_28420, partial [Escherichia coli]	CP017085.1/0.0/CP017085.1 Proteus mirabilis strain T18 chromosome, complete genome	NA	aaj:BOQ57_11265/1.1e-96/hypothetical protein	NA	Unigene1187_All/6.1e-22/Domain of unknown function (DUF3883)	NA
Unigene327_All	605	0.01	1.95	7.607330314	0.608356336	*	0.408608	WP_073546865.1/1.4e-107/ABC transporter substrate-binding protein [Klebsiella pneumoniae] >APM70475.1 ABC transporter substrate-binding protein [Klebsiella pneumoniae] >APM76094.1 ABC transporter substrate-binding protein [Klebsiella pneumoniae] >OWA97514.1 ABC transporter substrate-binding protein [Klebsiella pneumoniae]	CP022997.1/0.0/CP022997.1 Klebsiella pneumoniae strain 721005, complete genome	sp|P0AEN0|FLIY_ECOL6/1.5e-12/L-cystine-binding protein FliY OS=Escherichia coli O6:H1 (strain CFT073 / ATCC 700928 / UPEC) GN=fliY PE=3 SV=1	kpu:KP1_2962/2.2e-108/cysteine ABC transport system periplasmic binding component; K02030 polar amino acid transport system substrate-binding protein	NA	Unigene327_All/7.8e-27/Bacterial extracellular solute-binding proteins, family 3	NA
Unigene1019_All	607	0.01	1.94	7.599912842	0.638472986	*	0.408608	OIV67987.1/3.3e-88/peptidase M20 [Klebsiella pneumoniae]	CP022997.1/0.0/CP022997.1 Klebsiella pneumoniae strain 721005, complete genome	sp|O50173|IAAH_ENTAG/1.0e-69/Indole-3-acetyl-aspartic acid hydrolase OS=Enterobacter agglomerans GN=iaaH PE=1 SV=3	kpj:N559_2791/5.0e-89/aminobenzoyl-glutamate utilization protein; K12940 aminobenzoyl-glutamate utilization protein A	NA	Unigene1019_All/0.00028/Peptidase family M20/M25/M40	NA
Unigene1576_All	634	0.01	1.83	7.515699838	0.631650479	*	0.408608	WP_002902169.1/5.7e-99/MULTISPECIES: DUF4123 domain-containing protein [Klebsiella] >YP_005226605.1 hypothetical protein KPHS_23050 [Klebsiella pneumoniae subsp. pneumoniae HS11286] >AEW61003.1 hypothetical protein KPHS_23050 [Klebsiella pneumoniae subsp. pneumoniae HS11286] >EJJ41057.1 hypothetical protein KPNIH2_12209 [Klebsiella pneumoniae subsp. pneumoniae KPNIH2] >EJJ47363.1 hypothetical pro…
erised protein [Klebsiella pneumoniae] >SBY68521.1 Uncharacterised protein [Klebsiella pneumoniae] >SBY65197.1 Uncharacterised protein [Klebsiella pneumoniae] >SBX61987.1 Uncharacterised protein [Klebsiella pneumoniae] >SBY97267.1 Uncharacterised protein [Klebsiella pneumoniae] >OCN10351.1 hypothetical protein BBB55_04420 [Klebsiella pneumoniae] >OCU05912.1 hypothetical protein A6D88_16090 [Klebs…
protein CEP05_27285 [Klebsiella pneumoniae] >OZJ17837.1 hypothetical protein CEP03_26785 [Klebsiella pneumoniae] >OZJ23014.1 hypothetical protein CEP02_26195 [Klebsiella pneumoniae] >OZJ28222.1 hypothetical protein CEP01_26785 [Klebsiella pneumoniae] >OZJ33956.1 hypothetical protein CEP00_27680 [Klebsiella pneumoniae] >OZJ40472.1 hypothetical protein CEO99_20500 [Klebsiella pneumoniae] >OZJ44687.…	CP022997.1/0.0/CP022997.1 Klebsiella pneumoniae strain 721005, complete genome	NA	kps:KPNJ2_03092/8.7e-100/hypothetical protein	NA	Unigene1576_All/1.5e-12/Domain of unknown function (DUF4123)	NA
Unigene1653_All	1115	0.01	1.83	7.515699838	0.369808847	*	0.1846914	WP_002893604.1/1.1e-153/MULTISPECIES: transketolase, partial [Klebsiella] >YP_005225735.1 putative transketolase C-terminal subunit, partial [Klebsiella pneumoniae subsp. pneumoniae HS11286] >AEW60133.1 putative transketolase C-terminal subunit [Klebsiella pneumoniae subsp. pneumoniae HS11286] >EJJ46633.1 putative transketolase C-terminal subunit [Klebsiella pneumoniae subsp. pneumoniae KPNIH2] >…
iae] >AQU62373.1 transketolase [Klebsiella pneumoniae] >ARA53136.1 transketolase [Klebsiella pneumoniae] >ARA57485.1 transketolase [Klebsiella pneumoniae] >SLW37341.1 transketolase [Klebsiella pneumoniae] >SLS64589.1 transketolase [Klebsiella pneumoniae] >SLS18944.1 transketolase [Klebsiella pneumoniae] >SLY67226.1 transketolase [Klebsiella pneumoniae] >SJN04001.1 Transketolase, C-terminal sectio…	CP022997.1/0.0/CP022997.1 Klebsiella pneumoniae strain 721005, complete genome	sp|Q74FC3|DXS1_GEOSL/5.6e-37/1-deoxy-D-xylulose-5-phosphate synthase 1 OS=Geobacter sulfurreducens (strain ATCC 51573 / DSM 12127 / PCA) GN=dxs1 PE=3 SV=1	kph:KPNIH24_21630/1.7e-154/transketolase; K00615 transketolase [EC:2.2.1.1]	Hs14149797/2.7e-23/[G] KOG0523 Transketolase	Unigene1653_All/3.6e-26/Transketolase, C-terminal domain	biological_process:GO:0008152//metabolic process;molecular_function:GO:0008661//1-deoxy-D-xylulose-5-phosphate synthase activity;GO:0003824//catalytic activity;GO:0004802//transketolase activity;
Unigene1201_All	652	0.01	1.77	7.46760555	0.640780025	*	0.408608	AHM79963.1/3.2e-121/hypothetical protein KPNJ2_03183 [Klebsiella pneumoniae 30684/NJST258_2] >AHM85597.1 hypothetical protein KPNJ1_03191 [Klebsiella pneumoniae 30660/NJST258_1] >CDQ55729.1 licH [Klebsiella pneumoniae]	CP022997.1/0.0/CP022997.1 Klebsiella pneumoniae strain 721005, complete genome	sp|P46320|LICH_BACSU/3.1e-48/Probable 6-phospho-beta-glucosidase OS=Bacillus subtilis (strain 168) GN=licH PE=2 SV=1	kpi:D364_06780/4.8e-122/diacetylchitobiose-6-phosphate hydrolase; K01222 6-phospho-beta-glucosidase [EC:3.2.1.86]	NA	Unigene1201_All/1.4e-46/Family 4 glycosyl hydrolase C-terminal domain	NA
Unigene803_All	1181	0.01	1.71	7.417852515	0.380337213	*	0.1846914	WP_002892501.1/1.2e-198/MULTISPECIES: gfo/Idh/MocA family oxidoreductase [Klebsiella] >YP_005225615.1 putative oxidoreductase [Klebsiella pneumoniae subsp. pneumoniae HS11286] >AEW60013.1 putative oxidoreductase [Klebsiella pneumoniae subsp. pneumoniae HS11286] >EJJ34856.1 putative oxidoreductase [Klebsiella pneumoniae subsp. pneumoniae KPNIH4] >EJJ37429.1 putative oxidoreductase [Klebsiella pneu…
niae] >OMI98939.1 oxidoreductase [Klebsiella pneumoniae] >OMJ02269.1 oxidoreductase [Klebsiella pneumoniae] >AQT15962.1 oxidoreductase [Klebsiella pneumoniae subsp. pneumoniae] >AQU62479.1 oxidoreductase [Klebsiella pneumoniae] >ARA53061.1 oxidoreductase [Klebsiella pneumoniae] >ARA57604.1 oxidoreductase [Klebsiella pneumoniae] >SLX20806.1 Myo-inositol 2-dehydrogenase [Klebsiella pneumoniae] >SLX…	CP022997.1/0.0/CP022997.1 Klebsiella pneumoniae strain 721005, complete genome	sp|O05265|IOLU_BACSU/8.8e-33/scyllo-inositol 2-dehydrogenase (NADP(+)) IolU OS=Bacillus subtilis (strain 168) GN=iolU PE=1 SV=2	kpw:KPNIH30_06790/1.8e-199/oxidoreductase	Hs7657212/2.4e-38/[GQ] KOG2741 Dimeric dihydrodiol dehydrogenase	Unigene803_All/1.3e-27/Oxidoreductase family, NAD-binding Rossmann fold	molecular_function:GO:0016491//oxidoreductase activity;
Unigene1570_All	674	0.01	1.69	7.400879436	0.646032321	*	0.408608	WP_071561110.1/2.3e-82/myo-inosose-2 dehydratase [Klebsiella pneumoniae] >OKN11672.1 inosose dehydratase [Klebsiella pneumoniae]	CP022997.1/0.0/CP022997.1 Klebsiella pneumoniae strain 721005, complete genome	sp|P49304|MOCC_RHIML/4.6e-26/Rhizopine catabolism protein MocC OS=Rhizobium meliloti GN=mocC PE=3 SV=1	kpq:KPR0928_06515/3.5e-83/endonuclease; K03335 inosose dehydratase [EC:4.2.1.44]	NA	Unigene1570_All/3.8e-06/Xylose isomerase-like TIM barrel	NA
Unigene1328_All	678	0.01	1.68	7.392317423	0.624422085	*	0.408608	AOZ86919.1/5.6e-68/hypothetical protein A7K74_3 (plasmid) [Klebsiella pneumoniae subsp. pneumoniae]	MF437312.1/0.0/MF437312.1 Klebsiella pneumoniae strain CR-HvKP4 plasmid pKPC-CR-HvKP4, complete sequence	NA	koe:A225_NDM1p0565/1.3e-64/hypothetical protein	NA	Unigene1328_All/0.0069/Inhibitor of apoptosis-promoting Bax1	cellular_component:GO:0016021//integral component of membrane;
Unigene634_All	679	0.01	1.67	7.383704292	0.623872901	*	0.408608	WP_073511680.1/6.1e-123/ethanolamine permease [Klebsiella pneumoniae] >OKB49141.1 ethanolamine permease, partial [Klebsiella pneumoniae]	CP022997.1/0.0/CP022997.1 Klebsiella pneumoniae strain 721005, complete genome	sp|O87394|Y093_RHIME/3.5e-18/Uncharacterized transporter R00093 OS=Rhizobium meliloti (strain 1021) GN=R00093 PE=3 SV=1	kpnu:LI86_21080/9.2e-124/ethanolamin permease; K16238 ethanolamine permease	CE08887/6.5e-12/[E] KOG1286 Amino acid transporters	Unigene634_All/6.7e-22/Amino acid permease	cellular_component:GO:0016021//integral component of membrane;molecular_function:GO:0015171//amino acid transmembrane transporter activity;
Unigene689_All	686	0.01	1.65	7.366322214	0.614682399	*	0.408608	WP_077273996.1/9.5e-124/ABC transporter substrate-binding protein [Klebsiella pneumoniae] >APS96868.1 ABC transporter substrate-binding protein [Klebsiella pneumoniae]	CP022997.1/0.0/CP022997.1 Klebsiella pneumoniae strain 721005, complete genome	sp|P0AEN0|FLIY_ECOL6/5.1e-09/L-cystine-binding protein FliY OS=Escherichia coli O6:H1 (strain CFT073 / ATCC 700928 / UPEC) GN=fliY PE=3 SV=1	kpi:D364_09720/1.4e-124/ABC transporter substrate-binding protein; K02030 polar amino acid transport system substrate-binding protein	NA	Unigene689_All/3.5e-30/Bacterial extracellular solute-binding proteins, family 3	NA
Unigene1380_All	703	0.01	1.6	7.321928095	0.621685791	*	0.408608	WP_048264366.1/7.2e-135/type-F conjugative transfer system mating-pair stabilization protein TraN [Klebsiella pneumoniae]	CP022692.1/0.0/CP022692.1 Klebsiella pneumoniae subsp. pneumoniae strain AUSMDU00008079 plasmid pAUSMDU8079-1, complete sequence	sp|P24082|TRAN_ECOLI/1.3e-36/Protein TraN OS=Escherichia coli (strain K12) GN=traN PE=3 SV=2	kpnu:LI86_27585/1.1e-135/conjugal transfer protein TraN; K12058 conjugal transfer mating pair stabilization protein TraN	NA	Unigene1380_All/7e-15/Type-1V conjugative transfer system mating pair stabilisation	NA
Unigene1592_All	705	0.01	1.6	7.321928095	0.60887853	*	0.408608	WP_046654564.1/3.6e-126/sugar ABC transporter substrate-binding protein [Klebsiella pneumoniae] >AKE77067.1 rhamnose ABC transporter, rhamnose-binding protein [Klebsiella pneumoniae subsp. pneumoniae]	CP022997.1/0.0/CP022997.1 Klebsiella pneumoniae strain 721005, complete genome	NA	kph:KPNIH24_21505/5.4e-127/sugar ABC transporter substrate-binding protein; K02058 simple sugar transport system substrate-binding protein	NA	Unigene1592_All/5.2e-22/Periplasmic binding protein domain	biological_process:GO:0008643//carbohydrate transport;molecular_function:GO:0005524//ATP binding;
Unigene691_All	711	0.01	1.58	7.303780748	0.635043409	*	0.408608	NA	NA	NA	NA	NA	NA	NA
Unigene1119_All	758	0.01	1.46	7.189824559	0.62885061	*	0.408608	NA	CP022997.1/0.0/CP022997.1 Klebsiella pneumoniae strain 721005, complete genome	NA	kpg:KPNIH32_20920/2.6e-135/tail protein	NA	Unigene1119_All/0.0041/Baculovirus polyhedron envelope protein, PEP, C terminus	NA
Unigene698_All	756	0.01	1.46	7.189824559	0.62223113	*	0.408608	EJK17138.1/2.9e-118/putative 2-component transcriptional regulator [Klebsiella pneumoniae subsp. pneumoniae KPNIH19]	CP022997.1/0.0/CP022997.1 Klebsiella pneumoniae strain 721005, complete genome	NA	kpi:D364_08110/2.3e-115/LuxR family transcriptional regulator	NA	Unigene698_All/1.4e-12/Bacterial regulatory proteins, luxR family	NA
Unigene145_All	763	0.01	1.44	7.169925001	0.63675358	*	0.408608	WP_072242311.1/2.3e-139/cellulose biosynthesis cyclic di-GMP-binding regulatory protein BcsB, partial [Klebsiella pneumoniae]	CP022997.1/0.0/CP022997.1 Klebsiella pneumoniae strain 721005, complete genome	sp|Q93IN1|BCSB_SALTY/2.0e-17/Cyclic di-GMP-binding protein OS=Salmonella typhimurium (strain LT2 / SGSC1412 / ATCC 700720) GN=bcsB PE=3 SV=1	kpz:KPNIH27_24080/3.5e-140/cellulose synthase; K20541 cellulose synthase operon protein B	NA	Unigene145_All/4.7e-54/Bacterial cellulose synthase subunit	biological_process:GO:0006011//UDP-glucose metabolic process;cellular_component:GO:0016021//integral component of membrane;
Unigene1691_All	2632	0.01	1.42	7.14974712	0.114719501	*	0.0377332	WP_069346639.1/0.0e+00/ATP-dependent helicase HrpB [Klebsiella pneumoniae] >ODP06216.1 ATP-dependent helicase HrpB [Klebsiella pneumoniae]	CP022997.1/0.0/CP022997.1 Klebsiella pneumoniae strain 721005, complete genome	sp|P37024|HRPB_ECOLI/0.0e+00/ATP-dependent RNA helicase HrpB OS=Escherichia coli (strain K12) GN=hrpB PE=3 SV=3	eae:EAE_11530/0.0e+00/ATP-dependent RNA helicase HrpB; K03579 ATP-dependent helicase HrpB [EC:3.6.4.13]	At1g32490/5.7e-72/[A] KOG0923 mRNA splicing factor ATP-dependent RNA helicase	Unigene1691_All/4e-54/ATP-dependent helicase C-terminal	molecular_function:GO:0004386//helicase activity;
Unigene609_All	1416	0.01	1.39	7.118941073	0.372818919	*	0.1846914	ESB02259.1/3.9e-164/LysR substrate binding domain protein [Klebsiella pneumoniae 909957]	CP022997.1/0.0/CP022997.1 Klebsiella pneumoniae strain 721005, complete genome	sp|A0R8S0|CZCR_BACAH/2.1e-17/HTH-type transcriptional regulator CzcR OS=Bacillus thuringiensis (strain Al Hakam) GN=czcR PE=4 SV=1	kpa:KPNJ1_02350/1.3e-164/Cysteine Degradation Operon Regulator	NA	Unigene609_All/1.5e-31/LysR substrate binding domain	NA
Unigene1777_All	790	0.01	1.38	7.108524457	0.616284525	*	0.408608	APP21192.1/2.1e-143/two-component system sensor histidine kinase UhpB [Klebsiella pneumoniae]	CP022882.1/0.0/CP022882.1 Klebsiella pneumoniae strain 911021, complete genome	sp|P27668|UHPB_SALTY/1.8e-135/Signal transduction histidine-protein kinase/phosphatase UhpB OS=Salmonella typhimurium (strain LT2 / SGSC1412 / ATCC 700720) GN=uhpB PE=3 SV=2	kpnu:LI86_00180/3.2e-144/histidine kinase; K07675 two-component system, NarL family, sensor histidine kinase UhpB [EC:2.7.13.3]	NA	Unigene1777_All/1.1e-15/Histidine kinase	cellular_component:GO:0005622//intracellular;GO:0016021//integral component of membrane;molecular_function:GO:0000155//phosphorelay sensor kinase activity;GO:0016301//kinase activity;GO:0046983//protein dimerization activity;
Unigene96_All	809	0.01	1.34	7.06608919	0.613088581	*	0.408608	WP_002891977.1/1.2e-37/MULTISPECIES: hypothetical protein [Enterobacteriaceae] >YP_005225461.1 hypothetical protein KPHS_11610 [Klebsiella pneumoniae subsp. pneumoniae HS11286] >ABR75871.1 hypothetical protein KPN_00419 [Klebsiella pneumoniae subsp. pneumoniae MGH 78578] >ACI09264.1 conserved hypothetical protein [Klebsiella pneumoniae 342] >BAH62073.1 hypothetical protein KP1_1292 [Klebsiella pn…
>KMF85232.1 hypothetical protein SM33_00426 [Klebsiella pneumoniae] >KMF86417.1 hypothetical protein SM35_03785 [Klebsiella pneumoniae] >KMF96134.1 hypothetical protein SM36_00316 [Klebsiella pneumoniae] >KMF97513.1 hypothetical protein SM38_03276 [Klebsiella pneumoniae] >KMG06671.1 hypothetical protein SM41_03779 [Klebsiella pneumoniae] >KMG08056.1 hypothetical protein SM40_00210 [Klebsiella pne…
LW39782.1 Uncharacterised protein [Klebsiella pneumoniae] >SLT95632.1 Uncharacterised protein [Klebsiella pneumoniae] >SLO66107.1 Uncharacterised protein [Klebsiella pneumoniae] >SLW55801.1 Uncharacterised protein [Klebsiella pneumoniae] >SLO11551.1 Uncharacterised protein [Klebsiella pneumoniae] >SLY93695.1 Uncharacterised protein [Klebsiella pneumoniae] >SLZ79379.1 Uncharacterised protein [Kleb…
] >OWB08236.1 hypothetical protein BV380_04505 [Klebsiella pneumoniae] >OWB23924.1 hypothetical protein BV410_05085 [Klebsiella pneumoniae] >ARZ93048.1 hypothetical protein AM373_09910 [Klebsiella pneumoniae] >ARZ97650.1 hypothetical protein AM360_05675 [Klebsiella pneumoniae] >OWG09373.1 hypothetical protein B4U22_03765 [Klebsiella pneumoniae] >OWG11615.1 hypothetical protein B4U21_03655 [Klebsi…	CP022997.1/0.0/CP022997.1 Klebsiella pneumoniae strain 721005, complete genome	NA	kph:KPNIH24_22990/1.9e-38/hypothetical protein	NA	NA	biological_process:GO:0006355//regulation of transcription, DNA-templated;
Unigene809_All	1487	0.01	1.32	7.044394119	0.374999147	*	0.1846914	EYB80471.1/5.1e-114/hypothetical protein KPB1_5269 [Klebsiella pneumoniae Kb140] >EYB80498.1 hypothetical protein KPB1_5263 [Klebsiella pneumoniae Kb140]	CP022692.1/0.0/CP022692.1 Klebsiella pneumoniae subsp. pneumoniae strain AUSMDU00008079 plasmid pAUSMDU8079-1, complete sequence	sp|P67703|HIGA_SHIFL/1.1e-27/Antitoxin HigA OS=Shigella flexneri GN=higA PE=3 SV=1	kpg:KPNIH32_28995/9.8e-70/XRE family transcriptional regulator; K18831 HTH-type transcriptional regulator / antitoxin HigA	NA	Unigene809_All/0.1/Na+-dependent bicarbonate transporter superfamily	molecular_function:GO:0043565//sequence-specific DNA binding;
Unigene77_All	857	0.01	1.25	6.965784285	0.622777426	*	0.408608	NA	NA	NA	NA	NA	NA	NA
Unigene126_All	864	0.01	1.24	6.95419631	0.642521275	*	0.408608	AHM81138.1/4.8e-149/hypothetical protein KPNJ2_04358 [Klebsiella pneumoniae 30684/NJST258_2] >AHM86812.1 hypothetical protein KPNJ1_04406 [Klebsiella pneumoniae 30660/NJST258_1] >CDQ53163.1 unnamed protein product [Klebsiella pneumoniae]	CP022997.1/0.0/CP022997.1 Klebsiella pneumoniae strain 721005, complete genome	sp|Q06758|HISJ_NEIGO/1.9e-29/Probable histidine-binding protein OS=Neisseria gonorrhoeae GN=hisJ PE=3 SV=1	kpu:KP1_1154/1.3e-146/cysteine transport system periplasmic binding component; K02030 polar amino acid transport system substrate-binding protein	Hs4505285/8.9e-06/[WV] KOG1216 von Willebrand factor and related coagulation proteins	Unigene126_All/1.7e-62/Bacterial extracellular solute-binding proteins, family 3	cellular_component:GO:0016020//membrane;molecular_function:GO:0004970//ionotropic glutamate receptor activity;
Unigene503_All	901	0.01	1.18	6.882643049	0.63390839	*	0.408608	WP_077256696.1/4.1e-167/DNA helicase [Klebsiella pneumoniae]	MF150084.1/0.0/MF150084.1 Klebsiella pneumoniae strain A64477 plasmid pKP64477a, complete sequence	sp|P22706|TRAI2_ECOLX/2.3e-86/Multifunctional conjugation protein TraI OS=Escherichia coli GN=traI PE=3 SV=1	kpg:KPNIH32_29185/6.2e-168/conjugal transfer protein TraI	At3g19020/1.5e-08/[M] LSE0601 A Pollen extensin-like protein (Pex)	Unigene503_All/1.8e-45/DNA helicase TraI	NA
Unigene33_All	1667	0.01	1.16	6.857980995	0.381241701	*	0.1846914	WP_004179945.1/6.1e-241/MULTISPECIES: alanine--glyoxylate aminotransferase family protein [Enterobacteriaceae] >YP_005227011.1 Serine-pyruvate aminotransferase/ aspartate aminotransferase [Klebsiella pneumoniae subsp. pneumoniae HS11286] >ABR77193.1 Serine-pyruvate aminotransferase/archaeal aspartate aminotransferase [Klebsiella pneumoniae subsp. pneumoniae MGH 78578] >AEW61409.1 Serine-pyruvate …
rase [Klebsiella pneumoniae] >OUH07681.1 aminotransferase [Klebsiella pneumoniae] >OUH10679.1 aminotransferase [Klebsiella pneumoniae] >OUH18993.1 aminotransferase [Klebsiella pneumoniae] >OUH24616.1 aminotransferase [Klebsiella pneumoniae] >OUH28202.1 aminotransferase [Klebsiella pneumoniae] >OUH36070.1 aminotransferase [Klebsiella pneumoniae] >OUH45778.1 aminotransferase [Klebsiella pneumoniae]…	CP022997.1/0.0/CP022997.1 Klebsiella pneumoniae strain 721005, complete genome	sp|O32148|PUCG_BACSU/1.2e-112/(S)-ureidoglycine--glyoxylate transaminase OS=Bacillus subtilis (strain 168) GN=pucG PE=1 SV=1	kpx:PMK1_04101/9.2e-242/pucG; Purine catabolism protein PucG; K00839 (S)-ureidoglycine---glyoxylate transaminase [EC:2.6.1.112]	7290721/5.6e-57/[R] KOG2862 Alanine-glyoxylate aminotransferase AGT1	Unigene33_All/2.2e-27/Aminotransferase class-V	molecular_function:GO:0008483//transaminase activity;
Unigene314_All	924	0.01	1.14	6.832890014	0.626628523	*	0.408608	WP_002887601.1/1.6e-171/MULTISPECIES: tagaturonate reductase [Klebsiella] >YP_005224954.1 mannitol dehydrogenase domain-containing protein [Klebsiella pneumoniae subsp. pneumoniae HS11286] >AEW59352.1 Mannitol dehydrogenase domain protein [Klebsiella pneumoniae subsp. pneumoniae HS11286] >EJJ36150.1 altronate oxidoreductase [Klebsiella pneumoniae subsp. pneumoniae KPNIH2] >EJJ37371.1 altronate ox…
pneumoniae] >ODM65320.1 altronate oxidoreductase [Klebsiella pneumoniae] >ODO82842.1 altronate oxidoreductase [Klebsiella pneumoniae] >ODO89068.1 altronate oxidoreductase [Klebsiella pneumoniae] >ODO94655.1 altronate oxidoreductase [Klebsiella pneumoniae] >OEJ67226.1 altronate oxidoreductase [Klebsiella pneumoniae] >SBG56473.1 altronate oxidoreductase [Klebsiella pneumoniae] >SBG23632.1 altronate…
e [Klebsiella pneumoniae] >OZZ62835.1 altronate oxidoreductase [Klebsiella pneumoniae] >OZZ65626.1 altronate oxidoreductase [Klebsiella pneumoniae] >OZZ77401.1 altronate oxidoreductase [Klebsiella pneumoniae] >OZZ85617.1 altronate oxidoreductase [Klebsiella pneumoniae] >OZZ87378.1 altronate oxidoreductase [Klebsiella pneumoniae] >OZZ88379.1 altronate oxidoreductase [Klebsiella pneumoniae] >OZZ965…	CP022997.1/0.0/CP022997.1 Klebsiella pneumoniae strain 721005, complete genome	sp|A4THM0|UXAB_YERPP/1.8e-113/Altronate oxidoreductase OS=Yersinia pestis (strain Pestoides F) GN=uxaB PE=3 SV=1	kph:KPNIH24_03355/2.5e-172/altronate oxidoreductase; K00041 tagaturonate reductase [EC:1.1.1.58]	NA	Unigene314_All/3.2e-66/Mannitol dehydrogenase C-terminal domain	molecular_function:GO:0009026//tagaturonate reductase activity;GO:0016491//oxidoreductase activity;GO:0050662//coenzyme binding;
Unigene1379_All	980	0.01	1.06	6.727920455	0.615215514	*	0.408608	CDI12838.1/2.8e-153/Auxiliary transport protein, membrane fusion protein (MFP) family [Klebsiella pneumoniae subsp. pneumoniae T69]	CP022997.1/0.0/CP022997.1 Klebsiella pneumoniae strain 721005, complete genome	sp|P27303|EMRA_ECOLI/3.6e-32/Multidrug export protein EmrA OS=Escherichia coli (strain K12) GN=emrA PE=1 SV=2	ron:TE10_18810/2.6e-143/hemolysin D; K03543 membrane fusion protein, multidrug efflux system	NA	Unigene1379_All/5.2e-18/Barrel-sandwich domain of CusB or HlyD membrane-fusion	biological_process:GO:0055085//transmembrane transport;cellular_component:GO:0016020//membrane;molecular_function:GO:0005215//transporter activity;
Unigene785_All	1020	0.01	1.01	6.658211483	0.645444484	*	0.408608	WP_073557487.1/7.6e-186/HlyD family secretion protein, partial [Klebsiella pneumoniae]	CP022997.1/0.0/CP022997.1 Klebsiella pneumoniae strain 721005, complete genome	sp|P0AFV0|YIBH_ECOLI/3.9e-69/Inner membrane protein YibH OS=Escherichia coli (strain K12) GN=yibH PE=1 SV=1	kpg:KPNIH32_06975/1.1e-186/membrane protein	NA	Unigene785_All/1e-11/Biotin-lipoyl like	cellular_component:GO:0016021//integral component of membrane;
Unigene1733_All	1111	0.01	0.92	6.523561956	0.607835037	*	0.408608	WP_047368868.1/1.1e-110/efflux RND transporter periplasmic adaptor subunit [Kluyvera intermedia] >AKL10094.1 copper resistance protein (plasmid) [Kluyvera intermedia]	CP022824.1/0.0/CP022824.1 Klebsiella sp. KPN1705 plasmid pKPN1705-1, complete sequence	sp|Q8XBY1|CUSA_ECO57/4.6e-84/Cation efflux system protein CusA OS=Escherichia coli O157:H7 GN=cusA PE=3 SV=1	cama:F384_23515/1.7e-111/copper resistance protein; K07798 membrane fusion protein, Cu(I)/Ag(I) efflux system	NA	Unigene1733_All/1.1e-26/Barrel-sandwich domain of CusB or HlyD membrane-fusion	biological_process:GO:0055085//transmembrane transport;cellular_component:GO:0016020//membrane;molecular_function:GO:0005215//transporter activity;
Unigene1472_All	2096	0.01	0.9	6.491853096	0.378541051	*	0.1846914	ARR90347.1/1.3e-293/hypothetical protein (plasmid) [Klebsiella pneumoniae] >ARR90498.1 hypothetical protein (plasmid) [Klebsiella pneumoniae]	CP022824.1/0.0/CP022824.1 Klebsiella sp. KPN1705 plasmid pKPN1705-1, complete sequence	sp|P76129|DOSP_ECOLI/2.3e-28/Oxygen sensor protein DosP OS=Escherichia coli (strain K12) GN=dosP PE=1 SV=4	kqv:B8P98_27880/9.7e-281/diguanylate cyclase	NA	Unigene1472_All/2.2e-54/EAL domain	NA
Unigene235_All	1256	0.01	0.8	6.321928095	0.626075453	*	0.408608	NA	NA	NA	NA	NA	Unigene235_All/1.5e-13/Small cytokines (intecrine/chemokine), interleukin-8 like	NA
Unigene950_All	1277	0.01	0.78	6.285402219	0.625523358	*	0.408608	WP_076027355.1/3.4e-215/MFS transporter AraJ [Klebsiella pneumoniae] >APV14389.1 MFS transporter AraJ [Klebsiella pneumoniae]	CP022997.1/0.0/CP022997.1 Klebsiella pneumoniae strain 721005, complete genome	sp|Q8X625|YDHP_ECO57/2.3e-55/Inner membrane transport protein YdhP OS=Escherichia coli O157:H7 GN=ydhP PE=3 SV=1	kqv:B8P98_13210/9.3e-210/MFS transporter AraJ; K08156 MFS transporter, DHA1 family, arabinose polymer utilization protein	Hs5032119/5.9e-06/[AR] KOG2146 Splicing coactivator SRm160/300, subunit SRm160 (contains PWI domain)	Unigene950_All/9.5e-36/Major Facilitator Superfamily	biological_process:GO:0055085//transmembrane transport;cellular_component:GO:0016021//integral component of membrane;
CL77.Contig2_All	1346	0.01	0.74	6.209453366	0.609925613	*	0.408608	AHM81655.1/7.0e-155/Transcriptional regulator, RpiR family protein [Klebsiella pneumoniae 30684/NJST258_2] >AHM87334.1 Transcriptional regulator, RpiR family protein [Klebsiella pneumoniae 30660/NJST258_1]	CP021939.1/0.0/CP021939.1 Klebsiella pneumoniae strain AR_0145, complete genome	sp|O68281|HEXR_PSEAE/6.8e-13/HTH-type transcriptional regulator HexR OS=Pseudomonas aeruginosa (strain ATCC 15692 / DSM 22644 / CIP 104116 / JCM 14847 / LMG 12228 / 1C / PRS 101 / PAO1) GN=hexR PE=3 SV=2	kpa:KPNJ1_04934/1.1e-155/Transcriptional regulator, RpiR family protein	NA	CL77.Contig2_All/3.6e-25/SIS domain	NA
Unigene756_All	1646	0.01	0.59	5.882643049	0.6361825	*	0.408608	ESZ82327.1/1.1e-114/GNAT family acetyltransferase [Pseudomonas aeruginosa DHS29]	CP021775.1/0.0/CP021775.1 Pseudomonas aeruginosa strain Pa58, complete genome	sp|P54608|YHCX_BACSU/5.5e-17/Hydrolase YhcX OS=Bacillus subtilis (strain 168) GN=yhcX PE=3 SV=2	axo:NH44784_010201/4.0e-112/Histone acetyltransferase HPA2 and related acetyltransferases	NA	Unigene756_All/0.00065/Acetyltransferase (GNAT) family	molecular_function:GO:0016740//transferase activity;
Unigene1420_All	2906	19.39	408.05	4.395361234	0	Up	0	AKA86700.1/6.6e-158/TnpA (plasmid) [Salmonella enterica subsp. enterica serovar Typhimurium] >ASO64584.1 TnpA (plasmid) [Escherichia coli] >ASO64948.1 TnpA (plasmid) [Escherichia coli]	CP017989.1/0.0/CP017989.1 Klebsiella pneumoniae strain 825795-1 plasmid unnamed4, complete sequence	sp|P06694|TNP2_ECOLX/6.1e-51/Transposase for transposon Tn21 OS=Escherichia coli GN=tnpA PE=3 SV=1	byi:BYI23_E002520/2.7e-156/transposase for insertion sequence IS6100	Hs22052670_1/1.5e-28/[P] KOG1482 Zn2+ transporter	Unigene1420_All/3.3e-50/DDE domain	biological_process:GO:0015074//DNA integration;molecular_function:GO:0003676//nucleic acid binding;
Unigene2297_All	3657	0.01	0.17	4.087462841	0.935806483	*	0.904002	WP_090460943.1/0.0e+00/endopeptidase La [Enterobacter sp. kpr-6] >SFR03901.1 ATP-dependent proteinase. Serine peptidase. MEROPS family S16 [Enterobacter sp. kpr-6]	CP022997.1/0.0/CP022997.1 Klebsiella pneumoniae strain 721005, complete genome	sp|P46067|LON_ERWAM/0.0e+00/Lon protease OS=Erwinia amylovora GN=lon PE=2 SV=1	sens:Q786_02220/0.0e+00/peptidase; K01338 ATP-dependent Lon protease [EC:3.4.21.53]	7293766/1.1e-150/[O] KOG2004 Mitochondrial ATP-dependent protease PIM1/LON	Unigene2297_All/3.8e-98/Lon protease (S16) C-terminal proteolytic domain	biological_process:GO:0033554//cellular response to stress;GO:0006515//protein quality control for misfolded or incompletely synthesized proteins;cellular_component:GO:0005737//cytoplasm;molecular_function:GO:0004252//serine-type endopeptidase activity;GO:0005524//ATP binding;GO:0043565//sequence-specific DNA binding;GO:0004176//ATP-dependent peptidase activity;
CL35.Contig1_All	8927	27.48	382.93	3.800626781	0	Up	0	WP_000401180.1/0.0e+00/ABC transporter ATP-binding protein [Escherichia coli] >YP_002412988.1 siderophore ABC transporter permease/ATP-binding protein [Escherichia coli UMN026] >CAR13459.1 permease and ATP-binding protein of yersiniabactin-iron ABC transporter YbtQ [Escherichia coli UMN026] >EFI20059.1 YbtQ protein [Escherichia coli FVEC1302] >ALY13487.1 ABC transporter [Escherichia coli]	CP017385.1/0.0/CP017385.1 Klebsiella pneumoniae strain KP36, complete genome	sp|A6TB83|MTFA_KLEP7/4.8e-155/Protein MtfA OS=Klebsiella pneumoniae subsp. pneumoniae (strain ATCC 700721 / MGH 78578) GN=mtfA PE=1 SV=2	eum:ECUMN_2270/0.0e+00/irp; siderophore ABC transporter permease/ATP-binding protein; K06147 ATP-binding cassette, subfamily B, bacterial	CE03260/3.7e-62/[Q] KOG0055 Multidrug/pheromone exporter, ABC superfamily	CL35.Contig1_All/2e-32/ABC transporter	cellular_component:GO:0016021//integral component of membrane;molecular_function:GO:0005524//ATP binding;GO:0042626//ATPase activity, coupled to transmembrane movement of substances;
CL35.Contig2_All	9596	13.03	164.96	3.662207249	0	Up	0	WP_000401180.1/0.0e+00/ABC transporter ATP-binding protein [Escherichia coli] >YP_002412988.1 siderophore ABC transporter permease/ATP-binding protein [Escherichia coli UMN026] >CAR13459.1 permease and ATP-binding protein of yersiniabactin-iron ABC transporter YbtQ [Escherichia coli UMN026] >EFI20059.1 YbtQ protein [Escherichia coli FVEC1302] >ALY13487.1 ABC transporter [Escherichia coli]	CP011647.1/0.0/CP011647.1 Klebsiella pneumoniae strain CAV1596, complete genome	sp|P76352|YEEO_ECOLI/1.4e-224/Probable FMN/FAD exporter YeeO OS=Escherichia coli (strain K12) GN=yeeO PE=1 SV=4	eum:ECUMN_2270/0.0e+00/irp; siderophore ABC transporter permease/ATP-binding protein; K06147 ATP-binding cassette, subfamily B, bacterial	CE03260/3.9e-62/[Q] KOG0055 Multidrug/pheromone exporter, ABC superfamily	CL35.Contig2_All/1.9e-32/ABC transporter	cellular_component:GO:0016021//integral component of membrane;molecular_function:GO:0005524//ATP binding;GO:0042626//ATPase activity, coupled to transmembrane movement of substances;
Unigene119_All	1090	732.81	6991.24	3.254037266	0	Up	0	AHM77332.1/1.1e-49/Hypothetical protein KPNJ2_00552 [Klebsiella pneumoniae 30684/NJST258_2] >AHM82919.1 Hypothetical protein KPNJ1_00513 [Klebsiella pneumoniae 30660/NJST258_1]	CP022997.1/0.0/CP022997.1 Klebsiella pneumoniae strain 721005, complete genome	sp|P64616|YHCO_ECOLI/5.3e-32/Uncharacterized protein YhcO OS=Escherichia coli (strain K12) GN=yhcO PE=3 SV=1	kpt:VK055_3829/2.3e-44/barstar family protein; K03623 ribonuclease inhibitor	NA	Unigene119_All/1.2e-21/Protein of unknown function (DUF1471)	NA
Unigene1670_All	1379	1.74	15.05	3.112604276	0.000114962	Up	2.19E-05	WP_004218530.1/2.4e-190/MULTISPECIES: hypothetical protein [Klebsiella] >CCM80700.1 hypothetical protein BN426_0210 [Klebsiella pneumoniae subsp. pneumoniae ST258-K26BO] >CCM90074.1 hypothetical protein BN427_3953 [Klebsiella pneumoniae subsp. pneumoniae ST258-K28BO] >CCM93909.1 hypothetical protein BN18_2191 [Klebsiella pneumoniae subsp. pneumoniae ST512-K30BO] >EPS12923.1 hypothetical protein U…
ypothetical protein CEO97_16420 [Klebsiella pneumoniae] >OZJ63487.1 hypothetical protein CEO95_17220 [Klebsiella pneumoniae] >OZJ68515.1 hypothetical protein CEO94_18720 [Klebsiella pneumoniae] >OZJ79763.1 hypothetical protein CEO92_18140 [Klebsiella pneumoniae] >OZJ85546.1 hypothetical protein CEO91_17905 [Klebsiella pneumoniae] >OZK01069.1 hypothetical protein CEO88_20770 [Klebsiella pneumoniae…	CP022997.1/0.0/CP022997.1 Klebsiella pneumoniae strain 721005, complete genome	NA	kph:KPNIH24_17560/3.6e-191/hypothetical protein	NA	Unigene1670_All/0.012/Centrosome localisation domain of Cep57	cellular_component:GO:0016021//integral component of membrane;
Unigene90_All	1342	0.6	5.17	3.107129875	0.062153372	*	0.01876058	WP_004151657.1/1.5e-229/MULTISPECIES: methylthioribose kinase [Enterobacterales] >YP_005225763.1 methylthioribose kinase [Klebsiella pneumoniae subsp. pneumoniae HS11286] >Q9F0P1.2 RecName: Full=Methylthioribose kinase; Short=MTR kinase >A6T655.1 RecName: Full=Methylthioribose kinase; Short=MTR kinase >AAG43573.2 5-methylthioribose kinase [Klebsiella pneumoniae] >ABR76076.1 5-methylthioribose kin…
oniae] >KYL72580.1 methylthioribose kinase [Klebsiella pneumoniae] >KYM04593.1 methylthioribose kinase [Klebsiella pneumoniae] >KYZ70356.1 S-methyl-5-thioribose kinase [Klebsiella quasipneumoniae subsp. similipneumoniae] >OAA01931.1 Methylthioribose kinase [Klebsiella pneumoniae] >OAA14681.1 Methylthioribose kinase [Klebsiella pneumoniae] >ANE71467.1 S-methyl-5-thioribose kinase [Klebsiella pneum…
e [Klebsiella pneumoniae] >OST93884.1 methylthioribose kinase [Klebsiella pneumoniae] >OSU13074.1 methylthioribose kinase [Klebsiella pneumoniae] >OSU15941.1 methylthioribose kinase [Klebsiella pneumoniae] >OSU20073.1 methylthioribose kinase [Klebsiella pneumoniae] >OSU26533.1 methylthioribose kinase [Klebsiella pneumoniae] >OSU44227.1 methylthioribose kinase [Klebsiella pneumoniae] >OSU52510.1 m…
ZZ75072.1 methylthioribose kinase [Klebsiella pneumoniae] >OZZ81089.1 methylthioribose kinase [Klebsiella pneumoniae] >OZZ88605.1 methylthioribose kinase [Klebsiella pneumoniae] >OZZ97961.1 methylthioribose kinase [Klebsiella pneumoniae] >ASV24428.1 methylthioribose kinase [Klebsiella pneumoniae] >PAB07431.1 methylthioribose kinase [Klebsiella pneumoniae] >PAB21001.1 methylthioribose kinase [Kleb…	CP022882.1/0.0/CP022882.1 Klebsiella pneumoniae strain 911021, complete genome	sp|Q9F0P1|MTNK_KLEPN/4.7e-232/Methylthioribose kinase OS=Klebsiella pneumoniae GN=mtnK PE=1 SV=2	kpk:A593_17595/2.5e-229/methylthioribose kinase; K00899 5-methylthioribose kinase [EC:2.7.1.100]	NA	Unigene90_All/2.2e-09/Phosphotransferase enzyme family	biological_process:GO:0019284//L-methionine salvage from S-adenosylmethionine;GO:0019509//L-methionine salvage from methylthioadenosine;molecular_function:GO:0046522//S-methyl-5-thioribose kinase activity;GO:0005524//ATP binding;GO:0016301//kinase activity;
Unigene821_All	1428	0.56	4.82	3.105534414	0.062034985	*	0.01876058	WP_004148647.1/5.8e-208/MULTISPECIES: malate/lactate/ureidoglycolate dehydrogenase [Enterobacterales] >YP_005227369.1 hypothetical protein KPHS_30690 [Klebsiella pneumoniae subsp. pneumoniae HS11286] >ABR77517.1 putative dehydrogenase [Klebsiella pneumoniae subsp. pneumoniae MGH 78578] >EGF60386.1 malate/L-lactate dehydrogenase [Klebsiella sp. MS 92-3] >AEJ98572.1 putative dehydrogenase [Klebsiel…
ogenase [Klebsiella pneumoniae] >KSZ29769.1 dehydrogenase [Klebsiella pneumoniae] >KTG59707.1 dehydrogenase [Klebsiella pneumoniae] >KTG65573.1 dehydrogenase [Klebsiella pneumoniae] >KTG66586.1 dehydrogenase [Klebsiella pneumoniae] >KTG77086.1 dehydrogenase [Klebsiella pneumoniae] >KTK45201.1 dehydrogenase [Klebsiella pneumoniae] >KTK98163.1 dehydrogenase [Klebsiella pneumoniae] >ALU56637.1 dehyd…
bsiella pneumoniae] >SMD67352.1 putative oxidoreductase YbiC [Klebsiella pneumoniae] >SME57231.1 putative oxidoreductase YbiC [Klebsiella pneumoniae] >ORT62457.1 malate/lactate/ureidoglycolate dehydrogenase [Klebsiella pneumoniae] >ORZ45743.1 malate/lactate/ureidoglycolate dehydrogenase [Klebsiella pneumoniae] >ORZ45906.1 malate/lactate/ureidoglycolate dehydrogenase [Klebsiella pneumoniae] >ORZ52…
siella pneumoniae] >OXQ86595.1 malate/lactate/ureidoglycolate dehydrogenase [Klebsiella pneumoniae] >OXQ91606.1 malate/lactate/ureidoglycolate dehydrogenase [Klebsiella pneumoniae] >OXR01991.1 malate/lactate/ureidoglycolate dehydrogenase [Klebsiella pneumoniae] >OXR04062.1 malate/lactate/ureidoglycolate dehydrogenase [Klebsiella pneumoniae] >OXR11875.1 malate/lactate/ureidoglycolate dehydrogenase…	CP022997.1/0.0/CP022997.1 Klebsiella pneumoniae strain 721005, complete genome	sp|P58409|HCXB_ECO57/2.4e-149/Hydroxycarboxylate dehydrogenase B OS=Escherichia coli O157:H7 GN=hcxB PE=3 SV=1	kpa:KPNJ1_02376/8.8e-209/L-lactate dehydrogenase; K13574 uncharacterized oxidoreductase [EC:1.1.1.-]	CE15964/3.6e-28/[C] TWOG0224 Predicted malate dehydrogenase	Unigene821_All/2.7e-92/Malate/L-lactate dehydrogenase	molecular_function:GO:0004459//L-lactate dehydrogenase activity;GO:0016491//oxidoreductase activity;
Unigene1692_All	536	1.78	13.82	2.956808469	0.113943338	*	0.037281	KTE89979.1/2.5e-07/hypothetical protein AT727_24830 [Desulfitobacterium hafniense]	CP011462.1/0.0/CP011462.1 Vibrio anguillarum strain HI610 chromosome I sequence	NA	NA	NA	NA	NA
Unigene490_All	651	1.39	10.62	2.933626978	0.113743086	*	0.037281	WP_032424153.1/1.3e-114/DUF3372 domain-containing protein [Klebsiella pneumoniae] >EZR08212.1 pullulanase [Klebsiella pneumoniae UCI 60]	CP022997.1/0.0/CP022997.1 Klebsiella pneumoniae strain 721005, complete genome	sp|P07206|PULA_KLEPN/8.1e-105/Pullulanase OS=Klebsiella pneumoniae GN=pulA PE=1 SV=2	kpg:KPNIH32_04700/2.0e-115/pullulanase; K01200 pullulanase [EC:3.2.1.41]	At5g04360/5.8e-26/[G] KOG0470 1,4-alpha-glucan branching enzyme/starch branching enzyme II	Unigene490_All/1e-42/Domain of unknown function (DUF3372)	NA
Unigene285_All	1735	0.9	6.11	2.763175473	0.017789029	*	0.00450874	WP_004140277.1/3.0e-142/MULTISPECIES: enoyl-ACP reductase FabI [Enterobacterales] >YP_005226494.1 enoyl-ACP reductase [Klebsiella pneumoniae subsp. pneumoniae HS11286] >ABR76717.1 enoyl-(acyl carrier protein) reductase [Klebsiella pneumoniae subsp. pneumoniae MGH 78578] >BAH63013.1 enoyl-(acyl carrier protein) reductase [Klebsiella pneumoniae subsp. pneumoniae NTUH-K2044] >EEW40829.1 enoyl-[acyl-…
LZ30322.1 enoyl-[acyl-carrier-protein] reductase [NADH] FabI [Klebsiella pneumoniae] >KLZ35317.1 enoyl-[acyl-carrier-protein] reductase [NADH] FabI [Klebsiella pneumoniae] >KLZ36112.1 enoyl-[acyl-carrier-protein] reductase [NADH] FabI [Klebsiella pneumoniae] >KLZ46254.1 enoyl-[acyl-carrier-protein] reductase [NADH] FabI [Klebsiella pneumoniae] >KLZ51812.1 enoyl-[acyl-carrier-protein] reductase [N…
eumoniae] >SAX71746.1 enoyl-(acyl carrier protein) reductase [Klebsiella pneumoniae] >SAX72358.1 enoyl-(acyl carrier protein) reductase [Klebsiella pneumoniae] >SBI79536.1 enoyl-(acyl carrier protein) reductase [Klebsiella pneumoniae] >SBI72432.1 enoyl-(acyl carrier protein) reductase [Klebsiella pneumoniae] >SBG84541.1 enoyl-(acyl carrier protein) reductase [Klebsiella pneumoniae] >SBJ52821.1 en…
rrier protein) reductase [Klebsiella pneumoniae] >SLU81005.1 enoyl-(acyl carrier protein) reductase [Klebsiella pneumoniae] >SLW14593.1 enoyl-(acyl carrier protein) reductase [Klebsiella pneumoniae] >SLR02965.1 enoyl-(acyl carrier protein) reductase [Klebsiella pneumoniae] >SLR02192.1 enoyl-(acyl carrier protein) reductase [Klebsiella pneumoniae] >SLO83827.1 enoyl-(acyl carrier protein) reductase…
rrier-protein] reductase [Klebsiella pneumoniae] >OVH74152.1 enoyl-[acyl-carrier-protein] reductase [Klebsiella pneumoniae] >OVH80379.1 enoyl-[acyl-carrier-protein] reductase [Klebsiella pneumoniae] >OVH83695.1 enoyl-[acyl-carrier-protein] reductase [Klebsiella pneumoniae] >OVH91292.1 enoyl-[acyl-carrier-protein] reductase [Klebsiella pneumoniae] >OVH96187.1 enoyl-[acyl-carrier-protein] reductase…
782.1 enoyl-[acyl-carrier-protein] reductase [Klebsiella pneumoniae] >OZL34074.1 enoyl-[acyl-carrier-protein] reductase [Klebsiella pneumoniae] >OZL40425.1 enoyl-[acyl-carrier-protein] reductase [Klebsiella pneumoniae] >OZL46117.1 enoyl-[acyl-carrier-protein] reductase [Klebsiella pneumoniae] >OZL51876.1 enoyl-[acyl-carrier-protein] reductase [Klebsiella pneumoniae] >OZL57547.1 enoyl-[acyl-carrie…	CP022997.1/0.0/CP022997.1 Klebsiella pneumoniae strain 721005, complete genome	sp|P0AEK5|FABI_ECO57/4.0e-135/Enoyl-[acyl-carrier-protein] reductase [NADH] FabI OS=Escherichia coli O157:H7 GN=fabI PE=3 SV=2	kpb:FH42_02315/4.6e-143/enoyl-ACP reductase; K00208 enoyl-[acyl-carrier protein] reductase I [EC:1.3.1.9 1.3.1.10]	At2g05990/4.5e-25/[R] KOG0725 Reductases with broad range of substrate specificities	Unigene285_All/3.9e-85/Enoyl-(Acyl carrier protein) reductase	biological_process:GO:0006633//fatty acid biosynthetic process;molecular_function:GO:0004318//enoyl-[acyl-carrier-protein] reductase (NADH) activity;
Unigene1205_All	644	1.4	8.97	2.679681158	0.200886514	*	0.0731338	CDL58799.1/4.0e-116/Uncharacterized protein ImpC [Escherichia coli ISC56]	CP022997.1/0.0/CP022997.1 Klebsiella pneumoniae strain 721005, complete genome	NA	kpq:KPR0928_11530/6.1e-117/EvpB family type VI secretion protein; K11900 type VI secretion system protein ImpC	NA	Unigene1205_All/8.1e-51/Type VI secretion protein, EvpB/VC_A0108, tail sheath	NA
Unigene1734_All	667	1.34	8.57	2.677062204	0.199937444	*	0.0731338	AHM81685.1/2.0e-118/Aspartate carbamoyltransferase [Klebsiella pneumoniae 30684/NJST258_2] >AHM87366.1 Aspartate carbamoyltransferase [Klebsiella pneumoniae 30660/NJST258_1]	CP022997.1/0.0/CP022997.1 Klebsiella pneumoniae strain 721005, complete genome	sp|A6THH4|PYRB_KLEP7/2.9e-118/Aspartate carbamoyltransferase OS=Klebsiella pneumoniae subsp. pneumoniae (strain ATCC 700721 / MGH 78578) GN=pyrB PE=3 SV=1	kps:KPNJ2_04913/3.0e-119/Aspartate carbamoyltransferase; K00609 aspartate carbamoyltransferase catalytic subunit [EC:2.1.3.2]	At3g20330/2.0e-42/[R] KOG0370 Multifunctional pyrimidine synthesis protein CAD (includes carbamoyl-phophate synthetase, aspartate transcarbamylase, and glutamine amidotransferase)	Unigene1734_All/1.8e-48/Aspartate/ornithine carbamoyltransferase, carbamoyl-P binding domain	biological_process:GO:0044205//'de novo' UMP biosynthetic process;GO:0006520//cellular amino acid metabolic process;GO:0006207//'de novo' pyrimidine nucleobase biosynthetic process;molecular_function:GO:0016597//amino acid binding;GO:0016740//transferase activity;GO:0004070//aspartate carbamoyltransferase activity;
Unigene1207_All	668	1.34	8.55	2.673691419	0.200569158	*	0.0731338	ORZ64251.1/9.6e-113/NAD-dependent dehydratase, partial [Klebsiella pneumoniae]	CP022997.1/0.0/CP022997.1 Klebsiella pneumoniae strain 721005, complete genome	sp|H1ZZB0|AUAH_STIAU/6.5e-09/Aurachin B dehydrogenase OS=Stigmatella aurantiaca GN=auaH PE=1 SV=1	kpq:KPR0928_11060/1.4e-113/NAD-dependent dehydratase	SPBC2A9.02/5.9e-34/[V] KOG1502 Flavonol reductase/cinnamoyl-CoA reductase	Unigene1207_All/2.6e-17/NAD dependent epimerase/dehydratase family	molecular_function:GO:0003824//catalytic activity;GO:0050662//coenzyme binding;
Unigene641_All	780	1.11	7.02	2.660911354	0.200252803	*	0.0731338	KON71389.1/6.7e-57/Cytochrome c oxidase subunit 2 precursor [Candidatus Hodgkinia cicadicola]	NA	sp|Q1RI44|COX2_RICBR/2.2e-48/Probable cytochrome c oxidase subunit 2 OS=Rickettsia bellii (strain RML369-C) GN=ctaC PE=3 SV=1	ati:AL072_13620/7.7e-50/cytochrome C oxidase subunit II; K02275 cytochrome c oxidase subunit II [EC:1.9.3.1]	HsMi004/1.7e-120/[C] KOG4767 Cytochrome c oxidase, subunit II, and related proteins	NA	biological_process:GO:0022900//electron transport chain;cellular_component:GO:0016021//integral component of membrane;GO:0070469//respiratory chain;GO:0005886//plasma membrane;molecular_function:GO:0004129//cytochrome-c oxidase activity;GO:0005507//copper ion binding;
Unigene1345_All	547	8.65	53.73	2.6349558	0.000202825	Up	3.97E-05	WP_071218889.1/4.4e-31/hypothetical protein [Acinetobacter baumannii] >OIB80665.1 hypothetical protein A7L16_18875 [Acinetobacter baumannii]	CP022307.1/0.0/CP022307.1 Alcanivorax sp. N3-7A genome	NA	NA	NA	NA	NA
Unigene45_All	1348	1.19	7.35	2.626782676	0.031640395	*	0.00863914	WP_004218075.1/8.7e-113/VOC family protein [Klebsiella pneumoniae] >YP_005224644.1 hypothetical protein KPHS_03440 [Klebsiella pneumoniae subsp. pneumoniae HS11286] >AEW59042.1 hypothetical protein KPHS_03440 [Klebsiella pneumoniae subsp. pneumoniae HS11286] >CCM86082.1 PhnB protein; putative DNA binding 3-demethylubiquinone-9 3-methyltransferase domain protein [Klebsiella pneumoniae subsp. pneum…	CP022997.1/0.0/CP022997.1 Klebsiella pneumoniae strain 721005, complete genome	sp|P0AFJ4|PHNA_SHIFL/6.1e-54/Protein PhnA OS=Shigella flexneri GN=phnA PE=4 SV=1	kps:KPNJ2_05079/1.3e-113/PhnB protein; K04750 PhnB protein	NA	Unigene45_All/8.1e-05/3-demethylubiquinone-9 3-methyltransferase	NA
Unigene1737_All	413	5.09	30.5	2.583071681	0.05605657	*	0.01637136	WP_069345578.1/3.1e-53/pyrophosphatase [Klebsiella pneumoniae] >ODO93159.1 pyrophosphatase [Klebsiella pneumoniae] >ODP25114.1 pyrophosphatase [Klebsiella pneumoniae]	CP022997.1/0.0/CP022997.1 Klebsiella pneumoniae strain 721005, complete genome	sp|Q8GQS5|IPYR_AQUPY/1.5e-16/Inorganic pyrophosphatase OS=Aquifex pyrophilus GN=ppa PE=3 SV=1	kpne:KU54_012205/4.7e-54/potassium ABC transporter ATPase; K01507 inorganic pyrophosphatase [EC:3.6.1.1]	At1g01050/5.7e-11/[C] KOG1626 Inorganic pyrophosphatase/Nucleosome remodeling factor, subunit NURF38	Unigene1737_All/4.5e-16/Inorganic pyrophosphatase	biological_process:GO:0006796//phosphate-containing compound metabolic process;cellular_component:GO:0005737//cytoplasm;molecular_function:GO:0000287//magnesium ion binding;GO:0004427//inorganic diphosphatase activity;
Unigene364_All	343	3.36	18.38	2.451603629	0.318995425	*	0.1411224	CDK92145.1/5.7e-53/short chain dehydrogenase [Klebsiella pneumoniae IS33]	CP022997.1/0.0/CP022997.1 Klebsiella pneumoniae strain 721005, complete genome	NA	kpg:KPNIH32_23715/8.6e-54/short-chain dehydrogenase	NA	Unigene364_All/1.2e-06/NAD dependent epimerase/dehydratase family	molecular_function:GO:0016491//oxidoreductase activity;
Unigene156_All	474	4.19	21.99	2.391825455	0.0968454	*	0.0306268	OKB35909.1/3.9e-68/acetolactate synthase [Klebsiella pneumoniae]	CP022997.1/0.0/CP022997.1 Klebsiella pneumoniae strain 721005, complete genome	sp|P27696|ILVB_KLEPN/1.2e-70/Acetolactate synthase, catabolic OS=Klebsiella pneumoniae GN=budB PE=1 SV=1	kpw:KPNIH30_15480/5.9e-69/acetolactate synthase; K01652 acetolactate synthase I/II/III large subunit [EC:2.2.1.6]	Hs21361361/2.8e-17/[EH] KOG1185 Thiamine pyrophosphate-requiring enzyme	Unigene156_All/6.5e-38/Thiamine pyrophosphate enzyme, N-terminal TPP binding domain	biological_process:GO:0034077//butanediol metabolic process;molecular_function:GO:0000287//magnesium ion binding;GO:0030976//thiamine pyrophosphate binding;GO:0003984//acetolactate synthase activity;
Unigene1123_All	1943	1.99	10.3	2.371804002	0.00115677	*	0.000249212	NA	CP022997.1/0.0/CP022997.1 Klebsiella pneumoniae strain 721005, complete genome	sp|P9WG84|Y1877_MYCTO/2.2e-57/Uncharacterized MFS-type transporter MT1926 OS=Mycobacterium tuberculosis (strain CDC 1551 / Oshkosh) GN=MT1926 PE=3 SV=1	kpm:KPHS_52020/7.0e-185/multidrug resistance protein membrane translocase	SPBC3E7.06c/7.5e-29/[R] KOG0254 Predicted transporter (major facilitator superfamily)	Unigene1123_All/1.3e-18/Major Facilitator Superfamily	NA
Unigene467_All	611	1.5	7.7	2.359895945	0.320665558	*	0.1411224	EEW41937.1/1.1e-49/hypothetical protein HMPREF0484_1985 [Klebsiella pneumoniae subsp. rhinoscleromatis ATCC 13884] >EGF61315.1 hypothetical protein HMPREF9538_04261 [Klebsiella sp. MS 92-3] >EKF78380.1 Hypothetical protein B819_87423 [Klebsiella pneumoniae subsp. pneumoniae KpQ3] >ESA97370.1 hypothetical protein HMPREF1619_05146 [Klebsiella pneumoniae 909957] >AHM79005.1 hypothetical protein KPNJ…	CP022997.1/0.0/CP022997.1 Klebsiella pneumoniae strain 721005, complete genome	sp|P0AB56|YCII_ECOL6/7.5e-44/Protein YciI OS=Escherichia coli O6:H1 (strain CFT073 / ATCC 700928 / UPEC) GN=yciI PE=3 SV=1	kpo:KPN2242_13955/2.8e-47/YciI-like protein; K09780 uncharacterized protein	NA	NA	NA
Unigene1333_All	3689	145.02	735.61	2.342689213	0	Up	0	BAH64004.1/3.0e-248/putative permease of the major facilitator superfamily [Klebsiella pneumoniae subsp. pneumoniae NTUH-K2044] >EJK90770.1 putative permease of the major facilitator superfamily [Klebsiella pneumoniae subsp. pneumoniae DSM 30104] >AFQ65269.1 metabolite/H symporter, major facilitator superfamily (MFS) [Klebsiella pneumoniae subsp. pneumoniae 1084] >CCN30343.1 citrate:proton sympor…	CP022997.1/0.0/CP022997.1 Klebsiella pneumoniae strain 721005, complete genome	sp|P16482|CITH_KLEPN/3.3e-235/Citrate-proton symporter OS=Klebsiella pneumoniae GN=citH PE=3 SV=1	pant:PSNIH1_p00195/3.6e-222/citrate-proton symporter; K03288 MFS transporter, MHS family, citrate/tricarballylate:H+ symporter	At2g20780/5.3e-07/[R] KOG0254 Predicted transporter (major facilitator superfamily)	Unigene1333_All/7.8e-33/Sugar (and other) transporter	biological_process:GO:0055085//transmembrane transport;cellular_component:GO:0016021//integral component of membrane;molecular_function:GO:0005215//transporter activity;
Unigene88_All	840	1.02	5.12	2.327574658	0.319828311	*	0.1411224	BAH65253.1/1.4e-108/hypothetical protein KP1_4774 [Klebsiella pneumoniae subsp. pneumoniae NTUH-K2044]	CP022997.1/0.0/CP022997.1 Klebsiella pneumoniae strain 721005, complete genome	sp|P76520|YFDX_ECOLI/9.6e-58/Protein YfdX OS=Escherichia coli (strain K12) GN=yfdX PE=1 SV=1	kpm:KPHS_46120/6.7e-100/YfdX like protein	NA	Unigene88_All/2.5e-47/YfdX protein	NA
Unigene1349_All	1000	0.83	4.15	2.321928095	0.320246387	*	0.1411224	WP_004176115.1/4.1e-152/MULTISPECIES: MurR/RpiR family transcriptional regulator [Enterobacteriaceae] >YP_005227016.1 putative sugar isomerase [Klebsiella pneumoniae subsp. pneumoniae HS11286] >ABR77198.1 putative sugar isomerase [Klebsiella pneumoniae subsp. pneumoniae MGH 78578] >EGF61077.1 transcriptional regulator, RpiR family [Klebsiella sp. MS 92-3] >AEJ98243.1 putative sugar isomerase [Kle…
neumoniae] >APM43829.1 MurR/RpiR family transcriptional regulator [Klebsiella pneumoniae] >APM53462.1 MurR/RpiR family transcriptional regulator [Klebsiella pneumoniae] >APM64872.1 MurR/RpiR family transcriptional regulator [Klebsiella pneumoniae] >OKN13153.1 sugar isomerase [Klebsiella pneumoniae] >OKN36124.1 sugar isomerase [Klebsiella pneumoniae] >OKN39041.1 sugar isomerase [Klebsiella pneumon…
criptional regulator [Klebsiella pneumoniae subsp. pneumoniae] >OYF23167.1 MurR/RpiR family transcriptional regulator [Klebsiella pneumoniae subsp. pneumoniae] >OYF33349.1 MurR/RpiR family transcriptional regulator [Klebsiella pneumoniae subsp. pneumoniae] >OYF40937.1 MurR/RpiR family transcriptional regulator [Klebsiella pneumoniae subsp. pneumoniae] >OYF59392.1 MurR/RpiR family transcriptional …	CP022997.1/0.0/CP022997.1 Klebsiella pneumoniae strain 721005, complete genome	sp|P46117|YARA_PROST/4.0e-10/Uncharacterized HTH-type transcriptional regulator in aarA 3'region OS=Providencia stuartii PE=4 SV=1	kqu:AVR78_17780/6.2e-153/MurR/RpiR family transcriptional regulator	NA	Unigene1349_All/3e-14/Helix-turn-helix domain, rpiR family	biological_process:GO:1901135//carbohydrate derivative metabolic process;GO:0006351//transcription, DNA-templated;molecular_function:GO:0003677//DNA binding;GO:0097367//carbohydrate derivative binding;GO:0016853//isomerase activity;GO:0003700//DNA binding transcription factor activity;
CL50.Contig2_All	1403	0.57	2.81	2.301536306	0.319411325	*	0.1411224	WP_002898935.1/1.1e-166/MULTISPECIES: LysR family transcriptional regulator [Klebsiella] >YP_005226231.1 LysR family transcriptional regulator [Klebsiella pneumoniae subsp. pneumoniae HS11286] >AEW60629.1 transcriptional regulator, LysR family [Klebsiella pneumoniae subsp. pneumoniae HS11286] >EJJ38693.1 LysR family transcriptional regulator [Klebsiella pneumoniae subsp. pneumoniae KPNIH4] >EJJ44…
ily transcriptional regulator [Klebsiella pneumoniae] >KUP70984.1 LysR family transcriptional regulator [Klebsiella pneumoniae] >KUP71326.1 LysR family transcriptional regulator [Klebsiella pneumoniae] >KUP80868.1 LysR family transcriptional regulator [Klebsiella pneumoniae] >KXA85182.1 LysR family transcriptional regulator [Klebsiella pneumoniae] >KYL79466.1 LysR family transcriptional regulator…
5474.1 LysR family transcriptional regulator [Klebsiella pneumoniae] >OXO39891.1 LysR family transcriptional regulator [Klebsiella pneumoniae] >OXO49509.1 LysR family transcriptional regulator [Klebsiella pneumoniae] >OXO52716.1 LysR family transcriptional regulator [Klebsiella pneumoniae] >OXO53230.1 LysR family transcriptional regulator [Klebsiella pneumoniae] >OXO55738.1 LysR family transcript…	CP022882.1/0.0/CP022882.1 Klebsiella pneumoniae strain 911021, complete genome	sp|P30864|YAFC_ECOLI/1.5e-34/Uncharacterized HTH-type transcriptional regulator YafC OS=Escherichia coli (strain K12) GN=yafC PE=4 SV=1	ear:CCG30685/2.4e-158/Transcriptional regulator, LysR family	NA	CL50.Contig2_All/4.4e-41/LysR substrate binding domain	biological_process:GO:0006351//transcription, DNA-templated;molecular_function:GO:0003677//DNA binding;GO:0003700//DNA binding transcription factor activity;
Unigene920_All	1611	0.98	4.82	2.298179492	0.097022126	*	0.0306268	WP_004200076.1/1.1e-141/amino acid ABC transporter ATP-binding protein [Klebsiella pneumoniae] >YP_005227168.1 ATPase [Klebsiella pneumoniae subsp. pneumoniae HS11286] >AEW61566.1 putative ATP-binding component of a transport system [Klebsiella pneumoniae subsp. pneumoniae HS11286] >EMR21606.1 ABC transporter [Klebsiella pneumoniae ATCC BAA-2146] >CDL10158.1 Amino acid ABC transporter, ATP-bindin…	CP022997.1/0.0/CP022997.1 Klebsiella pneumoniae strain 721005, complete genome	sp|P48243|GLUA_CORGL/6.1e-69/Glutamate transport ATP-binding protein GluA OS=Corynebacterium glutamicum (strain ATCC 13032 / DSM 20300 / JCM 1318 / LMG 3730 / NCIMB 10025) GN=gluA PE=3 SV=2	kpm:KPHS_28680/1.6e-142/ATPase; K02028 polar amino acid transport system ATP-binding protein [EC:3.6.3.21]	At1g67940/3.7e-29/[Q] KOG0055 Multidrug/pheromone exporter, ABC superfamily	Unigene920_All/4.3e-35/ABC transporter	molecular_function:GO:0015424//amino acid-transporting ATPase activity;GO:0005524//ATP binding;
Unigene662_All	1074	2.3	10.5	2.190683562	0.04627406	*	0.01322116	CTS16933.1/5.9e-197/AraC family transcriptional regulator [Escherichia coli] >CTZ83890.1 AraC family transcriptional regulator [Escherichia coli] >CTZ81714.1 AraC family transcriptional regulator [Escherichia coli]	CP022997.1/0.0/CP022997.1 Klebsiella pneumoniae strain 721005, complete genome	sp|P40883|PCHR_PSEAE/2.4e-13/Regulatory protein PchR OS=Pseudomonas aeruginosa (strain ATCC 15692 / DSM 22644 / CIP 104116 / JCM 14847 / LMG 12228 / 1C / PRS 101 / PAO1) GN=pchR PE=2 SV=1	koe:A225_2991/7.3e-192/iron aquisition regulator (YbtA,AraC-like,required for transcription of FyuA/psn,Irp2); K05372 AraC family transcriptional regulator	NA	Unigene662_All/1.8e-18/Helix-turn-helix domain	biological_process:GO:0006355//regulation of transcription, DNA-templated;GO:0006351//transcription, DNA-templated;GO:0071281//cellular response to iron ion;molecular_function:GO:0043565//sequence-specific DNA binding;GO:0003700//DNA binding transcription factor activity;
Unigene262_All	741	5.91	26.95	2.189055237	0.006120743	*	0.001463196	WP_074187626.1/1.2e-50/MULTISPECIES: hypothetical protein [Klebsiella] >OYG26817.1 hypothetical protein CI648_23075 [Klebsiella pneumoniae subsp. pneumoniae]	CP022692.1/0.0/CP022692.1 Klebsiella pneumoniae subsp. pneumoniae strain AUSMDU00008079 plasmid pAUSMDU8079-1, complete sequence	NA	kpx:PMK1_a00147/6.4e-38/hypothetical protein	NA	NA	NA
Unigene259_All	3562	0.63	2.83	2.167378319	0.046367543	*	0.01322116	WP_071177719.1/6.3e-203/bifunctional DNA-binding transcriptional regulator/O6-methylguanine-DNA methyltransferase Ada [Klebsiella pneumoniae] >OHY26770.1 bifunctional transcriptional regulator/O6-methylguanine-DNA methyltransferase [Klebsiella pneumoniae] >OIK33124.1 bifunctional transcriptional regulator/O6-methylguanine-DNA methyltransferase [Klebsiella pneumoniae]	CP022997.1/0.0/CP022997.1 Klebsiella pneumoniae strain 721005, complete genome	sp|B5XP00|APBE1_KLEP3/8.4e-196/FAD:protein FMN transferase OS=Klebsiella pneumoniae (strain 342) GN=apbE1 PE=3 SV=1	eae:EAE_24200/1.1e-175/thiamine biosynthesis lipoprotein ApbE; K03734 FAD:protein FMN transferase [EC:2.7.1.180]	CE22693/1.7e-23/[L] KOG4062 6-O-methylguanine-DNA methyltransferase MGMT/MGT1, involved in DNA repair	Unigene259_All/6.5e-31/Metal binding domain of Ada	biological_process:GO:0006281//DNA repair;GO:0006351//transcription, DNA-templated;molecular_function:GO:0003908//methylated-DNA-[protein]-cysteine S-methyltransferase activity;GO:0003677//DNA binding;GO:0008168//methyltransferase activity;GO:0008270//zinc ion binding;GO:0043565//sequence-specific DNA binding;GO:0003700//DNA binding transcription factor activity;
Unigene1461_All	1818	4.28	18.98	2.148797291	3.09E-05	Up	5.57E-06	EGF62857.1/1.0e-172/maltose operon periplasmic protein precursor [Klebsiella sp. MS 92-3] >EJK92735.1 maltose operon periplasmic [Klebsiella pneumoniae subsp. pneumoniae DSM 30104] >EKF81022.1 Maltose operon periplasmic protein [Klebsiella pneumoniae subsp. pneumoniae KpQ3] >AHM81936.1 Maltose operon periplasmic protein precursor [Klebsiella pneumoniae 30684/NJST258_2] >AHM87566.1 Maltose operon …	CP022997.1/0.0/CP022997.1 Klebsiella pneumoniae strain 721005, complete genome	sp|A6TGU6|LAMB2_KLEP7/2.6e-148/Maltoporin 2 OS=Klebsiella pneumoniae subsp. pneumoniae (strain ATCC 700721 / MGH 78578) GN=lamB2 PE=3 SV=1	kps:KPNJ2_05164/1.5e-173/Maltose operon periplasmic protein precursor; K05775 maltose operon periplasmic protein	NA	Unigene1461_All/1.1e-48/Maltose operon periplasmic protein precursor (MalM)	biological_process:GO:0008643//carbohydrate transport;cellular_component:GO:0042597//periplasmic space;
Unigene39_All	3530	0.85	3.64	2.098403704	0.022244125	*	0.0058173	WP_009485688.1/0.0e+00/MULTISPECIES: glutathione-regulated potassium-efflux system protein KefC [Klebsiella] >EGF61379.1 glutathione-regulated potassium-efflux system protein KefC [Klebsiella sp. MS 92-3] >EPO14179.1 glutathione-regulated potassium-efflux system protein KefC [Klebsiella pneumoniae DMC0799] >EZQ92348.1 glutathione-regulated potassium-efflux system protein kefC [Klebsiella pneumoni…	CP022997.1/0.0/CP022997.1 Klebsiella pneumoniae strain 721005, complete genome	sp|A4W6F3|KEFC_ENT38/3.8e-305/Glutathione-regulated potassium-efflux system protein KefC OS=Enterobacter sp. (strain 638) GN=kefC PE=3 SV=1	ear:CCG31785/0.0e+00/Glutathione-regulated potassium-efflux system protein KefC; K11745 glutathione-regulated potassium-efflux system ancillary protein KefC	At1g01790/2.2e-87/[P] KOG1650 Predicted K+/H+-antiporter	Unigene39_All/3.4e-61/Sodium/hydrogen exchanger family	NA
Unigene1016_All	294	4.32	18.11	2.067683329	0.496876391	*	0.26647	WP_025368395.1/2.4e-31/competence protein ComEA [Klebsiella pneumoniae] >AHE46011.1 competence protein ComEA-related protein [Klebsiella pneumoniae subsp. pneumoniae Kp13]	CP022997.1/0.0/CP022997.1 Klebsiella pneumoniae strain 721005, complete genome	sp|P0AAR9|YBAV_SHIFL/2.4e-24/Uncharacterized protein YbaV OS=Shigella flexneri GN=ybaV PE=3 SV=1	kpb:FH42_22955/3.6e-32/competence protein ComEA; K02237 competence protein ComEA	NA	NA	biological_process:GO:0006281//DNA repair;molecular_function:GO:0003677//DNA binding;
CL55.Contig3_All	3720	0.59	2.46	2.059871456	0.031707288	*	0.00863914	NA	CP018454.1/0.0/CP018454.1 Klebsiella pneumoniae strain SWU01, complete genome	sp|Q8UAK2|RGMG2_AGRFC/2.6e-171/Putative ribose/galactose/methyl galactoside import ATP-binding protein 2 OS=Agrobacterium fabrum (strain C58 / ATCC 33970) GN=Atu3371 PE=3 SV=2	kpp:A79E_3748/5.7e-276/Inositol transport system ATP-binding protein; K17215 inositol transport system ATP-binding protein	Hs16156905/3.3e-17/[IR] KOG0059 Lipid exporter ABCA1 and related proteins, ABC superfamily	CL55.Contig3_All/6.4e-59/ABC transporter	NA
Unigene319_All	622	7.33	30.07	2.036439764	0.017791889	*	0.00455046	WP_032441401.1/1.6e-98/MULTISPECIES: hypothetical protein [Enterobacteriaceae] >KEC97952.1 hypothetical protein P820_01629 [Klebsiella pneumoniae UCI 17] >KIZ39512.1 hypothetical protein OO18_26010 [Raoultella ornithinolytica] >KSX82621.1 hypothetical protein APT92_07490 [Klebsiella pneumoniae] >OHY19296.1 hypothetical protein BLA25_21420 [Klebsiella pneumoniae] >OHY24913.1 hypothetical protein B…	CP022997.1/0.0/CP022997.1 Klebsiella pneumoniae strain 721005, complete genome	NA	eko:EKO11_1365/5.5e-83/hypothetical protein	NA	NA	NA
CL26.Contig2_All	740	13.35	54.4	2.02676691	7.35E-05	Up	1.37E-05	EMR91350.1/6.2e-36/IS1 transposase InsAB, partial [Escherichia coli ONT:H33 str. C48/93]	CP023371.1/0.0/CP023371.1 Escherichia coli strain 1283 chromosome, complete genome	NA	lip:LI1147/4.1e-16/NA	NA	NA	NA
Unigene1766_All	420	2.48	9.9	1.997088405	0.49902041	*	0.26647	WP_073900417.1/7.9e-73/AcrB/AcrD/AcrF family protein [Klebsiella pneumoniae] >OKO64671.1 MFS transporter [Klebsiella pneumoniae] >ONG07518.1 MFS transporter [Klebsiella pneumoniae] >OUM14459.1 AcrB/AcrD/AcrF family protein [Klebsiella pneumoniae] >OXV19444.1 AcrB/AcrD/AcrF family protein [Klebsiella pneumoniae]	CP022997.1/0.0/CP022997.1 Klebsiella pneumoniae strain 721005, complete genome	NA	kvq:SP68_04350/1.2e-73/multidrug transporter	NA	Unigene1766_All/1.6e-10/AcrB/AcrD/AcrF family	cellular_component:GO:0016021//integral component of membrane;molecular_function:GO:0005215//transporter activity;
Unigene573_All	2502	1.52	5.98	1.976074161	0.017832051	*	0.00455046	NA	CP022997.1/0.0/CP022997.1 Klebsiella pneumoniae strain 721005, complete genome	sp|P08310|CATB_PSEPU/8.5e-110/Muconate cycloisomerase 1 OS=Pseudomonas putida GN=catB PE=1 SV=4	kps:KPNJ2_02557/1.5e-216/Muconate cycloisomerase; K01856 muconate cycloisomerase [EC:5.5.1.1]	NA	Unigene573_All/4.8e-45/Enolase C-terminal domain-like	NA
Unigene1727_All	568	1.65	6.38	1.9510904	0.497946093	*	0.26647	WP_080787893.1/1.0e-54/hypothetical protein, partial [Klebsiella pneumoniae]	MF437312.1/0.0/MF437312.1 Klebsiella pneumoniae strain CR-HvKP4 plasmid pKPC-CR-HvKP4, complete sequence	sp|O82899|YUBG_ECO57/1.5e-14/Uncharacterized protein YubG OS=Escherichia coli O157:H7 GN=L7076 PE=4 SV=1	kok:KONIH1_32070/1.5e-55/membrane protein	NA	Unigene1727_All/0.15/Agenet domain	NA
Unigene130_All	622	1.47	5.64	1.939879008	0.495811275	*	0.26647	SAU42311.1/5.1e-116/Uncharacterised protein [Klebsiella pneumoniae]	CP022997.1/0.0/CP022997.1 Klebsiella pneumoniae strain 721005, complete genome	sp|Q59477|DHAT_KLEPN/3.4e-116/1,3-propanediol dehydrogenase OS=Klebsiella pneumoniae GN=dhaT PE=1 SV=1	kpw:KPNIH30_23280/1.6e-114/1,3-propanediol dehydrogenase; K00086 1,3-propanediol dehydrogenase [EC:1.1.1.202]	SPAC5H10.06c/1.1e-50/[C] KOG3857 Alcohol dehydrogenase, class IV	Unigene130_All/8.2e-67/Iron-containing alcohol dehydrogenase	NA
Unigene1367_All	711	1.24	4.73	1.931500063	0.498482672	*	0.26647	WP_060528001.1/1.9e-127/hypothetical protein [Klebsiella pneumoniae] >KSW86278.1 hypothetical protein APT74_06495 [Klebsiella pneumoniae] >SLO54824.1 Uncharacterised protein [Klebsiella pneumoniae] >OVW35300.1 hypothetical protein BME52_09970 [Klebsiella pneumoniae]	CP021940.1/0.0/CP021940.1 Klebsiella pneumoniae strain AR_0145 plasmid tig00000209, complete sequence	NA	kpx:PMK1_b00026/2.9e-128/hypothetical protein	NA	NA	NA
Unigene984_All	981	0.85	3.19	1.908021678	0.495280428	*	0.26647	EEW43387.1/4.2e-165/rhodanese-like protein [Klebsiella pneumoniae subsp. rhinoscleromatis ATCC 13884] >EKF77739.1 3-mercaptopyruvate sulfurtransferase [Klebsiella pneumoniae subsp. pneumoniae KpQ3] >ESA99952.1 rhodanese-like protein [Klebsiella pneumoniae 909957] >AHE43218.1 3-mercaptopyruvate sulfurtransferase [Klebsiella pneumoniae subsp. pneumoniae Kp13] >AHM78234.1 3-mercaptopyruvate sulfurtr…	CP022997.1/0.0/CP022997.1 Klebsiella pneumoniae strain 721005, complete genome	sp|P31142|THTM_ECOLI/2.4e-121/3-mercaptopyruvate sulfurtransferase OS=Escherichia coli (strain K12) GN=sseA PE=1 SV=3	ear:CCG33973/2.7e-148/Thiosulfate sulfurtransferase, rhodanese (EC 2.8.1.1); K01011 thiosulfate/3-mercaptopyruvate sulfurtransferase [EC:2.8.1.1 2.8.1.2]	Hs13489091/2.4e-55/[V] KOG1529 Mercaptopyruvate sulfurtransferase/thiosulfate sulfurtransferase	Unigene984_All/2.5e-32/Rhodanese-like domain	molecular_function:GO:0004792//thiosulfate sulfurtransferase activity;
Unigene1541_All	1057	0.78	2.92	1.90442234	0.497410667	*	0.26647	EOR14659.1/1.5e-128/hypothetical protein H208_5152 [Klebsiella pneumoniae UHKPC23] >EOY70005.1 hypothetical protein H207_5198 [Klebsiella pneumoniae UHKPC40] >EOY88117.1 hypothetical protein H230_5139 [Klebsiella pneumoniae UHKPC09] >EOY90954.1 hypothetical protein H235_5204 [Klebsiella pneumoniae UHKPC24] >EOY98658.1 hypothetical protein H233_5156 [Klebsiella pneumoniae UHKPC27] >EOZ04713.1 hypo…	CP022997.1/0.0/CP022997.1 Klebsiella pneumoniae strain 721005, complete genome	NA	kph:KPNIH24_20060/2.3e-129/hypothetical protein	NA	Unigene1541_All/0.044/Protein of unknown function (DUF3112)	cellular_component:GO:0016021//integral component of membrane;
Unigene1585_All	1083	3.03	11.34	1.904030941	0.060352993	*	0.01804332	OIR39526.1/1.1e-203/nickel ABC transporter, nickel/metallophore periplasmic binding protein [Klebsiella pneumoniae]	CP022997.1/0.0/CP022997.1 Klebsiella pneumoniae strain 721005, complete genome	sp|P33590|NIKA_ECOLI/4.4e-148/Nickel-binding periplasmic protein OS=Escherichia coli (strain K12) GN=nikA PE=1 SV=1	kqu:AVR78_03090/1.9e-195/nickel ABC transporter, nickel/metallophore periplasmic binding protein; K15584 nickel transport system substrate-binding protein	NA	Unigene1585_All/5.4e-61/Bacterial extracellular solute-binding proteins, family 5 Middle	biological_process:GO:0055085//transmembrane transport;GO:0015675//nickel cation transport;cellular_component:GO:0043190//ATP-binding cassette (ABC) transporter complex;molecular_function:GO:0020037//heme binding;GO:0016151//nickel cation binding;
Unigene967_All	1369	0.58	2.17	1.903570237	0.494750717	*	0.26647	AHE43022.1/5.3e-243/Cellobiose permease IIC component [Klebsiella pneumoniae subsp. pneumoniae Kp13] >OUI64003.1 PTS system, cellobiose-specific IIC component [Klebsiella pneumoniae]	CP022997.1/0.0/CP022997.1 Klebsiella pneumoniae strain 721005, complete genome	sp|Q45400|PTEC_GEOSE/8.9e-61/PTS system cellobiose-specific EIIC component OS=Geobacillus stearothermophilus GN=celB PE=3 SV=1	kpa:KPNJ1_01172/8.1e-244/PTS system, cellobiose-specific IIC component; K02761 PTS system, cellobiose-specific IIC component	NA	Unigene967_All/1.2e-45/Phosphotransferase system, EIIC	NA
Unigene1332_All	1440	0.55	2.05	1.898120386	0.496343262	*	0.26647	WP_064143652.1/1.6e-245/two-component system sensor histidine kinase RstB [Klebsiella pneumoniae] >SBH75590.1 Sensory histidine kinase in two-component regulatory system with RstA [Klebsiella pneumoniae] >SBK21180.1 Sensory histidine kinase in two-component regulatory system with RstA [Klebsiella pneumoniae] >SAY14319.1 Sensory histidine kinase in two-component regulatory system with RstA [Klebsi…	CP022997.1/0.0/CP022997.1 Klebsiella pneumoniae strain 721005, complete genome	sp|P18392|RSTB_ECOLI/9.9e-204/Sensor protein RstB OS=Escherichia coli (strain K12) GN=rstB PE=1 SV=2	koc:AB185_19980/1.1e-230/sensor protein RstB; K07639 two-component system, OmpR family, sensor histidine kinase RstB [EC:2.7.13.3]	At2g01830/2.8e-12/[T] KOG0519 Sensory transduction histidine kinase	Unigene1332_All/4e-21/Histidine kinase-, DNA gyrase B-, and HSP90-like ATPase	cellular_component:GO:0005622//intracellular;GO:0016021//integral component of membrane;molecular_function:GO:0000155//phosphorelay sensor kinase activity;GO:0005524//ATP binding;
Unigene261_All	1553	2.03	7.53	1.891170137	0.060121312	*	0.01804332	WP_004200143.1/3.7e-131/hypothetical protein [Klebsiella pneumoniae] >YP_005227292.1 hypothetical protein KPHS_29920 [Klebsiella pneumoniae subsp. pneumoniae HS11286] >AEW61690.1 hypothetical protein KPHS_29920 [Klebsiella pneumoniae subsp. pneumoniae HS11286] >EMR21726.1 hypothetical protein G000_11483 [Klebsiella pneumoniae ATCC BAA-2146] >AGT23980.1 hypothetical protein N559_2277 [Klebsiella p…	CP022997.1/0.0/CP022997.1 Klebsiella pneumoniae strain 721005, complete genome	NA	kpb:FH42_06175/5.5e-132/hypothetical protein	NA	Unigene261_All/5.5e-09/Transcriptional regulatory protein, C terminal	NA
Unigene776_All	2009	1.54	5.68	1.882960579	0.06023693	*	0.01804332	SAY14305.1/0.0e+00/5-keto-2-deoxygluconokinase [Klebsiella pneumoniae]	CP022997.1/0.0/CP022997.1 Klebsiella pneumoniae strain 721005, complete genome	sp|Q5KYR3|IOLC_GEOKA/1.4e-46/5-dehydro-2-deoxygluconokinase OS=Geobacillus kaustophilus (strain HTA426) GN=iolC PE=3 SV=1	kok:KONIH1_03020/0.0e+00/5-dehydro-2-deoxygluconokinase; K03338 5-dehydro-2-deoxygluconokinase [EC:2.7.1.92]	At5g51830/5.6e-27/[G] KOG2855 Ribokinase	Unigene776_All/3.9e-143/Uncharacterized protein conserved in bacteria (DUF2090)	molecular_function:GO:0047590//5-dehydro-2-deoxygluconokinase activity;
Unigene660_All	1516	3.13	10.95	1.806696308	0.022782335	*	0.0059843	AHM77791.1/9.9e-190/Sucrose operon repressor [Klebsiella pneumoniae 30684/NJST258_2] >AHM83386.1 Sucrose operon repressor [Klebsiella pneumoniae 30660/NJST258_1]	CP022997.1/0.0/CP022997.1 Klebsiella pneumoniae strain 721005, complete genome	sp|P62572|CSCR_SHIFL/1.0e-97/Sucrose operon repressor OS=Shigella flexneri GN=cscR PE=3 SV=1	kqv:B8P98_04715/8.8e-183/transcriptional regulator	7294533/2.1e-18/[R] KOG0254 Predicted transporter (major facilitator superfamily)	Unigene660_All/8.2e-47/Periplasmic binding proteins and sugar binding domain of LacI family	NA
Unigene673_All	905	3.73	12.87	1.786764518	0.098064151	*	0.0311252	AHM77691.1/1.8e-138/Zinc metalloprotease [Klebsiella pneumoniae 30684/NJST258_2] >AHM83283.1 Zinc metalloprotease [Klebsiella pneumoniae 30660/NJST258_1]	CP022997.1/0.0/CP022997.1 Klebsiella pneumoniae strain 721005, complete genome	sp|P25894|LOIP_ECOLI/1.7e-121/Metalloprotease LoiP OS=Escherichia coli (strain K12) GN=loiP PE=1 SV=2	sea:SeAg_B3239/3.8e-125/peptidase M48, Ste24p; K07387 putative metalloprotease [EC:3.4.24.-]	NA	Unigene673_All/4.1e-26/Peptidase family M48	molecular_function:GO:0008237//metallopeptidase activity;GO:0004222//metalloendopeptidase activity;
Unigene1075_All	2426	0.94	3.09	1.716874176	0.200332216	*	0.0733936	BAH64348.1/0.0e+00/putataive amidohydrolase [Klebsiella pneumoniae subsp. pneumoniae NTUH-K2044]	CP022997.1/0.0/CP022997.1 Klebsiella pneumoniae strain 721005, complete genome	sp|A6TBK1|ADEC_KLEP7/0.0e+00/Adenine deaminase OS=Klebsiella pneumoniae subsp. pneumoniae (strain ATCC 700721 / MGH 78578) GN=ade PE=3 SV=1	kpu:KP1_3777/0.0e+00/ade; putataive amidohydrolase; K01486 adenine deaminase [EC:3.5.4.2]	NA	Unigene1075_All/7.8e-43/Adenine deaminase C-terminal domain	NA
Unigene469_All	503	3.87	12.61	1.704162804	0.378842164	*	0.180692	WP_004145916.1/6.0e-59/hypothetical protein [Klebsiella pneumoniae] >YP_005225156.1 hypothetical protein KPHS_08560 [Klebsiella pneumoniae subsp. pneumoniae HS11286] >BAH61776.1 hypothetical protein KP1_0956 [Klebsiella pneumoniae subsp. pneumoniae NTUH-K2044] >EEW39022.1 hypothetical protein HMPREF0484_4887 [Klebsiella pneumoniae subsp. rhinoscleromatis ATCC 13884] >ADC60129.1 conserved hypothet…
a pneumoniae] >KMH23992.1 hypothetical protein SM70_04727 [Klebsiella pneumoniae] >KMH32999.1 hypothetical protein SM69_00119 [Klebsiella pneumoniae] >KMH40603.1 hypothetical protein SM72_00118 [Klebsiella pneumoniae] >KMH44868.1 hypothetical protein SM71_00118 [Klebsiella pneumoniae] >KMH53549.1 hypothetical protein SM74_04591 [Klebsiella pneumoniae] >KMH61736.1 hypothetical protein SM75_00118 […
rotein YacC [Klebsiella pneumoniae] >SLP85743.1 chaperone lipoprotein YacC [Klebsiella pneumoniae] >SLR84948.1 chaperone lipoprotein YacC [Klebsiella pneumoniae] >SLV31783.1 chaperone lipoprotein YacC [Klebsiella pneumoniae] >SLV57118.1 chaperone lipoprotein YacC [Klebsiella pneumoniae] >SLX65202.1 chaperone lipoprotein YacC [Klebsiella pneumoniae] >SLU91006.1 chaperone lipoprotein YacC [Klebsiel…	CP022997.1/0.0/CP022997.1 Klebsiella pneumoniae strain 721005, complete genome	sp|P0AA96|YACC_ECOL6/7.3e-53/Uncharacterized protein YacC OS=Escherichia coli O6:H1 (strain CFT073 / ATCC 700928 / UPEC) GN=yacC PE=3 SV=1	kpj:N559_4289/9.1e-60/hypothetical protein	NA	Unigene469_All/3.3e-09/Type II secretion system pilotin lipoprotein (PulS_OutS)	NA
Unigene172_All	517	3.73	12.12	1.700142163	0.379300256	*	0.180692	WP_062955137.1/2.6e-89/hypothetical protein [Klebsiella pneumoniae] >OHY23967.1 hypothetical protein BLJ30_26115 [Klebsiella pneumoniae] >OIK29980.1 hypothetical protein BLJ97_26875 [Klebsiella pneumoniae] >OXM91291.1 hypothetical protein CGQ20_16950 [Klebsiella pneumoniae] >OXM95064.1 hypothetical protein CGQ21_17570 [Klebsiella pneumoniae] >OZJ07199.1 hypothetical protein CEP05_27220 [Klebsiell…	CP022997.1/0.0/CP022997.1 Klebsiella pneumoniae strain 721005, complete genome	NA	kpc:KPNIH10_27405/8.6e-90/hypothetical protein	NA	NA	NA
Unigene908_All	3256	209.72	675.77	1.688067854	2.52E-219	Up	4.20E-221	AHM81755.1/2.6e-219/Permease [Klebsiella pneumoniae 30684/NJST258_2] >AHM87437.1 Permease [Klebsiella pneumoniae 30660/NJST258_1]	CP022997.1/0.0/CP022997.1 Klebsiella pneumoniae strain 721005, complete genome	sp|B5BKK5|ULAE_SALPK/2.3e-131/L-ribulose-5-phosphate 3-epimerase UlaE OS=Salmonella paratyphi A (strain AKU_12601) GN=ulaE PE=3 SV=1	koc:AB185_33615/2.5e-203/MFS transporter	At5g16150/3.6e-07/[R] KOG0254 Predicted transporter (major facilitator superfamily)	Unigene908_All/1.8e-37/Major Facilitator Superfamily	biological_process:GO:0055085//transmembrane transport;cellular_component:GO:0016021//integral component of membrane;
Unigene245_All	1009	5.75	18.49	1.685111364	0.027963086	*	0.00750622	WP_047719003.1/1.6e-90/L-fucose:H+ symporter permease [Klebsiella pneumoniae] >AKL31736.1 fucose permease [Klebsiella pneumoniae] >ALR27798.1 fucose permease [Klebsiella pneumoniae]	CP022997.1/0.0/CP022997.1 Klebsiella pneumoniae strain 721005, complete genome	sp|P11551|FUCP_ECOLI/4.3e-36/L-fucose-proton symporter OS=Escherichia coli (strain K12) GN=fucP PE=1 SV=3	kpne:KU54_013055/2.4e-91/fucose permease; K02429 MFS transporter, FHS family, L-fucose permease	CE03147/1.7e-16/[G] KOG2855 Ribokinase	Unigene245_All/1.3e-09/Major Facilitator Superfamily	cellular_component:GO:0016021//integral component of membrane;molecular_function:GO:0015150//fucose transmembrane transporter activity;
Unigene146_All	692	5.14	16.34	1.668567719	0.151346543	*	0.0528318	WP_002887909.1/7.4e-68/MULTISPECIES: hypothetical protein [Enterobacterales] >YP_005225023.1 hypothetical protein KPHS_07230 [Klebsiella pneumoniae subsp. pneumoniae HS11286] >BAH61667.1 hypothetical protein KP1_0833 [Klebsiella pneumoniae subsp. pneumoniae NTUH-K2044] >EEW38898.1 hypothetical protein HMPREF0484_5004 [Klebsiella pneumoniae subsp. rhinoscleromatis ATCC 13884] >AEW59421.1 hypotheti…
KMI40660.1 hypothetical protein SM92_04637 [Klebsiella pneumoniae] >KMI57163.1 hypothetical protein SM93_00012 [Klebsiella pneumoniae] >KMI71349.1 hypothetical protein SM95_00012 [Klebsiella pneumoniae] >KMI74238.1 hypothetical protein SM98_04458 [Klebsiella pneumoniae] >KMI79562.1 hypothetical protein SM97_00012 [Klebsiella pneumoniae] >KMI81409.1 hypothetical protein SM99_04188 [Klebsiella pneu…
0209.1 Protein of uncharacterised function (DUF2541) [Klebsiella pneumoniae] >SLO19435.1 Protein of uncharacterised function (DUF2541) [Klebsiella pneumoniae] >SMA04528.1 Protein of uncharacterised function (DUF2541) [Klebsiella pneumoniae] >SLX27066.1 Protein of uncharacterised function (DUF2541) [Klebsiella pneumoniae] >SLZ35830.1 Protein of uncharacterised function (DUF2541) [Klebsiella pneumo…
eumoniae] >OVY11291.1 hypothetical protein BME75_14900 [Klebsiella pneumoniae] >OVY22202.1 hypothetical protein BME72_00685 [Klebsiella pneumoniae] >OWA63851.1 hypothetical protein BV211_08580 [Klebsiella pneumoniae] >OWA66644.1 hypothetical protein BV215_02700 [Klebsiella pneumoniae] >OWA67938.1 hypothetical protein BV308_22565 [Klebsiella pneumoniae] >OWA76971.1 hypothetical protein BV370_14305…	CP022997.1/0.0/CP022997.1 Klebsiella pneumoniae strain 721005, complete genome	sp|Q8ZS14|YAAI_SALTY/2.6e-53/UPF0412 protein YaaI OS=Salmonella typhimurium (strain LT2 / SGSC1412 / ATCC 700720) GN=yaaI PE=3 SV=1	kpm:KPHS_07230/1.1e-68/hypothetical protein	NA	Unigene146_All/1.6e-71/Protein of unknown function (DUF2541)	NA
Unigene1361_All	901	1.87	5.88	1.652777885	0.378385177	*	0.180692	WP_002912937.1/3.4e-161/MULTISPECIES: endonuclease [Enterobacteriaceae] >A6TBP4.1 RecName: Full=Probable endonuclease 4; AltName: Full=Endodeoxyribonuclease IV; AltName: Full=Endonuclease IV >ABR78015.1 endonuclease IV [Klebsiella pneumoniae subsp. pneumoniae MGH 78578] >BAH64391.1 endonuclease IV [Klebsiella pneumoniae subsp. pneumoniae NTUH-K2044] >EEW43547.1 apurinic endonuclease (APN1) [Klebs…
lla pneumoniae UHKPC07] >AKR99368.1 endonuclease IV [Klebsiella pneumoniae UHKPC33] >KOP13594.1 endonuclease IV [Klebsiella pneumoniae] >KOP18236.1 endonuclease IV [Klebsiella pneumoniae] >KOP21331.1 endonuclease IV [Klebsiella pneumoniae] >CTQ29083.1 endonuclease IV with intrinsic 3'-5' exonuclease activity [Klebsiella pneumoniae] >ALH88167.1 endonuclease IV [Klebsiella pneumoniae] >KPO01856.1 e…
ae] >SLV79322.1 endonuclease IV [Klebsiella pneumoniae] >SLV84663.1 endonuclease IV [Klebsiella pneumoniae] >SLX91057.1 endonuclease IV [Klebsiella pneumoniae] >SLT75299.1 endonuclease IV [Klebsiella pneumoniae] >SLT37089.1 endonuclease IV [Klebsiella pneumoniae] >SLZ90177.1 endonuclease IV [Klebsiella pneumoniae] >SLQ30130.1 endonuclease IV [Klebsiella pneumoniae] >SLO96139.1 endonuclease IV [Kl…
ella pneumoniae] >OXP33566.1 endonuclease [Klebsiella pneumoniae] >OXP33825.1 endonuclease [Klebsiella pneumoniae] >OXP48056.1 endonuclease [Klebsiella pneumoniae] >OXP55059.1 endonuclease [Klebsiella pneumoniae] >OXP56388.1 endonuclease [Klebsiella pneumoniae] >OXP64950.1 endonuclease [Klebsiella pneumoniae] >OXP76506.1 endonuclease [Klebsiella pneumoniae] >OXP76651.1 endonuclease [Klebsiella pn…	CP022997.1/0.0/CP022997.1 Klebsiella pneumoniae strain 721005, complete genome	sp|A8AE66|END4_CITK8/7.0e-147/Probable endonuclease 4 OS=Citrobacter koseri (strain ATCC BAA-895 / CDC 4225-83 / SGSC4696) GN=nfo PE=3 SV=1	kpv:KPNIH29_18270/5.1e-162/endonuclease IV; K01151 deoxyribonuclease IV [EC:3.1.21.2]	CE28953/2.6e-69/[L] KOG3997 Major apurinic/apyrimidinic endonuclease/3'-repair diesterase APN1	Unigene1361_All/3.9e-43/Xylose isomerase-like TIM barrel	biological_process:GO:0006281//DNA repair;molecular_function:GO:0003677//DNA binding;GO:0008270//zinc ion binding;GO:0008833//deoxyribonuclease IV (phage-T4-induced) activity;
Unigene1657_All	1288	92.95	291.85	1.650700298	1.84E-33	Up	1.19E-34	SBY54108.1/4.4e-106/polyisoprenoid-binding protein [Klebsiella pneumoniae] >OUI63119.1 YceI family protein [Klebsiella pneumoniae]	CP022997.1/0.0/CP022997.1 Klebsiella pneumoniae strain 721005, complete genome	sp|Q66A98|Y2234_YERPS/2.0e-22/UPF0312 protein YPTB2234 OS=Yersinia pseudotuberculosis serotype I (strain IP32953) GN=YPTB2234 PE=3 SV=1	kpm:KPHS_31810/6.7e-107/hypothetical protein	NA	Unigene1657_All/5e-37/YceI-like domain	NA
Unigene211_All	4748	2.97	9.16	1.624884667	7.15E-05	Up	1.33E-05	BAH63249.1/0.0e+00/bifunctional putative acetyl-CoA:acetoacetyl-CoA transferase: alpha subunit/beta subunit [Klebsiella pneumoniae subsp. pneumoniae NTUH-K2044] >CDQ54523.1 mdcA [Klebsiella pneumoniae]	CP022997.1/0.0/CP022997.1 Klebsiella pneumoniae strain 721005, complete genome	sp|O06924|MADA_MALRU/3.4e-184/Acetyl-S-ACP:malonate ACP transferase OS=Malonomonas rubra GN=madA PE=1 SV=1	kpa:KPNJ1_02915/0.0e+00/Malonate decarboxylase; K13929 malonate decarboxylase alpha subunit [EC:2.3.1.187]	AtCh032/1.5e-06/[EI] KOG0540 3-Methylcrotonyl-CoA carboxylase, non-biotin containing subunit/Acetyl-CoA carboxylase carboxyl transferase, subunit beta	Unigene211_All/6.4e-296/Malonate decarboxylase, alpha subunit, transporter	molecular_function:GO:0016740//transferase activity;
Unigene956_All	2321	1.32	4.05	1.617383978	0.151596702	*	0.0528318	AHM82041.1/0.0e+00/ATP-dependent DNA helicase rep [Klebsiella pneumoniae 30684/NJST258_2] >AHM87710.1 ATP-dependent DNA helicase rep [Klebsiella pneumoniae 30660/NJST258_1]	CP022997.1/0.0/CP022997.1 Klebsiella pneumoniae strain 721005, complete genome	sp|Q9L6S1|REP_SALTY/0.0e+00/ATP-dependent DNA helicase Rep OS=Salmonella typhimurium (strain LT2 / SGSC1412 / ATCC 700720) GN=rep PE=3 SV=1	kok:KONIH1_00950/0.0e+00/ATP-dependent DNA helicase Rep; K03656 ATP-dependent DNA helicase Rep [EC:3.6.4.12]	SPAC4H3.05/9.5e-71/[L] KOG2108 3'-5' DNA helicase	Unigene956_All/2.2e-74/UvrD/REP helicase N-terminal domain	biological_process:GO:0006268//DNA unwinding involved in DNA replication;molecular_function:GO:0003697//single-stranded DNA binding;GO:0008408//3'-5' exonuclease activity;GO:0005524//ATP binding;GO:0004386//helicase activity;GO:0004003//ATP-dependent DNA helicase activity;
Unigene1106_All	3100	1.95	5.95	1.609415544	0.021353796	*	0.00557216	NA	CP022997.1/0.0/CP022997.1 Klebsiella pneumoniae strain 721005, complete genome	sp|Q57IG0|XYLA_SALCH/9.1e-247/Xylose isomerase OS=Salmonella choleraesuis (strain SC-B67) GN=xylA PE=3 SV=1	ear:CCG32779/8.2e-252/Xylulose kinase (EC 2.7.1.17); K00854 xylulokinase [EC:2.7.1.17]	At1g80460/8.1e-25/[G] KOG2517 Ribulose kinase and related carbohydrate kinases	Unigene1106_All/5e-82/FGGY family of carbohydrate kinases, N-terminal domain	NA
Unigene1579_All	408	10.35	31.09	1.586819849	0.226114	*	0.088049	AHM77596.1/4.8e-22/Hypothetical protein KPNJ2_00816 [Klebsiella pneumoniae 30684/NJST258_2] >AHM83187.1 Hypothetical protein KPNJ1_00781 [Klebsiella pneumoniae 30660/NJST258_1]	CP022997.1/0.0/CP022997.1 Klebsiella pneumoniae strain 721005, complete genome	NA	kpa:KPNJ1_00781/7.2e-23/Hypothetical protein	NA	NA	NA
Unigene735_All	3016	4.01	11.95	1.575336476	0.000618453	Up	0.000128251	CDQ55618.1/6.1e-223/unnamed protein product [Klebsiella pneumoniae]	CP022997.1/0.0/CP022997.1 Klebsiella pneumoniae strain 721005, complete genome	sp|P44206|Y1472_HAEIN/4.1e-119/Uncharacterized protein HI_1472 OS=Haemophilus influenzae (strain ATCC 51907 / DSM 11121 / KW20 / Rd) GN=HI_1472 PE=1 SV=1	kpa:KPNJ1_02338/1.5e-221/Iron(III) dicitrate-binding protein; K02016 iron complex transport system substrate-binding protein	NA	Unigene735_All/2.2e-86/FecCD transport family	NA
Unigene1082_All	2481	19.37	56.92	1.555111708	6.34E-13	Up	7.15E-14	CCI75439.1/5.5e-206/unnamed protein product [Klebsiella pneumoniae subsp. rhinoscleromatis SB3432]	CP022997.1/0.0/CP022997.1 Klebsiella pneumoniae strain 721005, complete genome	sp|P23917|MAK_ECOLI/2.2e-70/Fructokinase OS=Escherichia coli (strain K12) GN=mak PE=1 SV=2	kps:KPNJ2_01195/1.4e-177/Mannokinase; K00847 fructokinase [EC:2.7.1.4]	NA	Unigene1082_All/5.1e-25/Periplasmic binding protein-like domain	molecular_function:GO:0019158//mannokinase activity;GO:0016301//kinase activity;GO:0008865//fructokinase activity;
Unigene842_All	530	7.21	21.06	1.546434272	0.226784961	*	0.088049	WP_032424186.1/2.4e-98/cytochrome ubiquinol oxidase subunit I [Klebsiella pneumoniae] >EZR07356.1 cytochrome d ubiquinol oxidase subunit I [Klebsiella pneumoniae UCI 60]	CP022997.1/0.0/CP022997.1 Klebsiella pneumoniae strain 721005, complete genome	sp|P45021|CYOA_HAEIN/2.8e-39/Probable cytochrome oxidase subunit 1 OS=Haemophilus influenzae (strain ATCC 51907 / DSM 11121 / KW20 / Rd) GN=HI_1076 PE=3 SV=1	kpb:FH42_05745/3.6e-99/cytochrome D ubiquinol oxidase subunit I; K00425 cytochrome d ubiquinol oxidase subunit I [EC:1.10.3.14]	NA	Unigene842_All/2.6e-77/Cytochrome bd terminal oxidase subunit I	NA
Unigene661_All	1097	2.24	6.52	1.541373232	0.292234133	*	0.1252432	SHE15464.1/3.8e-42/Uncharacterised protein [Chlamydia abortus]	NA	sp|A1AVS5|NUON_RUTMC/2.0e-23/NADH-quinone oxidoreductase subunit N OS=Ruthia magnifica subsp. Calyptogena magnifica GN=nuoN PE=3 SV=1	tcy:Thicy_0650/1.1e-22/NAD(P)H-quinone oxidoreductase subunit 2; K00343 NADH-quinone oxidoreductase subunit N [EC:1.6.5.3]	HsMi007/1.5e-167/[C] KOG4668 NADH dehydrogenase subunits 2, 5, and related proteins	NA	biological_process:GO:0006810//transport;GO:0042773//ATP synthesis coupled electron transport;cellular_component:GO:0016021//integral component of membrane;GO:0005886//plasma membrane;molecular_function:GO:0048038//quinone binding;GO:0008137//NADH dehydrogenase (ubiquinone) activity;
Unigene1304_All	1201	2.02	5.87	1.53900521	0.291841873	*	0.1252432	WP_086512523.1/6.4e-216/thymidylate synthase [Klebsiella variicola]	CP021962.1/0.0/CP021962.1 Klebsiella pneumoniae strain AR_0139 plasmid tig00000008, complete sequence	sp|A1SJ31|TYSY_NOCSJ/2.3e-44/Thymidylate synthase OS=Nocardioides sp. (strain ATCC BAA-499 / JS614) GN=thyA PE=3 SV=1	kpx:PMK1_b00100/4.8e-216/thyA; Thymidylate synthase; K00560 thymidylate synthase [EC:2.1.1.45]	YOR074c/2.8e-26/[F] KOG0673 Thymidylate synthase	Unigene1304_All/7e-81/Thymidylate synthase	biological_process:GO:0006231//dTMP biosynthetic process;GO:0006235//dTTP biosynthetic process;cellular_component:GO:0005737//cytoplasm;molecular_function:GO:0004799//thymidylate synthase activity;
Unigene926_All	1656	8.52	24.54	1.526209913	0.0005589	Up	0.000114613	WP_077274298.1/0.0e+00/beta-galactosidase [Klebsiella pneumoniae] >OST00567.1 beta-D-galactosidase [Klebsiella pneumoniae] >OSW44050.1 beta-D-galactosidase [Klebsiella pneumoniae]	CP022997.1/0.0/CP022997.1 Klebsiella pneumoniae strain 721005, complete genome	sp|A6T8X0|BGAL1_KLEP7/0.0e+00/Beta-galactosidase 1 OS=Klebsiella pneumoniae subsp. pneumoniae (strain ATCC 700721 / MGH 78578) GN=lacZ1 PE=3 SV=1	kpg:KPNIH32_12940/0.0e+00/lacZ; beta-D-galactosidase; K01190 beta-galactosidase [EC:3.2.1.23]	Hs4504223/2.3e-18/[G] KOG2024 Beta-Glucuronidase GUSB (glycosylhydrolase superfamily 2)	Unigene926_All/1.9e-73/Glycosyl hydrolases family 2, TIM barrel domain	biological_process:GO:0005975//carbohydrate metabolic process;cellular_component:GO:0009341//beta-galactosidase complex;molecular_function:GO:0030246//carbohydrate binding;GO:0004565//beta-galactosidase activity;
Unigene75_All	946	3.54	9.98	1.495290455	0.225780006	*	0.088049	AHM81566.1/9.9e-156/Transcriptional regulator, AraC family protein [Klebsiella pneumoniae 30684/NJST258_2] >AHM87244.1 Transcriptional regulator, AraC family protein [Klebsiella pneumoniae 30660/NJST258_1]	CP022997.1/0.0/CP022997.1 Klebsiella pneumoniae strain 721005, complete genome	sp|O31449|YBFI_BACSU/1.6e-16/Uncharacterized HTH-type transcriptional regulator YbfI OS=Bacillus subtilis (strain 168) GN=ybfI PE=4 SV=1	kps:KPNJ2_04790/1.5e-156/Transcriptional regulator, AraC family protein	NA	Unigene75_All/4.5e-18/AraC-like ligand binding domain	biological_process:GO:0006351//transcription, DNA-templated;molecular_function:GO:0043565//sequence-specific DNA binding;GO:0003700//DNA binding transcription factor activity;
Unigene1136_All	1123	2.91	8.16	1.487549999	0.226448984	*	0.088049	NA	CP022997.1/0.0/CP022997.1 Klebsiella pneumoniae strain 721005, complete genome	sp|P52679|PCPR_SPHCR/2.7e-31/PCP degradation transcriptional activation protein OS=Sphingobium chlorophenolicum GN=pcpR PE=1 SV=2	kqv:B8P98_10990/2.5e-166/LysR family transcriptional regulator	NA	Unigene1136_All/6.7e-20/LysR substrate binding domain	NA
Unigene1311_All	875	4.85	13.4	1.466176348	0.174778579	*	0.0625216	WP_080841760.1/2.1e-139/hypothetical protein [Klebsiella pneumoniae] >SLX45137.1 cyclic diguanylate phosphodiesterase (EAL) domain-containing protein [Klebsiella pneumoniae] >SLX51478.1 cyclic diguanylate phosphodiesterase (EAL) domain-containing protein [Klebsiella pneumoniae] >SLX59866.1 cyclic diguanylate phosphodiesterase (EAL) domain-containing protein [Klebsiella pneumoniae] >SLX48430.1 cyc…	CP022882.1/0.0/CP022882.1 Klebsiella pneumoniae strain 911021, complete genome	sp|P32701|YJCC_ECOLI/4.6e-55/Putative cyclic-di-GMP phosphodiesterase YjcC OS=Escherichia coli (strain K12) GN=yjcC PE=1 SV=2	kok:KONIH1_01985/2.6e-102/signal peptide protein	NA	Unigene1311_All/1.3e-39/CSS motif domain associated with EAL	NA
Unigene1728_All	479	20.65	56.84	1.460764773	0.043542423	*	0.0122902	AHM78067.1/2.7e-85/Outer membrane usher protein fimD [Klebsiella pneumoniae 30684/NJST258_2] >AHM83667.1 Outer membrane usher protein fimD [Klebsiella pneumoniae 30660/NJST258_1]	CP022997.1/0.0/CP022997.1 Klebsiella pneumoniae strain 721005, complete genome	sp|P30130|FIMD_ECOLI/3.2e-42/Outer membrane usher protein FimD OS=Escherichia coli (strain K12) GN=fimD PE=1 SV=2	kpnu:LI86_06200/4.1e-86/membrane protein; K07347 outer membrane usher protein	NA	Unigene1728_All/9.8e-63/Outer membrane usher protein	cellular_component:GO:0009279//cell outer membrane;GO:0016021//integral component of membrane;molecular_function:GO:0005215//transporter activity;
Unigene933_All	1716	1303.03	3566.3	1.452557769	0	Up	0	SBW87118.1/5.7e-186/phosphoglycerate transporter protein PgtP [Klebsiella pneumoniae]	CP022997.1/0.0/CP022997.1 Klebsiella pneumoniae strain 721005, complete genome	sp|P12681|PGTP_SALTY/1.6e-171/Phosphoglycerate transporter protein OS=Salmonella typhimurium (strain LT2 / SGSC1412 / ATCC 700720) GN=pgtP PE=2 SV=2	kpv:KPNIH29_13410/1.6e-185/phosphoglycerate transporter; K11382 MFS transporter, OPA family, phosphoglycerate transporter protein	Hs20558703/1.5e-12/[G] KOG2533 Permease of the major facilitator superfamily	Unigene933_All/2.3e-16/Major Facilitator Superfamily	NA
Unigene158_All	349	3.27	8.92	1.447753074	0.691460411	*	0.488324	WP_049191736.1/7.1e-59/hypothetical protein, partial [Klebsiella pneumoniae]	CP022997.1/0.0/CP022997.1 Klebsiella pneumoniae strain 721005, complete genome	sp|Q45400|PTEC_GEOSE/3.0e-21/PTS system cellobiose-specific EIIC component OS=Geobacillus stearothermophilus GN=celB PE=3 SV=1	kpz:KPNIH27_20025/1.1e-59/cytochrome C biogenesis protein CcmF; K02761 PTS system, cellobiose-specific IIC component	NA	Unigene158_All/1.1e-13/Phosphotransferase system, EIIC	biological_process:GO:0009401//phosphoenolpyruvate-dependent sugar phosphotransferase system;cellular_component:GO:0016021//integral component of membrane;GO:0005886//plasma membrane;molecular_function:GO:0008982//protein-N(PI)-phosphohistidine-sugar phosphotransferase activity;
Unigene1314_All	1080	4.56	12.33	1.43506707	0.130938898	*	0.0447274	WP_002903238.1/4.1e-97/MULTISPECIES: hypothetical protein [Enterobacteriaceae] >EEW40910.1 hypothetical protein HMPREF0484_3028 [Klebsiella pneumoniae subsp. rhinoscleromatis ATCC 13884] >EJK31177.1 hypothetical protein KPNIH21_08043 [Klebsiella pneumoniae subsp. pneumoniae KPNIH21] >EJK36559.1 hypothetical protein KPNIH22_09187 [Klebsiella pneumoniae subsp. pneumoniae KPNIH22] >EJK40968.1 hypoth…
a pneumoniae] >OVT40188.1 hypothetical protein B9022_28430 [Klebsiella pneumoniae] >OVT42685.1 hypothetical protein B9008_25900 [Klebsiella pneumoniae] >OVT73868.1 hypothetical protein BME91_05370 [Klebsiella pneumoniae] >OVU03725.1 hypothetical protein BMD98_04545 [Klebsiella pneumoniae] >OVU47562.1 hypothetical protein BME16_03695 [Klebsiella pneumoniae] >OVU56849.1 hypothetical protein BME15_0…	CP022997.1/0.0/CP022997.1 Klebsiella pneumoniae strain 721005, complete genome	sp|P64465|YDFZ_ECO57/1.2e-15/Putative selenoprotein YdfZ OS=Escherichia coli O157:H7 GN=ydfZ PE=3 SV=1	kpg:KPNIH32_12360/6.2e-98/hypothetical protein	NA	Unigene1314_All/0.076/Domain of unknown function (DUF4451)	cellular_component:GO:0016021//integral component of membrane;
Unigene1546_All	2268	3.38	9.13	1.433591614	0.02888475	*	0.00782018	WP_080899773.1/1.9e-213/copper homeostasis/adhesion lipoprotein NlpE [Klebsiella pneumoniae] >SLZ40226.1 copper homeostasis protein CutF precursor / Lipoprotein NlpE [Klebsiella pneumoniae]	CP022997.1/0.0/CP022997.1 Klebsiella pneumoniae strain 721005, complete genome	sp|P40710|NLPE_ECOLI/6.8e-98/Lipoprotein NlpE OS=Escherichia coli (strain K12) GN=nlpE PE=1 SV=1	kpz:KPNIH27_04505/9.2e-136/copper homeostasis protein; K06079 copper homeostasis protein (lipoprotein)	7297716/5.9e-09/[J] KOG3429 Predicted peptidyl-tRNA hydrolase	Unigene1546_All/7.1e-33/NlpE C-terminal OB domain	NA
Unigene1343_All	393	2.73	7.33	1.424912247	0.68977255	*	0.488324	WP_002901544.1/5.7e-57/MULTISPECIES: transcriptional regulator [Enterobacterales] >YP_005226427.1 DNA-binding transcriptional activator OsmE [Klebsiella pneumoniae subsp. pneumoniae HS11286] >ABR76662.1 activator of ntrL gene [Klebsiella pneumoniae subsp. pneumoniae MGH 78578] >BAH62951.1 activator of ntrL gene [Klebsiella pneumoniae subsp. pneumoniae NTUH-K2044] >EEW40731.1 SmpA / OmlA family pr…
ducible lipoprotein E [Klebsiella pneumoniae] >KMA58627.1 osmotically-inducible lipoprotein E [Klebsiella pneumoniae] >KMA60424.1 osmotically-inducible lipoprotein E [Klebsiella pneumoniae] >KMA70292.1 osmotically-inducible lipoprotein E [Klebsiella pneumoniae] >KMA73902.1 osmotically-inducible lipoprotein E [Klebsiella pneumoniae] >KMA76318.1 osmotically-inducible lipoprotein E [Klebsiella pneum…
in E [Klebsiella pneumoniae] >SBW70877.1 osmotically inducible lipoprotein E [Klebsiella pneumoniae] >SBW65707.1 osmotically inducible lipoprotein E [Klebsiella pneumoniae] >SBZ98385.1 osmotically inducible lipoprotein E [Klebsiella pneumoniae] >SBX44044.1 osmotically inducible lipoprotein E [Klebsiella pneumoniae] >SBZ92858.1 osmotically inducible lipoprotein E [Klebsiella pneumoniae] >SBX50506.…
E [Klebsiella pneumoniae] >SLU86161.1 osmotically inducible lipoprotein E [Klebsiella pneumoniae] >SLU93713.1 osmotically inducible lipoprotein E [Klebsiella pneumoniae] >SLR17953.1 osmotically inducible lipoprotein E [Klebsiella pneumoniae] >SLO18193.1 osmotically inducible lipoprotein E [Klebsiella pneumoniae] >SLU17758.1 osmotically inducible lipoprotein E [Klebsiella pneumoniae] >SLV54061.1 o…
lebsiella pneumoniae] >OVU80298.1 transcriptional regulator [Klebsiella pneumoniae] >OVU85165.1 transcriptional regulator [Klebsiella pneumoniae] >OVU87272.1 transcriptional regulator [Klebsiella pneumoniae] >OVU91189.1 transcriptional regulator [Klebsiella pneumoniae] >OVV10593.1 transcriptional regulator [Klebsiella pneumoniae] >OVV14154.1 transcriptional regulator [Klebsiella pneumoniae] >OVV2…	CP023134.1/0.0/CP023134.1 Klebsiella pneumoniae subsp. pneumoniae strain KpvK54, complete genome	sp|P0ADB2|OSME_ECO57/5.8e-50/Osmotically-inducible putative lipoprotein OsmE OS=Escherichia coli O157:H7 GN=osmE PE=3 SV=1	kpj:N559_3052/8.6e-58/DNA-binding transcriptional activator OsmE; K04064 osmotically inducible lipoprotein OsmE	NA	Unigene1343_All/6e-12/SmpA / OmlA family	cellular_component:GO:0019867//outer membrane;molecular_function:GO:0003677//DNA binding;
Unigene886_All	397	2.69	7.22	1.424392664	0.688092909	*	0.488324	WP_032419168.1/4.5e-25/MULTISPECIES: hypothetical protein [Gammaproteobacteria] >KSY65692.1 hypothetical protein APU09_07580 [Klebsiella pneumoniae] >OCN47786.1 hypothetical protein AN663_0213890 [Klebsiella pneumoniae subsp. pneumoniae] >OCN88195.1 hypothetical protein AN680_0205315 [Klebsiella pneumoniae subsp. pneumoniae] >OCO04319.1 hypothetical protein AN681_0205020 [Klebsiella pneumoniae su…
O93_21450 [Klebsiella pneumoniae] >OZJ82630.1 hypothetical protein CEO92_04090 [Klebsiella pneumoniae] >OZJ88384.1 hypothetical protein CEO91_04925 [Klebsiella pneumoniae] >OZJ90471.1 hypothetical protein CEO90_21445 [Klebsiella pneumoniae] >OZJ95867.1 hypothetical protein CEO89_21450 [Klebsiella pneumoniae] >OZK03520.1 hypothetical protein CEO88_08890 [Klebsiella pneumoniae] >OZK06553.1 hypothet…	CP022997.1/0.0/CP022997.1 Klebsiella pneumoniae strain 721005, complete genome	NA	kpo:KPN2242_06825/1.3e-24/hypothetical protein	NA	NA	NA
Unigene1719_All	414	2.53	6.75	1.415750117	0.692024869	*	0.488324	WP_055348838.1/1.0e-24/hypothetical protein, partial [Chlamydia trachomatis]	NA	sp|Q9ZDH1|NUOA_RICPR/2.3e-12/NADH-quinone oxidoreductase subunit A OS=Rickettsia prowazekii (strain Madrid E) GN=nuoA PE=3 SV=1	kde:CDSE_0792/3.7e-11/NADH dehydrogenase I subunit A; K00330 NADH-quinone oxidoreductase subunit A [EC:1.6.5.3]	HsMi008/6.2e-50/[C] KOG4662 NADH dehydrogenase subunit 3 and related proteins	NA	NA
Unigene42_All	1124	5.09	13.58	1.415745918	0.100305893	*	0.0321834	WP_002912935.1/7.1e-193/MULTISPECIES: YeiH family putative sulfate export transporter [Enterobacterales] >YP_005227961.1 hypothetical protein KPHS_36610 [Klebsiella pneumoniae subsp. pneumoniae HS11286] >BAH64390.1 hypothetical protein KP1_3823 [Klebsiella pneumoniae subsp. pneumoniae NTUH-K2044] >EFD85940.1 hypothetical protein HMPREF0485_00320 [Klebsiella sp. 1_1_55] >AEJ99098.1 hypothetical pr…
protein YeiH [Klebsiella pneumoniae] >KMF03226.1 inner membrane protein YeiH [Klebsiella pneumoniae] >KMF17055.1 inner membrane protein YeiH [Klebsiella pneumoniae] >KMF19346.1 inner membrane protein YeiH [Klebsiella pneumoniae] >KMF30826.1 inner membrane protein YeiH [Klebsiella pneumoniae] >KMF33115.1 inner membrane protein YeiH [Klebsiella pneumoniae] >KMF38589.1 inner membrane protein YeiH [K…
9461.1 membrane protein YeiH [Klebsiella pneumoniae] >SAR25072.1 membrane protein YeiH [Klebsiella pneumoniae] >SAR89958.1 membrane protein YeiH [Klebsiella pneumoniae] >SAR18953.1 membrane protein YeiH [Klebsiella pneumoniae] >SAR17649.1 membrane protein YeiH [Klebsiella pneumoniae] >SAS37068.1 membrane protein YeiH [Klebsiella pneumoniae] >SAR23768.1 membrane protein YeiH [Klebsiella pneumoniae…
lla pneumoniae] >OUH19837.1 UPF0324 inner membrane protein YeiH [Klebsiella pneumoniae] >OUH29156.1 UPF0324 inner membrane protein YeiH [Klebsiella pneumoniae] >OUH32023.1 UPF0324 inner membrane protein YeiH [Klebsiella pneumoniae] >OUH36912.1 UPF0324 inner membrane protein YeiH [Klebsiella pneumoniae] >OUH51380.1 UPF0324 inner membrane protein YeiH [Klebsiella pneumoniae] >OUH56315.1 UPF0324 inn…
iH family putative sulfate export transporter [Klebsiella pneumoniae subsp. pneumoniae] >OYL63941.1 YeiH family putative sulfate export transporter [Klebsiella pneumoniae subsp. pneumoniae] >OYL70819.1 YeiH family putative sulfate export transporter [Klebsiella pneumoniae subsp. pneumoniae] >OYL82896.1 YeiH family putative sulfate export transporter [Klebsiella pneumoniae subsp. pneumoniae] >OYL8…	CP022997.1/0.0/CP022997.1 Klebsiella pneumoniae strain 721005, complete genome	sp|Q7CB38|YEIH_SALTI/6.4e-174/UPF0324 inner membrane protein YeiH OS=Salmonella typhi GN=yeiH PE=3 SV=1	kpk:A593_02785/1.1e-193/membrane protein	NA	Unigene42_All/4.7e-112/Conserved hypothetical protein 698	cellular_component:GO:0016021//integral component of membrane;GO:0005886//plasma membrane;
Unigene405_All	3430	3278.79	8742.75	1.414923643	0	Up	0	KMH73944.1/1.5e-198/quinolinate synthase A, partial [Klebsiella pneumoniae]	CP022997.1/0.0/CP022997.1 Klebsiella pneumoniae strain 721005, complete genome	sp|A4W892|NADA_ENT38/3.5e-183/Quinolinate synthase A OS=Enterobacter sp. (strain 638) GN=nadA PE=3 SV=1	eec:EcWSU1_01293/2.8e-184/nadA; Quinolinate synthase A; K03517 quinolinate synthase [EC:2.5.1.72]	CE03664/4.9e-39/[P] KOG1482 Zn2+ transporter	Unigene405_All/2.2e-102/Quinolinate synthetase A protein	biological_process:GO:0009435//NAD biosynthetic process;cellular_component:GO:0005737//cytoplasm;molecular_function:GO:0016765//transferase activity, transferring alkyl or aryl (other than methyl) groups;GO:0046872//metal ion binding;GO:0051539//4 iron, 4 sulfur cluster binding;GO:0008987//quinolinate synthetase A activity;
Unigene1521_All	1975	2.35	6.26	1.4135019	0.131160078	*	0.0447274	CQR83327.1/0.0e+00/molecular chaperone and ATPase component of HslUV protease [Escherichia coli K-12]	CP022997.1/0.0/CP022997.1 Klebsiella pneumoniae strain 721005, complete genome	sp|B5XZ37|HSLU_KLEP3/2.2e-246/ATP-dependent protease ATPase subunit HslU OS=Klebsiella pneumoniae (strain 342) GN=hslU PE=3 SV=1	esc:Entcl_4343/1.1e-238/heat shock protein HslVU, ATPase subunit HslU; K03667 ATP-dependent HslUV protease ATP-binding subunit HslU	At5g53350/1.3e-15/[O] KOG0745 Putative ATP-dependent Clp-type protease (AAA+ ATPase superfamily)	Unigene1521_All/5.1e-51/AAA domain (Cdc48 subfamily)	biological_process:GO:0043335//protein unfolding;cellular_component:GO:0009376//HslUV protease complex;molecular_function:GO:0070011//peptidase activity, acting on L-amino acid peptides;GO:0008233//peptidase activity;GO:0005524//ATP binding;GO:0016887//ATPase activity;
Unigene1746_All	417	2.51	6.68	1.412160739	0.687534845	*	0.488324	WP_077274024.1/1.1e-74/porin, partial [Klebsiella pneumoniae]	CP022997.1/0.0/CP022997.1 Klebsiella pneumoniae strain 721005, complete genome	sp|Q56110|OMPS1_SALTI/4.2e-54/Outer membrane protein S1 OS=Salmonella typhi GN=ompS1 PE=3 SV=1	kpa:KPNJ1_01983/1.7e-75/Outer membrane protein S1 precursor	NA	Unigene1746_All/1.6e-54/Gram-negative porin	biological_process:GO:0006811//ion transport;cellular_component:GO:0009279//cell outer membrane;GO:0046930//pore complex;molecular_function:GO:0015288//porin activity;
Unigene1410_All	424	4.9	13.01	1.408767308	0.559067478	*	0.311094	WP_040234408.1/5.5e-74/DNA methyltransferase [Klebsiella pneumoniae]	CP022997.1/0.0/CP022997.1 Klebsiella pneumoniae strain 721005, complete genome	sp|P43641|MTMU_MYCSP/5.6e-06/Modification methylase MunI OS=Mycoplasma sp. GN=munIM PE=3 SV=1	kpb:FH42_02350/8.4e-75/DNA methyltransferase	NA	Unigene1410_All/5.8e-09/MT-A70	biological_process:GO:0006139//nucleobase-containing compound metabolic process;molecular_function:GO:0008168//methyltransferase activity;
Unigene1539_All	439	2.33	6.17	1.404940534	0.690896874	*	0.488324	AHM80924.1/4.7e-76/Chaperone protein ecpD [Klebsiella pneumoniae 30684/NJST258_2]	CP022997.1/0.0/CP022997.1 Klebsiella pneumoniae strain 721005, complete genome	sp|P33128|YADV_ECOLI/5.4e-20/Probable fimbrial chaperone YadV OS=Escherichia coli (strain K12) GN=yadV PE=2 SV=2	kpq:KPR0928_06455/7.1e-77/pilus assembly protein; K15540 chaperone protein EcpD	NA	Unigene1539_All/1.5e-20/Pili and flagellar-assembly chaperone, PapD N-terminal domain	biological_process:GO:0071555//cell wall organization;GO:0043711//pilus organization;GO:0061077//chaperone-mediated protein folding;cellular_component:GO:0030288//outer membrane-bounded periplasmic space;
Unigene1053_All	447	2.27	6	1.402270203	0.686977686	*	0.488324	WP_040089705.1/1.5e-77/PTS ascorbate transporter subunit IIC [Klebsiella pneumoniae] >CED78021.1 putative sugar phosphotransferase component IIC [Klebsiella pneumoniae] >KSY41544.1 PTS ascorbate transporter subunit IIC [Klebsiella pneumoniae] >SLX04497.1 integral membrane protein [Klebsiella pneumoniae] >SLZ45726.1 integral membrane protein [Klebsiella pneumoniae] >OVV60120.1 PTS ascorbate transp…	CP022997.1/0.0/CP022997.1 Klebsiella pneumoniae strain 721005, complete genome	sp|Q57GJ9|ULAA_SALCH/1.3e-13/Ascorbate-specific PTS system EIIC component OS=Salmonella choleraesuis (strain SC-B67) GN=ulaA PE=3 SV=2	kpq:KPR0928_00245/2.3e-78/PTS ascorbate transporter subunit IIC; K03475 PTS system, ascorbate-specific IIC component	NA	Unigene1053_All/3.6e-41/PTS system sugar-specific permease component	biological_process:GO:0009401//phosphoenolpyruvate-dependent sugar phosphotransferase system;cellular_component:GO:0016021//integral component of membrane;molecular_function:GO:0016740//transferase activity;GO:0008982//protein-N(PI)-phosphohistidine-sugar phosphotransferase activity;GO:0103111//D-glucosamine PTS permease activity;
Unigene1145_All	459	2.19	5.77	1.397640449	0.692590248	*	0.488324	NA	CP022997.1/0.0/CP022997.1 Klebsiella pneumoniae strain 721005, complete genome	sp|Q51487|OPRM_PSEAE/1.2e-33/Outer membrane protein OprM OS=Pseudomonas aeruginosa (strain ATCC 15692 / DSM 22644 / CIP 104116 / JCM 14847 / LMG 12228 / 1C / PRS 101 / PAO1) GN=oprM PE=1 SV=2	kph:KPNIH24_25920/2.2e-76/multidrug transporter; K18139 outer membrane protein, multidrug efflux system	NA	Unigene1145_All/6.3e-16/Outer membrane efflux protein	NA
Unigene769_All	1527	133.95	352.85	1.397360429	4.54E-38	Up	2.59E-39	APV17163.1/6.1e-248/NAD-dependent phenylacetaldehyde dehydrogenase [Klebsiella pneumoniae]	CP022997.1/0.0/CP022997.1 Klebsiella pneumoniae strain 721005, complete genome	sp|P80668|FEAB_ECOLI/1.4e-107/Phenylacetaldehyde dehydrogenase OS=Escherichia coli (strain K12) GN=feaB PE=1 SV=2	kpg:KPNIH32_07090/9.3e-249/aldehyde dehydrogenase; K00146 phenylacetaldehyde dehydrogenase [EC:1.2.1.39]	Hs4502041/8.4e-92/[C] KOG2450 Aldehyde dehydrogenase	Unigene769_All/3.7e-148/Aldehyde dehydrogenase family	molecular_function:GO:0008957//phenylacetaldehyde dehydrogenase activity;GO:0016491//oxidoreductase activity;
Unigene444_All	2162	2.49	6.55	1.395349164	0.100486299	*	0.0321834	EJK91046.1/8.5e-227/transporter, major facilitator family protein [Klebsiella pneumoniae subsp. pneumoniae DSM 30104]	CP022997.1/0.0/CP022997.1 Klebsiella pneumoniae strain 721005, complete genome	sp|P31126|YDEE_ECOLI/4.0e-164/Uncharacterized MFS-type transporter YdeE OS=Escherichia coli (strain K12) GN=ydeE PE=3 SV=2	ron:TE10_15100/2.6e-188/transporter	At2g29210/9.6e-09/[AR] KOG2146 Splicing coactivator SRm160/300, subunit SRm160 (contains PWI domain)	Unigene444_All/2.4e-30/Major Facilitator Superfamily	biological_process:GO:0055085//transmembrane transport;cellular_component:GO:0016021//integral component of membrane;
Unigene326_All	489	4.02	10.51	1.386495263	0.555616444	*	0.311094	WP_074186459.1/5.6e-86/ShlB/FhaC/HecB family hemolysin secretion/activation protein [Klebsiella pneumoniae]	CP022997.1/0.0/CP022997.1 Klebsiella pneumoniae strain 721005, complete genome	sp|Q7CGD8|CDIB_YERPE/2.6e-31/Outer membrane transporter CdiB OS=Yersinia pestis GN=cdib PE=3 SV=1	kpa:KPNJ1_03901/8.4e-87/Hemolysin activator protein precursor	NA	Unigene326_All/3.5e-11/POTRA domain, ShlB-type	NA
Unigene1406_All	509	1.9	4.96	1.384340702	0.683102711	*	0.488324	KMA62303.1/3.2e-92/periplasmic maltose-binding protein [Klebsiella pneumoniae]	CP022997.1/0.0/CP022997.1 Klebsiella pneumoniae strain 721005, complete genome	NA	kph:KPNIH24_01580/4.8e-93/ABC transporter substrate-binding protein	NA	Unigene1406_All/1.7e-10/Bacterial extracellular solute-binding protein	NA
Unigene219_All	3662	26.2	68	1.375967935	4.80E-19	Up	4.20E-20	WP_002907483.1/3.4e-188/MULTISPECIES: dicarboxylate transporter/tellurite-resistance protein TehA [Enterobacterales] >YP_005227219.1 TDT family K+-tellurite ethidium and proflavin transport protein [Klebsiella pneumoniae subsp. pneumoniae HS11286] >BAH63649.1 TDT family K+-tellurite ethidium and proflavin transport protein [Klebsiella pneumoniae subsp. pneumoniae NTUH-K2044] >AEJ98423.1 potassium…
tellurite resistance protein TehA [Klebsiella pneumoniae] >KMG43598.1 tellurite resistance protein TehA [Klebsiella pneumoniae] >KMG51359.1 tellurite resistance protein TehA [Klebsiella pneumoniae] >KMG57702.1 tellurite resistance protein TehA [Klebsiella pneumoniae] >KMG63360.1 tellurite resistance protein TehA [Klebsiella pneumoniae] >KMG70661.1 tellurite resistance protein TehA [Klebsiella pne…
otein TehA [Klebsiella pneumoniae] >SBF16459.1 Tellurite resistance protein TehA [Klebsiella pneumoniae] >SBF49406.1 Tellurite resistance protein TehA [Klebsiella pneumoniae] >SBF42433.1 Tellurite resistance protein TehA [Klebsiella pneumoniae] >SBF92376.1 Tellurite resistance protein TehA [Klebsiella pneumoniae] >SBF27125.1 Tellurite resistance protein TehA [Klebsiella pneumoniae] >SAS70863.1 Te…
e] >OUH28378.1 tellurite resistance protein TehA [Klebsiella pneumoniae] >OUH40943.1 tellurite resistance protein TehA [Klebsiella pneumoniae] >OUH45951.1 tellurite resistance protein TehA [Klebsiella pneumoniae] >OUH50719.1 tellurite resistance protein TehA [Klebsiella pneumoniae] >OUH55650.1 tellurite resistance protein TehA [Klebsiella pneumoniae] >OUH66685.1 tellurite resistance protein TehA …
protein TehA [Klebsiella pneumoniae subsp. pneumoniae] >OYG12353.1 dicarboxylate transporter/tellurite-resistance protein TehA [Klebsiella pneumoniae subsp. pneumoniae] >OYG21328.1 dicarboxylate transporter/tellurite-resistance protein TehA [Klebsiella pneumoniae subsp. pneumoniae] >OYG30369.1 dicarboxylate transporter/tellurite-resistance protein TehA [Klebsiella pneumoniae subsp. pneumoniae] >O…	CP022997.1/0.0/CP022997.1 Klebsiella pneumoniae strain 721005, complete genome	sp|P25396|TEHA_ECOLI/3.1e-145/Tellurite resistance protein TehA OS=Escherichia coli (strain K12) GN=tehA PE=1 SV=1	ron:TE10_13390/2.4e-157/potassium-tellurite ethidium and proflavin transporter; K03304 tellurite resistance protein	NA	Unigene219_All/1.2e-38/Voltage-dependent anion channel	biological_process:GO:0055085//transmembrane transport;cellular_component:GO:0016021//integral component of membrane;
Unigene1288_All	2608	4.96	12.87	1.375600028	0.003999405	*	0.000919218	AHM77781.1/6.1e-163/Aldo/keto reductase family protein [Klebsiella pneumoniae 30684/NJST258_2] >AHM83376.1 Aldo/keto reductase family protein [Klebsiella pneumoniae 30660/NJST258_1]	CP022997.1/0.0/CP022997.1 Klebsiella pneumoniae strain 721005, complete genome	sp|P25906|PDXI_ECOLI/1.0e-105/Pyridoxine 4-dehydrogenase OS=Escherichia coli (strain K12) GN=pdxI PE=1 SV=1	kps:KPNJ2_01001/9.2e-164/Aldo/keto reductase family protein; K05275 pyridoxine 4-dehydrogenase [EC:1.1.1.65]	SPBC215.11c/7.0e-46/[C] KOG1575 Voltage-gated shaker-like K+ channel, subunit beta/KCNAB	Unigene1288_All/8.9e-49/Aldo/keto reductase family	molecular_function:GO:0016491//oxidoreductase activity;
Unigene104_All	616	2.97	7.62	1.359328067	0.559646823	*	0.311094	WP_047044135.1/3.2e-86/PTS glucitol/sorbitol transporter subunit IIB [Klebsiella aerogenes] >KLF23211.1 PTS system glucitol/sorbitol-specific transporter subunit IIB [[Enterobacter] aerogenes] >KUR23180.1 PTS glucitol/sorbitol transporter subunit IIB [[Enterobacter] aerogenes] >OWP46593.1 PTS glucitol/sorbitol transporter subunit IIB [Klebsiella aerogenes]	CP022997.1/0.0/CP022997.1 Klebsiella pneumoniae strain 721005, complete genome	sp|P56580|PTHB_ECOLI/5.5e-87/PTS system glucitol/sorbitol-specific EIIB component OS=Escherichia coli (strain K12) GN=srlE PE=1 SV=1	kpw:KPNIH30_20665/4.8e-87/srlE; PTS system glucitol/sorbitol-specific transporter subunit IIB; K02782 PTS system, glucitol/sorbitol-specific IIB component [EC:2.7.1.198]; K02783 PTS system, glucitol/sorbitol-specific IIC component	NA	Unigene104_All/1.3e-43/Sorbitol phosphotransferase enzyme II C-terminus	biological_process:GO:0009401//phosphoenolpyruvate-dependent sugar phosphotransferase system;cellular_component:GO:0016021//integral component of membrane;molecular_function:GO:0008982//protein-N(PI)-phosphohistidine-sugar phosphotransferase activity;
Unigene683_All	642	2.82	7.21	1.354304097	0.556188655	*	0.311094	WP_023328688.1/5.4e-113/Zn-dependent hydrolase [Klebsiella pneumoniae] >ESM98819.1 N-carbamoyl-L-amino-acid hydrolase [Klebsiella pneumoniae MGH 30]	CP022997.1/0.0/CP022997.1 Klebsiella pneumoniae strain 721005, complete genome	sp|Q6DTN4|HYUC_RHIML/8.7e-35/N-carbamoyl-L-amino-acid hydrolase OS=Rhizobium meliloti GN=hyuC PE=1 SV=1	kph:KPNIH24_19560/8.1e-114/allantoate amidohydrolase; K06016 beta-ureidopropionase / N-carbamoyl-L-amino-acid hydrolase [EC:3.5.1.6 3.5.1.87]	NA	Unigene683_All/2.1e-05/Peptidase family M20/M25/M40	biological_process:GO:0008152//metabolic process;molecular_function:GO:0016787//hydrolase activity;GO:0047652//allantoate deiminase activity;GO:0050538//N-carbamoyl-L-amino-acid hydrolase activity;GO:0016813//hydrolase activity, acting on carbon-nitrogen (but not peptide) bonds, in linear amidines;
Unigene1193_All	666	2.69	6.87	1.352703926	0.55791238	*	0.311094	WP_032446069.1/9.7e-81/beta-ketoacyl-[acyl-carrier-protein] synthase II [Klebsiella pneumoniae] >CDI21658.1 3-oxoacyl-(acyl-carrier-protein) synthase 2 [Klebsiella pneumoniae subsp. pneumoniae BJ1-GA] >OUH96372.1 beta-ketoacyl-acyl-carrier-protein synthase II [Klebsiella pneumoniae] >OVW83621.1 beta-ketoacyl-[acyl-carrier-protein] synthase II [Klebsiella pneumoniae]	CP022997.1/0.0/CP022997.1 Klebsiella pneumoniae strain 721005, complete genome	sp|O34340|FABF_BACSU/8.2e-44/3-oxoacyl-[acyl-carrier-protein] synthase 2 OS=Bacillus subtilis (strain 168) GN=fabF PE=1 SV=1	kpb:FH42_04920/1.5e-81/3-oxoacyl-ACP synthase; K09458 3-oxoacyl-[acyl-carrier-protein] synthase II [EC:2.3.1.179]	At2g04540/8.3e-36/[IQ] KOG1394 3-oxoacyl-(acyl-carrier-protein) synthase (I and II)	Unigene1193_All/1.7e-33/Beta-ketoacyl synthase, C-terminal domain	biological_process:GO:0006633//fatty acid biosynthetic process;molecular_function:GO:0033817//beta-ketoacyl-acyl-carrier-protein synthase II activity;
Unigene1209_All	773	1.12	2.84	1.342392197	0.685311612	*	0.488324	PAU41110.1/7.7e-106/porphyrin biosynthesis protein, partial [Klebsiella pneumoniae]	CP022128.1/0.0/CP022128.1 Klebsiella pneumoniae strain DHQP1605752_NV plasmid p1605752FIB_2, complete sequence	NA	kpx:PMK1_b00074/1.2e-106/cobS; Aerobic cobaltochelatase subunit CobS; K09882 cobaltochelatase CobS [EC:6.6.1.2]	NA	Unigene1209_All/0.002/Radical SAM superfamily	molecular_function:GO:0051116//cobaltochelatase activity;GO:0005524//ATP binding;GO:0016887//ATPase activity;
Unigene1556_All	718	2.46	6.23	1.340573848	0.557336619	*	0.311094	CDL09582.1/6.2e-126/Permease of the drug/metabolite transporter (DMT) superfamily [Klebsiella pneumoniae IS43]	CP022997.1/0.0/CP022997.1 Klebsiella pneumoniae strain 721005, complete genome	sp|Q07835|YXXF_BACSU/3.8e-23/Uncharacterized transporter YxxF OS=Bacillus subtilis (strain 168) GN=yxxF PE=3 SV=2	kpz:KPNIH27_15315/9.4e-127/multidrug DMT transporter permease	NA	Unigene1556_All/8.9e-24/EamA-like transporter family	NA
Unigene1218_All	719	1.23	3.11	1.338256265	0.686421428	*	0.488324	WP_086523120.1/2.7e-81/beta-1,4 mannanase [Klebsiella pneumoniae] >OUG84309.1 glycosyl hydrolase [Klebsiella pneumoniae]	CP022997.1/0.0/CP022997.1 Klebsiella pneumoniae strain 721005, complete genome	sp|B1LPK1|LAMB_ECOSM/1.1e-06/Maltoporin OS=Escherichia coli (strain SMS-3-5 / SECEC) GN=lamB PE=3 SV=1	kpw:KPNIH30_20835/4.1e-82/beta-1,4 mannanase	NA	NA	molecular_function:GO:0030246//carbohydrate binding;
Unigene515_All	771	1.13	2.85	1.334639147	0.685866071	*	0.488324	CDO14147.1/3.0e-142/ttuB2 [Klebsiella pneumoniae]	CP022997.1/0.0/CP022997.1 Klebsiella pneumoniae strain 721005, complete genome	sp|P76470|RHMT_ECOLI/8.8e-50/Inner membrane transport protein RhmT OS=Escherichia coli (strain K12) GN=rhmT PE=1 SV=2	kpj:N559_3023/4.5e-143/transporter, major facilitator family protein; K13021 MFS transporter, ACS family, tartrate transporter	SPAC1002.16c/6.2e-27/[G] KOG2533 Permease of the major facilitator superfamily	Unigene515_All/1.9e-34/Major Facilitator Superfamily	biological_process:GO:0055085//transmembrane transport;cellular_component:GO:0016021//integral component of membrane;
Unigene436_All	4301	15.94	40.18	1.333825935	6.01E-13	Up	6.75E-14	AHE44317.1/6.7e-308/Para-nitrobenzyl esterase [Klebsiella pneumoniae subsp. pneumoniae Kp13] >AHM79262.1 Para-nitrobenzyl esterase [Klebsiella pneumoniae 30684/NJST258_2] >AHM84931.1 Para-nitrobenzyl esterase [Klebsiella pneumoniae 30660/NJST258_1]	CP022997.1/0.0/CP022997.1 Klebsiella pneumoniae strain 721005, complete genome	sp|P76097|YDCJ_ECOLI/4.7e-225/Uncharacterized protein YdcJ OS=Escherichia coli (strain K12) GN=ydcJ PE=4 SV=1	kva:Kvar_2357/2.9e-287/Carboxylesterase; K03929 para-nitrobenzyl esterase [EC:3.1.1.-]	SPBC1539.07c/7.2e-56/[Q] KOG0022 Alcohol dehydrogenase, class III	Unigene436_All/5.2e-103/Carboxylesterase family	molecular_function:GO:0004104//cholinesterase activity;
Unigene1348_All	860	0.99	2.49	1.330645312	0.690334254	*	0.488324	AHM80434.1/1.0e-111/Baseplate assembly protein V [Klebsiella pneumoniae 30684/NJST258_2] >AHM86071.1 Baseplate assembly protein V [Klebsiella pneumoniae 30660/NJST258_1]	CP022997.1/0.0/CP022997.1 Klebsiella pneumoniae strain 721005, complete genome	NA	kps:KPNJ2_03654/1.6e-112/Baseplate assembly protein V	NA	Unigene1348_All/3.8e-43/Type VI secretion system, phage-baseplate injector	NA
Unigene1297_All	1005	1.65	4.13	1.323675757	0.558489332	*	0.311094	AHM76864.1/3.2e-176/Transcriptional regulator, AraC family protein [Klebsiella pneumoniae 30684/NJST258_2] >AHM82489.1 Transcriptional regulator, AraC family protein [Klebsiella pneumoniae 30660/NJST258_1]	CP022997.1/0.0/CP022997.1 Klebsiella pneumoniae strain 721005, complete genome	sp|P45008|Y1052_HAEIN/2.1e-35/Uncharacterized HTH-type transcriptional regulator HI_1052 OS=Haemophilus influenzae (strain ATCC 51907 / DSM 11121 / KW20 / Rd) GN=HI_1052 PE=4 SV=1	kps:KPNJ2_00084/4.8e-177/Transcriptional regulator, AraC family protein; K18991 AraC family transcriptional regulator, activator of mtrCDE	Hs4507349/4.5e-09/[K] KOG2341 TATA box binding protein (TBP)-associated factor, RNA polymerase II	Unigene1297_All/1.8e-29/Cupin	biological_process:GO:0006351//transcription, DNA-templated;molecular_function:GO:0043565//sequence-specific DNA binding;GO:0003700//DNA binding transcription factor activity;
Unigene69_All	951	0.88	2.2	1.321928095	0.684205379	*	0.488324	WP_071080369.1/9.9e-164/LysR family transcriptional regulator [Klebsiella pneumoniae] >SAR11851.1 LysR family transcriptional regulator YfeR [Klebsiella pneumoniae]	CP022997.1/0.0/CP022997.1 Klebsiella pneumoniae strain 721005, complete genome	sp|P0ACR8|YFER_SHIFL/4.8e-130/Uncharacterized HTH-type transcriptional regulator YfeR OS=Shigella flexneri GN=yfeR PE=4 SV=1	kpa:KPNJ1_01586/1.5e-164/Transcriptional regulator, LysR family protein	NA	Unigene69_All/1.3e-45/LysR substrate binding domain	biological_process:GO:0006351//transcription, DNA-templated;molecular_function:GO:0003677//DNA binding;GO:0003700//DNA binding transcription factor activity;
Unigene280_All	1071	3.07	7.66	1.319105737	0.32398224	*	0.1437018	WP_004184075.1/5.0e-188/type I glyceraldehyde-3-phosphate dehydrogenase [Klebsiella pneumoniae] >EKB85350.1 glyceraldehyde-3-phosphate dehydrogenase, type I [Klebsiella pneumoniae subsp. pneumoniae WGLW5] >ESN59313.1 glyceraldehyde-3-phosphate dehydrogenase, type I [Klebsiella pneumoniae MGH 17] >SBH64971.1 NAD-dependent glyceraldehyde-3-phosphate dehydrogenase [Klebsiella pneumoniae] >SBJ35075.1…	CP022997.1/0.0/CP022997.1 Klebsiella pneumoniae strain 721005, complete genome	sp|P00362|G3P_GEOSE/3.2e-114/Glyceraldehyde-3-phosphate dehydrogenase OS=Geobacillus stearothermophilus GN=gap PE=1 SV=5	kpg:KPNIH32_13515/1.7e-188/glyceraldehyde-3-phosphate dehydrogenase; K00134 glyceraldehyde 3-phosphate dehydrogenase [EC:1.2.1.12]	At3g26650/3.8e-91/[G] KOG0657 Glyceraldehyde 3-phosphate dehydrogenase	Unigene280_All/4.4e-62/Glyceraldehyde 3-phosphate dehydrogenase, C-terminal domain	biological_process:GO:0006006//glucose metabolic process;molecular_function:GO:0016620//oxidoreductase activity, acting on the aldehyde or oxo group of donors, NAD or NADP as acceptor;GO:0050661//NADP binding;GO:0051287//NAD binding;GO:0004365//glyceraldehyde-3-phosphate dehydrogenase (NAD+) (phosphorylating) activity;
Unigene872_All	1172	0.69	1.72	1.317740298	0.689211759	*	0.488324	EPB02563.1/2.3e-178/hypothetical protein H239_0019 [Klebsiella pneumoniae UHKPC45]	CP022997.1/0.0/CP022997.1 Klebsiella pneumoniae strain 721005, complete genome	sp|Q56992|HMUU_YERPE/1.9e-88/Hemin transport system permease protein HmuU OS=Yersinia pestis GN=hmuU PE=1 SV=2	kpm:KPHS_41650/1.5e-150/vtamin B12-transporter permease; K02015 iron complex transport system permease protein	Hs16507208/2.6e-08/[K] KOG2746 HMG-box transcription factor Capicua and related proteins	Unigene872_All/3e-73/FecCD transport family	cellular_component:GO:0016021//integral component of membrane;GO:0005886//plasma membrane;molecular_function:GO:0005215//transporter activity;
CL71.Contig2_All	1172	0.69	1.72	1.317740298	0.6836536	*	0.488324	NA	CP022997.1/0.0/CP022997.1 Klebsiella pneumoniae strain 721005, complete genome	NA	kpc:KPNIH10_05045/2.4e-103/CI repressor	NA	CL71.Contig2_All/4.2e-26/Ash protein family	NA
Unigene308_All	1106	0.74	1.84	1.31410859	0.684758048	*	0.488324	AHM80720.1/1.6e-192/Transcriptional regulator, LacI family protein [Klebsiella pneumoniae 30684/NJST258_2] >AHM86356.1 Transcriptional regulator, LacI family protein [Klebsiella pneumoniae 30660/NJST258_1]	CP022997.1/0.0/CP022997.1 Klebsiella pneumoniae strain 721005, complete genome	sp|Q65TP0|PURR_MANSM/1.8e-27/HTH-type transcriptional repressor PurR OS=Mannheimia succiniciproducens (strain MBEL55E) GN=purR PE=3 SV=1	kps:KPNJ2_03940/2.3e-193/Transcriptional regulator, LacI family protein	NA	Unigene308_All/2.5e-17/Periplasmic binding protein-like domain	NA
Unigene562_All	2601	0.29	0.72	1.311944006	0.68865188	*	0.488324	NA	CP022997.1/0.0/CP022997.1 Klebsiella pneumoniae strain 721005, complete genome	sp|Q7A362|SRAP_STAAN/2.2e-15/Serine-rich adhesin for platelets OS=Staphylococcus aureus (strain N315) GN=sraP PE=1 SV=1	kpp:A79E_3050/0.0e+00/Phage tail fiber protein	NA	Unigene562_All/2.1e-16/Domain of unknown function (DUF1983)	NA
Unigene495_All	1338	4.78	11.86	1.311021487	0.11173043	*	0.0364926	BAH62226.1/6.6e-206/putative periplasmic protein [Klebsiella pneumoniae subsp. pneumoniae NTUH-K2044] >AHM80865.1 hypothetical protein KPNJ2_04085 [Klebsiella pneumoniae 30684/NJST258_2] >AHM86469.1 hypothetical protein KPNJ1_04063 [Klebsiella pneumoniae 30660/NJST258_1]	CP022997.1/0.0/CP022997.1 Klebsiella pneumoniae strain 721005, complete genome	sp|Q8ZPD6|YNCE_SALTY/2.5e-60/Uncharacterized protein YncE OS=Salmonella typhimurium (strain LT2 / SGSC1412 / ATCC 700720) GN=yncE PE=3 SV=1	kpa:KPNJ1_04063/1.0e-206/hypothetical protein	NA	Unigene495_All/1e-10/SMP-30/Gluconolaconase/LRE-like region	NA
Unigene275_All	1424	3.35	8.29	1.307211006	0.19650416	*	0.0711988	WP_004200167.1/2.1e-170/DUF535 domain-containing protein [Klebsiella pneumoniae] >EMR21761.1 hypothetical protein G000_11668 [Klebsiella pneumoniae ATCC BAA-2146] >AGT23948.1 putative enzyme [Klebsiella pneumoniae JM45] >ESL28406.1 hypothetical protein L478_01521 [Klebsiella pneumoniae BIDMC 41] >ESL69981.1 hypothetical protein L457_02099 [Klebsiella pneumoniae BIDMC 21] >ESM04992.1 hypothetical …	CP022997.1/0.0/CP022997.1 Klebsiella pneumoniae strain 721005, complete genome	sp|P75829|YBJX_ECOLI/1.9e-13/Uncharacterized protein YbjX OS=Escherichia coli (strain K12) GN=ybjX PE=4 SV=1	kvq:SP68_03855/2.3e-164/hypothetical protein	NA	Unigene275_All/3.2e-44/Protein of unknown function (DUF535)	NA
Unigene464_All	1750	0.89	2.2	1.305626283	0.556762045	*	0.311094	WP_002895863.1/1.1e-208/MULTISPECIES: anion transporter [Enterobacterales] >YP_005225980.1 putative transport protein [Klebsiella pneumoniae subsp. pneumoniae HS11286] >ABR76282.1 putative transport protein [Klebsiella pneumoniae subsp. pneumoniae MGH 78578] >BAH62539.1 putative transport protein [Klebsiella pneumoniae subsp. pneumoniae NTUH-K2044] >EGF61631.1 citrate transporter [Klebsiella sp. …
oniae] >KSX01760.1 anion transporter [Klebsiella pneumoniae] >KSX19303.1 anion transporter [Klebsiella pneumoniae] >KSX26598.1 anion transporter [Klebsiella pneumoniae] >KSX29431.1 anion transporter [Klebsiella pneumoniae] >KSX31359.1 anion transporter [Klebsiella pneumoniae] >KSX32962.1 anion transporter [Klebsiella pneumoniae] >KSX44761.1 anion transporter [Klebsiella pneumoniae] >KSX51885.1 an…
nion transporter [Klebsiella pneumoniae] >OST53462.1 anion transporter [Klebsiella pneumoniae] >OST60807.1 anion transporter [Klebsiella pneumoniae] >OST66306.1 anion transporter [Klebsiella pneumoniae] >OST67082.1 anion transporter [Klebsiella pneumoniae] >OST74006.1 anion transporter [Klebsiella pneumoniae] >OST82575.1 anion transporter [Klebsiella pneumoniae] >OST84707.1 anion transporter [Kle…	CP022997.1/0.0/CP022997.1 Klebsiella pneumoniae strain 721005, complete genome	sp|P75788|YBIR_ECOLI/1.0e-165/Inner membrane protein YbiR OS=Escherichia coli (strain K12) GN=ybiR PE=1 SV=1	kqu:AVR78_12960/6.1e-204/anion transporter	Hs4557811/8.3e-11/[P] KOG2639 Sodium sulfate symporter and related arsenite permeases	Unigene464_All/5e-25/Citrate transporter	biological_process:GO:0055085//transmembrane transport;cellular_component:GO:0016021//integral component of membrane;
Unigene1487_All	1581	2.99	7.38	1.303475332	0.196817065	*	0.0711988	PBO56717.1/7.7e-52/hypothetical protein CKX37_26460, partial [Escherichia coli]	CP011462.1/0.0/CP011462.1 Vibrio anguillarum strain HI610 chromosome I sequence	NA	mbd:MEBOL_007911/3.3e-07/two-component system response regulator	Hs22053937/1.8e-12/[R] KOG1721 FOG: Zn-finger	NA	NA
Unigene614_All	1722	4.54	11.19	1.301445834	0.063001618	*	0.0190892	WP_002882866.1/6.4e-185/MULTISPECIES: transcriptional regulator [Enterobacteriaceae] >YP_005224354.1 galETK operon repressor [Klebsiella pneumoniae subsp. pneumoniae HS11286] >ABR79581.1 repressor of galETK operon [Klebsiella pneumoniae subsp. pneumoniae MGH 78578] >BAH60977.1 repressor of galETK operon [Klebsiella pneumoniae subsp. pneumoniae NTUH-K2044] >AEW58752.1 repressor of galETK operon [K…
nscriptional regulator [Klebsiella pneumoniae] >KSW33095.1 transcriptional regulator [Klebsiella pneumoniae] >KSW33933.1 transcriptional regulator [Klebsiella pneumoniae] >KSW38133.1 transcriptional regulator [Klebsiella pneumoniae] >KSW49823.1 transcriptional regulator [Klebsiella pneumoniae] >KSW50373.1 transcriptional regulator [Klebsiella pneumoniae] >KSW57713.1 transcriptional regulator [Kle…
ional regulator [Klebsiella pneumoniae] >OVS25853.1 transcriptional regulator [Klebsiella pneumoniae] >OVS28235.1 transcriptional regulator [Klebsiella pneumoniae] >OVS34120.1 transcriptional regulator [Klebsiella pneumoniae] >OVS42943.1 transcriptional regulator [Klebsiella pneumoniae] >OVS46502.1 transcriptional regulator [Klebsiella pneumoniae] >OVS61765.1 transcriptional regulator [Klebsiella…	CP022997.1/0.0/CP022997.1 Klebsiella pneumoniae strain 721005, complete genome	sp|P21867|RAFR_ECOLX/1.8e-114/HTH-type transcriptional regulator RafR OS=Escherichia coli GN=rafR PE=1 SV=3	ror:RORB6_18310/3.7e-169/LacI family transcriptional regulator; K02529 LacI family transcriptional regulator	NA	Unigene614_All/4e-54/Periplasmic binding proteins and sugar binding domain of LacI family	biological_process:GO:0006355//regulation of transcription, DNA-templated;GO:0006351//transcription, DNA-templated;molecular_function:GO:0003677//DNA binding;
CL69.Contig2_All	6946	7.06	17.33	1.295531566	4.10E-09	Up	5.71E-10	NA	CP006656.1/0.0/CP006656.1 Klebsiella pneumoniae JM45, complete genome	sp|P0AA84|CLSB_ECOLI/1.5e-196/Cardiolipin synthase B OS=Escherichia coli (strain K12) GN=clsB PE=1 SV=1	kpv:KPNIH29_08455/1.4e-243/cardiolipin synthase 2; K06131 cardiolipin synthase A/B [EC:2.7.8.-]	Hs22027532/2.3e-51/[H] KOG2876 Molybdenum cofactor biosynthesis pathway protein	CL69.Contig2_All/7.2e-39/Molybdenum Cofactor Synthesis C	NA
Unigene53_All	3382	0.22	0.54	1.295455884	0.693156553	*	0.488324	WP_012602815.1/0.0e+00/MULTISPECIES: hypothetical protein [Enterobacteriaceae] >YP_002413027.1 hypothetical protein ECUMN_2310 [Escherichia coli UMN026] >CAR13499.1 conserved hypothetical protein [Escherichia coli UMN026] >KDW22106.1 AAA domain protein [Escherichia coli 2-156-04_S4_C1] >AQT28341.1 hypothetical protein [Klebsiella pneumoniae] >OXM94919.1 hypothetical protein CGQ20_05775 [Klebsiell…	CP022997.1/0.0/CP022997.1 Klebsiella pneumoniae strain 721005, complete genome	sp|P23070|RT86_ECOLX/1.5e-08/RNA-directed DNA polymerase from retron EC86 OS=Escherichia coli PE=3 SV=1	eum:ECUMN_2310/0.0e+00/hypothetical protein	NA	Unigene53_All/2.7e-14/AAA ATPase domain	NA
Unigene1114_All	3474	3.03	7.4	1.288207477	0.020871955	*	0.00542238	NA	CP022997.1/0.0/CP022997.1 Klebsiella pneumoniae strain 721005, complete genome	sp|P0A9C1|GLPA_ECO57/2.2e-257/Anaerobic glycerol-3-phosphate dehydrogenase subunit A OS=Escherichia coli O157:H7 GN=glpA PE=3 SV=1	kpk:A593_03095/7.6e-307/glycerol-3-phosphate dehydrogenase; K00111 glycerol-3-phosphate dehydrogenase [EC:1.1.5.3]	7303030/1.9e-27/[C] KOG0042 Glycerol-3-phosphate dehydrogenase	Unigene1114_All/3.6e-52/FAD dependent oxidoreductase	NA
Unigene784_All	4166	0.72	1.75	1.28128611	0.32356203	*	0.1437018	WP_032446787.1/0.0e+00/trifunctional transcriptional regulator/proline dehydrogenase/L-glutamate gamma-semialdehyde dehydrogenase [Klebsiella pneumoniae] >KEP99290.1 transcriptional regulator [Klebsiella pneumoniae] >KSW82028.1 transcriptional regulator [Klebsiella pneumoniae] >KSX69014.1 transcriptional regulator [Klebsiella pneumoniae] >KSY58230.1 transcriptional regulator [Klebsiella pneumonia…	CP022997.1/0.0/CP022997.1 Klebsiella pneumoniae strain 721005, complete genome	sp|O52485|PUTA_KLEAE/0.0e+00/Bifunctional protein PutA OS=Klebsiella aerogenes GN=putA PE=3 SV=1	koc:AB185_25115/0.0e+00/putA; transcriptional regulator; K13821 RHH-type transcriptional regulator, proline utilization regulon repressor / proline dehydrogenase / delta 1-pyrroline-5-carboxylate dehydrogenase [EC:1.5.5.2 1.2.1.88]	Hs10835045/7.0e-48/[C] KOG2450 Aldehyde dehydrogenase	Unigene784_All/1.2e-112/Aldehyde dehydrogenase family	NA
Unigene128_All	552	18.8	44.21	1.233640072	0.100672304	*	0.032069	WP_004218531.1/1.8e-64/MULTISPECIES: recombination protein NinB [Klebsiella] >CCM80701.1 NinB family protein [Klebsiella pneumoniae subsp. pneumoniae ST258-K26BO] >CCM90075.1 NinB family protein [Klebsiella pneumoniae subsp. pneumoniae ST258-K28BO] >CCM93910.1 NinB family protein [Klebsiella pneumoniae subsp. pneumoniae ST512-K30BO] >ENY54798.1 ninB protein [Klebsiella pneumoniae subsp. pneumonia…
niae] >OZQ04668.1 recombination protein NinB [Klebsiella pneumoniae] >OZQ10165.1 recombination protein NinB [Klebsiella pneumoniae] >OZQ38070.1 recombination protein NinB [Klebsiella pneumoniae] >OZQ55732.1 protein ninB [Klebsiella pneumoniae] >OZR25643.1 recombination protein NinB [Klebsiella pneumoniae] >OZR29646.1 recombination protein NinB [Klebsiella pneumoniae] >OZR35048.1 recombination pro…	CP022997.1/0.0/CP022997.1 Klebsiella pneumoniae strain 721005, complete genome	sp|P68651|NINB_ECOL6/4.1e-09/P21 prophage-derived protein NinB OS=Escherichia coli O6:H1 (strain CFT073 / ATCC 700928 / UPEC) GN=ninB PE=3 SV=1	kpnu:LI86_15415/2.7e-65/ninB protein	NA	NA	NA
Unigene1508_All	1854	4.61	10.84	1.233526101	0.069018028	*	0.0212302	WP_004175955.1/2.0e-115/MULTISPECIES: glutathione S-transferase family protein [Enterobacterales] >YP_005227166.1 GST-like protein [Klebsiella pneumoniae subsp. pneumoniae HS11286] >ABR77327.1 hypothetical GST-like protein [Klebsiella pneumoniae subsp. pneumoniae MGH 78578] >BAH63600.1 hypothetical GST-like protein [Klebsiella pneumoniae subsp. pneumoniae NTUH-K2044] >EGF64393.1 glutathione S-tra…
ein [Klebsiella pneumoniae] >OSH59582.1 GST-like protein [Klebsiella pneumoniae] >OSH67378.1 GST-like protein [Klebsiella pneumoniae] >OSH71639.1 GST-like protein [Klebsiella pneumoniae] >OSH77985.1 GST-like protein [Klebsiella pneumoniae] >OSH83763.1 GST-like protein [Klebsiella pneumoniae] >OSH87415.1 GST-like protein [Klebsiella pneumoniae] >OSH96071.1 GST-like protein [Klebsiella pneumoniae] …	CP022997.1/0.0/CP022997.1 Klebsiella pneumoniae strain 721005, complete genome	sp|P76117|YNCG_ECOLI/3.8e-75/Uncharacterized GST-like protein YncG OS=Escherichia coli (strain K12) GN=yncG PE=3 SV=1	kpp:A79E_2355/3.0e-116/Glutathione S-transferase, theta; K11208 GST-like protein	NA	Unigene1508_All/3.6e-08/Glutathione S-transferase, N-terminal domain	molecular_function:GO:0004364//glutathione transferase activity;GO:0016740//transferase activity;
Unigene441_All	777	14.5	33.86	1.223529073	0.057760941	*	0.01696894	WP_004144804.1/3.0e-65/hypothetical protein [Klebsiella pneumoniae] >YP_005228909.1 hypothetical protein KPHS_46090 [Klebsiella pneumoniae subsp. pneumoniae HS11286] >BAH65250.1 hypothetical protein KP1_4770 [Klebsiella pneumoniae subsp. pneumoniae NTUH-K2044] >EEW41179.1 putative acid-resistance protein [Klebsiella pneumoniae subsp. rhinoscleromatis ATCC 13884] >AEW63307.1 hypothetical protein K…	CP022997.1/0.0/CP022997.1 Klebsiella pneumoniae strain 721005, complete genome	NA	kpa:KPNJ1_00684/4.5e-66/Protein hdeB precursor; K19778 acid stress chaperone HdeB	At2g29210/3.5e-09/[AR] KOG2146 Splicing coactivator SRm160/300, subunit SRm160 (contains PWI domain)	Unigene441_All/1.3e-08/HdeA/HdeB family	NA
Unigene398_All	2929	25.82	60.06	1.217915474	2.93E-11	Up	3.62E-12	WP_002887871.1/3.1e-272/MULTISPECIES: sodium:alanine symporter family protein [Enterobacterales] >YP_005225017.1 inner membrane transport protein [Klebsiella pneumoniae subsp. pneumoniae HS11286] >BAH61661.1 inner membrane transport protein [Klebsiella pneumoniae subsp. pneumoniae NTUH-K2044] >EEW38904.1 amino acid carrier protein [Klebsiella pneumoniae subsp. rhinoscleromatis ATCC 13884] >AEW594…
KME45366.1 AGCS family alanine or glycine:cation symporter [Klebsiella pneumoniae] >KME46042.1 AGCS family alanine or glycine:cation symporter [Klebsiella pneumoniae] >KME50794.1 AGCS family alanine or glycine:cation symporter [Klebsiella pneumoniae] >KME54846.1 AGCS family alanine or glycine:cation symporter [Klebsiella pneumoniae] >KME56443.1 AGCS family alanine or glycine:cation symporter [Kle…
>OIV56722.1 sodium:alanine symporter family protein [Klebsiella pneumoniae] >OIV60287.1 sodium:alanine symporter family protein [Klebsiella pneumoniae] >OIV68718.1 sodium:alanine symporter family protein [Klebsiella pneumoniae] >OIV79129.1 sodium:alanine symporter family protein [Klebsiella pneumoniae] >OIV84461.1 sodium:alanine symporter family protein [Klebsiella pneumoniae] >OIV88389.1 sodium:…
tein [Klebsiella pneumoniae] >OVG89487.1 sodium:alanine symporter family protein [Klebsiella pneumoniae] >OVG98501.1 sodium:alanine symporter family protein [Klebsiella pneumoniae] >OVH02629.1 sodium:alanine symporter family protein [Klebsiella pneumoniae] >OVH08542.1 sodium:alanine symporter family protein [Klebsiella pneumoniae] >OVH11394.1 sodium:alanine symporter family protein [Klebsiella pn…
>OZR48795.1 sodium:alanine symporter family protein [Klebsiella pneumoniae] >OZR55907.1 sodium:alanine symporter family protein [Klebsiella pneumoniae] >OZR61754.1 sodium:alanine symporter family protein [Klebsiella pneumoniae] >OZR67542.1 sodium:alanine symporter family protein [Klebsiella pneumoniae] >OZR72905.1 sodium:alanine symporter family protein [Klebsiella pneumoniae] >OZR76602.1 sodium:…	CP022997.1/0.0/CP022997.1 Klebsiella pneumoniae strain 721005, complete genome	sp|P30143|YAAJ_ECOLI/1.8e-199/Uncharacterized transporter YaaJ OS=Escherichia coli (strain K12) GN=yaaJ PE=3 SV=1	kqv:B8P98_23770/6.5e-267/sodium:alanine symporter family protein; K03310 alanine or glycine:cation symporter, AGCS family	NA	Unigene398_All/1.5e-141/Sodium:alanine symporter family	cellular_component:GO:0016021//integral component of membrane;GO:0005886//plasma membrane;molecular_function:GO:0015655//alanine:sodium symporter activity;
Unigene1725_All	1893	66.81	154.4	1.208536789	2.91E-17	Up	2.70E-18	ESL70888.1/2.9e-183/beta-hydroxylase [Klebsiella quasipneumoniae subsp. quasipneumoniae] >OKN40427.1 beta-hydroxylase [Klebsiella pneumoniae]	CP022997.1/0.0/CP022997.1 Klebsiella pneumoniae strain 721005, complete genome	sp|P55734|YGAP_ECOLI/8.0e-60/Inner membrane protein YgaP OS=Escherichia coli (strain K12) GN=ygaP PE=1 SV=1	kpv:KPNIH29_20425/5.6e-179/aspartyl beta-hydroxylase; K12979 beta-hydroxylase [EC:1.14.11.-]	7302993/2.9e-09/[O] KOG3696 Aspartyl beta-hydroxylase	Unigene1725_All/5.4e-48/Aspartyl/Asparaginyl beta-hydroxylase	NA
Unigene387_All	2917	161.83	370.47	1.194877641	2.95E-63	Up	1.16E-64	WP_002903391.1/9.5e-181/MULTISPECIES: universal stress protein UspE [Enterobacterales] >YP_005226736.1 universal stress protein UspE [Klebsiella pneumoniae subsp. pneumoniae HS11286] >ABR76960.1 conserved protein, adenine nucleotide-binding domain [Klebsiella pneumoniae subsp. pneumoniae MGH 78578] >BAH63214.1 conserved protein with adenine nucleotide-binding domain [Klebsiella pneumoniae subsp. …
niae] >KME59204.1 universal stress protein E [Klebsiella pneumoniae] >KME60178.1 universal stress protein E [Klebsiella pneumoniae] >KME67955.1 universal stress protein E [Klebsiella pneumoniae] >KME79080.1 universal stress protein E [Klebsiella pneumoniae] >KME81036.1 universal stress protein E [Klebsiella pneumoniae] >KME87819.1 universal stress protein E [Klebsiella pneumoniae] >KME95054.1 uni…
n UspE [Klebsiella pneumoniae] >OCV39857.1 universal stress protein UspE [Klebsiella pneumoniae] >OCV50144.1 universal stress protein UspE [Klebsiella pneumoniae] >OCV55949.1 universal stress protein UspE [Klebsiella pneumoniae] >OCV70408.1 universal stress protein UspE [Klebsiella pneumoniae] >OCV71973.1 universal stress protein UspE [Klebsiella pneumoniae] >OCV74379.1 universal stress protein U…
eumoniae] >OSV32179.1 universal stress protein UspE [Klebsiella pneumoniae] >OSV37560.1 universal stress protein UspE [Klebsiella pneumoniae] >OSV41624.1 universal stress protein UspE [Klebsiella pneumoniae] >OSV56283.1 universal stress protein UspE [Klebsiella pneumoniae] >OSV56934.1 universal stress protein UspE [Klebsiella pneumoniae] >OSV57633.1 universal stress protein UspE [Klebsiella pneum…
pE [Klebsiella pneumoniae subsp. pneumoniae] >OYF78330.1 universal stress protein UspE [Klebsiella pneumoniae subsp. pneumoniae] >OYF96898.1 universal stress protein UspE [Klebsiella pneumoniae subsp. pneumoniae] >OYG00963.1 universal stress protein UspE [Klebsiella pneumoniae subsp. pneumoniae] >OYG05152.1 universal stress protein UspE [Klebsiella pneumoniae subsp. pneumoniae] >OYG16092.1 univer…	CP022997.1/0.0/CP022997.1 Klebsiella pneumoniae strain 721005, complete genome	sp|Q8ZP84|USPE_SALTY/2.5e-169/Universal stress protein E OS=Salmonella typhimurium (strain LT2 / SGSC1412 / ATCC 700720) GN=uspE PE=1 SV=3	kpq:KPR0928_12175/1.4e-181/universal stress protein UspE; K14055 universal stress protein E	Hs4505177/9.9e-17/[L] KOG4062 6-O-methylguanine-DNA methyltransferase MGMT/MGT1, involved in DNA repair	Unigene387_All/5.4e-36/Universal stress protein family	biological_process:GO:0006950//response to stress;
CL19.Contig4_All	21683	363.76	824.85	1.181144878	0	Up	0	WP_015367912.1/0.0e+00/mechanosensitive channel MscK [Klebsiella aerogenes] >CCG31384.1 Potassium efflux system KefA protein / Small-conductance mechanosensitive channel [Klebsiella aerogenes EA1509E]	CP022997.1/0.0/CP022997.1 Klebsiella pneumoniae strain 721005, complete genome	sp|P77338|MSCK_ECOLI/0.0e+00/Mechanosensitive channel MscK OS=Escherichia coli (strain K12) GN=mscK PE=1 SV=1	ecle:ECNIH2_06095/0.0e+00/multidrug transporter; K18138 multidrug efflux pump	At5g56030/1.2e-122/[O] KOG0019 Molecular chaperone (HSP90 family)	CL19.Contig4_All/6.1e-94/Mechanosensitive ion channel inner membrane domain 1	biological_process:GO:0055085//transmembrane transport;cellular_component:GO:0016021//integral component of membrane;
Unigene224_All	5005	1.93	4.34	1.169094195	0.05787442	*	0.01696894	AHM81826.1/0.0e+00/Hypothetical protein KPNJ2_05054 [Klebsiella pneumoniae 30684/NJST258_2] >AHM87509.1 Hypothetical protein KPNJ1_05109 [Klebsiella pneumoniae 30660/NJST258_1]	CP022997.1/0.0/CP022997.1 Klebsiella pneumoniae strain 721005, complete genome	sp|A6TH46|DSBD_KLEP7/0.0e+00/Thiol:disulfide interchange protein DsbD OS=Klebsiella pneumoniae subsp. pneumoniae (strain ATCC 700721 / MGH 78578) GN=dsbD PE=3 SV=1	kpk:A593_12700/0.0e+00/dipZ; thiol:disulfide interchange protein precursor; K04084 thiol:disulfide interchange protein DsbD [EC:1.8.1.8]	Hs7706244/6.5e-16/[P] KOG3338 Divalent cation tolerance-related protein	Unigene224_All/1.1e-89/Protein of unknown function (DUF1176)	NA
Unigene1330_All	1375	5.8	12.94	1.157712812	0.130150064	*	0.044308	CCM95275.1/3.0e-137/Ribosomal large subunit pseudouridine synthase A [Klebsiella pneumoniae subsp. pneumoniae ST512-K30BO] >EOY75278.1 RNA pseudouridine synthase [Klebsiella pneumoniae UHKPC01] >EOY75795.1 RNA pseudouridine synthase [Klebsiella pneumoniae UHKPC09] >EOZ11290.1 RNA pseudouridine synthase [Klebsiella pneumoniae UHKPC26] >EOZ14536.1 RNA pseudouridine synthase [Klebsiella pneumoniae V…	CP022997.1/0.0/CP022997.1 Klebsiella pneumoniae strain 721005, complete genome	sp|P51024|YAIL_ECOLI/5.4e-82/Uncharacterized protein YaiL OS=Escherichia coli (strain K12) GN=yaiL PE=4 SV=2	kps:KPNJ2_02116/4.6e-138/TRNA pseudouridine(32) synthase; K06177 tRNA pseudouridine32 synthase / 23S rRNA pseudouridine746 synthase [EC:5.4.99.28 5.4.99.29]	Hs17158025/1.4e-21/[A] KOG1919 RNA pseudouridylate synthases	Unigene1330_All/4e-26/RNA pseudouridylate synthase	biological_process:GO:0001522//pseudouridine synthesis;molecular_function:GO:0003723//RNA binding;GO:0009982//pseudouridine synthase activity;
Unigene403_All	1600	2.46	5.46	1.150242636	0.350480045	*	0.1584832	AHM76981.1/2.3e-282/ABC transporter ATP-binding protein [Klebsiella pneumoniae 30684/NJST258_2] >AHM82608.1 ABC transporter ATP-binding protein [Klebsiella pneumoniae 30660/NJST258_1]	CP022997.1/0.0/CP022997.1 Klebsiella pneumoniae strain 721005, complete genome	sp|P43672|UUP_ECOLI/5.0e-39/ABC transporter ATP-binding protein uup OS=Escherichia coli (strain K12) GN=uup PE=1 SV=2	kqu:AVR78_03500/4.3e-273/ABC transporter ATP-binding protein	At1g64550/8.7e-31/[EJ] KOG0062 ATPase component of ABC transporters with duplicated ATPase domains/Translation elongation factor EF-3b	Unigene403_All/1.5e-35/ABC transporter	molecular_function:GO:0005524//ATP binding;GO:0016887//ATPase activity;
Unigene838_All	1497	2.11	4.57	1.114951166	0.441113554	*	0.228942	AHM80521.1/4.6e-272/ATP-dependent RNA helicase RhlE [Klebsiella pneumoniae 30684/NJST258_2] >AHM86159.1 ATP-dependent RNA helicase RhlE [Klebsiella pneumoniae 30660/NJST258_1]	CP022997.1/0.0/CP022997.1 Klebsiella pneumoniae strain 721005, complete genome	sp|P25888|RHLE_ECOLI/1.9e-221/ATP-dependent RNA helicase RhlE OS=Escherichia coli (strain K12) GN=rhlE PE=1 SV=3	kpa:KPNJ1_03753/6.9e-273/ATP-dependent RNA helicase RhlE; K11927 ATP-dependent RNA helicase RhlE [EC:3.6.4.13]	At3g01540/1.2e-79/[A] KOG0331 ATP-dependent RNA helicase	Unigene838_All/1.1e-50/DEAD/DEAH box helicase	NA
Unigene260_All	1288	11.85	25.55	1.108436232	0.031237016	*	0.00847502	WP_040120247.1/2.5e-85/hypothetical protein [Klebsiella pneumoniae] >AIT04582.1 hypothetical protein PMK1_b00009 (plasmid) [Klebsiella pneumoniae] >CEO83029.1 Uncharacterised protein [Klebsiella pneumoniae] >KMH93477.1 hypothetical protein SM83_05196 [Klebsiella pneumoniae] >SAT43489.1 Uncharacterised protein [Klebsiella pneumoniae] >ODP07559.1 hypothetical protein BAY54_20145 [Klebsiella pneumon…	CP022128.1/0.0/CP022128.1 Klebsiella pneumoniae strain DHQP1605752_NV plasmid p1605752FIB_2, complete sequence	NA	kpx:PMK1_b00009/3.8e-86/hypothetical protein	NA	NA	NA
Unigene1353_All	2025	3.05	6.57	1.107084128	0.221830271	*	0.085742	WP_002901787.1/0.0e+00/MULTISPECIES: exoribonuclease 2 [Enterobacterales] >YP_005226491.1 exoribonuclease II [Klebsiella pneumoniae subsp. pneumoniae HS11286] >A6T7Z4.1 RecName: Full=Exoribonuclease 2; AltName: Full=Exoribonuclease II; Short=RNase II; Short=Ribonuclease II >ABR76715.1 exoribonuclease II [Klebsiella pneumoniae subsp. pneumoniae MGH 78578] >BAH63011.1 exoribonuclease II [Klebsiella…
>SBJ77919.1 exoribonuclease II [Klebsiella pneumoniae] >SBH61791.1 exoribonuclease II [Klebsiella pneumoniae] >SBK75636.1 exoribonuclease II [Klebsiella pneumoniae] >SBI96041.1 exoribonuclease II [Klebsiella pneumoniae] >SBJ91382.1 exoribonuclease II [Klebsiella pneumoniae] >SBK69301.1 exoribonuclease II [Klebsiella pneumoniae] >SBI99408.1 exoribonuclease II [Klebsiella pneumoniae] >SBK51591.1 ex…
ibonuclease 2 [Klebsiella pneumoniae] >OVP95786.1 exoribonuclease 2 [Klebsiella pneumoniae] >OVQ09865.1 exoribonuclease 2 [Klebsiella pneumoniae] >OVQ12346.1 exoribonuclease 2 [Klebsiella pneumoniae] >OVQ21616.1 exoribonuclease 2 [Klebsiella pneumoniae] >OVQ23063.1 exoribonuclease 2 [Klebsiella pneumoniae] >OVQ29106.1 exoribonuclease 2 [Klebsiella pneumoniae] >OVQ34282.1 exoribonuclease 2 [Klebsi…	CP022997.1/0.0/CP022997.1 Klebsiella pneumoniae strain 721005, complete genome	sp|A7MMD8|RNB_CROS8/0.0e+00/Exoribonuclease 2 OS=Cronobacter sakazakii (strain ATCC BAA-894) GN=rnb PE=3 SV=1	eclg:EC036_24180/0.0e+00/exoribonuclease II; K01147 exoribonuclease II [EC:3.1.13.1]	7301148/1.4e-22/[J] KOG2102 Exosomal 3'-5' exoribonuclease complex, subunit Rrp44/Dis3	Unigene1353_All/2.9e-84/RNB domain	biological_process:GO:0006401//RNA catabolic process;GO:0006402//mRNA catabolic process;cellular_component:GO:0005737//cytoplasm;molecular_function:GO:0003723//RNA binding;GO:0008859//exoribonuclease II activity;
CL31.Contig1_All	5607	1.13	2.43	1.104633541	0.159700672	*	0.056392	WP_064183782.1/1.0e-215/UDP-glucose 6-dehydrogenase [Klebsiella pneumoniae] >SAT52205.1 UDP-glucose dehydrogenase [Klebsiella pneumoniae]	CP022997.1/0.0/CP022997.1 Klebsiella pneumoniae strain 721005, complete genome	sp|Q7DBF9|UDG_ECO57/5.6e-186/UDP-glucose 6-dehydrogenase OS=Escherichia coli O157:H7 GN=ugd PE=3 SV=1	enl:A3UG_15075/2.0e-200/UDP-glucose 6-dehydrogenase; K00012 UDPglucose 6-dehydrogenase [EC:1.1.1.22]	At1g53500/4.6e-63/[G] KOG0747 Putative NAD+-dependent epimerases	CL31.Contig1_All/3e-34/UDP-glucose/GDP-mannose dehydrogenase family, NAD binding domain	NA
Unigene595_All	2764	2.2	4.71	1.098223536	0.221500167	*	0.085742	WP_048289986.1/3.5e-270/multidrug transporter subunit MdtB [Klebsiella pneumoniae] >KMD16776.1 multidrug resistance protein MdtB [Klebsiella pneumoniae]	CP022997.1/0.0/CP022997.1 Klebsiella pneumoniae strain 721005, complete genome	sp|A8GHQ9|MDTB_SERP5/2.1e-242/Multidrug resistance protein MdtB OS=Serratia proteamaculans (strain 568) GN=mdtB PE=3 SV=1	krd:A3780_15145/1.1e-260/multidrug transporter subunit MdtC; K07788 multidrug efflux pump	Hs19923466/1.2e-06/[A] KOG1869 Splicing coactivator SRm160/300, subunit SRm300	Unigene595_All/8.3e-189/AcrB/AcrD/AcrF family	NA
Unigene1290_All	2407	219.33	467.64	1.09229518	5.38E-56	Up	2.26E-57	WP_002918235.1/4.7e-234/MULTISPECIES: tryptophan permease [Klebsiella] >YP_005229006.1 tryptophan permease [Klebsiella pneumoniae subsp. pneumoniae HS11286] >EEW41062.1 aromatic amino acid transport protein [Klebsiella pneumoniae subsp. rhinoscleromatis ATCC 13884] >AEW63404.1 tryptophan permease [Klebsiella pneumoniae subsp. pneumoniae HS11286] >EJJ45588.1 tryptophan permease [Klebsiella pneumon…
rotein [Klebsiella pneumoniae] >KUF60789.1 Tryptophan-specific transport protein [Klebsiella pneumoniae] >KUF64069.1 Tryptophan-specific transport protein [Klebsiella pneumoniae] >KUP47372.1 tryptophan permease [Klebsiella pneumoniae] >KUP50922.1 tryptophan permease [Klebsiella pneumoniae] >KUP58422.1 tryptophan permease [Klebsiella pneumoniae] >KUP65034.1 tryptophan permease [Klebsiella pneumoni…
56.1 tryptophan permease [Klebsiella pneumoniae] >OVG79285.1 tryptophan permease [Klebsiella pneumoniae] >OVG96928.1 tryptophan permease [Klebsiella pneumoniae] >OVH02997.1 tryptophan permease [Klebsiella pneumoniae] >OVH03374.1 tryptophan permease [Klebsiella pneumoniae] >OVH05375.1 tryptophan permease [Klebsiella pneumoniae] >OVH12545.1 tryptophan permease [Klebsiella pneumoniae] >OVH17988.1 tr…	CP022997.1/0.0/CP022997.1 Klebsiella pneumoniae strain 721005, complete genome	sp|P0AAD3|MTR_SHIFL/2.0e-217/Tryptophan-specific transport protein OS=Shigella flexneri GN=mtr PE=3 SV=1	esc:Entcl_0536/3.2e-219/aromatic amino acid transporter; K03835 tryptophan-specific transport protein	At5g19500/3.7e-17/[E] LSE0265 A Predicted tyrosine-specific transport protein	Unigene1290_All/2.4e-149/Tryptophan/tyrosine permease family	cellular_component:GO:0005887//integral component of plasma membrane;molecular_function:GO:0015173//aromatic amino acid transmembrane transporter activity;
Unigene824_All	1339	20.91	44.45	1.087990357	0.002031227	*	0.000455154	WP_002916879.1/7.4e-189/MULTISPECIES: tRNA (adenosine(37)-N6)-threonylcarbamoyltransferase complex transferase subunit TsaD [Enterobacterales] >YP_005228903.1 O-sialoglycoprotein endopeptidase [Klebsiella pneumoniae subsp. pneumoniae HS11286] >AEW63301.1 O-sialoglycoprotein endopeptidase [Klebsiella pneumoniae subsp. pneumoniae HS11286] >EJJ45487.1 UGMP family protein [Klebsiella pneumoniae subsp…
D27231.1 tRNA N6-adenosine threonylcarbamoyltransferase [Klebsiella pneumoniae] >KMD30256.1 tRNA N6-adenosine threonylcarbamoyltransferase [Klebsiella pneumoniae] >KMD38872.1 tRNA N6-adenosine threonylcarbamoyltransferase [Klebsiella pneumoniae] >KMD42439.1 tRNA N6-adenosine threonylcarbamoyltransferase [Klebsiella pneumoniae] >KMD47388.1 tRNA N6-adenosine threonylcarbamoyltransferase [Klebsiella…
1 YgjD/Kae1/Qri7 family protein [Klebsiella pneumoniae] >OED23716.1 tRNA N6-adenosine(37)-threonylcarbamoyltransferase complex transferase subunit TsaD [Klebsiella quasipneumoniae] >AOR88286.1 UGMP family protein [Klebsiella pneumoniae subsp. pneumoniae] >OEJ69739.1 tRNA (adenosine(37)-N6)-threonylcarbamoyltransferase complex transferase subunit TsaD [Klebsiella pneumoniae] >AOT66783.1 tRNA (aden…
D [Klebsiella pneumoniae] >OSW63600.1 tRNA (adenosine(37)-N6)-threonylcarbamoyltransferase complex transferase subunit TsaD [Klebsiella pneumoniae] >OSW72133.1 tRNA (adenosine(37)-N6)-threonylcarbamoyltransferase complex transferase subunit TsaD [Klebsiella pneumoniae] >OSW75693.1 tRNA (adenosine(37)-N6)-threonylcarbamoyltransferase complex transferase subunit TsaD [Klebsiella pneumoniae] >OSW919…
subunit TsaD [Klebsiella pneumoniae] >ASG36500.1 tRNA (adenosine(37)-N6)-threonylcarbamoyltransferase complex transferase subunit TsaD [Klebsiella pneumoniae] >ASG60096.1 tRNA (adenosine(37)-N6)-threonylcarbamoyltransferase complex transferase subunit TsaD [Klebsiella pneumoniae] >OXM89126.1 tRNA (adenosine(37)-N6)-threonylcarbamoyltransferase complex transferase subunit TsaD [Klebsiella pneumoni…	CP022997.1/0.0/CP022997.1 Klebsiella pneumoniae strain 721005, complete genome	sp|A4WEJ9|TSAD_ENT38/1.6e-176/tRNA N6-adenosine threonylcarbamoyltransferase OS=Enterobacter sp. (strain 638) GN=tsaD PE=3 SV=1	kpa:KPNJ1_00690/1.1e-189/O-sialoglycoprotein endopeptidase; K01409 N6-L-threonylcarbamoyladenine synthase [EC:2.3.1.234]	At2g45270/7.4e-60/[O] KOG2707 Predicted metalloprotease with chaperone activity (RNAse H/HSP70 fold)	Unigene824_All/1.2e-103/Glycoprotease family	biological_process:GO:0002949//tRNA threonylcarbamoyladenosine modification;cellular_component:GO:0005737//cytoplasm;molecular_function:GO:0004222//metalloendopeptidase activity;GO:0005506//iron ion binding;GO:0061711//N(6)-L-threonylcarbamoyladenine synthase;GO:0016740//transferase activity;
Unigene1569_All	702	3.79	8.02	1.081404388	0.561284517	*	0.33787	AKH00543.1/3.0e-101/tyrosine recombinase [Klebsiella pneumoniae]	CP022997.1/0.0/CP022997.1 Klebsiella pneumoniae strain 721005, complete genome	sp|P0ADH8|FIME_ECOL6/2.2e-87/Type 1 fimbriae regulatory protein FimE OS=Escherichia coli O6:H1 (strain CFT073 / ATCC 700928 / UPEC) GN=fimE PE=3 SV=1	kpq:KPR0928_21195/4.6e-102/tyrosine recombinase; K07358 type 1 fimbriae regulatory protein FimE	NA	Unigene1569_All/1.8e-44/Phage integrase family	biological_process:GO:0015074//DNA integration;GO:0006310//DNA recombination;molecular_function:GO:0003677//DNA binding;
Unigene1112_All	1967	2.75	5.81	1.079106545	0.287407575	*	0.1203602	NA	CP022997.1/0.0/CP022997.1 Klebsiella pneumoniae strain 721005, complete genome	sp|Q8Z3P2|QSEC_SALTI/6.4e-153/Sensor protein QseC OS=Salmonella typhi GN=qseC PE=3 SV=1	kqv:B8P98_03625/2.3e-207/two-component system sensor histidine kinase QseC; K07645 two-component system, OmpR family, sensor histidine kinase QseC [EC:2.7.13.3]	NA	Unigene1112_All/1.6e-13/His Kinase A (phospho-acceptor) domain	NA
Unigene1370_All	2059	2.62	5.53	1.077712669	0.287803453	*	0.1203602	WP_013099375.1/0.0e+00/MULTISPECIES: translational GTPase TypA [Proteobacteria] >YP_003615581.1 GTP-binding protein [Enterobacter cloacae subsp. cloacae ATCC 13047] >ADF64632.1 GTP-binding protein [Enterobacter cloacae subsp. cloacae ATCC 13047] >KGB13114.1 GTP-binding protein TypA/BipA [Enterobacter cloacae] >CUI82295.1 Tyrosine phosphorylated protein A [Achromobacter sp. ATCC13047] >KTH92237.1 …	CP022997.1/0.0/CP022997.1 Klebsiella pneumoniae strain 721005, complete genome	sp|P0A3B4|TYPA_SHIFL/0.0e+00/GTP-binding protein TypA/BipA OS=Shigella flexneri GN=typA PE=3 SV=1	eclg:EC036_44120/0.0e+00/GTP-binding protein TypA; K06207 GTP-binding protein	At5g13650/2.0e-165/[J] KOG0462 Elongation factor-type GTP-binding protein	Unigene1370_All/3.2e-39/Elongation factor Tu GTP binding domain	molecular_function:GO:0005525//GTP binding;GO:0003924//GTPase activity;
CL63.Contig2_All	789	3.29	6.92	1.072684454	0.561822146	*	0.33787	NA	NA	sp|Q92J29|COX3_RICCN/1.1e-60/Probable cytochrome c oxidase subunit 3 OS=Rickettsia conorii (strain ATCC VR-613 / Malish 7) GN=ctaE PE=3 SV=2	apb:SAR116_1115/2.9e-68/cytochrome-c oxidase; K02276 cytochrome c oxidase subunit III [EC:1.9.3.1]	HsMi005/8.1e-139/[C] KOG4664 Cytochrome oxidase subunit III and related proteins	NA	NA
Unigene1322_All	1004	4.96	10.33	1.058428228	0.36832472	*	0.1703714	BAH62604.1/8.1e-132/aquaporin Z [Klebsiella pneumoniae subsp. pneumoniae NTUH-K2044] >EKF79686.1 Aquaporin Z [Klebsiella pneumoniae subsp. pneumoniae KpQ3] >AGT25024.1 aquaporin Z [Klebsiella pneumoniae JM45] >AHE45460.1 Aquaporin Z [Klebsiella pneumoniae subsp. pneumoniae Kp13] >CDL62747.1 Aquaporin Z [Klebsiella pneumoniae IS39] >CDL11253.1 Aquaporin Z [Klebsiella pneumoniae IS43] >CDL42174.1 A…	CP022997.1/0.0/CP022997.1 Klebsiella pneumoniae strain 721005, complete genome	sp|O68874|AQPZ_SHIFL/1.9e-121/Aquaporin Z OS=Shigella flexneri GN=aqpZ PE=3 SV=2	kpa:KPNJ1_03614/1.2e-132/Aquaporin; K06188 aquaporin Z	7303591/2.8e-35/[G] KOG0223 Aquaporin (major intrinsic protein family)	Unigene1322_All/1.3e-49/Major intrinsic protein	cellular_component:GO:0016021//integral component of membrane;GO:0005886//plasma membrane;molecular_function:GO:0015250//water channel activity;
Unigene1610_All	4216	3.54	7.34	1.052030703	0.032850556	*	0.00906418	WP_032432126.1/4.1e-209/amidohydrolase/deacetylase family metallohydrolase [Klebsiella pneumoniae] >EWD26814.1 dihydroorotase [Klebsiella pneumoniae UCI 37]	CP022997.1/0.0/CP022997.1 Klebsiella pneumoniae strain 721005, complete genome	sp|Q837K0|DEACT_ENTFA/2.2e-94/Deacetylase EF_0837 OS=Enterococcus faecalis (strain ATCC 700802 / V583) GN=EF_0837 PE=1 SV=1	koc:AB185_33375/4.4e-192/dihydroorotase; K01465 dihydroorotase [EC:3.5.2.3]	Hs19923466/2.0e-10/[A] KOG1869 Splicing coactivator SRm160/300, subunit SRm300	Unigene1610_All/2.6e-10/Amidohydrolase family	molecular_function:GO:0046872//metal ion binding;GO:0019213//deacetylase activity;GO:0016787//hydrolase activity;GO:0004151//dihydroorotase activity;GO:0016810//hydrolase activity, acting on carbon-nitrogen (but not peptide) bonds;GO:0000034//adenine deaminase activity;
Unigene62_All	1314	3.66	7.57	1.048449652	0.367866605	*	0.1703714	WP_002904248.1/1.0e-214/MULTISPECIES: 5-methyltetrahydropteroyltriglutamate--homocysteine S-methyltransferase [Enterobacteriaceae] >YP_005226837.1 5-methyltetrahydropteroyltriglutamate/homocysteine S-methyltransferase [Klebsiella pneumoniae subsp. pneumoniae HS11286] >AEW61235.1 5-methyltetrahydropteroyltriglutamate--homocysteine methyltransferase [Klebsiella pneumoniae subsp. pneumoniae HS11286]…
-methyltetrahydropteroyltriglutamate-homocysteine methyltransferase [Klebsiella pneumoniae] >KMD00766.1 5-methyltetrahydropteroyltriglutamate-homocysteine methyltransferase [Klebsiella pneumoniae] >KMD04707.1 5-methyltetrahydropteroyltriglutamate-homocyst
ropteroyltriglutamate--homocysteine S-methyltransferase [Klebsiella pneumoniae] >ARA56315.1 5-methyltetrahydropteroyltriglutamate--homocysteine S-methyltransferase [Klebsiella pneumoniae] >SLX26551.1 methionine synthase II [Klebsiella pneumoniae] >SLO02766.1 methionine synthase II [Klebsiella pneumoniae] >SLZ35953.1 methionine synthase II [Klebsiella pneumoniae] >SLX06333.1 methionine synthase II…
-methyltransferase [Klebsiella pneumoniae] >OVK55037.1 5-methyltetrahydropteroyltriglutamate--homocysteine S-methyltransferase [Klebsiella pneumoniae] >OVK60861.1 5-methyltetrahydropteroyltriglutamate--homocysteine S-methyltransferase [Klebsiella pneumoni
oniae] >OZQ38398.1 5-methyltetrahydropteroyltriglutamate--homocysteine S-methyltransferase [Klebsiella pneumoniae] >OZQ50238.1 5-methyltetrahydropteroyltriglutamate--homocysteine S-methyltransferase [Klebsiella pneumoniae] >OZQ59993.1 5-methyltetrahydropteroyltriglutamate--homocysteine S-methyltransferase [Klebsiella pneumoniae] >OZR14870.1 5-methyltetrahydropteroyltriglutamate--homocysteine S-me…	CP022997.1/0.0/CP022997.1 Klebsiella pneumoniae strain 721005, complete genome	sp|P42318|YXJG_BACSU/4.7e-120/Uncharacterized protein YxjG OS=Bacillus subtilis (strain 168) GN=yxjG PE=4 SV=3	kpne:KU54_013540/1.5e-215/methionine synthase; K00549 5-methyltetrahydropteroyltriglutamate--homocysteine methyltransferase [EC:2.1.1.14]	NA	Unigene62_All/4.8e-13/Cobalamin-independent synthase, Catalytic domain	biological_process:GO:0009086//methionine biosynthetic process;molecular_function:GO:0008168//methyltransferase activity;GO:0008270//zinc ion binding;GO:0003871//5-methyltetrahydropteroyltriglutamate-homocysteine S-methyltransferase activity;
Unigene1551_All	1285	7.51	15.52	1.047243745	0.146932391	*	0.051037	EHL94726.1/5.3e-176/hypothetical protein HMPREF1024_00373 [Klebsiella sp. 4_1_44FAA] >KDL69566.1 hypothetical protein AD96_02326 [Klebsiella pneumoniae MGH 70] >SBG85077.1 putative enzyme [Klebsiella pneumoniae] >SLX89820.1 putative enzyme [Klebsiella pneumoniae] >SLU71457.1 putative enzyme [Klebsiella pneumoniae] >SLU82888.1 putative enzyme [Klebsiella pneumoniae] >SLU50342.1 putative enzyme [Kl…	CP022997.1/0.0/CP022997.1 Klebsiella pneumoniae strain 721005, complete genome	sp|P75829|YBJX_ECOLI/8.4e-45/Uncharacterized protein YbjX OS=Escherichia coli (strain K12) GN=ybjX PE=4 SV=1	kqu:AVR78_20870/1.4e-144/virulence factor VirK; K09824 uncharacterized protein	NA	Unigene1551_All/6e-92/Protein of unknown function (DUF535)	NA
Unigene284_All	1298	1.86	3.84	1.04580369	0.562900499	*	0.33787	AGT22064.1/1.1e-237/biotin sulfoxide reductase [Klebsiella pneumoniae JM45] >AHM76995.1 Biotin sulfoxide reductase [Klebsiella pneumoniae 30684/NJST258_2] >AHM82621.1 Biotin sulfoxide reductase [Klebsiella pneumoniae 30660/NJST258_1]	CP022997.1/0.0/CP022997.1 Klebsiella pneumoniae strain 721005, complete genome	sp|P20099|BISC_ECOLI/2.7e-200/Biotin sulfoxide reductase OS=Escherichia coli (strain K12) GN=bisC PE=1 SV=3	ror:RORB6_19785/6.3e-214/bisC; biotin sulfoxide reductase; K08351 biotin/methionine sulfoxide reductase [EC:1.-.-.-]	NA	Unigene284_All/8.1e-72/Molybdopterin oxidoreductase	NA
Unigene1445_All	3929	2116.44	4354.81	1.040970186	0	Up	0	BAH62536.1/2.1e-308/putative enzyme [Klebsiella pneumoniae subsp. pneumoniae NTUH-K2044] >AHM80503.1 Outer membrane adherence protein [Klebsiella pneumoniae 30684/NJST258_2] >AHM86141.1 Outer membrane adherence protein [Klebsiella pneumoniae 30660/NJST258_1] >CDQ53686.1 unnamed protein product [Klebsiella pneumoniae]	CP022997.1/0.0/CP022997.1 Klebsiella pneumoniae strain 721005, complete genome	sp|P75785|OPGE_ECOLI/5.4e-244/Phosphoethanolamine transferase OpgE OS=Escherichia coli (strain K12) GN=opgE PE=1 SV=1	ron:TE10_09935/3.3e-282/phosphoethanolamine transferase	SPAC4F10.15c/8.1e-06/[TZ] KOG3671 Actin regulatory protein (Wiskott-Aldrich syndrome protein)	Unigene1445_All/1.4e-39/Sulfatase	biological_process:GO:0008152//metabolic process;cellular_component:GO:0016021//integral component of membrane;molecular_function:GO:0008484//sulfuric ester hydrolase activity;GO:0016740//transferase activity;
Unigene1357_All	1029	11.25	23.08	1.036718223	0.117807585	*	0.0394954	EJJ86481.1/9.4e-184/putative enzyme [Klebsiella pneumoniae subsp. pneumoniae KPNIH11] >EJJ92025.1 putative enzyme [Klebsiella pneumoniae subsp. pneumoniae KPNIH12] >EJK03009.1 putative enzyme [Klebsiella pneumoniae subsp. pneumoniae KPNIH17] >EJK03338.1 putative enzyme [Klebsiella pneumoniae subsp. pneumoniae KPNIH16] >EJK12509.1 putative enzyme [Klebsiella pneumoniae subsp. pneumoniae KPNIH18] >…	CP022997.1/0.0/CP022997.1 Klebsiella pneumoniae strain 721005, complete genome	sp|P75954|YCFS_ECOLI/2.6e-150/Probable L,D-transpeptidase YcfS OS=Escherichia coli (strain K12) GN=ycfS PE=1 SV=1	kpne:KU54_016195/1.6e-183/peptigoglycan-binding protein LysM; K19236 L,D-transpeptidase YcfS	NA	Unigene1357_All/1.3e-18/L,D-transpeptidase catalytic domain	NA
Unigene1547_All	3138	1.44	2.94	1.029747343	0.367409628	*	0.1703714	BAH63503.1/5.6e-280/putative pyridoxal-dependent decarboxylase [Klebsiella pneumoniae subsp. pneumoniae NTUH-K2044] >EJK91166.1 diaminobutyrate--2-oxoglutarate aminotransferase [Klebsiella pneumoniae subsp. pneumoniae DSM 30104] >AHM79416.1 Diaminobutyrate--2-oxoglutarate aminotransferase [Klebsiella pneumoniae 30684/NJST258_2] >AHM85088.1 Diaminobutyrate--2-oxoglutarate aminotransferase [Klebsie…	CP022997.1/0.0/CP022997.1 Klebsiella pneumoniae strain 721005, complete genome	sp|P56744|DAT_ACIBA/2.4e-170/Diaminobutyrate--2-oxoglutarate aminotransferase OS=Acinetobacter baumannii GN=dat PE=1 SV=1	ron:TE10_14130/9.1e-259/2,4-diaminobutyrate decarboxylase; K13745 L-2,4-diaminobutyrate decarboxylase [EC:4.1.1.86]	Hs20070277/1.3e-54/[E] KOG0629 Glutamate decarboxylase and related proteins	Unigene1547_All/7.8e-65/Pyridoxal-dependent decarboxylase conserved domain	biological_process:GO:0019752//carboxylic acid metabolic process;molecular_function:GO:0016831//carboxy-lyase activity;GO:0030170//pyridoxal phosphate binding;
Unigene653_All	3276	0.69	1.4	1.02075856	0.562360805	*	0.33787	WP_093998096.1/0.0e+00/molecular chaperone DnaK [Klebsiella pneumoniae] >OXO40482.1 molecular chaperone DnaK [Klebsiella pneumoniae]	CP022997.1/0.0/CP022997.1 Klebsiella pneumoniae strain 721005, complete genome	sp|Q1C0J9|DNAK_YERPA/0.0e+00/Chaperone protein DnaK OS=Yersinia pestis bv. Antiqua (strain Antiqua) GN=dnaK PE=3 SV=1	eclg:EC036_06580/0.0e+00/molecular chaperone DnaK; K04043 molecular chaperone DnaK	CE08631/5.2e-216/[O] KOG0102 Molecular chaperones mortalin/PBP74/GRP75, HSP70 superfamily	Unigene653_All/2.8e-268/Hsp70 protein	biological_process:GO:0006457//protein folding;molecular_function:GO:0005524//ATP binding;GO:0051082//unfolded protein binding;
Unigene232_All	3572	4.2	8.47	1.011972642	0.045752245	*	0.01301936	WP_004200021.1/0.0e+00/MULTISPECIES: oxidoreductase alpha [Klebsiella] >YP_005227089.1 oxidoreductase alpha [Klebsiella pneumoniae subsp. pneumoniae HS11286] >AEW61487.1 oxidoreductase alpha [Klebsiella pneumoniae subsp. pneumoniae HS11286] >EMR21532.1 oxidoreductase alpha [Klebsiella pneumoniae ATCC BAA-2146] >ESL50876.1 oxidoreductase alpha (molybdopterin) subunit [Klebsiella pneumoniae BIDMC 2…	CP022997.1/0.0/CP022997.1 Klebsiella pneumoniae strain 721005, complete genome	sp|Q8FHF8|YDEP_ECOL6/3.0e-241/Protein YdeP OS=Escherichia coli O6:H1 (strain CFT073 / ATCC 700928 / UPEC) GN=ydeP PE=3 SV=1	kpt:VK055_0658/0.0e+00/acid resistance protein	At1g16610/5.5e-09/[R] KOG0118 FOG: RRM domain	Unigene232_All/5.4e-22/Molybdopterin oxidoreductase	molecular_function:GO:0030151//molybdenum ion binding;GO:0051539//4 iron, 4 sulfur cluster binding;GO:0008863//formate dehydrogenase (NAD+) activity;
Unigene1178_All	928	15.38	30.64	0.994360794	0.100252444	*	0.032224	WP_002913995.1/8.8e-149/MULTISPECIES: inositol-1-monophosphatase [Enterobacterales] >YP_005228236.1 inositol monophosphatase [Klebsiella pneumoniae subsp. pneumoniae HS11286] >ABR78275.1 inositol monophosphatase [Klebsiella pneumoniae subsp. pneumoniae MGH 78578] >BAH64659.1 inositol monophosphatase [Klebsiella pneumoniae subsp. pneumoniae NTUH-K2044] >AEJ99366.1 inositol monophosphatase [Klebsie…
monophosphatase [Klebsiella pneumoniae] >KME09313.1 inositol-1-monophosphatase [Klebsiella pneumoniae] >KME13329.1 inositol-1-monophosphatase [Klebsiella pneumoniae] >KME20947.1 inositol-1-monophosphatase [Klebsiella pneumoniae] >KME23548.1 inositol-1-monophosphatase [Klebsiella pneumoniae] >KME28859.1 inositol-1-monophosphatase [Klebsiella pneumoniae] >KME34033.1 inositol-1-monophosphatase [Kleb…
CU65878.1 inositol monophosphatase [Klebsiella pneumoniae] >OCU71827.1 inositol monophosphatase [Klebsiella pneumoniae] >OCU75803.1 inositol monophosphatase [Klebsiella pneumoniae] >OCU88290.1 inositol monophosphatase [Klebsiella pneumoniae] >OCU93891.1 inositol monophosphatase [Klebsiella pneumoniae] >OCU94041.1 inositol monophosphatase [Klebsiella pneumoniae] >OCV03648.1 inositol monophosphatas…
onophosphatase [Klebsiella pneumoniae] >OST43499.1 inositol monophosphatase [Klebsiella pneumoniae] >OST47452.1 inositol monophosphatase [Klebsiella pneumoniae] >OST47551.1 inositol monophosphatase [Klebsiella pneumoniae] >OST59908.1 inositol monophosphatase [Klebsiella pneumoniae] >OST66897.1 inositol monophosphatase [Klebsiella pneumoniae] >OST70858.1 inositol monophosphatase [Klebsiella pneumo…
neumoniae] >OYE73101.1 inositol-1-monophosphatase [Klebsiella pneumoniae subsp. pneumoniae] >OYE85930.1 inositol-1-monophosphatase [Klebsiella pneumoniae subsp. pneumoniae] >OYE92227.1 inositol-1-monophosphatase [Klebsiella pneumoniae subsp. pneumoniae] >OYE92386.1 inositol-1-monophosphatase [Klebsiella pneumoniae subsp. pneumoniae] >OYE93836.1 inositol-1-monophosphatase [Klebsiella pneumoniae su…	CP022997.1/0.0/CP022997.1 Klebsiella pneumoniae strain 721005, complete genome	sp|P58537|SUHB_SALTY/6.1e-138/Inositol-1-monophosphatase OS=Salmonella typhimurium (strain LT2 / SGSC1412 / ATCC 700720) GN=suhB PE=3 SV=1	kpu:KP1_4117/1.3e-149/suhB; inositol monophosphatase; K01092 myo-inositol-1(or 4)-monophosphatase [EC:3.1.3.25]	At3g02870/1.4e-36/[G] KOG2951 Inositol monophosphatase	Unigene1178_All/5.2e-75/Inositol monophosphatase family	biological_process:GO:0046855//inositol phosphate dephosphorylation;GO:0046854//phosphatidylinositol phosphorylation;molecular_function:GO:0046872//metal ion binding;GO:0052833//inositol monophosphate 4-phosphatase activity;GO:0052832//inositol monophosphate 3-phosphatase activity;GO:0008934//inositol monophosphate 1-phosphatase activity;
Unigene783_All	1147	21.31	42.44	0.993894063	0.015418302	*	0.00388122	WP_074015667.1/3.1e-151/hypothetical protein [Klebsiella pneumoniae] >OSU93778.1 hypothetical protein BL139_0027340 [Klebsiella pneumoniae]	CP022882.1/0.0/CP022882.1 Klebsiella pneumoniae strain 911021, complete genome	sp|Q56143|SOXS_SALTY/1.8e-51/Regulatory protein SoxS OS=Salmonella typhimurium (strain LT2 / SGSC1412 / ATCC 700720) GN=soxS PE=3 SV=2	kpb:FH42_18645/4.6e-152/signal peptide protein	NA	Unigene783_All/4.1e-64/EAL domain	NA
Unigene1711_All	976	33.29	66.25	0.992831584	0.004790322	*	0.001125836	AJC03674.1/9.3e-141/3-demethylubiquinol 3-O-methyltransferase [Klebsiella pneumoniae subsp. pneumoniae 1158]	CP022997.1/0.0/CP022997.1 Klebsiella pneumoniae strain 721005, complete genome	sp|A6TBT7|UBIG_KLEP7/1.2e-139/Ubiquinone biosynthesis O-methyltransferase OS=Klebsiella pneumoniae subsp. pneumoniae (strain ATCC 700721 / MGH 78578) GN=ubiG PE=3 SV=1	kpr:KPR_2072/5.5e-138/ubiG; highly similar to 3-demethylubiquinone-9 3-methyltransferase from Klebsiella pneumoniae subsp. pneumoniae strain ATCC 700721 - MGH 78578 (sp|A6TBT7); K00568 2-polyprenyl-6-hydroxyphenyl methylase / 3-demethylubiquinone-9 3-methyltransferase [EC:2.1.1.222 2.1.1.64]	At2g30920/1.7e-45/[H] KOG1270 Methyltransferases	Unigene1711_All/1.6e-23/Methyltransferase domain	biological_process:GO:0006744//ubiquinone biosynthetic process;molecular_function:GO:0008425//2-polyprenyl-6-methoxy-1,4-benzoquinone methyltransferase activity;GO:0008689//3-demethylubiquinone-9 3-O-methyltransferase activity;
Unigene529_All	1907	8.97	17.84	0.991935725	0.050367495	*	0.01444874	CHQ04724.1/4.2e-145/aminoglycoside resistance protein [Salmonella enterica subsp. enterica serovar Typhi]	KU254578.1/0.0/KU254578.1 Escherichia coli strain YD786 plasmid pYD786-1, complete sequence	sp|P14511|S3AD_SHIFL/2.0e-135/Streptomycin 3''-adenylyltransferase OS=Shigella flexneri PE=4 SV=1	sec:SCH_053/4.1e-145/aadA2; streptomycin 3''-adenyl transferase; K00984 streptomycin 3"-adenylyltransferase [EC:2.7.7.47]	Hs4503323/4.5e-10/[H] KOG1324 Dihydrofolate reductase	Unigene529_All/2.9e-33/Domain of unknown function (DUF4111)	biological_process:GO:0046677//response to antibiotic;molecular_function:GO:0005524//ATP binding;GO:0009012//aminoglycoside 3''-adenylyltransferase activity;GO:0016779//nucleotidyltransferase activity;
Unigene351_All	434	4.74	9.42	0.990840001	0.701406388	*	0.517166	WP_073558099.1/2.2e-73/MFS transporter [Klebsiella pneumoniae] >APM46168.1 MFS transporter [Klebsiella pneumoniae] >OMJ06835.1 MFS transporter [Klebsiella pneumoniae]	CP022997.1/0.0/CP022997.1 Klebsiella pneumoniae strain 721005, complete genome	sp|P16552|RAFB_ECOLX/8.7e-63/Raffinose permease OS=Escherichia coli GN=rafB PE=3 SV=1	kpm:KPHS_00560/3.3e-74/raffinose permease; K02532 MFS transporter, OHS family, lactose permease	NA	Unigene351_All/9.1e-71/LacY proton/sugar symporter	biological_process:GO:0006810//transport;cellular_component:GO:0016020//membrane;
Unigene547_All	4675	0.72	1.42	0.979822118	0.440624514	*	0.228942	WP_004178082.1/8.1e-291/MULTISPECIES: group II intron reverse transcriptase/maturase [Enterobacterales] >NP_941260.1 putative reverse transcriptase/maturase (plasmid) [Serratia marcescens] >YP_005226014.1 putative reverse transcriptase/maturase [Klebsiella pneumoniae subsp. pneumoniae HS11286] >YP_005226364.1 putative reverse transcriptase/maturase [Klebsiella pneumoniae subsp. pneumoniae HS11286…
oniae CHS 64] >KDK57935.1 hypothetical protein AF20_00002 [Klebsiella pneumoniae CHS 64] >KDK58233.1 hypothetical protein AF21_01279 [Klebsiella pneumoniae CHS 65] >KDK59378.1 hypothetical protein AF21_02437 [Klebsiella pneumoniae CHS 65] >KDK60551.1 hypothetical protein AF21_01089 [Klebsiella pneumoniae CHS 65] >KDK62192.1 hypothetical protein AF21_00755 [Klebsiella pneumoniae CHS 65] >KDK63392.…
ae] >KME25391.1 reverse transcriptase/maturase [Klebsiella pneumoniae] >KME26251.1 reverse transcriptase/maturase [Klebsiella pneumoniae] >KME26678.1 reverse transcriptase/maturase [Klebsiella pneumoniae] >KME27680.1 reverse transcriptase/maturase [Klebsiella pneumoniae] >KME32394.1 reverse transcriptase/maturase [Klebsiella pneumoniae] >KME35759.1 reverse transcriptase/maturase [Klebsiella pneum…	CP022691.1/0.0/CP022691.1 Klebsiella pneumoniae subsp. pneumoniae strain AUSMDU00008079, complete genome	sp|P04152|UMUC_ECOLI/1.1e-203/Protein UmuC OS=Escherichia coli (strain K12) GN=umuC PE=1 SV=2	kok:KONIH1_30170/1.8e-271/DNA polymerase	SPMi005/4.0e-28/[A] KOG4768 Mitochondrial mRNA maturase	Unigene547_All/3.5e-51/Reverse transcriptase (RNA-dependent DNA polymerase)	molecular_function:GO:0003964//RNA-directed DNA polymerase activity;
Unigene243_All	3170	2.38	4.65	0.966269143	0.244947077	*	0.0970758	AHM79667.1/0.0e+00/Mannitol-phosphate dehydrogenase family protein ydfl [Klebsiella pneumoniae 30684/NJST258_2] >AHM85293.1 Mannitol-phosphate dehydrogenase family protein ydfl [Klebsiella pneumoniae 30660/NJST258_1]	CP022997.1/0.0/CP022997.1 Klebsiella pneumoniae strain 721005, complete genome	sp|P77260|YDFI_ECOLI/1.1e-223/Uncharacterized oxidoreductase YdfI OS=Escherichia coli (strain K12) GN=ydfI PE=3 SV=1	kox:KOX_21505/6.2e-247/mannitol dehydrogenase family protein; K00040 fructuronate reductase [EC:1.1.1.57]	At2g29650/1.7e-25/[G] KOG2532 Permease of the major facilitator superfamily	Unigene243_All/3.1e-94/Mannitol dehydrogenase C-terminal domain	NA
Unigene329_All	2285	2.35	4.53	0.946850293	0.385222895	*	0.179963	AMX05091.1/2.1e-292/alkylhydroperoxidase [Enterobacter asburiae]	CP022997.1/0.0/CP022997.1 Klebsiella pneumoniae strain 721005, complete genome	sp|Q53218|Y4VJ_SINFN/3.9e-21/Uncharacterized protein y4vJ OS=Sinorhizobium fredii (strain NBRC 101917 / NGR234) GN=NGR_a01140 PE=3 SV=2	kqu:AVR78_18325/1.1e-181/luciferase	7290042/3.9e-08/[U] KOG0058 Peptide exporter, ABC superfamily	Unigene329_All/9.9e-42/Luciferase-like monooxygenase	molecular_function:GO:0016705//oxidoreductase activity, acting on paired donors, with incorporation or reduction of molecular oxygen;GO:0004497//monooxygenase activity;
Unigene1663_All	1742	4.03	7.74	0.941553728	0.308400629	*	0.1346588	WP_002923018.1/6.4e-116/MULTISPECIES: phosphatase [Enterobacterales] >YP_005229500.1 putative enzyme with a phophatase-like domain [Klebsiella pneumoniae subsp. pneumoniae HS11286] >BAH65817.1 putative enzyme with a phophatase-like domain [Klebsiella pneumoniae subsp. pneumoniae NTUH-K2044] >AEK00524.1 putative enzyme with a phophatase-like domain [Klebsiella pneumoniae KCTC 2242] >EHL92110.1 hyp…
Klebsiella pneumoniae] >SBI82740.1 pyridoxamine 5'-phosphate oxidase [Klebsiella pneumoniae] >SBJ76701.1 pyridoxamine 5'-phosphate oxidase [Klebsiella pneumoniae] >SBL05517.1 pyridoxamine 5'-phosphate oxidase [Klebsiella pneumoniae] >SBI15573.1 pyridoxamine 5'-phosphate oxidase [Klebsiella pneumoniae] >SBJ28304.1 pyridoxamine 5'-phosphate oxidase [Klebsiella pneumoniae] >SBI42866.1 pyridoxamine 5…
>OXP40930.1 phosphatase [Klebsiella pneumoniae] >OXP47193.1 phosphatase [Klebsiella pneumoniae] >OXP48003.1 phosphatase [Klebsiella pneumoniae] >OXP62550.1 phosphatase [Klebsiella pneumoniae] >OXP66937.1 phosphatase [Klebsiella pneumoniae] >OXP67961.1 phosphatase [Klebsiella pneumoniae] >OXP72093.1 phosphatase [Klebsiella pneumoniae] >OXP77306.1 phosphatase [Klebsiella pneumoniae] >OXP93966.1 pho…	CP022997.1/0.0/CP022997.1 Klebsiella pneumoniae strain 721005, complete genome	NA	kpi:D364_20610/9.6e-117/phophatase; K07006 uncharacterized protein	NA	Unigene1663_All/7e-11/Pyridoxamine 5'-phosphate oxidase	molecular_function:GO:0048037//cofactor binding;
CL32.Contig2_All	4413	108.19	207.67	0.940725663	3.02E-37	*	1.76E-38	WP_057774791.1/5.7e-238/4-aminobutyrate--2-oxoglutarate transaminase [Klebsiella pneumoniae] >KRR37566.1 4-aminobutyrate aminotransferase [Klebsiella pneumoniae] >OKN61600.1 4-aminobutyrate aminotransferase PuuE [Klebsiella pneumoniae] >OVK44532.1 4-aminobutyrate--2-oxoglutarate transaminase [Klebsiella pneumoniae]	CP006656.1/0.0/CP006656.1 Klebsiella pneumoniae JM45, complete genome	sp|P0AD98|LIVJ_ECO57/2.8e-201/Leu/Ile/Val-binding protein OS=Escherichia coli O157:H7 GN=livJ PE=3 SV=1	sbz:A464_3640/3.3e-222/Gamma-aminobutyrate:alpha-ketoglutarate aminotransferase; K00823 4-aminobutyrate aminotransferase [EC:2.6.1.19]	YLR438w/1.3e-52/[E] KOG1402 Ornithine aminotransferase	CL32.Contig2_All/6.8e-130/Aminotransferase class-III	biological_process:GO:0009448//gamma-aminobutyric acid metabolic process;molecular_function:GO:0034386//4-aminobutyrate:2-oxoglutarate transaminase activity;GO:0030170//pyridoxal phosphate binding;GO:0003867//4-aminobutyrate transaminase activity;
Unigene1006_All	672	2.66	5.09	0.936239411	0.704157001	*	0.517166	CCM84191.1/5.6e-121/RND efflux system, inner membrane transporter CmeB [Klebsiella pneumoniae subsp. pneumoniae ST258-K26BO]	CP022997.1/0.0/CP022997.1 Klebsiella pneumoniae strain 721005, complete genome	sp|P24181|ACRF_ECOLI/2.0e-98/Multidrug export protein AcrF OS=Escherichia coli (strain K12) GN=acrF PE=1 SV=2	koe:A225_5287/1.2e-112/RND efflux system; K18142 multidrug efflux pump	NA	Unigene1006_All/1.6e-62/AcrB/AcrD/AcrF family	NA
Unigene1613_All	8134	14.36	27.47	0.935801161	7.89E-10	*	1.07E-10	WP_032415421.1/2.3e-293/multidrug efflux MFS transporter subunit EmrB [Klebsiella pneumoniae] >EWD92707.1 multidrug resistance protein B [Klebsiella pneumoniae BIDMC 52] >KMH77981.1 multidrug export protein EmrB [Klebsiella pneumoniae] >SBK62537.1 multidrug resistance protein B [Klebsiella pneumoniae] >ORD42703.1 multidrug efflux MFS transporter subunit EmrB [Klebsiella pneumoniae] >ORD56769.1 mu…	CP022882.1/0.0/CP022882.1 Klebsiella pneumoniae strain 911021, complete genome	sp|P0AEJ1|EMRB_ECO57/1.6e-282/Multidrug export protein EmrB OS=Escherichia coli O157:H7 GN=emrB PE=3 SV=1	caf:AL524_08460/6.2e-283/emrB; multidrug resistance protein B; K03446 MFS transporter, DHA2 family, multidrug resistance protein	At5g46540/1.6e-27/[Q] KOG0055 Multidrug/pheromone exporter, ABC superfamily	Unigene1613_All/2.3e-53/Major Facilitator Superfamily	biological_process:GO:0055085//transmembrane transport;cellular_component:GO:0016021//integral component of membrane;GO:0005886//plasma membrane;
Unigene1498_All	1295	34.73	66.17	0.929994869	0.001142567	*	0.000245494	AHM77734.1/7.4e-178/Transcriptional activator protein nahR [Klebsiella pneumoniae 30684/NJST258_2] >AHM83326.1 Transcriptional activator protein nahR [Klebsiella pneumoniae 30660/NJST258_1] >CDQ52856.1 unnamed protein product [Klebsiella pneumoniae]	CP022997.1/0.0/CP022997.1 Klebsiella pneumoniae strain 721005, complete genome	sp|Q9ZN79|LINR_SPHPI/5.3e-31/HTH-type transcriptional regulator LinR OS=Sphingomonas paucimobilis GN=linR PE=4 SV=2	ecle:ECNIH2_11595/3.0e-163/LysR family transcriptional regulator	NA	Unigene1498_All/2.4e-24/LysR substrate binding domain	biological_process:GO:0006351//transcription, DNA-templated;molecular_function:GO:0003677//DNA binding;GO:0003700//DNA binding transcription factor activity;
CL19.Contig3_All	7919	613.11	1167.43	0.929118207	0	*	0	WP_032689204.1/0.0e+00/MULTISPECIES: multidrug efflux RND transporter permease subunit [Enterobacteriaceae] >KAJ95005.1 multidrug transporter [Raoultella ornithinolytica] >KFD02315.1 RND efflux system inner membrane transporter [Raoultella planticola ATCC 33531] >KGZ17095.1 multidrug transporter [Raoultella planticola] >SAP45506.1 RND efflux system [Klebsiella oxytoca] >OAZ85421.1 multidrug trans…	CP022997.1/0.0/CP022997.1 Klebsiella pneumoniae strain 721005, complete genome	sp|P24181|ACRF_ECOLI/0.0e+00/Multidrug export protein AcrF OS=Escherichia coli (strain K12) GN=acrF PE=1 SV=2	lef:LJPFL01_1026/0.0e+00/RND efflux system, inner membrane transporter CmeB; K18138 multidrug efflux pump	Hs5360206/5.6e-38/[TZ] KOG3699 Cytoskeletal protein Adducin	CL19.Contig3_All/0/AcrB/AcrD/AcrF family	cellular_component:GO:0016021//integral component of membrane;GO:0005886//plasma membrane;molecular_function:GO:0005215//transporter activity;
Unigene1494_All	785	2.2	4.18	0.925999419	0.70195479	*	0.517166	WP_073547060.1/4.8e-140/DUF1983 domain-containing protein [Klebsiella pneumoniae] >OZR85591.1 DUF1983 domain-containing protein [Klebsiella pneumoniae] >ASV23865.1 DUF1983 domain-containing protein [Klebsiella pneumoniae]	CP022882.1/0.0/CP022882.1 Klebsiella pneumoniae strain 911021, complete genome	NA	kox:KOX_17790/4.8e-140/gp24	NA	Unigene1494_All/0.0014/Afadin- and alpha -actinin-Binding	NA
Unigene960_All	869	1.95	3.69	0.920146692	0.70250405	*	0.517166	WP_073591379.1/5.9e-139/alpha-glucosidase [Klebsiella pneumoniae] >OSV17764.1 alpha-glucosidase [Klebsiella pneumoniae] >OSX28860.1 alpha-glucosidase [Klebsiella pneumoniae]	CP022997.1/0.0/CP022997.1 Klebsiella pneumoniae strain 721005, complete genome	sp|Q9F234|AGL2_BACTQ/2.5e-29/Alpha-glucosidase 2 OS=Bacillus thermoamyloliquefaciens PE=3 SV=1	kom:HR38_14015/1.1e-121/alpha-glucosidase; K01187 alpha-glucosidase [EC:3.2.1.20]	At5g63840/9.5e-24/[GMO] KOG1066 Glucosidase II catalytic (alpha) subunit and related enzymes, glycosyl hydrolase family 31	Unigene960_All/8.7e-39/Glycosyl hydrolases family 31	molecular_function:GO:0030246//carbohydrate binding;GO:0032450//maltose alpha-glucosidase activity;GO:0061634//alpha-D-xyloside xylohydrolase;GO:0004558//alpha-1,4-glucosidase activity;
CL9.Contig4_All	1553	9344.72	17670.64	0.919130951	0	*	0	WP_086616194.1/8.1e-46/hypothetical protein [Klebsiella pneumoniae]	CP003200.1/0.0/CP003200.1 Klebsiella pneumoniae subsp. pneumoniae HS11286, complete genome	sp|A7MJ32|CSRA_CROS8/6.2e-26/Carbon storage regulator homolog OS=Cronobacter sakazakii (strain ATCC BAA-894) GN=csrA PE=3 SV=1	enx:NI40_017315/2.9e-24/carbon storage regulator; K03563 carbon storage regulator	NA	NA	NA
Unigene630_All	925	1.82	3.42	0.910057875	0.703605154	*	0.517166	WP_023280097.1/3.0e-165/LysR family transcriptional regulator [Klebsiella pneumoniae] >ESL24674.1 LysR family transcriptional regulator [Klebsiella pneumoniae BIDMC 40] >OAA06503.1 HTH-type transcriptional regulator DmlR [Klebsiella pneumoniae] >SBH70175.1 LysR family transcriptional regulator [Klebsiella pneumoniae] >AOA95619.1 transcriptional regulator [Klebsiella pneumoniae] >SAS16746.1 LysR f…	CP022997.1/0.0/CP022997.1 Klebsiella pneumoniae strain 721005, complete genome	sp|P37641|YHJC_ECOLI/1.2e-53/Uncharacterized HTH-type transcriptional regulator YhjC OS=Escherichia coli (strain K12) GN=yhjC PE=4 SV=2	ced:LH89_00270/2.4e-127/transcriptional regulator	At4g34440/3.1e-09/[T] KOG1187 Serine/threonine protein kinase	Unigene630_All/2.4e-36/LysR substrate binding domain	biological_process:GO:0006351//transcription, DNA-templated;molecular_function:GO:0003677//DNA binding;GO:0003700//DNA binding transcription factor activity;
CL69.Contig1_All	3894	41.92	78.74	0.909457996	3.48E-12	*	4.17E-13	NA	CP021955.1/0.0/CP021955.1 Klebsiella pneumoniae strain AR_0107, complete genome	sp|Q8FJN9|CLSB_ECOL6/8.3e-197/Cardiolipin synthase B OS=Escherichia coli O6:H1 (strain CFT073 / ATCC 700928 / UPEC) GN=clsB PE=3 SV=1	kpg:KPNIH32_08580/7.9e-244/cardiolipin synthase 2; K06131 cardiolipin synthase A/B [EC:2.7.8.-]	Hs22059607/5.6e-15/[T] KOG2322 N-methyl-D-aspartate receptor glutamate-binding subunit	CL69.Contig1_All/1.4e-17/Lysylphosphatidylglycerol synthase TM region	NA
Unigene1356_All	1034	3.2	5.99	0.904484098	0.584710519	*	0.354666	WP_002886891.1/1.3e-97/MULTISPECIES: hypothetical protein [Klebsiella] >YP_005224774.1 hypothetical protein KPHS_04740 [Klebsiella pneumoniae subsp. pneumoniae HS11286] >AEW59172.1 hypothetical protein KPHS_04740 [Klebsiella pneumoniae subsp. pneumoniae HS11286] >EJJ33182.1 hypothetical protein KPNIH4_26811 [Klebsiella pneumoniae subsp. pneumoniae KPNIH4] >EJJ38813.1 hypothetical protein KPNIH2_1…
oniae] >ODM68735.1 hypothetical protein A8V35_06255 [Klebsiella pneumoniae] >ODO87579.1 hypothetical protein BAY47_18605 [Klebsiella pneumoniae] >ODO90997.1 hypothetical protein BAY51_18695 [Klebsiella pneumoniae] >ODP08330.1 hypothetical protein BAY54_17980 [Klebsiella pneumoniae] >OEJ70249.1 hypothetical protein BHU60_02020 [Klebsiella pneumoniae] >OFI15544.1 hypothetical protein BEE61_10530 [K…
lebsiella pneumoniae] >OZL07768.1 hypothetical protein CEO69_15820 [Klebsiella pneumoniae] >OZL13224.1 hypothetical protein CEO68_15820 [Klebsiella pneumoniae] >OZL19233.1 hypothetical protein CEO67_13615 [Klebsiella pneumoniae] >OZL24223.1 hypothetical protein CEO66_02250 [Klebsiella pneumoniae] >OZL30105.1 hypothetical protein CEO65_14665 [Klebsiella pneumoniae] >OZL35398.1 hypothetical protein…	CP022997.1/0.0/CP022997.1 Klebsiella pneumoniae strain 721005, complete genome	sp|A6THE7|Y4557_KLEP7/5.6e-100/UPF0307 protein KPN78578_45570 OS=Klebsiella pneumoniae subsp. pneumoniae (strain ATCC 700721 / MGH 78578) GN=KPN78578_45570 PE=3 SV=1	kph:KPNIH24_02460/2.0e-98/hypothetical protein; K09889 ribosome-associated protein	NA	Unigene1356_All/1.2e-56/Protein of unknown function (DUF615)	NA
Unigene1092_All	3924	24.77	46.29	0.902106694	1.75E-07	*	2.74E-08	AIE02682.1/4.5e-287/membrane protein [Klebsiella pneumoniae subsp. pneumoniae KP5-1]	CP022997.1/0.0/CP022997.1 Klebsiella pneumoniae strain 721005, complete genome	sp|P37169|MURJ_SALTY/6.1e-272/Probable lipid II flippase MurJ OS=Salmonella typhimurium (strain LT2 / SGSC1412 / ATCC 700720) GN=murJ PE=1 SV=1	kpk:A593_19900/6.9e-288/membrane protein; K03980 putative peptidoglycan lipid II flippase	Hs5032119/3.6e-06/[AR] KOG2146 Splicing coactivator SRm160/300, subunit SRm160 (contains PWI domain)	Unigene1092_All/1.1e-158/MviN-like protein	NA
Unigene592_All	7047	4.29	8.01	0.900824595	0.006977005	*	0.001692004	WP_065900621.1/3.5e-237/histidinol dehydrogenase [Klebsiella pneumoniae] >OCV67705.1 histidinol dehydrogenase [Klebsiella pneumoniae]	CP022997.1/0.0/CP022997.1 Klebsiella pneumoniae strain 721005, complete genome	sp|Q8X8T3|HISX_ECO57/1.1e-212/Histidinol dehydrogenase OS=Escherichia coli O157:H7 GN=hisD PE=3 SV=3	kpz:KPNIH27_16925/2.6e-237/hisD; histidinol dehydrogenase; K00013 histidinol dehydrogenase [EC:1.1.1.23]	At5g63890/8.0e-105/[E] KOG2697 Histidinol dehydrogenase	Unigene592_All/1.1e-163/Histidinol dehydrogenase	NA
Unigene617_All	1205	4.03	7.52	0.899952823	0.483761539	*	0.254978	EJK91075.1/2.5e-175/LysR substrate binding domain protein [Klebsiella pneumoniae subsp. pneumoniae DSM 30104] >AHE44637.1 HpxR [Klebsiella pneumoniae subsp. pneumoniae Kp13] >AHM79580.1 hypothetical protein KPNJ2_02800 [Klebsiella pneumoniae 30684/NJST258_2] >AHM85233.1 hypothetical protein KPNJ1_02827 [Klebsiella pneumoniae 30660/NJST258_1]	CP022997.1/0.0/CP022997.1 Klebsiella pneumoniae strain 721005, complete genome	sp|A6T923|HPXO_KLEP7/1.7e-39/FAD-dependent urate hydroxylase OS=Klebsiella pneumoniae subsp. pneumoniae (strain ATCC 700721 / MGH 78578) GN=hpxO PE=1 SV=1	kpm:KPHS_25960/7.0e-167/transcriptional regulator LysR	NA	Unigene617_All/3e-33/LysR substrate binding domain	biological_process:GO:0006351//transcription, DNA-templated;molecular_function:GO:0003677//DNA binding;GO:0003700//DNA binding transcription factor activity;
Unigene1716_All	1183	4.12	7.68	0.898461974	0.484290818	*	0.254978	EKF78123.1/3.3e-164/Putative non-heme chloroperoxidase [Klebsiella pneumoniae subsp. pneumoniae KpQ3]	CP022997.1/0.0/CP022997.1 Klebsiella pneumoniae strain 721005, complete genome	sp|P25026|PRXC_BURPY/2.4e-123/Non-heme chloroperoxidase OS=Burkholderia pyrrocinia GN=cpo PE=1 SV=3	kpa:KPNJ1_01928/1.1e-164/Non-heme chloroperoxidase; K00433 non-heme chloroperoxidase [EC:1.11.1.10]	At2g39420/2.4e-06/[I] KOG1455 Lysophospholipase	Unigene1716_All/3.8e-29/alpha/beta hydrolase fold	NA
Unigene952_All	4675	249.39	464.36	0.896840086	8.64E-81	*	2.79E-82	AHM79378.1/0.0e+00/hypothetical protein KPNJ2_02598 [Klebsiella pneumoniae 30684/NJST258_2] >AHM85050.1 hypothetical protein KPNJ1_02644 [Klebsiella pneumoniae 30660/NJST258_1]	CP022997.1/0.0/CP022997.1 Klebsiella pneumoniae strain 721005, complete genome	sp|O06458|TRES_THETH/4.0e-97/Trehalose synthase OS=Thermus thermophilus GN=treS PE=3 SV=1	kpi:D364_09425/0.0e+00/glycosidase; K05343 maltose alpha-D-glucosyltransferase / alpha-amylase [EC:5.4.99.16 3.2.1.1]	7304048/2.3e-47/[G] KOG0471 Alpha-amylase	Unigene952_All/2.2e-61/Alpha amylase, catalytic domain	biological_process:GO:0008152//metabolic process;GO:0005975//carbohydrate metabolic process;molecular_function:GO:0004556//alpha-amylase activity;GO:0103025//alpha-amylase activity (releasing maltohexaose);GO:0016740//transferase activity;GO:0016798//hydrolase activity, acting on glycosyl bonds;
Unigene1699_All	3647	1297.7	2407.13	0.891357156	0	*	0	WP_013213986.1/5.1e-184/MULTISPECIES: IS1182 family transposase [Gammaproteobacteria] >YP_003754011.1 putative ISKpn6-like transposase (plasmid) [Klebsiella pneumoniae] >YP_005229653.1 putative transposase (plasmid) [Klebsiella pneumoniae subsp. pneumoniae HS11286] >YP_007688775.1 putative transposase (plasmid) [Klebsiella pneumoniae] >YP_008532706.1 TnpA (plasmid) [Pseudomonas aeruginosa] >YP_00…	CP017086.1/0.0/CP017086.1 Proteus mirabilis strain T18 plasmid pT18, complete sequence	sp|Q9F663|BLKPC_KLEPN/1.0e-164/Carbapenem-hydrolyzing beta-lactamase KPC OS=Klebsiella pneumoniae GN=bla PE=1 SV=2	panp:PSNIH2_19905/4.9e-163/beta-lactamase; K18768 beta-lactamase class A KPC [EC:3.5.2.6]	NA	Unigene1699_All/1.4e-16/Transposase DDE domain	biological_process:GO:0046677//response to antibiotic;GO:0030655//beta-lactam antibiotic catabolic process;molecular_function:GO:0008800//beta-lactamase activity;
Unigene257_All	1368	1.17	2.17	0.891186513	0.703054171	*	0.517166	WP_047718490.1/5.9e-258/cellulose synthase [Klebsiella pneumoniae] >AKL29518.1 cellulose synthase [Klebsiella pneumoniae] >ALR25542.1 cellulose synthase [Klebsiella pneumoniae] >SLX01781.1 cellulose synthase operon protein C [Klebsiella pneumoniae] >SLY60873.1 cellulose synthase operon protein C [Klebsiella pneumoniae] >OVV61060.1 cellulose synthase [Klebsiella pneumoniae] >OVV64369.1 cellulose s…	CP022997.1/0.0/CP022997.1 Klebsiella pneumoniae strain 721005, complete genome	sp|Q9WX71|BCSC4_KOMXY/3.9e-16/Cellulose synthase 2 operon protein C OS=Komagataeibacter xylinus GN=bcsCII PE=3 SV=1	kph:KPNIH24_25150/8.8e-259/cellulose synthase; K20543 cellulose synthase operon protein C	NA	Unigene257_All/6.2e-66/Cellulose synthase operon protein C C-terminus (BCSC_C)	biological_process:GO:0006011//UDP-glucose metabolic process;GO:0030244//cellulose biosynthetic process;cellular_component:GO:0019867//outer membrane;
Unigene1544_All	1118	22.66	41.9	0.886802383	0.038378755	*	0.01067796	BAH61398.1/2.9e-130/hypothetical protein KP1_0526 [Klebsiella pneumoniae subsp. pneumoniae NTUH-K2044] >EGF55650.1 transcriptional regulator, RpiR family [Klebsiella sp. MS 92-3] >EKF80813.1 Hypothetical protein B819_146167 [Klebsiella pneumoniae subsp. pneumoniae KpQ3] >AHM87376.1 Transcriptional regulator, RpiR family protein [Klebsiella pneumoniae 30660/NJST258_1] >CDO16516.1 unnamed protein p…	CP022997.1/0.0/CP022997.1 Klebsiella pneumoniae strain 721005, complete genome	sp|O68281|HEXR_PSEAE/6.0e-15/HTH-type transcriptional regulator HexR OS=Pseudomonas aeruginosa (strain ATCC 15692 / DSM 22644 / CIP 104116 / JCM 14847 / LMG 12228 / 1C / PRS 101 / PAO1) GN=hexR PE=3 SV=2	ron:TE10_04690/3.4e-107/RpiR family transcriptional regulator	NA	Unigene1544_All/1.2e-13/Helix-turn-helix domain, rpiR family	biological_process:GO:1901135//carbohydrate derivative metabolic process;GO:0006351//transcription, DNA-templated;molecular_function:GO:0003677//DNA binding;GO:0097367//carbohydrate derivative binding;GO:0003700//DNA binding transcription factor activity;
Unigene973_All	2200	2.09	3.86	0.885097905	0.484821257	*	0.254978	WP_002885173.1/9.7e-279/MULTISPECIES: sugar ABC transporter ATP-binding protein [Enterobacterales] >YP_005224631.1 putative ABC transporter [Klebsiella pneumoniae subsp. pneumoniae HS11286] >ABR79844.1 putative ABC transporter [Klebsiella pneumoniae subsp. pneumoniae MGH 78578] >EEW38426.1 ABC transporter, ATP-binding protein [Klebsiella pneumoniae subsp. rhinoscleromatis ATCC 13884] >AEJ96026.1 …
8.1 ribose import ATP-binding protein RbsA 2 [Klebsiella pneumoniae] >KMD54972.1 ribose import ATP-binding protein RbsA 2 [Klebsiella pneumoniae] >KMD66039.1 ribose import ATP-binding protein RbsA 2 [Klebsiella pneumoniae] >KMD70906.1 ribose import ATP-binding protein RbsA 2 [Klebsiella pneumoniae] >KMD86331.1 ribose import ATP-binding protein RbsA 2 [Klebsiella pneumoniae] >KMD86729.1 ribose imp…
D-xylose ABC transporter ATP-binding protein [Klebsiella pneumoniae] >OIS25767.1 D-xylose ABC transporter ATP-binding protein [Klebsiella pneumoniae] >OIV54104.1 D-xylose ABC transporter ATP-binding protein [Klebsiella pneumoniae] >OIV54757.1 D-xylose ABC transporter ATP-binding protein [Klebsiella pneumoniae] >OIV83961.1 D-xylose ABC transporter ATP-binding protein [Klebsiella pneumoniae] >OIV85…
pneumoniae] >OVG21732.1 D-xylose ABC transporter ATP-binding protein [Klebsiella pneumoniae] >OVG24840.1 D-xylose ABC transporter ATP-binding protein [Klebsiella pneumoniae] >OVG29621.1 D-xylose ABC transporter ATP-binding protein [Klebsiella pneumoniae] >OVG35241.1 D-xylose ABC transporter ATP-binding protein [Klebsiella pneumoniae] >OVG48857.1 D-xylose ABC transporter ATP-binding protein [Klebs…
ATP-binding protein [Klebsiella pneumoniae] >OZZ61289.1 sugar ABC transporter ATP-binding protein [Klebsiella pneumoniae] >OZZ68735.1 sugar ABC transporter ATP-binding protein [Klebsiella pneumoniae] >OZZ74522.1 sugar ABC transporter ATP-binding protein [Klebsiella pneumoniae] >OZZ84605.1 sugar ABC transporter ATP-binding protein [Klebsiella pneumoniae] >OZZ91958.1 sugar ABC transporter ATP-bindi…	CP022997.1/0.0/CP022997.1 Klebsiella pneumoniae strain 721005, complete genome	sp|Q8X5Q4|RBSA2_ECO57/2.6e-248/Ribose import ATP-binding protein RbsA 2 OS=Escherichia coli O157:H7 GN=rbsA2 PE=3 SV=3	kpt:VK055_2978/1.5e-279/ABC transporter family protein; K10441 ribose transport system ATP-binding protein [EC:3.6.3.17]	7293943/2.5e-20/[IR] KOG0059 Lipid exporter ABCA1 and related proteins, ABC superfamily	Unigene973_All/8.2e-53/ABC transporter	cellular_component:GO:0005886//plasma membrane;molecular_function:GO:0005524//ATP binding;GO:0015591//D-ribose transmembrane transporter activity;GO:0015407//monosaccharide-transporting ATPase activity;
Unigene669_All	2454	1.24	2.29	0.885007478	0.584155765	*	0.354666	WP_004146794.1/3.6e-290/MULTISPECIES: methylmalonate-semialdehyde dehydrogenase (CoA acylating) [Enterobacterales] >YP_005224823.1 putative aldehyde dehydrogenase [Klebsiella pneumoniae subsp. pneumoniae HS11286] >ABR80021.1 putative aldehyde dehydrogenase [Klebsiella pneumoniae subsp. pneumoniae MGH 78578] >ACI10949.1 methylmalonate-semialdehyde dehydrogenase (acylating) [Klebsiella pneumoniae 3…
7682.1 methylmalonate-semialdehyde dehydrogenase (acylating) [Klebsiella pneumoniae] >KLZ63748.1 methylmalonate-semialdehyde dehydrogenase (acylating) [Klebsiella pneumoniae] >KLZ66418.1 methylmalonate-semialdehyde dehydrogenase (acylating) [Klebsiella pneumoniae] >KLZ73298.1 methylmalonate-semialdehyde dehydrogenase (acylating) [Klebsiella pneumoniae] >KLZ78406.1 methylmalonate-semialdehyde dehy…
nate-semialdehyde dehydrogenase (acylating) [Klebsiella pneumoniae] >OCU47862.1 methylmalonate-semialdehyde dehydrogenase (acylating) [Klebsiella pneumoniae] >OCU57378.1 methylmalonate-semialdehyde dehydrogenase (acylating) [Klebsiella pneumoniae] >OCU62310.1 methylmalonate-semialdehyde dehydrogenase (acylating) [Klebsiella pneumoniae] >OCU67346.1 methylmalonate-semialdehyde dehydrogenase (acylat…
1 methylmalonate-semialdehyde dehydrogenase (CoA acylating) [Klebsiella pneumoniae] >OSV49492.1 methylmalonate-semialdehyde dehydrogenase (CoA acylating) [Klebsiella pneumoniae] >OSV61237.1 methylmalonate-semialdehyde dehydrogenase (CoA acylating) [Klebsiella pneumoniae] >OSV64902.1 methylmalonate-semialdehyde dehydrogenase (CoA acylating) [Klebsiella pneumoniae] >OSV67734.1 methylmalonate-semial…
ehyde dehydrogenase (CoA acylating) [Klebsiella pneumoniae] >OXP42189.1 methylmalonate-semialdehyde dehydrogenase (CoA acylating) [Klebsiella pneumoniae] >OXP42579.1 methylmalonate-semialdehyde dehydrogenase (CoA acylating) [Klebsiella pneumoniae] >OXP50400.1 methylmalonate-semialdehyde dehydrogenase (CoA acylating) [Klebsiella pneumoniae] >OXP53367.1 methylmalonate-semialdehyde dehydrogenase (Co…	CP022997.1/0.0/CP022997.1 Klebsiella pneumoniae strain 721005, complete genome	sp|Q9KAH5|IOLA_BACHD/7.0e-141/Malonate-semialdehyde dehydrogenase OS=Bacillus halodurans (strain ATCC BAA-125 / DSM 18197 / FERM 7344 / JCM 9153 / C-125) GN=iolA PE=3 SV=1	koe:A225_0548/3.5e-274/Methylmalonate-semialdehyde dehydrogenase; K00140 malonate-semialdehyde dehydrogenase (acetylating) / methylmalonate-semialdehyde dehydrogenase [EC:1.2.1.18 1.2.1.27]	At2g14170/5.2e-128/[EG] KOG2449 Methylmalonate semialdehyde dehydrogenase	Unigene669_All/4.3e-137/Aldehyde dehydrogenase family	molecular_function:GO:0018478//malonate-semialdehyde dehydrogenase (acetylating) activity;GO:0004491//methylmalonate-semialdehyde dehydrogenase (acylating) activity;
Unigene238_All	4787	1.86	3.41	0.874469118	0.259496692	*	0.1058316	EJK89831.1/9.2e-266/putative dehydratase [Klebsiella pneumoniae subsp. pneumoniae DSM 30104]	CP022997.1/0.0/CP022997.1 Klebsiella pneumoniae strain 721005, complete genome	sp|A6TBU8|RHMD_KLEP7/7.2e-243/L-rhamnonate dehydratase OS=Klebsiella pneumoniae subsp. pneumoniae (strain ATCC 700721 / MGH 78578) GN=rhmD PE=3 SV=1	kps:KPNJ2_01665/9.4e-247/Transporter, MFS superfamily protein	SPBC1683.12/1.6e-27/[G] KOG2533 Permease of the major facilitator superfamily	Unigene238_All/2.7e-38/Enolase C-terminal domain-like	NA
Unigene914_All	4955	2.1	3.84	0.870716983	0.216237342	*	0.0804662	WP_080639195.1/1.2e-247/recombinase RecA [Cronobacter sakazakii]	CP022997.1/0.0/CP022997.1 Klebsiella pneumoniae strain 721005, complete genome	sp|A8GA07|RECA_SERP5/6.9e-172/Protein RecA OS=Serratia proteamaculans (strain 568) GN=recA PE=3 SV=1	kpq:KPR0928_19930/2.5e-194/recA; recombinase A; K03553 recombination protein RecA	At2g19490/2.2e-96/[L] KOG1433 DNA repair protein RAD51/RHP55	Unigene914_All/3.3e-142/recA bacterial DNA recombination protein	biological_process:GO:0006281//DNA repair;GO:0009432//SOS response;GO:0006310//DNA recombination;cellular_component:GO:0005737//cytoplasm;molecular_function:GO:0005524//ATP binding;GO:0003697//single-stranded DNA binding;GO:0003684//damaged DNA binding;GO:0008094//DNA-dependent ATPase activity;
Unigene382_All	2779	21.01	38.09	0.858336126	0.000305057	*	6.06E-05	OKN39696.1/7.1e-218/cell division protein FtsI (penicillin-binding protein 3) [Klebsiella pneumoniae]	CP022997.1/0.0/CP022997.1 Klebsiella pneumoniae strain 721005, complete genome	sp|P0AD68|FTSI_ECOLI/1.2e-136/Peptidoglycan D,D-transpeptidase FtsI OS=Escherichia coli (strain K12) GN=ftsI PE=1 SV=1	cif:AL515_13840/1.0e-189/peptidoglycan synthase; K03587 cell division protein FtsI (penicillin-binding protein 3) [EC:3.4.16.4]	NA	Unigene382_All/5.3e-75/Penicillin binding protein transpeptidase domain	molecular_function:GO:0008658//penicillin binding;
Unigene386_All	5672	143.75	259.82	0.853950532	3.87E-51	*	1.76E-52	WP_085163453.1/0.0e+00/Fe(2+) transporter permease subunit FeoB [Klebsiella pneumoniae] >SME12255.1 Ferrous iron transport protein B [Klebsiella pneumoniae]	CP022997.1/0.0/CP022997.1 Klebsiella pneumoniae strain 721005, complete genome	sp|P74884|FEOB_SALTY/0.0e+00/Fe(2+) transporter FeoB OS=Salmonella typhimurium (strain LT2 / SGSC1412 / ATCC 700720) GN=feoB PE=3 SV=2	eae:EAE_05305/0.0e+00/feoB; ferrous iron transport protein B; K04759 ferrous iron transport protein B	Hs5032119/7.9e-10/[AR] KOG2146 Splicing coactivator SRm160/300, subunit SRm160 (contains PWI domain)	Unigene386_All/5.3e-64/Ferrous iron transport protein B	NA
CL58.Contig2_All	3175	9.73	17.56	0.851781135	0.012224246	*	0.00304902	NA	CP022882.1/0.0/CP022882.1 Klebsiella pneumoniae strain 911021, complete genome	sp|P08194|GLPT_ECOLI/2.5e-255/Glycerol-3-phosphate transporter OS=Escherichia coli (strain K12) GN=glpT PE=1 SV=1	kpi:D364_13485/1.4e-267/glpT; sn-glycerol-3-phosphate transporter; K02445 MFS transporter, OPA family, glycerol-3-phosphate transporter	Hs4503847/3.2e-37/[G] KOG2533 Permease of the major facilitator superfamily	CL58.Contig2_All/2.1e-46/Major Facilitator Superfamily	NA
Unigene1591_All	372	8.9	16.04	0.849796901	0.708929274	*	0.52843	WP_012602810.1/5.9e-64/MULTISPECIES: molybdopterin-guanine dinucleotide biosynthesis protein MobC [Enterobacteriaceae] >YP_002413017.1 putative MobC mobilization protein [Escherichia coli UMN026] >CAR13489.1 putative MobC mobilization protein [Escherichia coli UMN026] >OXM94910.1 molybdopterin-guanine dinucleotide biosynthesis protein MobC [Klebsiella pneumoniae] >OXM98119.1 molybdopterin-guanine…	CP022997.1/0.0/CP022997.1 Klebsiella pneumoniae strain 721005, complete genome	NA	caf:AL524_12565/2.1e-61/molybdopterin-guanine dinucleotide biosynthesis protein MobC	NA	NA	NA
CL26.Contig5_All	995	2.66	4.78	0.845584372	0.707835247	*	0.52843	CAJ30045.1/1.4e-59/conserved hypothetical protein [Magnetospirillum gryphiswaldense MSR-1] >CDK99198.1 protein of unknown function [Magnetospirillum gryphiswaldense MSR-1 v2]	CP023383.1/0.0/CP023383.1 Escherichia coli strain 1223 chromosome, complete genome	NA	mgy:MGMSRv2__1983/2.1e-60/protein of unknown function	NA	NA	NA
Unigene1127_All	1659	5.2	9.33	0.843365458	0.325126782	*	0.1449586	NA	CP022997.1/0.0/CP022997.1 Klebsiella pneumoniae strain 721005, complete genome	sp|O68883|CISY_SALTY/1.3e-146/Citrate synthase OS=Salmonella typhimurium (strain LT2 / SGSC1412 / ATCC 700720) GN=gltA PE=3 SV=1	koc:AB185_16695/4.0e-205/gltA; type II citrate synthase; K01647 citrate synthase [EC:2.3.3.1]	At2g42790/3.8e-74/[C] KOG2617 Citrate synthase	Unigene1127_All/7.6e-108/Citrate synthase, C-terminal domain	NA
Unigene738_All	5416	304.29	545.93	0.843269056	1.82E-99	*	4.91E-101	WP_002920796.1/1.7e-255/MULTISPECIES: sn-glycerol-3-phosphate ABC transporter substrate-binding protein UgpB [Enterobacteriaceae] >YP_005229266.1 glycerol-3-phosphate transporter periplasmic binding protein [Klebsiella pneumoniae subsp. pneumoniae HS11286] >EGF64829.1 ABC transporter, solute-binding protein [Klebsiella sp. MS 92-3] >EHL92381.1 sn-glycerol-3-phosphate-binding periplasmic protein u…
-3-phosphate-binding periplasmic protein UgpB [Klebsiella pneumoniae] >KMD25878.1 sn-glycerol-3-phosphate-binding periplasmic protein UgpB [Klebsiella pneumoniae] >KMD30608.1 sn-glycerol-3-phosphate-binding periplasmic protein UgpB [Klebsiella pneumoniae]
2.1 glycerol-3-phosphate ABC transporter [Klebsiella pneumoniae] >SLQ15273.1 glycerol-3-phosphate ABC transporter [Klebsiella pneumoniae] >SLQ59457.1 glycerol-3-phosphate ABC transporter [Klebsiella pneumoniae] >SLQ50626.1 glycerol-3-phosphate ABC transporter [Klebsiella pneumoniae] >SLP02291.1 glycerol-3-phosphate ABC transporter [Klebsiella pneumoniae] >SLQ51489.1 glycerol-3-phosphate ABC trans…
e] >OVQ71091.1 sn-glycerol-3-phosphate ABC transporter substrate-binding protein [Klebsiella pneumoniae] >OVQ72486.1 sn-glycerol-3-phosphate ABC transporter substrate-binding protein [Klebsiella pneumoniae] >OVQ78766.1 sn-glycerol-3-phosphate ABC transporter substrate-binding protein [Klebsiella pneumoniae] >OVQ88198.1 sn-glycerol-3-phosphate ABC transporter substrate-binding protein [Klebsiella …	CP022997.1/0.0/CP022997.1 Klebsiella pneumoniae strain 721005, complete genome	sp|Q8XG55|UGPB_SALTI/1.5e-244/sn-glycerol-3-phosphate-binding periplasmic protein UgpB OS=Salmonella typhi GN=ugpB PE=3 SV=1	kpj:N559_0341/2.5e-256/ABC transporter, solute-binding protein; K05813 sn-glycerol 3-phosphate transport system substrate-binding protein	Hs4501849/1.0e-19/[IR] KOG0059 Lipid exporter ABCA1 and related proteins, ABC superfamily	Unigene738_All/9.7e-45/Bacterial extracellular solute-binding protein	biological_process:GO:0006810//transport;
Unigene755_All	4073	23.47	42.07	0.841973976	2.15E-06	*	3.56E-07	EGF62532.1/0.0e+00/acyl-CoA dehydrogenase protein [Klebsiella sp. MS 92-3]	CP022997.1/0.0/CP022997.1 Klebsiella pneumoniae strain 721005, complete genome	sp|Q47146|FADE_ECOLI/0.0e+00/Acyl-coenzyme A dehydrogenase OS=Escherichia coli (strain K12) GN=fadE PE=2 SV=2	ear:CCG31604/0.0e+00/Butyryl-CoA dehydrogenase (EC 1.3.8.1); K06445 acyl-CoA dehydrogenase [EC:1.3.99.-]	Hs21361497/1.1e-24/[I] KOG0137 Very-long-chain acyl-CoA dehydrogenase	Unigene755_All/2.1e-120/Domain of unknown function (DUF1974)	NA
CL34.Contig2_All	5373	2.74	4.91	0.841547131	0.107947245	*	0.0351326	WP_004147502.1/0.0e+00/MULTISPECIES: choline dehydrogenase [Enterobacteriaceae] >BAH62281.1 choline dehydrogenase [Klebsiella pneumoniae subsp. pneumoniae NTUH-K2044] >EJK91673.1 choline dehydrogenase [Klebsiella pneumoniae subsp. pneumoniae DSM 30104] >AHM80825.1 Choline dehydrogenase [Klebsiella pneumoniae 30684/NJST258_2] >AHM86407.1 Choline dehydrogenase [Klebsiella pneumoniae 30660/NJST258_1…	CP022997.1/0.0/CP022997.1 Klebsiella pneumoniae strain 721005, complete genome	sp|A7MFA8|BETA_CROS8/4.0e-298/Oxygen-dependent choline dehydrogenase OS=Cronobacter sakazakii (strain ATCC BAA-894) GN=betA PE=3 SV=1	eec:EcWSU1_01153/0.0e+00/betA; Choline dehydrogenase; K00108 choline dehydrogenase [EC:1.1.99.1]	Hs4502047/1.2e-137/[C] KOG2450 Aldehyde dehydrogenase	CL34.Contig2_All/9.9e-87/GMC oxidoreductase	NA
Unigene379_All	6936	20.61	36.85	0.838320114	2.59E-09	*	3.58E-10	WP_086538481.1/2.0e-293/fimbrial biogenesis outer membrane usher protein [Enterobacter cloacae]	CP022997.1/0.0/CP022997.1 Klebsiella pneumoniae strain 721005, complete genome	sp|P21647|MRKC_KLEPN/1.9e-268/Outer membrane usher protein MrkC OS=Klebsiella pneumoniae GN=mrkC PE=3 SV=1	kpne:KU54_004710/3.3e-293/fimbrial protein; K07347 outer membrane usher protein	NA	Unigene379_All/8.7e-114/Outer membrane usher protein	NA
Unigene997_All	1524	4.66	8.33	0.837986541	0.38438726	*	0.193965	AHM81002.1/8.2e-277/hypothetical protein KPNJ2_04222 [Klebsiella pneumoniae 30684/NJST258_2] >AHM86676.1 hypothetical protein KPNJ1_04270 [Klebsiella pneumoniae 30660/NJST258_1]	CP022997.1/0.0/CP022997.1 Klebsiella pneumoniae strain 721005, complete genome	sp|P96681|YDFD_BACSU/2.5e-35/Uncharacterized HTH-type transcriptional regulator YdfD OS=Bacillus subtilis (strain 168) GN=ydfD PE=3 SV=1	ron:TE10_07860/6.7e-231/DeoR faimly transcriptional regulator	SPCC569.07/2.0e-08/[E] KOG0634 Aromatic amino acid aminotransferase and related proteins	Unigene997_All/1.8e-27/Aminotransferase class I and II	biological_process:GO:0006351//transcription, DNA-templated;molecular_function:GO:0003677//DNA binding;GO:0008483//transaminase activity;GO:0003824//catalytic activity;GO:0003700//DNA binding transcription factor activity;GO:0030170//pyridoxal phosphate binding;
CL44.Contig3_All	2326	13.66	24.23	0.826836921	0.016896274	*	0.004263	WP_060175473.1/9.3e-264/amino acid permease [Klebsiella pneumoniae] >AMA22984.1 D-alanine/D-serine/glycine permease [Klebsiella pneumoniae subsp. pneumoniae]	CP022997.1/0.0/CP022997.1 Klebsiella pneumoniae strain 721005, complete genome	sp|P0A190|YIFK_SALTI/5.6e-249/Probable transport protein YifK OS=Salmonella typhi GN=yifK PE=3 SV=1	kom:HR38_06190/4.1e-256/D-alanine/D-serine/glycine permease; K03293 amino acid transporter, AAT family	YNL268w/9.2e-66/[E] KOG1286 Amino acid transporters	CL44.Contig3_All/1.5e-101/Amino acid permease	NA
Unigene672_All	762	5.71	10.12	0.825646639	0.598310762	*	0.365328	CED73742.1/2.3e-142/conserved exported hypothetical protein [Klebsiella pneumoniae]	CP022997.1/0.0/CP022997.1 Klebsiella pneumoniae strain 721005, complete genome	sp|B7UJD7|ECPE_ECO27/7.1e-76/Probable fimbrial chaperone EcpE OS=Escherichia coli O127:H6 (strain E2348/69 / EPEC) GN=ecpE PE=2 SV=1	kpr:KPR_4431/6.3e-81/yagV; highly similar to uncharacterized protein YagV from Escherichia coli strain K12 (sp|P77263); K21968 Mat/Ecp fimbriae periplasmic chaperone	NA	Unigene672_All/0.029/Pili and flagellar-assembly chaperone, PapD N-terminal domain	NA
Unigene980_All	3839	174.43	307.25	0.816764822	2.57E-37	*	1.48E-38	WP_069602551.1/0.0e+00/class 1b ribonucleoside-diphosphate reductase subunit alpha [Klebsiella quasipneumoniae] >OED26668.1 ribonucleotide-diphosphate reductase subunit alpha [Klebsiella quasipneumoniae]	CP022997.1/0.0/CP022997.1 Klebsiella pneumoniae strain 721005, complete genome	sp|P39452|RIR3_ECOLI/0.0e+00/Ribonucleoside-diphosphate reductase 2 subunit alpha OS=Escherichia coli (strain K12) GN=nrdE PE=2 SV=3	kvd:KR75_02625/0.0e+00/ribonucleotide-diphosphate reductase subunit alpha; K00525 ribonucleoside-diphosphate reductase alpha chain [EC:1.17.4.1]	CE00331/6.0e-46/[F] KOG1112 Ribonucleotide reductase, alpha subunit	Unigene980_All/2.7e-141/Ribonucleotide reductase, barrel domain	NA
Unigene558_All	7195	9.21	16.19	0.813829924	0.000187968	*	3.67E-05	NA	CP022997.1/0.0/CP022997.1 Klebsiella pneumoniae strain 721005, complete genome	sp|P21517|MALZ_ECOLI/1.9e-303/Maltodextrin glucosidase OS=Escherichia coli (strain K12) GN=malZ PE=1 SV=5	ron:TE10_07480/0.0e+00/maltodextrin glucosidase; K01187 alpha-glucosidase [EC:3.2.1.20]	SPCC777.04/4.4e-58/[E] KOG1286 Amino acid transporters	Unigene558_All/3.1e-86/Alpha amylase, catalytic domain	NA
Unigene1313_All	1935	8.41	14.78	0.813468564	0.148607348	*	0.0517044	WP_004140529.1/9.2e-233/MULTISPECIES: glutathione-dependent formaldehyde dehydrogenase [Enterobacteriaceae] >YP_005226327.1 putative oxidoreductase [Klebsiella pneumoniae subsp. pneumoniae HS11286] >ABR76581.1 putative oxidoreductase [Klebsiella pneumoniae subsp. pneumoniae MGH 78578] >EEW40664.1 GroES-like protein [Klebsiella pneumoniae subsp. rhinoscleromatis ATCC 13884] >AEJ97688.1 putative ox…
moniae] >KMX06477.1 oxidoreductase [Klebsiella pneumoniae] >KMX11080.1 oxidoreductase [Klebsiella pneumoniae] >KMX18169.1 oxidoreductase [Klebsiella pneumoniae] >KMX23995.1 oxidoreductase [Klebsiella pneumoniae] >KMX25181.1 oxidoreductase [Klebsiella pneumoniae] >KMX28782.1 oxidoreductase [Klebsiella pneumoniae] >KMX40848.1 oxidoreductase [Klebsiella pneumoniae] >KMX50048.1 oxidoreductase [Klebsi…
lla pneumoniae] >APP59422.1 glutathione-dependent formaldehyde dehydrogenase [Klebsiella pneumoniae] >APP65290.1 glutathione-dependent formaldehyde dehydrogenase [Klebsiella pneumoniae] >APP71157.1 glutathione-dependent formaldehyde dehydrogenase [Klebsiella pneumoniae] >APQ27008.1 Formaldehyde dismutase [Klebsiella pneumoniae] >APR49074.1 glutathione-dependent formaldehyde dehydrogenase [Klebsie…
la pneumoniae] >OVO29717.1 glutathione-dependent formaldehyde dehydrogenase [Klebsiella pneumoniae] >OVO38346.1 glutathione-dependent formaldehyde dehydrogenase [Klebsiella pneumoniae] >OVO40268.1 glutathione-dependent formaldehyde dehydrogenase [Klebsiella pneumoniae] >OVO48558.1 glutathione-dependent formaldehyde dehydrogenase [Klebsiella pneumoniae] >OVO58607.1 glutathione-dependent formaldehy…
Klebsiella pneumoniae] >ASV23858.1 glutathione-dependent formaldehyde dehydrogenase [Klebsiella pneumoniae] >PAB09118.1 glutathione-dependent formaldehyde dehydrogenase [Klebsiella pneumoniae] >PAB40932.1 glutathione-dependent formaldehyde dehydrogenase [Klebsiella pneumoniae] >PAB46878.1 glutathione-dependent formaldehyde dehydrogenase [Klebsiella pneumoniae] >PAC46507.1 glutathione-dependent fo…	CP022997.1/0.0/CP022997.1 Klebsiella pneumoniae strain 721005, complete genome	sp|P77316|YBDR_ECOLI/6.0e-188/Uncharacterized zinc-type alcohol dehydrogenase-like protein YbdR OS=Escherichia coli (strain K12) GN=ybdR PE=3 SV=1	kpne:KU54_016035/1.4e-233/alcohol dehydrogenase	SPBC1198.01/9.4e-64/[Q] KOG0024 Sorbitol dehydrogenase	Unigene1313_All/1.4e-29/Alcohol dehydrogenase GroES-like domain	molecular_function:GO:0008270//zinc ion binding;GO:0051903//S-(hydroxymethyl)glutathione dehydrogenase activity;GO:0016491//oxidoreductase activity;
Unigene1701_All	1777	881.87	1539.81	0.804114442	5.59E-77	*	1.87E-78	AHM79672.1/4.3e-136/Hypothetical protein KPNJ2_02892 [Klebsiella pneumoniae 30684/NJST258_2] >AHM85298.1 Hypothetical protein KPNJ1_02892 [Klebsiella pneumoniae 30660/NJST258_1] >OVW57958.1 hypothetical protein BME48_08720 [Klebsiella pneumoniae] >OVW63985.1 hypothetical protein BME47_09345 [Klebsiella pneumoniae] >OVX02506.1 hypothetical protein BME42_10695 [Klebsiella pneumoniae]	CP022997.1/0.0/CP022997.1 Klebsiella pneumoniae strain 721005, complete genome	sp|P0A952|ATDA_ECO57/1.1e-95/Spermidine N(1)-acetyltransferase OS=Escherichia coli O157:H7 GN=speG PE=3 SV=2	kpc:KPNIH10_12440/6.8e-134/lipoprotein	NA	Unigene1701_All/1.3e-120/Uncharacterised protein family (UPF0257)	NA
Unigene112_All	3580	3.98	6.91	0.79591728	0.187050105	*	0.0672346	WP_085827412.1/0.0e+00/glutamine--fructose-6-phosphate transaminase (isomerizing) [Klebsiella pneumoniae]	CP022997.1/0.0/CP022997.1 Klebsiella pneumoniae strain 721005, complete genome	sp|Q663R1|GLMS_YERPS/3.1e-299/Glutamine--fructose-6-phosphate aminotransferase [isomerizing] OS=Yersinia pseudotuberculosis serotype I (strain IP32953) GN=glmS PE=3 SV=3	kom:HR38_05170/0.0e+00/glucosamine--fructose-6-phosphate aminotransferase; K00820 glucosamine---fructose-6-phosphate aminotransferase (isomerizing) [EC:2.6.1.16]	Hs4503981/1.5e-107/[M] KOG1268 Glucosamine 6-phosphate synthetases, contain amidotransferase and phosphosugar isomerase domains	Unigene112_All/5.5e-64/SIS domain	biological_process:GO:0005975//carbohydrate metabolic process;GO:1901137//carbohydrate derivative biosynthetic process;cellular_component:GO:0005737//cytoplasm;molecular_function:GO:0097367//carbohydrate derivative binding;GO:0004360//glutamine-fructose-6-phosphate transaminase (isomerizing) activity;
Unigene948_All	1335	3	5.2	0.793549123	0.598875739	*	0.365328	WP_048333493.1/2.2e-161/phosphoribosyl-ATP pyrophosphohydrolase family protein [Klebsiella pneumoniae] >KMH93505.1 hypothetical protein SM83_05224 [Klebsiella pneumoniae] >SAT43953.1 Uncharacterized protein conserved in bacteria [Klebsiella pneumoniae] >ODP07635.1 phosphoribosyl-ATP pyrophosphohydrolase [Klebsiella pneumoniae] >OUY41924.1 phosphoribosyl-ATP pyrophosphohydrolase [Klebsiella pneumo…	MF144193.1/0.0/MF144193.1 Klebsiella pneumoniae strain 205880 plasmid p205880-NR1, complete sequence	sp|P43755|RIR2_HAEIN/6.3e-19/Ribonucleoside-diphosphate reductase subunit beta OS=Haemophilus influenzae (strain ATCC 51907 / DSM 11121 / KW20 / Rd) GN=nrdB PE=3 SV=2	kpx:PMK1_b00099/1.9e-160/Phosphoribosyl-ATP pyrophosphohydrolase	NA	Unigene948_All/1.8e-13/Phosphoribosyl-ATP pyrophosphohydrolase	molecular_function:GO:0016787//hydrolase activity;
Unigene1731_All	547	10.38	17.91	0.786958894	0.604056546	*	0.371968	WP_073900818.1/3.3e-63/type II asparaginase [Klebsiella pneumoniae] >OKO65708.1 L-asparaginase [Klebsiella pneumoniae] >ONG08344.1 L-asparaginase [Klebsiella pneumoniae] >OUM17474.1 L-asparaginase [Klebsiella pneumoniae] >OXV27030.1 type II asparaginase [Klebsiella pneumoniae]	CP022997.1/0.0/CP022997.1 Klebsiella pneumoniae strain 721005, complete genome	sp|P06608|ASPG_DICCH/3.8e-47/L-asparaginase OS=Dickeya chrysanthemi GN=ansB PE=1 SV=1	kpz:KPNIH27_10025/5.1e-64/L-asparaginase; K01424 L-asparaginase [EC:3.5.1.1]	YLR155c/1.7e-10/[E] KOG0503 Asparaginase	NA	NA
Unigene654_All	322	14.87	25.64	0.785991615	0.706722144	*	0.53167	BAH62358.1/7.2e-42/cold shock protein [Klebsiella pneumoniae subsp. pneumoniae NTUH-K2044] >EKF79919.1 Cold shock protein [Klebsiella pneumoniae subsp. pneumoniae KpQ3] >CCI78147.1 cspE [Klebsiella pneumoniae subsp. rhinoscleromatis SB3432] >AHM80692.1 Cold shock protein [Klebsiella pneumoniae 30684/NJST258_2] >AHM86328.1 Cold shock protein [Klebsiella pneumoniae 30660/NJST258_1] >CDO13471.1 cspE…	CP022997.1/0.0/CP022997.1 Klebsiella pneumoniae strain 721005, complete genome	sp|P0A975|CSPE_SHIFL/5.3e-33/Cold shock-like protein CspE OS=Shigella flexneri GN=cspE PE=3 SV=2	kps:KPNJ2_03912/1.1e-42/Cold shock protein; K03704 cold shock protein (beta-ribbon, CspA family)	At4g36020/1.2e-13/[J] KOG3070 Predicted RNA-binding protein containing PIN domain and invovled in translation or RNA processing	NA	NA
Unigene317_All	2463	1.55	2.66	0.77915803	0.600008901	*	0.365328	WP_002901781.1/7.9e-221/MULTISPECIES: lipopolysaccharide assembly protein LapB [Enterobacterales] >EGF63553.1 tetratricopeptide repeat protein [Klebsiella sp. MS 92-3] >AEJ97814.1 tetratricopeptide repeat protein [Klebsiella pneumoniae KCTC 2242] >EHL91293.1 hypothetical protein HMPREF1024_03490 [Klebsiella sp. 4_1_44FAA] >EJJ36776.1 tetratricopeptide repeat protein [Klebsiella pneumoniae subsp. …
16.1 hypothetical protein SM92_00109 [Klebsiella pneumoniae] >KMI55206.1 hypothetical protein SM93_01412 [Klebsiella pneumoniae] >KMI68428.1 hypothetical protein SM95_01413 [Klebsiella pneumoniae] >KMI69161.1 hypothetical protein SM96_01449 [Klebsiella pneumoniae] >KMI77040.1 hypothetical protein SM97_01410 [Klebsiella pneumoniae] >KMI86320.1 hypothetical protein SM99_01124 [Klebsiella pneumoniae…
ebsiella pneumoniae subsp. pneumoniae] >OQZ67081.1 lipopolysaccharide assembly protein LapB [Klebsiella pneumoniae] >OQZ73889.1 lipopolysaccharide assembly protein LapB [Klebsiella pneumoniae subsp. pneumoniae] >OQZ77430.1 lipopolysaccharide assembly protein LapB [Klebsiella pneumoniae subsp. pneumoniae] >ORC54787.1 lipopolysaccharide assembly protein LapB [Klebsiella pneumoniae subsp. pneumoniae…
a pneumoniae] >OXQ09816.1 lipopolysaccharide assembly protein LapB [Klebsiella pneumoniae] >OXQ10504.1 lipopolysaccharide assembly protein LapB [Klebsiella pneumoniae] >OXQ14453.1 lipopolysaccharide assembly protein LapB [Klebsiella pneumoniae] >OXQ18401.1 lipopolysaccharide assembly protein LapB [Klebsiella pneumoniae] >OXQ28970.1 lipopolysaccharide assembly protein LapB [Klebsiella pneumoniae] …	CP022997.1/0.0/CP022997.1 Klebsiella pneumoniae strain 721005, complete genome	sp|P0AB58|LAPB_ECOLI/1.2e-193/Lipopolysaccharide assembly protein B OS=Escherichia coli (strain K12) GN=lapB PE=1 SV=1	kpg:KPNIH32_11220/1.2e-221/tetratricopeptide repeat protein; K19804 lipopolysaccharide assembly protein B	Hs7662302/2.3e-06/[T] LSE2938 H Tumor necrosis factor receptor (TRAF)-interacting protein TANK	Unigene317_All/1.9e-15/Tetratricopeptide repeat	biological_process:GO:0008653//lipopolysaccharide metabolic process;GO:0046890//regulation of lipid biosynthetic process;cellular_component:GO:0016021//integral component of membrane;GO:0031235//intrinsic component of the cytoplasmic side of the plasma membrane;molecular_function:GO:0005506//iron ion binding;
Unigene1528_All	2985	3.8	6.51	0.776658125	0.27713052	*	0.1152582	AHM81285.1/0.0e+00/Peptidoglycan glycosyltransferase [Klebsiella pneumoniae 30684/NJST258_2] >AHM86958.1 Peptidoglycan glycosyltransferase [Klebsiella pneumoniae 30660/NJST258_1] >CDQ52167.1 mrcB [Klebsiella pneumoniae]	CP022997.1/0.0/CP022997.1 Klebsiella pneumoniae strain 721005, complete genome	sp|P02919|PBPB_ECOLI/0.0e+00/Penicillin-binding protein 1B OS=Escherichia coli (strain K12) GN=mrcB PE=1 SV=2	sbz:A464_197/0.0e+00/Multimodular transpeptidase-transglycosylase; K05365 penicillin-binding protein 1B [EC:2.4.1.129 3.4.16.4]	NA	Unigene1528_All/1.2e-54/Transglycosylase	NA
CL9.Contig6_All	2059	1.98	3.39	0.775784843	0.599441784	*	0.365328	WP_086616194.1/1.1e-45/hypothetical protein [Klebsiella pneumoniae]	CP022997.1/0.0/CP022997.1 Klebsiella pneumoniae strain 721005, complete genome	sp|B7N6S6|CSRA_ECOLU/8.2e-26/Carbon storage regulator OS=Escherichia coli O17:K52:H18 (strain UMN026 / ExPEC) GN=csrA PE=3 SV=1	kom:HR38_26625/3.9e-24/carbon storage regulator; K03563 carbon storage regulator	NA	NA	NA
Unigene18_All	2580	1.48	2.53	0.773540209	0.59774685	*	0.365328	KXA26077.1/1.3e-197/hypothetical protein HMPREF3197_02481 [Klebsiella pneumoniae]	CP022128.1/0.0/CP022128.1 Klebsiella pneumoniae strain DHQP1605752_NV plasmid p1605752FIB_2, complete sequence	NA	eclx:LI66_23755/3.8e-162/regulator	NA	Unigene18_All/0.039/Domain of unknown function (DUF5082)	NA
Unigene2186_All	628	4.35	7.42	0.770403786	0.708381838	*	0.52843	WP_048255167.1/1.3e-106/diol dehydratase reactivase subunit alpha [Klebsiella pneumoniae] >KLZ65639.1 diol dehydratase-reactivating factor alpha subunit [Klebsiella pneumoniae] >SAX55344.1 propanediol dehydratase reactivation factor large subunit [Klebsiella pneumoniae] >OUH67920.1 diol dehydratase-reactivating factor alpha subunit [Klebsiella pneumoniae]	CP022997.1/0.0/CP022997.1 Klebsiella pneumoniae strain 721005, complete genome	sp|O68195|DDRFA_KLEOK/1.2e-100/Diol dehydratase-reactivating factor alpha subunit OS=Klebsiella oxytoca (strain ATCC 8724 / DSM 4798 / JCM 20051 / NBRC 3318 / NRRL B-199 / KCTC 1686) GN=ddrA PE=1 SV=1	kpo:KPN2242_18990/1.9e-107/propanediol dehydratase reactivation protein	NA	Unigene2186_All/1e-91/Diol dehydratase reactivase ATPase-like domain	NA
Unigene472_All	650	8.33	14.18	0.767469132	0.605188799	*	0.371968	NA	NA	NA	NA	NA	NA	NA
Unigene1634_All	3545	5.93	10.09	0.766822165	0.102424	*	0.033099	CDQ52735.1/0.0e+00/fucI [Klebsiella pneumoniae]	CP022997.1/0.0/CP022997.1 Klebsiella pneumoniae strain 721005, complete genome	sp|A6TD83|FUCI_KLEP7/0.0e+00/L-fucose isomerase OS=Klebsiella pneumoniae subsp. pneumoniae (strain ATCC 700721 / MGH 78578) GN=fucI PE=3 SV=1	kom:HR38_27400/0.0e+00/fucI; sugar isomerase; K01818 L-fucose/D-arabinose isomerase [EC:5.3.1.25 5.3.1.3]	NA	Unigene1634_All/2.6e-83/L-fucose isomerase, first N-terminal domain	molecular_function:GO:0016853//isomerase activity;
Unigene406_All	1947	8472.12	14414.47	0.766722863	0	*	0	WP_004149442.1/8.1e-261/MULTISPECIES: PLP-dependent aminotransferase family protein [Enterobacteriaceae] >YP_005228375.1 GntR family transcriptional regulator [Klebsiella pneumoniae subsp. pneumoniae HS11286] >BAH64795.1 putative GntR-family bacterial regulatory protein [Klebsiella pneumoniae subsp. pneumoniae NTUH-K2044] >EGF60271.1 transcriptional regulator, GntR family [Klebsiella sp. MS 92-3]…
ator/MocR family aminotransferase [Klebsiella pneumoniae] >KMB12323.1 GntR family transcriptional regulator/MocR family aminotransferase [Klebsiella pneumoniae] >KMB18299.1 GntR family transcriptional regulator/MocR family aminotransferase [Klebsiella pneumoniae] >KMB21903.1 GntR family transcriptional regulator/MocR family aminotransferase [Klebsiella pneumoniae] >KMB27462.1 GntR family transcri…
anscriptional regulator [Klebsiella pneumoniae] >SBY43469.1 GntR family transcriptional regulator [Klebsiella pneumoniae] >SBX76624.1 GntR family transcriptional regulator [Klebsiella pneumoniae] >SBY44056.1 GntR family transcriptional regulator [Klebsiella pneumoniae] >SBY50486.1 GntR family transcriptional regulator [Klebsiella pneumoniae] >SCA67707.1 GntR family transcriptional regulator [Kleb…
tor [Klebsiella pneumoniae] >OSU10209.1 DNA-binding transcriptional regulator [Klebsiella pneumoniae] >OSU17263.1 DNA-binding transcriptional regulator [Klebsiella pneumoniae] >OSU31384.1 DNA-binding transcriptional regulator [Klebsiella pneumoniae] >OSU40749.1 DNA-binding transcriptional regulator [Klebsiella pneumoniae] >OSU44896.1 DNA-binding transcriptional regulator [Klebsiella pneumoniae] >…
NA-binding transcriptional regulator [Klebsiella pneumoniae] >OXR25898.1 DNA-binding transcriptional regulator [Klebsiella pneumoniae] >OXT23446.1 DNA-binding transcriptional regulator [Klebsiella pneumoniae] >OXU50572.1 DNA-binding transcriptional regulator [Klebsiella pneumoniae] >OXU64488.1 DNA-binding transcriptional regulator [Klebsiella pneumoniae subsp. pneumoniae] >OXU79726.1 DNA-binding …	CP022997.1/0.0/CP022997.1 Klebsiella pneumoniae strain 721005, complete genome	sp|P96669|YDEL_BACSU/5.1e-62/Uncharacterized HTH-type transcriptional regulator YdeL OS=Bacillus subtilis (strain 168) GN=ydeL PE=3 SV=1	kqu:AVR78_24785/2.2e-242/DNA-binding transcriptional regulator; K00375 GntR family transcriptional regulator / MocR family aminotransferase	CE17428/5.1e-09/[W] KOG3544 Collagens (type IV and type XIII), and related proteins	Unigene406_All/2.9e-22/Aminotransferase class I and II	biological_process:GO:0006351//transcription, DNA-templated;molecular_function:GO:0003677//DNA binding;GO:0008483//transaminase activity;GO:0003824//catalytic activity;GO:0003700//DNA binding transcription factor activity;GO:0030170//pyridoxal phosphate binding;
Unigene2075_All	462	15.19	25.7	0.75864649	0.605255273	*	0.375844	WP_048292220.1/9.0e-86/metal-dependent hydrolase [Klebsiella pneumoniae] >KMG78442.1 hypothetical protein SM60_04627 [Klebsiella pneumoniae]	CP022997.1/0.0/CP022997.1 Klebsiella pneumoniae strain 721005, complete genome	NA	kpj:N559_4634/1.4e-86/amidohydrolase family protein	NA	Unigene2075_All/3.6e-09/Amidohydrolase family	NA
CL2.Contig1_All	4392	9.24	15.61	0.756505781	0.0129765	*	0.0032516	WP_032441383.1/4.4e-283/lysine transporter [Klebsiella pneumoniae] >KEC97685.1 lysine-specific permease [Klebsiella pneumoniae UCI 17] >KYL77415.1 lysine transporter [Klebsiella pneumoniae] >OCU80187.1 lysine transporter [Klebsiella pneumoniae] >OMH18274.1 lysine transporter [Klebsiella pneumoniae] >OSC77344.1 lysine transporter [Klebsiella pneumoniae] >ASG35594.1 lysine transporter [Klebsiella p…	CP022997.1/0.0/CP022997.1 Klebsiella pneumoniae strain 721005, complete genome	sp|P25737|LYSP_ECOLI/2.9e-270/Lysine-specific permease OS=Escherichia coli (strain K12) GN=lysP PE=1 SV=5	kpne:KU54_008120/5.1e-284/lysine transporter; K11733 lysine-specific permease	YEL063c/3.4e-93/[E] KOG1286 Amino acid transporters	CL2.Contig1_All/8.2e-146/Amino acid permease	cellular_component:GO:0016021//integral component of membrane;molecular_function:GO:0015171//amino acid transmembrane transporter activity;
Unigene1149_All	5206	194.83	328.41	0.753282216	1.66E-47	*	7.92E-49	NA	CP022997.1/0.0/CP022997.1 Klebsiella pneumoniae strain 721005, complete genome	sp|P03024|GALR_ECOLI/4.9e-168/HTH-type transcriptional regulator GalR OS=Escherichia coli (strain K12) GN=galR PE=1 SV=1	kom:HR38_00130/3.4e-258/6-phospho-beta-glucosidase; K05350 beta-glucosidase [EC:3.2.1.21]	At3g18080/1.1e-45/[G] KOG0626 Beta-glucosidase, lactase phlorizinhydrolase, and related proteins	Unigene1149_All/1.4e-44/Phosphotransferase system, EIIC	NA
Unigene659_All	553	17.05	28.67	0.749770165	0.510468773	*	0.276994	EHM48932.1/4.4e-87/xanthine phosphoribosyltransferase [Yokenella regensburgei ATCC 43003]	CP022997.1/0.0/CP022997.1 Klebsiella pneumoniae strain 721005, complete genome	sp|B5Y1E0|XGPT_KLEP3/2.3e-84/Xanthine phosphoribosyltransferase OS=Klebsiella pneumoniae (strain 342) GN=gpt PE=3 SV=1	kpa:KPNJ1_04471/1.1e-82/Xanthine-guanine phosphoribosyltransferase; K00769 xanthine phosphoribosyltransferase [EC:2.4.2.22]	NA	Unigene659_All/6.1e-15/Phosphoribosyl transferase domain	biological_process:GO:0006166//purine ribonucleoside salvage;GO:0032265//XMP salvage;cellular_component:GO:0005886//plasma membrane;molecular_function:GO:0000287//magnesium ion binding;GO:0000310//xanthine phosphoribosyltransferase activity;GO:0046872//metal ion binding;GO:0016757//transferase activity, transferring glycosyl groups;
Unigene445_All	943	2.66	4.45	0.74237909	0.709477556	*	0.52843	WP_071813287.1/4.6e-169/transketolase [Klebsiella pneumoniae]	CP022997.1/0.0/CP022997.1 Klebsiella pneumoniae strain 721005, complete genome	sp|B0TEJ5|DXS_HELMI/5.7e-43/1-deoxy-D-xylulose-5-phosphate synthase OS=Heliobacterium modesticaldum (strain ATCC 51547 / Ice1) GN=dxs PE=3 SV=1	kpq:KPR0928_08210/6.9e-170/transketolase; K00615 transketolase [EC:2.2.1.1]	CE09163/1.0e-39/[G] KOG0523 Transketolase	Unigene445_All/2.8e-32/Transketolase, pyrimidine binding domain	biological_process:GO:0008152//metabolic process;molecular_function:GO:0008661//1-deoxy-D-xylulose-5-phosphate synthase activity;GO:0003824//catalytic activity;
Unigene498_All	520	38.82	64.91	0.741640638	0.29239941	*	0.1251456	WP_046181622.1/2.8e-91/type VI secretion system tip protein VgrG [Klebsiella pneumoniae]	CP022997.1/0.0/CP022997.1 Klebsiella pneumoniae strain 721005, complete genome	NA	kpnu:LI86_14590/4.2e-92/type IV secretion protein Rhs; K11904 type VI secretion system secreted protein VgrG	NA	Unigene498_All/1.4e-47/Uncharacterized protein conserved in bacteria (DUF2345)	NA
Unigene1354_All	1178	4.14	6.86	0.728577809	0.604622142	*	0.371968	WP_004140447.1/4.0e-170/MULTISPECIES: LysR family transcriptional regulator [Enterobacteriaceae] >YP_005226367.1 putative LysR-family transcriptional regulator [Klebsiella pneumoniae subsp. pneumoniae HS11286] >BAH62905.1 putative LysR-family transcriptional regulator [Klebsiella pneumoniae subsp. pneumoniae NTUH-K2044] >EEW40685.1 LysR substrate binding domain protein [Klebsiella pneumoniae subs…
siella pneumoniae] >KMG23389.1 LysR family transcriptional regulator [Klebsiella pneumoniae] >KMG33232.1 LysR family transcriptional regulator [Klebsiella pneumoniae] >KMG34666.1 LysR family transcriptional regulator [Klebsiella pneumoniae] >KMG44961.1 LysR family transcriptional regulator [Klebsiella pneumoniae] >KMG46250.1 LysR family transcriptional regulator [Klebsiella pneumoniae] >KMG59550.…
regulator [Klebsiella pneumoniae] >SLR26208.1 LysR family transcriptional regulator [Klebsiella pneumoniae] >SLT40343.1 LysR family transcriptional regulator [Klebsiella pneumoniae] >SLZ31652.1 LysR family transcriptional regulator [Klebsiella pneumoniae] >SLS31992.1 LysR family transcriptional regulator [Klebsiella pneumoniae] >SLY80985.1 LysR family transcriptional regulator [Klebsiella pneumon…
la pneumoniae] >OVT01729.1 LysR family transcriptional regulator [Klebsiella pneumoniae] >OVT10680.1 LysR family transcriptional regulator [Klebsiella pneumoniae] >OVT13193.1 LysR family transcriptional regulator [Klebsiella pneumoniae] >OVT15879.1 LysR family transcriptional regulator [Klebsiella pneumoniae] >OVT27911.1 LysR family transcriptional regulator [Klebsiella pneumoniae] >OVT28831.1 Ly…	CP022997.1/0.0/CP022997.1 Klebsiella pneumoniae strain 721005, complete genome	sp|P37641|YHJC_ECOLI/1.5e-53/Uncharacterized HTH-type transcriptional regulator YhjC OS=Escherichia coli (strain K12) GN=yhjC PE=4 SV=2	koc:AB185_28635/6.0e-139/LysR family transcriptional regulator	NA	Unigene1354_All/4.2e-39/LysR substrate binding domain	biological_process:GO:0006351//transcription, DNA-templated;molecular_function:GO:0003677//DNA binding;GO:0003700//DNA binding transcription factor activity;
Unigene1298_All	1328	12.66	20.94	0.725984038	0.239242627	*	0.0942638	WP_020185819.1/1.4e-83/NADH-quinone oxidoreductase subunit L [Methylopila sp. 73B]	NA	sp|Q68VV7|NUOL_RICTY/6.1e-75/NADH-quinone oxidoreductase subunit L OS=Rickettsia typhi (strain ATCC VR-144 / Wilmington) GN=nuoL PE=3 SV=1	caq:IM40_05305/5.3e-83/NADH:ubiquinone oxidoreductase subunit L; K00341 NADH-quinone oxidoreductase subunit L [EC:1.6.5.3]	HsMi011/8.3e-229/[C] KOG4668 NADH dehydrogenase subunits 2, 5, and related proteins	NA	biological_process:GO:0042773//ATP synthesis coupled electron transport;cellular_component:GO:0016021//integral component of membrane;molecular_function:GO:0008137//NADH dehydrogenase (ubiquinone) activity;
Unigene903_All	3885	17.13	28.21	0.719681515	0.001831521	*	0.000404074	WP_004151918.1/6.1e-252/MULTISPECIES: L-cystine transporter [Enterobacterales] >YP_005226438.1 sodium:dicarboxylate symporter family protein [Klebsiella pneumoniae subsp. pneumoniae HS11286] >AEJ97774.1 bifunctional putative transport protein/putative kinase [Klebsiella pneumoniae KCTC 2242] >EHL91338.1 hypothetical protein HMPREF1024_03535 [Klebsiella sp. 4_1_44FAA] >AEW60836.1 sodium:dicarboxyl…
family transporter [Klebsiella oxytoca] >KLY32211.1 dicarboxylate/amino acid:cation (Na+ or H+) symporter family transporter [Klebsiella pneumoniae] >KLY44196.1 dicarboxylate/amino acid:cation (Na+ or H+) symporter family transporter [Klebsiella pneumoniae] >KLY46438.1 dicarboxylate/amino acid:cation (Na+ or H+) symporter family transporter [Klebsiella pneumoniae] >KLY53793.1 dicarboxylate/amino …
597.1 L-cystine uptake protein TcyP [Klebsiella pneumoniae] >SBI06071.1 L-cystine uptake protein TcyP [Klebsiella pneumoniae] >SBI71742.1 L-cystine uptake protein TcyP [Klebsiella pneumoniae] >SBG78675.1 L-cystine uptake protein TcyP [Klebsiella pneumoniae] >SBK58866.1 L-cystine uptake protein TcyP [Klebsiella pneumoniae] >SBL96295.1 L-cystine uptake protein TcyP [Klebsiella pneumoniae] >SBJ90920…
siella pneumoniae] >SJN01743.1 L-cystine uptake protein TcyP [Klebsiella pneumoniae] >SKC27271.1 L-cystine uptake protein TcyP [Klebsiella pneumoniae] >SJN07406.1 L-cystine uptake protein TcyP [Klebsiella pneumoniae] >SMB46275.1 L-cystine uptake protein TcyP [Klebsiella pneumoniae] >SMB54281.1 L-cystine uptake protein TcyP [Klebsiella pneumoniae] >SMB55605.1 L-cystine uptake protein TcyP [Klebsie…
tine transporter [Klebsiella pneumoniae] >OXP81600.1 L-cystine transporter [Klebsiella pneumoniae] >OXP81725.1 L-cystine transporter [Klebsiella pneumoniae] >OXP89468.1 L-cystine transporter [Klebsiella pneumoniae] >OXP92843.1 L-cystine transporter [Klebsiella pneumoniae] >OXQ00812.1 L-cystine transporter [Klebsiella pneumoniae] >OXQ09860.1 L-cystine transporter [Klebsiella pneumoniae] >OXQ10459.…	CP022997.1/0.0/CP022997.1 Klebsiella pneumoniae strain 721005, complete genome	sp|P77529|YDJN_ECOLI/6.3e-237/L-cystine transporter YdjN OS=Escherichia coli (strain K12) GN=ydjN PE=3 SV=1	ecoj:P423_09210/1.2e-236/L-cystine transporter tcyP; K06956 uncharacterized protein	At1g24360/1.4e-34/[I] KOG1200 Mitochondrial/plastidial beta-ketoacyl-ACP reductase	Unigene903_All/6.9e-103/Sodium:dicarboxylate symporter family	cellular_component:GO:0016021//integral component of membrane;molecular_function:GO:0015293//symporter activity;
Unigene1504_All	1777	2.63	4.33	0.719304225	0.605756518	*	0.371968	WP_060598440.1/0.0e+00/porphyrin biosynthesis protein [Klebsiella pneumoniae] >KSX52483.1 porphyrin biosynthesis protein [Klebsiella pneumoniae]	MF133442.1/0.0/MF133442.1 Klebsiella pneumoniae strain 11219 plasmid p11219-CTXM, complete sequence	sp|Q4L9P0|SRAP_STAHJ/1.8e-13/Serine-rich adhesin for platelets OS=Staphylococcus haemolyticus (strain JCSC1435) GN=sraP PE=3 SV=1	kpx:PMK1_b00073/0.0e+00/cobT; Aerobic cobaltochelatase subunit CobT	Hs16445033/2.8e-14/[S] KOG3854 SPRT-like metalloprotease	Unigene1504_All/1.4e-38/Cobalamin biosynthesis protein CobT	NA
CL54.Contig2_All	2359	339.8	558.59	0.717103894	8.32E-32	*	5.51E-33	NA	CP022997.1/0.0/CP022997.1 Klebsiella pneumoniae strain 721005, complete genome	sp|B7LMB2|MQO_ESCF3/2.8e-240/Probable malate:quinone oxidoreductase OS=Escherichia fergusonii (strain ATCC 35469 / DSM 13698 / CDC 0568-73) GN=mqo PE=3 SV=1	kpz:KPNIH27_17655/0.0e+00/malate:quinone oxidoreductase; K00116 malate dehydrogenase (quinone) [EC:1.1.5.4]	NA	CL54.Contig2_All/2.7e-230/Malate:quinone oxidoreductase (Mqo)	NA
Unigene120_All	1826	6.39	10.5	0.716501492	0.3486167	*	0.1574398	WP_002916277.1/3.8e-297/MULTISPECIES: MFS transporter [Enterobacterales] >YP_005228670.1 di-/tripeptide transporter [Klebsiella pneumoniae subsp. pneumoniae HS11286] >EEW43748.1 amino acid/peptide transporter [Klebsiella pneumoniae subsp. rhinoscleromatis ATCC 13884] >EHL92628.1 amino acid/peptide transporter (Peptide:H+ symporter) [Klebsiella sp. 4_1_44FAA] >AEW63068.1 di-/tripeptide transporter…
de transporter [Klebsiella pneumoniae] >KMB85403.1 POT family proton-dependent oligopeptide transporter [Klebsiella pneumoniae] >KMB96777.1 POT family proton-dependent oligopeptide transporter [Klebsiella pneumoniae] >KMB98944.1 POT family proton-dependent oligopeptide transporter [Klebsiella pneumoniae] >KMD07375.1 POT family proton-dependent oligopeptide transporter [Klebsiella pneumoniae] >KMD…
neumoniae] >OCV13395.1 amino acid transporter [Klebsiella pneumoniae] >OCV22841.1 amino acid transporter [Klebsiella pneumoniae] >OCV28291.1 amino acid transporter [Klebsiella pneumoniae] >OCV31574.1 amino acid transporter [Klebsiella pneumoniae] >OCV34826.1 amino acid transporter [Klebsiella pneumoniae] >OCV45083.1 amino acid transporter [Klebsiella pneumoniae] >OCV68693.1 amino acid transporter…
family proton-dependent oligopeptide transporter [Klebsiella pneumoniae] >OUH97854.1 POT family proton-dependent oligopeptide transporter [Klebsiella pneumoniae] >OUI07496.1 POT family proton-dependent oligopeptide transporter [Klebsiella pneumoniae] >OUI03188.1 POT family proton-dependent oligopeptide transporter [Klebsiella pneumoniae] >OUI19817.1 POT family proton-dependent oligopeptide transp…	CP022997.1/0.0/CP022997.1 Klebsiella pneumoniae strain 721005, complete genome	sp|P94408|YCLF_BACSU/2.3e-88/Uncharacterized transporter YclF OS=Bacillus subtilis (strain 168) GN=yclF PE=3 SV=2	kpj:N559_0933/5.8e-298/di-/tripeptide transporter; K03305 proton-dependent oligopeptide transporter, POT family	Hs10835271/2.3e-19/[E] KOG1237 H+/oligopeptide symporter	Unigene120_All/3.4e-63/POT family	biological_process:GO:0006857//oligopeptide transport;cellular_component:GO:0016021//integral component of membrane;molecular_function:GO:0015197//peptide transporter activity;
Unigene1608_All	2586	2.65	4.33	0.708374665	0.505711574	*	0.27383	WP_004143438.1/6.5e-258/MULTISPECIES: 6-phospho-alpha-glucosidase [Klebsiella] >YP_005226922.1 6-phospho-beta-glucosidase [Klebsiella pneumoniae subsp. pneumoniae HS11286] >ABR77113.1 probable 6-phospho-beta-glucosidase [Klebsiella pneumoniae subsp. pneumoniae MGH 78578] >EEW39549.1 maltose-6'-phosphate glucosidase [Klebsiella pneumoniae subsp. rhinoscleromatis ATCC 13884] >AEW61320.1 6-phospho-b…	CP022997.1/0.0/CP022997.1 Klebsiella pneumoniae strain 721005, complete genome	sp|O06901|MALH_FUSMR/2.0e-183/Maltose-6'-phosphate glucosidase OS=Fusobacterium mortiferum GN=malH PE=1 SV=1	kpn:KPN_01682/9.8e-259/probable 6-phospho-beta-glucosidase	NA	Unigene1608_All/2.1e-59/Family 4 glycosyl hydrolase	biological_process:GO:0005975//carbohydrate metabolic process;molecular_function:GO:0050081//maltose-6'-phosphate glucosidase activity;GO:0016616//oxidoreductase activity, acting on the CH-OH group of donors, NAD or NADP as acceptor;GO:0004553//hydrolase activity, hydrolyzing O-glycosyl compounds;
Unigene65_All	1526	14.49	23.67	0.708002111	0.164944276	*	0.0584336	AHM80464.1/3.0e-154/hypothetical protein KPNJ2_03684 [Klebsiella pneumoniae 30684/NJST258_2] >AHM86102.1 hypothetical protein KPNJ1_03696 [Klebsiella pneumoniae 30660/NJST258_1]	CP022997.1/0.0/CP022997.1 Klebsiella pneumoniae strain 721005, complete genome	sp|P75811|RCDA_ECOLI/1.1e-62/HTH-type transcriptional regulator RcdA OS=Escherichia coli (strain K12) GN=rcdA PE=1 SV=3	kph:KPNIH24_20205/4.6e-155/recombinase	NA	Unigene65_All/3.7e-23/Phage integrase family	biological_process:GO:0015074//DNA integration;GO:0006310//DNA recombination;molecular_function:GO:0003677//DNA binding;
Unigene601_All	4525	3.95	6.42	0.700720644	0.200596571	*	0.073606	WP_048671813.1/0.0e+00/carbamoyl-phosphate synthase large subunit [Klebsiella pneumoniae]	CP022997.1/0.0/CP022997.1 Klebsiella pneumoniae strain 721005, complete genome	sp|P14846|CARB_SALTY/0.0e+00/Carbamoyl-phosphate synthase large chain OS=Salmonella typhimurium (strain LT2 / SGSC1412 / ATCC 700720) GN=carB PE=3 SV=4	ear:CCG31790/0.0e+00/Carbamoyl-phosphate synthase large chain (EC 6.3.5.5); K01955 carbamoyl-phosphate synthase large subunit [EC:6.3.5.5]	YJL130c/9.1e-227/[R] KOG0370 Multifunctional pyrimidine synthesis protein CAD (includes carbamoyl-phophate synthetase, aspartate transcarbamylase, and glutamine amidotransferase)	Unigene601_All/1.7e-118/Carbamoyl-phosphate synthase L chain, ATP binding domain	NA
CL30.Contig2_All	10281	4.53	7.36	0.700194716	0.01157044	*	0.00287928	AHM80601.1/1.2e-243/TolA protein [Klebsiella pneumoniae 30684/NJST258_2] >AHM86240.1 TolA protein [Klebsiella pneumoniae 30660/NJST258_1]	CP022997.1/0.0/CP022997.1 Klebsiella pneumoniae strain 721005, complete genome	sp|Q09049|CYDA_AZOVI/1.2e-218/Cytochrome bd ubiquinol oxidase subunit 1 OS=Azotobacter vinelandii GN=cydA PE=1 SV=1	kpa:KPNJ1_03834/1.9e-244/TolA protein; K03646 colicin import membrane protein	SPAC17C9.03/6.6e-23/[J] KOG0401 Translation initiation factor 4F, ribosome/mRNA-bridging subunit (eIF-4G)	CL30.Contig2_All/1.3e-172/Cytochrome bd terminal oxidase subunit I	NA
CL47.Contig1_All	2272	7.42	12.01	0.694745059	0.241457355	*	0.0954146	ABR79469.1/0.0e+00/putative PTS family enzyme IIC) [Klebsiella pneumoniae subsp. pneumoniae MGH 78578] >BAH65874.1 putative alpha-glucoside-specific PTS family enzyme IIBC component [Klebsiella pneumoniae subsp. pneumoniae NTUH-K2044] >EGF62691.1 PTS system protein maltose-specific EIICB component [Klebsiella sp. MS 92-3] >EJK89009.1 PTS system protein maltose-specific EIICB component [Klebsiella…	CP022997.1/0.0/CP022997.1 Klebsiella pneumoniae strain 721005, complete genome	sp|Q9AGA7|PTUCB_KLEPN/1.6e-312/PTS system alpha-glucoside-specific EIICB component OS=Klebsiella pneumoniae GN=aglA PE=3 SV=1	kpj:N559_0055/0.0e+00/PTS family protein IIC; K02749 PTS system, alpha-glucoside-specific IIB component [EC:2.7.1.208 2.7.1.-]; K02750 PTS system, alpha-glucoside-specific IIC component	NA	CL47.Contig1_All/5.4e-71/Phosphotransferase system, EIIC	NA
Unigene223_All	10579	184.33	297.72	0.69166525	1.08E-76	*	3.74E-78	WP_086630204.1/0.0e+00/glucans biosynthesis glucosyltransferase MdoH [Klebsiella pneumoniae] >OUH81850.1 glucans biosynthesis glucosyltransferase H [Klebsiella pneumoniae]	CP022997.1/0.0/CP022997.1 Klebsiella pneumoniae strain 721005, complete genome	sp|Q82SA8|OPGH_NITEU/0.0e+00/Glucans biosynthesis glucosyltransferase H OS=Nitrosomonas europaea (strain ATCC 19718 / CIP 103999 / KCTC 2705 / NBRC 14298) GN=opgH PE=3 SV=1	kin:AB182_09340/0.0e+00/glucosyltransferase MdoH; K03669 membrane glycosyltransferase [EC:2.4.1.-]	At2g40600/3.6e-32/[BK] KOG2633 Hismacro and SEC14 domain-containing proteins	Unigene223_All/3.8e-23/Glycosyl transferase family 2	NA
Unigene539_All	384	14.15	22.84	0.690760598	0.709753837	*	0.53068	WP_073511261.1/2.0e-59/phage tail protein [Klebsiella pneumoniae] >OKB50881.1 phage tail protein [Klebsiella pneumoniae]	CP022997.1/0.0/CP022997.1 Klebsiella pneumoniae strain 721005, complete genome	sp|Q02TE1|Y807_PSEAB/3.1e-11/Putative prophage major tail sheath protein OS=Pseudomonas aeruginosa (strain UCBPP-PA14) GN=gpFI PE=1 SV=1	kpg:KPNIH32_09105/3.1e-60/tail sheath protein; K06907 uncharacterized protein	NA	Unigene539_All/3.4e-17/Phage tail sheath protein	NA
Unigene799_All	887	43.88	70.71	0.688350734	0.077529953	*	0.0240718	AHM79856.1/6.7e-130/Glucose 1-dehydrogenase [Klebsiella pneumoniae 30684/NJST258_2] >AHM85484.1 Glucose 1-dehydrogenase [Klebsiella pneumoniae 30660/NJST258_1]	CP022997.1/0.0/CP022997.1 Klebsiella pneumoniae strain 721005, complete genome	sp|P39333|BDCA_ECOLI/6.3e-108/Cyclic-di-GMP-binding biofilm dispersal mediator protein OS=Escherichia coli (strain K12) GN=bdcA PE=1 SV=2	kpa:KPNJ1_03078/1.0e-130/Glucose 1-dehydrogenase; K19336 cyclic-di-GMP-binding biofilm dispersal mediator protein	Hs10337605/2.0e-24/[R] KOG0725 Reductases with broad range of substrate specificities	Unigene799_All/4.1e-53/Enoyl-(Acyl carrier protein) reductase	NA
Unigene485_All	987	5.9	9.49	0.685693133	0.605817255	*	0.375844	AHM79349.1/9.1e-128/Formate dehydrogenase, cytochrome B556 subunit [Klebsiella pneumoniae 30684/NJST258_2] >AHM85019.1 Formate dehydrogenase, cytochrome B556 subunit [Klebsiella pneumoniae 30660/NJST258_1]	CP022997.1/0.0/CP022997.1 Klebsiella pneumoniae strain 721005, complete genome	sp|P0AEK8|FDNI_ECO57/2.0e-115/Formate dehydrogenase, nitrate-inducible, cytochrome b556(Fdn) subunit OS=Escherichia coli O157:H7 GN=fdnI PE=3 SV=1	kpa:KPNJ1_02613/1.4e-128/Formate dehydrogenase, cytochrome B556 subunit; K08350 formate dehydrogenase-N, gamma subunit	NA	Unigene485_All/2.1e-19/Prokaryotic cytochrome b561	NA
Unigene302_All	4326	7.58	12.19	0.685428372	0.060951492	*	0.01832758	WP_002894742.1/4.5e-227/MULTISPECIES: ROK family transcriptional regulator [Enterobacterales] >YP_005225830.1 ROK family transcriptional regulator [Klebsiella pneumoniae subsp. pneumoniae HS11286] >ABR76140.1 transcriptional repressor of genes for catabolic enzyme (NagC/XylR (ROK) family) [Klebsiella pneumoniae subsp. pneumoniae MGH 78578] >BAH62392.1 transcriptional repressor of genes for catabo…
>KMG34925.1 N-acetylglucosamine repressor [Klebsiella pneumoniae] >KMG46887.1 N-acetylglucosamine repressor [Klebsiella pneumoniae] >KMG47580.1 N-acetylglucosamine repressor [Klebsiella pneumoniae] >KMG65206.1 N-acetylglucosamine repressor [Klebsiella pneumoniae] >KMG74011.1 N-acetylglucosamine repressor [Klebsiella pneumoniae] >KMG76243.1 N-acetylglucosamine repressor [Klebsiella pneumoniae] >KM…
nscriptional regulator [Klebsiella pneumoniae] >APM77300.1 transcriptional regulator [Klebsiella pneumoniae] >OKK70392.1 transcriptional regulator [Klebsiella pneumoniae] >OKK75595.1 transcriptional regulator [Klebsiella pneumoniae] >OKK78185.1 transcriptional regulator [Klebsiella pneumoniae] >OKK87627.1 transcriptional regulator [Klebsiella pneumoniae] >OKK91460.1 transcriptional regulator [Kle…
pneumoniae] >OUY29589.1 transcriptional regulator [Klebsiella pneumoniae] >OUY33969.1 transcriptional regulator [Klebsiella pneumoniae] >OUY42193.1 transcriptional regulator [Klebsiella pneumoniae] >OUY42501.1 transcriptional regulator [Klebsiella pneumoniae] >OUY48693.1 transcriptional regulator [Klebsiella pneumoniae] >OUY49466.1 transcriptional regulator [Klebsiella pneumoniae] >OUY58461.1 tra…
anscriptional regulator [Klebsiella pneumoniae] >OZZ72989.1 ROK family transcriptional regulator [Klebsiella pneumoniae] >OZZ85989.1 ROK family transcriptional regulator [Klebsiella pneumoniae] >OZZ88542.1 ROK family transcriptional regulator [Klebsiella pneumoniae] >OZZ97594.1 ROK family transcriptional regulator [Klebsiella pneumoniae] >ASV24364.1 ROK family transcriptional regulator [Klebsiell…	CP022997.1/0.0/CP022997.1 Klebsiella pneumoniae strain 721005, complete genome	sp|P0AF23|NAGC_SHIFL/2.1e-204/N-acetylglucosamine repressor OS=Shigella flexneri GN=nagC PE=3 SV=1	ear:CCG31174/2.3e-220/N-acetylglucosamine-6P-responsive transcriptional repressor NagC, ROK family; K02565 N-acetylglucosamine repressor	7296992/2.6e-90/[G] KOG3148 Glucosamine-6-phosphate isomerase	Unigene302_All/2.4e-95/ROK family	biological_process:GO:0006351//transcription, DNA-templated;molecular_function:GO:0003677//DNA binding;GO:0003700//DNA binding transcription factor activity;
CL49.Contig1_All	610	6.01	9.64	0.681668156	0.707263693	*	0.53167	ASU51462.1/1.0e-65/Hypothetical protein (plasmid) [Klebsiella pneumoniae]	MF168404.1/0.0/MF168404.1 Klebsiella pneumoniae strain 20049 plasmid p20049-KPC, complete sequence	sp|P03851|YPB3_ECOLX/4.9e-11/Uncharacterized 9.4 kDa protein OS=Escherichia coli PE=4 SV=1	cko:CKO_pCKO2p07168/2.7e-42/hypothetical protein	NA	NA	NA
Unigene1543_All	1377	9.85	15.79	0.680815542	0.353999223	*	0.1608902	WP_081700597.1/2.1e-207/tRNA dihydrouridine synthase DusB [Arsenophonus nasoniae]	CP022997.1/0.0/CP022997.1 Klebsiella pneumoniae strain 721005, complete genome	sp|O52536|DUSB_KLEPN/2.3e-181/tRNA-dihydrouridine synthase B OS=Klebsiella pneumoniae GN=dusB PE=3 SV=1	kpz:KPNIH27_22940/6.1e-183/tRNA-dihydrouridine synthase B; K05540 tRNA-dihydrouridine synthase B [EC:1.-.-.-]	At4g38890/4.7e-25/[R] KOG2333 Uncharacterized conserved protein	Unigene1543_All/2.6e-116/Dihydrouridine synthase (Dus)	molecular_function:GO:0017150//tRNA dihydrouridine synthase activity;GO:0010181//FMN binding;GO:0050660//flavin adenine dinucleotide binding;GO:0000049//tRNA binding;
Unigene1025_All	881	10.58	16.92	0.677389941	0.513296949	*	0.27912	WP_032424334.1/1.3e-173/arylsulfatase [Klebsiella pneumoniae] >EZR04266.1 arylsulfatase [Klebsiella pneumoniae UCI 60]	CP022997.1/0.0/CP022997.1 Klebsiella pneumoniae strain 721005, complete genome	sp|P20713|ATSA_KLEAE/4.1e-176/Arylsulfatase OS=Klebsiella aerogenes GN=atsA PE=1 SV=1	kpne:KU54_019715/1.9e-174/arylsulfatase; K01130 arylsulfatase [EC:3.1.6.1]	SPBPB10D8.02c/3.6e-47/[R] KOG3867 Sulfatase	Unigene1025_All/2e-35/Sulfatase	biological_process:GO:0008152//metabolic process;molecular_function:GO:0008484//sulfuric ester hydrolase activity;
Unigene229_All	3750	838.86	1341.14	0.676957886	3.37E-112	*	8.54E-114	WP_032439481.1/1.0e-179/ATP-dependent 6-phosphofructokinase [Klebsiella pneumoniae] >KDL33720.1 6-phosphofructokinase [Klebsiella pneumoniae MGH 64]	CP022997.1/0.0/CP022997.1 Klebsiella pneumoniae strain 721005, complete genome	sp|Q9Z6C3|PFKA_ENTCL/7.3e-174/ATP-dependent 6-phosphofructokinase OS=Enterobacter cloacae GN=pfkA PE=3 SV=1	enf:AKI40_4866/9.8e-175/pfkA; 6-phosphofructokinase isozyme I; K00850 6-phosphofructokinase 1 [EC:2.7.1.11]	Hs4505749/1.4e-52/[G] KOG2440 Pyrophosphate-dependent phosphofructo-1-kinase	Unigene229_All/5.8e-107/Phosphofructokinase	NA
Unigene1280_All	2175	3.53	5.64	0.676026979	0.509927449	*	0.276994	WP_048297168.1/4.8e-270/MULTISPECIES: asparagine--tRNA ligase [Klebsiella] >KMH16639.1 asparagine-tRNA ligase [Klebsiella quasipneumoniae subsp. quasipneumoniae] >ALD07728.1 asparaginyl-tRNA synthetase [Klebsiella variicola] >ALD56760.1 asparaginyl-tRNA synthetase [Klebsiella pneumoniae subsp. pneumoniae] >ASR20028.1 asparagine--tRNA ligase [Klebsiella quasipneumoniae] >ASR25475.1 asparagine--tRN…	CP022997.1/0.0/CP022997.1 Klebsiella pneumoniae strain 721005, complete genome	sp|Q2NU85|SYN_SODGM/2.9e-239/Asparagine--tRNA ligase OS=Sodalis glossinidius (strain morsitans) GN=asnS PE=3 SV=1	sdz:Asd1617_03136/7.7e-265/Asparaginyl-tRNA synthetase; K01893 asparaginyl-tRNA synthetase [EC:6.1.1.22]	At4g17300/4.0e-148/[J] KOG0554 Asparaginyl-tRNA synthetase (mitochondrial)	Unigene1280_All/4.7e-82/tRNA synthetases class II (D, K and N)	molecular_function:GO:0016874//ligase activity;
CL8.Contig2_All	3286	2934.07	4682.91	0.674502021	0	*	0	WP_087876567.1/3.7e-181/D-alanyl-D-alanine endopeptidase [Klebsiella pneumoniae] >OVS41606.1 D-alanyl-D-alanine endopeptidase [Klebsiella pneumoniae]	CP022997.1/0.0/CP022997.1 Klebsiella pneumoniae strain 721005, complete genome	sp|P0AFI5|PBP7_ECOLI/2.3e-147/D-alanyl-D-alanine endopeptidase OS=Escherichia coli (strain K12) GN=pbpG PE=1 SV=2	kpa:KPNJ1_01787/2.3e-175/D-alanyl-D-alanine-endopeptidase; K07262 serine-type D-Ala-D-Ala endopeptidase (penicillin-binding protein 7) [EC:3.4.21.-]	NA	CL8.Contig2_All/2.4e-83/D-alanyl-D-alanine carboxypeptidase	molecular_function:GO:0009002//serine-type D-Ala-D-Ala carboxypeptidase activity;
Unigene1674_All	7007	15.14	24.05	0.667671689	0.000156965	*	3.04E-05	KTG59375.1/0.0e+00/(p)ppGpp synthetase [Klebsiella pneumoniae]	CP022997.1/0.0/CP022997.1 Klebsiella pneumoniae strain 721005, complete genome	sp|P0AG25|SPOT_ECO57/0.0e+00/Guanosine-3',5'-bis(diphosphate) 3'-pyrophosphohydrolase OS=Escherichia coli O157:H7 GN=spoT PE=3 SV=1	ecle:ECNIH2_01175/0.0e+00/(p)ppGpp synthetase; K01139 GTP diphosphokinase / guanosine-3',5'-bis(diphosphate) 3'-diphosphatase [EC:2.7.6.5 3.1.7.2]	At2g01440/4.9e-78/[A] KOG0344 ATP-dependent RNA helicase	Unigene1674_All/7.3e-23/RecG wedge domain	NA
Unigene597_All	4056	328.11	520.98	0.667048425	1.35E-46	*	6.60E-48	BAH61333.1/0.0e+00/putative acyl coenzyme A dehydrogenase [Klebsiella pneumoniae subsp. pneumoniae NTUH-K2044]	CP022997.1/0.0/CP022997.1 Klebsiella pneumoniae strain 721005, complete genome	sp|C4ZR68|ULAR_ECOBW/5.9e-121/HTH-type transcriptional regulator UlaR OS=Escherichia coli (strain K12 / MC4100 / BW2952) GN=ulaR PE=3 SV=1	ror:RORB6_16645/3.9e-294/isovaleryl CoA dehydrogenase; K09456 putative acyl-CoA dehydrogenase	CE19166/5.4e-45/[I] KOG0137 Very-long-chain acyl-CoA dehydrogenase	Unigene597_All/3.5e-28/Acyl-CoA dehydrogenase, C-terminal domain	molecular_function:GO:0050660//flavin adenine dinucleotide binding;GO:0003995//acyl-CoA dehydrogenase activity;
Unigene252_All	1744	6.27	9.93	0.663328275	0.409707677	*	0.210518	EJJ59547.1/7.7e-138/putative membrane protein, transport [Klebsiella pneumoniae subsp. pneumoniae KPNIH7] >AHE42000.1 putative transmembrane protein [Klebsiella pneumoniae subsp. pneumoniae Kp13] >AHM76809.1 Transporter, drug/metabolite exporter family protein [Klebsiella pneumoniae 30684/NJST258_2] >AHM82435.1 Transporter, drug/metabolite exporter family protein [Klebsiella pneumoniae 30660/NJST…	CP022997.1/0.0/CP022997.1 Klebsiella pneumoniae strain 721005, complete genome	NA	koc:AB185_07455/1.1e-123/membrane protein	NA	Unigene252_All/4.2e-12/EamA-like transporter family	cellular_component:GO:0016021//integral component of membrane;
Unigene414_All	1290	340.66	538.62	0.660935243	1.85E-13	*	1.99E-14	WP_004180432.1/5.4e-128/MULTISPECIES: protein-serine/threonine phosphatase [Enterobacterales] >BAH64082.1 protein phosphatase 1 [Klebsiella pneumoniae subsp. pneumoniae NTUH-K2044] >AFQ65194.1 Serine/threonine protein phosphatase 1 [Klebsiella pneumoniae subsp. pneumoniae 1084] >EKB73602.1 hypothetical protein HMPREF1306_02938 [Klebsiella pneumoniae subsp. pneumoniae WGLW2] >EMH89862.1 serine/thr…	CP022997.1/0.0/CP022997.1 Klebsiella pneumoniae strain 721005, complete genome	sp|Q8ZNY9|PRP1_SALTY/1.5e-73/Serine/threonine-protein phosphatase 1 OS=Salmonella typhimurium (strain LT2 / SGSC1412 / ATCC 700720) GN=pphA PE=1 SV=1	kpx:PMK1_04716/8.1e-129/pphA; Serine/threonine-protein phosphatase 1; K07313 serine/threonine protein phosphatase 1 [EC:3.1.3.16]	NA	Unigene414_All/7.8e-13/Calcineurin-like phosphoesterase	molecular_function:GO:0016787//hydrolase activity;GO:0004721//phosphoprotein phosphatase activity;
Unigene89_All	811	4.24	6.69	0.657941946	0.707806074	*	0.53167	WP_032423056.1/1.3e-92/MULTISPECIES: 3'-5' exonuclease [Klebsiella] >EZQ89897.1 hypothetical protein AE77_05101 [Klebsiella pneumoniae CHS 21] >KMH93498.1 hypothetical protein SM83_05217 [Klebsiella pneumoniae] >ANF44076.1 DNA polymerase III subunit epsilon (plasmid) [Klebsiella pneumoniae] >SAT43849.1 DNA polymerase III subunit epsilon [Klebsiella pneumoniae] >SBW74652.1 DNA polymerase III subun…	CP021940.1/0.0/CP021940.1 Klebsiella pneumoniae strain AR_0145 plasmid tig00000209, complete sequence	sp|Q9CPE0|DPO3E_PASMU/7.2e-10/DNA polymerase III subunit epsilon OS=Pasteurella multocida (strain Pm70) GN=dnaQ PE=3 SV=1	eclx:LI66_23610/6.3e-71/exonuclease; K02342 DNA polymerase III subunit epsilon [EC:2.7.7.7]	NA	Unigene89_All/3.5e-15/Exonuclease	molecular_function:GO:0004527//exonuclease activity;GO:0003887//DNA-directed DNA polymerase activity;GO:0003676//nucleic acid binding;
Unigene1360_All	839	4.07	6.41	0.655295562	0.708893333	*	0.53167	WP_002923196.1/4.5e-136/MULTISPECIES: phosphonate utilization transcriptional regulator PhnR [Klebsiella] >YP_005229533.1 2-aminoethylphosphonate transporter repressor [Klebsiella pneumoniae subsp. pneumoniae HS11286] >AEW63931.1 2-aminoethylphosphonate transporter repressor [Klebsiella pneumoniae subsp. pneumoniae HS11286] >EJJ41639.1 2-aminoethylphosphonate transporter repressor [Klebsiella pne…
etabolism regulator [Klebsiella pneumoniae] >SAW47403.1 2-aminoethylphosphonate uptake and metabolism regulator [Klebsiella pneumoniae] >SAV25667.1 2-aminoethylphosphonate uptake and metabolism regulator [Klebsiella pneumoniae] >SBK33434.1 2-aminoethylphosphonate uptake and metabolism regulator [Klebsiella pneumoniae] >SAX62025.1 2-aminoethylphosphonate uptake and metabolism regulator [Klebsiella…
>OVQ55528.1 phosphonate utilization transcriptional regulator PhnR [Klebsiella pneumoniae] >OVQ70914.1 phosphonate utilization transcriptional regulator PhnR [Klebsiella pneumoniae] >OVQ79275.1 phosphonate utilization transcriptional regulator PhnR [Klebsiella pneumoniae] >OVQ80395.1 phosphonate utilization transcriptional regulator PhnR [Klebsiella pneumoniae] >OVQ88866.1 phosphonate utilization…	CP022997.1/0.0/CP022997.1 Klebsiella pneumoniae strain 721005, complete genome	sp|P0ACN0|YIHL_ECO57/2.9e-30/Uncharacterized HTH-type transcriptional regulator YihL OS=Escherichia coli O157:H7 GN=yihL PE=4 SV=1	kpc:KPNIH10_26000/6.9e-137/transcriptional regulator	NA	Unigene1360_All/9.9e-35/UTRA domain	biological_process:GO:0006351//transcription, DNA-templated;molecular_function:GO:0003677//DNA binding;GO:0003700//DNA binding transcription factor activity;
Unigene426_All	1574	5.5	8.65	0.653268514	0.512753778	*	0.27912	AHM79706.1/4.1e-170/Glucokinase regulatory protein [Klebsiella pneumoniae 30684/NJST258_2] >AHM85332.1 Glucokinase regulatory protein [Klebsiella pneumoniae 30660/NJST258_1]	CP022997.1/0.0/CP022997.1 Klebsiella pneumoniae strain 721005, complete genome	sp|Q8GC81|MURQ_KLEAE/9.5e-67/N-acetylmuramic acid 6-phosphate etherase OS=Klebsiella aerogenes GN=murQ PE=3 SV=1	kpa:KPNJ1_02926/6.1e-171/Glucokinase regulatory protein; K07106 N-acetylmuramic acid 6-phosphate etherase [EC:4.2.1.126]	NA	Unigene426_All/7.1e-07/SIS domain	NA
Unigene258_All	945	3.54	5.55	0.648738411	0.708349286	*	0.53167	AHM79172.1/1.3e-163/Transcriptional regulator, LysR family protein [Klebsiella pneumoniae 30684/NJST258_2] >AHM84840.1 Transcriptional regulator, LysR family protein [Klebsiella pneumoniae 30660/NJST258_1]	CP022997.1/0.0/CP022997.1 Klebsiella pneumoniae strain 721005, complete genome	sp|P39592|YWBI_BACSU/1.9e-25/Uncharacterized HTH-type transcriptional regulator YwbI OS=Bacillus subtilis (strain 168) GN=ywbI PE=4 SV=1	kpa:KPNJ1_02434/2.0e-164/Transcriptional regulator, LysR family protein	NA	Unigene258_All/1.2e-33/LysR substrate binding domain	biological_process:GO:0006351//transcription, DNA-templated;molecular_function:GO:0003677//DNA binding;GO:0003700//DNA binding transcription factor activity;
Unigene1650_All	2363	111.98	175.53	0.648476539	6.42E-09	*	9.10E-10	AHM76808.1/1.9e-232/Multidrug resistance protein D [Klebsiella pneumoniae 30684/NJST258_2] >AHM82434.1 Multidrug resistance protein D [Klebsiella pneumoniae 30660/NJST258_1]	CP022997.1/0.0/CP022997.1 Klebsiella pneumoniae strain 721005, complete genome	sp|P31442|EMRD_ECOLI/1.4e-199/Multidrug resistance protein D OS=Escherichia coli (strain K12) GN=emrD PE=1 SV=2	seec:CFSAN002050_01870/4.0e-206/emrD; multidrug resistance protein D; K08154 MFS transporter, DHA1 family, 2-module integral membrane pump EmrD	YNL065w/6.4e-14/[R] KOG0255 Synaptic vesicle transporter SVOP and related transporters (major facilitator superfamily)	Unigene1650_All/5.9e-38/Major Facilitator Superfamily	biological_process:GO:0055085//transmembrane transport;cellular_component:GO:0016021//integral component of membrane;
Unigene628_All	2902	58.67	91.61	0.642882097	5.04E-06	*	8.65E-07	WP_004214302.1/5.8e-215/N-methyl-L-tryptophan oxidase [Klebsiella pneumoniae] >EMB08811.1 N-methyltryptophan oxidase [Klebsiella pneumoniae hvKP1] >AGX37307.1 N-methyltryptophan oxidase [Klebsiella pneumoniae CG43] >ESM03536.1 N-methyl-L-tryptophan oxidase [Klebsiella pneumoniae UCICRE 6] >CDI20429.1 N-methyl-L-tryptophan oxidase [Klebsiella pneumoniae subsp. pneumoniae SA1] >EWD16729.1 N-methyl-…	CP022997.1/0.0/CP022997.1 Klebsiella pneumoniae strain 721005, complete genome	sp|A8AI24|Y2011_CITK8/3.5e-184/UPF0176 protein CKO_02011 OS=Citrobacter koseri (strain ATCC BAA-895 / CDC 4225-83 / SGSC4696) GN=CKO_02011 PE=3 SV=1	eae:EAE_16275/6.8e-192/solA; N-methyltryptophan oxidase; K02846 N-methyl-L-tryptophan oxidase [EC:1.5.3.-]	Hs7706065/8.6e-37/[R] KOG2820 FAD-dependent oxidoreductase	Unigene628_All/1.6e-44/FAD dependent oxidoreductase	NA
Unigene374_All	5056	2.64	4.11	0.638600464	0.355779483	*	0.1621092	PBD33656.1/0.0e+00/hypothetical protein CK244_04160 [Klebsiella pneumoniae]	CP022997.1/0.0/CP022997.1 Klebsiella pneumoniae strain 721005, complete genome	sp|P76585|YPHG_ECOLI/0.0e+00/Uncharacterized protein YphG OS=Escherichia coli (strain K12) GN=yphG PE=4 SV=2	kqv:B8P98_07050/0.0e+00/DUF5107 domain-containing protein	At5g16150/2.0e-57/[R] KOG0254 Predicted transporter (major facilitator superfamily)	Unigene374_All/2.4e-65/Domain of unknown function (DUF5107)	molecular_function:GO:0016740//transferase activity;
Unigene912_All	2118	16.36	25.46	0.638059671	0.096767165	*	0.0306578	WP_062954978.1/2.2e-94/exodeoxyribonuclease VIII [Klebsiella pneumoniae] >OHY26397.1 exodeoxyribonuclease VIII [Klebsiella pneumoniae] >OIK31384.1 exodeoxyribonuclease VIII [Klebsiella pneumoniae] >OXM92304.1 exodeoxyribonuclease VIII [Klebsiella pneumoniae] >OXM96236.1 exodeoxyribonuclease VIII [Klebsiella pneumoniae] >OZI95816.1 exodeoxyribonuclease VIII [Klebsiella pneumoniae] >OZJ11697.1 exod…	CP022997.1/0.0/CP022997.1 Klebsiella pneumoniae strain 721005, complete genome	sp|B7VJS5|ISCR_VIBTL/1.8e-07/HTH-type transcriptional regulator IscR OS=Vibrio tasmaniensis (strain LGP32) GN=iscR PE=3 SV=1	kqv:B8P98_16910/1.4e-93/exodeoxyribonuclease VIII; K10906 exodeoxyribonuclease VIII [EC:3.1.11.-]	NA	Unigene912_All/9.3e-14/Enterobacterial exodeoxyribonuclease VIII	NA
CL4.Contig1_All	1697	10.61	16.49	0.636166743	0.293954466	*	0.1266578	OSL84467.1/3.8e-190/transposase, family [Escherichia coli T426]	CP017086.1/0.0/CP017086.1 Proteus mirabilis strain T18 plasmid pT18, complete sequence	sp|Q56897|TRA8_YEREN/1.2e-128/Transposase for insertion sequence element IS1328 OS=Yersinia enterocolitica PE=3 SV=1	vcq:EN18_05870/1.5e-186/transposase	NA	CL4.Contig1_All/2.9e-20/Transposase IS116/IS110/IS902 family	biological_process:GO:0006313//transposition, DNA-mediated;molecular_function:GO:0003677//DNA binding;GO:0004803//transposase activity;
Unigene54_All	2588	773.33	1198.32	0.631857132	2.41E-59	*	9.84E-61	WP_004142478.1/0.0e+00/MULTISPECIES: high-affinity choline transporter BetT [Enterobacterales] >YP_005225718.1 choline transport protein BetT [Klebsiella pneumoniae subsp. pneumoniae HS11286] >ABR76037.1 high-affinity choline transport [Klebsiella pneumoniae subsp. pneumoniae MGH 78578] >BAH62284.1 high-affinity choline transport protein [Klebsiella pneumoniae subsp. pneumoniae NTUH-K2044] >EEW42…
ansporter [Klebsiella pneumoniae] >KMD07858.1 high-affinity choline transporter [Klebsiella pneumoniae] >KMD11912.1 high-affinity choline transporter [Klebsiella pneumoniae] >KMD14706.1 high-affinity choline transporter [Klebsiella pneumoniae] >KMD18928.1 high-affinity choline transporter [Klebsiella pneumoniae] >KMD24653.1 high-affinity choline transporter [Klebsiella pneumoniae] >KMD32916.1 hig…
469.1 choline transporter [Klebsiella pneumoniae] >OCU07373.1 high-affinity choline transporter BetT [Klebsiella pneumoniae] >OCU13612.1 high-affinity choline transporter BetT [Klebsiella pneumoniae] >OCU19365.1 high-affinity choline transporter BetT [Klebsiella pneumoniae] >OCU29475.1 high-affinity choline transporter BetT [Klebsiella pneumoniae] >OCU35226.1 high-affinity choline transporter Bet…
ansporter BetT [Klebsiella pneumoniae] >OSH58607.1 high-affinity choline transporter BetT [Klebsiella pneumoniae] >OSH62034.1 high-affinity choline transporter BetT [Klebsiella pneumoniae] >OSH69657.1 high-affinity choline transporter BetT [Klebsiella pneumoniae] >OSH74452.1 high-affinity choline transporter BetT [Klebsiella pneumoniae] >OSH80643.1 high-affinity choline transporter BetT [Klebsiel…
la pneumoniae] >OXO13302.1 high-affinity choline transporter BetT [Klebsiella pneumoniae] >OXO22872.1 high-affinity choline transporter BetT [Klebsiella pneumoniae] >OXO25217.1 high-affinity choline transporter BetT [Klebsiella pneumoniae] >OXO28343.1 high-affinity choline transporter BetT [Klebsiella pneumoniae] >OXO29712.1 high-affinity choline transporter BetT [Klebsiella pneumoniae] >OXO38927…	CP022997.1/0.0/CP022997.1 Klebsiella pneumoniae strain 721005, complete genome	sp|P0ABC9|BETT_ECOLI/0.0e+00/High-affinity choline transport protein OS=Escherichia coli (strain K12) GN=betT PE=2 SV=1	enl:A3UG_05930/0.0e+00/choline transport protein BetT; K02168 choline/glycine/proline betaine transport protein	NA	Unigene54_All/1.1e-177/BCCT, betaine/carnitine/choline family transporter	cellular_component:GO:0016021//integral component of membrane;GO:0005886//plasma membrane;molecular_function:GO:0005215//transporter activity;
Unigene239_All	1227	24.36	37.64	0.627752495	0.17357648	*	0.0619916	WP_002904407.1/3.7e-219/MULTISPECIES: MFS transporter [Enterobacterales] >A6T8Y8.1 RecName: Full=Probable sugar efflux transporter >ABR77059.1 sugar efflux transporter [Klebsiella pneumoniae subsp. pneumoniae MGH 78578] >BAH63325.1 sugar efflux transporter [Klebsiella pneumoniae subsp. pneumoniae NTUH-K2044] >EEW39449.1 transporter, major facilitator family protein [Klebsiella pneumoniae subsp. r…
19.1 MFS transporter, DHA1 family, L-arabinose/isopropyl-beta-D-thiogalactopyranoside export protein [Klebsiella pneumoniae] >KMD97790.1 MFS transporter, DHA1 family, L-arabinose/isopropyl-beta-D-thiogalactopyranoside export protein [Klebsiella pneumoniae] >KME02211.1 MFS transporter, DHA1 family, L-arabinose/isopropyl-beta-D-thiogalactopyranoside export protein [Klebsiella pneumoniae] >KME06969.…
pneumoniae] >OCU16715.1 sugar transporter [Klebsiella pneumoniae] >OCU25302.1 sugar transporter [Klebsiella pneumoniae] >OCU32993.1 sugar transporter [Klebsiella pneumoniae] >OCU38610.1 sugar transporter [Klebsiella pneumoniae] >OCU46179.1 sugar transporter [Klebsiella pneumoniae] >OCU47518.1 sugar transporter [Klebsiella pneumoniae] >OCU56731.1 sugar transporter [Klebsiella pneumoniae] >OCU61500…
pneumoniae] >OUR24131.1 MFS transporter [Klebsiella pneumoniae] >OUR28046.1 MFS transporter [Klebsiella pneumoniae] >OUR37012.1 MFS transporter [Klebsiella pneumoniae] >OUR54251.1 MFS transporter, DHA1 family, L-arabinose/isopropyl-beta-D-thiogalactopyranoside export protein [Klebsiella pneumoniae] >ARV40234.1 MFS transporter [Klebsiella pneumoniae subsp. pneumoniae] >OUY25839.1 sugar transporter…	CP022997.1/0.0/CP022997.1 Klebsiella pneumoniae strain 721005, complete genome	sp|A4WAE6|SOTB_ENT38/3.3e-192/Probable sugar efflux transporter OS=Enterobacter sp. (strain 638) GN=sotB PE=3 SV=1	ror:RORB6_06005/2.5e-204/arabinose transporter; K08159 MFS transporter, DHA1 family, L-arabinose/isopropyl-beta-D-thiogalactopyranoside export protein	NA	Unigene239_All/1.3e-35/Major Facilitator Superfamily	biological_process:GO:0055085//transmembrane transport;GO:0008643//carbohydrate transport;cellular_component:GO:0016021//integral component of membrane;GO:0005886//plasma membrane;molecular_function:GO:0015144//carbohydrate transmembrane transporter activity;
Unigene125_All	2561	10.41	16.04	0.623704073	0.172659363	*	0.0615646	WP_094794136.1/8.7e-263/ethanolamine ammonia lyase large subunit [Klebsiella pneumoniae]	CP022997.1/0.0/CP022997.1 Klebsiella pneumoniae strain 721005, complete genome	sp|P0AEJ7|EUTB_ECO57/5.8e-122/Ethanolamine ammonia-lyase heavy chain OS=Escherichia coli O157:H7 GN=eutB PE=4 SV=1	kpne:KU54_021245/4.5e-264/ethanolamine ammonia-lyase; K03735 ethanolamine ammonia-lyase large subunit [EC:4.3.1.7]	NA	Unigene125_All/9.8e-222/Ethanolamine ammonia lyase large subunit (EutB)	biological_process:GO:0006520//cellular amino acid metabolic process;molecular_function:GO:0008851//ethanolamine ammonia-lyase activity;
Unigene1014_All	610	22.55	34.72	0.622639514	0.51402081	*	0.280698	WP_087823459.1/2.4e-102/DNA primase [Klebsiella pneumoniae] >OVT69709.1 DNA primase [Klebsiella pneumoniae] >OYG23917.1 DNA primase [Klebsiella pneumoniae subsp. pneumoniae]	MF133442.1/0.0/MF133442.1 Klebsiella pneumoniae strain 11219 plasmid p11219-CTXM, complete sequence	NA	kpx:PMK1_b00056/2.8e-100/DNA primase	NA	Unigene1014_All/8.9e-05/Toprim-like	molecular_function:GO:0016779//nucleotidyltransferase activity;
Unigene179_All	8372	2.41	3.7	0.618492124	0.243984089	*	0.0990834	KHQ23226.1/0.0e+00/glutathione ABC transporter ATP-binding protein [Klebsiella pneumoniae] >OVT71946.1 glutathione ABC transporter ATP-binding protein GsiA [Klebsiella pneumoniae] >OVT89613.1 glutathione ABC transporter ATP-binding protein GsiA [Klebsiella pneumoniae] >OVT93435.1 glutathione ABC transporter ATP-binding protein GsiA [Klebsiella pneumoniae] >OVU05493.1 glutathione ABC transporter A…	CP022997.1/0.0/CP022997.1 Klebsiella pneumoniae strain 721005, complete genome	sp|Q0TJM0|GSIA_ECOL5/1.9e-270/Glutathione import ATP-binding protein GsiA OS=Escherichia coli O6:K15:H31 (strain 536 / UPEC) GN=gsiA PE=3 SV=2	kpq:KPR0928_08400/0.0e+00/glutathione ABC transporter ATP-binding protein; K13892 glutathione transport system ATP-binding protein	At5g08100/2.0e-57/[E] KOG1592 Asparaginase	Unigene179_All/0.12/Protein of unknown function (DUF2623)	NA
Unigene553_All	3003	23.9	36.64	0.616408885	0.00927673	*	0.00228712	NA	CP022997.1/0.0/CP022997.1 Klebsiella pneumoniae strain 721005, complete genome	sp|Q6G7C8|ZDH1_STAAS/1.0e-56/Zinc-type alcohol dehydrogenase-like protein SAS2087 OS=Staphylococcus aureus (strain MSSA476) GN=SAS2087 PE=3 SV=1	kqv:B8P98_00445/5.2e-179/zinc-binding alcohol dehydrogenase family protein	Hs14249346/7.3e-23/[CR] KOG1198 Zinc-binding oxidoreductase	Unigene553_All/1.1e-22/Zinc-binding dehydrogenase	NA
Unigene417_All	4722	302.57	462.46	0.612059636	1.09E-41	*	5.90E-43	WP_002921200.1/9.3e-279/MULTISPECIES: inorganic phosphate transporter [Enterobacterales] >YP_005229313.1 low-affinity phosphate transport protein [Klebsiella pneumoniae subsp. pneumoniae HS11286] >ABR79245.1 low-affinity phosphate transport [Klebsiella pneumoniae subsp. pneumoniae MGH 78578] >BAH65634.1 putative low-affinity inorganic phosphate transporter [Klebsiella pneumoniae subsp. pneumoniae…
A94318.1 inorganic phosphate transporter 1 [Klebsiella pneumoniae] >KMA99498.1 inorganic phosphate transporter 1 [Klebsiella pneumoniae] >KMB03810.1 inorganic phosphate transporter 1 [Klebsiella pneumoniae] >KMB11253.1 inorganic phosphate transporter 1 [Klebsiella pneumoniae] >KMB17385.1 inorganic phosphate transporter 1 [Klebsiella pneumoniae] >KMB20532.1 inorganic phosphate transporter 1 [Klebs…
.1 Low-affinity inorganic phosphate transporter [Klebsiella pneumoniae] >SCA21710.1 Low-affinity inorganic phosphate transporter [Klebsiella pneumoniae] >SBY61454.1 Low-affinity inorganic phosphate transporter [Klebsiella pneumoniae] >SCA19585.1 Low-affinity inorganic phosphate transporter [Klebsiella pneumoniae] >SBY48556.1 Low-affinity inorganic phosphate transporter [Klebsiella pneumoniae] >SB…
>SLX76057.1 Low-affinity inorganic phosphate transporter [Klebsiella pneumoniae] >SLR24722.1 Low-affinity inorganic phosphate transporter [Klebsiella pneumoniae] >SLX98629.1 Low-affinity inorganic phosphate transporter [Klebsiella pneumoniae] >SLT32718.1 Low-affinity inorganic phosphate transporter [Klebsiella pneumoniae] >SLT14754.1 Low-affinity inorganic phosphate transporter [Klebsiella pneumo…
lla pneumoniae] >OVY15782.1 anion permease [Klebsiella pneumoniae] >OVY16417.1 anion permease [Klebsiella pneumoniae] >OVY26169.1 anion permease [Klebsiella pneumoniae] >OVY28888.1 anion permease [Klebsiella pneumoniae] >OVY42947.1 anion permease [Klebsiella pneumoniae] >OWA61951.1 anion permease [Klebsiella pneumoniae] >OWA69919.1 anion permease [Klebsiella pneumoniae] >OWA76360.1 anion permease…	CP022997.1/0.0/CP022997.1 Klebsiella pneumoniae strain 721005, complete genome	sp|P0AFJ9|PITA_ECO57/1.0e-252/Low-affinity inorganic phosphate transporter 1 OS=Escherichia coli O157:H7 GN=pitA PE=3 SV=1	ron:TE10_00935/2.0e-265/phosphate transporter PitA; K16322 low-affinity inorganic phosphate transporter	Hs7382463/2.1e-08/[P] KOG2493 Na+/Pi symporter	Unigene417_All/3.1e-86/Phosphate transporter family	biological_process:GO:0006817//phosphate ion transport;cellular_component:GO:0016021//integral component of membrane;molecular_function:GO:0005315//inorganic phosphate transmembrane transporter activity;
CL70.Contig2_All	2290	11.76	17.95	0.610095784	0.212376417	*	0.0787848	NA	CP022997.1/0.0/CP022997.1 Klebsiella pneumoniae strain 721005, complete genome	sp|P0A8N3|SYK1_ECOLI/1.3e-269/Lysine--tRNA ligase OS=Escherichia coli (strain K12) GN=lysS PE=1 SV=2	kle:AO703_17260/1.1e-272/lysS; lysine--tRNA ligase; K04567 lysyl-tRNA synthetase, class II [EC:6.1.1.6]	At3g13490/3.2e-111/[J] KOG1885 Lysyl-tRNA synthetase (class II)	CL70.Contig2_All/4.4e-84/tRNA synthetases class II (D, K and N)	NA
Unigene1567_All	703	6.3	9.61	0.609184602	0.708661908	*	0.53068	WP_073900465.1/4.1e-122/hydrophobe/amphiphile efflux-1 family RND transporter [Klebsiella pneumoniae] >OKO64752.1 multidrug efflux RND transporter permease subunit [Klebsiella pneumoniae] >ONG07150.1 multidrug efflux RND transporter permease subunit [Klebsiella pneumoniae] >OUM14314.1 hydrophobe/amphiphile efflux-1 family RND transporter [Klebsiella pneumoniae] >OXV22874.1 hydrophobe/amphiphile e…	CP022997.1/0.0/CP022997.1 Klebsiella pneumoniae strain 721005, complete genome	sp|Q8FCI8|MDTF_ECOL6/5.4e-54/Multidrug resistance protein MdtF OS=Escherichia coli O6:H1 (strain CFT073 / ATCC 700928 / UPEC) GN=mdtF PE=3 SV=1	kpne:KU54_011120/6.2e-123/acriflavine resistance protein B; K18146 multidrug efflux pump	NA	Unigene1567_All/1e-71/AcrB/AcrD/AcrF family	NA
Unigene1069_All	5351	14.12	21.43	0.601891761	0.007637673	*	0.001869822	WP_002887350.1/1.8e-278/MULTISPECIES: sugar ABC transporter ATP-binding protein [Klebsiella] >YP_005224898.1 putative inner-membrane translocator [Klebsiella pneumoniae subsp. pneumoniae HS11286] >AEW59296.1 putative inner-membrane translocator [Klebsiella pneumoniae subsp. pneumoniae HS11286] >EJJ33347.1 putative inner-membrane translocator [Klebsiella pneumoniae subsp. pneumoniae KPNIH2] >EJJ35…
la pneumoniae] >KSW57762.1 sugar ABC transporter ATP-binding protein [Klebsiella pneumoniae] >KSW66274.1 sugar ABC transporter ATP-binding protein [Klebsiella pneumoniae] >KSW70790.1 sugar ABC transporter ATP-binding protein [Klebsiella pneumoniae] >KSW72808.1 sugar ABC transporter ATP-binding protein [Klebsiella pneumoniae] >KSW89704.1 sugar ABC transporter ATP-binding protein [Klebsiella pneumo…
ae] >OVS43764.1 sugar ABC transporter ATP-binding protein [Klebsiella pneumoniae] >OVS44484.1 sugar ABC transporter ATP-binding protein [Klebsiella pneumoniae] >OVS48087.1 sugar ABC transporter ATP-binding protein [Klebsiella pneumoniae] >OVS58107.1 sugar ABC transporter ATP-binding protein [Klebsiella pneumoniae] >OVS58562.1 sugar ABC transporter ATP-binding protein [Klebsiella pneumoniae] >OVS6…	CP022997.1/0.0/CP022997.1 Klebsiella pneumoniae strain 721005, complete genome	sp|Q1AVD3|RBSA2_RUBXD/1.9e-98/Ribose import ATP-binding protein RbsA 2 OS=Rubrobacter xylanophilus (strain DSM 9941 / NBRC 16129) GN=rbsA2 PE=3 SV=1	kpa:KPNJ1_04861/2.7e-279/Ribose transport ATP-binding protein rbsA; K02056 simple sugar transport system ATP-binding protein [EC:3.6.3.17]	7295535/6.9e-16/[IR] KOG0059 Lipid exporter ABCA1 and related proteins, ABC superfamily	Unigene1069_All/7.9e-53/ABC transporter	biological_process:GO:0008643//carbohydrate transport;molecular_function:GO:0005524//ATP binding;GO:0016887//ATPase activity;
CL4.Contig4_All	2844	60.86	92.28	0.60052367	2.25E-05	*	4.01E-06	OSL84467.1/1.3e-190/transposase, family [Escherichia coli T426]	CP017086.1/0.0/CP017086.1 Proteus mirabilis strain T18 plasmid pT18, complete sequence	sp|Q56897|TRA8_YEREN/3.9e-127/Transposase for insertion sequence element IS1328 OS=Yersinia enterocolitica PE=3 SV=1	vcq:EN18_05725/1.1e-186/transposase	NA	CL4.Contig4_All/2.8e-20/Transposase IS116/IS110/IS902 family	biological_process:GO:0006313//transposition, DNA-mediated;molecular_function:GO:0003677//DNA binding;GO:0004803//transposase activity;
Unigene1175_All	2043	4.91	7.43	0.597639186	0.51409015	*	0.281032	NA	CP022997.1/0.0/CP022997.1 Klebsiella pneumoniae strain 721005, complete genome	sp|Q9XBM7|PTM3C_KLEPN/0.0e+00/PTS system mannitol-specific EIICBA component OS=Klebsiella pneumoniae GN=mtlA PE=3 SV=1	kps:KPNJ2_00177/0.0e+00/PTS system, mannitol-specific IIBC component; K02798 PTS system, mannitol-specific IIA component [EC:2.7.1.197]; K02799 PTS system, mannitol-specific IIB component [EC:2.7.1.197]; K02800 PTS system, mannitol-specific IIC component	NA	Unigene1175_All/2.1e-33/Phosphoenolpyruvate-dependent sugar phosphotransferase system, EIIA 2	NA
Unigene1074_All	3262	91.16	137.15	0.589281792	2.12E-08	*	3.13E-09	EJK90985.1/2.9e-178/acyl carrier protein S-malonyltransferase [Klebsiella pneumoniae subsp. pneumoniae DSM 30104]	CP022997.1/0.0/CP022997.1 Klebsiella pneumoniae strain 721005, complete genome	sp|P52684|MAUR_KLEPN/2.1e-169/Malonate utilization transcriptional regulator OS=Klebsiella pneumoniae GN=mauR PE=4 SV=1	kvd:KR75_20155/3.4e-155/malonate decarboxylase subunit epsilon; K13935 malonate decarboxylase epsilon subunit [EC:2.3.1.39]	At2g30200/5.5e-16/[I] KOG2926 Malonyl-CoA:ACP transacylase	Unigene1074_All/8.9e-21/Acyl transferase domain	biological_process:GO:0006351//transcription, DNA-templated;molecular_function:GO:0003677//DNA binding;GO:0003700//DNA binding transcription factor activity;
Unigene1628_All	5350	56.5	84.89	0.587343747	9.81E-09	*	1.41E-09	WP_047048212.1/1.4e-286/glycerol kinase [Klebsiella aerogenes] >KLE93247.1 glycerol kinase [[Enterobacter] aerogenes]	CP022997.1/0.0/CP022997.1 Klebsiella pneumoniae strain 721005, complete genome	sp|Q7MYB6|GLPK_PHOLL/3.6e-251/Glycerol kinase OS=Photorhabdus luminescens subsp. laumondii (strain DSM 15139 / CIP 105565 / TT01) GN=glpK PE=3 SV=2	ent:Ent638_4047/9.7e-285/glycerol kinase; K00864 glycerol kinase [EC:2.7.1.30]	At1g80460/4.6e-129/[G] KOG2517 Ribulose kinase and related carbohydrate kinases	Unigene1628_All/2.2e-93/FGGY family of carbohydrate kinases, N-terminal domain	NA
Unigene6_All	8057	103.42	155.32	0.586728402	5.06E-23	*	3.96E-24	WP_072160368.1/2.2e-296/MULTISPECIES: IS66 family transposase [Bacteria] >KOP26650.1 transposase [Hapalosiphon sp. MRB220]	CP018454.1/0.0/CP018454.1 Klebsiella pneumoniae strain SWU01, complete genome	sp|Q52078|FDM_PSEPU/1.3e-106/Formaldehyde dismutase OS=Pseudomonas putida GN=fdm PE=1 SV=1	pmos:O165_003175/2.4e-239/aldehyde dismutase; K00148 glutathione-independent formaldehyde dehydrogenase [EC:1.2.1.46]	SPBC1198.01/1.0e-23/[Q] KOG0024 Sorbitol dehydrogenase	Unigene6_All/2e-97/Transposase IS66 family	molecular_function:GO:0018467//formaldehyde dehydrogenase activity;GO:0008270//zinc ion binding;GO:0047895//formaldehyde dismutase activity;GO:0016491//oxidoreductase activity;
Unigene925_All	1974	3.53	5.3	0.586324176	0.606861959	*	0.37824	CDK64702.1/0.0e+00/RND multidrug efflux transporter; Acriflavin resistance protein [Klebsiella pneumoniae IS10]	CP022997.1/0.0/CP022997.1 Klebsiella pneumoniae strain 721005, complete genome	sp|P24181|ACRF_ECOLI/2.2e-169/Multidrug export protein AcrF OS=Escherichia coli (strain K12) GN=acrF PE=1 SV=2	ent:Ent638_1495/6.7e-300/transporter, hydrophobe/amphiphile efflux-1 (HAE1) family; K18146 multidrug efflux pump	NA	Unigene925_All/6.5e-203/AcrB/AcrD/AcrF family	NA
Unigene216_All	2034	3.42	5.13	0.584962501	0.607423349	*	0.37824	ABR77077.1/9.3e-151/hypothetical protein KPN_01646 [Klebsiella pneumoniae subsp. pneumoniae MGH 78578]	CP022997.1/0.0/CP022997.1 Klebsiella pneumoniae strain 721005, complete genome	sp|B5XQT8|TAM_KLEP3/8.9e-134/Trans-aconitate 2-methyltransferase OS=Klebsiella pneumoniae (strain 342) GN=tam PE=3 SV=1	kqu:AVR78_17345/5.9e-134/trans-aconitate 2-methyltransferase; K00598 trans-aconitate 2-methyltransferase [EC:2.1.1.144]	NA	Unigene216_All/3.4e-13/Methyltransferase domain	cellular_component:GO:0005737//cytoplasm;molecular_function:GO:0008168//methyltransferase activity;GO:0030798//trans-aconitate 2-methyltransferase activity;
Unigene1452_All	3602	15.61	23.4	0.584037992	0.03766723	*	0.0104366	EJK89567.1/0.0e+00/hypothetical protein UUU_41900 [Klebsiella pneumoniae subsp. pneumoniae DSM 30104]	CP022997.1/0.0/CP022997.1 Klebsiella pneumoniae strain 721005, complete genome	sp|P31433|YICH_ECOLI/5.1e-233/AsmA family protein YicH OS=Escherichia coli (strain K12) GN=yicH PE=3 SV=2	ror:RORB6_19220/2.5e-292/AsmA family protein	NA	Unigene1452_All/3e-22/AsmA family	NA
Unigene1431_All	4887	3.34	5	0.582079992	0.358649313	*	0.1644498	WP_044531911.1/0.0e+00/ferrichrome porin FhuA [Klebsiella pneumoniae] >OVH70467.1 ferrichrome porin FhuA [Klebsiella pneumoniae]	CP022882.1/0.0/CP022882.1 Klebsiella pneumoniae strain 911021, complete genome	sp|P06971|FHUA_ECOLI/1.0e-204/Ferrichrome-iron receptor OS=Escherichia coli (strain K12) GN=fhuA PE=1 SV=2	kps:KPNJ2_04507/0.0e+00/Ferrichrome-iron receptor; K02014 iron complex outermembrane recepter protein	At1g10680/1.2e-19/[Q] KOG0055 Multidrug/pheromone exporter, ABC superfamily	Unigene1431_All/3.3e-63/TonB dependent receptor	biological_process:GO:0015891//siderophore transport;cellular_component:GO:0009279//cell outer membrane;molecular_function:GO:0004872//receptor activity;GO:0005506//iron ion binding;
Unigene837_All	1791	425.91	635.74	0.57788826	4.72E-18	*	4.27E-19	CCI78112.1/0.0e+00/asnB [Klebsiella pneumoniae subsp. rhinoscleromatis SB3432]	CP022997.1/0.0/CP022997.1 Klebsiella pneumoniae strain 721005, complete genome	sp|P22106|ASNB_ECOLI/0.0e+00/Asparagine synthetase B [glutamine-hydrolyzing] OS=Escherichia coli (strain K12) GN=asnB PE=1 SV=3	kps:KPNJ2_03875/0.0e+00/Asparagine synthetase [glutamine-hydrolyzing]; K01953 asparagine synthase (glutamine-hydrolysing) [EC:6.3.5.4]	At5g10240/4.6e-182/[E] KOG0571 Asparagine synthase (glutamine-hydrolyzing)	Unigene837_All/1.8e-105/Asparagine synthase	NA
Unigene633_All	1247	3.23	4.82	0.577498982	0.709207452	*	0.53068	WP_004151614.1/5.4e-194/MULTISPECIES: lac repressor [Klebsiella] >YP_005226829.1 lac repressor [Klebsiella pneumoniae subsp. pneumoniae HS11286] >AEW61227.1 lac repressor [Klebsiella pneumoniae subsp. pneumoniae HS11286] >EJJ40631.1 lac repressor [Klebsiella pneumoniae subsp. pneumoniae KPNIH2] >EJJ44917.1 lac repressor [Klebsiella pneumoniae subsp. pneumoniae KPNIH4] >EJJ56010.1 lac repressor [K…
ressor [Klebsiella pneumoniae] >SAS78727.1 lac operon transcriptional repressor [Klebsiella pneumoniae] >SAW55216.1 lac operon transcriptional repressor [Klebsiella pneumoniae] >SBH37943.1 lac operon transcriptional repressor [Klebsiella pneumoniae] >SBM95793.1 lac operon transcriptional repressor [Klebsiella pneumoniae] >SBH81155.1 lac operon transcriptional repressor [Klebsiella pneumoniae] >OB…
] >OXO99503.1 LacI family transcriptional regulator [Klebsiella pneumoniae] >OXP08067.1 LacI family transcriptional regulator [Klebsiella pneumoniae] >OXP15665.1 LacI family transcriptional regulator [Klebsiella pneumoniae] >OXP17571.1 LacI family transcriptional regulator [Klebsiella pneumoniae] >OXP24964.1 LacI family transcriptional regulator [Klebsiella pneumoniae] >OXP26653.1 LacI family tra…	CP022997.1/0.0/CP022997.1 Klebsiella pneumoniae strain 721005, complete genome	sp|P06220|LACI_KLEPN/3.5e-189/Lactose operon repressor (Fragment) OS=Klebsiella pneumoniae GN=lacI PE=4 SV=1	kpb:FH42_03985/8.2e-195/LacI family transcriptional regulator	Hs5032119/1.2e-06/[AR] KOG2146 Splicing coactivator SRm160/300, subunit SRm160 (contains PWI domain)	Unigene633_All/4.7e-31/Periplasmic binding protein-like domain	biological_process:GO:0006355//regulation of transcription, DNA-templated;GO:0006351//transcription, DNA-templated;molecular_function:GO:0003677//DNA binding;
Unigene49_All	4607	57.81	86.26	0.577372644	1.79E-07	*	2.81E-08	OBR80363.1/3.6e-211/phosphoglycerate kinase [Klebsiella pneumoniae]	CP022997.1/0.0/CP022997.1 Klebsiella pneumoniae strain 721005, complete genome	sp|A7MJQ4|PGK_CROS8/9.2e-203/Phosphoglycerate kinase OS=Cronobacter sakazakii (strain ATCC BAA-894) GN=pgk PE=3 SV=1	ecos:EC958_3205/1.4e-210/phosphoglycerate kinase; K00927 phosphoglycerate kinase [EC:2.7.2.3]	SPBC19C2.07/1.1e-99/[G] KOG4153 Fructose 1,6-bisphosphate aldolase	Unigene49_All/4.3e-139/Phosphoglycerate kinase	biological_process:GO:0006096//glycolytic process;cellular_component:GO:0005737//cytoplasm;molecular_function:GO:0005524//ATP binding;GO:0016301//kinase activity;GO:0004618//phosphoglycerate kinase activity;
Unigene289_All	1355	414.01	616.87	0.575300871	1.21E-12	*	1.38E-13	WP_004221338.1/5.3e-102/hypothetical protein [Klebsiella pneumoniae] >CCM96787.1 hypothetical protein BN18_5069 [Klebsiella pneumoniae subsp. pneumoniae ST512-K30BO]	CP022997.1/0.0/CP022997.1 Klebsiella pneumoniae strain 721005, complete genome	sp|P76243|YEAO_ECOLI/7.7e-41/Uncharacterized protein YeaO OS=Escherichia coli (strain K12) GN=yeaO PE=4 SV=2	kvq:SP68_24720/1.5e-85/purine-nucleoside phosphorylase	NA	Unigene289_All/4.9e-31/Protein of unknown function, DUF488	NA
Unigene92_All	1214	168.6	250.96	0.573852898	6.10E-05	*	1.12E-05	APV46215.1/6.7e-205/OmpK35, partial [Klebsiella pneumoniae] >APV46216.1 OmpK35, partial [Klebsiella pneumoniae] >APV46217.1 OmpK35, partial [Klebsiella pneumoniae] >APV46218.1 OmpK35, partial [Klebsiella pneumoniae]	CP022997.1/0.0/CP022997.1 Klebsiella pneumoniae strain 721005, complete genome	sp|J9RX10|YEDS_ECOLX/4.5e-125/Outer membrane protein YedS OS=Escherichia coli GN=yedS PE=2 SV=1	kpz:KPNIH27_08675/1.2e-195/membrane protein; K09476 outer membrane pore protein F	CE05971/1.1e-09/[T] LSE0513 C 7-transmembrane receptor	Unigene92_All/9e-122/Gram-negative porin	NA
Unigene249_All	960	13.92	20.71	0.573168342	0.513687171	*	0.279924	WP_002906464.1/1.4e-160/MULTISPECIES: methyl viologen resistance protein YddG [Enterobacteriaceae] >YP_005227138.1 hypothetical protein KPHS_28380 [Klebsiella pneumoniae subsp. pneumoniae HS11286] >ABR77299.1 putative transmembrane protein [Klebsiella pneumoniae subsp. pneumoniae MGH 78578] >EGF60971.1 putative membrane protein [Klebsiella sp. MS 92-3] >AEJ98350.1 aromatic amino acid exporter [Kl…
KUP63172.1 aromatic amino acid exporter [Klebsiella pneumoniae] >KUP75890.1 aromatic amino acid exporter [Klebsiella pneumoniae] >KUP77341.1 aromatic amino acid exporter [Klebsiella pneumoniae] >KUP81887.1 aromatic amino acid exporter [Klebsiella pneumoniae] >AMA25345.1 aromatic amino acid transporter [Klebsiella pneumoniae subsp. pneumoniae] >KWQ07732.1 aromatic amino acid transporter [Klebsiell…
79870.1 EamA family transporter [Klebsiella pneumoniae] >OSS83651.1 EamA family transporter [Klebsiella pneumoniae] >OSS86033.1 EamA family transporter [Klebsiella pneumoniae] >OSS89984.1 EamA family transporter [Klebsiella pneumoniae] >OSS90213.1 EamA family transporter [Klebsiella pneumoniae] >OSS96176.1 EamA family transporter [Klebsiella pneumoniae] >OST12392.1 EamA family transporter [Klebsi…
iae] >OZR16236.1 EamA family transporter [Klebsiella pneumoniae] >OZR21821.1 EamA family transporter [Klebsiella pneumoniae] >OZR27070.1 EamA family transporter [Klebsiella pneumoniae] >OZR34346.1 EamA family transporter [Klebsiella pneumoniae] >OZR40127.1 EamA family transporter [Klebsiella pneumoniae] >OZR45322.1 EamA family transporter [Klebsiella pneumoniae] >OZR50089.1 EamA family transporte…	CP022882.1/0.0/CP022882.1 Klebsiella pneumoniae strain 911021, complete genome	sp|D0ZXP9|YDDG_SALT1/1.0e-127/Methyl viologen resistance protein YddG OS=Salmonella typhimurium (strain 14028s / SGSC 2262) GN=yddG PE=1 SV=1	kph:KPNIH24_14215/2.1e-161/aromatic amino acid exporter	NA	Unigene249_All/6.5e-13/EamA-like transporter family	cellular_component:GO:0016021//integral component of membrane;
Unigene1012_All	992	13.4	19.91	0.57126022	0.513144735	*	0.279924	CZQ45126.1/5.0e-57/conserved hypothetical protein, partial [Klebsiella pneumoniae]	CP022997.1/0.0/CP022997.1 Klebsiella pneumoniae strain 721005, complete genome	sp|P24218|INTD_ECOLI/1.6e-06/Prophage integrase IntD OS=Escherichia coli (strain K12) GN=intD PE=3 SV=1	kph:KPNIH24_22300/8.3e-49/hypothetical protein	NA	NA	NA
Unigene210_All	17809	2.54	3.77	0.569736026	0.065764649	*	0.0201158	WP_032441422.1/1.9e-287/cobyric acid synthase [Klebsiella pneumoniae] >KEC98323.1 cobyric acid synthase [Klebsiella pneumoniae UCI 17]	CP018676.1/0.0/CP018676.1 Klebsiella pneumoniae strain CAV1217, complete genome	sp|A8AEQ8|COBQ_CITK8/2.2e-236/Cobyric acid synthase OS=Citrobacter koseri (strain ATCC BAA-895 / CDC 4225-83 / SGSC4696) GN=cobQ PE=3 SV=1	kok:KONIH1_23790/2.9e-245/cobalamin biosynthesis protein CobQ; K02232 adenosylcobyric acid synthase [EC:6.3.5.10]	At5g40850/1.3e-26/[H] KOG1527 Uroporphyrin III methyltransferase	Unigene210_All/2.3e-57/CobB/CobQ-like glutamine amidotransferase domain	NA
Unigene985_All	707	7.51	11.13	0.56756878	0.709006067	*	0.527262	WP_073553932.1/2.3e-125/MFS transporter [Klebsiella pneumoniae] >OSU11178.1 MFS transporter [Klebsiella pneumoniae] >OSU51013.1 MFS transporter [Klebsiella pneumoniae] >OVR62674.1 MFS transporter [Klebsiella pneumoniae]	CP022997.1/0.0/CP022997.1 Klebsiella pneumoniae strain 721005, complete genome	sp|Q01602|OPDE_PSEAE/8.9e-81/Transcription regulatory protein OpdE OS=Pseudomonas aeruginosa (strain ATCC 15692 / DSM 22644 / CIP 104116 / JCM 14847 / LMG 12228 / 1C / PRS 101 / PAO1) GN=opdE PE=4 SV=1	kps:KPNJ2_03171/3.5e-126/hypothetical protein	NA	Unigene985_All/5.4e-24/Major Facilitator Superfamily	biological_process:GO:0055085//transmembrane transport;cellular_component:GO:0016021//integral component of membrane;
Unigene1254_All	8101	380.48	563.68	0.56705576	4.48E-77	*	1.47E-78	OUE84224.1/0.0e+00/fumarate reductase flavoprotein subunit, partial [Klebsiella aerogenes]	CP022997.1/0.0/CP022997.1 Klebsiella pneumoniae strain 721005, complete genome	sp|P00363|FRDA_ECOLI/0.0e+00/Fumarate reductase flavoprotein subunit OS=Escherichia coli (strain K12) GN=frdA PE=1 SV=3	kpm:KPHS_04000/0.0e+00/fumarate reductase; K00244 fumarate reductase flavoprotein subunit [EC:1.3.5.4]	At2g18450/6.0e-112/[C] KOG2403 Succinate dehydrogenase, flavoprotein subunit	Unigene1254_All/1.9e-101/FAD binding domain	biological_process:GO:0022900//electron transport chain;GO:0009061//anaerobic respiration;molecular_function:GO:0102040//fumarate reductase (menaquinone);GO:0050660//flavin adenine dinucleotide binding;
Unigene792_All	1694	2.31	3.42	0.566103473	0.708117202	*	0.53068	WP_044816141.1/2.5e-125/chromosome partitioning protein ParB [Klebsiella pneumoniae] >AIT04590.1 putative chromosome-partitioning protein ParB (plasmid) [Klebsiella pneumoniae] >CEO83036.1 Probable chromosome-partitioning protein parB [Klebsiella pneumoniae] >SAT46326.1 Probable chromosome-partitioning protein parB [Klebsiella pneumoniae] >ODP07566.1 chromosome partitioning protein ParB [Klebsiel…	CP022128.1/0.0/CP022128.1 Klebsiella pneumoniae strain DHQP1605752_NV plasmid p1605752FIB_2, complete sequence	sp|P76068|YNAK_ECOLI/4.7e-11/Uncharacterized protein YnaK OS=Escherichia coli (strain K12) GN=ynaK PE=4 SV=1	kpx:PMK1_b00018/7.9e-116/ParB/RepB/Spo0J family partition protein	YHL028w/4.1e-07/[GO] KOG4157 beta-1,6-N-acetylglucosaminyltransferase, contains WSC domain	Unigene792_All/2e-19/ParB-like nuclease domain	NA
Unigene1327_All	4953	7.79	11.51	0.5631926	0.117740839	*	0.0394052	WP_065876432.1/0.0e+00/maltodextrin phosphorylase [Klebsiella pneumoniae] >OCV49525.1 maltodextrin phosphorylase [Klebsiella pneumoniae]	CP022997.1/0.0/CP022997.1 Klebsiella pneumoniae strain 721005, complete genome	sp|P00490|PHSM_ECOLI/0.0e+00/Maltodextrin phosphorylase OS=Escherichia coli (strain K12) GN=malP PE=1 SV=7	kox:KOX_04680/0.0e+00/maltodextrin phosphorylase; K00688 glycogen phosphorylase [EC:2.4.1.1]	CE24003/7.9e-208/[G] KOG2099 Glycogen phosphorylase	Unigene1327_All/0/Carbohydrate phosphorylase	biological_process:GO:0005975//carbohydrate metabolic process;molecular_function:GO:0102250//linear malto-oligosaccharide phosphorylase activity;GO:0030170//pyridoxal phosphate binding;GO:0008184//glycogen phosphorylase activity;GO:0102499//SHG alpha-glucan phosphorylase activity;
Unigene1723_All	2328	3.29	4.84	0.556919464	0.607047052	*	0.377656	KUF67036.1/0.0e+00/Fe(3+) dicitrate transport protein FecA precursor [Klebsiella pneumoniae]	CP022997.1/0.0/CP022997.1 Klebsiella pneumoniae strain 721005, complete genome	sp|P76115|YNCD_ECOLI/0.0e+00/Probable TonB-dependent receptor YncD OS=Escherichia coli (strain K12) GN=yncD PE=3 SV=1	kpb:FH42_05620/0.0e+00/TonB-dependent receptor; K02014 iron complex outermembrane recepter protein	Hs4505285/3.9e-08/[WV] KOG1216 von Willebrand factor and related coagulation proteins	Unigene1723_All/2.4e-55/TonB dependent receptor	biological_process:GO:0006810//transport;cellular_component:GO:0009279//cell outer membrane;molecular_function:GO:0004872//receptor activity;
Unigene1534_All	493	319.7	467.17	0.547228888	0.019287348	*	0.00497738	WP_002889874.1/8.5e-42/MULTISPECIES: Zn-finger protein [Enterobacteriaceae] >EFD84681.1 hypothetical protein HMPREF0485_01737 [Klebsiella sp. 1_1_55] >EJJ35490.1 Zn-finger protein [Klebsiella pneumoniae subsp. pneumoniae KPNIH2] >EJJ38330.1 Zn-finger protein [Klebsiella pneumoniae subsp. pneumoniae KPNIH4] >EJJ51568.1 Zn-finger protein [Klebsiella pneumoniae subsp. pneumoniae KPNIH6] >EJJ52027.1 …
moniae] >KSY94798.1 hypothetical protein APU15_10620 [Klebsiella pneumoniae] >KSY96373.1 hypothetical protein APU14_18740 [Klebsiella pneumoniae] >KSZ25792.1 hypothetical protein APU21_16565 [Klebsiella pneumoniae] >KSZ34762.1 hypothetical protein APU22_28830 [Klebsiella pneumoniae] >ALP77141.1 Zn-finger protein [Klebsiella pneumoniae] >KTG53592.1 Zn-finger protein [Klebsiella pneumoniae] >KTG541…
BL146_0014325 [Klebsiella pneumoniae] >OSV44215.1 hypothetical protein BL147_0019370 [Klebsiella pneumoniae] >OSV54436.1 hypothetical protein BL149_0017135 [Klebsiella pneumoniae] >OSV59749.1 hypothetical protein BL150_0013060 [Klebsiella pneumoniae] >OSV60126.1 hypothetical protein BL148_0002700 [Klebsiella pneumoniae] >OSV65755.1 hypothetical protein BL120_0027360 [Klebsiella pneumoniae] >OSV66…
iella pneumoniae] >OZL00703.1 hypothetical protein CEO70_24720 [Klebsiella pneumoniae] >OZL06244.1 hypothetical protein CEO69_24240 [Klebsiella pneumoniae] >OZL11701.1 hypothetical protein CEO68_24235 [Klebsiella pneumoniae] >OZL17344.1 hypothetical protein CEO67_23765 [Klebsiella pneumoniae] >OZL24377.1 hypothetical protein CEO66_03105 [Klebsiella pneumoniae] >OZL30764.1 hypothetical protein CEO…	CP022997.1/0.0/CP022997.1 Klebsiella pneumoniae strain 721005, complete genome	NA	kpa:KPNJ1_04453/1.3e-42/hypothetical protein	NA	NA	NA
Unigene1093_All	1620	18.91	27.54	0.542379196	0.244231527	*	0.0990432	SBH80354.1/1.1e-306/ferrichrome-iron receptor [Klebsiella pneumoniae]	CP022997.1/0.0/CP022997.1 Klebsiella pneumoniae strain 721005, complete genome	sp|P75780|FIU_ECOLI/3.1e-230/Catecholate siderophore receptor Fiu OS=Escherichia coli (strain K12) GN=fiu PE=1 SV=1	pao:Pat9b_2431/1.5e-244/TonB-dependent siderophore receptor; K16090 catecholate siderophore receptor	NA	Unigene1093_All/6.9e-19/TonB-dependent Receptor Plug Domain	NA
Unigene392_All	1750	4.91	7.15	0.542220217	0.605373286	*	0.376266	WP_002907763.1/2.1e-207/MULTISPECIES: alkene reductase [Enterobacterales] >YP_005227270.1 N-ethylmaleimide reductase [Klebsiella pneumoniae subsp. pneumoniae HS11286] >ABR77420.1 N-ethylmaleimide reductase [Klebsiella pneumoniae subsp. pneumoniae MGH 78578] >BAH63699.1 N-ethylmaleimide reductase [Klebsiella pneumoniae subsp. pneumoniae NTUH-K2044] >EGF58043.1 oxidoreductase, FAD/FMN-binding [Kleb…
aleimide reductase [Klebsiella pneumoniae] >KMG63408.1 N-ethylmaleimide reductase [Klebsiella pneumoniae] >KMG69890.1 N-ethylmaleimide reductase [Klebsiella pneumoniae] >KMG73747.1 N-ethylmaleimide reductase [Klebsiella pneumoniae] >KMG84583.1 N-ethylmaleimide reductase [Klebsiella pneumoniae] >KMG86185.1 N-ethylmaleimide reductase [Klebsiella pneumoniae] >KMG90095.1 N-ethylmaleimide reductase [K…
33.1 N-ethylmaleimide reductase [Klebsiella pneumoniae] >OKN13373.1 N-ethylmaleimide reductase [Klebsiella pneumoniae] >OKN16544.1 N-ethylmaleimide reductase [Klebsiella pneumoniae] >OKN36349.1 N-ethylmaleimide reductase [Klebsiella pneumoniae] >OKN39268.1 N-ethylmaleimide reductase [Klebsiella pneumoniae] >OKN47690.1 N-ethylmaleimide reductase [Klebsiella pneumoniae] >OKN59680.1 N-ethylmaleimide…
>OVR98340.1 alkene reductase [Klebsiella pneumoniae] >OVS05332.1 alkene reductase [Klebsiella pneumoniae] >OVS10644.1 alkene reductase [Klebsiella pneumoniae] >OVS15125.1 alkene reductase [Klebsiella pneumoniae] >OVS23923.1 alkene reductase [Klebsiella pneumoniae] >OVS28032.1 alkene reductase [Klebsiella pneumoniae] >OVS33285.1 alkene reductase [Klebsiella pneumoniae] >OVS42207.1 alkene reductase…	CP022997.1/0.0/CP022997.1 Klebsiella pneumoniae strain 721005, complete genome	sp|P77258|NEMA_ECOLI/8.1e-184/N-ethylmaleimide reductase OS=Escherichia coli (strain K12) GN=nemA PE=2 SV=1	kqv:B8P98_12545/3.6e-204/alkene reductase; K10680 N-ethylmaleimide reductase [EC:1.-.-.-]	At1g76690/1.0e-72/[CR] KOG0134 NADH:flavin oxidoreductase/12-oxophytodienoate reductase	Unigene392_All/2e-89/NADH:flavin oxidoreductase / NADH oxidase family	molecular_function:GO:0010181//FMN binding;GO:0016491//oxidoreductase activity;
Unigene1239_All	5376	89.57	130.11	0.538644338	3.63E-11	*	4.52E-12	AJN91208.1/3.1e-262/transposase (plasmid) [Escherichia coli] >AMW89091.1 tnpA (plasmid) [Escherichia coli] >ASF80140.1 transposase (plasmid) [Citrobacter freundii] >ASP02975.1 putative transposase (plasmid) [Enterobacter cloacae]	CP022997.1/0.0/CP022997.1 Klebsiella pneumoniae strain 721005, complete genome	sp|P37641|YHJC_ECOLI/4.4e-47/Uncharacterized HTH-type transcriptional regulator YhjC OS=Escherichia coli (strain K12) GN=yhjC PE=4 SV=2	cfar:CI104_26780/4.7e-263/IS1182 family transposase ISCfr1	Hs13236495/3.2e-37/[CR] KOG1198 Zinc-binding oxidoreductase	Unigene1239_All/3e-27/Transposase domain (DUF772)	NA
Unigene1458_All	1163	8.39	12.18	0.537771417	0.606640418	*	0.374258	CDI27385.1/9.1e-34/conserved hypothetical protein [Klebsiella pneumoniae subsp. pneumoniae SA1] >SAL91708.1 conserved hypothetical protein [Klebsiella pneumoniae]	CP014008.1/0.0/CP014008.1 Klebsiella pneumoniae subsp. pneumoniae strain RJF293, complete genome	sp|Q46831|YQGA_ECOLI/2.6e-13/Uncharacterized protein YqgA OS=Escherichia coli (strain K12) GN=yqgA PE=4 SV=1	kpa:KPNJ1_00765/2.0e-30/hypothetical protein	NA	NA	NA
Unigene1808_All	225	7.02	10.18	0.536194626	0.907684239	*	0.856444	WP_076027413.1/5.0e-34/amidohydrolase [Klebsiella pneumoniae] >APV14717.1 amidohydrolase [Klebsiella pneumoniae]	CP022997.1/0.0/CP022997.1 Klebsiella pneumoniae strain 721005, complete genome	sp|P76052|ABGB_ECOLI/9.7e-26/p-aminobenzoyl-glutamate hydrolase subunit B OS=Escherichia coli (strain K12) GN=abgB PE=1 SV=1	kpm:KPHS_24410/7.6e-35/aminobenzoyl-glutamate utilization protein; K12941 aminobenzoyl-glutamate utilization protein B	NA	NA	NA
Unigene272_All	2527	6.63	9.61	0.535527561	0.412328188	*	0.212102	WP_040024677.1/0.0e+00/ornithine decarboxylase [Klebsiella pneumoniae]	CP022997.1/0.0/CP022997.1 Klebsiella pneumoniae strain 721005, complete genome	sp|P21169|DCOR_ECOLI/0.0e+00/Constitutive ornithine decarboxylase OS=Escherichia coli (strain K12) GN=speC PE=1 SV=2	ron:TE10_23910/0.0e+00/ornithine decarboxylase; K01581 ornithine decarboxylase [EC:4.1.1.17]	NA	Unigene272_All/1.1e-197/Orn/Lys/Arg decarboxylase, major domain	NA
Unigene1181_All	1314	363.04	523.68	0.528556993	5.23E-09	*	7.35E-10	WP_004189584.1/1.2e-159/MULTISPECIES: LysR family transcriptional regulator [Enterobacteriaceae] >YP_005227330.1 LysR family transcriptional regulator [Klebsiella pneumoniae subsp. pneumoniae HS11286] >AEW61728.1 LysR family transcriptional regulator [Klebsiella pneumoniae subsp. pneumoniae HS11286] >AFQ65506.1 LysR family transcriptional regulator [Klebsiella pneumoniae subsp. pneumoniae 1084] >…	CP022997.1/0.0/CP022997.1 Klebsiella pneumoniae strain 721005, complete genome	sp|P52696|YBHD_ECOLI/7.2e-36/Uncharacterized HTH-type transcriptional regulator YbhD OS=Escherichia coli (strain K12) GN=ybhD PE=4 SV=3	kpp:A79E_2200/1.8e-160/LysR family transcriptional regulator; K17737 LysR family transcriptional regulator, carnitine catabolism transcriptional activator	NA	Unigene1181_All/1.7e-41/LysR substrate binding domain	biological_process:GO:0006351//transcription, DNA-templated;molecular_function:GO:0003677//DNA binding;GO:0003700//DNA binding transcription factor activity;
Unigene1072_All	3290	11.44	16.5	0.528378972	0.172903353	*	0.061552	WP_004151653.1/2.4e-289/MULTISPECIES: carbohydrate kinase [Klebsiella] >YP_005225773.1 putative carbohydrate kinase [Klebsiella pneumoniae subsp. pneumoniae HS11286] >AEW60171.1 putative carbohydrate kinase [Klebsiella pneumoniae subsp. pneumoniae HS11286] >EJJ46597.1 putative carbohydrate kinase [Klebsiella pneumoniae subsp. pneumoniae KPNIH2] >EJJ46779.1 putative carbohydrate kinase [Klebsiella…
lla pneumoniae] >OQZ25963.1 carbohydrate kinase [Klebsiella pneumoniae] >OQZ37535.1 carbohydrate kinase [Klebsiella pneumoniae subsp. pneumoniae] >OQZ44404.1 carbohydrate kinase [Klebsiella pneumoniae subsp. pneumoniae] >OQZ46539.1 carbohydrate kinase [Klebsiella pneumoniae subsp. pneumoniae] >OQZ54905.1 carbohydrate kinase [Klebsiella pneumoniae subsp. pneumoniae] >OQZ61134.1 carbohydrate kinase…	CP022997.1/0.0/CP022997.1 Klebsiella pneumoniae strain 721005, complete genome	sp|A6T663|MTNB_KLEP7/6.1e-116/Methylthioribulose-1-phosphate dehydratase OS=Klebsiella pneumoniae subsp. pneumoniae (strain ATCC 700721 / MGH 78578) GN=mtnB PE=3 SV=1	kqu:AVR78_11845/2.0e-280/carbohydrate kinase	Hs14744596/2.1e-39/[E] KOG0068 D-3-phosphoglycerate dehydrogenase, D-isomer-specific 2-hydroxy acid dehydrogenase superfamily	Unigene1072_All/1.5e-52/FGGY family of carbohydrate kinases, N-terminal domain	biological_process:GO:0005975//carbohydrate metabolic process;molecular_function:GO:0008744//L-xylulokinase activity;GO:0016301//kinase activity;GO:0016773//phosphotransferase activity, alcohol group as acceptor;
Unigene95_All	1452	3.28	4.73	0.528144369	0.7084573	*	0.527262	WP_048264035.1/6.8e-172/transcriptional regulator LrhA [Klebsiella pneumoniae] >KMI20272.1 LysR family transcriptional regulator [Klebsiella pneumoniae]	CP022997.1/0.0/CP022997.1 Klebsiella pneumoniae strain 721005, complete genome	sp|Q8VWE6|LRHA_ECO57/2.0e-111/Probable HTH-type transcriptional regulator LrhA OS=Escherichia coli O157:H7 GN=lrhA PE=3 SV=1	kpj:N559_1573/7.4e-171/LysR family NADH dehydrogenase transcriptional regulator	NA	Unigene95_All/5.4e-28/LysR substrate binding domain	biological_process:GO:0006351//transcription, DNA-templated;molecular_function:GO:0003677//DNA binding;GO:0003700//DNA binding transcription factor activity;
Unigene772_All	2979	14.21	20.49	0.52801343	0.140748872	*	0.048727	WP_015958940.1/3.0e-267/fimbrial protein [Klebsiella pneumoniae] >ABR78692.1 putative fimbrial protein [Klebsiella pneumoniae subsp. pneumoniae MGH 78578] >ESL30944.1 fimbrial protein [Klebsiella pneumoniae BIDMC 41] >ESL67628.1 fimbrial protein [Klebsiella pneumoniae BIDMC 21] >EWD00904.1 putative fimbrial protein [Klebsiella pneumoniae NB60] >EWD94308.1 fimbrial protein [Klebsiella pneumoniae B…	CP022882.1/0.0/CP022882.1 Klebsiella pneumoniae strain 911021, complete genome	sp|P08191|FIMH_ECOLI/1.2e-147/Type 1 fimbrin D-mannose specific adhesin OS=Escherichia coli (strain K12) GN=fimH PE=1 SV=2	kpv:KPNIH29_21930/1.7e-267/fimbrial protein	Hs4505285/3.0e-08/[WV] KOG1216 von Willebrand factor and related coagulation proteins	Unigene772_All/3.8e-45/EAL domain	biological_process:GO:0006355//regulation of transcription, DNA-templated;molecular_function:GO:0003677//DNA binding;
Unigene2078_All	239	6.25	9	0.526068812	0.911021314	*	0.856444	WP_020277936.1/2.3e-37/hypothetical protein [Klebsiella pneumoniae] >YP_008110886.1 hypothetical protein (plasmid) [Klebsiella pneumoniae] >AGL13099.1 hypothetical protein (plasmid) [Klebsiella pneumoniae]	MF437312.1/0.0/MF437312.1 Klebsiella pneumoniae strain CR-HvKP4 plasmid pKPC-CR-HvKP4, complete sequence	NA	kpz:KPNIH27_27570/6.0e-38/membrane protein	NA	NA	NA
Unigene292_All	3042	224.63	323.45	0.525992096	3.21E-14	*	3.31E-15	WP_002888734.1/0.0e+00/MULTISPECIES: DUF3300 domain-containing protein [Klebsiella] >YP_005225143.1 hypothetical protein KPHS_08430 [Klebsiella pneumoniae subsp. pneumoniae HS11286] >AEW59541.1 hypothetical protein KPHS_08430 [Klebsiella pneumoniae subsp. pneumoniae HS11286] >EJJ33438.1 hypothetical protein KPNIH4_26471 [Klebsiella pneumoniae subsp. pneumoniae KPNIH4] >EJJ40182.1 hypothetical pro…
protein A6D80_09305 [Klebsiella pneumoniae] >OCU68726.1 hypothetical protein A6D79_09315 [Klebsiella pneumoniae] >OCU74571.1 hypothetical protein A6D78_15160 [Klebsiella pneumoniae] >OCU80886.1 hypothetical protein A6D77_09495 [Klebsiella pneumoniae] >OCU85052.1 hypothetical protein A6D76_11805 [Klebsiella pneumoniae] >OCU91342.1 hypothetical protein A6D75_11735 [Klebsiella pneumoniae] >OCU97256.…
g protein [Klebsiella pneumoniae subsp. pneumoniae] >OYN85535.1 DUF3300 domain-containing protein [Klebsiella pneumoniae] >AST76121.1 DUF3300 domain-containing protein [Klebsiella pneumoniae subsp. pneumoniae] >OYQ29015.1 hypothetical protein B7475_04795 [Klebsiella pneumoniae] >OZI99165.1 DUF3300 domain-containing protein [Klebsiella pneumoniae] >OZJ11820.1 DUF3300 domain-containing protein [Kle…	CP022997.1/0.0/CP022997.1 Klebsiella pneumoniae strain 721005, complete genome	sp|P36682|YACH_ECOLI/1.4e-151/Uncharacterized protein YacH OS=Escherichia coli (strain K12) GN=yacH PE=4 SV=2	kpb:FH42_21435/0.0e+00/membrane protein	NA	Unigene292_All/7.5e-87/Protein of unknown function (DUF3300)	NA
Unigene1153_All	861	6.91	9.94	0.524560141	0.706823969	*	0.522382	NA	CP022997.1/0.0/CP022997.1 Klebsiella pneumoniae strain 721005, complete genome	sp|P0ADH6|FIMB_ECO57/2.4e-56/Type 1 fimbriae regulatory protein FimB OS=Escherichia coli O157:H7 GN=fimB PE=3 SV=1	kpm:KPHS_43520/3.6e-72/FimB protein; K07357 type 1 fimbriae regulatory protein FimB	NA	Unigene1153_All/5.3e-27/Phage integrase family	NA
Unigene915_All	3078	45.85	65.69	0.518752032	0.001878902	*	0.000416692	EJK92054.1/2.9e-228/putative ABC transporter permease [Klebsiella pneumoniae subsp. pneumoniae DSM 30104]	CP022997.1/0.0/CP022997.1 Klebsiella pneumoniae strain 721005, complete genome	sp|Q56992|HMUU_YERPE/2.8e-54/Hemin transport system permease protein HmuU OS=Yersinia pestis GN=hmuU PE=1 SV=2	ron:TE10_08510/2.7e-178/ABC transporter substrate-binding protein; K02016 iron complex transport system substrate-binding protein	Hs9665248/1.1e-18/[U] KOG0058 Peptide exporter, ABC superfamily	Unigene915_All/2.9e-88/FecCD transport family	NA
Unigene1644_All	3436	7.65	10.96	0.518716145	0.292547373	*	0.125883	WP_004198592.1/0.0e+00/MULTISPECIES: acetolactate synthase large subunit biosynthetic type [Klebsiella] >EMI38544.1 acetolactate synthase, large subunit, biosynthetic type [Klebsiella pneumoniae VA360] >ERO77208.1 acetolactate synthase isozyme 1 large subunit [Klebsiella pneumoniae BIDMC 16] >ERO82241.1 acetolactate synthase isozyme 1 large subunit [Klebsiella pneumoniae BIDMC 18C] >ERO88175.1 ac…
.1 acetolactate synthase large subunit [Klebsiella pneumoniae] >SBI02607.1 acetolactate synthase large subunit [Klebsiella pneumoniae] >SAV33468.1 acetolactate synthase large subunit [Klebsiella pneumoniae] >SBJ25438.1 acetolactate synthase large subunit [Klebsiella pneumoniae] >SBK08776.1 acetolactate synthase large subunit [Klebsiella pneumoniae] >SBJ62487.1 acetolactate synthase large subunit …
[truncated: 1,871 more rows]
