# Supplementary material for: CusS-CusR Two-Component System Mediates Tigecycline Resistance in Carbapenem-Resistant Klebsiella pneumoniae
Source: Front Microbiol. 2020 Jan 28;10:3159. doi: 10.3389/fmicb.2019.03159 (PMC6997431; doi:10.3389/fmicb.2019.03159)
Supplement: DATA SHEET S1 — Transcriptome sequencing results of groups B and C. [file Data_Sheet_1.ZIP › Differential expression genes/datasets/C2-VS-C3.PossionDis_Method.GeneDiffExp.xls]

GeneID	Length	C2-Expression	C3-Expression	log2FoldChange(C3/C2)	FDR	Up/Down-Regulation(C3/C2)	Pvalue	Nr	Nt	Swissprot	KEGG	KOG	Pfam	GO
Unigene2184_All	206	0.01	61.41	12.5842578877446	0.0716816012195122	*	0.0205162	WP_040223087.1/1.0e-28/hypothetical protein, partial [Klebsiella pneumoniae]	CP022997.1/0.0/CP022997.1 Klebsiella pneumoniae strain 721005, complete genome	NA	kph:KPNIH24_06235/1.5e-29/hypothetical protein	NA	NA	NA
Unigene1802_All	205	0.01	37.24	11.8626373575588	0.239046317231222	*	0.0944226	WP_087851629.1/7.4e-32/oxidoreductase [Klebsiella pneumoniae] >OWA93621.1 oxidoreductase [Klebsiella pneumoniae] >OWB20652.1 oxidoreductase [Klebsiella pneumoniae]	CP022997.1/0.0/CP022997.1 Klebsiella pneumoniae strain 721005, complete genome	sp|P12580|VANB_PSES9/7.4e-12/Vanillate O-demethylase oxidoreductase OS=Pseudomonas sp. (strain ATCC 19151) GN=vanB PE=3 SV=1	kpb:FH42_04300/1.1e-32/xanthine hydroxylase reductase	NA	NA	biological_process:GO:0006810//transport;molecular_function:GO:0009055//electron transfer activity;GO:0046872//metal ion binding;GO:0051537//2 iron, 2 sulfur cluster binding;GO:0016491//oxidoreductase activity;
Unigene2199_All	200	0.01	26.20	11.3553510964248	0.413061629893238	*	0.202566	EJK91688.1/2.2e-28/hypothetical protein UUU_10270 [Klebsiella pneumoniae subsp. pneumoniae DSM 30104]	CP022997.1/0.0/CP022997.1 Klebsiella pneumoniae strain 721005, complete genome	sp|P46374|FAS2_RHOFA/1.2e-06/Ferredoxin fas2 OS=Rhodococcus fascians GN=fas2 PE=2 SV=1	kps:KPNJ2_04029/7.3e-29/Transketolase; K00615 transketolase [EC:2.2.1.1]	CE09163/1.2e-09/[G] KOG0523 Transketolase	NA	NA
Unigene1873_All	254	0.01	23.91	11.2233984147116	0.235919257848837	*	0.0944226	WP_073900940.1/6.3e-41/biotin transporter BioY [Klebsiella pneumoniae] >OKO66216.1 biotin transporter BioY [Klebsiella pneumoniae] >OUM16285.1 aspartyl/glutamyl-tRNA(Asn/Gln) amidotransferase subunit C [Klebsiella pneumoniae] >OXV27812.1 Asp-tRNA(Asn)/Glu-tRNA(Gln) amidotransferase GatCAB subunit C [Klebsiella pneumoniae]	CP022997.1/0.0/CP022997.1 Klebsiella pneumoniae strain 721005, complete genome	sp|Q52675|DSTOR_RHOCA/1.4e-17/Dimethyl sulfoxide/trimethylamine N-oxide reductase OS=Rhodobacter capsulatus GN=dorA PE=1 SV=2	kpe:KPK_3932/9.5e-42/biotin sulfoxide reductase homolog; K08351 biotin/methionine sulfoxide reductase [EC:1.-.-.-]	NA	NA	molecular_function:GO:0016740//transferase activity;
Unigene364_All	343	0.01	18.38	10.843921051289	0.133910404247788	*	0.0440136	CDK92145.1/5.7e-53/short chain dehydrogenase [Klebsiella pneumoniae IS33]	CP022997.1/0.0/CP022997.1 Klebsiella pneumoniae strain 721005, complete genome	NA	kpg:KPNIH32_23715/8.6e-54/short-chain dehydrogenase	NA	Unigene364_All/1.2e-06/NAD dependent epimerase/dehydratase family	molecular_function:GO:0016491//oxidoreductase activity;
Unigene1788_All	237	0.01	18.31	10.8384160757973	0.41602264516129	*	0.202566	WP_085808037.1/4.6e-33/LuxR family transcriptional regulator [Klebsiella pneumoniae]	CP022997.1/0.0/CP022997.1 Klebsiella pneumoniae strain 721005, complete genome	NA	kpn:KPN_00490/6.9e-34/response regulator (activator) in two-component regulatory system wtih UhpB, regulates uhpT expression (LuxR/UhpA family)	NA	NA	NA
Unigene2256_All	245	0.01	17.12	10.7414669864011	0.424647504878049	*	0.202566	WP_072420193.1/3.0e-40/MULTISPECIES: alpha/beta hydrolase [Klebsiella]	CP022997.1/0.0/CP022997.1 Klebsiella pneumoniae strain 721005, complete genome	sp|Q01609|Y2218_PSEAE/3.7e-34/Uncharacterized protein PA2218 OS=Pseudomonas aeruginosa (strain ATCC 15692 / DSM 22644 / CIP 104116 / JCM 14847 / LMG 12228 / 1C / PRS 101 / PAO1) GN=PA2218 PE=1 SV=2	kps:KPNJ2_02745/4.6e-41/Dienelactone hydrolase family protein; K06889 uncharacterized protein	NA	NA	molecular_function:GO:0016787//hydrolase activity;
Unigene874_All	370	0.01	16.18	10.65999589243	0.134625228469751	*	0.0440136	WP_031591576.1/3.2e-49/replication endonuclease [Klebsiella pneumoniae] >EWF44864.1 hypothetical protein L395_06817 [Klebsiella pneumoniae BWH 2] >SBK49501.1 bacteriophage replication protein A [Klebsiella pneumoniae] >SBI90834.1 bacteriophage replication protein A [Klebsiella pneumoniae] >SBJ39864.1 bacteriophage replication protein A [Klebsiella pneumoniae] >SBG86412.1 bacteriophage replication…	CP022997.1/0.0/CP022997.1 Klebsiella pneumoniae strain 721005, complete genome	sp|Q8FJJ0|ENDPH_ECOL6/1.0e-51/Probable replication endonuclease from prophage-like region OS=Escherichia coli O6:H1 (strain CFT073 / ATCC 700928 / UPEC) GN=c0942 PE=3 SV=1	kph:KPNIH24_20155/4.8e-50/endonuclease	NA	NA	molecular_function:GO:0004519//endonuclease activity;
Unigene2099_All	337	0.01	14.21	10.4726908392428	0.234895006367583	*	0.0944226	WP_048322093.1/1.1e-53/antiterminator [Klebsiella pneumoniae] >KMI34375.1 hypothetical protein SM88_00532 [Klebsiella pneumoniae] >SAU36744.1 phage antitermination protein Q [Klebsiella pneumoniae] >SAT75863.1 phage antitermination protein Q [Klebsiella pneumoniae] >SAX05415.1 phage antitermination protein Q [Klebsiella pneumoniae] >SAX76134.1 phage antitermination protein Q [Klebsiella pneumonia…	CP022997.1/0.0/CP022997.1 Klebsiella pneumoniae strain 721005, complete genome	NA	kpj:N559_2962/1.7e-54/phage antitermination protein Q	NA	Unigene2099_All/4.4e-34/Phage antitermination protein Q	NA
Unigene1764_All	353	0.01	13.13	10.3586512008929	0.23660706909621	*	0.0944226	WP_073557808.1/2.4e-46/amidohydrolase [Klebsiella pneumoniae] >APM44044.1 amidohydrolase [Klebsiella pneumoniae] >OMJ03306.1 amidohydrolase [Klebsiella pneumoniae]	CP022997.1/0.0/CP022997.1 Klebsiella pneumoniae strain 721005, complete genome	sp|P76052|ABGB_ECOLI/1.3e-32/p-aminobenzoyl-glutamate hydrolase subunit B OS=Escherichia coli (strain K12) GN=abgB PE=1 SV=1	kpj:N559_2792/3.6e-47/aminobenzoyl-glutamate utilization protein; K12941 aminobenzoyl-glutamate utilization protein B	NA	NA	biological_process:GO:0008152//metabolic process;molecular_function:GO:0016787//hydrolase activity;
Unigene1410_All	424	0.01	13.01	10.3454052467178	0.135347725223614	*	0.0440136	WP_040234408.1/5.5e-74/DNA methyltransferase [Klebsiella pneumoniae]	CP022997.1/0.0/CP022997.1 Klebsiella pneumoniae strain 721005, complete genome	sp|P43641|MTMU_MYCSP/5.6e-06/Modification methylase MunI OS=Mycoplasma sp. GN=munIM PE=3 SV=1	kpb:FH42_02350/8.4e-75/DNA methyltransferase	NA	Unigene1410_All/5.8e-09/MT-A70	biological_process:GO:0006139//nucleobase-containing compound metabolic process;molecular_function:GO:0008168//methyltransferase activity;
CL39.Contig1_All	201	0.01	12.96	10.3398500028846	0.652415297816594	*	0.434564	SLQ83346.1/2.6e-29/insertion element protein [Klebsiella pneumoniae]	CP022824.1/0.0/CP022824.1 Klebsiella sp. KPN1705 plasmid pKPN1705-1, complete sequence	sp|P19765|INSB_SHIFL/8.2e-32/Insertion element IS1 protein InsB OS=Shigella flexneri GN=insB1 PE=3 SV=2	pant:PSNIH1_15280/3.9e-30/transposase; K07480 insertion element IS1 protein InsB	NA	NA	NA
CL40.Contig1_All	897	0.01	12.38	10.2737955992143	0.00234478870694864	*	0.000451498	WP_040183324.1/1.3e-77/DoxX family protein [Klebsiella pneumoniae] >KSY46382.1 GntR family transcriptional regulator [Klebsiella pneumoniae]	CP022997.1/0.0/CP022997.1 Klebsiella pneumoniae strain 721005, complete genome	sp|P96694|MHQP_BACSU/8.2e-07/Putative oxidoreductase MhqP OS=Bacillus subtilis (strain 168) GN=mhqP PE=2 SV=1	kpa:KPNJ1_03619/1.3e-77/hypothetical protein; K15977 putative oxidoreductase	NA	CL40.Contig1_All/1.1e-18/DoxX	NA
Unigene1798_All	206	0.01	12.28	10.2620948453702	0.6815835	*	0.434564	ODP90603.1/4.1e-30/PTS galactitol transporter subunit IIC [Klebsiella pneumoniae] >OFV53964.1 PTS galactitol transporter subunit IIC [Klebsiella pneumoniae] >OGE61193.1 PTS galactitol transporter subunit IIC [Klebsiella pneumoniae]	CP022997.1/0.0/CP022997.1 Klebsiella pneumoniae strain 721005, complete genome	NA	kqv:B8P98_22285/6.1e-31/PTS galactitol transporter subunit IIC; K02775 PTS system, galactitol-specific IIC component	NA	NA	biological_process:GO:0009401//phosphoenolpyruvate-dependent sugar phosphotransferase system;cellular_component:GO:0016021//integral component of membrane;molecular_function:GO:0015577//galactitol transmembrane transporter activity;
Unigene714_All	292	0.01	12.23	10.2562086885274	0.421053148730351	*	0.202566	WP_062955137.1/4.3e-49/hypothetical protein [Klebsiella pneumoniae] >OHY23967.1 hypothetical protein BLJ30_26115 [Klebsiella pneumoniae] >OIK29980.1 hypothetical protein BLJ97_26875 [Klebsiella pneumoniae] >OXM91291.1 hypothetical protein CGQ20_16950 [Klebsiella pneumoniae] >OXM95064.1 hypothetical protein CGQ21_17570 [Klebsiella pneumoniae] >OZJ07199.1 hypothetical protein CEP05_27220 [Klebsiell…	CP022997.1/0.0/CP022997.1 Klebsiella pneumoniae strain 721005, complete genome	NA	ecly:LI62_17685/2.9e-42/bacteriophage protein	NA	NA	NA
Unigene1843_All	212	0.01	11.55	10.1736771363034	0.659325256840247	*	0.434564	EEW40773.1/4.2e-30/family 4 glycosyl hydrolase [Klebsiella pneumoniae subsp. rhinoscleromatis ATCC 13884] >EGF60484.1 6-phospho-beta-glucosidase [Klebsiella sp. MS 92-3] >AHM80045.1 6-phospho-beta-glucosidase [Klebsiella pneumoniae 30684/NJST258_2] >AHM85680.1 6-phospho-beta-glucosidase [Klebsiella pneumoniae 30660/NJST258_1] >KXA21993.1 6-phospho-beta-glucosidase [Klebsiella pneumoniae]	CP022997.1/0.0/CP022997.1 Klebsiella pneumoniae strain 721005, complete genome	sp|P17411|CHBF_ECOLI/7.8e-25/6-phospho-beta-glucosidase OS=Escherichia coli (strain K12) GN=chbF PE=1 SV=4	ear:CCG29630/6.3e-31/Chitobiose-specific 6-phospho-beta-glucosidase ChbF (EC 3.2.1.86); K01222 6-phospho-beta-glucosidase [EC:3.2.1.86]	NA	NA	biological_process:GO:0005975//carbohydrate metabolic process;molecular_function:GO:0004553//hydrolase activity, hydrolyzing O-glycosyl compounds;GO:0016616//oxidoreductase activity, acting on the CH-OH group of donors, NAD or NADP as acceptor;GO:0103047//methyl beta-D-glucoside 6-phosphate glucohydrolase activity;GO:0008706//6-phospho-beta-glucosidase activity;
Unigene1401_All	472	0.01	11.06	10.1111356702347	0.134147834042553	*	0.0440136	WP_046654233.1/5.4e-86/beta-galactosidase [Klebsiella pneumoniae] >AKE76115.1 Beta-galactosidase [Klebsiella pneumoniae subsp. pneumoniae]	CP022997.1/0.0/CP022997.1 Klebsiella pneumoniae strain 721005, complete genome	sp|A6T8X0|BGAL1_KLEP7/3.8e-88/Beta-galactosidase 1 OS=Klebsiella pneumoniae subsp. pneumoniae (strain ATCC 700721 / MGH 78578) GN=lacZ1 PE=3 SV=1	kpnu:LI86_13505/8.2e-87/lacZ; beta-D-galactosidase; K01190 beta-galactosidase [EC:3.2.1.23]	NA	Unigene1401_All/2.5e-10/Domain of unknown function(DUF4981)	NA
Unigene2208_All	218	0.01	10.88	10.0874628412503	0.672381202520252	*	0.434564	WP_074075362.1/3.8e-34/propionate kinase [Klebsiella pneumoniae] >APP19352.1 propionate/acetate kinase [Klebsiella pneumoniae]	CP022997.1/0.0/CP022997.1 Klebsiella pneumoniae strain 721005, complete genome	sp|B5XVZ8|TDCD_KLEP3/7.7e-36/Propionate kinase OS=Klebsiella pneumoniae (strain 342) GN=tdcD PE=3 SV=1	kpx:PMK1_04654/5.7e-35/tdcD; Propionate kinase; K00932 propionate kinase [EC:2.7.2.15]	NA	NA	biological_process:GO:0070689//L-threonine catabolic process to propionate;cellular_component:GO:0005622//intracellular;molecular_function:GO:0046872//metal ion binding;GO:0005524//ATP binding;GO:0008980//propionate kinase activity;
Unigene2155_All	218	0.01	10.88	10.0874628412503	0.64845096875	*	0.434564	BAH62324.1/1.4e-33/hypothetical protein KP1_1574 [Klebsiella pneumoniae subsp. pneumoniae NTUH-K2044]	CP022997.1/0.0/CP022997.1 Klebsiella pneumoniae strain 721005, complete genome	NA	kpu:KP1_1574/2.2e-34/hypothetical protein	NA	NA	NA
Unigene1808_All	225	0.01	10.18	9.9915218460757	0.662835417923691	*	0.434564	WP_076027413.1/5.0e-34/amidohydrolase [Klebsiella pneumoniae] >APV14717.1 amidohydrolase [Klebsiella pneumoniae]	CP022997.1/0.0/CP022997.1 Klebsiella pneumoniae strain 721005, complete genome	sp|P76052|ABGB_ECOLI/9.7e-26/p-aminobenzoyl-glutamate hydrolase subunit B OS=Escherichia coli (strain K12) GN=abgB PE=1 SV=1	kpm:KPHS_24410/7.6e-35/aminobenzoyl-glutamate utilization protein; K12941 aminobenzoyl-glutamate utilization protein B	NA	NA	NA
Unigene521_All	413	0.01	10.17	9.9901039638575	0.235576849637155	*	0.0944226	CDQ54643.1/2.1e-49/unnamed protein product [Klebsiella pneumoniae]	CP022997.1/0.0/CP022997.1 Klebsiella pneumoniae strain 721005, complete genome	NA	kph:KPNIH24_16500/9.7e-44/membrane protein	NA	NA	NA
Unigene517_All	685	0.01	9.93	9.95564990752838	0.0370257113513513	*	0.00956336	OKN49973.1/2.8e-115/azaleucine resistance protein AzlC [Klebsiella pneumoniae]	CP022997.1/0.0/CP022997.1 Klebsiella pneumoniae strain 721005, complete genome	NA	kph:KPNIH24_00275/1.0e-114/branched-chain amino acid ABC transporter permease	NA	Unigene517_All/5.5e-30/AzlC protein	cellular_component:GO:0016021//integral component of membrane;
Unigene1766_All	420	0.01	9.90	9.95128471496697	0.238694778529412	*	0.0944226	WP_073900417.1/7.9e-73/AcrB/AcrD/AcrF family protein [Klebsiella pneumoniae] >OKO64671.1 MFS transporter [Klebsiella pneumoniae] >ONG07518.1 MFS transporter [Klebsiella pneumoniae] >OUM14459.1 AcrB/AcrD/AcrF family protein [Klebsiella pneumoniae] >OXV19444.1 AcrB/AcrD/AcrF family protein [Klebsiella pneumoniae]	CP022997.1/0.0/CP022997.1 Klebsiella pneumoniae strain 721005, complete genome	NA	kvq:SP68_04350/1.2e-73/multidrug transporter	NA	Unigene1766_All/1.6e-10/AcrB/AcrD/AcrF family	cellular_component:GO:0016021//integral component of membrane;molecular_function:GO:0005215//transporter activity;
Unigene2148_All	235	0.01	9.31	9.86263735755879	0.66224779787234	*	0.434564	WP_004211857.1/1.7e-35/propanediol utilization microcompartment protein PduB [Klebsiella pneumoniae] >EMB11107.1 propanediol utilization protein PduB [Klebsiella pneumoniae hvKP1] >AGX39239.1 propanediol utilization protein PduB [Klebsiella pneumoniae CG43] >CDI17452.1 Propanediol utilization protein PduB [Klebsiella pneumoniae subsp. pneumoniae SA1] >AJB30923.1 Propanediol utilization polyhedral…	CP022997.1/0.0/CP022997.1 Klebsiella pneumoniae strain 721005, complete genome	sp|P37449|PDUB_SALTY/6.9e-38/Propanediol utilization protein PduB OS=Salmonella typhimurium (strain LT2 / SGSC1412 / ATCC 700720) GN=pduB PE=2 SV=2	kpo:KPN2242_18970/2.5e-36/propanediol utilization protein PduB	NA	NA	NA
Unigene1854_All	236	0.01	9.23	9.85018683764577	0.670570481149013	*	0.434564	WP_073900285.1/1.1e-36/ABC transporter substrate-binding protein [Klebsiella pneumoniae] >OKO64219.1 ABC transporter substrate-binding protein [Klebsiella pneumoniae] >ONG09689.1 ABC transporter substrate-binding protein [Klebsiella pneumoniae] >OUM15585.1 ABC transporter substrate-binding protein [Klebsiella pneumoniae] >OVU97077.1 ABC transporter substrate-binding protein [Klebsiella pneumoniae…	CP022997.1/0.0/CP022997.1 Klebsiella pneumoniae strain 721005, complete genome	sp|P71370|OPPA_HAEIN/5.7e-08/Periplasmic oligopeptide-binding protein OS=Haemophilus influenzae (strain ATCC 51907 / DSM 11121 / KW20 / Rd) GN=oppA PE=3 SV=1	kps:KPNJ2_01788/1.7e-37/Dipeptide-binding protein; K02035 peptide/nickel transport system substrate-binding protein	NA	NA	NA
Unigene533_All	237	0.01	9.15	9.8376279331714	0.655852077260755	*	0.434564	WP_028690967.1/1.8e-34/MULTISPECIES: hypothetical protein [Proteobacteria] >KDD55599.1 hypothetical protein L533_5538 [Bordetella bronchiseptica OSU553] >KDF35280.1 hypothetical protein AE41_03868 [Enterobacter cloacae BIDMC 66] >KGE67994.1 hypothetical protein K814_0110170 [Pseudomonas fluorescens LMG 5329] >CUI64648.1 Uncharacterised protein [Achromobacter sp. 2789STDY5608617] >CUK06233.1 Uncha…	CP021775.1/0.0/CP021775.1 Pseudomonas aeruginosa strain Pa58, complete genome	NA	paeb:NCGM1900_3586/8.0e-35/hypothetical protein	NA	NA	molecular_function:GO:0004713//protein tyrosine kinase activity;
Unigene516_All	346	0.01	9.05	9.82177398197057	0.411596872340426	*	0.202566	WP_014342175.1/6.8e-54/hypothetical protein [Klebsiella pneumoniae] >YP_005220930.1 hypothetical protein (plasmid) [Klebsiella pneumoniae subsp. pneumoniae HS11286] >AEW92031.1 hypothetical protein KPHS_p101230 (plasmid) [Klebsiella pneumoniae subsp. pneumoniae HS11286] >ESN46563.1 hypothetical protein L363_05227 [Klebsiella pneumoniae MGH 17] >SAV45075.1 Uncharacterised protein [Klebsiella pneum…	CP021962.1/0.0/CP021962.1 Klebsiella pneumoniae strain AR_0139 plasmid tig00000008, complete sequence	NA	kpm:KPHS_p101230/1.0e-54/hypothetical protein	NA	NA	NA
Unigene2078_All	239	0.01	9.00	9.81378119121704	0.66757418766756	*	0.434564	WP_020277936.1/2.3e-37/hypothetical protein [Klebsiella pneumoniae] >YP_008110886.1 hypothetical protein (plasmid) [Klebsiella pneumoniae] >AGL13099.1 hypothetical protein (plasmid) [Klebsiella pneumoniae]	MF437312.1/0.0/MF437312.1 Klebsiella pneumoniae strain CR-HvKP4 plasmid pKPC-CR-HvKP4, complete sequence	NA	kpz:KPNIH27_27570/6.0e-38/membrane protein	NA	NA	NA
Unigene1386_All	646	0.01	8.94	9.80413102118332	0.0713913923076923	*	0.0205162	WP_073901565.1/3.8e-122/ribulokinase [Klebsiella pneumoniae] >OKO62533.1 ribulokinase [Klebsiella pneumoniae]	CP022997.1/0.0/CP022997.1 Klebsiella pneumoniae strain 721005, complete genome	sp|A6T4K1|ARAB_KLEP7/1.2e-124/Ribulokinase OS=Klebsiella pneumoniae subsp. pneumoniae (strain ATCC 700721 / MGH 78578) GN=araB PE=3 SV=1	kpq:KPR0928_03945/5.7e-123/ribulokinase; K00853 L-ribulokinase [EC:2.7.1.16]	NA	Unigene1386_All/9e-06/FGGY family of carbohydrate kinases, C-terminal domain	NA
Unigene2185_All	471	0.01	8.32	9.70043971814109	0.237994793841642	*	0.0944226	WP_073546796.1/7.5e-80/diol dehydratase reactivase subunit alpha [Klebsiella pneumoniae] >OSV20221.1 diol dehydratase reactivase subunit alpha [Klebsiella pneumoniae] >OVR79902.1 diol dehydratase reactivase subunit alpha [Klebsiella pneumoniae]	CP022997.1/0.0/CP022997.1 Klebsiella pneumoniae strain 721005, complete genome	sp|O68195|DDRFA_KLEOK/2.0e-68/Diol dehydratase-reactivating factor alpha subunit OS=Klebsiella oxytoca (strain ATCC 8724 / DSM 4798 / JCM 20051 / NBRC 3318 / NRRL B-199 / KCTC 1686) GN=ddrA PE=1 SV=1	kpne:KU54_005085/1.1e-80/glycerol dehydratase	NA	Unigene2185_All/0.0073/Sporulation protein YtfJ (Spore_YtfJ)	NA
Unigene173_All	252	0.01	8.10	9.66177809777199	0.684080142857143	*	0.434564	EEW43286.1/9.0e-32/drug resistance transporter, Bcr/CflA subfamily [Klebsiella pneumoniae subsp. rhinoscleromatis ATCC 13884]	CP022997.1/0.0/CP022997.1 Klebsiella pneumoniae strain 721005, complete genome	NA	kpnu:LI86_00330/2.3e-27/major facilitator transporter; K07552 MFS transporter, DHA1 family, multidrug resistance protein	NA	NA	biological_process:GO:0055085//transmembrane transport;cellular_component:GO:0016021//integral component of membrane;molecular_function:GO:0005215//transporter activity;
Unigene467_All	611	0.01	7.70	9.58871463558226	0.135833713464991	*	0.0440136	EEW41937.1/1.1e-49/hypothetical protein HMPREF0484_1985 [Klebsiella pneumoniae subsp. rhinoscleromatis ATCC 13884] >EGF61315.1 hypothetical protein HMPREF9538_04261 [Klebsiella sp. MS 92-3] >EKF78380.1 Hypothetical protein B819_87423 [Klebsiella pneumoniae subsp. pneumoniae KpQ3] >ESA97370.1 hypothetical protein HMPREF1619_05146 [Klebsiella pneumoniae 909957] >AHM79005.1 hypothetical protein KPNJ…	CP022997.1/0.0/CP022997.1 Klebsiella pneumoniae strain 721005, complete genome	sp|P0AB56|YCII_ECOL6/7.5e-44/Protein YciI OS=Escherichia coli O6:H1 (strain CFT073 / ATCC 700928 / UPEC) GN=yciI PE=3 SV=1	kpo:KPN2242_13955/2.8e-47/YciI-like protein; K09780 uncharacterized protein	NA	NA	NA
Unigene2186_All	628	0.01	7.42	9.5352753766208	0.135106032857143	*	0.0440136	WP_048255167.1/1.3e-106/diol dehydratase reactivase subunit alpha [Klebsiella pneumoniae] >KLZ65639.1 diol dehydratase-reactivating factor alpha subunit [Klebsiella pneumoniae] >SAX55344.1 propanediol dehydratase reactivation factor large subunit [Klebsiella pneumoniae] >OUH67920.1 diol dehydratase-reactivating factor alpha subunit [Klebsiella pneumoniae]	CP022997.1/0.0/CP022997.1 Klebsiella pneumoniae strain 721005, complete genome	sp|O68195|DDRFA_KLEOK/1.2e-100/Diol dehydratase-reactivating factor alpha subunit OS=Klebsiella oxytoca (strain ATCC 8724 / DSM 4798 / JCM 20051 / NBRC 3318 / NRRL B-199 / KCTC 1686) GN=ddrA PE=1 SV=1	kpo:KPN2242_18990/1.9e-107/propanediol dehydratase reactivation protein	NA	Unigene2186_All/1e-91/Diol dehydratase reactivase ATPase-like domain	NA
Unigene886_All	397	0.01	7.22	9.49585502688717	0.415526198090692	*	0.202566	WP_032419168.1/4.5e-25/MULTISPECIES: hypothetical protein [Gammaproteobacteria] >KSY65692.1 hypothetical protein APU09_07580 [Klebsiella pneumoniae] >OCN47786.1 hypothetical protein AN663_0213890 [Klebsiella pneumoniae subsp. pneumoniae] >OCN88195.1 hypothetical protein AN680_0205315 [Klebsiella pneumoniae subsp. pneumoniae] >OCO04319.1 hypothetical protein AN681_0205020 [Klebsiella pneumoniae su…	CP022997.1/0.0/CP022997.1 Klebsiella pneumoniae strain 721005, complete genome	NA	kpo:KPN2242_06825/1.3e-24/hypothetical protein	NA	NA	NA
Unigene683_All	642	0.01	7.21	9.49385544924082	0.134386107282416	*	0.0440136	WP_023328688.1/5.4e-113/Zn-dependent hydrolase [Klebsiella pneumoniae] >ESM98819.1 N-carbamoyl-L-amino-acid hydrolase [Klebsiella pneumoniae MGH 30]	CP022997.1/0.0/CP022997.1 Klebsiella pneumoniae strain 721005, complete genome	sp|Q6DTN4|HYUC_RHIML/8.7e-35/N-carbamoyl-L-amino-acid hydrolase OS=Rhizobium meliloti GN=hyuC PE=1 SV=1	kph:KPNIH24_19560/8.1e-114/allantoate amidohydrolase; K06016 beta-ureidopropionase / N-carbamoyl-L-amino-acid hydrolase [EC:3.5.1.6 3.5.1.87]	NA	Unigene683_All/2.1e-05/Peptidase family M20/M25/M40	biological_process:GO:0008152//metabolic process;molecular_function:GO:0016787//hydrolase activity;GO:0047652//allantoate deiminase activity;GO:0050538//N-carbamoyl-L-amino-acid hydrolase activity;GO:0016813//hydrolase activity, acting on carbon-nitrogen (but not peptide) bonds, in linear amidines;
Unigene335_All	902	0.01	7.05	9.46147944728616	0.036942507505618	*	0.00956336	CDK62810.1/1.3e-83/FIG00731743: hypothetical protein [Klebsiella pneumoniae IS10] >AHM80859.1 hypothetical protein KPNJ2_04079 [Klebsiella pneumoniae 30684/NJST258_2] >AHM86463.1 hypothetical protein KPNJ1_04057 [Klebsiella pneumoniae 30660/NJST258_1]	CP022997.1/0.0/CP022997.1 Klebsiella pneumoniae strain 721005, complete genome	NA	kpa:KPNJ1_04057/1.9e-84/hypothetical protein	NA	NA	NA
Unigene2116_All	272	0.01	6.98	9.44708322620965	0.664604551601424	*	0.434564	WP_095849227.1/6.1e-42/MFS transporter, partial [Klebsiella pneumoniae] >PBA95072.1 MFS transporter, partial [Klebsiella pneumoniae]	CP022997.1/0.0/CP022997.1 Klebsiella pneumoniae strain 721005, complete genome	sp|P39381|YJIJ_ECOLI/2.7e-06/Uncharacterized protein YjiJ OS=Escherichia coli (strain K12) GN=yjiJ PE=4 SV=1	kpb:FH42_04240/9.2e-43/sugar transporter	NA	NA	NA
Unigene1390_All	273	0.01	6.93	9.43671154213721	0.669368741935484	*	0.434564	WP_004210076.1/1.4e-41/nitrate/sulfonate/bicarbonate ABC transporter ATP-binding protein [Klebsiella pneumoniae] >EMB12708.1 putative ABC transporter ATP-binding protein [Klebsiella pneumoniae hvKP1] >AGX38211.1 putrescine/spermidine ABC transporter ATP-binding protein [Klebsiella pneumoniae CG43] >ESM02657.1 NitT/TauT family transport system ATP-binding protein [Klebsiella pneumoniae UCICRE 6] >…	CP023134.1/0.0/CP023134.1 Klebsiella pneumoniae subsp. pneumoniae strain KpvK54, complete genome	sp|Q65M64|SSUB_BACLD/1.5e-12/Aliphatic sulfonates import ATP-binding protein SsuB OS=Bacillus licheniformis (strain ATCC 14580 / DSM 13 / JCM 2505 / NBRC 12200 / NCIMB 9375 / NRRL NRS-1264 / Gibson 46) GN=ssuB PE=3 SV=1	kpi:D364_10505/2.1e-42/potG; putrescine/spermidine ABC transporter ATP-binding protein; K02049 NitT/TauT family transport system ATP-binding protein	NA	NA	molecular_function:GO:0005524//ATP binding;GO:0016887//ATPase activity;
CL61.Contig1_All	623	0.01	6.82	9.41362792902417	0.237298902631579	*	0.0944226	NA	NA	NA	NA	NA	NA	NA
Unigene1719_All	414	0.01	6.75	9.39874369193819	0.420037338962606	*	0.202566	WP_055348838.1/1.0e-24/hypothetical protein, partial [Chlamydia trachomatis]	NA	sp|Q9ZDH1|NUOA_RICPR/2.3e-12/NADH-quinone oxidoreductase subunit A OS=Rickettsia prowazekii (strain Madrid E) GN=nuoA PE=3 SV=1	kde:CDSE_0792/3.7e-11/NADH dehydrogenase I subunit A; K00330 NADH-quinone oxidoreductase subunit A [EC:1.6.5.3]	HsMi008/6.2e-50/[C] KOG4662 NADH dehydrogenase subunit 3 and related proteins	NA	NA
Unigene715_All	288	0.01	6.27	9.29232163280204	0.659907699646643	*	0.434564	ESN37971.1/5.3e-44/dioxygenase [Klebsiella pneumoniae MGH 19]	CP022997.1/0.0/CP022997.1 Klebsiella pneumoniae strain 721005, complete genome	NA	kpm:KPHS_30140/8.6e-31/2OG-Fe(II) oxygenase superfamily dioxygenase	NA	NA	NA
Unigene643_All	435	0.01	6.26	9.29001884693262	0.419026418772563	*	0.202566	WP_073557751.1/2.1e-76/nitrate reductase [Klebsiella pneumoniae] >APM43805.1 nitrate reductase [Klebsiella pneumoniae] >OMJ01828.1 nitrate reductase [Klebsiella pneumoniae]	CP022997.1/0.0/CP022997.1 Klebsiella pneumoniae strain 721005, complete genome	sp|P94575|ALLP_BACSU/2.3e-26/Probable allantoin permease OS=Bacillus subtilis (strain 168) GN=pucI PE=2 SV=1	kpt:VK055_0698/3.2e-77/permease for cytosine/purines, uracil, thiamine,allantoin family protein; K03457 nucleobase:cation symporter-1, NCS1 family	At5g03560_2/4.5e-22/[FH] KOG2466 Uridine permease/thiamine transporter/allantoin transport	Unigene643_All/6.7e-31/Permease for cytosine/purines, uracil, thiamine, allantoin	biological_process:GO:0055085//transmembrane transport;cellular_component:GO:0016021//integral component of membrane;molecular_function:GO:0005215//transporter activity;
Unigene535_All	291	0.01	6.15	9.2644426002266	0.674810764227642	*	0.434564	KME22720.1/2.6e-51/HK97 family phage portal protein [Klebsiella pneumoniae]	CP022997.1/0.0/CP022997.1 Klebsiella pneumoniae strain 721005, complete genome	NA	kph:KPNIH24_04870/4.0e-52/HK97 family phage portal protein	NA	NA	NA
Unigene1361_All	901	0.01	5.88	9.19967234483637	0.0712471672727273	*	0.0205162	WP_002912937.1/3.4e-161/MULTISPECIES: endonuclease [Enterobacteriaceae] >A6TBP4.1 RecName: Full=Probable endonuclease 4; AltName: Full=Endodeoxyribonuclease IV; AltName: Full=Endonuclease IV >ABR78015.1 endonuclease IV [Klebsiella pneumoniae subsp. pneumoniae MGH 78578] >BAH64391.1 endonuclease IV [Klebsiella pneumoniae subsp. pneumoniae NTUH-K2044] >EEW43547.1 apurinic endonuclease (APN1) [Klebs…	CP022997.1/0.0/CP022997.1 Klebsiella pneumoniae strain 721005, complete genome	sp|A8AE66|END4_CITK8/7.0e-147/Probable endonuclease 4 OS=Citrobacter koseri (strain ATCC BAA-895 / CDC 4225-83 / SGSC4696) GN=nfo PE=3 SV=1	kpv:KPNIH29_18270/5.1e-162/endonuclease IV; K01151 deoxyribonuclease IV [EC:3.1.21.2]	CE28953/2.6e-69/[L] KOG3997 Major apurinic/apyrimidinic endonuclease/3'-repair diesterase APN1	Unigene1361_All/3.9e-43/Xylose isomerase-like TIM barrel	biological_process:GO:0006281//DNA repair;molecular_function:GO:0003677//DNA binding;GO:0008270//zinc ion binding;GO:0008833//deoxyribonuclease IV (phage-T4-induced) activity;
Unigene1145_All	459	0.01	5.77	9.17242750864548	0.423614299270073	*	0.202566	NA	CP022997.1/0.0/CP022997.1 Klebsiella pneumoniae strain 721005, complete genome	sp|Q51487|OPRM_PSEAE/1.2e-33/Outer membrane protein OprM OS=Pseudomonas aeruginosa (strain ATCC 15692 / DSM 22644 / CIP 104116 / JCM 14847 / LMG 12228 / 1C / PRS 101 / PAO1) GN=oprM PE=1 SV=2	kph:KPNIH24_25920/2.2e-76/multidrug transporter; K18139 outer membrane protein, multidrug efflux system	NA	Unigene1145_All/6.3e-16/Outer membrane efflux protein	NA
Unigene1913_All	302	0.01	5.75	9.16741814583174	0.655276768421053	*	0.434564	EUL92988.1/2.1e-35/transport system protein [Enterobacter cloacae UCI 23]	CP022997.1/0.0/CP022997.1 Klebsiella pneumoniae strain 721005, complete genome	NA	kpj:N559_0921/3.2e-36/transporter, major facilitator family protein; K08169 MFS transporter, DHA2 family, multidrug resistance protein	NA	NA	NA
Unigene86_All	619	0.01	5.67	9.14720492494223	0.235235433913043	*	0.0944226	AHM81407.1/4.6e-109/L-ribulokinase [Klebsiella pneumoniae 30684/NJST258_2] >AHM87081.1 L-ribulokinase [Klebsiella pneumoniae 30660/NJST258_1]	CP022997.1/0.0/CP022997.1 Klebsiella pneumoniae strain 721005, complete genome	sp|A6T4K1|ARAB_KLEP7/4.2e-111/Ribulokinase OS=Klebsiella pneumoniae subsp. pneumoniae (strain ATCC 700721 / MGH 78578) GN=araB PE=3 SV=1	kpq:KPR0928_03945/6.9e-110/ribulokinase; K00853 L-ribulokinase [EC:2.7.1.16]	Hs21361730/1.9e-10/[G] KOG2517 Ribulose kinase and related carbohydrate kinases	Unigene86_All/1e-28/FGGY family of carbohydrate kinases, C-terminal domain	NA
Unigene854_All	465	0.01	5.66	9.14465824283188	0.41852278125	*	0.202566	WP_071552176.1/1.2e-34/PTS system, cellobiose-specific IIC component [Klebsiella pneumoniae] >OKN19490.1 PTS system, cellobiose-specific IIC component [Klebsiella pneumoniae] >OUG93081.1 PTS system, cellobiose-specific IIC component [Klebsiella pneumoniae]	CP022997.1/0.0/CP022997.1 Klebsiella pneumoniae strain 721005, complete genome	sp|P46317|PTJC_BACSU/1.6e-17/Lichenan permease IIC component OS=Bacillus subtilis (strain 168) GN=licC PE=2 SV=1	kph:KPNIH24_02560/1.9e-35/oligo-beta-mannoside permease IIC protein; K02761 PTS system, cellobiose-specific IIC component	NA	NA	NA
CL78.Contig1_All	305	0.01	5.65	9.14210705730255	0.651846	*	0.434564	WP_080740507.1/4.1e-10/hypothetical protein [Pantoea ananatis]	CP022997.1/0.0/CP022997.1 Klebsiella pneumoniae strain 721005, complete genome	NA	NA	NA	NA	NA
Unigene706_All	467	0.01	5.62	9.13442632022093	0.419531269879518	*	0.202566	WP_062955137.1/2.6e-80/hypothetical protein [Klebsiella pneumoniae] >OHY23967.1 hypothetical protein BLJ30_26115 [Klebsiella pneumoniae] >OIK29980.1 hypothetical protein BLJ97_26875 [Klebsiella pneumoniae] >OXM91291.1 hypothetical protein CGQ20_16950 [Klebsiella pneumoniae] >OXM95064.1 hypothetical protein CGQ21_17570 [Klebsiella pneumoniae] >OZJ07199.1 hypothetical protein CEP05_27220 [Klebsiell…	CP022997.1/0.0/CP022997.1 Klebsiella pneumoniae strain 721005, complete genome	NA	kpc:KPNIH10_27405/3.8e-76/hypothetical protein	NA	NA	NA
Unigene1029_All	310	0.01	5.49	9.1006623390052	0.672986951351351	*	0.434564	CDL09885.1/1.1e-50/Galactitol-1-phosphate 5-dehydrogenase [Klebsiella pneumoniae IS43]	CP022997.1/0.0/CP022997.1 Klebsiella pneumoniae strain 721005, complete genome	sp|P0A9S4|GATD_ECO57/8.8e-33/Galactitol 1-phosphate 5-dehydrogenase OS=Escherichia coli O157:H7 GN=gatD PE=3 SV=1	kpv:KPNIH29_23290/1.6e-51/galactitol-1-phosphate 5-dehydrogenase; K00094 galactitol-1-phosphate 5-dehydrogenase [EC:1.1.1.251]	YJR159w/1.1e-11/[Q] KOG0024 Sorbitol dehydrogenase	NA	NA
Unigene1533_All	479	0.01	5.41	9.07948478382682	0.41453685	*	0.202566	WP_087835442.1/1.3e-79/hypothetical protein [Klebsiella pneumoniae] >OWA70456.1 hypothetical protein BV308_11850 [Klebsiella pneumoniae]	CP022997.1/0.0/CP022997.1 Klebsiella pneumoniae strain 721005, complete genome	sp|P37056|YAEF_ECOLI/3.7e-46/Probable lipoprotein peptidase YaeF OS=Escherichia coli (strain K12) GN=yaeF PE=3 SV=3	kph:KPNIH24_04710/2.0e-80/hypothetical protein	NA	Unigene1533_All/1.3e-09/Permuted papain-like amidase enzyme, YaeF/YiiX, C92 family	NA
Unigene2277_All	313	0.01	5.39	9.07414146275251	0.673593792605951	*	0.434564	WP_046881735.1/3.0e-48/MULTISPECIES: dicarboxylate/amino acid:cation symporter [Klebsiella] >KKY87034.1 C4-dicarboxylate ABC transporter [Klebsiella pneumoniae] >CTQ05926.1 Glutamate-aspartate symporter protein [Klebsiella variicola]	CP022997.1/0.0/CP022997.1 Klebsiella pneumoniae strain 721005, complete genome	sp|A6X4N2|DCTA_OCHA4/1.2e-16/C4-dicarboxylate transport protein OS=Ochrobactrum anthropi (strain ATCC 49188 / DSM 6882 / JCM 21032 / NBRC 15819 / NCTC 12168) GN=dctA PE=3 SV=1	kvq:SP68_06585/4.5e-49/C4-dicarboxylate ABC transporter	Hs4759126/1.2e-08/[E] KOG3787 Glutamate/aspartate and neutral amino acid transporters	Unigene2277_All/6e-18/Sodium:dicarboxylate symporter family	biological_process:GO:0015810//aspartate transport;GO:0015813//L-glutamate transport;cellular_component:GO:0016021//integral component of membrane;molecular_function:GO:0015293//symporter activity;
Unigene1578_All	481	0.01	5.38	9.07146236255663	0.414043940546968	*	0.202566	WP_060877003.1/1.1e-89/hypothetical protein [Klebsiella pneumoniae] >SAT44721.1 DNA primase (bacterial type) [Klebsiella pneumoniae] >SBI42213.1 DNA primase (bacterial type) [Klebsiella pneumoniae] >SAW81107.1 DNA primase (bacterial type) [Klebsiella pneumoniae] >ODP07601.1 DNA primase [Klebsiella pneumoniae] >OUY41771.1 DNA primase [Klebsiella pneumoniae] >OZJ57665.1 DNA primase [Klebsiella pneu…	CP022128.1/0.0/CP022128.1 Klebsiella pneumoniae strain DHQP1605752_NV plasmid p1605752FIB_2, complete sequence	NA	kpx:PMK1_b00056/1.6e-90/DNA primase	NA	Unigene1578_All/0.16/Zinc-finger of RNA-polymerase I-specific TFIIB, Rrn7	NA
Unigene1222_All	322	0.01	5.13	9.00281501560705	0.668171302325581	*	0.434564	OJS84874.1/1.7e-51/hypothetical protein BK400_27475, partial [Escherichia coli]	CP022997.1/0.0/CP022997.1 Klebsiella pneumoniae strain 721005, complete genome	NA	kpb:FH42_04965/2.6e-52/membrane protein; K07090 uncharacterized protein	NA	Unigene1222_All/6.6e-10/Sulfite exporter TauE/SafE	cellular_component:GO:0016021//integral component of membrane;GO:0005886//plasma membrane;
Unigene88_All	840	0.01	5.12	9	0.135590283870968	*	0.0440136	BAH65253.1/1.4e-108/hypothetical protein KP1_4774 [Klebsiella pneumoniae subsp. pneumoniae NTUH-K2044]	CP022997.1/0.0/CP022997.1 Klebsiella pneumoniae strain 721005, complete genome	sp|P76520|YFDX_ECOLI/9.6e-58/Protein YfdX OS=Escherichia coli (strain K12) GN=yfdX PE=1 SV=1	kpm:KPHS_46120/6.7e-100/YfdX like protein	NA	Unigene88_All/2.5e-47/YfdX protein	NA
Unigene1571_All	677	0.01	5.04	8.97727992349992	0.236262662882096	*	0.0944226	WP_017512402.1/3.2e-124/MULTISPECIES: hypothetical protein [Proteobacteria] >ERV65241.1 hypothetical protein Q062_02266 [Pseudomonas aeruginosa BL08] >KDD63733.1 hypothetical protein L533_5633 [Bordetella bronchiseptica OSU553] >KDF35265.1 hypothetical protein AE41_03853 [Enterobacter cloacae BIDMC 66] >KGE68009.1 hypothetical protein K814_0110245 [Pseudomonas fluorescens LMG 5329] >CUI64908.1 Un…	CP021775.1/0.0/CP021775.1 Pseudomonas aeruginosa strain Pa58, complete genome	NA	kmi:VW41_01970/1.6e-115/hypothetical protein	NA	NA	NA
Unigene1045_All	325	0.01	5.04	8.97727992349992	0.657584080985916	*	0.434564	WP_047723025.1/2.6e-55/MULTISPECIES: hydrogenase large subunit [Klebsiella] >AKL34813.1 hydrogenase 3 large subunit [Klebsiella oxytoca] >OLP10354.1 hydrogenase 3 large subunit [Klebsiella michiganensis]	CP022997.1/0.0/CP022997.1 Klebsiella pneumoniae strain 721005, complete genome	sp|P16431|HYCE_ECOLI/1.2e-56/Formate hydrogenlyase subunit 5 OS=Escherichia coli (strain K12) GN=hycE PE=1 SV=1	kpu:KP1_4325/3.9e-56/hycE; hydrogenase 3 large subunit; K15830 formate hydrogenlyase subunit 5	7304303/7.4e-06/[C] KOG2870 NADH:ubiquinone oxidoreductase, NDUFS2/49 kDa subunit	Unigene1045_All/2.9e-11/Nickel-dependent hydrogenase	molecular_function:GO:0016829//lyase activity;GO:0048038//quinone binding;GO:0051287//NAD binding;GO:0016151//nickel cation binding;GO:0008137//NADH dehydrogenase (ubiquinone) activity;
Unigene1406_All	509	0.01	4.96	8.95419631038688	0.410626125	*	0.202566	KMA62303.1/3.2e-92/periplasmic maltose-binding protein [Klebsiella pneumoniae]	CP022997.1/0.0/CP022997.1 Klebsiella pneumoniae strain 721005, complete genome	NA	kph:KPNIH24_01580/4.8e-93/ABC transporter substrate-binding protein	NA	Unigene1406_All/1.7e-10/Bacterial extracellular solute-binding protein	NA
Unigene1604_All	331	0.01	4.89	8.93369065495224	0.663424081705151	*	0.434564	WP_065889183.1/6.5e-54/DUF3372 domain-containing protein [Klebsiella pneumoniae] >OCV91419.1 pullulanase [Klebsiella pneumoniae]	CP022997.1/0.0/CP022997.1 Klebsiella pneumoniae strain 721005, complete genome	sp|P07811|PULA_KLEAE/2.1e-56/Pullulanase OS=Klebsiella aerogenes GN=pulA PE=1 SV=1	kpi:D364_00770/9.9e-55/pullulanase; K01200 pullulanase [EC:3.2.1.41]	NA	Unigene1604_All/0.0033/Collagen triple helix repeat (20 copies)	biological_process:GO:0005975//carbohydrate metabolic process;molecular_function:GO:0030246//carbohydrate binding;GO:0051060//pullulanase activity;
Unigene2113_All	339	0.01	4.69	8.87344411251538	0.679722944494995	*	0.434564	CCI74619.1/4.3e-29/sorA [Klebsiella pneumoniae subsp. rhinoscleromatis SB3432]	CP022997.1/0.0/CP022997.1 Klebsiella pneumoniae strain 721005, complete genome	sp|P37081|PTRB_KLEPN/2.3e-31/PTS system sorbose-specific EIIB component OS=Klebsiella pneumoniae GN=sorB PE=1 SV=1	kpr:KPR_0387/6.5e-30/sorA; highly similar to sorbose-specific phosphotransferase enzyme IIB component from Klebsiella pneumoniae (sp|P37081); K02813 PTS system, sorbose-specific IIB component [EC:2.7.1.206]	NA	NA	biological_process:GO:0009401//phosphoenolpyruvate-dependent sugar phosphotransferase system;cellular_component:GO:0005737//cytoplasm;molecular_function:GO:0016301//kinase activity;GO:0016740//transferase activity;GO:0008982//protein-N(PI)-phosphohistidine-sugar phosphotransferase activity;GO:0103111//D-glucosamine PTS permease activity;
Unigene1399_All	340	0.01	4.66	8.86418614465428	0.665789229946524	*	0.434564	WP_073900861.1/4.2e-56/Zn-dependent hydrolase [Klebsiella pneumoniae] >OKO65911.1 Zn-dependent hydrolase [Klebsiella pneumoniae] >ONG09151.1 Zn-dependent hydrolase [Klebsiella pneumoniae] >OUM16606.1 Zn-dependent hydrolase [Klebsiella pneumoniae] >OXV28112.1 Zn-dependent hydrolase [Klebsiella pneumoniae]	CP022997.1/0.0/CP022997.1 Klebsiella pneumoniae strain 721005, complete genome	sp|P37113|AMAB1_GEOSE/4.6e-19/N-carbamoyl-L-amino acid hydrolase OS=Geobacillus stearothermophilus GN=amaB PE=1 SV=2	kpo:KPN2242_07875/6.3e-57/allantoate amidohydrolase; K06016 beta-ureidopropionase / N-carbamoyl-L-amino-acid hydrolase [EC:3.5.1.6 3.5.1.87]	NA	Unigene1399_All/0.00075/Peptidase family M20/M25/M40	biological_process:GO:0008152//metabolic process;molecular_function:GO:0016787//hydrolase activity;GO:0016813//hydrolase activity, acting on carbon-nitrogen (but not peptide) bonds, in linear amidines;
Unigene1743_All	534	0.01	4.63	8.85486838326024	0.418020352941177	*	0.202566	WP_073520092.1/2.8e-91/histidine kinase [Klebsiella pneumoniae] >OKB37586.1 histidine kinase [Klebsiella pneumoniae] >OVI04472.1 histidine kinase [Klebsiella pneumoniae] >OVI31295.1 histidine kinase [Klebsiella pneumoniae] >OVI46321.1 histidine kinase [Klebsiella pneumoniae]	CP022997.1/0.0/CP022997.1 Klebsiella pneumoniae strain 721005, complete genome	sp|P30855|EVGS_ECOLI/2.6e-24/Sensor protein EvgS OS=Escherichia coli (strain K12) GN=evgS PE=1 SV=2	kpc:KPNIH10_22965/4.3e-92/histidine kinase; K07679 two-component system, NarL family, sensor histidine kinase EvgS [EC:2.7.13.3]	At2g17820/2.2e-10/[T] KOG0519 Sensory transduction histidine kinase	Unigene1743_All/1.5e-16/His Kinase A (phospho-acceptor) domain	molecular_function:GO:0016301//kinase activity;
Unigene992_All	342	0.01	4.62	8.85174904141606	0.654702468010517	*	0.434564	AHM77596.1/2.6e-53/Hypothetical protein KPNJ2_00816 [Klebsiella pneumoniae 30684/NJST258_2] >AHM83187.1 Hypothetical protein KPNJ1_00781 [Klebsiella pneumoniae 30660/NJST258_1]	CP022997.1/0.0/CP022997.1 Klebsiella pneumoniae strain 721005, complete genome	NA	kpm:KPHS_45190/3.9e-54/hypothetical protein	NA	Unigene992_All/4.9e-33/Protein of unknown function (DUF3577)	NA
Unigene1526_All	345	0.01	4.55	8.82972273508606	0.68096218413856	*	0.434564	ESA82888.1/1.2e-29/Hok/gef family protein [Escherichia coli 907779] >ESD01480.1 Hok/gef family protein [Escherichia coli 907446] >ESD17032.1 Hok/gef family protein [Escherichia coli 907700] >ESD20527.1 Hok/gef family protein [Escherichia coli 907701] >ESD53024.1 Hok/gef family protein [Escherichia coli 908524] >ESD96190.1 Hok/gef family protein [Escherichia coli 908624] >ESE10542.1 Hok/gef family…	CP022997.1/0.0/CP022997.1 Klebsiella pneumoniae strain 721005, complete genome	sp|Q7UDF9|HOKE_SHIFL/1.3e-16/Protein HokE OS=Shigella flexneri GN=hokE PE=3 SV=2	eok:G2583_3410/5.1e-30/small; Small toxic membrane polypeptide; K18922 protein HokE	NA	NA	NA
Unigene1763_All	345	0.01	4.55	8.82972273508606	0.665196363312556	*	0.434564	WP_048289674.1/2.4e-43/NAD(P)-dependent oxidoreductase [Klebsiella pneumoniae] >KMD02185.1 sorbitol-6-phosphate 2-dehydrogenase [Klebsiella pneumoniae]	CP022997.1/0.0/CP022997.1 Klebsiella pneumoniae strain 721005, complete genome	sp|P37079|SORD_KLEPN/7.7e-46/Sorbitol-6-phosphate 2-dehydrogenase OS=Klebsiella pneumoniae GN=sorD PE=3 SV=1	kph:KPNIH24_01320/3.6e-44/sorbitol-6-phosphate 2-dehydrogenase; K00068 sorbitol-6-phosphate 2-dehydrogenase [EC:1.1.1.140]	7296704/4.6e-06/[R] KOG0725 Reductases with broad range of substrate specificities	NA	biological_process:GO:0006062//sorbitol catabolic process;molecular_function:GO:0009010//sorbitol-6-phosphate 2-dehydrogenase activity;
Unigene1200_All	352	0.01	4.40	8.78135971352466	0.649578709565217	*	0.434564	WP_047718269.1/3.7e-55/hypothetical protein [Klebsiella pneumoniae] >AKL28600.1 hypothetical protein AB186_10180 [Klebsiella pneumoniae] >ALR24623.1 hypothetical protein AGG09_10295 [Klebsiella pneumoniae]	CP022997.1/0.0/CP022997.1 Klebsiella pneumoniae strain 721005, complete genome	sp|P75617|YAAW_ECOLI/4.5e-25/UPF0174 protein YaaW OS=Escherichia coli (strain K12) GN=yaaW PE=3 SV=1	kpm:KPHS_07220/5.6e-56/hypothetical protein	NA	Unigene1200_All/0.019/Ubiquinol-cytochrome C chaperone	NA
Unigene2266_All	363	0.01	4.18	8.70735913208088	0.682205950684932	*	0.434564	WP_064152247.1/1.5e-38/hypothetical protein [Klebsiella pneumoniae] >SAW97030.1 Uncharacterised protein [Klebsiella pneumoniae] >SAU25832.1 Uncharacterised protein [Klebsiella pneumoniae] >SAX71087.1 Uncharacterised protein [Klebsiella pneumoniae] >AOT68019.1 hypothetical protein BH709_27990 (plasmid) [Klebsiella pneumoniae] >SAS75346.1 Uncharacterised protein [Klebsiella pneumoniae] >SAS68044.1 …	CP017387.1/0.0/CP017387.1 Klebsiella pneumoniae strain KP36 plasmid 2, complete sequence	NA	kpx:PMK1_b00030/3.5e-37/hypothetical protein	NA	NA	NA
Unigene1754_All	591	0.01	4.03	8.65463602852797	0.420544630434783	*	0.202566	WP_002916526.1/3.8e-105/MULTISPECIES: short chain dehydrogenase [Enterobacterales] >YP_005228729.1 short chain dehydrogenase [Klebsiella pneumoniae subsp. pneumoniae HS11286] >ABR78760.1 putative short-chain dehydrogenase [Klebsiella pneumoniae subsp. pneumoniae MGH 78578] >AEW63127.1 short chain dehydrogenase [Klebsiella pneumoniae subsp. pneumoniae HS11286] >EJJ42901.1 short chain dehydrogenase…	CP022997.1/0.0/CP022997.1 Klebsiella pneumoniae strain 721005, complete genome	sp|Q99RF5|Y2478_STAAM/1.9e-12/Uncharacterized oxidoreductase SAV2478 OS=Staphylococcus aureus (strain Mu50 / ATCC 700699) GN=SAV2478 PE=3 SV=1	kpg:KPNIH32_23160/5.8e-106/short-chain dehydrogenase	CE05752/1.8e-10/[R] KOG0725 Reductases with broad range of substrate specificities	Unigene1754_All/6.3e-34/short chain dehydrogenase	molecular_function:GO:0016491//oxidoreductase activity;
Unigene825_All	593	0.01	4.01	8.64745842645492	0.425166	*	0.202566	WP_073511487.1/2.6e-101/MFS transporter [Klebsiella pneumoniae] >OKB43621.1 MFS transporter [Klebsiella pneumoniae]	CP022997.1/0.0/CP022997.1 Klebsiella pneumoniae strain 721005, complete genome	sp|Q9I6Q3|PCAK_PSEAE/5.6e-12/4-hydroxybenzoate transporter PcaK OS=Pseudomonas aeruginosa (strain ATCC 15692 / DSM 22644 / CIP 104116 / JCM 14847 / LMG 12228 / 1C / PRS 101 / PAO1) GN=pcaK PE=3 SV=1	kpx:PMK1_04160/3.9e-102/ydjE; Inner membrane metabolite transport protein YdjE; K08369 MFS transporter, putative metabolite:H+ symporter	Hs7662272/1.4e-07/[R] KOG0255 Synaptic vesicle transporter SVOP and related transporters (major facilitator superfamily)	Unigene825_All/2.6e-14/Sugar (and other) transporter	cellular_component:GO:0016021//integral component of membrane;molecular_function:GO:0022857//transmembrane transporter activity;
Unigene680_All	595	0.01	3.99	8.64024493622235	0.411110925619835	*	0.202566	WP_004213131.1/1.6e-106/translesion error-prone DNA polymerase V subunit UmuC [Klebsiella pneumoniae] >EMB10004.1 DNA polymerase V subunit UmuC [Klebsiella pneumoniae hvKP1] >AGX37418.1 DNA polymerase V subunit UmuC [Klebsiella pneumoniae CG43] >CDI20770.1 Protein umuC [Klebsiella pneumoniae subsp. pneumoniae SA1] >EWD16840.1 protein umuC [Klebsiella pneumoniae UCI 42] >EWF76300.1 protein umuC [K…	CP022997.1/0.0/CP022997.1 Klebsiella pneumoniae strain 721005, complete genome	sp|P04152|UMUC_ECOLI/2.5e-92/Protein UmuC OS=Escherichia coli (strain K12) GN=umuC PE=1 SV=2	kpc:KPNIH10_10270/2.4e-107/DNA polymerase V subunit UmuC; K03502 DNA polymerase V	NA	Unigene680_All/9.9e-09/impB/mucB/samB family C-terminal domain	biological_process:GO:0006281//DNA repair;molecular_function:GO:0003887//DNA-directed DNA polymerase activity;GO:0003684//damaged DNA binding;
Unigene1869_All	374	0.01	3.97	8.63299519714296	0.674201729241877	*	0.434564	NA	NA	NA	NA	NA	NA	NA
Unigene1577_All	388	0.01	3.74	8.54689445988764	0.676032141176471	*	0.434564	WP_004151321.1/6.3e-56/MULTISPECIES: hypothetical protein [Klebsiella] >YP_005225528.1 hypothetical protein KPHS_12280 [Klebsiella pneumoniae subsp. pneumoniae HS11286] >AEW59926.1 hypothetical protein KPHS_12280 [Klebsiella pneumoniae subsp. pneumoniae HS11286] >EJJ44569.1 hypothetical protein KPNIH2_04978 [Klebsiella pneumoniae subsp. pneumoniae KPNIH2] >EJJ47878.1 hypothetical protein KPNIH4_0…	CP022997.1/0.0/CP022997.1 Klebsiella pneumoniae strain 721005, complete genome	NA	kps:KPNJ2_04159/9.5e-57/hypothetical protein	NA	Unigene1577_All/3.4/Type IV secretory pathway, VirB3-like protein	cellular_component:GO:0016021//integral component of membrane;
Unigene123_All	389	0.01	3.73	8.54303182025524	0.647888565481353	*	0.434564	WP_062955008.1/6.9e-39/DUF2514 domain-containing protein [Klebsiella pneumoniae] >OHY24640.1 endopeptidase [Klebsiella pneumoniae] >OIK31029.1 endopeptidase [Klebsiella pneumoniae] >OXM95081.1 DUF2514 domain-containing protein [Klebsiella pneumoniae] >OXM98569.1 DUF2514 domain-containing protein [Klebsiella pneumoniae] >OZJ10693.1 DUF2514 domain-containing protein [Klebsiella pneumoniae] >OZJ3815…	CP022997.1/0.0/CP022997.1 Klebsiella pneumoniae strain 721005, complete genome	NA	ear:CCG34039/9.8e-38/Phage endopeptidase (EC 3.4.-.-) Rz	NA	NA	NA
Unigene677_All	868	0.01	3.69	8.5274770060604	0.237646338799414	*	0.0944226	WP_072042777.1/2.8e-157/CusA/CzcA family heavy metal efflux RND transporter, partial [Klebsiella pneumoniae]	MF437313.1/0.0/MF437313.1 Klebsiella pneumoniae strain CR-HvKP4 plasmid pVir-CR-HvKP4, complete sequence	sp|P38054|CUSA_ECOLI/7.9e-140/Cation efflux system protein CusA OS=Escherichia coli (strain K12) GN=cusA PE=1 SV=2	panp:PSNIH2_23080/8.1e-157/cation transporter; K07787 Cu(I)/Ag(I) efflux system membrane protein CusA/SilA	NA	Unigene677_All/2.6e-48/AcrB/AcrD/AcrF family	cellular_component:GO:0016021//integral component of membrane;molecular_function:GO:0008324//cation transmembrane transporter activity;
Unigene1329_All	1375	0.01	3.59	8.48784003382305	0.0715362024340771	*	0.0205162	WP_073557577.1/6.2e-191/PTS cellobiose transporter subunit IIC [Klebsiella pneumoniae] >APM41473.1 PTS cellobiose transporter subunit IIC [Klebsiella pneumoniae] >OMI91928.1 PTS cellobiose transporter subunit IIC [Klebsiella pneumoniae]	CP022997.1/0.0/CP022997.1 Klebsiella pneumoniae strain 721005, complete genome	sp|Q45400|PTEC_GEOSE/3.3e-55/PTS system cellobiose-specific EIIC component OS=Geobacillus stearothermophilus GN=celB PE=3 SV=1	sply:Q5A_012715/2.2e-185/licC_1; Lichenan permease IIC component; K02761 PTS system, cellobiose-specific IIC component	NA	Unigene1329_All/5.9e-49/Phosphotransferase system, EIIC	NA
Unigene1118_All	401	0.01	3.55	8.47167521439204	0.646207193771626	*	0.434564	NA	CP022997.1/0.0/CP022997.1 Klebsiella pneumoniae strain 721005, complete genome	NA	kpm:KPHS_17480/3.2e-68/phage tail tape measure protein, family	NA	Unigene1118_All/0.00058/Baculovirus polyhedron envelope protein, PEP, C terminus	NA
Unigene639_All	404	0.01	3.51	8.45532722030456	0.661661218777679	*	0.434564	EWD47639.1/1.3e-35/branched-chain amino acid transport system ATP-binding protein [Klebsiella pneumoniae UCI 26] >SLW58998.1 branched chain amino acid ABC transporter ATPase [Klebsiella pneumoniae] >SLR77021.1 branched chain amino acid ABC transporter ATPase [Klebsiella pneumoniae] >SLR69020.1 branched chain amino acid ABC transporter ATPase [Klebsiella pneumoniae] >SLR59267.1 branched chain amin…	CP022997.1/0.0/CP022997.1 Klebsiella pneumoniae strain 721005, complete genome	NA	kpi:D364_01520/1.3e-24/DNA polymerase IV	NA	NA	NA
Unigene1325_All	669	0.01	3.41	8.41362792902417	0.416520279904306	*	0.202566	WP_077271508.1/1.4e-127/type VI secretion protein VasK [Klebsiella pneumoniae] >OKN63504.1 type VI secretion system protein ImpL [Klebsiella pneumoniae]	CP022997.1/0.0/CP022997.1 Klebsiella pneumoniae strain 721005, complete genome	NA	kpc:KPNIH10_11600/2.1e-128/type VI secretion protein VasK; K11891 type VI secretion system protein ImpL	NA	Unigene1325_All/8.8e-55/Type VI secretion protein IcmF C-terminal	NA
CL9.Contig6_All	2059	0.01	3.39	8.40514146313634	0.0189209693333333	*	0.00445782	WP_086616194.1/1.1e-45/hypothetical protein [Klebsiella pneumoniae]	CP022997.1/0.0/CP022997.1 Klebsiella pneumoniae strain 721005, complete genome	sp|B7N6S6|CSRA_ECOLU/8.2e-26/Carbon storage regulator OS=Escherichia coli O17:K52:H18 (strain UMN026 / ExPEC) GN=csrA PE=3 SV=1	kom:HR38_26625/3.9e-24/carbon storage regulator; K03563 carbon storage regulator	NA	NA	NA
Unigene878_All	427	0.01	3.22	8.33091687811462	0.661075677876106	*	0.434564	OJS62786.1/3.7e-70/enterobacterial common antigen polymerase, partial [Escherichia coli]	CP022997.1/0.0/CP022997.1 Klebsiella pneumoniae strain 721005, complete genome	sp|A8ACU6|WZYE_CITK8/5.2e-60/Probable ECA polymerase OS=Citrobacter koseri (strain ATCC BAA-895 / CDC 4225-83 / SGSC4696) GN=wzyE PE=3 SV=1	kpw:KPNIH30_00760/5.6e-71/common antigen polymerase; K02853 enterobacterial common antigen polymerase [EC:2.4.1.-]	NA	Unigene878_All/4.7e-55/WzyE protein, O-antigen assembly polymerase	biological_process:GO:0009246//enterobacterial common antigen biosynthetic process;cellular_component:GO:0005887//integral component of plasma membrane;molecular_function:GO:0016757//transferase activity, transferring glycosyl groups;
Unigene984_All	981	0.01	3.19	8.31741261376487	0.234555562716763	*	0.0944226	EEW43387.1/4.2e-165/rhodanese-like protein [Klebsiella pneumoniae subsp. rhinoscleromatis ATCC 13884] >EKF77739.1 3-mercaptopyruvate sulfurtransferase [Klebsiella pneumoniae subsp. pneumoniae KpQ3] >ESA99952.1 rhodanese-like protein [Klebsiella pneumoniae 909957] >AHE43218.1 3-mercaptopyruvate sulfurtransferase [Klebsiella pneumoniae subsp. pneumoniae Kp13] >AHM78234.1 3-mercaptopyruvate sulfurtr…	CP022997.1/0.0/CP022997.1 Klebsiella pneumoniae strain 721005, complete genome	sp|P31142|THTM_ECOLI/2.4e-121/3-mercaptopyruvate sulfurtransferase OS=Escherichia coli (strain K12) GN=sseA PE=1 SV=3	ear:CCG33973/2.7e-148/Thiosulfate sulfurtransferase, rhodanese (EC 2.8.1.1); K01011 thiosulfate/3-mercaptopyruvate sulfurtransferase [EC:2.8.1.1 2.8.1.2]	Hs13489091/2.4e-55/[V] KOG1529 Mercaptopyruvate sulfurtransferase/thiosulfate sulfurtransferase	Unigene984_All/2.5e-32/Rhodanese-like domain	molecular_function:GO:0004792//thiosulfate sulfurtransferase activity;
Unigene348_All	436	0.01	3.12	8.28540221886225	0.657005730870712	*	0.434564	WP_073553773.1/2.0e-74/MFS transporter [Klebsiella pneumoniae] >OSV86282.1 aromatic acid/H+ symport family MFS transporter [Klebsiella pneumoniae] >OSV97443.1 aromatic acid/H+ symport family MFS transporter [Klebsiella pneumoniae]	CP022997.1/0.0/CP022997.1 Klebsiella pneumoniae strain 721005, complete genome	sp|E8ZB61|GALT_PSEPU/1.9e-46/Gallate transporter OS=Pseudomonas putida GN=galT PE=3 SV=1	kpi:D364_20715/3.0e-75/4-hydroxybenzoate transporter	7291713/2.4e-12/[R] KOG0253 Synaptic vesicle transporter SV2 (major facilitator superfamily)	Unigene348_All/1.1e-31/Major Facilitator Superfamily	NA
Unigene1218_All	719	0.01	3.11	8.2807707701306	0.412572220379147	*	0.202566	WP_086523120.1/2.7e-81/beta-1,4 mannanase [Klebsiella pneumoniae] >OUG84309.1 glycosyl hydrolase [Klebsiella pneumoniae]	CP022997.1/0.0/CP022997.1 Klebsiella pneumoniae strain 721005, complete genome	sp|B1LPK1|LAMB_ECOSM/1.1e-06/Maltoporin OS=Escherichia coli (strain SMS-3-5 / SECEC) GN=lamB PE=3 SV=1	kpw:KPNIH30_20835/4.1e-82/beta-1,4 mannanase	NA	NA	molecular_function:GO:0030246//carbohydrate binding;
Unigene1523_All	438	0.01	3.09	8.27146302790437	0.651277694856147	*	0.434564	AHM80289.1/5.1e-54/Rtn protein [Klebsiella pneumoniae 30684/NJST258_2] >AHM85926.1 Rtn protein [Klebsiella pneumoniae 30660/NJST258_1]	CP022997.1/0.0/CP022997.1 Klebsiella pneumoniae strain 721005, complete genome	sp|P75995|YCGG_ECOLI/1.3e-10/Uncharacterized protein YcgG OS=Escherichia coli (strain K12) GN=ycgG PE=1 SV=2	kps:KPNJ2_03509/7.7e-55/Rtn protein	NA	NA	NA
Unigene681_All	440	0.01	3.07	8.26209484537018	0.666978139285714	*	0.434564	OKB30662.1/5.0e-78/formate acetyltransferase [Klebsiella pneumoniae]	CP022997.1/0.0/CP022997.1 Klebsiella pneumoniae strain 721005, complete genome	sp|P42632|TDCE_ECOLI/6.1e-72/PFL-like enzyme TdcE OS=Escherichia coli (strain K12) GN=tdcE PE=1 SV=2	kpw:KPNIH30_16735/7.6e-79/pyruvate formate-lyase; K00656 formate C-acetyltransferase [EC:2.3.1.54]	NA	Unigene681_All/8.1e-42/Glycine radical	NA
Unigene1385_All	442	0.01	3.05	8.25266543245025	0.650710379790941	*	0.434564	WP_039817685.1/4.6e-71/hypothetical protein [Klebsiella pneumoniae]	CP012427.1/0.0/CP012427.1 Klebsiella pneumoniae strain KP5 plasmid pSg1-1, complete sequence	NA	kpx:PMK1_b00043/2.2e-70/chromosome segregation protein SMC	NA	Unigene1385_All/0.0013/Reovirus sigma C capsid protein	NA
Unigene611_All	737	0.01	3.02	8.23840473932508	0.424130272838002	*	0.202566	WP_002910030.1/7.8e-140/MULTISPECIES: DUF481 domain-containing protein [Enterobacterales] >BAH63906.1 hypothetical protein KP1_3289 [Klebsiella pneumoniae subsp. pneumoniae NTUH-K2044] >EGF61310.1 hypothetical protein HMPREF9538_04256 [Klebsiella sp. MS 92-3] >EHL94492.1 hypothetical protein HMPREF1024_00534 [Klebsiella sp. 4_1_44FAA] >EJJ41564.1 hypothetical protein KPNIH2_11160 [Klebsiella pneu…	CP022997.1/0.0/CP022997.1 Klebsiella pneumoniae strain 721005, complete genome	sp|P76206|YDIY_ECOLI/7.5e-123/Uncharacterized protein YdiY OS=Escherichia coli (strain K12) GN=ydiY PE=3 SV=1	kph:KPNIH24_12610/1.2e-140/membrane protein; K07283 putative salt-induced outer membrane protein	NA	Unigene611_All/1.1e-55/Protein of unknown function, DUF481	NA
Unigene2193_All	464	0.01	2.84	8.14974711950468	0.666383154326494	*	0.434564	WP_073901298.1/3.7e-79/propanediol dehydratase large subunit PduC [Klebsiella pneumoniae] >OKO63372.1 propanediol dehydratase [Klebsiella pneumoniae] >ONG04161.1 propanediol dehydratase [Klebsiella pneumoniae] >OUM15468.1 propanediol dehydratase [Klebsiella pneumoniae] >OXV28460.1 propanediol dehydratase [Klebsiella pneumoniae]	CP022997.1/0.0/CP022997.1 Klebsiella pneumoniae strain 721005, complete genome	sp|P37450|PDUC_SALTY/2.2e-80/Propanediol dehydratase large subunit OS=Salmonella typhimurium (strain LT2 / SGSC1412 / ATCC 700720) GN=pduC PE=1 SV=3	kpz:KPNIH27_20680/5.6e-80/pduC; propanediol dehydratase; K01699 propanediol dehydratase large subunit [EC:4.2.1.28]	NA	Unigene2193_All/8.6e-80/Dehydratase large subunit	NA
Unigene100_All	1700	0.01	2.84	8.14974711950468	0.0718275922606924	*	0.0205162	CEP29097.1/1.8e-310/phosphoglycero mutase III, cofactor-independent [Klebsiella variicola] >CTP99100.1 phosphoglycero mutase III, cofactor-independent [Klebsiella variicola]	CP022997.1/0.0/CP022997.1 Klebsiella pneumoniae strain 721005, complete genome	sp|Q329P2|GPMI_SHIDS/3.6e-277/2,3-bisphosphoglycerate-independent phosphoglycerate mutase OS=Shigella dysenteriae serotype 1 (strain Sd197) GN=gpmI PE=3 SV=1	kpu:KP1_5306/6.1e-310/yibO; phosphoglyceromutase; K15633 2,3-bisphosphoglycerate-independent phosphoglycerate mutase [EC:5.4.2.12]	CE11302/1.4e-119/[G] KOG4513 Phosphoglycerate mutase	Unigene100_All/4.8e-83/Metalloenzyme superfamily	NA
Unigene990_All	775	0.01	2.83	8.14465824283188	0.412083969230769	*	0.202566	WP_040250600.1/3.4e-109/fimbrial protein [Klebsiella pneumoniae]	CP022997.1/0.0/CP022997.1 Klebsiella pneumoniae strain 721005, complete genome	NA	kpnu:LI86_06195/5.1e-110/fimbrial protein	NA	Unigene990_All/2.3e-13/Fimbrial protein	NA
Unigene1588_All	824	0.01	2.62	8.03342300153745	0.413552201900238	*	0.202566	WP_040180347.1/3.2e-150/hypothetical protein [Klebsiella pneumoniae]	CP022997.1/0.0/CP022997.1 Klebsiella pneumoniae strain 721005, complete genome	sp|Q9HUI8|ARUI_PSEAE/1.6e-12/Probable 2-ketoarginine decarboxylase AruI OS=Pseudomonas aeruginosa (strain ATCC 15692 / DSM 22644 / CIP 104116 / JCM 14847 / LMG 12228 / 1C / PRS 101 / PAO1) GN=aruI PE=1 SV=1	kpj:N559_0877/4.8e-151/thiamine pyrophosphate enzyme, TPP binding domain protein; K01652 acetolactate synthase I/II/III large subunit [EC:2.2.1.6]	Hs6912418/5.0e-06/[EH] KOG1185 Thiamine pyrophosphate-requiring enzyme	Unigene1588_All/9.3e-20/Thiamine pyrophosphate enzyme, central domain	molecular_function:GO:0000287//magnesium ion binding;GO:0003824//catalytic activity;GO:0030976//thiamine pyrophosphate binding;
Unigene1180_All	831	0.01	2.60	8.02236781302845	0.415030934445769	*	0.202566	AGT22706.1/9.4e-110/isopentenyl-diphosphate delta-isomerase [Klebsiella pneumoniae JM45] >CDL60000.1 Isopentenyl-diphosphate delta-isomerase [Klebsiella pneumoniae IS39] >CDL10529.1 Isopentenyl-diphosphate delta-isomerase [Klebsiella pneumoniae IS43] >AHM77731.1 Isopentenyl-diphosphate delta-isomerase [Klebsiella pneumoniae 30684/NJST258_2] >AHM83323.1 Isopentenyl-diphosphate delta-isomerase [Kle…	CP022997.1/0.0/CP022997.1 Klebsiella pneumoniae strain 721005, complete genome	sp|A6TDP3|IDI_KLEP7/9.3e-106/Isopentenyl-diphosphate Delta-isomerase OS=Klebsiella pneumoniae subsp. pneumoniae (strain ATCC 700721 / MGH 78578) GN=idi PE=3 SV=1	kpj:N559_0918/1.4e-110/isopentenyl-diphosphate delta-isomerase; K01823 isopentenyl-diphosphate Delta-isomerase [EC:5.3.3.2]	YPL117c/6.5e-14/[Q] KOG0142 Isopentenyl pyrophosphate:dimethylallyl pyrophosphate isomerase	Unigene1180_All/6e-22/NUDIX domain	biological_process:GO:0008299//isoprenoid biosynthetic process;GO:0050992//dimethylallyl diphosphate biosynthetic process;cellular_component:GO:0005737//cytoplasm;molecular_function:GO:0046872//metal ion binding;GO:0016787//hydrolase activity;GO:0016853//isomerase activity;GO:0004452//isopentenyl-diphosphate delta-isomerase activity;
Unigene607_All	1174	0.01	2.58	8.01122725542325	0.238344272246696	*	0.0944226	BAH63454.1/1.5e-113/putative acetyltransferase [Klebsiella pneumoniae subsp. pneumoniae NTUH-K2044]	CP022997.1/0.0/CP022997.1 Klebsiella pneumoniae strain 721005, complete genome	sp|Q51330|OXLT_OXAFO/5.0e-20/Oxalate:formate antiporter OS=Oxalobacter formigenes GN=oxlT PE=1 SV=3	kpp:A79E_2483/4.4e-105/Ribosomal-protein-serine acetyltransferase	At2g32020/3.1e-09/[O] TWOG0243 Predicted alanine acetyl transferase	Unigene607_All/1.3e-26/Acetyltransferase (GNAT) domain	molecular_function:GO:0008080//N-acetyltransferase activity;
Unigene1564_All	507	0.01	2.49	7.96000193206808	0.679105014545455	*	0.434564	CDL08083.1/5.8e-86/Arginine/ornithine antiporter ArcD [Klebsiella pneumoniae IS43] >CDK93838.1 Arginine/ornithine antiporter ArcD [Klebsiella pneumoniae IS33]	CP022997.1/0.0/CP022997.1 Klebsiella pneumoniae strain 721005, complete genome	sp|P44023|Y594_HAEIN/1.9e-21/Uncharacterized protein HI_0594 OS=Haemophilus influenzae (strain ATCC 51907 / DSM 11121 / KW20 / Rd) GN=HI_0594 PE=4 SV=1	kpm:KPHS_05100/8.7e-87/C4-dicarboxylate anaerobic carrier	NA	Unigene1564_All/1.5e-35/C4-dicarboxylate anaerobic carrier	NA
Unigene1348_All	860	0.01	2.49	7.96000193206808	0.417519129496403	*	0.202566	AHM80434.1/1.0e-111/Baseplate assembly protein V [Klebsiella pneumoniae 30684/NJST258_2] >AHM86071.1 Baseplate assembly protein V [Klebsiella pneumoniae 30660/NJST258_1]	CP022997.1/0.0/CP022997.1 Klebsiella pneumoniae strain 721005, complete genome	NA	kps:KPNJ2_03654/1.6e-112/Baseplate assembly protein V	NA	Unigene1348_All/3.8e-43/Type VI secretion system, phage-baseplate injector	NA
Unigene1394_All	515	0.01	2.44	7.93073733756289	0.676644489130435	*	0.434564	EJK92151.1/7.7e-94/hypothetical protein UUU_07570 [Klebsiella pneumoniae subsp. pneumoniae DSM 30104]	CP022997.1/0.0/CP022997.1 Klebsiella pneumoniae strain 721005, complete genome	sp|P21628|BRAE_PSEAE/3.8e-17/High-affinity branched-chain amino acid transport system permease protein BraE OS=Pseudomonas aeruginosa (strain ATCC 15692 / DSM 22644 / CIP 104116 / JCM 14847 / LMG 12228 / 1C / PRS 101 / PAO1) GN=braE PE=3 SV=1	kpc:KPNIH10_05215/7.8e-91/branched-chain amino acid ABC transporter permease; K01998 branched-chain amino acid transport system permease protein	NA	Unigene1394_All/1.4e-17/Branched-chain amino acid transport system / permease component	NA
Unigene1015_All	530	0.01	2.34	7.8703647195834	0.677257947416138	*	0.434564	WP_072241642.1/2.6e-89/transcriptional regulator [Klebsiella pneumoniae]	CP022997.1/0.0/CP022997.1 Klebsiella pneumoniae strain 721005, complete genome	sp|P52666|BUDR_RAOTE/1.8e-70/HTH-type transcriptional regulator BudR OS=Raoultella terrigena GN=budR PE=4 SV=1	kph:KPNIH24_13250/4.0e-90/transcriptional regulator	NA	Unigene1015_All/3.6e-26/Bacterial regulatory helix-turn-helix protein, lysR family	NA
CL26.Contig1_All	952	0.01	2.20	7.78135971352466	0.422586109223301	*	0.202566	CDQ29749.1/3.9e-75/hypothetical protein BN981_04176 [Halobacillus trueperi]	CP023320.1/0.0/CP023320.1 Bacillus velezensis strain SCGB 1 chromosome, complete genome	NA	bmj:BMULJ_05090/8.5e-75/cell wall-associated hydrolase	NA	NA	NA
Unigene135_All	565	0.01	2.14	7.74146698640115	0.645648674157303	*	0.434564	WP_032446041.1/3.9e-99/sulfite exporter TauE/SafE family protein [Klebsiella pneumoniae] >CDI21549.1 conserved hypothetical protein; putative membrane protein [Klebsiella pneumoniae subsp. pneumoniae BJ1-GA] >KMD25057.1 hypothetical protein SL72_00279 [Klebsiella pneumoniae] >PAB44122.1 anion permease [Klebsiella pneumoniae]	CP022997.1/0.0/CP022997.1 Klebsiella pneumoniae strain 721005, complete genome	NA	kpb:FH42_04440/5.9e-100/membrane protein; K07090 uncharacterized protein	NA	Unigene135_All/5.8e-21/Sulfite exporter TauE/SafE	cellular_component:GO:0016021//integral component of membrane;GO:0005886//plasma membrane;
Unigene1580_All	574	0.01	2.09	7.70735913208088	0.649014349261512	*	0.434564	WP_073557452.1/8.9e-75/DUF2955 domain-containing protein [Klebsiella pneumoniae] >OST29212.1 1,4-alpha-glucan branching protein [Klebsiella pneumoniae] >OST36580.1 1,4-alpha-glucan branching protein [Klebsiella pneumoniae]	CP022997.1/0.0/CP022997.1 Klebsiella pneumoniae strain 721005, complete genome	NA	kpv:KPNIH29_03325/1.3e-75/1,4-alpha-glucan branching protein	NA	Unigene1580_All/4.6e-35/Protein of unknown function (DUF2955)	NA
Unigene193_All	1766	0.01	2.06	7.68650052718322	0.236952480875912	*	0.0944226	AHM80867.1/2.3e-121/hypothetical protein KPNJ2_04087 [Klebsiella pneumoniae 30684/NJST258_2] >AHM86471.1 hypothetical protein KPNJ1_04065 [Klebsiella pneumoniae 30660/NJST258_1]	CP022997.1/0.0/CP022997.1 Klebsiella pneumoniae strain 721005, complete genome	sp|P0ADL3|YICN_ECOLI/1.0e-56/Uncharacterized protein YicN OS=Escherichia coli (strain K12) GN=yicN PE=4 SV=2	kpne:KU54_019675/3.5e-122/FAD-dependent oxidoreductase; K09471 gamma-glutamylputrescine oxidase [EC:1.4.3.-]	NA	Unigene193_All/3.4e-08/FAD dependent oxidoreductase	molecular_function:GO:0016491//oxidoreductase activity;
Unigene327_All	605	0.01	1.95	7.60733031374961	0.646766680519481	*	0.434564	WP_073546865.1/1.4e-107/ABC transporter substrate-binding protein [Klebsiella pneumoniae] >APM70475.1 ABC transporter substrate-binding protein [Klebsiella pneumoniae] >APM76094.1 ABC transporter substrate-binding protein [Klebsiella pneumoniae] >OWA97514.1 ABC transporter substrate-binding protein [Klebsiella pneumoniae]	CP022997.1/0.0/CP022997.1 Klebsiella pneumoniae strain 721005, complete genome	sp|P0AEN0|FLIY_ECOL6/1.5e-12/L-cystine-binding protein FliY OS=Escherichia coli O6:H1 (strain CFT073 / ATCC 700928 / UPEC) GN=fliY PE=3 SV=1	kpu:KP1_2962/2.2e-108/cysteine ABC transport system periplasmic binding component; K02030 polar amino acid transport system substrate-binding protein	NA	Unigene327_All/7.8e-27/Bacterial extracellular solute-binding proteins, family 3	NA
Unigene476_All	1098	0.01	1.86	7.53915881110803	0.421562898305085	*	0.202566	WP_074075451.1/3.5e-120/sugar ABC transporter ATP-binding protein [Klebsiella pneumoniae] >APP22695.1 sugar ABC transporter ATP-binding protein [Klebsiella pneumoniae]	CP022997.1/0.0/CP022997.1 Klebsiella pneumoniae strain 721005, complete genome	sp|Q1C0D5|XYLG_YERPA/6.7e-51/Xylose import ATP-binding protein XylG OS=Yersinia pestis bv. Antiqua (strain Antiqua) GN=xylG PE=3 SV=1	kpq:KPR0928_07040/5.3e-121/sugar ABC transporter ATP-binding protein; K17204 erythritol transport system ATP-binding protein	CE09356/4.9e-17/[IR] KOG0059 Lipid exporter ABCA1 and related proteins, ABC superfamily	Unigene476_All/1.6e-21/ABC transporter	NA
Unigene1340_All	637	0.01	1.82	7.5077946401987	0.682829539305302	*	0.434564	WP_040164794.1/1.1e-94/porin [Klebsiella pneumoniae] >SAU71358.1 outer membrane protein [Klebsiella pneumoniae]	CP022997.1/0.0/CP022997.1 Klebsiella pneumoniae strain 721005, complete genome	sp|P76471|YFAZ_ECOLI/1.5e-50/Outer membrane protein YfaZ OS=Escherichia coli (strain K12) GN=yfaZ PE=3 SV=2	kpv:KPNIH29_23455/1.7e-95/porin	NA	Unigene1340_All/5.6e-57/YfaZ precursor	cellular_component:GO:0016021//integral component of membrane;
Unigene322_All	656	0.01	1.75	7.45121111183233	0.660491172413793	*	0.434564	EJJ40641.1/3.5e-83/putative epimerase/isomerase [Klebsiella pneumoniae subsp. pneumoniae KPNIH2] >EJJ44927.1 putative epimerase/isomerase [Klebsiella pneumoniae subsp. pneumoniae KPNIH4] >EJJ56000.1 putative epimerase/isomerase [Klebsiella pneumoniae subsp. pneumoniae KPNIH6] >EJJ57511.1 putative epimerase/isomerase [Klebsiella pneumoniae subsp. pneumoniae KPNIH5] >EJJ62267.1 putative epimerase/i…	CP022997.1/0.0/CP022997.1 Klebsiella pneumoniae strain 721005, complete genome	sp|Q46891|OTNI_ECOLI/2.1e-52/2-oxo-tetronate isomerase OS=Escherichia coli (strain K12) GN=otnI PE=1 SV=1	kpw:KPNIH30_13045/5.3e-84/hydroxypyruvate isomerase; K22131 2-dehydrotetronate isomerase [EC:5.3.1.35]	Hs13654272/1.1e-29/[G] KOG4518 Hydroxypyruvate isomerase	Unigene322_All/9.7e-16/Xylose isomerase-like TIM barrel	molecular_function:GO:0016853//isomerase activity;GO:0008903//hydroxypyruvate isomerase activity;
Unigene872_All	1172	0.01	1.72	7.4262647547021	0.417019106586826	*	0.202566	EPB02563.1/2.3e-178/hypothetical protein H239_0019 [Klebsiella pneumoniae UHKPC45]	CP022997.1/0.0/CP022997.1 Klebsiella pneumoniae strain 721005, complete genome	sp|Q56992|HMUU_YERPE/1.9e-88/Hemin transport system permease protein HmuU OS=Yersinia pestis GN=hmuU PE=1 SV=2	kpm:KPHS_41650/1.5e-150/vtamin B12-transporter permease; K02015 iron complex transport system permease protein	Hs16507208/2.6e-08/[K] KOG2746 HMG-box transcription factor Capicua and related proteins	Unigene872_All/3e-73/FecCD transport family	cellular_component:GO:0016021//integral component of membrane;GO:0005886//plasma membrane;molecular_function:GO:0005215//transporter activity;
Unigene803_All	1181	0.01	1.71	7.4178525148859	0.422073883636364	*	0.202566	WP_002892501.1/1.2e-198/MULTISPECIES: gfo/Idh/MocA family oxidoreductase [Klebsiella] >YP_005225615.1 putative oxidoreductase [Klebsiella pneumoniae subsp. pneumoniae HS11286] >AEW60013.1 putative oxidoreductase [Klebsiella pneumoniae subsp. pneumoniae HS11286] >EJJ34856.1 putative oxidoreductase [Klebsiella pneumoniae subsp. pneumoniae KPNIH4] >EJJ37429.1 putative oxidoreductase [Klebsiella pneu…	CP022997.1/0.0/CP022997.1 Klebsiella pneumoniae strain 721005, complete genome	sp|O05265|IOLU_BACSU/8.8e-33/scyllo-inositol 2-dehydrogenase (NADP(+)) IolU OS=Bacillus subtilis (strain 168) GN=iolU PE=1 SV=2	kpw:KPNIH30_06790/1.8e-199/oxidoreductase	Hs7657212/2.4e-38/[GQ] KOG2741 Dimeric dihydrodiol dehydrogenase	Unigene803_All/1.3e-27/Oxidoreductase family, NAD-binding Rossmann fold	molecular_function:GO:0016491//oxidoreductase activity;
Unigene689_All	686	0.01	1.65	7.36632221424582	0.652985590909091	*	0.434564	WP_077273996.1/9.5e-124/ABC transporter substrate-binding protein [Klebsiella pneumoniae] >APS96868.1 ABC transporter substrate-binding protein [Klebsiella pneumoniae]	CP022997.1/0.0/CP022997.1 Klebsiella pneumoniae strain 721005, complete genome	sp|P0AEN0|FLIY_ECOL6/5.1e-09/L-cystine-binding protein FliY OS=Escherichia coli O6:H1 (strain CFT073 / ATCC 700928 / UPEC) GN=fliY PE=3 SV=1	kpi:D364_09720/1.4e-124/ABC transporter substrate-binding protein; K02030 polar amino acid transport system substrate-binding protein	NA	Unigene689_All/3.5e-30/Bacterial extracellular solute-binding proteins, family 3	NA
Unigene642_All	700	0.01	1.61	7.33091687811462	0.650144052219321	*	0.434564	WP_047722543.1/6.1e-118/MULTISPECIES: phage tail tape measure protein [Klebsiella] >AKL32548.1 tail protein (plasmid) [Klebsiella oxytoca] >OLP11463.1 phage tail tape measure protein [Klebsiella michiganensis]	CP022997.1/0.0/CP022997.1 Klebsiella pneumoniae strain 721005, complete genome	NA	kom:HR38_30105/9.2e-119/tail protein	NA	Unigene642_All/1.4e-17/Phage-related minor tail protein	NA
Unigene691_All	711	0.01	1.58	7.3037807481771	0.66996907264574	*	0.434564	NA	NA	NA	NA	NA	NA	NA
Unigene2257_All	717	0.01	1.56	7.28540221886225	0.656428397188049	*	0.434564	WP_084456150.1/7.8e-129/nitrate ABC transporter, permease protein [Klebsiella pneumoniae] >ORC54502.1 nitrate ABC transporter, permease protein [Klebsiella pneumoniae subsp. pneumoniae]	CP022997.1/0.0/CP022997.1 Klebsiella pneumoniae strain 721005, complete genome	sp|Q48468|NASR_KLEOX/5.8e-88/Nitrate regulatory protein OS=Klebsiella oxytoca GN=nasR PE=1 SV=2	kpj:N559_2053/1.2e-129/nitrate regulatory protein	NA	Unigene2257_All/1.4e-36/Nitrate and nitrite sensing	biological_process:GO:0031564//transcription antitermination;GO:0006351//transcription, DNA-templated;molecular_function:GO:0003723//RNA binding;
Unigene278_All	728	0.01	1.53	7.25738784269265	0.654129173380035	*	0.434564	AHM80084.1/5.2e-128/L-fucose operon activator [Klebsiella pneumoniae 30684/NJST258_2] >AHM85718.1 L-fucose operon activator [Klebsiella pneumoniae 30660/NJST258_1] >OVV23646.1 DeoR family transcriptional regulator [Klebsiella pneumoniae] >OVV35649.1 DeoR family transcriptional regulator [Klebsiella pneumoniae] >OVV52280.1 DeoR family transcriptional regulator [Klebsiella pneumoniae] >OVV56792.1 D…	CP022997.1/0.0/CP022997.1 Klebsiella pneumoniae strain 721005, complete genome	sp|P77721|YDJF_ECOLI/3.8e-111/Uncharacterized HTH-type transcriptional regulator YdjF OS=Escherichia coli (strain K12) GN=ydjF PE=4 SV=1	kps:KPNJ2_03304/7.8e-129/L-fucose operon activator	NA	Unigene278_All/3.3e-47/DeoR C terminal sensor domain	NA
Unigene698_All	756	0.01	1.46	7.18982455888002	0.658163450220264	*	0.434564	EJK17138.1/2.9e-118/putative 2-component transcriptional regulator [Klebsiella pneumoniae subsp. pneumoniae KPNIH19]	CP022997.1/0.0/CP022997.1 Klebsiella pneumoniae strain 721005, complete genome	NA	kpi:D364_08110/2.3e-115/LuxR family transcriptional regulator	NA	Unigene698_All/1.4e-12/Bacterial regulatory proteins, luxR family	NA
Unigene1691_All	2632	0.01	1.42	7.14974711950468	0.134865202139037	*	0.0440136	WP_069346639.1/0.0e+00/ATP-dependent helicase HrpB [Klebsiella pneumoniae] >ODP06216.1 ATP-dependent helicase HrpB [Klebsiella pneumoniae]	CP022997.1/0.0/CP022997.1 Klebsiella pneumoniae strain 721005, complete genome	sp|P37024|HRPB_ECOLI/0.0e+00/ATP-dependent RNA helicase HrpB OS=Escherichia coli (strain K12) GN=hrpB PE=3 SV=3	eae:EAE_11530/0.0e+00/ATP-dependent RNA helicase HrpB; K03579 ATP-dependent helicase HrpB [EC:3.6.4.13]	At1g32490/5.7e-72/[A] KOG0923 mRNA splicing factor ATP-dependent RNA helicase	Unigene1691_All/4e-54/ATP-dependent helicase C-terminal	molecular_function:GO:0004386//helicase activity;
Unigene77_All	857	0.01	1.25	6.96578428466209	0.658743841269841	*	0.434564	NA	NA	NA	NA	NA	NA	NA
Unigene126_All	864	0.01	1.24	6.95419631038688	0.677872519056261	*	0.434564	AHM81138.1/4.8e-149/hypothetical protein KPNJ2_04358 [Klebsiella pneumoniae 30684/NJST258_2] >AHM86812.1 hypothetical protein KPNJ1_04406 [Klebsiella pneumoniae 30660/NJST258_1] >CDQ53163.1 unnamed protein product [Klebsiella pneumoniae]	CP022997.1/0.0/CP022997.1 Klebsiella pneumoniae strain 721005, complete genome	sp|Q06758|HISJ_NEIGO/1.9e-29/Probable histidine-binding protein OS=Neisseria gonorrhoeae GN=hisJ PE=3 SV=1	kpu:KP1_1154/1.3e-146/cysteine transport system periplasmic binding component; K02030 polar amino acid transport system substrate-binding protein	Hs4505285/8.9e-06/[WV] KOG1216 von Willebrand factor and related coagulation proteins	Unigene126_All/1.7e-62/Bacterial extracellular solute-binding proteins, family 3	cellular_component:GO:0016020//membrane;molecular_function:GO:0004970//ionotropic glutamate receptor activity;
Unigene503_All	901	0.01	1.18	6.88264304936184	0.668769486123545	*	0.434564	WP_077256696.1/4.1e-167/DNA helicase [Klebsiella pneumoniae]	MF150084.1/0.0/MF150084.1 Klebsiella pneumoniae strain A64477 plasmid pKP64477a, complete sequence	sp|P22706|TRAI2_ECOLX/2.3e-86/Multifunctional conjugation protein TraI OS=Escherichia coli GN=traI PE=3 SV=1	kpg:KPNIH32_29185/6.2e-168/conjugal transfer protein TraI	At3g19020/1.5e-08/[M] LSE0601 A Pollen extensin-like protein (Pex)	Unigene503_All/1.8e-45/DNA helicase TraI	NA
Unigene33_All	1667	0.01	1.16	6.85798099512757	0.423099579586877	*	0.202566	WP_004179945.1/6.1e-241/MULTISPECIES: alanine--glyoxylate aminotransferase family protein [Enterobacteriaceae] >YP_005227011.1 Serine-pyruvate aminotransferase/ aspartate aminotransferase [Klebsiella pneumoniae subsp. pneumoniae HS11286] >ABR77193.1 Serine-pyruvate aminotransferase/archaeal aspartate aminotransferase [Klebsiella pneumoniae subsp. pneumoniae MGH 78578] >AEW61409.1 Serine-pyruvate …	CP022997.1/0.0/CP022997.1 Klebsiella pneumoniae strain 721005, complete genome	sp|O32148|PUCG_BACSU/1.2e-112/(S)-ureidoglycine--glyoxylate transaminase OS=Bacillus subtilis (strain 168) GN=pucG PE=1 SV=1	kpx:PMK1_04101/9.2e-242/pucG; Purine catabolism protein PucG; K00839 (S)-ureidoglycine---glyoxylate transaminase [EC:2.6.1.112]	7290721/5.6e-57/[R] KOG2862 Alanine-glyoxylate aminotransferase AGT1	Unigene33_All/2.2e-27/Aminotransferase class-V	molecular_function:GO:0008483//transaminase activity;
CL5.Contig4_All	4698	0.01	1.12	6.8073549220576	0.0719741791836735	*	0.0205162	WP_002898141.1/0.0e+00/MULTISPECIES: dimethylsulfoxide reductase subunit A [Klebsiella] >YP_005226105.1 anaerobic dimethyl sulfoxide reductase subunit A [Klebsiella pneumoniae subsp. pneumoniae HS11286] >AEW60503.1 anaerobic dimethyl sulfoxide reductase subunit A [Klebsiella pneumoniae subsp. pneumoniae HS11286] >EJJ44257.1 anaerobic dimethyl sulfoxide reductase subunit A [Klebsiella pneumoniae s…	CP022997.1/0.0/CP022997.1 Klebsiella pneumoniae strain 721005, complete genome	sp|P18775|DMSA_ECOLI/0.0e+00/Dimethyl sulfoxide reductase DmsA OS=Escherichia coli (strain K12) GN=dmsA PE=1 SV=2	ror:RORB6_10530/0.0e+00/anaerobic dimethyl sulfoxide reductase subunit A; K07306 anaerobic dimethyl sulfoxide reductase subunit A [EC:1.8.5.3]	NA	CL5.Contig4_All/2.7e-108/Molybdopterin oxidoreductase	molecular_function:GO:0009055//electron transfer activity;GO:0009389//dimethyl sulfoxide reductase activity;GO:0030151//molybdenum ion binding;GO:0051539//4 iron, 4 sulfur cluster binding;
Unigene1689_All	956	0.01	1.10	6.78135971352466	0.680342	*	0.434564	CDL51903.1/6.3e-142/Ribose ABC transport system, ATP-binding protein RbsA (TC 3.A.1.2.1) [Klebsiella pneumoniae ISC21]	CP022997.1/0.0/CP022997.1 Klebsiella pneumoniae strain 721005, complete genome	sp|Q6VMN4|XYLG_THEP3/2.7e-56/Xylose import ATP-binding protein XylG OS=Thermoanaerobacter pseudethanolicus (strain ATCC 33223 / 39E) GN=xylG PE=3 SV=1	kpu:KP1_1539/9.5e-143/probable ribose ABC transport system ATP-binding component; K17204 erythritol transport system ATP-binding protein	7293943/7.5e-22/[IR] KOG0059 Lipid exporter ABCA1 and related proteins, ABC superfamily	Unigene1689_All/3.7e-29/ABC transporter	NA
Unigene1379_All	980	0.01	1.06	6.7279204545632	0.653556881889764	*	0.434564	CDI12838.1/2.8e-153/Auxiliary transport protein, membrane fusion protein (MFP) family [Klebsiella pneumoniae subsp. pneumoniae T69]	CP022997.1/0.0/CP022997.1 Klebsiella pneumoniae strain 721005, complete genome	sp|P27303|EMRA_ECOLI/3.6e-32/Multidrug export protein EmrA OS=Escherichia coli (strain K12) GN=emrA PE=1 SV=2	ron:TE10_18810/2.6e-143/hemolysin D; K03543 membrane fusion protein, multidrug efflux system	NA	Unigene1379_All/5.2e-18/Barrel-sandwich domain of CusB or HlyD membrane-fusion	biological_process:GO:0055085//transmembrane transport;cellular_component:GO:0016020//membrane;molecular_function:GO:0005215//transporter activity;
Unigene801_All	989	0.01	1.05	6.71424551766612	0.675420900542495	*	0.434564	WP_004151383.1/7.9e-79/MULTISPECIES: cys-tRNA(pro)/cys-tRNA(cys) deacylase [Enterobacterales] >YP_005224974.1 hypothetical protein KPHS_06740 [Klebsiella pneumoniae subsp. pneumoniae HS11286] >ABR80165.1 hypothetical protein KPN_04819 [Klebsiella pneumoniae subsp. pneumoniae MGH 78578] >BAH61620.1 hypothetical protein KP1_0779 [Klebsiella pneumoniae subsp. pneumoniae NTUH-K2044] >EGF62051.1 YbaK/…	CP022997.1/0.0/CP022997.1 Klebsiella pneumoniae strain 721005, complete genome	sp|P71000|YWHH_BACSU/2.1e-32/Uncharacterized protein YwhH OS=Bacillus subtilis (strain 168) GN=ywhH PE=4 SV=1	kpz:KPNIH27_03325/1.2e-79/prolyl-tRNA synthetase	NA	Unigene801_All/1.3e-27/Aminoacyl-tRNA editing domain	molecular_function:GO:0002161//aminoacyl-tRNA editing activity;GO:0004812//aminoacyl-tRNA ligase activity;GO:0016874//ligase activity;
Unigene663_All	1015	0.01	1.02	6.6724253419715	0.678488207084469	*	0.434564	AHM81648.1/7.1e-192/Transporter [Klebsiella pneumoniae 30684/NJST258_2] >AHM87327.1 Transporter [Klebsiella pneumoniae 30660/NJST258_1]	CP022997.1/0.0/CP022997.1 Klebsiella pneumoniae strain 721005, complete genome	sp|A1JIE0|UGPC_YERE8/4.2e-84/sn-glycerol-3-phosphate import ATP-binding protein UgpC OS=Yersinia enterocolitica serotype O:8 / biotype 1B (strain NCTC 13174 / 8081) GN=ugpC PE=3 SV=1	kph:KPNIH24_02750/1.1e-192/ABC transporter; K05816 sn-glycerol 3-phosphate transport system ATP-binding protein [EC:3.6.3.20]	At1g67940/5.0e-24/[Q] KOG0055 Multidrug/pheromone exporter, ABC superfamily	Unigene663_All/5.5e-35/ABC transporter	cellular_component:GO:0043190//ATP-binding cassette (ABC) transporter complex;molecular_function:GO:0005524//ATP binding;GO:0016887//ATPase activity;
Unigene1722_All	1260	0.01	0.79	6.3037807481771	0.671172970350404	*	0.434564	AGR58640.1/2.6e-183/Putative aldo/keto reductase [Salmonella bongori N268-08]	CP022997.1/0.0/CP022997.1 Klebsiella pneumoniae strain 721005, complete genome	sp|P76187|YDHF_ECOLI/1.4e-150/Oxidoreductase YdhF OS=Escherichia coli (strain K12) GN=ydhF PE=1 SV=2	seep:I137_05800/1.5e-180/oxidoreductase	SPCC965.06/4.9e-13/[C] KOG1575 Voltage-gated shaker-like K+ channel, subunit beta/KCNAB	Unigene1722_All/3.2e-56/Aldo/keto reductase family	molecular_function:GO:0016491//oxidoreductase activity;
CL77.Contig2_All	1346	0.01	0.74	6.20945336562895	0.647327136915078	*	0.434564	AHM81655.1/7.0e-155/Transcriptional regulator, RpiR family protein [Klebsiella pneumoniae 30684/NJST258_2] >AHM87334.1 Transcriptional regulator, RpiR family protein [Klebsiella pneumoniae 30660/NJST258_1]	CP021939.1/0.0/CP021939.1 Klebsiella pneumoniae strain AR_0145, complete genome	sp|O68281|HEXR_PSEAE/6.8e-13/HTH-type transcriptional regulator HexR OS=Pseudomonas aeruginosa (strain ATCC 15692 / DSM 22644 / CIP 104116 / JCM 14847 / LMG 12228 / 1C / PRS 101 / PAO1) GN=hexR PE=3 SV=2	kpa:KPNJ1_04934/1.1e-155/Transcriptional regulator, RpiR family protein	NA	CL77.Contig2_All/3.6e-25/SIS domain	NA
Unigene63_All	2340	0.01	0.40	5.32192809488736	0.671776543165468	*	0.434564	WP_004150971.1/2.1e-239/MULTISPECIES: integrase [Enterobacteriaceae] >YP_005229124.1 integrase family protein [Klebsiella pneumoniae subsp. pneumoniae HS11286] >AEW63522.1 integrase family protein [Klebsiella pneumoniae subsp. pneumoniae HS11286] >EJJ42263.1 Integrase [Klebsiella pneumoniae subsp. pneumoniae KPNIH4] >EJJ45700.1 Integrase [Klebsiella pneumoniae subsp. pneumoniae KPNIH2] >EJJ60782.…	CP022997.1/0.0/CP022997.1 Klebsiella pneumoniae strain 721005, complete genome	sp|P76542|INTZ_ECOLI/6.0e-17/Prophage integrase IntZ OS=Escherichia coli (strain K12) GN=intZ PE=3 SV=2	kpj:N559_0477/3.2e-240/integrase family protein	NA	Unigene63_All/1.6e-17/Phage integrase family	biological_process:GO:0015074//DNA integration;GO:0006310//DNA recombination;molecular_function:GO:0003677//DNA binding;
CL56.Contig1_All	2357	0.01	0.40	5.32192809488736	0.664013792	*	0.434564	NA	CP022997.1/0.0/CP022997.1 Klebsiella pneumoniae strain 721005, complete genome	NA	ddl:Desdi_0739/1.8e-238/transposase family protein	NA	CL56.Contig1_All/1.4e-54/Transposase DDE domain group 1	NA
CL37.Contig2_All	6814	0.01	0.23	4.52356195605701	0.683454268984447	*	0.434564	WP_004178082.1/1.2e-290/MULTISPECIES: group II intron reverse transcriptase/maturase [Enterobacterales] >NP_941260.1 putative reverse transcriptase/maturase (plasmid) [Serratia marcescens] >YP_005226014.1 putative reverse transcriptase/maturase [Klebsiella pneumoniae subsp. pneumoniae HS11286] >YP_005226364.1 putative reverse transcriptase/maturase [Klebsiella pneumoniae subsp. pneumoniae HS11286…	CP022997.1/0.0/CP022997.1 Klebsiella pneumoniae strain 721005, complete genome	sp|Q9RTF6|DGT1B_DEIRA/8.5e-96/Deoxyguanosinetriphosphate triphosphohydrolase-like protein 2 OS=Deinococcus radiodurans (strain ATCC 13939 / DSM 20539 / JCM 16871 / LMG 4051 / NBRC 15346 / NCIMB 9279 / R1 / VKM B-1422) GN=DR_1808 PE=3 SV=1	kpx:PMK1_ndm00013/1.8e-291/ltrA_1; Group II intron-encoded protein LtrA	SPMi005/5.9e-28/[A] KOG4768 Mitochondrial mRNA maturase	CL37.Contig2_All/3.5e-51/Reverse transcriptase (RNA-dependent DNA polymerase)	molecular_function:GO:0003964//RNA-directed DNA polymerase activity;
Unigene2297_All	3657	0.01	0.17	4.08746284125034	0.957331021505376	*	0.93227	WP_090460943.1/0.0e+00/endopeptidase La [Enterobacter sp. kpr-6] >SFR03901.1 ATP-dependent proteinase. Serine peptidase. MEROPS family S16 [Enterobacter sp. kpr-6]	CP022997.1/0.0/CP022997.1 Klebsiella pneumoniae strain 721005, complete genome	sp|P46067|LON_ERWAM/0.0e+00/Lon protease OS=Erwinia amylovora GN=lon PE=2 SV=1	sens:Q786_02220/0.0e+00/peptidase; K01338 ATP-dependent Lon protease [EC:3.4.21.53]	7293766/1.1e-150/[O] KOG2004 Mitochondrial ATP-dependent protease PIM1/LON	Unigene2297_All/3.8e-98/Lon protease (S16) C-terminal proteolytic domain	biological_process:GO:0033554//cellular response to stress;GO:0006515//protein quality control for misfolded or incompletely synthesized proteins;cellular_component:GO:0005737//cytoplasm;molecular_function:GO:0004252//serine-type endopeptidase activity;GO:0005524//ATP binding;GO:0043565//sequence-specific DNA binding;GO:0004176//ATP-dependent peptidase activity;
Unigene776_All	2009	0.41	5.68	3.7921951148866	0.0038588627204611	*	0.000778956	SAY14305.1/0.0e+00/5-keto-2-deoxygluconokinase [Klebsiella pneumoniae]	CP022997.1/0.0/CP022997.1 Klebsiella pneumoniae strain 721005, complete genome	sp|Q5KYR3|IOLC_GEOKA/1.4e-46/5-dehydro-2-deoxygluconokinase OS=Geobacillus kaustophilus (strain HTA426) GN=iolC PE=3 SV=1	kok:KONIH1_03020/0.0e+00/5-dehydro-2-deoxygluconokinase; K03338 5-dehydro-2-deoxygluconokinase [EC:2.7.1.92]	At5g51830/5.6e-27/[G] KOG2855 Ribokinase	Unigene776_All/3.9e-143/Uncharacterized protein conserved in bacteria (DUF2090)	molecular_function:GO:0047590//5-dehydro-2-deoxygluconokinase activity;
Unigene1322_All	1004	0.90	10.33	3.52077144253539	0.0136768047692308	*	0.00310294	BAH62604.1/8.1e-132/aquaporin Z [Klebsiella pneumoniae subsp. pneumoniae NTUH-K2044] >EKF79686.1 Aquaporin Z [Klebsiella pneumoniae subsp. pneumoniae KpQ3] >AGT25024.1 aquaporin Z [Klebsiella pneumoniae JM45] >AHE45460.1 Aquaporin Z [Klebsiella pneumoniae subsp. pneumoniae Kp13] >CDL62747.1 Aquaporin Z [Klebsiella pneumoniae IS39] >CDL11253.1 Aquaporin Z [Klebsiella pneumoniae IS43] >CDL42174.1 A…	CP022997.1/0.0/CP022997.1 Klebsiella pneumoniae strain 721005, complete genome	sp|O68874|AQPZ_SHIFL/1.9e-121/Aquaporin Z OS=Shigella flexneri GN=aqpZ PE=3 SV=2	kpa:KPNJ1_03614/1.2e-132/Aquaporin; K06188 aquaporin Z	7303591/2.8e-35/[G] KOG0223 Aquaporin (major intrinsic protein family)	Unigene1322_All/1.3e-49/Major intrinsic protein	cellular_component:GO:0016021//integral component of membrane;GO:0005886//plasma membrane;molecular_function:GO:0015250//water channel activity;
Unigene2075_All	462	2.45	25.70	3.39091470507867	0.0250688997149644	*	0.00613962	WP_048292220.1/9.0e-86/metal-dependent hydrolase [Klebsiella pneumoniae] >KMG78442.1 hypothetical protein SM60_04627 [Klebsiella pneumoniae]	CP022997.1/0.0/CP022997.1 Klebsiella pneumoniae strain 721005, complete genome	NA	kpj:N559_4634/1.4e-86/amidohydrolase family protein	NA	Unigene2075_All/3.6e-09/Amidohydrolase family	NA
Unigene1025_All	881	2.10	16.92	3.01026833545383	0.00451075394871795	*	0.000921044	WP_032424334.1/1.3e-173/arylsulfatase [Klebsiella pneumoniae] >EZR04266.1 arylsulfatase [Klebsiella pneumoniae UCI 60]	CP022997.1/0.0/CP022997.1 Klebsiella pneumoniae strain 721005, complete genome	sp|P20713|ATSA_KLEAE/4.1e-176/Arylsulfatase OS=Klebsiella aerogenes GN=atsA PE=1 SV=1	kpne:KU54_019715/1.9e-174/arylsulfatase; K01130 arylsulfatase [EC:3.1.6.1]	SPBPB10D8.02c/3.6e-47/[R] KOG3867 Sulfatase	Unigene1025_All/2e-35/Sulfatase	biological_process:GO:0008152//metabolic process;molecular_function:GO:0008484//sulfuric ester hydrolase activity;
Unigene1670_All	1379	1.87	15.05	3.00865331175943	0.000238152282352941	Up	4.00384e-05	WP_004218530.1/2.4e-190/MULTISPECIES: hypothetical protein [Klebsiella] >CCM80700.1 hypothetical protein BN426_0210 [Klebsiella pneumoniae subsp. pneumoniae ST258-K26BO] >CCM90074.1 hypothetical protein BN427_3953 [Klebsiella pneumoniae subsp. pneumoniae ST258-K28BO] >CCM93909.1 hypothetical protein BN18_2191 [Klebsiella pneumoniae subsp. pneumoniae ST512-K30BO] >EPS12923.1 hypothetical protein U…	CP022997.1/0.0/CP022997.1 Klebsiella pneumoniae strain 721005, complete genome	NA	kph:KPNIH24_17560/3.6e-191/hypothetical protein	NA	Unigene1670_All/0.012/Centrosome localisation domain of Cep57	cellular_component:GO:0016021//integral component of membrane;
Unigene595_All	2764	0.59	4.71	2.99694020025094	0.00449793930681818	*	0.000921044	WP_048289986.1/3.5e-270/multidrug transporter subunit MdtB [Klebsiella pneumoniae] >KMD16776.1 multidrug resistance protein MdtB [Klebsiella pneumoniae]	CP022997.1/0.0/CP022997.1 Klebsiella pneumoniae strain 721005, complete genome	sp|A8GHQ9|MDTB_SERP5/2.1e-242/Multidrug resistance protein MdtB OS=Serratia proteamaculans (strain 568) GN=mdtB PE=3 SV=1	krd:A3780_15145/1.1e-260/multidrug transporter subunit MdtC; K07788 multidrug efflux pump	Hs19923466/1.2e-06/[A] KOG1869 Splicing coactivator SRm160/300, subunit SRm300	Unigene595_All/8.3e-189/AcrB/AcrD/AcrF family	NA
Unigene851_All	466	2.42	16.91	2.80479770713539	0.137587423674912	*	0.0453022	EWF97647.1/1.5e-80/hypothetical protein L433_10589, partial [Klebsiella pneumoniae BIDMC 7A]	CP022692.1/0.0/CP022692.1 Klebsiella pneumoniae subsp. pneumoniae strain AUSMDU00008079 plasmid pAUSMDU8079-1, complete sequence	sp|P24082|TRAN_ECOLI/3.0e-37/Protein TraN OS=Escherichia coli (strain K12) GN=traN PE=3 SV=2	kpx:PMK1_a00198/2.3e-81/conjugal transfer mating pair stabilization protein TraN; K12058 conjugal transfer mating pair stabilization protein TraN	NA	NA	NA
Unigene285_All	1735	0.97	6.11	2.6551157276316	0.0253478944680851	*	0.00623744	WP_004140277.1/3.0e-142/MULTISPECIES: enoyl-ACP reductase FabI [Enterobacterales] >YP_005226494.1 enoyl-ACP reductase [Klebsiella pneumoniae subsp. pneumoniae HS11286] >ABR76717.1 enoyl-(acyl carrier protein) reductase [Klebsiella pneumoniae subsp. pneumoniae MGH 78578] >BAH63013.1 enoyl-(acyl carrier protein) reductase [Klebsiella pneumoniae subsp. pneumoniae NTUH-K2044] >EEW40829.1 enoyl-[acyl-…	CP022997.1/0.0/CP022997.1 Klebsiella pneumoniae strain 721005, complete genome	sp|P0AEK5|FABI_ECO57/4.0e-135/Enoyl-[acyl-carrier-protein] reductase [NADH] FabI OS=Escherichia coli O157:H7 GN=fabI PE=3 SV=2	kpb:FH42_02315/4.6e-143/enoyl-ACP reductase; K00208 enoyl-[acyl-carrier protein] reductase I [EC:1.3.1.9 1.3.1.10]	At2g05990/4.5e-25/[R] KOG0725 Reductases with broad range of substrate specificities	Unigene285_All/3.9e-85/Enoyl-(Acyl carrier protein) reductase	biological_process:GO:0006633//fatty acid biosynthetic process;molecular_function:GO:0004318//enoyl-[acyl-carrier-protein] reductase (NADH) activity;
Unigene498_All	520	10.35	64.91	2.64880998845124	7.78310022302158e-05	Up	1.258698e-05	WP_046181622.1/2.8e-91/type VI secretion system tip protein VgrG [Klebsiella pneumoniae]	CP022997.1/0.0/CP022997.1 Klebsiella pneumoniae strain 721005, complete genome	NA	kpnu:LI86_14590/4.2e-92/type IV secretion protein Rhs; K11904 type VI secretion system secreted protein VgrG	NA	Unigene498_All/1.4e-47/Uncharacterized protein conserved in bacteria (DUF2345)	NA
Unigene1728_All	479	9.31	56.84	2.61005348168399	0.000818646607894737	Up	0.0001447752	AHM78067.1/2.7e-85/Outer membrane usher protein fimD [Klebsiella pneumoniae 30684/NJST258_2] >AHM83667.1 Outer membrane usher protein fimD [Klebsiella pneumoniae 30660/NJST258_1]	CP022997.1/0.0/CP022997.1 Klebsiella pneumoniae strain 721005, complete genome	sp|P30130|FIMD_ECOLI/3.2e-42/Outer membrane usher protein FimD OS=Escherichia coli (strain K12) GN=fimD PE=1 SV=2	kpnu:LI86_06200/4.1e-86/membrane protein; K07347 outer membrane usher protein	NA	Unigene1728_All/9.8e-63/Outer membrane usher protein	cellular_component:GO:0009279//cell outer membrane;GO:0016021//integral component of membrane;molecular_function:GO:0005215//transporter activity;
Unigene573_All	2502	0.98	5.98	2.6092918300829	0.00453617316713881	*	0.000931512	NA	CP022997.1/0.0/CP022997.1 Klebsiella pneumoniae strain 721005, complete genome	sp|P08310|CATB_PSEPU/8.5e-110/Muconate cycloisomerase 1 OS=Pseudomonas putida GN=catB PE=1 SV=4	kps:KPNJ2_02557/1.5e-216/Muconate cycloisomerase; K01856 muconate cycloisomerase [EC:5.5.1.1]	NA	Unigene573_All/4.8e-45/Enolase C-terminal domain-like	NA
Unigene194_All	7173	1.33	7.94	2.57771276164177	2.154981375e-10	Up	2.40696e-11	KHQ23226.1/0.0e+00/glutathione ABC transporter ATP-binding protein [Klebsiella pneumoniae] >OVT71946.1 glutathione ABC transporter ATP-binding protein GsiA [Klebsiella pneumoniae] >OVT89613.1 glutathione ABC transporter ATP-binding protein GsiA [Klebsiella pneumoniae] >OVT93435.1 glutathione ABC transporter ATP-binding protein GsiA [Klebsiella pneumoniae] >OVU05493.1 glutathione ABC transporter A…	CP022997.1/0.0/CP022997.1 Klebsiella pneumoniae strain 721005, complete genome	sp|Q0TJM0|GSIA_ECOL5/1.6e-270/Glutathione import ATP-binding protein GsiA OS=Escherichia coli O6:K15:H31 (strain 536 / UPEC) GN=gsiA PE=3 SV=2	kpg:KPNIH32_08830/0.0e+00/glutathione ABC transporter ATP-binding protein; K13892 glutathione transport system ATP-binding protein	At5g08100/1.7e-57/[E] KOG1592 Asparaginase	Unigene194_All/0.12/Protein of unknown function (DUF2623)	NA
Unigene303_All	281	28.10	164.15	2.54637271435205	0.000247950686597938	Up	4.19742e-05	ELL53845.1/5.4e-33/hypothetical protein SEECHS44_09300 [Salmonella enterica subsp. enterica serovar Enteritidis str. CHS44] >ELL65059.1 hypothetical protein SEE30663_17692 [Salmonella enterica subsp. enterica serovar Enteritidis str. SE30663] >ELN76166.1 hypothetical protein SEEE7927_11068 [Salmonella enterica subsp. enterica serovar Enteritidis str. 17927] >ELN77386.1 hypothetical protein SEEECH…	CP022997.1/0.0/CP022997.1 Klebsiella pneumoniae strain 721005, complete genome	NA	senq:AU40_14910/3.6e-34/hypothetical protein	NA	NA	NA
Unigene654_All	322	4.39	25.64	2.54610341708338	0.227704918894009	*	0.0862338	BAH62358.1/7.2e-42/cold shock protein [Klebsiella pneumoniae subsp. pneumoniae NTUH-K2044] >EKF79919.1 Cold shock protein [Klebsiella pneumoniae subsp. pneumoniae KpQ3] >CCI78147.1 cspE [Klebsiella pneumoniae subsp. rhinoscleromatis SB3432] >AHM80692.1 Cold shock protein [Klebsiella pneumoniae 30684/NJST258_2] >AHM86328.1 Cold shock protein [Klebsiella pneumoniae 30660/NJST258_1] >CDO13471.1 cspE…	CP022997.1/0.0/CP022997.1 Klebsiella pneumoniae strain 721005, complete genome	sp|P0A975|CSPE_SHIFL/5.3e-33/Cold shock-like protein CspE OS=Shigella flexneri GN=cspE PE=3 SV=2	kps:KPNJ2_03912/1.1e-42/Cold shock protein; K03704 cold shock protein (beta-ribbon, CspA family)	At4g36020/1.2e-13/[J] KOG3070 Predicted RNA-binding protein containing PIN domain and invovled in translation or RNA processing	NA	NA
Unigene1583_All	474	2.36	13.75	2.54257285393754	0.230179972360248	*	0.0862338	WP_002903374.1/1.5e-64/MULTISPECIES: hypothetical protein [Enterobacteriaceae] >YP_005226724.1 hypothetical protein KPHS_24240 [Klebsiella pneumoniae subsp. pneumoniae HS11286] >ABR76951.1 hypothetical protein KPN_01520 [Klebsiella pneumoniae subsp. pneumoniae MGH 78578] >BAH63202.1 hypothetical protein KP1_2530 [Klebsiella pneumoniae subsp. pneumoniae NTUH-K2044] >AEJ97987.1 hypothetical protein…	CP022997.1/0.0/CP022997.1 Klebsiella pneumoniae strain 721005, complete genome	NA	kpb:FH42_03505/2.3e-65/hypothetical protein	NA	NA	NA
Unigene174_All	434	2.70	15.69	2.53881403991727	0.229467340866873	*	0.0862338	WP_046623724.1/2.3e-75/MULTISPECIES: propanediol dehydratase large subunit PduC [Enterobacteriaceae] >KKJ10275.1 propanediol dehydratase [Klebsiella pneumoniae HE12] >KKJ38891.1 propanediol dehydratase [Klebsiella pneumoniae MRSN 3562] >KKJ56532.1 propanediol dehydratase [Klebsiella pneumoniae MRSN 2404] >OAA13898.1 Propanediol dehydratase large subunit [Klebsiella pneumoniae] >SBJ86471.1 propane…	CP022997.1/0.0/CP022997.1 Klebsiella pneumoniae strain 721005, complete genome	sp|P37450|PDUC_SALTY/1.6e-77/Propanediol dehydratase large subunit OS=Salmonella typhimurium (strain LT2 / SGSC1412 / ATCC 700720) GN=pduC PE=1 SV=3	kpj:N559_1034/3.5e-76/propanediol utilization dehydratase, large subunit; K01699 propanediol dehydratase large subunit [EC:4.2.1.28]	NA	Unigene174_All/4.5e-85/Dehydratase large subunit	NA
Unigene1734_All	667	1.48	8.57	2.53369802848355	0.228055234153846	*	0.0862338	AHM81685.1/2.0e-118/Aspartate carbamoyltransferase [Klebsiella pneumoniae 30684/NJST258_2] >AHM87366.1 Aspartate carbamoyltransferase [Klebsiella pneumoniae 30660/NJST258_1]	CP022997.1/0.0/CP022997.1 Klebsiella pneumoniae strain 721005, complete genome	sp|A6THH4|PYRB_KLEP7/2.9e-118/Aspartate carbamoyltransferase OS=Klebsiella pneumoniae subsp. pneumoniae (strain ATCC 700721 / MGH 78578) GN=pyrB PE=3 SV=1	kps:KPNJ2_04913/3.0e-119/Aspartate carbamoyltransferase; K00609 aspartate carbamoyltransferase catalytic subunit [EC:2.1.3.2]	At3g20330/2.0e-42/[R] KOG0370 Multifunctional pyrimidine synthesis protein CAD (includes carbamoyl-phophate synthetase, aspartate transcarbamylase, and glutamine amidotransferase)	Unigene1734_All/1.8e-48/Aspartate/ornithine carbamoyltransferase, carbamoyl-P binding domain	biological_process:GO:0044205//'de novo' UMP biosynthetic process;GO:0006520//cellular amino acid metabolic process;GO:0006207//'de novo' pyrimidine nucleobase biosynthetic process;molecular_function:GO:0016597//amino acid binding;GO:0016740//transferase activity;GO:0004070//aspartate carbamoyltransferase activity;
Unigene1205_All	644	1.55	8.97	2.53283976964502	0.229112677279753	*	0.0862338	CDL58799.1/4.0e-116/Uncharacterized protein ImpC [Escherichia coli ISC56]	CP022997.1/0.0/CP022997.1 Klebsiella pneumoniae strain 721005, complete genome	NA	kpq:KPR0928_11530/6.1e-117/EvpB family type VI secretion protein; K11900 type VI secretion system protein ImpC	NA	Unigene1205_All/8.1e-51/Type VI secretion protein, EvpB/VC_A0108, tail sheath	NA
Unigene1516_All	644	1.55	8.97	2.53283976964502	0.228759108333333	*	0.0862338	WP_073579151.1/1.4e-121/fimbrial protein [Klebsiella pneumoniae] >OSW08427.1 fimbrial protein [Klebsiella pneumoniae]	CP022997.1/0.0/CP022997.1 Klebsiella pneumoniae strain 721005, complete genome	sp|P30130|FIMD_ECOLI/1.6e-100/Outer membrane usher protein FimD OS=Escherichia coli (strain K12) GN=fimD PE=1 SV=2	kpo:KPN2242_19410/2.1e-122/outer membrane protein; export and assembly of type 1 fimbriae; K07347 outer membrane usher protein	NA	Unigene1516_All/5.3e-88/Outer membrane usher protein	NA
Unigene1360_All	839	1.11	6.41	2.52976468026863	0.229823104186047	*	0.0862338	WP_002923196.1/4.5e-136/MULTISPECIES: phosphonate utilization transcriptional regulator PhnR [Klebsiella] >YP_005229533.1 2-aminoethylphosphonate transporter repressor [Klebsiella pneumoniae subsp. pneumoniae HS11286] >AEW63931.1 2-aminoethylphosphonate transporter repressor [Klebsiella pneumoniae subsp. pneumoniae HS11286] >EJJ41639.1 2-aminoethylphosphonate transporter repressor [Klebsiella pne…	CP022997.1/0.0/CP022997.1 Klebsiella pneumoniae strain 721005, complete genome	sp|P0ACN0|YIHL_ECO57/2.9e-30/Uncharacterized HTH-type transcriptional regulator YihL OS=Escherichia coli O157:H7 GN=yihL PE=4 SV=1	kpc:KPNIH10_26000/6.9e-137/transcriptional regulator	NA	Unigene1360_All/9.9e-35/UTRA domain	biological_process:GO:0006351//transcription, DNA-templated;molecular_function:GO:0003677//DNA binding;GO:0003700//DNA binding transcription factor activity;
Unigene91_All	1316	0.66	3.78	2.51784830486262	0.228406628967643	*	0.0862338	AHM78001.1/2.1e-188/Cryptic asc operon repressor [Klebsiella pneumoniae 30684/NJST258_2] >AHM83601.1 Cryptic asc operon repressor [Klebsiella pneumoniae 30660/NJST258_1]	CP022997.1/0.0/CP022997.1 Klebsiella pneumoniae strain 721005, complete genome	sp|P24242|ASCG_ECOLI/3.6e-144/HTH-type transcriptional regulator AscG OS=Escherichia coli (strain K12) GN=ascG PE=1 SV=4	kpa:KPNJ1_01195/3.2e-189/Cryptic asc operon repressor; K03487 LacI family transcriptional regulator, asc operon repressor	NA	Unigene91_All/3.4e-34/Periplasmic binding protein-like domain	NA
Unigene1314_All	1080	2.47	12.33	2.31958985281816	0.0234136084337349	*	0.0056525	WP_002903238.1/4.1e-97/MULTISPECIES: hypothetical protein [Enterobacteriaceae] >EEW40910.1 hypothetical protein HMPREF0484_3028 [Klebsiella pneumoniae subsp. rhinoscleromatis ATCC 13884] >EJK31177.1 hypothetical protein KPNIH21_08043 [Klebsiella pneumoniae subsp. pneumoniae KPNIH21] >EJK36559.1 hypothetical protein KPNIH22_09187 [Klebsiella pneumoniae subsp. pneumoniae KPNIH22] >EJK40968.1 hypoth…	CP022997.1/0.0/CP022997.1 Klebsiella pneumoniae strain 721005, complete genome	sp|P64465|YDFZ_ECO57/1.2e-15/Putative selenoprotein YdfZ OS=Escherichia coli O157:H7 GN=ydfZ PE=3 SV=1	kpg:KPNIH32_12360/6.2e-98/hypothetical protein	NA	Unigene1314_All/0.076/Domain of unknown function (DUF4451)	cellular_component:GO:0016021//integral component of membrane;
Unigene1521_All	1975	1.26	6.26	2.3127389234327	0.0234701630434783	*	0.0056525	CQR83327.1/0.0e+00/molecular chaperone and ATPase component of HslUV protease [Escherichia coli K-12]	CP022997.1/0.0/CP022997.1 Klebsiella pneumoniae strain 721005, complete genome	sp|B5XZ37|HSLU_KLEP3/2.2e-246/ATP-dependent protease ATPase subunit HslU OS=Klebsiella pneumoniae (strain 342) GN=hslU PE=3 SV=1	esc:Entcl_4343/1.1e-238/heat shock protein HslVU, ATPase subunit HslU; K03667 ATP-dependent HslUV protease ATP-binding subunit HslU	At5g53350/1.3e-15/[O] KOG0745 Putative ATP-dependent Clp-type protease (AAA+ ATPase superfamily)	Unigene1521_All/5.1e-51/AAA domain (Cdc48 subfamily)	biological_process:GO:0043335//protein unfolding;cellular_component:GO:0009376//HslUV protease complex;molecular_function:GO:0070011//peptidase activity, acting on L-amino acid peptides;GO:0008233//peptidase activity;GO:0005524//ATP binding;GO:0016887//ATPase activity;
Unigene1591_All	372	3.44	16.04	2.22119367175282	0.362427137859008	*	0.1615004	WP_012602810.1/5.9e-64/MULTISPECIES: molybdopterin-guanine dinucleotide biosynthesis protein MobC [Enterobacteriaceae] >YP_002413017.1 putative MobC mobilization protein [Escherichia coli UMN026] >CAR13489.1 putative MobC mobilization protein [Escherichia coli UMN026] >OXM94910.1 molybdopterin-guanine dinucleotide biosynthesis protein MobC [Klebsiella pneumoniae] >OXM98119.1 molybdopterin-guanine…	CP022997.1/0.0/CP022997.1 Klebsiella pneumoniae strain 721005, complete genome	NA	caf:AL524_12565/2.1e-61/molybdopterin-guanine dinucleotide biosynthesis protein MobC	NA	NA	NA
Unigene1369_All	549	1.92	8.91	2.21431912080077	0.361954612255541	*	0.1615004	WP_071527917.1/1.3e-67/transposase [Klebsiella pneumoniae] >APM00529.1 transposase (plasmid) [Klebsiella pneumoniae] >APM11806.1 transposase (plasmid) [Klebsiella pneumoniae] >APM12119.1 transposase (plasmid) [Klebsiella pneumoniae] >APM18132.1 transposase (plasmid) [Klebsiella pneumoniae] >APM23550.1 transposase (plasmid) [Klebsiella pneumoniae] >APM56547.1 transposase (plasmid) [Klebsiella pneu…	CP022824.1/0.0/CP022824.1 Klebsiella sp. KPN1705 plasmid pKPN1705-1, complete sequence	NA	cama:F384_26850/2.0e-68/transposase	NA	Unigene1369_All/9.6e-17/Transposase	NA
Unigene1731_All	547	3.86	17.91	2.21409258471788	0.12121548852459	*	0.0387128	WP_073900818.1/3.3e-63/type II asparaginase [Klebsiella pneumoniae] >OKO65708.1 L-asparaginase [Klebsiella pneumoniae] >ONG08344.1 L-asparaginase [Klebsiella pneumoniae] >OUM17474.1 L-asparaginase [Klebsiella pneumoniae] >OXV27030.1 type II asparaginase [Klebsiella pneumoniae]	CP022997.1/0.0/CP022997.1 Klebsiella pneumoniae strain 721005, complete genome	sp|P06608|ASPG_DICCH/3.8e-47/L-asparaginase OS=Dickeya chrysanthemi GN=ansB PE=1 SV=1	kpz:KPNIH27_10025/5.1e-64/L-asparaginase; K01424 L-asparaginase [EC:3.5.1.1]	YLR155c/1.7e-10/[E] KOG0503 Asparaginase	NA	NA
Unigene1345_All	547	11.58	53.73	2.21409258471788	0.00118560953164557	*	0.000217948	WP_071218889.1/4.4e-31/hypothetical protein [Acinetobacter baumannii] >OIB80665.1 hypothetical protein A7L16_18875 [Acinetobacter baumannii]	CP022307.1/0.0/CP022307.1 Alcanivorax sp. N3-7A genome	NA	NA	NA	NA	NA
Unigene970_All	821	1.14	5.27	2.20876913747247	0.3614833171875	*	0.1615004	OZV66125.1/7.1e-33/hypothetical protein CA834_14535, partial [Winogradskyella sp. WNB302]	NA	NA	NA	NA	NA	NA
Unigene1485_All	1745	0.48	2.21	2.20294005867028	0.362900898823529	*	0.1615004	WP_032454510.1/4.2e-184/MULTISPECIES: O-antigen assembly polymerase [Klebsiella] >CDN03199.1 putative Wzy protein involved in ECA polysaccharide chain elongation [Klebsiella quasipneumoniae subsp. quasipneumoniae] >KMH21406.1 4-alpha-L-fucosyltransferase [Klebsiella quasipneumoniae subsp. quasipneumoniae] >KMH45945.1 4-alpha-L-fucosyltransferase [Klebsiella pneumoniae] >KNG96327.1 common antigen …	CP022997.1/0.0/CP022997.1 Klebsiella pneumoniae strain 721005, complete genome	sp|A8ACU6|WZYE_CITK8/4.0e-167/Probable ECA polymerase OS=Citrobacter koseri (strain ATCC BAA-895 / CDC 4225-83 / SGSC4696) GN=wzyE PE=3 SV=1	pge:LG71_04955/1.0e-166/enterobacterial common antigen polymerase; K02853 enterobacterial common antigen polymerase [EC:2.4.1.-]	NA	Unigene1485_All/3e-193/WzyE protein, O-antigen assembly polymerase	biological_process:GO:0009246//enterobacterial common antigen biosynthetic process;cellular_component:GO:0005887//integral component of plasma membrane;
Unigene1297_All	1005	0.90	4.13	2.19814487508977	0.3633759	*	0.1615004	AHM76864.1/3.2e-176/Transcriptional regulator, AraC family protein [Klebsiella pneumoniae 30684/NJST258_2] >AHM82489.1 Transcriptional regulator, AraC family protein [Klebsiella pneumoniae 30660/NJST258_1]	CP022997.1/0.0/CP022997.1 Klebsiella pneumoniae strain 721005, complete genome	sp|P45008|Y1052_HAEIN/2.1e-35/Uncharacterized HTH-type transcriptional regulator HI_1052 OS=Haemophilus influenzae (strain ATCC 51907 / DSM 11121 / KW20 / Rd) GN=HI_1052 PE=4 SV=1	kps:KPNJ2_00084/4.8e-177/Transcriptional regulator, AraC family protein; K18991 AraC family transcriptional regulator, activator of mtrCDE	Hs4507349/4.5e-09/[K] KOG2341 TATA box binding protein (TBP)-associated factor, RNA polymerase II	Unigene1297_All/1.8e-29/Cupin	biological_process:GO:0006351//transcription, DNA-templated;molecular_function:GO:0043565//sequence-specific DNA binding;GO:0003700//DNA binding transcription factor activity;
Unigene1471_All	2232	0.74	3.38	2.19142607065323	0.120995096727273	*	0.0387128	WP_004151861.1/0.0e+00/MULTISPECIES: alpha-galactosidase [Enterobacteriaceae] >YP_005224355.1 putative glycoprotein [Klebsiella pneumoniae subsp. pneumoniae HS11286] >EHL87400.1 alpha-galactosidase [Klebsiella sp. 4_1_44FAA] >AEW58753.1 putative glycoprotein [Klebsiella pneumoniae subsp. pneumoniae HS11286] >EJJ37195.1 alpha-galactosidase [Klebsiella pneumoniae subsp. pneumoniae KPNIH2] >EJJ41444…	CP022997.1/0.0/CP022997.1 Klebsiella pneumoniae strain 721005, complete genome	sp|P16551|RAFA_ECOLX/0.0e+00/Alpha-galactosidase OS=Escherichia coli GN=rafA PE=1 SV=1	enc:ECL_05078/0.0e+00/alpha-galactosidase; K07407 alpha-galactosidase [EC:3.2.1.22]	NA	Unigene1471_All/3.3e-118/Melibiase	biological_process:GO:0005975//carbohydrate metabolic process;molecular_function:GO:0052692//raffinose alpha-galactosidase activity;
Unigene249_All	960	4.73	20.71	2.13041546488112	0.00631972972131148	*	0.001345562	WP_002906464.1/1.4e-160/MULTISPECIES: methyl viologen resistance protein YddG [Enterobacteriaceae] >YP_005227138.1 hypothetical protein KPHS_28380 [Klebsiella pneumoniae subsp. pneumoniae HS11286] >ABR77299.1 putative transmembrane protein [Klebsiella pneumoniae subsp. pneumoniae MGH 78578] >EGF60971.1 putative membrane protein [Klebsiella sp. MS 92-3] >AEJ98350.1 aromatic amino acid exporter [Kl…	CP022882.1/0.0/CP022882.1 Klebsiella pneumoniae strain 911021, complete genome	sp|D0ZXP9|YDDG_SALT1/1.0e-127/Methyl viologen resistance protein YddG OS=Salmonella typhimurium (strain 14028s / SGSC 2262) GN=yddG PE=1 SV=1	kph:KPNIH24_14215/2.1e-161/aromatic amino acid exporter	NA	Unigene249_All/6.5e-13/EamA-like transporter family	cellular_component:GO:0016021//integral component of membrane;
Unigene73_All	4229	0.94	4.09	2.12136818126411	0.0063025097493188	*	0.001345562	WP_084441542.1/9.9e-256/acetyl-CoA carboxylase biotin carboxylase subunit [Klebsiella pneumoniae] >SMB49550.1 biotin carboxylase [Klebsiella pneumoniae]	CP022997.1/0.0/CP022997.1 Klebsiella pneumoniae strain 721005, complete genome	sp|P24182|ACCC_ECOLI/7.5e-252/Biotin carboxylase OS=Escherichia coli (strain K12) GN=accC PE=1 SV=2	eec:EcWSU1_04064/1.9e-259/accC; Biotin carboxylase; K01961 acetyl-CoA carboxylase, biotin carboxylase subunit [EC:6.4.1.2 6.3.4.14]	At5g35360/2.4e-136/[IE] KOG0238 3-Methylcrotonyl-CoA carboxylase, biotin-containing subunit/Propionyl-CoA carboxylase, alpha chain/Acetyl-CoA carboxylase, biotin carboxylase subunit	Unigene73_All/1.4e-85/Carbamoyl-phosphate synthase L chain, ATP binding domain	NA
Unigene672_All	762	2.50	10.12	2.01720929003222	0.191037464205457	*	0.0692358	CED73742.1/2.3e-142/conserved exported hypothetical protein [Klebsiella pneumoniae]	CP022997.1/0.0/CP022997.1 Klebsiella pneumoniae strain 721005, complete genome	sp|B7UJD7|ECPE_ECO27/7.1e-76/Probable fimbrial chaperone EcpE OS=Escherichia coli O127:H6 (strain E2348/69 / EPEC) GN=ecpE PE=2 SV=1	kpr:KPR_4431/6.3e-81/yagV; highly similar to uncharacterized protein YagV from Escherichia coli strain K12 (sp|P77263); K21968 Mat/Ecp fimbriae periplasmic chaperone	NA	Unigene672_All/0.029/Pili and flagellar-assembly chaperone, PapD N-terminal domain	NA
Unigene821_All	1428	1.20	4.82	2.00599874062144	0.191344598392283	*	0.0692358	WP_004148647.1/5.8e-208/MULTISPECIES: malate/lactate/ureidoglycolate dehydrogenase [Enterobacterales] >YP_005227369.1 hypothetical protein KPHS_30690 [Klebsiella pneumoniae subsp. pneumoniae HS11286] >ABR77517.1 putative dehydrogenase [Klebsiella pneumoniae subsp. pneumoniae MGH 78578] >EGF60386.1 malate/L-lactate dehydrogenase [Klebsiella sp. MS 92-3] >AEJ98572.1 putative dehydrogenase [Klebsiel…	CP022997.1/0.0/CP022997.1 Klebsiella pneumoniae strain 721005, complete genome	sp|P58409|HCXB_ECO57/2.4e-149/Hydroxycarboxylate dehydrogenase B OS=Escherichia coli O157:H7 GN=hcxB PE=3 SV=1	kpa:KPNJ1_02376/8.8e-209/L-lactate dehydrogenase; K13574 uncharacterized oxidoreductase [EC:1.1.1.-]	CE15964/3.6e-28/[C] TWOG0224 Predicted malate dehydrogenase	Unigene821_All/2.7e-92/Malate/L-lactate dehydrogenase	molecular_function:GO:0004459//L-lactate dehydrogenase activity;GO:0016491//oxidoreductase activity;
CL48.Contig1_All	6215	41.55	166.08	1.99895796670017	1.98445527272727e-130	Up	3.8096e-132	WP_062955080.1/0.0e+00/outer membrane assembly protein AsmA [Klebsiella pneumoniae] >OHY25311.1 outer membrane assembly protein AsmA [Klebsiella pneumoniae] >OIK32018.1 outer membrane assembly protein AsmA [Klebsiella pneumoniae] >OXM90518.1 outer membrane assembly protein AsmA [Klebsiella pneumoniae] >OXM93411.1 outer membrane assembly protein AsmA [Klebsiella pneumoniae] >OZI96249.1 outer membr…	CP021859.1/0.0/CP021859.1 Klebsiella pneumoniae strain AR_0125, complete genome	sp|P76389|YEGH_ECOLI/1.4e-251/UPF0053 protein YegH OS=Escherichia coli (strain K12) GN=yegH PE=3 SV=2	ror:RORB6_02000/8.9e-290/assembly protein; K07289 AsmA protein	At3g27190/2.2e-42/[TZ] KOG4203 Armadillo/beta-Catenin/plakoglobin	CL48.Contig1_All/2.8e-34/AsmA family	NA
Unigene660_All	1516	2.80	10.95	1.96743213754357	0.0171804214925373	*	0.00401776	AHM77791.1/9.9e-190/Sucrose operon repressor [Klebsiella pneumoniae 30684/NJST258_2] >AHM83386.1 Sucrose operon repressor [Klebsiella pneumoniae 30660/NJST258_1]	CP022997.1/0.0/CP022997.1 Klebsiella pneumoniae strain 721005, complete genome	sp|P62572|CSCR_SHIFL/1.0e-97/Sucrose operon repressor OS=Shigella flexneri GN=cscR PE=3 SV=1	kqv:B8P98_04715/8.8e-183/transcriptional regulator	7294533/2.1e-18/[R] KOG0254 Predicted transporter (major facilitator superfamily)	Unigene660_All/8.2e-47/Periplasmic binding proteins and sugar binding domain of LacI family	NA
Unigene146_All	692	4.24	16.34	1.94627181358248	0.100766296435272	*	0.031244	WP_002887909.1/7.4e-68/MULTISPECIES: hypothetical protein [Enterobacterales] >YP_005225023.1 hypothetical protein KPHS_07230 [Klebsiella pneumoniae subsp. pneumoniae HS11286] >BAH61667.1 hypothetical protein KP1_0833 [Klebsiella pneumoniae subsp. pneumoniae NTUH-K2044] >EEW38898.1 hypothetical protein HMPREF0484_5004 [Klebsiella pneumoniae subsp. rhinoscleromatis ATCC 13884] >AEW59421.1 hypotheti…	CP022997.1/0.0/CP022997.1 Klebsiella pneumoniae strain 721005, complete genome	sp|Q8ZS14|YAAI_SALTY/2.6e-53/UPF0412 protein YaaI OS=Salmonella typhimurium (strain LT2 / SGSC1412 / ATCC 700720) GN=yaaI PE=3 SV=1	kpm:KPHS_07230/1.1e-68/hypothetical protein	NA	Unigene146_All/1.6e-71/Protein of unknown function (DUF2541)	NA
Unigene20_All	7038	707.02	2702.71	1.93458378810615	0	Up	0	AHM84726.1/6.4e-300/Scaffold protein sufB [Klebsiella pneumoniae 30660/NJST258_1]	CP022997.1/0.0/CP022997.1 Klebsiella pneumoniae strain 721005, complete genome	sp|P77522|SUFB_ECOLI/1.2e-283/FeS cluster assembly protein SufB OS=Escherichia coli (strain K12) GN=sufB PE=1 SV=2	eok:G2583_2078/1.2e-285/sufB; cysteine desulfurase activator complex subunit SufB; K09014 Fe-S cluster assembly protein SufB	At1g08490/7.1e-85/[E] KOG1549 Cysteine desulfurase NFS1	Unigene20_All/2.9e-69/Uncharacterized protein family (UPF0051)	biological_process:GO:0016226//iron-sulfur cluster assembly;
Unigene1543_All	1377	4.37	15.79	1.85330598635964	0.00726306534048257	*	0.001575988	WP_081700597.1/2.1e-207/tRNA dihydrouridine synthase DusB [Arsenophonus nasoniae]	CP022997.1/0.0/CP022997.1 Klebsiella pneumoniae strain 721005, complete genome	sp|O52536|DUSB_KLEPN/2.3e-181/tRNA-dihydrouridine synthase B OS=Klebsiella pneumoniae GN=dusB PE=3 SV=1	kpz:KPNIH27_22940/6.1e-183/tRNA-dihydrouridine synthase B; K05540 tRNA-dihydrouridine synthase B [EC:1.-.-.-]	At4g38890/4.7e-25/[R] KOG2333 Uncharacterized conserved protein	Unigene1543_All/2.6e-116/Dihydrouridine synthase (Dus)	molecular_function:GO:0017150//tRNA dihydrouridine synthase activity;GO:0010181//FMN binding;GO:0050660//flavin adenine dinucleotide binding;GO:0000049//tRNA binding;
Unigene542_All	332	4.16	14.58	1.80933528618584	0.546642	*	0.296058	EJK91499.1/1.7e-25/hypothetical protein UUU_15240 [Klebsiella pneumoniae subsp. pneumoniae DSM 30104] >ESM70966.1 hypothetical protein L392_01686 [Klebsiella pneumoniae MGH 46] >EWD58793.1 hypothetical protein P828_01887 [Klebsiella pneumoniae UCI 25] >EWD81362.1 hypothetical protein P821_01073 [Klebsiella variicola] >KDL59625.1 hypothetical protein AF52_00018 [Klebsiella pneumoniae MGH 66] >KFJ7…	CP022997.1/0.0/CP022997.1 Klebsiella pneumoniae strain 721005, complete genome	NA	kco:BWI95_11650/1.2e-15/hypothetical protein	NA	NA	NA
Unigene2168_All	387	3.22	11.28	1.80863447428418	0.550187785945946	*	0.296058	WP_087759679.1/2.9e-29/nickel-responsive transcriptional regulator NikR [Klebsiella pneumoniae] >AKH01059.1 nickel responsive regulator [Klebsiella pneumoniae] >OVG03725.1 nickel-responsive transcriptional regulator NikR [Klebsiella pneumoniae]	CP022997.1/0.0/CP022997.1 Klebsiella pneumoniae strain 721005, complete genome	sp|B5XTJ9|NIKR_KLEP3/9.3e-32/Nickel-responsive regulator OS=Klebsiella pneumoniae (strain 342) GN=nikR PE=3 SV=1	kpt:VK055_3615/4.4e-30/nikR; nickel-responsive transcriptional regulator NikR; K07722 CopG family transcriptional regulator, nickel-responsive regulator	NA	NA	biological_process:GO:0006351//transcription, DNA-templated;GO:0010045//response to nickel cation;molecular_function:GO:0003677//DNA binding;GO:0003700//DNA binding transcription factor activity;GO:0016151//nickel cation binding;
Unigene539_All	384	6.53	22.84	1.80640775381641	0.28757427647868	*	0.121621	WP_073511261.1/2.0e-59/phage tail protein [Klebsiella pneumoniae] >OKB50881.1 phage tail protein [Klebsiella pneumoniae]	CP022997.1/0.0/CP022997.1 Klebsiella pneumoniae strain 721005, complete genome	sp|Q02TE1|Y807_PSEAB/3.1e-11/Putative prophage major tail sheath protein OS=Pseudomonas aeruginosa (strain UCBPP-PA14) GN=gpFI PE=1 SV=1	kpg:KPNIH32_09105/3.1e-60/tail sheath protein; K06907 uncharacterized protein	NA	Unigene539_All/3.4e-17/Phage tail sheath protein	NA
Unigene1392_All	474	2.36	8.25	1.80560725977134	0.540258707006369	*	0.296058	WP_073511413.1/3.8e-79/hydrophobe/amphiphile efflux-1 family RND transporter [Klebsiella pneumoniae]	CP022997.1/0.0/CP022997.1 Klebsiella pneumoniae strain 721005, complete genome	sp|P24181|ACRF_ECOLI/8.3e-75/Multidrug export protein AcrF OS=Escherichia coli (strain K12) GN=acrF PE=1 SV=2	kpt:VK055_3802/5.7e-80/acrB2; acrB RND-type permease; K18142 multidrug efflux pump	NA	Unigene1392_All/2.3e-69/AcrB/AcrD/AcrF family	cellular_component:GO:0016021//integral component of membrane;GO:0005886//plasma membrane;molecular_function:GO:0005215//transporter activity;
Unigene1737_All	413	8.73	30.50	1.80475568370817	0.15501803557047	*	0.0537468	WP_069345578.1/3.1e-53/pyrophosphatase [Klebsiella pneumoniae] >ODO93159.1 pyrophosphatase [Klebsiella pneumoniae] >ODP25114.1 pyrophosphatase [Klebsiella pneumoniae]	CP022997.1/0.0/CP022997.1 Klebsiella pneumoniae strain 721005, complete genome	sp|Q8GQS5|IPYR_AQUPY/1.5e-16/Inorganic pyrophosphatase OS=Aquifex pyrophilus GN=ppa PE=3 SV=1	kpne:KU54_012205/4.7e-54/potassium ABC transporter ATPase; K01507 inorganic pyrophosphatase [EC:3.6.1.1]	At1g01050/5.7e-11/[C] KOG1626 Inorganic pyrophosphatase/Nucleosome remodeling factor, subunit NURF38	Unigene1737_All/4.5e-16/Inorganic pyrophosphatase	biological_process:GO:0006796//phosphate-containing compound metabolic process;cellular_component:GO:0005737//cytoplasm;molecular_function:GO:0000287//magnesium ion binding;GO:0004427//inorganic diphosphatase activity;
Unigene2159_All	446	2.59	9.03	1.8017738897943	0.548409161637931	*	0.296058	WP_073578766.1/1.0e-73/type II secretion system protein GspD [Klebsiella pneumoniae] >APM60933.1 type II secretion system protein GspD [Klebsiella pneumoniae]	CP022997.1/0.0/CP022997.1 Klebsiella pneumoniae strain 721005, complete genome	sp|P15644|GSPD_KLEPN/3.2e-68/Type II secretion system protein D OS=Klebsiella pneumoniae GN=pulD PE=1 SV=1	kpw:KPNIH30_04680/1.5e-74/general secretion pathway protein GspD; K02453 general secretion pathway protein D	NA	Unigene2159_All/5.6e-31/Bacterial type II and III secretion system protein	NA
Unigene1727_All	568	1.83	6.38	1.80171277548083	0.546055474248927	*	0.296058	WP_080787893.1/1.0e-54/hypothetical protein, partial [Klebsiella pneumoniae]	MF437312.1/0.0/MF437312.1 Klebsiella pneumoniae strain CR-HvKP4 plasmid pKPC-CR-HvKP4, complete sequence	sp|O82899|YUBG_ECO57/1.5e-14/Uncharacterized protein YubG OS=Escherichia coli O157:H7 GN=L7076 PE=4 SV=1	kok:KONIH1_32070/1.5e-55/membrane protein	NA	Unigene1727_All/0.15/Agenet domain	NA
Unigene1698_All	577	1.79	6.24	1.80158644159799	0.549593630669546	*	0.296058	OUH30943.1/5.5e-24/hypothetical protein AZ023_005259, partial [Klebsiella pneumoniae]	MF133442.1/0.0/MF133442.1 Klebsiella pneumoniae strain 11219 plasmid p11219-CTXM, complete sequence	NA	NA	NA	NA	NA
Unigene282_All	613	1.65	5.75	1.80109593158592	0.549000757281553	*	0.296058	WP_087742840.1/4.8e-103/hypothetical protein [Klebsiella pneumoniae] >OVG06879.1 hypothetical protein B5L90_00705 [Klebsiella pneumoniae]	CP022997.1/0.0/CP022997.1 Klebsiella pneumoniae strain 721005, complete genome	sp|Q57256|Y522_HAEIN/7.6e-28/Uncharacterized protein HI_0522 OS=Haemophilus influenzae (strain ATCC 51907 / DSM 11121 / KW20 / Rd) GN=HI_0522 PE=4 SV=1	kpq:KPR0928_05750/7.3e-104/membrane protein	NA	Unigene282_All/0.31/Uncharacterised 5xTM membrane BCR, YitT family COG1284	cellular_component:GO:0016021//integral component of membrane;
Unigene130_All	622	1.62	5.64	1.79970134951417	0.541408193617021	*	0.296058	SAU42311.1/5.1e-116/Uncharacterised protein [Klebsiella pneumoniae]	CP022997.1/0.0/CP022997.1 Klebsiella pneumoniae strain 721005, complete genome	sp|Q59477|DHAT_KLEPN/3.4e-116/1,3-propanediol dehydrogenase OS=Klebsiella pneumoniae GN=dhaT PE=1 SV=1	kpw:KPNIH30_23280/1.6e-114/1,3-propanediol dehydrogenase; K00086 1,3-propanediol dehydrogenase [EC:1.1.1.202]	SPAC5H10.06c/1.1e-50/[C] KOG3857 Alcohol dehydrogenase, class IV	Unigene130_All/8.2e-67/Iron-containing alcohol dehydrogenase	NA
Unigene976_All	628	1.60	5.57	1.79960542245267	0.542562582089552	*	0.296058	CDL21482.1/3.5e-109/Oligogalacturonate-specific porin protein KdgM [Klebsiella pneumoniae IS53] >KTG71526.1 porin [Klebsiella pneumoniae]	CP022997.1/0.0/CP022997.1 Klebsiella pneumoniae strain 721005, complete genome	sp|P0A1U8|YIIY_SALTY/2.0e-36/Uncharacterized protein YiiY OS=Salmonella typhimurium (strain LT2 / SGSC1412 / ATCC 700720) GN=yiiY PE=3 SV=1	kpne:KU54_004770/5.4e-110/porin; K22110 oligogalacturonate-specific porin family protein	NA	Unigene976_All/2.8e-53/Oligogalacturonate-specific porin protein (KdgM)	NA
Unigene1375_All	837	1.11	3.86	1.79804117091797	0.545470205787781	*	0.296058	WP_014342075.1/2.3e-87/hypothetical protein [Klebsiella pneumoniae] >YP_005220810.1 hypothetical protein (plasmid) [Klebsiella pneumoniae subsp. pneumoniae HS11286] >AEW91911.1 hypothetical protein KPHS_p100030 (plasmid) [Klebsiella pneumoniae subsp. pneumoniae HS11286] >ONG10022.1 hypothetical protein BXT92_10435 [Klebsiella pneumoniae] >ASC26246.1 hypothetical protein AM386_31460 (plasmid) [Kle…	CP022128.1/0.0/CP022128.1 Klebsiella pneumoniae strain DHQP1605752_NV plasmid p1605752FIB_2, complete sequence	NA	kpm:KPHS_p100030/3.4e-88/hypothetical protein	NA	NA	NA
Unigene1541_All	1057	0.84	2.92	1.79750713610126	0.544886190578158	*	0.296058	EOR14659.1/1.5e-128/hypothetical protein H208_5152 [Klebsiella pneumoniae UHKPC23] >EOY70005.1 hypothetical protein H207_5198 [Klebsiella pneumoniae UHKPC40] >EOY88117.1 hypothetical protein H230_5139 [Klebsiella pneumoniae UHKPC09] >EOY90954.1 hypothetical protein H235_5204 [Klebsiella pneumoniae UHKPC24] >EOY98658.1 hypothetical protein H233_5156 [Klebsiella pneumoniae UHKPC27] >EOZ04713.1 hypo…	CP022997.1/0.0/CP022997.1 Klebsiella pneumoniae strain 721005, complete genome	NA	kph:KPNIH24_20060/2.3e-129/hypothetical protein	NA	Unigene1541_All/0.044/Protein of unknown function (DUF3112)	cellular_component:GO:0016021//integral component of membrane;
Unigene843_All	885	1.04	3.61	1.79541530874608	0.543721903846154	*	0.296058	CDK77273.1/1.7e-141/HTH-type transcriptional regulator YidP [Klebsiella pneumoniae IS22]	CP022997.1/0.0/CP022997.1 Klebsiella pneumoniae strain 721005, complete genome	sp|P31453|YIDP_ECOLI/3.4e-45/Uncharacterized HTH-type transcriptional regulator YidP OS=Escherichia coli (strain K12) GN=yidP PE=4 SV=1	kps:KPNJ2_02772/9.2e-132/Transcriptional regulator, GntR family protein; K03482 GntR family transcriptional regulator, glv operon transcriptional regulator	NA	Unigene843_All/4.1e-33/UTRA domain	NA
Unigene1745_All	713	1.36	4.72	1.7951802081115	0.547818839612487	*	0.296058	AHM80908.1/1.4e-130/Myo-inositol 2-dehydrogenase [Klebsiella pneumoniae 30684/NJST258_2] >AHM86511.1 Myo-inositol 2-dehydrogenase [Klebsiella pneumoniae 30660/NJST258_1]	CP022997.1/0.0/CP022997.1 Klebsiella pneumoniae strain 721005, complete genome	sp|O68965|MI2D_RHIME/5.5e-38/Inositol 2-dehydrogenase OS=Rhizobium meliloti (strain 1021) GN=idhA PE=1 SV=2	kpne:KU54_019860/2.1e-131/oxidoreductase; K00010 myo-inositol 2-dehydrogenase / D-chiro-inositol 1-dehydrogenase [EC:1.1.1.18 1.1.1.369]	NA	Unigene1745_All/6e-08/Oxidoreductase family, C-terminal alpha/beta domain	molecular_function:GO:0016491//oxidoreductase activity;
Unigene490_All	651	3.06	10.62	1.7951802081115	0.286785320987654	*	0.121621	WP_032424153.1/1.3e-114/DUF3372 domain-containing protein [Klebsiella pneumoniae] >EZR08212.1 pullulanase [Klebsiella pneumoniae UCI 60]	CP022997.1/0.0/CP022997.1 Klebsiella pneumoniae strain 721005, complete genome	sp|P07206|PULA_KLEPN/8.1e-105/Pullulanase OS=Klebsiella pneumoniae GN=pulA PE=1 SV=2	kpg:KPNIH32_04700/2.0e-115/pullulanase; K01200 pullulanase [EC:3.2.1.41]	At5g04360/5.8e-26/[G] KOG0470 1,4-alpha-glucan branching enzyme/starch branching enzyme II	Unigene490_All/1e-42/Domain of unknown function (DUF3372)	NA
Unigene1373_All	612	3.32	11.52	1.79488557009539	0.288765882596685	*	0.121621	WP_080934443.1/7.7e-109/DUF1983 domain-containing protein, partial [Klebsiella pneumoniae]	CP022997.1/0.0/CP022997.1 Klebsiella pneumoniae strain 721005, complete genome	NA	kpp:A79E_3050/1.2e-109/Phage tail fiber protein	NA	Unigene1373_All/5.5e-06/gp58-like protein	NA
Unigene787_All	741	2.59	8.98	1.79376334705459	0.286392464383562	*	0.121621	WP_076027533.1/8.3e-150/phosphoadenosine phosphosulfate reductase [Klebsiella pneumoniae] >APV15606.1 phosphoadenosine phosphosulfate reductase [Klebsiella pneumoniae]	CP022997.1/0.0/CP022997.1 Klebsiella pneumoniae strain 721005, complete genome	sp|P77216|YBDN_ECOLI/1.0e-119/Uncharacterized protein YbdN OS=Escherichia coli (strain K12) GN=ybdN PE=4 SV=1	kpy:KPNIH31_07490/1.3e-150/hypothetical protein	NA	Unigene787_All/4.5e-39/Domain of unknown function (DUF3440)	biological_process:GO:0008152//metabolic process;molecular_function:GO:0003824//catalytic activity;
Unigene1356_All	1034	1.73	5.99	1.79178396515206	0.287970384297521	*	0.121621	WP_002886891.1/1.3e-97/MULTISPECIES: hypothetical protein [Klebsiella] >YP_005224774.1 hypothetical protein KPHS_04740 [Klebsiella pneumoniae subsp. pneumoniae HS11286] >AEW59172.1 hypothetical protein KPHS_04740 [Klebsiella pneumoniae subsp. pneumoniae HS11286] >EJJ33182.1 hypothetical protein KPNIH4_26811 [Klebsiella pneumoniae subsp. pneumoniae KPNIH4] >EJJ38813.1 hypothetical protein KPNIH2_1…	CP022997.1/0.0/CP022997.1 Klebsiella pneumoniae strain 721005, complete genome	sp|A6THE7|Y4557_KLEP7/5.6e-100/UPF0307 protein KPN78578_45570 OS=Klebsiella pneumoniae subsp. pneumoniae (strain ATCC 700721 / MGH 78578) GN=KPN78578_45570 PE=3 SV=1	kph:KPNIH24_02460/2.0e-98/hypothetical protein; K09889 ribosome-associated protein	NA	Unigene1356_All/1.2e-56/Protein of unknown function (DUF615)	NA
Unigene1515_All	973	0.93	3.22	1.79175806700659	0.547229787096774	*	0.296058	WP_004192013.1/2.0e-180/MULTISPECIES: transcriptional regulator LeuO [Klebsiella] >YP_005225097.1 leucine transcriptional activator [Klebsiella pneumoniae subsp. pneumoniae HS11286] >BAH61724.1 leucine transcriptional activator [Klebsiella pneumoniae subsp. pneumoniae NTUH-K2044] >AEW59495.1 leucine transcriptional activator [Klebsiella pneumoniae subsp. pneumoniae HS11286] >AFQ67449.1 putative t…	CP022997.1/0.0/CP022997.1 Klebsiella pneumoniae strain 721005, complete genome	sp|P46924|LEUO_SALTY/1.5e-150/Probable HTH-type transcriptional regulator LeuO OS=Salmonella typhimurium (strain LT2 / SGSC1412 / ATCC 700720) GN=leuO PE=4 SV=2	kpm:KPHS_07970/3.1e-181/leucine transcriptional activator; K05798 LysR family transcriptional regulator, transcriptional activator for leuABCD operon	NA	Unigene1515_All/2e-18/Bacterial regulatory helix-turn-helix protein, lysR family	biological_process:GO:0006351//transcription, DNA-templated;molecular_function:GO:0003677//DNA binding;GO:0003700//DNA binding transcription factor activity;
Unigene139_All	728	3.98	13.78	1.79173555216064	0.154499580602007	*	0.0537468	WP_032423616.1/2.9e-131/alpha-amylase [Klebsiella pneumoniae] >EZR11268.1 alpha-amylase [Klebsiella pneumoniae UCI 60] >SBK71334.1 Periplasmic alpha-amylase [Klebsiella pneumoniae] >SAT79112.1 Periplasmic alpha-amylase [Klebsiella pneumoniae] >SAW11378.1 Periplasmic alpha-amylase [Klebsiella pneumoniae] >OCV86659.1 alpha-amylase [Klebsiella pneumoniae] >OCV96668.1 alpha-amylase [Klebsiella pneumo…	CP022997.1/0.0/CP022997.1 Klebsiella pneumoniae strain 721005, complete genome	sp|P25718|AMY1_ECOLI/3.9e-116/Periplasmic alpha-amylase OS=Escherichia coli (strain K12) GN=malS PE=1 SV=1	koc:AB185_08215/1.0e-120/malS; alpha-amylase; K01176 alpha-amylase [EC:3.2.1.1]	NA	Unigene139_All/4.9e-09/Alpha amylase, catalytic domain	NA
Unigene773_All	1316	1.31	4.53	1.78994423850878	0.288367584827586	*	0.121621	EJK91382.1/1.1e-157/hypothetical protein UUU_14070 [Klebsiella pneumoniae subsp. pneumoniae DSM 30104]	CP022997.1/0.0/CP022997.1 Klebsiella pneumoniae strain 721005, complete genome	sp|A6T799|RUTD_KLEP7/3.6e-136/Putative aminoacrylate hydrolase RutD OS=Klebsiella pneumoniae subsp. pneumoniae (strain ATCC 700721 / MGH 78578) GN=rutD PE=3 SV=1	kpb:FH42_01030/4.5e-135/aminoacrylate hydrolase; K09023 aminoacrylate hydrolase [EC:3.5.1.-]	NA	Unigene773_All/1.6e-17/alpha/beta hydrolase fold	biological_process:GO:0006212//uracil catabolic process;GO:0019740//nitrogen utilization;molecular_function:GO:0016811//hydrolase activity, acting on carbon-nitrogen (but not peptide) bonds, in linear amides;
Unigene1494_All	785	1.21	4.18	1.78849589480629	0.541984773162939	*	0.296058	WP_073547060.1/4.8e-140/DUF1983 domain-containing protein [Klebsiella pneumoniae] >OZR85591.1 DUF1983 domain-containing protein [Klebsiella pneumoniae] >ASV23865.1 DUF1983 domain-containing protein [Klebsiella pneumoniae]	CP022882.1/0.0/CP022882.1 Klebsiella pneumoniae strain 911021, complete genome	NA	kox:KOX_17790/4.8e-140/gp24	NA	Unigene1494_All/0.0014/Afadin- and alpha -actinin-Binding	NA
Unigene74_All	1281	2.03	7.01	1.78793471682545	0.155278570084034	*	0.0537468	WP_004151041.1/6.4e-190/MULTISPECIES: HoxN/HupN/NixA family nickel/cobalt transporter [Enterobacterales] >YP_005228419.1 putative high-affinity nickel-transporter [Klebsiella pneumoniae subsp. pneumoniae HS11286] >AEW62817.1 putative high-affinity nickel-transporter [Klebsiella pneumoniae subsp. pneumoniae HS11286] >EJJ39609.1 putative high-affinity nickel-transporter [Klebsiella pneumoniae subsp…	CP022997.1/0.0/CP022997.1 Klebsiella pneumoniae strain 721005, complete genome	sp|P23516|HOXN_CUPNH/7.9e-104/High-affinity nickel transport protein OS=Cupriavidus necator (strain ATCC 17699 / H16 / DSM 428 / Stanier 337) GN=hoxN PE=1 SV=3	kpne:KU54_005855/9.7e-191/nickel transporter; K07241 high-affinity nickel-transport protein	Hs5032119/7.7e-06/[AR] KOG2146 Splicing coactivator SRm160/300, subunit SRm160 (contains PWI domain)	Unigene74_All/4.4e-88/High-affinity nickel-transport protein	cellular_component:GO:0016021//integral component of membrane;GO:0005886//plasma membrane;molecular_function:GO:0046872//metal ion binding;GO:0015099//nickel cation transmembrane transporter activity;
Unigene967_All	1369	0.63	2.17	1.78427130894456	0.540832839532412	*	0.296058	AHE43022.1/5.3e-243/Cellobiose permease IIC component [Klebsiella pneumoniae subsp. pneumoniae Kp13] >OUI64003.1 PTS system, cellobiose-specific IIC component [Klebsiella pneumoniae]	CP022997.1/0.0/CP022997.1 Klebsiella pneumoniae strain 721005, complete genome	sp|Q45400|PTEC_GEOSE/8.9e-61/PTS system cellobiose-specific EIIC component OS=Geobacillus stearothermophilus GN=celB PE=3 SV=1	kpa:KPNJ1_01172/8.1e-244/PTS system, cellobiose-specific IIC component; K02761 PTS system, cellobiose-specific IIC component	NA	Unigene967_All/1.2e-45/Phosphotransferase system, EIIC	NA
Unigene633_All	1247	1.40	4.82	1.783606319285	0.287179256868132	*	0.121621	WP_004151614.1/5.4e-194/MULTISPECIES: lac repressor [Klebsiella] >YP_005226829.1 lac repressor [Klebsiella pneumoniae subsp. pneumoniae HS11286] >AEW61227.1 lac repressor [Klebsiella pneumoniae subsp. pneumoniae HS11286] >EJJ40631.1 lac repressor [Klebsiella pneumoniae subsp. pneumoniae KPNIH2] >EJJ44917.1 lac repressor [Klebsiella pneumoniae subsp. pneumoniae KPNIH4] >EJJ56010.1 lac repressor [K…	CP022997.1/0.0/CP022997.1 Klebsiella pneumoniae strain 721005, complete genome	sp|P06220|LACI_KLEPN/3.5e-189/Lactose operon repressor (Fragment) OS=Klebsiella pneumoniae GN=lacI PE=4 SV=1	kpb:FH42_03985/8.2e-195/LacI family transcriptional regulator	Hs5032119/1.2e-06/[AR] KOG2146 Splicing coactivator SRm160/300, subunit SRm160 (contains PWI domain)	Unigene633_All/4.7e-31/Periplasmic binding protein-like domain	biological_process:GO:0006355//regulation of transcription, DNA-templated;GO:0006351//transcription, DNA-templated;molecular_function:GO:0003677//DNA binding;
Unigene1661_All	2523	0.97	3.33	1.77946552488413	0.154758373869347	*	0.0537468	WP_002887551.1/3.0e-191/MULTISPECIES: oxidoreductase [Klebsiella] >YP_005224940.1 putative dehydrogenase [Klebsiella pneumoniae subsp. pneumoniae HS11286] >AEW59338.1 putative dehydrogenase [Klebsiella pneumoniae subsp. pneumoniae HS11286] >EJJ36137.1 putative dehydrogenase [Klebsiella pneumoniae subsp. pneumoniae KPNIH2] >EJJ37384.1 putative dehydrogenase [Klebsiella pneumoniae subsp. pneumoniae…	CP022997.1/0.0/CP022997.1 Klebsiella pneumoniae strain 721005, complete genome	sp|Q9I492|PY2CR_PSEAE/4.5e-127/Delta(1)-pyrroline-2-carboxylate/Delta(1)-piperideine-2-carboxylate reductase OS=Pseudomonas aeruginosa (strain ATCC 15692 / DSM 22644 / CIP 104116 / JCM 14847 / LMG 12228 / 1C / PRS 101 / PAO1) GN=lhpD PE=1 SV=1	kpc:KPNIH10_03270/4.5e-192/oxidoreductase; K13609 delta1-piperideine-2-carboxylate reductase [EC:1.5.1.21]	CE15964/1.9e-24/[C] TWOG0224 Predicted malate dehydrogenase	Unigene1661_All/2.8e-101/Malate/L-lactate dehydrogenase	molecular_function:GO:0009040//ureidoglycolate dehydrogenase activity;GO:0016491//oxidoreductase activity;
Unigene1263_All	1864	0.45	1.54	1.77493344436523	0.54430342459893	*	0.296058	BAH61593.1/4.8e-279/hypothetical protein KP1_0751 [Klebsiella pneumoniae subsp. pneumoniae NTUH-K2044] >AHE46497.1 D-aminoacylase [Klebsiella pneumoniae subsp. pneumoniae Kp13] >AHM81541.1 hypothetical protein KPNJ2_04765 [Klebsiella pneumoniae 30684/NJST258_2] >CDQ52385.1 unnamed protein product [Klebsiella pneumoniae]	CP022997.1/0.0/CP022997.1 Klebsiella pneumoniae strain 721005, complete genome	sp|P72349|NDAD_ALCXX/5.2e-120/D-aminoacylase OS=Alcaligenes xylosoxydans xylosoxydans GN=dan PE=1 SV=3	ron:TE10_05515/3.1e-262/D-aminoacylase; K06015 N-acyl-D-amino-acid deacylase [EC:3.5.1.81]	SPBC2G2.04c/2.3e-14/[J] KOG2317 Putative translation initiation inhibitor UK114/IBM1	Unigene1263_All/2.4e-43/Amidohydrolase family	molecular_function:GO:0047420//N-acyl-D-amino-acid deacylase activity;GO:0016810//hydrolase activity, acting on carbon-nitrogen (but not peptide) bonds;
Unigene1498_All	1295	19.39	66.17	1.77086447611	7.67604775609756e-09	Up	9.1541e-10	AHM77734.1/7.4e-178/Transcriptional activator protein nahR [Klebsiella pneumoniae 30684/NJST258_2] >AHM83326.1 Transcriptional activator protein nahR [Klebsiella pneumoniae 30660/NJST258_1] >CDQ52856.1 unnamed protein product [Klebsiella pneumoniae]	CP022997.1/0.0/CP022997.1 Klebsiella pneumoniae strain 721005, complete genome	sp|Q9ZN79|LINR_SPHPI/5.3e-31/HTH-type transcriptional regulator LinR OS=Sphingomonas paucimobilis GN=linR PE=4 SV=2	ecle:ECNIH2_11595/3.0e-163/LysR family transcriptional regulator	NA	Unigene1498_All/2.4e-24/LysR substrate binding domain	biological_process:GO:0006351//transcription, DNA-templated;molecular_function:GO:0003677//DNA binding;GO:0003700//DNA binding transcription factor activity;
Unigene1088_All	1523	3.35	10.90	1.70209513431915	0.0353289191836735	*	0.00906344	WP_087836082.1/1.6e-176/ABC transporter substrate-binding protein [Klebsiella pneumoniae] >OVW68342.1 ABC transporter substrate-binding protein [Klebsiella pneumoniae]	CP022997.1/0.0/CP022997.1 Klebsiella pneumoniae strain 721005, complete genome	sp|P02925|RBSB_ECOLI/8.7e-33/Ribose import binding protein RbsB OS=Escherichia coli (strain K12) GN=rbsB PE=1 SV=1	kps:KPNJ2_04032/7.2e-169/D-ribose-binding protein; K17202 erythritol transport system substrate-binding protein	NA	Unigene1088_All/8.8e-51/Periplasmic binding protein domain	molecular_function:GO:0005524//ATP binding;
Unigene805_All	2991	1.62	5.26	1.69906898640768	0.0352489895022624	*	0.00906344	WP_083049550.1/3.7e-172/peroxidase [Klebsiella pneumoniae] >OQZ80322.1 peroxidase [Klebsiella pneumoniae subsp. pneumoniae]	CP022882.1/0.0/CP022882.1 Klebsiella pneumoniae strain 911021, complete genome	sp|P76536|YFEX_ECOLI/3.0e-154/Probable deferrochelatase/peroxidase YfeX OS=Escherichia coli (strain K12) GN=yfeX PE=1 SV=2	kpj:N559_1480/5.8e-170/hypothetical protein; K07223 putative iron-dependent peroxidase	NA	Unigene805_All/3.8e-95/Dyp-type peroxidase family	molecular_function:GO:0020037//heme binding;GO:0004601//peroxidase activity;
Unigene211_All	4748	2.83	9.16	1.69454554526506	5.91288145054945e-05	Up	9.39044e-06	BAH63249.1/0.0e+00/bifunctional putative acetyl-CoA:acetoacetyl-CoA transferase: alpha subunit/beta subunit [Klebsiella pneumoniae subsp. pneumoniae NTUH-K2044] >CDQ54523.1 mdcA [Klebsiella pneumoniae]	CP022997.1/0.0/CP022997.1 Klebsiella pneumoniae strain 721005, complete genome	sp|O06924|MADA_MALRU/3.4e-184/Acetyl-S-ACP:malonate ACP transferase OS=Malonomonas rubra GN=madA PE=1 SV=1	kpa:KPNJ1_02915/0.0e+00/Malonate decarboxylase; K13929 malonate decarboxylase alpha subunit [EC:2.3.1.187]	AtCh032/1.5e-06/[EI] KOG0540 3-Methylcrotonyl-CoA carboxylase, non-biotin containing subunit/Acetyl-CoA carboxylase carboxyl transferase, subunit beta	Unigene211_All/6.4e-296/Malonate decarboxylase, alpha subunit, transporter	molecular_function:GO:0016740//transferase activity;
Unigene1534_All	493	145.19	467.17	1.6860055416858	2.04738109090909e-16	Up	1.57216e-17	WP_002889874.1/8.5e-42/MULTISPECIES: Zn-finger protein [Enterobacteriaceae] >EFD84681.1 hypothetical protein HMPREF0485_01737 [Klebsiella sp. 1_1_55] >EJJ35490.1 Zn-finger protein [Klebsiella pneumoniae subsp. pneumoniae KPNIH2] >EJJ38330.1 Zn-finger protein [Klebsiella pneumoniae subsp. pneumoniae KPNIH4] >EJJ51568.1 Zn-finger protein [Klebsiella pneumoniae subsp. pneumoniae KPNIH6] >EJJ52027.1 …	CP022997.1/0.0/CP022997.1 Klebsiella pneumoniae strain 721005, complete genome	NA	kpa:KPNJ1_04453/1.3e-42/hypothetical protein	NA	NA	NA
Unigene1114_All	3474	2.30	7.40	1.68589140957194	0.0039850174137931	*	0.00080674	NA	CP022997.1/0.0/CP022997.1 Klebsiella pneumoniae strain 721005, complete genome	sp|P0A9C1|GLPA_ECO57/2.2e-257/Anaerobic glycerol-3-phosphate dehydrogenase subunit A OS=Escherichia coli O157:H7 GN=glpA PE=3 SV=1	kpk:A593_03095/7.6e-307/glycerol-3-phosphate dehydrogenase; K00111 glycerol-3-phosphate dehydrogenase [EC:1.1.5.3]	7303030/1.9e-27/[C] KOG0042 Glycerol-3-phosphate dehydrogenase	Unigene1114_All/3.6e-52/FAD dependent oxidoreductase	NA
Unigene725_All	6045	0.52	1.64	1.65711228647699	0.127931455234657	*	0.0412298	WP_088621796.1/0.0e+00/N-succinylarginine dihydrolase [Klebsiella pneumoniae]	CP022997.1/0.0/CP022997.1 Klebsiella pneumoniae strain 721005, complete genome	sp|Q7N2G9|ASTD_PHOLL/1.8e-198/N-succinylglutamate 5-semialdehyde dehydrogenase OS=Photorhabdus luminescens subsp. laumondii (strain DSM 15139 / CIP 105565 / TT01) GN=astD PE=3 SV=1	kpk:A593_22030/1.4e-252/N-succinylarginine dihydrolase; K01484 succinylarginine dihydrolase [EC:3.5.3.23]	At1g80600/2.8e-74/[E] KOG1401 Acetylornithine aminotransferase	Unigene725_All/0.035/Protein of unknown function (DUF1552)	biological_process:GO:0019544//arginine catabolic process to glutamate;GO:0019545//arginine catabolic process to succinate;molecular_function:GO:0043824//succinylglutamate-semialdehyde dehydrogenase activity;
Unigene387_All	2917	118.42	370.47	1.64544396151601	4.33086623076923e-101	Up	9.8257e-103	WP_002903391.1/9.5e-181/MULTISPECIES: universal stress protein UspE [Enterobacterales] >YP_005226736.1 universal stress protein UspE [Klebsiella pneumoniae subsp. pneumoniae HS11286] >ABR76960.1 conserved protein, adenine nucleotide-binding domain [Klebsiella pneumoniae subsp. pneumoniae MGH 78578] >BAH63214.1 conserved protein with adenine nucleotide-binding domain [Klebsiella pneumoniae subsp. …	CP022997.1/0.0/CP022997.1 Klebsiella pneumoniae strain 721005, complete genome	sp|Q8ZP84|USPE_SALTY/2.5e-169/Universal stress protein E OS=Salmonella typhimurium (strain LT2 / SGSC1412 / ATCC 700720) GN=uspE PE=1 SV=3	kpq:KPR0928_12175/1.4e-181/universal stress protein UspE; K14055 universal stress protein E	Hs4505177/9.9e-17/[L] KOG4062 6-O-methylguanine-DNA methyltransferase MGMT/MGT1, involved in DNA repair	Unigene387_All/5.4e-36/Universal stress protein family	biological_process:GO:0006950//response to stress;
Unigene510_All	497	6.62	20.52	1.63212760879984	0.233172343880597	*	0.0908816	WP_004212432.1/3.2e-89/MULTISPECIES: alpha-xylosidase [Klebsiella] >EMB10655.1 alpha-glucosidase [Klebsiella pneumoniae hvKP1] >AGX39993.1 alpha-glucosidase [Klebsiella pneumoniae CG43] >ESL99414.1 alpha-xylosidase [Klebsiella pneumoniae UCICRE 6] >CDI19867.1 putative alpha-glucosidase [Klebsiella pneumoniae subsp. pneumoniae SA1] >EWD07685.1 alpha-xylosidase [Klebsiella pneumoniae UCI 42] >AJB30…	CP022997.1/0.0/CP022997.1 Klebsiella pneumoniae strain 721005, complete genome	sp|P31434|XYLS_ECOLI/7.9e-68/Alpha-xylosidase OS=Escherichia coli (strain K12) GN=yicI PE=1 SV=2	kpne:KU54_000470/4.9e-90/alpha-glucosidase; K01811 alpha-D-xyloside xylohydrolase [EC:3.2.1.177]	NA	Unigene510_All/3.9e-08/Glycosyl hydrolases family 31	biological_process:GO:0005975//carbohydrate metabolic process;molecular_function:GO:0030246//carbohydrate binding;GO:0061634//alpha-D-xyloside xylohydrolase;
CL57.Contig1_All	5166	1.36	4.20	1.62678267641578	0.00599747765934066	*	0.001269972	NA	CP002910.1/0.0/CP002910.1 Klebsiella pneumoniae KCTC 2242, complete genome	sp|P30296|LIVM_SALTY/1.8e-231/High-affinity branched-chain amino acid transport system permease protein LivM OS=Salmonella typhimurium (strain LT2 / SGSC1412 / ATCC 700720) GN=livM PE=3 SV=1	ror:RORB6_20340/2.3e-230/livM; leucine/isoleucine/valine transporter permease subunit; K01998 branched-chain amino acid transport system permease protein	Hs16156905/4.8e-22/[IR] KOG0059 Lipid exporter ABCA1 and related proteins, ABC superfamily	CL57.Contig1_All/3.1e-60/Branched-chain amino acid transport system / permease component	NA
Unigene496_All	642	4.67	14.42	1.62657670953116	0.234572778378378	*	0.0908816	WP_073545658.1/8.3e-114/EmrB/QacA family drug resistance transporter [Klebsiella pneumoniae] >OSU60240.1 EmrB/QacA family drug resistance transporter [Klebsiella pneumoniae]	CP022997.1/0.0/CP022997.1 Klebsiella pneumoniae strain 721005, complete genome	sp|P54585|YHCA_BACSU/9.7e-18/Uncharacterized MFS-type transporter YhcA OS=Bacillus subtilis (strain 168) GN=yhcA PE=3 SV=2	kqv:B8P98_13690/1.3e-114/EmrB/QacA family drug resistance transporter; K03446 MFS transporter, DHA2 family, multidrug resistance protein	NA	Unigene496_All/3.2e-13/Major Facilitator Superfamily	biological_process:GO:0055085//transmembrane transport;cellular_component:GO:0016021//integral component of membrane;GO:0005886//plasma membrane;
Unigene79_All	2558	0.95	2.92	1.61996895054907	0.233520882511211	*	0.0908816	KDL38579.1/3.7e-205/hypothetical protein AF50_01773 [Klebsiella pneumoniae MGH 64]	CP022997.1/0.0/CP022997.1 Klebsiella pneumoniae strain 721005, complete genome	sp|Q00924|HYDRA_PSESN/1.7e-52/Hydantoin racemase OS=Pseudomonas sp. (strain NS671) GN=hyuE PE=1 SV=1	kpb:FH42_04970/3.4e-187/allantoinase; K16842 allantoinase [EC:3.5.2.5]	At2g29210/4.1e-06/[AR] KOG2146 Splicing coactivator SRm160/300, subunit SRm160 (contains PWI domain)	Unigene79_All/1.5e-09/Polysaccharide deacetylase	NA
Unigene1535_All	1346	1.92	5.89	1.6171613231093	0.234221095052474	*	0.0908816	EJK92952.1/1.5e-202/zinc-binding dehydrogenase family oxidoreductase [Klebsiella pneumoniae subsp. pneumoniae DSM 30104]	CP022997.1/0.0/CP022997.1 Klebsiella pneumoniae strain 721005, complete genome	sp|P27250|AHR_ECOLI/1.0e-170/Aldehyde reductase Ahr OS=Escherichia coli (strain K12) GN=ahr PE=1 SV=2	kpz:KPNIH27_02690/2.0e-194/alcohol dehydrogenase; K12957 uncharacterized zinc-type alcohol dehydrogenase-like protein [EC:1.-.-.-]	At4g37990/2.4e-58/[Q] KOG0023 Alcohol dehydrogenase, class V	Unigene1535_All/4.2e-25/Alcohol dehydrogenase GroES-like domain	molecular_function:GO:0008270//zinc ion binding;GO:0008106//alcohol dehydrogenase (NADP+) activity;GO:0016491//oxidoreductase activity;
CL51.Contig2_All	2348	2.09	6.40	1.61456896280648	0.054400595565032	*	0.01484228	WP_040236244.1/0.0e+00/transketolase [Klebsiella pneumoniae] >OBT35719.1 transketolase [Klebsiella pneumoniae]	CP022997.1/0.0/CP022997.1 Klebsiella pneumoniae strain 721005, complete genome	sp|P27302|TKT1_ECOLI/0.0e+00/Transketolase 1 OS=Escherichia coli (strain K12) GN=tktA PE=1 SV=5	ctu:CTU_34720/0.0e+00/tktA; Transketolase 1; K00615 transketolase [EC:2.2.1.1]	At2g45290/6.9e-186/[G] KOG0523 Transketolase	CL51.Contig2_All/3.3e-173/Transketolase, thiamine diphosphate binding domain	NA
Unigene1075_All	2426	1.01	3.09	1.61325154515258	0.233870464670659	*	0.0908816	BAH64348.1/0.0e+00/putataive amidohydrolase [Klebsiella pneumoniae subsp. pneumoniae NTUH-K2044]	CP022997.1/0.0/CP022997.1 Klebsiella pneumoniae strain 721005, complete genome	sp|A6TBK1|ADEC_KLEP7/0.0e+00/Adenine deaminase OS=Klebsiella pneumoniae subsp. pneumoniae (strain ATCC 700721 / MGH 78578) GN=ade PE=3 SV=1	kpu:KP1_3777/0.0e+00/ade; putataive amidohydrolase; K01486 adenine deaminase [EC:3.5.4.2]	NA	Unigene1075_All/7.8e-43/Adenine deaminase C-terminal domain	NA
Unigene1528_All	2985	2.16	6.51	1.59162623100217	0.0229998862135922	*	0.00551248	AHM81285.1/0.0e+00/Peptidoglycan glycosyltransferase [Klebsiella pneumoniae 30684/NJST258_2] >AHM86958.1 Peptidoglycan glycosyltransferase [Klebsiella pneumoniae 30660/NJST258_1] >CDQ52167.1 mrcB [Klebsiella pneumoniae]	CP022997.1/0.0/CP022997.1 Klebsiella pneumoniae strain 721005, complete genome	sp|P02919|PBPB_ECOLI/0.0e+00/Penicillin-binding protein 1B OS=Escherichia coli (strain K12) GN=mrcB PE=1 SV=2	sbz:A464_197/0.0e+00/Multimodular transpeptidase-transglycosylase; K05365 penicillin-binding protein 1B [EC:2.4.1.129 3.4.16.4]	NA	Unigene1528_All/1.2e-54/Transglycosylase	NA
Unigene179_All	8372	1.24	3.70	1.57718515012944	0.00207985332110092	*	0.000395644	KHQ23226.1/0.0e+00/glutathione ABC transporter ATP-binding protein [Klebsiella pneumoniae] >OVT71946.1 glutathione ABC transporter ATP-binding protein GsiA [Klebsiella pneumoniae] >OVT89613.1 glutathione ABC transporter ATP-binding protein GsiA [Klebsiella pneumoniae] >OVT93435.1 glutathione ABC transporter ATP-binding protein GsiA [Klebsiella pneumoniae] >OVU05493.1 glutathione ABC transporter A…	CP022997.1/0.0/CP022997.1 Klebsiella pneumoniae strain 721005, complete genome	sp|Q0TJM0|GSIA_ECOL5/1.9e-270/Glutathione import ATP-binding protein GsiA OS=Escherichia coli O6:K15:H31 (strain 536 / UPEC) GN=gsiA PE=3 SV=2	kpq:KPR0928_08400/0.0e+00/glutathione ABC transporter ATP-binding protein; K13892 glutathione transport system ATP-binding protein	At5g08100/2.0e-57/[E] KOG1592 Asparaginase	Unigene179_All/0.12/Protein of unknown function (DUF2623)	NA
Unigene245_All	1009	6.24	18.49	1.56712729054195	0.0429788283406114	*	0.01145102	WP_047719003.1/1.6e-90/L-fucose:H+ symporter permease [Klebsiella pneumoniae] >AKL31736.1 fucose permease [Klebsiella pneumoniae] >ALR27798.1 fucose permease [Klebsiella pneumoniae]	CP022997.1/0.0/CP022997.1 Klebsiella pneumoniae strain 721005, complete genome	sp|P11551|FUCP_ECOLI/4.3e-36/L-fucose-proton symporter OS=Escherichia coli (strain K12) GN=fucP PE=1 SV=3	kpne:KU54_013055/2.4e-91/fucose permease; K02429 MFS transporter, FHS family, L-fucose permease	CE03147/1.7e-16/[G] KOG2855 Ribokinase	Unigene245_All/1.3e-09/Major Facilitator Superfamily	cellular_component:GO:0016021//integral component of membrane;molecular_function:GO:0015150//fucose transmembrane transporter activity;
Unigene641_All	780	2.43	7.02	1.53051471669878	0.420752423887588	*	0.20903	KON71389.1/6.7e-57/Cytochrome c oxidase subunit 2 precursor [Candidatus Hodgkinia cicadicola]	NA	sp|Q1RI44|COX2_RICBR/2.2e-48/Probable cytochrome c oxidase subunit 2 OS=Rickettsia bellii (strain RML369-C) GN=ctaC PE=3 SV=1	ati:AL072_13620/7.7e-50/cytochrome C oxidase subunit II; K02275 cytochrome c oxidase subunit II [EC:1.9.3.1]	HsMi004/1.7e-120/[C] KOG4767 Cytochrome c oxidase, subunit II, and related proteins	NA	biological_process:GO:0022900//electron transport chain;cellular_component:GO:0016021//integral component of membrane;GO:0070469//respiratory chain;GO:0005886//plasma membrane;molecular_function:GO:0004129//cytochrome-c oxidase activity;GO:0005507//copper ion binding;
Unigene1207_All	668	2.96	8.55	1.53032724414431	0.421740105633803	*	0.20903	ORZ64251.1/9.6e-113/NAD-dependent dehydratase, partial [Klebsiella pneumoniae]	CP022997.1/0.0/CP022997.1 Klebsiella pneumoniae strain 721005, complete genome	sp|H1ZZB0|AUAH_STIAU/6.5e-09/Aurachin B dehydrogenase OS=Stigmatella aurantiaca GN=auaH PE=1 SV=1	kpq:KPR0928_11060/1.4e-113/NAD-dependent dehydratase	SPBC2A9.02/5.9e-34/[V] KOG1502 Flavonol reductase/cinnamoyl-CoA reductase	Unigene1207_All/2.6e-17/NAD dependent epimerase/dehydratase family	molecular_function:GO:0003824//catalytic activity;GO:0050662//coenzyme binding;
Unigene284_All	1298	1.33	3.84	1.52968006521997	0.421245685814771	*	0.20903	AGT22064.1/1.1e-237/biotin sulfoxide reductase [Klebsiella pneumoniae JM45] >AHM76995.1 Biotin sulfoxide reductase [Klebsiella pneumoniae 30684/NJST258_2] >AHM82621.1 Biotin sulfoxide reductase [Klebsiella pneumoniae 30660/NJST258_1]	CP022997.1/0.0/CP022997.1 Klebsiella pneumoniae strain 721005, complete genome	sp|P20099|BISC_ECOLI/2.7e-200/Biotin sulfoxide reductase OS=Escherichia coli (strain K12) GN=bisC PE=1 SV=3	ror:RORB6_19785/6.3e-214/bisC; biotin sulfoxide reductase; K08351 biotin/methionine sulfoxide reductase [EC:1.-.-.-]	NA	Unigene284_All/8.1e-72/Molybdopterin oxidoreductase	NA
Unigene1141_All	899	2.05	5.90	1.52509104474376	0.419769357476636	*	0.20903	NA	CP022128.1/0.0/CP022128.1 Klebsiella pneumoniae strain DHQP1605752_NV plasmid p1605752FIB_2, complete sequence	sp|P52618|FLJA_SALAB/2.6e-21/Repressor of phase 1 flagellin gene OS=Salmonella abony GN=fljA PE=4 SV=1	kpx:PMK1_b00013/3.7e-96/Repressor of phase-1 flagellin	NA	Unigene1141_All/3.7e-88/Repressor of phase-1 flagellin	NA
Unigene120_All	1826	3.65	10.50	1.52442095878611	0.0345314599544419	*	0.00881868	WP_002916277.1/3.8e-297/MULTISPECIES: MFS transporter [Enterobacterales] >YP_005228670.1 di-/tripeptide transporter [Klebsiella pneumoniae subsp. pneumoniae HS11286] >EEW43748.1 amino acid/peptide transporter [Klebsiella pneumoniae subsp. rhinoscleromatis ATCC 13884] >EHL92628.1 amino acid/peptide transporter (Peptide:H+ symporter) [Klebsiella sp. 4_1_44FAA] >AEW63068.1 di-/tripeptide transporter…	CP022997.1/0.0/CP022997.1 Klebsiella pneumoniae strain 721005, complete genome	sp|P94408|YCLF_BACSU/2.3e-88/Uncharacterized transporter YclF OS=Bacillus subtilis (strain 168) GN=yclF PE=3 SV=2	kpj:N559_0933/5.8e-298/di-/tripeptide transporter; K03305 proton-dependent oligopeptide transporter, POT family	Hs10835271/2.3e-19/[E] KOG1237 H+/oligopeptide symporter	Unigene120_All/3.4e-63/POT family	biological_process:GO:0006857//oligopeptide transport;cellular_component:GO:0016021//integral component of membrane;molecular_function:GO:0015197//peptide transporter activity;
Unigene258_All	945	1.93	5.55	1.52388692396939	0.422235687426557	*	0.20903	AHM79172.1/1.3e-163/Transcriptional regulator, LysR family protein [Klebsiella pneumoniae 30684/NJST258_2] >AHM84840.1 Transcriptional regulator, LysR family protein [Klebsiella pneumoniae 30660/NJST258_1]	CP022997.1/0.0/CP022997.1 Klebsiella pneumoniae strain 721005, complete genome	sp|P39592|YWBI_BACSU/1.9e-25/Uncharacterized HTH-type transcriptional regulator YwbI OS=Bacillus subtilis (strain 168) GN=ywbI PE=4 SV=1	kpa:KPNJ1_02434/2.0e-164/Transcriptional regulator, LysR family protein	NA	Unigene258_All/1.2e-33/LysR substrate binding domain	biological_process:GO:0006351//transcription, DNA-templated;molecular_function:GO:0003677//DNA binding;GO:0003700//DNA binding transcription factor activity;
Unigene653_All	3276	0.49	1.40	1.51457317282976	0.420260315789474	*	0.20903	WP_093998096.1/0.0e+00/molecular chaperone DnaK [Klebsiella pneumoniae] >OXO40482.1 molecular chaperone DnaK [Klebsiella pneumoniae]	CP022997.1/0.0/CP022997.1 Klebsiella pneumoniae strain 721005, complete genome	sp|Q1C0J9|DNAK_YERPA/0.0e+00/Chaperone protein DnaK OS=Yersinia pestis bv. Antiqua (strain Antiqua) GN=dnaK PE=3 SV=1	eclg:EC036_06580/0.0e+00/molecular chaperone DnaK; K04043 molecular chaperone DnaK	CE08631/5.2e-216/[O] KOG0102 Molecular chaperones mortalin/PBP74/GRP75, HSP70 superfamily	Unigene653_All/2.8e-268/Hsp70 protein	biological_process:GO:0006457//protein folding;molecular_function:GO:0005524//ATP binding;GO:0051082//unfolded protein binding;
Unigene1585_All	1083	4.10	11.34	1.46772482543678	0.148936147959184	*	0.050945	OIR39526.1/1.1e-203/nickel ABC transporter, nickel/metallophore periplasmic binding protein [Klebsiella pneumoniae]	CP022997.1/0.0/CP022997.1 Klebsiella pneumoniae strain 721005, complete genome	sp|P33590|NIKA_ECOLI/4.4e-148/Nickel-binding periplasmic protein OS=Escherichia coli (strain K12) GN=nikA PE=1 SV=1	kqu:AVR78_03090/1.9e-195/nickel ABC transporter, nickel/metallophore periplasmic binding protein; K15584 nickel transport system substrate-binding protein	NA	Unigene1585_All/5.4e-61/Bacterial extracellular solute-binding proteins, family 5 Middle	biological_process:GO:0055085//transmembrane transport;GO:0015675//nickel cation transport;cellular_component:GO:0043190//ATP-binding cassette (ABC) transporter complex;molecular_function:GO:0020037//heme binding;GO:0016151//nickel cation binding;
CL44.Contig3_All	2326	8.93	24.23	1.44006232433012	5.47721608118081e-05	Up	8.63482e-06	WP_060175473.1/9.3e-264/amino acid permease [Klebsiella pneumoniae] >AMA22984.1 D-alanine/D-serine/glycine permease [Klebsiella pneumoniae subsp. pneumoniae]	CP022997.1/0.0/CP022997.1 Klebsiella pneumoniae strain 721005, complete genome	sp|P0A190|YIFK_SALTI/5.6e-249/Probable transport protein YifK OS=Salmonella typhi GN=yifK PE=3 SV=1	kom:HR38_06190/4.1e-256/D-alanine/D-serine/glycine permease; K03293 amino acid transporter, AAT family	YNL268w/9.2e-66/[E] KOG1286 Amino acid transporters	CL44.Contig3_All/1.5e-101/Amino acid permease	NA
Unigene1237_All	5820	35.58	96.23	1.43542021815174	2.24485455652174e-44	Up	9.01076e-46	WP_095100382.1/0.0e+00/aminoglycoside/multidrug transporter subunit AcrD [Enterobacter sp. 10-1] >PAC11151.1 aminoglycoside/multidrug transporter subunit AcrD [Enterobacter sp. 10-1]	CP022997.1/0.0/CP022997.1 Klebsiella pneumoniae strain 721005, complete genome	sp|P24177|ACRD_ECOLI/0.0e+00/Probable aminoglycoside efflux pump OS=Escherichia coli (strain K12) GN=acrD PE=3 SV=3	sbv:N643_10995/0.0e+00/multidrug transporter; K18324 multidrug efflux pump	7294054/3.3e-72/[E] KOG0399 Glutamate synthase	Unigene1237_All/0/AcrB/AcrD/AcrF family	cellular_component:GO:0016021//integral component of membrane;GO:0005886//plasma membrane;molecular_function:GO:0005215//transporter activity;
Unigene413_All	3503	2.05	5.50	1.42380770890658	0.040681472	*	0.0106496	WP_071042688.1/2.6e-254/APC family permease [Klebsiella pneumoniae] >SAR40238.1 Putrescine importer [Klebsiella pneumoniae]	CP022882.1/0.0/CP022882.1 Klebsiella pneumoniae strain 911021, complete genome	sp|P0AA48|PLAP_ECO57/2.5e-253/Low-affinity putrescine importer PlaP OS=Escherichia coli O157:H7 GN=plaP PE=3 SV=1	csk:ES15_1442/1.9e-236/yeeF; inner membrane transport protein YeeF	CE08887/1.1e-25/[E] KOG1286 Amino acid transporters	Unigene413_All/1.6e-33/Amino acid permease	NA
Unigene1304_All	1201	2.19	5.87	1.42242963350888	0.342506202380952	*	0.150631	WP_086512523.1/6.4e-216/thymidylate synthase [Klebsiella variicola]	CP021962.1/0.0/CP021962.1 Klebsiella pneumoniae strain AR_0139 plasmid tig00000008, complete sequence	sp|A1SJ31|TYSY_NOCSJ/2.3e-44/Thymidylate synthase OS=Nocardioides sp. (strain ATCC BAA-499 / JS614) GN=thyA PE=3 SV=1	kpx:PMK1_b00100/4.8e-216/thyA; Thymidylate synthase; K00560 thymidylate synthase [EC:2.1.1.45]	YOR074c/2.8e-26/[F] KOG0673 Thymidylate synthase	Unigene1304_All/7e-81/Thymidylate synthase	biological_process:GO:0006231//dTMP biosynthetic process;GO:0006235//dTTP biosynthetic process;cellular_component:GO:0005737//cytoplasm;molecular_function:GO:0004799//thymidylate synthase activity;
Unigene838_All	1497	1.71	4.57	1.41819784017217	0.342959852980132	*	0.150631	AHM80521.1/4.6e-272/ATP-dependent RNA helicase RhlE [Klebsiella pneumoniae 30684/NJST258_2] >AHM86159.1 ATP-dependent RNA helicase RhlE [Klebsiella pneumoniae 30660/NJST258_1]	CP022997.1/0.0/CP022997.1 Klebsiella pneumoniae strain 721005, complete genome	sp|P25888|RHLE_ECOLI/1.9e-221/ATP-dependent RNA helicase RhlE OS=Escherichia coli (strain K12) GN=rhlE PE=1 SV=3	kpa:KPNJ1_03753/6.9e-273/ATP-dependent RNA helicase RhlE; K11927 ATP-dependent RNA helicase RhlE [EC:3.6.4.13]	At3g01540/1.2e-79/[A] KOG0331 ATP-dependent RNA helicase	Unigene838_All/1.1e-50/DEAD/DEAH box helicase	NA
Unigene1384_All	844	4.41	11.46	1.37775648319938	0.265212527629734	*	0.1100038	WP_040224432.1/3.5e-160/MFS transporter [Klebsiella pneumoniae]	CP022997.1/0.0/CP022997.1 Klebsiella pneumoniae strain 721005, complete genome	sp|Q46909|YGCS_ECOLI/5.5e-13/Inner membrane metabolite transport protein YgcS OS=Escherichia coli (strain K12) GN=ygcS PE=1 SV=2	kpm:KPHS_27790/5.3e-161/putative transport protein; K08369 MFS transporter, putative metabolite:H+ symporter	Hs4758852/1.0e-14/[R] KOG0255 Synaptic vesicle transporter SVOP and related transporters (major facilitator superfamily)	Unigene1384_All/7.2e-19/Sugar (and other) transporter	cellular_component:GO:0016021//integral component of membrane;molecular_function:GO:0022857//transmembrane transporter activity;
Unigene617_All	1205	2.90	7.52	1.3746797616627	0.264470674405594	*	0.1100038	EJK91075.1/2.5e-175/LysR substrate binding domain protein [Klebsiella pneumoniae subsp. pneumoniae DSM 30104] >AHE44637.1 HpxR [Klebsiella pneumoniae subsp. pneumoniae Kp13] >AHM79580.1 hypothetical protein KPNJ2_02800 [Klebsiella pneumoniae 30684/NJST258_2] >AHM85233.1 hypothetical protein KPNJ1_02827 [Klebsiella pneumoniae 30660/NJST258_1]	CP022997.1/0.0/CP022997.1 Klebsiella pneumoniae strain 721005, complete genome	sp|A6T923|HPXO_KLEP7/1.7e-39/FAD-dependent urate hydroxylase OS=Klebsiella pneumoniae subsp. pneumoniae (strain ATCC 700721 / MGH 78578) GN=hpxO PE=1 SV=1	kpm:KPHS_25960/7.0e-167/transcriptional regulator LysR	NA	Unigene617_All/3e-33/LysR substrate binding domain	biological_process:GO:0006351//transcription, DNA-templated;molecular_function:GO:0003677//DNA binding;GO:0003700//DNA binding transcription factor activity;
Unigene75_All	946	3.85	9.98	1.374181369755	0.264841081512605	*	0.1100038	AHM81566.1/9.9e-156/Transcriptional regulator, AraC family protein [Klebsiella pneumoniae 30684/NJST258_2] >AHM87244.1 Transcriptional regulator, AraC family protein [Klebsiella pneumoniae 30660/NJST258_1]	CP022997.1/0.0/CP022997.1 Klebsiella pneumoniae strain 721005, complete genome	sp|O31449|YBFI_BACSU/1.6e-16/Uncharacterized HTH-type transcriptional regulator YbfI OS=Bacillus subtilis (strain 168) GN=ybfI PE=4 SV=1	kps:KPNJ2_04790/1.5e-156/Transcriptional regulator, AraC family protein	NA	Unigene75_All/4.5e-18/AraC-like ligand binding domain	biological_process:GO:0006351//transcription, DNA-templated;molecular_function:GO:0043565//sequence-specific DNA binding;GO:0003700//DNA binding transcription factor activity;
Unigene1330_All	1375	5.00	12.94	1.37183761733042	0.0748859532934132	*	0.0218254	CCM95275.1/3.0e-137/Ribosomal large subunit pseudouridine synthase A [Klebsiella pneumoniae subsp. pneumoniae ST512-K30BO] >EOY75278.1 RNA pseudouridine synthase [Klebsiella pneumoniae UHKPC01] >EOY75795.1 RNA pseudouridine synthase [Klebsiella pneumoniae UHKPC09] >EOZ11290.1 RNA pseudouridine synthase [Klebsiella pneumoniae UHKPC26] >EOZ14536.1 RNA pseudouridine synthase [Klebsiella pneumoniae V…	CP022997.1/0.0/CP022997.1 Klebsiella pneumoniae strain 721005, complete genome	sp|P51024|YAIL_ECOLI/5.4e-82/Uncharacterized protein YaiL OS=Escherichia coli (strain K12) GN=yaiL PE=4 SV=2	kps:KPNJ2_02116/4.6e-138/TRNA pseudouridine(32) synthase; K06177 tRNA pseudouridine32 synthase / 23S rRNA pseudouridine746 synthase [EC:5.4.99.28 5.4.99.29]	Hs17158025/1.4e-21/[A] KOG1919 RNA pseudouridylate synthases	Unigene1330_All/4e-26/RNA pseudouridylate synthase	biological_process:GO:0001522//pseudouridine synthesis;molecular_function:GO:0003723//RNA binding;GO:0009982//pseudouridine synthase activity;
Unigene255_All	2602	3.75	9.68	1.36811645189135	0.0199976439608802	*	0.00475802	WP_032458784.1/1.3e-266/TIGR04028 family ABC transporter substrate-binding protein [Klebsiella pneumoniae] >CDI12926.1 Nickel transport protein (ABC superfamily,peri_bind) [Klebsiella pneumoniae subsp. pneumoniae T69]	CP022997.1/0.0/CP022997.1 Klebsiella pneumoniae strain 721005, complete genome	sp|P39451|ADHP_ECOLI/1.1e-171/Alcohol dehydrogenase, propanol-preferring OS=Escherichia coli (strain K12) GN=adhP PE=1 SV=1	kpi:D364_09505/2.0e-267/ABC transporter substrate-binding protein; K02035 peptide/nickel transport system substrate-binding protein	SPCC13B11.01/3.4e-61/[Q] KOG0023 Alcohol dehydrogenase, class V	Unigene255_All/8e-71/Bacterial extracellular solute-binding proteins, family 5 Middle	biological_process:GO:0055085//transmembrane transport;cellular_component:GO:0043190//ATP-binding cassette (ABC) transporter complex;
Unigene824_All	1339	17.39	44.45	1.35392548641055	0.000168762372631579	Up	2.79798e-05	WP_002916879.1/7.4e-189/MULTISPECIES: tRNA (adenosine(37)-N6)-threonylcarbamoyltransferase complex transferase subunit TsaD [Enterobacterales] >YP_005228903.1 O-sialoglycoprotein endopeptidase [Klebsiella pneumoniae subsp. pneumoniae HS11286] >AEW63301.1 O-sialoglycoprotein endopeptidase [Klebsiella pneumoniae subsp. pneumoniae HS11286] >EJJ45487.1 UGMP family protein [Klebsiella pneumoniae subsp…	CP022997.1/0.0/CP022997.1 Klebsiella pneumoniae strain 721005, complete genome	sp|A4WEJ9|TSAD_ENT38/1.6e-176/tRNA N6-adenosine threonylcarbamoyltransferase OS=Enterobacter sp. (strain 638) GN=tsaD PE=3 SV=1	kpa:KPNJ1_00690/1.1e-189/O-sialoglycoprotein endopeptidase; K01409 N6-L-threonylcarbamoyladenine synthase [EC:2.3.1.234]	At2g45270/7.4e-60/[O] KOG2707 Predicted metalloprotease with chaperone activity (RNAse H/HSP70 fold)	Unigene824_All/1.2e-103/Glycoprotease family	biological_process:GO:0002949//tRNA threonylcarbamoyladenosine modification;cellular_component:GO:0005737//cytoplasm;molecular_function:GO:0004222//metalloendopeptidase activity;GO:0005506//iron ion binding;GO:0061711//N(6)-L-threonylcarbamoyladenine synthase;GO:0016740//transferase activity;
Unigene457_All	1398	3.07	7.76	1.33781799681695	0.218502682758621	*	0.0810964	AHM77237.1/2.2e-111/Type 4 prepilin peptidase pilD [Klebsiella pneumoniae 30684/NJST258_2] >AHM82823.1 Type 4 prepilin peptidase pilD [Klebsiella pneumoniae 30660/NJST258_1]	CP022997.1/0.0/CP022997.1 Klebsiella pneumoniae strain 721005, complete genome	sp|O68926|BFR_SALTY/1.6e-81/Bacterioferritin OS=Salmonella typhimurium (strain LT2 / SGSC1412 / ATCC 700720) GN=bfr PE=3 SV=1	kps:KPNJ2_00457/3.4e-112/Type 4 prepilin peptidase pilD; K02506 leader peptidase HopD [EC:3.4.23.43]	NA	Unigene457_All/6.8e-21/Type IV leader peptidase family	NA
Unigene125_All	2561	6.35	16.04	1.33684564479539	0.00201656628220859	*	0.000382432	WP_094794136.1/8.7e-263/ethanolamine ammonia lyase large subunit [Klebsiella pneumoniae]	CP022997.1/0.0/CP022997.1 Klebsiella pneumoniae strain 721005, complete genome	sp|P0AEJ7|EUTB_ECO57/5.8e-122/Ethanolamine ammonia-lyase heavy chain OS=Escherichia coli O157:H7 GN=eutB PE=4 SV=1	kpne:KU54_021245/4.5e-264/ethanolamine ammonia-lyase; K03735 ethanolamine ammonia-lyase large subunit [EC:4.3.1.7]	NA	Unigene125_All/9.8e-222/Ethanolamine ammonia lyase large subunit (EutB)	biological_process:GO:0006520//cellular amino acid metabolic process;molecular_function:GO:0008851//ethanolamine ammonia-lyase activity;
Unigene1761_All	1496	3.41	8.50	1.31769110200089	0.171075448264463	*	0.0602098	AFQ64932.1/1.0e-255/Putative heat shock protein YegD [Klebsiella pneumoniae subsp. pneumoniae 1084]	CP022997.1/0.0/CP022997.1 Klebsiella pneumoniae strain 721005, complete genome	sp|P36928|YEGD_ECOLI/3.6e-217/Uncharacterized chaperone protein YegD OS=Escherichia coli (strain K12) GN=yegD PE=3 SV=2	kox:KOX_25255/1.8e-233/putative chaperone; K04046 hypothetical chaperone protein	YEL030w/2.3e-09/[O] KOG0102 Molecular chaperones mortalin/PBP74/GRP75, HSP70 superfamily	Unigene1761_All/5.7e-21/Hsp70 protein	NA
Unigene1644_All	3436	4.43	10.96	1.30686919440551	0.00372173963478261	*	0.000746946	WP_004198592.1/0.0e+00/MULTISPECIES: acetolactate synthase large subunit biosynthetic type [Klebsiella] >EMI38544.1 acetolactate synthase, large subunit, biosynthetic type [Klebsiella pneumoniae VA360] >ERO77208.1 acetolactate synthase isozyme 1 large subunit [Klebsiella pneumoniae BIDMC 16] >ERO82241.1 acetolactate synthase isozyme 1 large subunit [Klebsiella pneumoniae BIDMC 18C] >ERO88175.1 ac…	CP022997.1/0.0/CP022997.1 Klebsiella pneumoniae strain 721005, complete genome	sp|P08142|ILVB_ECOLI/1.2e-292/Acetolactate synthase isozyme 1 large subunit OS=Escherichia coli (strain K12) GN=ilvB PE=1 SV=1	kpq:KPR0928_25575/0.0e+00/acetolactate synthase catalytic subunit; K01652 acetolactate synthase I/II/III large subunit [EC:2.2.1.6]	At3g48560/1.5e-133/[EH] KOG4166 Thiamine pyrophosphate-requiring enzyme	Unigene1644_All/5.3e-59/Thiamine pyrophosphate enzyme, N-terminal TPP binding domain	biological_process:GO:0009099//valine biosynthetic process;GO:0009097//isoleucine biosynthetic process;molecular_function:GO:0000287//magnesium ion binding;GO:0050660//flavin adenine dinucleotide binding;GO:0030976//thiamine pyrophosphate binding;GO:0003984//acetolactate synthase activity;
Unigene210_All	17809	1.56	3.77	1.27301849440642	4.04841302255639e-05	Up	6.26456e-06	WP_032441422.1/1.9e-287/cobyric acid synthase [Klebsiella pneumoniae] >KEC98323.1 cobyric acid synthase [Klebsiella pneumoniae UCI 17]	CP018676.1/0.0/CP018676.1 Klebsiella pneumoniae strain CAV1217, complete genome	sp|A8AEQ8|COBQ_CITK8/2.2e-236/Cobyric acid synthase OS=Citrobacter koseri (strain ATCC BAA-895 / CDC 4225-83 / SGSC4696) GN=cobQ PE=3 SV=1	kok:KONIH1_23790/2.9e-245/cobalamin biosynthesis protein CobQ; K02232 adenosylcobyric acid synthase [EC:6.3.5.10]	At5g40850/1.3e-26/[H] KOG1527 Uroporphyrin III methyltransferase	Unigene210_All/2.3e-57/CobB/CobQ-like glutamine amidotransferase domain	NA
CL19.Contig4_All	21683	342.90	824.85	1.26634388304656	0	Up	0	WP_015367912.1/0.0e+00/mechanosensitive channel MscK [Klebsiella aerogenes] >CCG31384.1 Potassium efflux system KefA protein / Small-conductance mechanosensitive channel [Klebsiella aerogenes EA1509E]	CP022997.1/0.0/CP022997.1 Klebsiella pneumoniae strain 721005, complete genome	sp|P77338|MSCK_ECOLI/0.0e+00/Mechanosensitive channel MscK OS=Escherichia coli (strain K12) GN=mscK PE=1 SV=1	ecle:ECNIH2_06095/0.0e+00/multidrug transporter; K18138 multidrug efflux pump	At5g56030/1.2e-122/[O] KOG0019 Molecular chaperone (HSP90 family)	CL19.Contig4_All/6.1e-94/Mechanosensitive ion channel inner membrane domain 1	biological_process:GO:0055085//transmembrane transport;cellular_component:GO:0016021//integral component of membrane;
Unigene220_All	2556	3.82	9.13	1.25704222194847	0.0416365275330396	*	0.0109965	WP_012602809.1/9.9e-243/MULTISPECIES: type VI secretion protein [Enterobacteriaceae] >YP_002413012.1 putative type IV secretory system protein VirB10 [Escherichia coli UMN026] >CAR13483.1 putative type IV secretory pathway VirB10 component [Escherichia coli UMN026] >AQT28326.1 type IV secretion system protein virB10 [Klebsiella pneumoniae] >OXM94903.1 type VI secretion protein [Klebsiella pneumon…	CP022997.1/0.0/CP022997.1 Klebsiella pneumoniae strain 721005, complete genome	sp|Q8FXK7|VIRBB_BRUSU/1.4e-62/Type IV secretion system protein VirB11 OS=Brucella suis biovar 1 (strain 1330) GN=virB11 PE=1 SV=1	ypm:YP_pCRY15/7.2e-230/virB10; type IV secretory pathway VirB10 component; K03195 type IV secretion system protein VirB10	NA	Unigene220_All/1.3e-41/Bacterial conjugation TrbI-like protein	cellular_component:GO:0016021//integral component of membrane;
Unigene398_All	2929	25.34	60.06	1.24498795041634	2.17988406703911e-11	Up	2.26992e-12	WP_002887871.1/3.1e-272/MULTISPECIES: sodium:alanine symporter family protein [Enterobacterales] >YP_005225017.1 inner membrane transport protein [Klebsiella pneumoniae subsp. pneumoniae HS11286] >BAH61661.1 inner membrane transport protein [Klebsiella pneumoniae subsp. pneumoniae NTUH-K2044] >EEW38904.1 amino acid carrier protein [Klebsiella pneumoniae subsp. rhinoscleromatis ATCC 13884] >AEW594…	CP022997.1/0.0/CP022997.1 Klebsiella pneumoniae strain 721005, complete genome	sp|P30143|YAAJ_ECOLI/1.8e-199/Uncharacterized transporter YaaJ OS=Escherichia coli (strain K12) GN=yaaJ PE=3 SV=1	kqv:B8P98_23770/6.5e-267/sodium:alanine symporter family protein; K03310 alanine or glycine:cation symporter, AGCS family	NA	Unigene398_All/1.5e-141/Sodium:alanine symporter family	cellular_component:GO:0016021//integral component of membrane;GO:0005886//plasma membrane;molecular_function:GO:0015655//alanine:sodium symporter activity;
Unigene1699_All	3647	1028.44	2407.13	1.22685643007433	0	Up	0	WP_013213986.1/5.1e-184/MULTISPECIES: IS1182 family transposase [Gammaproteobacteria] >YP_003754011.1 putative ISKpn6-like transposase (plasmid) [Klebsiella pneumoniae] >YP_005229653.1 putative transposase (plasmid) [Klebsiella pneumoniae subsp. pneumoniae HS11286] >YP_007688775.1 putative transposase (plasmid) [Klebsiella pneumoniae] >YP_008532706.1 TnpA (plasmid) [Pseudomonas aeruginosa] >YP_00…	CP017086.1/0.0/CP017086.1 Proteus mirabilis strain T18 plasmid pT18, complete sequence	sp|Q9F663|BLKPC_KLEPN/1.0e-164/Carbapenem-hydrolyzing beta-lactamase KPC OS=Klebsiella pneumoniae GN=bla PE=1 SV=2	panp:PSNIH2_19905/4.9e-163/beta-lactamase; K18768 beta-lactamase class A KPC [EC:3.5.2.6]	NA	Unigene1699_All/1.4e-16/Transposase DDE domain	biological_process:GO:0046677//response to antibiotic;GO:0030655//beta-lactam antibiotic catabolic process;molecular_function:GO:0008800//beta-lactamase activity;
Unigene871_All	305	4.83	11.30	1.22622767846678	0.728800682220434	*	0.526992	WP_074422596.1/8.9e-50/arsenical pump-driving ATPase, partial [Klebsiella pneumoniae]	CP022824.1/0.0/CP022824.1 Klebsiella sp. KPN1705 plasmid pKPN1705-1, complete sequence	sp|O50593|ARSA_ACIMA/8.9e-30/Arsenical pump-driving ATPase OS=Acidiphilium multivorum (strain DSM 11245 / JCM 8867 / NBRC 100883 / AIU301) GN=arsA PE=3 SV=1	kpa:KPNJ1_05552/1.4e-50/Arsenical pump-driving ATPase; K01551 arsenite-transporting ATPase [EC:3.6.3.16]	NA	Unigene871_All/6.9e-07/Anion-transporting ATPase	NA
Unigene1405_All	319	4.46	10.43	1.22562354259946	0.735905156783103	*	0.526992	WP_032434222.1/5.8e-52/2,4-dienoyl-CoA reductase [Klebsiella pneumoniae] >EWF61965.1 2,4-dienoyl-CoA reductase [Klebsiella pneumoniae MGH 43] >KGY32547.1 2,4-dienoyl-CoA reductase [Klebsiella pneumoniae] >KSU94454.1 2,4-dienoyl-CoA reductase [Klebsiella pneumoniae] >KSU96577.1 2,4-dienoyl-CoA reductase [Klebsiella pneumoniae] >KSV01680.1 2,4-dienoyl-CoA reductase [Klebsiella pneumoniae] >KSV07074…	CP022997.1/0.0/CP022997.1 Klebsiella pneumoniae strain 721005, complete genome	sp|P32382|NADO_THEBR/1.1e-06/NADH oxidase OS=Thermoanaerobacter brockii PE=1 SV=1	kpw:KPNIH30_04220/8.8e-53/2,4-dienoyl-CoA reductase	NA	Unigene1405_All/7.8e-09/FAD dependent oxidoreductase	molecular_function:GO:0010181//FMN binding;GO:0016491//oxidoreductase activity;
Unigene518_All	278	5.74	13.40	1.22311035866945	0.736503453658537	*	0.526992	WP_050486298.1/2.8e-42/cellulose synthase catalytic subunit (UDP-forming) [Klebsiella pneumoniae] >KDH94433.1 cellulose synthase catalytic subunit (UDP-forming) [Klebsiella pneumoniae CHS 11]	CP022997.1/0.0/CP022997.1 Klebsiella pneumoniae strain 721005, complete genome	NA	kpa:KPNJ1_00232/4.2e-43/Cellulose synthase catalytic subunit [UDP-forming]; K00694 cellulose synthase (UDP-forming) [EC:2.4.1.12]	NA	NA	NA
Unigene1343_All	393	3.14	7.33	1.22304863924219	0.734711474452555	*	0.526992	WP_002901544.1/5.7e-57/MULTISPECIES: transcriptional regulator [Enterobacterales] >YP_005226427.1 DNA-binding transcriptional activator OsmE [Klebsiella pneumoniae subsp. pneumoniae HS11286] >ABR76662.1 activator of ntrL gene [Klebsiella pneumoniae subsp. pneumoniae MGH 78578] >BAH62951.1 activator of ntrL gene [Klebsiella pneumoniae subsp. pneumoniae NTUH-K2044] >EEW40731.1 SmpA / OmlA family pr…	CP023134.1/0.0/CP023134.1 Klebsiella pneumoniae subsp. pneumoniae strain KpvK54, complete genome	sp|P0ADB2|OSME_ECO57/5.8e-50/Osmotically-inducible putative lipoprotein OsmE OS=Escherichia coli O157:H7 GN=osmE PE=3 SV=1	kpj:N559_3052/8.6e-58/DNA-binding transcriptional activator OsmE; K04064 osmotically inducible lipoprotein OsmE	NA	Unigene1343_All/6e-12/SmpA / OmlA family	cellular_component:GO:0019867//outer membrane;molecular_function:GO:0003677//DNA binding;
Unigene1565_All	383	6.55	15.29	1.22302159493599	0.586415467317073	*	0.349666	WP_073579052.1/3.0e-58/phage N-6-adenine-methyltransferase [Klebsiella pneumoniae] >OSW59595.1 phage N-6-adenine-methyltransferase [Klebsiella pneumoniae]	CP016924.1/0.0/CP016924.1 Klebsiella pneumoniae isolate 23 plasmid pIncFIB_DHQP1400954, complete sequence	NA	eclx:LI66_23595/3.8e-50/adenine methyltransferase	NA	Unigene1565_All/1e-09/DNA N-6-adenine-methyltransferase (Dam)	molecular_function:GO:0003677//DNA binding;GO:0009007//site-specific DNA-methyltransferase (adenine-specific) activity;
Unigene1339_All	432	2.71	6.32	1.22163170682323	0.737702970684039	*	0.526992	BAH62207.1/3.4e-71/hypothetical protein KP1_1443 [Klebsiella pneumoniae subsp. pneumoniae NTUH-K2044] >EEW42280.1 hypothetical protein HMPREF0484_1638 [Klebsiella pneumoniae subsp. rhinoscleromatis ATCC 13884] >EGF64455.1 hypothetical protein HMPREF9538_01086 [Klebsiella sp. MS 92-3] >EJK92056.1 hypothetical protein UUU_09470 [Klebsiella pneumoniae subsp. pneumoniae DSM 30104] >EKF80064.1 Hypothe…	CP022997.1/0.0/CP022997.1 Klebsiella pneumoniae strain 721005, complete genome	NA	kpa:KPNJ1_04083/5.2e-72/hypothetical protein	ECU03g1610/9.8e-06/[S] KOG4744 Uncharacterized conserved protein	Unigene1339_All/0.47/Connexin	NA
Unigene1008_All	400	3.06	7.13	1.22037042375124	0.735307831168831	*	0.526992	SLQ89159.1/2.5e-36/lipoprotein [Klebsiella pneumoniae]	CP022997.1/0.0/CP022997.1 Klebsiella pneumoniae strain 721005, complete genome	NA	kpo:KPN2242_09805/7.3e-28/lipoprotein	NA	NA	NA
Unigene1219_All	457	2.49	5.80	1.21990715794685	0.731153549636804	*	0.526992	NA	NA	NA	NA	NA	Unigene1219_All/0.23/Domain of unknown function (DUF3440)	NA
Unigene820_All	457	2.49	5.80	1.21990715794685	0.727045945425361	*	0.526992	WP_002916323.1/9.2e-59/MULTISPECIES: copper resistance protein [Enterobacterales] >YP_005228699.1 copper-sensitivity suppressor protein A [Klebsiella pneumoniae subsp. pneumoniae HS11286] >BAH65114.1 copper-sensitivity suppressor protein A [Klebsiella pneumoniae subsp. pneumoniae NTUH-K2044] >AEW63097.1 copper-sensitivity suppressor protein A [Klebsiella pneumoniae subsp. pneumoniae HS11286] >EJJ…	CP022997.1/0.0/CP022997.1 Klebsiella pneumoniae strain 721005, complete genome	NA	kpne:KU54_004430/1.4e-59/copper resistance protein	NA	NA	cellular_component:GO:0016021//integral component of membrane;
Unigene1746_All	417	2.87	6.68	1.21879736579836	0.732335689571544	*	0.526992	WP_077274024.1/1.1e-74/porin, partial [Klebsiella pneumoniae]	CP022997.1/0.0/CP022997.1 Klebsiella pneumoniae strain 721005, complete genome	sp|Q56110|OMPS1_SALTI/4.2e-54/Outer membrane protein S1 OS=Salmonella typhi GN=ompS1 PE=3 SV=1	kpa:KPNJ1_01983/1.7e-75/Outer membrane protein S1 precursor	NA	Unigene1746_All/1.6e-54/Gram-negative porin	biological_process:GO:0006811//ion transport;cellular_component:GO:0009279//cell outer membrane;GO:0046930//pore complex;molecular_function:GO:0015288//porin activity;
Unigene1531_All	484	2.29	5.33	1.21878793466223	0.730563909677419	*	0.526992	WP_072310856.1/8.0e-69/MFS transporter [Klebsiella pneumoniae]	CP022997.1/0.0/CP022997.1 Klebsiella pneumoniae strain 721005, complete genome	sp|P31435|YICJ_ECOLI/8.6e-35/Inner membrane symporter YicJ OS=Escherichia coli (strain K12) GN=yicJ PE=1 SV=2	kph:KPNIH24_14100/1.2e-69/sugar transporter	NA	NA	NA
Unigene1053_All	447	2.58	6.00	1.21759143507263	0.72938747826087	*	0.526992	WP_040089705.1/1.5e-77/PTS ascorbate transporter subunit IIC [Klebsiella pneumoniae] >CED78021.1 putative sugar phosphotransferase component IIC [Klebsiella pneumoniae] >KSY41544.1 PTS ascorbate transporter subunit IIC [Klebsiella pneumoniae] >SLX04497.1 integral membrane protein [Klebsiella pneumoniae] >SLZ45726.1 integral membrane protein [Klebsiella pneumoniae] >OVV60120.1 PTS ascorbate transp…	CP022997.1/0.0/CP022997.1 Klebsiella pneumoniae strain 721005, complete genome	sp|Q57GJ9|ULAA_SALCH/1.3e-13/Ascorbate-specific PTS system EIIC component OS=Salmonella choleraesuis (strain SC-B67) GN=ulaA PE=3 SV=2	kpq:KPR0928_00245/2.3e-78/PTS ascorbate transporter subunit IIC; K03475 PTS system, ascorbate-specific IIC component	NA	Unigene1053_All/3.6e-41/PTS system sugar-specific permease component	biological_process:GO:0009401//phosphoenolpyruvate-dependent sugar phosphotransferase system;cellular_component:GO:0016021//integral component of membrane;molecular_function:GO:0016740//transferase activity;GO:0008982//protein-N(PI)-phosphohistidine-sugar phosphotransferase activity;GO:0103111//D-glucosamine PTS permease activity;
Unigene326_All	489	4.52	10.51	1.21736799154699	0.585843912280702	*	0.349666	WP_074186459.1/5.6e-86/ShlB/FhaC/HecB family hemolysin secretion/activation protein [Klebsiella pneumoniae]	CP022997.1/0.0/CP022997.1 Klebsiella pneumoniae strain 721005, complete genome	sp|Q7CGD8|CDIB_YERPE/2.6e-31/Outer membrane transporter CdiB OS=Yersinia pestis GN=cdib PE=3 SV=1	kpa:KPNJ1_03901/8.4e-87/Hemolysin activator protein precursor	NA	Unigene326_All/3.5e-11/POTRA domain, ShlB-type	NA
Unigene1741_All	516	10.47	24.31	1.21528845109792	0.296856779836512	*	0.1267556	WP_048299375.1/1.9e-84/hypothetical protein [Klebsiella pneumoniae] >KMH39128.1 oxidoreductase [Klebsiella pneumoniae] >SBK75620.1 oxidoreductase [Klebsiella pneumoniae] >SBG57651.1 oxidoreductase [Klebsiella pneumoniae]	CP022997.1/0.0/CP022997.1 Klebsiella pneumoniae strain 721005, complete genome	sp|P76035|YCIW_ECOLI/1.4e-54/Uncharacterized protein YciW OS=Escherichia coli (strain K12) GN=yciW PE=4 SV=2	kpn:KPN_01283/2.9e-85/yciW; putative oxidoreductase	NA	NA	NA
Unigene1395_All	497	2.21	5.13	1.21491245621562	0.737102724165989	*	0.526992	ARR90515.1/9.7e-86/hypothetical protein (plasmid) [Klebsiella pneumoniae]	CP022692.1/0.0/CP022692.1 Klebsiella pneumoniae subsp. pneumoniae strain AUSMDU00008079 plasmid pAUSMDU8079-1, complete sequence	sp|P52603|KLCA2_ECOLX/5.9e-15/Antirestriction protein KlcA OS=Escherichia coli GN=klcA PE=2 SV=1	kpnu:LI86_27340/3.0e-79/antirestriction protein YubI	NA	Unigene1395_All/5.8e-31/Antirestriction protein	NA
Unigene1692_All	536	5.96	13.82	1.2133733799261	0.474724335220838	*	0.243852	KTE89979.1/2.5e-07/hypothetical protein AT727_24830 [Desulfitobacterium hafniense]	CP011462.1/0.0/CP011462.1 Vibrio anguillarum strain HI610 chromosome I sequence	NA	NA	NA	NA	NA
Unigene138_All	600	1.70	3.94	1.21266088331867	0.733521658299595	*	0.526992	OKB51918.1/3.5e-58/xanthine permease XanP [Klebsiella pneumoniae]	CP022997.1/0.0/CP022997.1 Klebsiella pneumoniae strain 721005, complete genome	sp|P0AGN2|XANP_SHIFL/9.3e-23/Xanthine permease XanP OS=Shigella flexneri GN=xanP PE=3 SV=1	kpu:KP1_2710/5.4e-59/probable guanine/xanthin permease; K16345 xanthine permease XanP	NA	Unigene138_All/1.1e-14/Permease family	NA
Unigene609_All	1416	0.60	1.39	1.21205047711499	0.731744142164782	*	0.526992	ESB02259.1/3.9e-164/LysR substrate binding domain protein [Klebsiella pneumoniae 909957]	CP022997.1/0.0/CP022997.1 Klebsiella pneumoniae strain 721005, complete genome	sp|A0R8S0|CZCR_BACAH/2.1e-17/HTH-type transcriptional regulator CzcR OS=Bacillus thuringiensis (strain Al Hakam) GN=czcR PE=4 SV=1	kpa:KPNJ1_02350/1.3e-164/Cysteine Degradation Operon Regulator	NA	Unigene609_All/1.5e-31/LysR substrate binding domain	NA
Unigene1196_All	589	5.24	12.13	1.21094083358306	0.474187316742081	*	0.243852	WP_050491799.1/1.7e-97/hypothetical protein [Klebsiella pneumoniae] >KEC97949.1 hypothetical protein P820_01626 [Klebsiella pneumoniae UCI 17] >KSX82618.1 hypothetical protein APT92_07475 [Klebsiella pneumoniae] >OHY24910.1 hypothetical protein BLJ30_20745 [Klebsiella pneumoniae] >OIK31492.1 hypothetical protein BLJ97_18650 [Klebsiella pneumoniae] >OXM91309.1 hypothetical protein CGQ20_17055 [Kle…	CP022997.1/0.0/CP022997.1 Klebsiella pneumoniae strain 721005, complete genome	NA	kqv:B8P98_19140/7.0e-19/hypothetical protein	NA	Unigene1196_All/0.037/Mitochondrial import receptor subunit TOM6 homolog	NA
Unigene319_All	622	12.99	30.07	1.21092343712612	0.149622342711864	*	0.0513538	WP_032441401.1/1.6e-98/MULTISPECIES: hypothetical protein [Enterobacteriaceae] >KEC97952.1 hypothetical protein P820_01629 [Klebsiella pneumoniae UCI 17] >KIZ39512.1 hypothetical protein OO18_26010 [Raoultella ornithinolytica] >KSX82621.1 hypothetical protein APT92_07490 [Klebsiella pneumoniae] >OHY19296.1 hypothetical protein BLA25_21420 [Klebsiella pneumoniae] >OHY24913.1 hypothetical protein B…	CP022997.1/0.0/CP022997.1 Klebsiella pneumoniae strain 721005, complete genome	NA	eko:EKO11_1365/5.5e-83/hypothetical protein	NA	NA	NA
Unigene971_All	685	1.43	3.31	1.21081607002883	0.729975219983884	*	0.526992	WP_075995107.1/9.4e-132/fimbrial biogenesis outer membrane usher protein [Klebsiella pneumoniae] >APV26492.1 hypothetical protein A6P56_20330 [Klebsiella pneumoniae]	CP022997.1/0.0/CP022997.1 Klebsiella pneumoniae strain 721005, complete genome	sp|P33341|YEHB_ECOLI/1.8e-17/Outer membrane usher protein YehB OS=Escherichia coli (strain K12) GN=yehB PE=2 SV=1	kpnu:LI86_19760/1.4e-132/membrane protein	NA	Unigene971_All/1.3e-26/Outer membrane usher protein	cellular_component:GO:0016020//membrane;molecular_function:GO:0005215//transporter activity;
Unigene1413_All	661	6.00	13.88	1.20997316208238	0.380525518781726	*	0.1744352	OMJ05561.1/4.5e-123/pullulanase [Klebsiella pneumoniae]	CP022997.1/0.0/CP022997.1 Klebsiella pneumoniae strain 721005, complete genome	sp|P07811|PULA_KLEAE/1.4e-125/Pullulanase OS=Klebsiella aerogenes GN=pulA PE=1 SV=1	ag:AAA25124/6.8e-124/pulA; pullulanase; K01200 pullulanase [EC:3.2.1.41]	At5g04360/2.0e-42/[G] KOG0470 1,4-alpha-glucan branching enzyme/starch branching enzyme II	Unigene1413_All/9.2e-06/Alpha amylase, catalytic domain	NA
Unigene331_All	848	2.19	5.06	1.20820651509314	0.589868355250245	*	0.349666	WP_040211336.1/4.3e-158/allantoate amidohydrolase [Klebsiella pneumoniae] >OYM24406.1 Zn-dependent hydrolase [Klebsiella pneumoniae subsp. pneumoniae]	CP022997.1/0.0/CP022997.1 Klebsiella pneumoniae strain 721005, complete genome	sp|P37113|AMAB1_GEOSE/9.7e-58/N-carbamoyl-L-amino acid hydrolase OS=Geobacillus stearothermophilus GN=amaB PE=1 SV=2	kpb:FH42_04840/6.5e-159/allantoate amidohydrolase; K02083 allantoate deiminase [EC:3.5.3.9]	At1g16610/1.4e-08/[R] KOG0118 FOG: RRM domain	Unigene331_All/5.3e-16/Peptidase family M20/M25/M40	molecular_function:GO:0016787//hydrolase activity;
Unigene1700_All	679	1.45	3.35	1.2081081953302	0.738906401305057	*	0.526992	OUU67731.1/4.3e-84/cytochrome c oxidase subunit I [Synechococcus sp. TMED66]	NA	sp|Q08855|COX1_RHILE/5.2e-70/Cytochrome c oxidase subunit 1 OS=Rhizobium leguminosarum GN=ctaD PE=2 SV=1	caq:IM40_00585/1.8e-71/cytochrome C oxidase subunit I; K02274 cytochrome c oxidase subunit I [EC:1.9.3.1]	HsMi003/1.8e-110/[C] KOG4769 Cytochrome c oxidase, subunit I	NA	biological_process:GO:0009060//aerobic respiration;GO:0006119//oxidative phosphorylation;GO:0022900//electron transport chain;cellular_component:GO:0045277//respiratory chain complex IV;GO:0016021//integral component of membrane;GO:0005886//plasma membrane;molecular_function:GO:0020037//heme binding;GO:0005506//iron ion binding;GO:0004129//cytochrome-c oxidase activity;GO:0005507//copper ion bind…
Unigene612_All	1077	1.65	3.81	1.20732497324751	0.588136843444227	*	0.349666	OKB30846.1/2.3e-108/hypothetical protein A9F11_27215, partial [Klebsiella pneumoniae]	CP022997.1/0.0/CP022997.1 Klebsiella pneumoniae strain 721005, complete genome	NA	kps:KPNJ2_03124/3.5e-109/Phage-related protein	NA	Unigene612_All/2.2e-47/Protein of unknown function (DUF3383)	NA
Unigene793_All	989	0.91	2.10	1.20645087746743	0.738304195599022	*	0.526992	WP_004151801.1/8.7e-171/MULTISPECIES: aminoimidazole riboside kinase [Klebsiella] >YP_005225627.1 fructokinase [Klebsiella pneumoniae subsp. pneumoniae HS11286] >AEW60025.1 fructokinase [Klebsiella pneumoniae subsp. pneumoniae HS11286] >EJJ34503.1 aminoimidazole riboside kinase [Klebsiella pneumoniae subsp. pneumoniae KPNIH4] >EJJ37440.1 aminoimidazole riboside kinase [Klebsiella pneumoniae subsp…	CP022997.1/0.0/CP022997.1 Klebsiella pneumoniae strain 721005, complete genome	sp|P26420|SCRK_KLEPN/3.4e-171/Fructokinase OS=Klebsiella pneumoniae GN=scrK PE=1 SV=1	ear:CCG30809/3.6e-137/Fructokinase (EC 2.7.1.4); K00847 fructokinase [EC:2.7.1.4]	At5g51830/3.9e-50/[G] KOG2855 Ribokinase	Unigene793_All/8.4e-75/pfkB family carbohydrate kinase	molecular_function:GO:0016301//kinase activity;GO:0008865//fructokinase activity;GO:0016773//phosphotransferase activity, alcohol group as acceptor;
Unigene1556_All	718	2.70	6.23	1.20627275597317	0.589290052941176	*	0.349666	CDL09582.1/6.2e-126/Permease of the drug/metabolite transporter (DMT) superfamily [Klebsiella pneumoniae IS43]	CP022997.1/0.0/CP022997.1 Klebsiella pneumoniae strain 721005, complete genome	sp|Q07835|YXXF_BACSU/3.8e-23/Uncharacterized transporter YxxF OS=Bacillus subtilis (strain 168) GN=yxxF PE=3 SV=2	kpz:KPNIH27_15315/9.4e-127/multidrug DMT transporter permease	NA	Unigene1556_All/8.9e-24/EamA-like transporter family	NA
Unigene61_All	947	1.92	4.43	1.20620038783386	0.591610092519685	*	0.349666	SAS91861.1/5.6e-167/NADH dehydrogenase transcriptional regulator [Klebsiella pneumoniae] >SLR69432.1 NADH dehydrogenase transcriptional regulator [Klebsiella pneumoniae] >SLV70962.1 NADH dehydrogenase transcriptional regulator [Klebsiella pneumoniae] >SLT09424.1 NADH dehydrogenase transcriptional regulator [Klebsiella pneumoniae] >SLT02561.1 NADH dehydrogenase transcriptional regulator [Klebsiell…	CP022997.1/0.0/CP022997.1 Klebsiella pneumoniae strain 721005, complete genome	sp|P36771|LRHA_ECOLI/2.2e-34/Probable HTH-type transcriptional regulator LrhA OS=Escherichia coli (strain K12) GN=lrhA PE=4 SV=2	kpu:KP1_2854/4.7e-166/NADH dehydrogenase transcriptional regulator	NA	Unigene61_All/4.8e-23/LysR substrate binding domain	NA
Unigene1693_All	754	1.27	2.93	1.20607216765008	0.734116084278768	*	0.526992	SAW00438.1/3.9e-131/surface protein [Klebsiella pneumoniae]	CP022997.1/0.0/CP022997.1 Klebsiella pneumoniae strain 721005, complete genome	sp|P75826|LYSO_ECOLI/1.2e-115/Lysine exporter LysO OS=Escherichia coli (strain K12) GN=lysO PE=2 SV=2	kpn:KPN_00908/3.9e-131/ybjE; putative surface protein	NA	Unigene1693_All/2.8e-59/Membrane protein of unknown function (DUF340)	cellular_component:GO:0016021//integral component of membrane;
Unigene1153_All	861	4.31	9.94	1.20555798247319	0.380043230418251	*	0.1744352	NA	CP022997.1/0.0/CP022997.1 Klebsiella pneumoniae strain 721005, complete genome	sp|P0ADH6|FIMB_ECO57/2.4e-56/Type 1 fimbriae regulatory protein FimB OS=Escherichia coli O157:H7 GN=fimB PE=3 SV=1	kpm:KPHS_43520/3.6e-72/FimB protein; K07357 type 1 fimbriae regulatory protein FimB	NA	Unigene1153_All/5.3e-27/Phage integrase family	NA
Unigene445_All	943	1.93	4.45	1.20520448858568	0.592192959605911	*	0.349666	WP_071813287.1/4.6e-169/transketolase [Klebsiella pneumoniae]	CP022997.1/0.0/CP022997.1 Klebsiella pneumoniae strain 721005, complete genome	sp|B0TEJ5|DXS_HELMI/5.7e-43/1-deoxy-D-xylulose-5-phosphate synthase OS=Heliobacterium modesticaldum (strain ATCC 51547 / Ice1) GN=dxs PE=3 SV=1	kpq:KPR0928_08210/6.9e-170/transketolase; K00615 transketolase [EC:2.2.1.1]	CE09163/1.0e-39/[G] KOG0523 Transketolase	Unigene445_All/2.8e-32/Transketolase, pyrimidine binding domain	biological_process:GO:0008152//metabolic process;molecular_function:GO:0008661//1-deoxy-D-xylulose-5-phosphate synthase activity;GO:0003824//catalytic activity;
Unigene1349_All	1000	1.80	4.15	1.20511442990461	0.592776976331361	*	0.349666	WP_004176115.1/4.1e-152/MULTISPECIES: MurR/RpiR family transcriptional regulator [Enterobacteriaceae] >YP_005227016.1 putative sugar isomerase [Klebsiella pneumoniae subsp. pneumoniae HS11286] >ABR77198.1 putative sugar isomerase [Klebsiella pneumoniae subsp. pneumoniae MGH 78578] >EGF61077.1 transcriptional regulator, RpiR family [Klebsiella sp. MS 92-3] >AEJ98243.1 putative sugar isomerase [Kle…	CP022997.1/0.0/CP022997.1 Klebsiella pneumoniae strain 721005, complete genome	sp|P46117|YARA_PROST/4.0e-10/Uncharacterized HTH-type transcriptional regulator in aarA 3'region OS=Providencia stuartii PE=4 SV=1	kqu:AVR78_17780/6.2e-153/MurR/RpiR family transcriptional regulator	NA	Unigene1349_All/3e-14/Helix-turn-helix domain, rpiR family	biological_process:GO:1901135//carbohydrate derivative metabolic process;GO:0006351//transcription, DNA-templated;molecular_function:GO:0003677//DNA binding;GO:0097367//carbohydrate derivative binding;GO:0016853//isomerase activity;GO:0003700//DNA binding transcription factor activity;
CL50.Contig2_All	1403	1.22	2.81	1.20368898265804	0.587561929618768	*	0.349666	WP_002898935.1/1.1e-166/MULTISPECIES: LysR family transcriptional regulator [Klebsiella] >YP_005226231.1 LysR family transcriptional regulator [Klebsiella pneumoniae subsp. pneumoniae HS11286] >AEW60629.1 transcriptional regulator, LysR family [Klebsiella pneumoniae subsp. pneumoniae HS11286] >EJJ38693.1 LysR family transcriptional regulator [Klebsiella pneumoniae subsp. pneumoniae KPNIH4] >EJJ44…	CP022882.1/0.0/CP022882.1 Klebsiella pneumoniae strain 911021, complete genome	sp|P30864|YAFC_ECOLI/1.5e-34/Uncharacterized HTH-type transcriptional regulator YafC OS=Escherichia coli (strain K12) GN=yafC PE=4 SV=1	ear:CCG30685/2.4e-158/Transcriptional regulator, LysR family	NA	CL50.Contig2_All/4.4e-41/LysR substrate binding domain	biological_process:GO:0006351//transcription, DNA-templated;molecular_function:GO:0003677//DNA binding;GO:0003700//DNA binding transcription factor activity;
Unigene1544_All	1118	18.20	41.90	1.20301179350066	0.00417849003438395	*	0.000848338	BAH61398.1/2.9e-130/hypothetical protein KP1_0526 [Klebsiella pneumoniae subsp. pneumoniae NTUH-K2044] >EGF55650.1 transcriptional regulator, RpiR family [Klebsiella sp. MS 92-3] >EKF80813.1 Hypothetical protein B819_146167 [Klebsiella pneumoniae subsp. pneumoniae KpQ3] >AHM87376.1 Transcriptional regulator, RpiR family protein [Klebsiella pneumoniae 30660/NJST258_1] >CDO16516.1 unnamed protein p…	CP022997.1/0.0/CP022997.1 Klebsiella pneumoniae strain 721005, complete genome	sp|O68281|HEXR_PSEAE/6.0e-15/HTH-type transcriptional regulator HexR OS=Pseudomonas aeruginosa (strain ATCC 15692 / DSM 22644 / CIP 104116 / JCM 14847 / LMG 12228 / 1C / PRS 101 / PAO1) GN=hexR PE=3 SV=2	ron:TE10_04690/3.4e-107/RpiR family transcriptional regulator	NA	Unigene1544_All/1.2e-13/Helix-turn-helix domain, rpiR family	biological_process:GO:1901135//carbohydrate derivative metabolic process;GO:0006351//transcription, DNA-templated;molecular_function:GO:0003677//DNA binding;GO:0097367//carbohydrate derivative binding;GO:0003700//DNA binding transcription factor activity;
Unigene1354_All	1178	2.98	6.86	1.20289624571065	0.379082312010114	*	0.1744352	WP_004140447.1/4.0e-170/MULTISPECIES: LysR family transcriptional regulator [Enterobacteriaceae] >YP_005226367.1 putative LysR-family transcriptional regulator [Klebsiella pneumoniae subsp. pneumoniae HS11286] >BAH62905.1 putative LysR-family transcriptional regulator [Klebsiella pneumoniae subsp. pneumoniae NTUH-K2044] >EEW40685.1 LysR substrate binding domain protein [Klebsiella pneumoniae subs…	CP022997.1/0.0/CP022997.1 Klebsiella pneumoniae strain 721005, complete genome	sp|P37641|YHJC_ECOLI/1.5e-53/Uncharacterized HTH-type transcriptional regulator YhjC OS=Escherichia coli (strain K12) GN=yhjC PE=4 SV=2	koc:AB185_28635/6.0e-139/LysR family transcriptional regulator	NA	Unigene1354_All/4.2e-39/LysR substrate binding domain	biological_process:GO:0006351//transcription, DNA-templated;molecular_function:GO:0003677//DNA binding;GO:0003700//DNA binding transcription factor activity;
Unigene308_All	1106	0.80	1.84	1.20163386116965	0.727629918072289	*	0.526992	AHM80720.1/1.6e-192/Transcriptional regulator, LacI family protein [Klebsiella pneumoniae 30684/NJST258_2] >AHM86356.1 Transcriptional regulator, LacI family protein [Klebsiella pneumoniae 30660/NJST258_1]	CP022997.1/0.0/CP022997.1 Klebsiella pneumoniae strain 721005, complete genome	sp|Q65TP0|PURR_MANSM/1.8e-27/HTH-type transcriptional repressor PurR OS=Mannheimia succiniciproducens (strain MBEL55E) GN=purR PE=3 SV=1	kps:KPNJ2_03940/2.3e-193/Transcriptional regulator, LacI family protein	NA	Unigene308_All/2.5e-17/Periplasmic binding protein-like domain	NA
Unigene1503_All	1490	3.43	7.88	1.19998705328356	0.236416583751846	*	0.0931088	WP_002916831.1/2.9e-170/MULTISPECIES: AraC family transcriptional regulator [Enterobacterales] >YP_005228865.1 hypothetical protein KPHS_45650 [Klebsiella pneumoniae subsp. pneumoniae HS11286] >ABR78834.1 hypothetical protein KPN_03438 [Klebsiella pneumoniae subsp. pneumoniae MGH 78578] >BAH65204.1 hypothetical protein KP1_4718 [Klebsiella pneumoniae subsp. pneumoniae NTUH-K2044] >EEW41475.1 tran…	CP022997.1/0.0/CP022997.1 Klebsiella pneumoniae strain 721005, complete genome	sp|P0ADU5|YGIW_ECOLI/2.5e-53/Protein YgiW OS=Escherichia coli (strain K12) GN=ygiW PE=1 SV=1	kpne:KU54_003590/4.4e-171/AraC family transcriptional regulator; K13652 AraC family transcriptional regulator	NA	Unigene1503_All/7.4e-36/GyrI-like small molecule binding domain	biological_process:GO:0006351//transcription, DNA-templated;molecular_function:GO:0008168//methyltransferase activity;GO:0043565//sequence-specific DNA binding;GO:0003700//DNA binding transcription factor activity;
Unigene933_All	1716	1552.35	3566.30	1.19997419783875	0	Up	0	SBW87118.1/5.7e-186/phosphoglycerate transporter protein PgtP [Klebsiella pneumoniae]	CP022997.1/0.0/CP022997.1 Klebsiella pneumoniae strain 721005, complete genome	sp|P12681|PGTP_SALTY/1.6e-171/Phosphoglycerate transporter protein OS=Salmonella typhimurium (strain LT2 / SGSC1412 / ATCC 700720) GN=pgtP PE=2 SV=2	kpv:KPNIH29_13410/1.6e-185/phosphoglycerate transporter; K11382 MFS transporter, OPA family, phosphoglycerate transporter protein	Hs20558703/1.5e-12/[G] KOG2533 Permease of the major facilitator superfamily	Unigene933_All/2.3e-16/Major Facilitator Superfamily	NA
Unigene1112_All	1967	2.53	5.81	1.19940077871022	0.236067886725664	*	0.0931088	NA	CP022997.1/0.0/CP022997.1 Klebsiella pneumoniae strain 721005, complete genome	sp|Q8Z3P2|QSEC_SALTI/6.4e-153/Sensor protein QseC OS=Salmonella typhi GN=qseC PE=3 SV=1	kqv:B8P98_03625/2.3e-207/two-component system sensor histidine kinase QseC; K07645 two-component system, OmpR family, sensor histidine kinase QseC [EC:2.7.13.3]	NA	Unigene1112_All/1.6e-13/His Kinase A (phospho-acceptor) domain	NA
Unigene455_All	1312	1.32	3.03	1.1987798641145	0.591028371681416	*	0.349666	WP_012602143.1/1.3e-81/MULTISPECIES: Plasmid stable inheritance protein [Proteobacteria] >YP_002405963.1 Plasmid stable inheritance protein (plasmid) [Escherichia coli UMN026] >YP_003517618.1 programmed cell death toxin PemK (plasmid) [Klebsiella pneumoniae] >YP_003829286.1 stable inheritance; toxin (plasmid) [Escherichia coli] >YP_003829176.1 stable plasmid inheritance; toxin (plasmid) [Escheric…	CP017086.1/0.0/CP017086.1 Proteus mirabilis strain T18 plasmid pT18, complete sequence	sp|P13974|YPRA_ECOLX/6.1e-75/Uncharacterized 24.3 kDa protein OS=Escherichia coli PE=4 SV=1	eum:p1ECUMN_0065/2.0e-82/pemK; Plasmid stable inheritance protein; K18841 mRNA interferase ChpB [EC:3.1.-.-]	NA	Unigene455_All/3.9e-15/CAAX protease self-immunity	molecular_function:GO:0003677//DNA binding;
CL45.Contig1_All	1612	1.05	2.41	1.19864381856384	0.586988138671875	*	0.349666	EJK92930.1/4.4e-196/hypothetical protein UUU_02280 [Klebsiella pneumoniae subsp. pneumoniae DSM 30104]	CP022997.1/0.0/CP022997.1 Klebsiella pneumoniae strain 721005, complete genome	sp|Q08015|MIAE_SALTY/8.7e-116/tRNA-(ms[2]io[6]A)-hydroxylase OS=Salmonella typhimurium (strain LT2 / SGSC1412 / ATCC 700720) GN=miaE PE=4 SV=1	kpj:N559_4629/5.0e-144/hydroxylase for synthesis of 2-methylthio-cis-ribozeatin in tRNA; K06169 tRNA-(ms[2]io[6]A)-hydroxylase [EC:1.-.-.-]	SPBC3D6.14c/3.2e-09/[GO] KOG4157 beta-1,6-N-acetylglucosaminyltransferase, contains WSC domain	CL45.Contig1_All/7e-112/tRNA-(MS[2]IO[6]A)-hydroxylase (MiaE)	molecular_function:GO:0004497//monooxygenase activity;GO:0045301//tRNA-(2-methylthio-N-6-(cis-hydroxy)isopentenyl adenosine)-hydroxylase activity;
Unigene1370_All	2059	2.41	5.53	1.19824633400475	0.236766312426036	*	0.0931088	WP_013099375.1/0.0e+00/MULTISPECIES: translational GTPase TypA [Proteobacteria] >YP_003615581.1 GTP-binding protein [Enterobacter cloacae subsp. cloacae ATCC 13047] >ADF64632.1 GTP-binding protein [Enterobacter cloacae subsp. cloacae ATCC 13047] >KGB13114.1 GTP-binding protein TypA/BipA [Enterobacter cloacae] >CUI82295.1 Tyrosine phosphorylated protein A [Achromobacter sp. ATCC13047] >KTH92237.1 …	CP022997.1/0.0/CP022997.1 Klebsiella pneumoniae strain 721005, complete genome	sp|P0A3B4|TYPA_SHIFL/0.0e+00/GTP-binding protein TypA/BipA OS=Shigella flexneri GN=typA PE=3 SV=1	eclg:EC036_44120/0.0e+00/GTP-binding protein TypA; K06207 GTP-binding protein	At5g13650/2.0e-165/[J] KOG0462 Elongation factor-type GTP-binding protein	Unigene1370_All/3.2e-39/Elongation factor Tu GTP binding domain	molecular_function:GO:0005525//GTP binding;GO:0003924//GTPase activity;
CL71.Contig2_All	1172	0.75	1.72	1.19744606420622	0.726462909382518	*	0.526992	NA	CP022997.1/0.0/CP022997.1 Klebsiella pneumoniae strain 721005, complete genome	NA	kpc:KPNIH10_05045/2.4e-103/CI repressor	NA	CL71.Contig2_All/4.2e-26/Ash protein family	NA
CL74.Contig1_All	1553	1.64	3.76	1.19703684705955	0.475262571428571	*	0.243852	NA	NA	NA	NA	NA	NA	NA
Unigene464_All	1750	0.96	2.20	1.1963972128035	0.5887128834476	*	0.349666	WP_002895863.1/1.1e-208/MULTISPECIES: anion transporter [Enterobacterales] >YP_005225980.1 putative transport protein [Klebsiella pneumoniae subsp. pneumoniae HS11286] >ABR76282.1 putative transport protein [Klebsiella pneumoniae subsp. pneumoniae MGH 78578] >BAH62539.1 putative transport protein [Klebsiella pneumoniae subsp. pneumoniae NTUH-K2044] >EGF61631.1 citrate transporter [Klebsiella sp. …	CP022997.1/0.0/CP022997.1 Klebsiella pneumoniae strain 721005, complete genome	sp|P75788|YBIR_ECOLI/1.0e-165/Inner membrane protein YbiR OS=Escherichia coli (strain K12) GN=ybiR PE=1 SV=1	kqu:AVR78_12960/6.1e-204/anion transporter	Hs4557811/8.3e-11/[P] KOG2639 Sodium sulfate symporter and related arsenite permeases	Unigene464_All/5e-25/Citrate transporter	biological_process:GO:0055085//transmembrane transport;cellular_component:GO:0016021//integral component of membrane;
Unigene422_All	1215	0.72	1.65	1.1963972128035	0.732928194174757	*	0.526992	WP_002917647.1/1.2e-108/MULTISPECIES: DNA-binding response regulator [Klebsiella] >YP_005228910.1 DNA-binding transcriptional activator EvgA [Klebsiella pneumoniae subsp. pneumoniae HS11286] >AEW63308.1 DNA-binding transcriptional activator EvgA [Klebsiella pneumoniae subsp. pneumoniae HS11286] >EJJ45494.1 DNA-binding transcriptional activator EvgA [Klebsiella pneumoniae subsp. pneumoniae KPNIH2]…	CP022997.1/0.0/CP022997.1 Klebsiella pneumoniae strain 721005, complete genome	sp|P0ACZ7|EVGA_SHIFL/1.4e-70/DNA-binding transcriptional activator EvgA OS=Shigella flexneri GN=evgA PE=1 SV=1	kpj:N559_0696/1.8e-109/DNA-binding transcriptional activator EvgA; K07690 two-component system, NarL family, response regulator EvgA	NA	Unigene422_All/1.3e-27/Response regulator receiver domain	biological_process:GO:0000160//phosphorelay signal transduction system;GO:0006355//regulation of transcription, DNA-templated;GO:0006351//transcription, DNA-templated;cellular_component:GO:0005622//intracellular;molecular_function:GO:0003677//DNA binding;
Unigene1347_All	1634	0.52	1.19	1.19437804516685	0.728214829581994	*	0.526992	WP_032691040.1/8.5e-280/MULTISPECIES: aldehyde dehydrogenase [Enterobacteriaceae] >KAJ92914.1 aldehyde dehydrogenase [Raoultella ornithinolytica] >KFD09479.1 aldehyde dehydrogenase [Raoultella planticola ATCC 33531] >KGZ14997.1 aldehyde dehydrogenase [Raoultella planticola] >SBL58064.1 aldehyde dehydrogenase [Klebsiella oxytoca] >OAZ79625.1 aldehyde dehydrogenase [Raoultella planticola] >OAZ80170…	CP022997.1/0.0/CP022997.1 Klebsiella pneumoniae strain 721005, complete genome	sp|Q9RYG9|ALDH_DEIRA/2.9e-207/Aldehyde dehydrogenase OS=Deinococcus radiodurans (strain ATCC 13939 / DSM 20539 / JCM 16871 / LMG 4051 / NBRC 15346 / NCIMB 9279 / R1 / VKM B-1422) GN=aldA PE=3 SV=1	ror:RORB6_24260/5.4e-279/aldehyde dehydrogenase; K00138 aldehyde dehydrogenase [EC:1.2.1.-]	CE23852/7.8e-104/[C] KOG2450 Aldehyde dehydrogenase	Unigene1347_All/9.5e-162/Aldehyde dehydrogenase family	molecular_function:GO:0016491//oxidoreductase activity;
Unigene556_All	4460	0.36	0.81	1.16992500144231	0.590447793713163	*	0.349666	NA	CP022997.1/0.0/CP022997.1 Klebsiella pneumoniae strain 721005, complete genome	sp|P37433|PGTB_SALTY/0.0e+00/Phosphoglycerate transport system sensor protein PgtB OS=Salmonella typhimurium (strain LT2 / SGSC1412 / ATCC 700720) GN=pgtB PE=1 SV=2	kpy:KPNIH31_12795/0.0e+00/histidine kinase; K08475 two-component system, NtrC family, phosphoglycerate transport system sensor histidine kinase PgtB [EC:2.7.13.3]	At4g31920/2.6e-08/[K] KOG1601 GATA-4/5/6 transcription factors	Unigene556_All/4.4e-16/Histidine kinase-, DNA gyrase B-, and HSP90-like ATPase	NA
Unigene1452_All	3602	10.42	23.40	1.16715325219226	2.37362944827586e-05	Up	3.60394e-06	EJK89567.1/0.0e+00/hypothetical protein UUU_41900 [Klebsiella pneumoniae subsp. pneumoniae DSM 30104]	CP022997.1/0.0/CP022997.1 Klebsiella pneumoniae strain 721005, complete genome	sp|P31433|YICH_ECOLI/5.1e-233/AsmA family protein YicH OS=Escherichia coli (strain K12) GN=yicH PE=3 SV=2	ror:RORB6_19220/2.5e-292/AsmA family protein	NA	Unigene1452_All/3e-22/AsmA family	NA
Unigene1676_All	5195	30.65	68.71	1.16463300912316	1.0796149862069e-20	Up	7.28536e-22	CDO14197.1/9.3e-272/unnamed protein product [Klebsiella pneumoniae]	CP022997.1/0.0/CP022997.1 Klebsiella pneumoniae strain 721005, complete genome	sp|P76046|YCJX_ECOLI/4.4e-254/Uncharacterized protein YcjX OS=Escherichia coli (strain K12) GN=ycjX PE=1 SV=1	koe:A225_2568/1.2e-263/hypothetical protein YcjX with nucleoside triphosphate hydrolase domain; K06918 uncharacterized protein	Hs6005904/2.8e-06/[K] KOG4673 Transcription factor TMF, TATA element modulatory factor	Unigene1676_All/3.2e-187/YcjX-like family, DUF463	molecular_function:GO:0005524//ATP binding;
Unigene766_All	2467	144.06	317.82	1.14154010506697	9.93854361038961e-42	Up	4.45182e-43	CSN14462.1/1.6e-213/catecholate siderophore receptor Fiu [Shigella sonnei]	CP022997.1/0.0/CP022997.1 Klebsiella pneumoniae strain 721005, complete genome	sp|A6T7W1|Y1221_KLEP7/5.8e-127/PKHD-type hydroxylase KPN78578_12210 OS=Klebsiella pneumoniae subsp. pneumoniae (strain ATCC 700721 / MGH 78578) GN=KPN78578_12210 PE=3 SV=1	kpj:N559_3030/6.3e-146/catecholate siderophore receptor fiu; K16090 catecholate siderophore receptor	NA	Unigene766_All/2.7e-43/TonB dependent receptor	NA
CL2.Contig5_All	1755	2.14	4.71	1.13811626321164	0.379562163037975	*	0.1744352	AJC02285.1/1.5e-178/Mobile element protein [Klebsiella pneumoniae subsp. pneumoniae 1158] >AJC02411.1 Mobile element protein [Klebsiella pneumoniae subsp. pneumoniae 1158] >AJC04122.1 Mobile element protein [Klebsiella pneumoniae subsp. pneumoniae 1158] >AJC04619.1 Mobile element protein [Klebsiella pneumoniae subsp. pneumoniae 1158] >AJC05768.1 Mobile element protein [Klebsiella pneumoniae subsp…	CP002910.1/0.0/CP002910.1 Klebsiella pneumoniae KCTC 2242, complete genome	sp|O05086|Y1721_HAEIN/9.6e-60/Uncharacterized transposase-like protein HI_1721 OS=Haemophilus influenzae (strain ATCC 51907 / DSM 11121 / KW20 / Rd) GN=HI_1721 PE=3 SV=1	kpa:KPNJ1_01905/2.2e-169/Transposase; K07497 putative transposase	NA	CL2.Contig5_All/2.5e-26/Integrase core domain	NA
Unigene914_All	4955	1.75	3.84	1.13375138888883	0.103766665298507	*	0.0323554	WP_080639195.1/1.2e-247/recombinase RecA [Cronobacter sakazakii]	CP022997.1/0.0/CP022997.1 Klebsiella pneumoniae strain 721005, complete genome	sp|A8GA07|RECA_SERP5/6.9e-172/Protein RecA OS=Serratia proteamaculans (strain 568) GN=recA PE=3 SV=1	kpq:KPR0928_19930/2.5e-194/recA; recombinase A; K03553 recombination protein RecA	At2g19490/2.2e-96/[L] KOG1433 DNA repair protein RAD51/RHP55	Unigene914_All/3.3e-142/recA bacterial DNA recombination protein	biological_process:GO:0006281//DNA repair;GO:0009432//SOS response;GO:0006310//DNA recombination;cellular_component:GO:0005737//cytoplasm;molecular_function:GO:0005524//ATP binding;GO:0003697//single-stranded DNA binding;GO:0003684//damaged DNA binding;GO:0008094//DNA-dependent ATPase activity;
Unigene92_All	1214	114.43	250.96	1.13299210265616	2.93495375e-15	Up	2.4586e-16	APV46215.1/6.7e-205/OmpK35, partial [Klebsiella pneumoniae] >APV46216.1 OmpK35, partial [Klebsiella pneumoniae] >APV46217.1 OmpK35, partial [Klebsiella pneumoniae] >APV46218.1 OmpK35, partial [Klebsiella pneumoniae]	CP022997.1/0.0/CP022997.1 Klebsiella pneumoniae strain 721005, complete genome	sp|J9RX10|YEDS_ECOLX/4.5e-125/Outer membrane protein YedS OS=Escherichia coli GN=yedS PE=2 SV=1	kpz:KPNIH27_08675/1.2e-195/membrane protein; K09476 outer membrane pore protein F	CE05971/1.1e-09/[T] LSE0513 C 7-transmembrane receptor	Unigene92_All/9e-122/Gram-negative porin	NA
Unigene1333_All	3689	343.29	735.61	1.09951325975115	1.27244816129032e-137	Up	2.2947e-139	BAH64004.1/3.0e-248/putative permease of the major facilitator superfamily [Klebsiella pneumoniae subsp. pneumoniae NTUH-K2044] >EJK90770.1 putative permease of the major facilitator superfamily [Klebsiella pneumoniae subsp. pneumoniae DSM 30104] >AFQ65269.1 metabolite/H symporter, major facilitator superfamily (MFS) [Klebsiella pneumoniae subsp. pneumoniae 1084] >CCN30343.1 citrate:proton sympor…	CP022997.1/0.0/CP022997.1 Klebsiella pneumoniae strain 721005, complete genome	sp|P16482|CITH_KLEPN/3.3e-235/Citrate-proton symporter OS=Klebsiella pneumoniae GN=citH PE=3 SV=1	pant:PSNIH1_p00195/3.6e-222/citrate-proton symporter; K03288 MFS transporter, MHS family, citrate/tricarballylate:H+ symporter	At2g20780/5.3e-07/[R] KOG0254 Predicted transporter (major facilitator superfamily)	Unigene1333_All/7.8e-33/Sugar (and other) transporter	biological_process:GO:0055085//transmembrane transport;cellular_component:GO:0016021//integral component of membrane;molecular_function:GO:0005215//transporter activity;
Unigene1280_All	2175	2.65	5.64	1.08970280294823	0.255091752924394	*	0.1040252	WP_048297168.1/4.8e-270/MULTISPECIES: asparagine--tRNA ligase [Klebsiella] >KMH16639.1 asparagine-tRNA ligase [Klebsiella quasipneumoniae subsp. quasipneumoniae] >ALD07728.1 asparaginyl-tRNA synthetase [Klebsiella variicola] >ALD56760.1 asparaginyl-tRNA synthetase [Klebsiella pneumoniae subsp. pneumoniae] >ASR20028.1 asparagine--tRNA ligase [Klebsiella quasipneumoniae] >ASR25475.1 asparagine--tRN…	CP022997.1/0.0/CP022997.1 Klebsiella pneumoniae strain 721005, complete genome	sp|Q2NU85|SYN_SODGM/2.9e-239/Asparagine--tRNA ligase OS=Sodalis glossinidius (strain morsitans) GN=asnS PE=3 SV=1	sdz:Asd1617_03136/7.7e-265/Asparaginyl-tRNA synthetase; K01893 asparaginyl-tRNA synthetase [EC:6.1.1.22]	At4g17300/4.0e-148/[J] KOG0554 Asparaginyl-tRNA synthetase (mitochondrial)	Unigene1280_All/4.7e-82/tRNA synthetases class II (D, K and N)	molecular_function:GO:0016874//ligase activity;
Unigene1520_All	1814	105.83	225.18	1.08933004482451	5.76876176470588e-20	Up	3.9935e-21	WP_040223772.1/2.9e-281/dipeptide/tripeptide permease DtpA [Klebsiella pneumoniae]	CP022997.1/0.0/CP022997.1 Klebsiella pneumoniae strain 721005, complete genome	sp|A4W9W3|DTPA_ENT38/3.3e-257/Dipeptide and tripeptide permease A OS=Enterobacter sp. (strain 638) GN=dtpA PE=3 SV=1	kle:AO703_11205/1.1e-264/tppB; peptide ABC transporter permease; K03305 proton-dependent oligopeptide transporter, POT family	At1g72120/6.4e-06/[E] KOG1237 H+/oligopeptide symporter	Unigene1520_All/7.6e-90/POT family	NA
Unigene225_All	2505	8.78	18.66	1.0876561413164	0.0060753698630137	*	0.00129	WP_004151574.1/4.2e-246/MULTISPECIES: Glu/Leu/Phe/Val dehydrogenase [Enterobacterales] >ABR76924.1 putative glutamic dehyrogenase-like protein [Klebsiella pneumoniae subsp. pneumoniae MGH 78578] >BAH63171.1 putative glutamic dehyrogenase-like protein [Klebsiella pneumoniae subsp. pneumoniae NTUH-K2044] >EGF58929.1 glutamate dehydrogenase [Klebsiella sp. MS 92-3] >AEJ97958.1 putative glutamic dehy…	CP022997.1/0.0/CP022997.1 Klebsiella pneumoniae strain 721005, complete genome	sp|P96110|DHE3_THEMA/6.5e-118/Glutamate dehydrogenase OS=Thermotoga maritima (strain ATCC 43589 / MSB8 / DSM 3109 / JCM 10099) GN=gdhA PE=1 SV=4	kox:KOX_19525/2.0e-240/Glu/Leu/Phe/Val dehydrogenase; K00261 glutamate dehydrogenase (NAD(P)+) [EC:1.4.1.3]	At3g03910/2.0e-98/[E] KOG2250 Glutamate/leucine/phenylalanine/valine dehydrogenases	Unigene225_All/1.4e-73/Glutamate/Leucine/Phenylalanine/Valine dehydrogenase	biological_process:GO:0006520//cellular amino acid metabolic process;molecular_function:GO:0016639//oxidoreductase activity, acting on the CH-NH2 group of donors, NAD or NADP as acceptor;
Unigene52_All	1895	2.63	5.54	1.07482317675689	0.3271402756393	*	0.1413992	AHM77796.1/2.4e-265/Oligogalacturonate-binding protein OgtD [Klebsiella pneumoniae 30684/NJST258_2] >AHM83391.1 Oligogalacturonate-binding protein OgtD [Klebsiella pneumoniae 30660/NJST258_1]	CP022997.1/0.0/CP022997.1 Klebsiella pneumoniae strain 721005, complete genome	sp|Q00752|MSMK_STRMU/3.0e-22/Multiple sugar-binding transport ATP-binding protein MsmK OS=Streptococcus mutans serotype c (strain ATCC 700610 / UA159) GN=msmK PE=3 SV=1	ror:RORB6_23285/4.1e-230/sugar-binding protein; K10192 oligogalacturonide transport system substrate-binding protein	NA	Unigene52_All/4.1e-29/Bacterial extracellular solute-binding protein	biological_process:GO:0006810//transport;
Unigene789_All	8172	182.92	383.29	1.06722353459418	5.02968460909091e-155	Up	6.43706e-157	WP_069339958.1/0.0e+00/ATP-dependent Clp protease ATP-binding subunit ClpA [Klebsiella pneumoniae] >ODN07361.1 ATP-dependent Clp protease ATP-binding subunit ClpA [Klebsiella pneumoniae]	CP022997.1/0.0/CP022997.1 Klebsiella pneumoniae strain 721005, complete genome	sp|P0ABI0|CLPA_ECOL6/0.0e+00/ATP-dependent Clp protease ATP-binding subunit ClpA OS=Escherichia coli O6:H1 (strain CFT073 / ATCC 700928 / UPEC) GN=clpA PE=3 SV=1	ron:TE10_10305/0.0e+00/clpA; Clp protease ClpX; K03694 ATP-dependent Clp protease ATP-binding subunit ClpA	At3g48870/6.5e-82/[O] KOG1051 Chaperone HSP104 and related ATP-dependent Clp proteases	Unigene789_All/3.5e-51/AAA domain (Cdc48 subfamily)	molecular_function:GO:0008233//peptidase activity;GO:0005524//ATP binding;GO:0004176//ATP-dependent peptidase activity;
Unigene1106_All	3100	2.85	5.95	1.0619277491432	0.140230821649485	*	0.0474778	NA	CP022997.1/0.0/CP022997.1 Klebsiella pneumoniae strain 721005, complete genome	sp|Q57IG0|XYLA_SALCH/9.1e-247/Xylose isomerase OS=Salmonella choleraesuis (strain SC-B67) GN=xylA PE=3 SV=1	ear:CCG32779/8.2e-252/Xylulose kinase (EC 2.7.1.17); K00854 xylulokinase [EC:2.7.1.17]	At1g80460/8.1e-25/[G] KOG2517 Ribulose kinase and related carbohydrate kinases	Unigene1106_All/5e-82/FGGY family of carbohydrate kinases, N-terminal domain	NA
Unigene1532_All	581	8.89	18.54	1.06038591979576	0.411411597780518	*	0.1940982	CDL10262.1/6.2e-100/2,3-butanediol dehydrogenase, S-alcohol forming,(R)-acetoin-specific / Acetoin (diacetyl) reductase [Klebsiella pneumoniae IS43]	CP022997.1/0.0/CP022997.1 Klebsiella pneumoniae strain 721005, complete genome	sp|Q48436|BUDC_KLEPN/2.0e-102/Diacetyl reductase [(S)-acetoin forming] OS=Klebsiella pneumoniae GN=budC PE=1 SV=2	kpu:KP1_3140/9.4e-101/short chain dehydrogenase; K03366 meso-butanediol dehydrogenase / (S,S)-butanediol dehydrogenase / diacetyl reductase [EC:1.1.1.- 1.1.1.76 1.1.1.304]	Hs15277342/2.8e-24/[I] KOG1200 Mitochondrial/plastidial beta-ketoacyl-ACP reductase	Unigene1532_All/1.3e-43/Enoyl-(Acyl carrier protein) reductase	biological_process:GO:0045150//acetoin catabolic process;molecular_function:GO:0052587//diacetyl reductase ((R)-acetoin forming) activity;GO:0052588//diacetyl reductase ((S)-acetoin forming) activity;GO:0019152//acetoin dehydrogenase activity;
CL72.Contig1_All	9404	3.24	6.75	1.05889368905357	0.000918559688599349	Up	0.0001640476	NA	CP022997.1/0.0/CP022997.1 Klebsiella pneumoniae strain 721005, complete genome	sp|B7UGX2|HSCA_ECO27/4.6e-310/Chaperone protein HscA OS=Escherichia coli O127:H6 (strain E2348/69 / EPEC) GN=hscA PE=3 SV=1	kox:KOX_27340/0.0e+00/hscA; chaperone protein HscA; K04044 molecular chaperone HscA	Hs20560255/1.7e-142/[E] KOG1549 Cysteine desulfurase NFS1	CL72.Contig1_All/6.5e-198/Hsp70 protein	NA
Unigene911_All	3114	1.29	2.67	1.0494686762643	0.411919513333333	*	0.1940982	WP_004199626.1/3.3e-288/MULTISPECIES: glycosyl hydrolase family 32 [Klebsiella] >YP_005225624.1 beta-fructofuranosidase, sucrose-6-phosphate hydrolase [Klebsiella pneumoniae subsp. pneumoniae HS11286] >AEW60022.1 beta-fructofuranosidase, sucrose-6-phosphate hydrolase [Klebsiella pneumoniae subsp. pneumoniae HS11286] >CCM89831.1 Sucrose-6-phosphate hydrolase [Klebsiella pneumoniae subsp. pneumonia…	CP022997.1/0.0/CP022997.1 Klebsiella pneumoniae strain 721005, complete genome	sp|P27217|SCRB_KLEPN/1.5e-289/Sucrose-6-phosphate hydrolase OS=Klebsiella pneumoniae GN=scrB PE=1 SV=3	kpj:N559_3834/6.5e-257/Sucrose-6-phosphate hydrolase; K01193 beta-fructofuranosidase [EC:3.2.1.26]	At1g62660/6.4e-22/[G] KOG0228 Beta-fructofuranosidase (invertase)	Unigene911_All/5.5e-97/Glycosyl hydrolases family 32 N-terminal domain	biological_process:GO:0005975//carbohydrate metabolic process;cellular_component:GO:0005737//cytoplasm;molecular_function:GO:0016787//hydrolase activity;GO:0004575//sucrose alpha-glucosidase activity;
CL3.Contig1_All	1618	2.61	5.40	1.04890960048095	0.412939116089109	*	0.1940982	WP_002916322.1/1.5e-292/MULTISPECIES: 6-phospho-beta-glucosidase [Enterobacteriaceae] >YP_005228698.1 6-phospho-beta-glucosidase [Klebsiella pneumoniae subsp. pneumoniae HS11286] >ABR78727.1 6-phospho-beta-glucosidase A [Klebsiella pneumoniae subsp. pneumoniae MGH 78578] >BAH65113.1 6-phospho-beta-glucosidase A [Klebsiella pneumoniae subsp. pneumoniae NTUH-K2044] >EEW41217.1 glycosyl hydrolase, f…	CP022997.1/0.0/CP022997.1 Klebsiella pneumoniae strain 721005, complete genome	sp|Q46829|BGLA_ECOLI/2.1e-279/6-phospho-beta-glucosidase BglA OS=Escherichia coli (strain K12) GN=bglA PE=1 SV=2	cfar:CI104_21055/2.6e-281/6-phospho-beta-glucosidase; K01223 6-phospho-beta-glucosidase [EC:3.2.1.86]	At5g36890/9.0e-52/[G] KOG0626 Beta-glucosidase, lactase phlorizinhydrolase, and related proteins	CL3.Contig1_All/8.6e-132/Glycosyl hydrolase family 1	biological_process:GO:0005975//carbohydrate metabolic process;molecular_function:GO:0004553//hydrolase activity, hydrolyzing O-glycosyl compounds;GO:0103047//methyl beta-D-glucoside 6-phosphate glucohydrolase activity;GO:0008706//6-phospho-beta-glucosidase activity;
Unigene404_All	1596	13.24	27.39	1.04874614389816	0.0136452549360614	*	0.00310372	WP_004152292.1/1.0e-157/MULTISPECIES: incFII family plasmid replication initiator RepA [Klebsiella] >YP_006959410.1 IncFII family plasmid replication initiator repA (plasmid) [Klebsiella pneumoniae] >YP_007366465.1 DNA replication protein (plasmid) [Klebsiella pneumoniae] >ABR80244.1 DNA replication (plasmid) [Klebsiella pneumoniae subsp. pneumoniae MGH 78578] >ABR80424.1 DNA replication (plasmid…	MF150084.1/0.0/MF150084.1 Klebsiella pneumoniae strain A64477 plasmid pKP64477a, complete sequence	sp|P03066|REPA2_ECOLX/8.6e-116/Replication initiation protein OS=Escherichia coli GN=repA PE=3 SV=1	kpa:KPNJ1_05498/1.6e-158/Replication initiation protein, RepA family protein	NA	Unigene404_All/2.4e-30/IncFII RepA protein family	biological_process:GO:0006276//plasmid maintenance;
Unigene479_All	1097	125.35	258.87	1.04626578730101	2.01909061065089e-12	Up	1.985028e-13	WP_002901627.1/5.1e-95/MULTISPECIES: yfeABCD regulator yfeE [Enterobacteriaceae] >YP_005226442.1 putative transmembrane protein [Klebsiella pneumoniae subsp. pneumoniae HS11286] >BAH62965.1 putative transmembrane protein [Klebsiella pneumoniae subsp. pneumoniae NTUH-K2044] >EGF63473.1 hypothetical protein HMPREF9538_02085 [Klebsiella sp. MS 92-3] >AEJ97778.1 putative transmembrane protein [Klebsi…	CP022997.1/0.0/CP022997.1 Klebsiella pneumoniae strain 721005, complete genome	sp|P76208|YNIB_ECOLI/3.1e-72/Uncharacterized protein YniB OS=Escherichia coli (strain K12) GN=yniB PE=4 SV=1	kpa:KPNJ1_03266/7.7e-96/Integral membrane protein	NA	Unigene479_All/1.6e-79/YniB-like protein	cellular_component:GO:0016021//integral component of membrane;
Unigene973_All	2200	1.87	3.86	1.04556257738044	0.412428684548826	*	0.1940982	WP_002885173.1/9.7e-279/MULTISPECIES: sugar ABC transporter ATP-binding protein [Enterobacterales] >YP_005224631.1 putative ABC transporter [Klebsiella pneumoniae subsp. pneumoniae HS11286] >ABR79844.1 putative ABC transporter [Klebsiella pneumoniae subsp. pneumoniae MGH 78578] >EEW38426.1 ABC transporter, ATP-binding protein [Klebsiella pneumoniae subsp. rhinoscleromatis ATCC 13884] >AEJ96026.1 …	CP022997.1/0.0/CP022997.1 Klebsiella pneumoniae strain 721005, complete genome	sp|Q8X5Q4|RBSA2_ECO57/2.6e-248/Ribose import ATP-binding protein RbsA 2 OS=Escherichia coli O157:H7 GN=rbsA2 PE=3 SV=3	kpt:VK055_2978/1.5e-279/ABC transporter family protein; K10441 ribose transport system ATP-binding protein [EC:3.6.3.17]	7293943/2.5e-20/[IR] KOG0059 Lipid exporter ABCA1 and related proteins, ABC superfamily	Unigene973_All/8.2e-53/ABC transporter	cellular_component:GO:0005886//plasma membrane;molecular_function:GO:0005524//ATP binding;GO:0015591//D-ribose transmembrane transporter activity;GO:0015407//monosaccharide-transporting ATPase activity;
Unigene1264_All	3792	21.44	44.12	1.04112788513361	2.01825264454976e-08	Up	2.47732e-09	AFQ68050.1/1.8e-203/Lysophospholipase L2 [Klebsiella pneumoniae subsp. pneumoniae 1084]	CP022997.1/0.0/CP022997.1 Klebsiella pneumoniae strain 721005, complete genome	sp|P0A9F9|METR_ECOLI/4.8e-165/HTH-type transcriptional regulator MetR OS=Escherichia coli (strain K12) GN=metR PE=1 SV=1	ror:RORB6_17780/6.0e-180/lysophospholipase L2; K01048 lysophospholipase [EC:3.1.1.5]	NA	Unigene1264_All/3.9e-56/Serine aminopeptidase, S33	NA
Unigene837_All	1791	309.34	635.74	1.03924346707031	2.19068831076923e-50	Up	8.28358e-52	CCI78112.1/0.0e+00/asnB [Klebsiella pneumoniae subsp. rhinoscleromatis SB3432]	CP022997.1/0.0/CP022997.1 Klebsiella pneumoniae strain 721005, complete genome	sp|P22106|ASNB_ECOLI/0.0e+00/Asparagine synthetase B [glutamine-hydrolyzing] OS=Escherichia coli (strain K12) GN=asnB PE=1 SV=3	kps:KPNJ2_03875/0.0e+00/Asparagine synthetase [glutamine-hydrolyzing]; K01953 asparagine synthase (glutamine-hydrolysing) [EC:6.3.5.4]	At5g10240/4.6e-182/[E] KOG0571 Asparagine synthase (glutamine-hydrolyzing)	Unigene837_All/1.8e-105/Asparagine synthase	NA
CL5.Contig3_All	5064	1.60	3.28	1.03562390973072	0.177736173529412	*	0.0632778	WP_087601142.1/0.0e+00/dimethyl sulfoxide reductase subunit A [Klebsiella pneumoniae]	CP022997.1/0.0/CP022997.1 Klebsiella pneumoniae strain 721005, complete genome	sp|P77783|YNFF_ECOLI/0.0e+00/Probable dimethyl sulfoxide reductase chain YnfF OS=Escherichia coli (strain K12) GN=ynfF PE=1 SV=4	kvq:SP68_01305/0.0e+00/dimethyl sulfoxide reductase subunit A; K07309 Tat-targeted selenate reductase subunit YnfE [EC:1.97.1.9]	NA	CL5.Contig3_All/3.2e-91/Molybdopterin oxidoreductase	NA
Unigene40_All	1389	11.12	22.74	1.03207546616874	0.0518935980769231	*	0.0141281	WP_032444964.1/2.6e-229/gfo/Idh/MocA family oxidoreductase [Klebsiella pneumoniae] >KEG34342.1 oxidoreductase [Klebsiella pneumoniae]	CP022997.1/0.0/CP022997.1 Klebsiella pneumoniae strain 721005, complete genome	sp|P94437|YFII_BACSU/2.5e-135/Uncharacterized oxidoreductase YfiI OS=Bacillus subtilis (strain 168) GN=yfiI PE=3 SV=1	ror:RORB6_13320/7.0e-211/oxidoreductase	7295965/2.8e-09/[GQ] KOG2741 Dimeric dihydrodiol dehydrogenase	Unigene40_All/1.6e-27/Oxidoreductase family, NAD-binding Rossmann fold	molecular_function:GO:0016491//oxidoreductase activity;
Unigene495_All	1338	5.80	11.86	1.03197920453107	0.226754842990654	*	0.0846868	BAH62226.1/6.6e-206/putative periplasmic protein [Klebsiella pneumoniae subsp. pneumoniae NTUH-K2044] >AHM80865.1 hypothetical protein KPNJ2_04085 [Klebsiella pneumoniae 30684/NJST258_2] >AHM86469.1 hypothetical protein KPNJ1_04063 [Klebsiella pneumoniae 30660/NJST258_1]	CP022997.1/0.0/CP022997.1 Klebsiella pneumoniae strain 721005, complete genome	sp|Q8ZPD6|YNCE_SALTY/2.5e-60/Uncharacterized protein YncE OS=Salmonella typhimurium (strain LT2 / SGSC1412 / ATCC 700720) GN=yncE PE=3 SV=1	kpa:KPNJ1_04063/1.0e-206/hypothetical protein	NA	Unigene495_All/1e-10/SMP-30/Gluconolaconase/LRE-like region	NA
CL22.Contig3_All	9523	159.29	324.57	1.02687395840816	3.80232613333333e-144	Up	5.97224e-146	WP_071443780.1/0.0e+00/nitrate reductase subunit alpha [Klebsiella pneumoniae]	CP000647.1/0.0/CP000647.1 Klebsiella pneumoniae subsp. pneumoniae MGH 78578, complete genome	sp|P19319|NARZ_ECOLI/0.0e+00/Respiratory nitrate reductase 2 alpha chain OS=Escherichia coli (strain K12) GN=narZ PE=1 SV=5	ron:TE10_13775/0.0e+00/narZ; nitrate reductase; K00370 nitrate reductase / nitrite oxidoreductase, alpha subunit [EC:1.7.5.1 1.7.99.-]	NA	CL22.Contig3_All/1.6e-170/Molybdopterin oxidoreductase	NA
Unigene1283_All	4024	3.36	6.80	1.01707351335894	0.066368656125	*	0.01853226	WP_040211935.1/0.0e+00/PTS N-acetyl glucosamine transporter subunit IIABC [Klebsiella pneumoniae]	CP022997.1/0.0/CP022997.1 Klebsiella pneumoniae strain 721005, complete genome	sp|B4TB84|SYQ_SALHS/0.0e+00/Glutamine--tRNA ligase OS=Salmonella heidelberg (strain SL476) GN=glnS PE=3 SV=1	seeb:SEEB0189_015860/0.0e+00/PTS N-acetylglucosamine transporter subunit IIABC; K02802 PTS system, N-acetylglucosamine-specific IIA component [EC:2.7.1.193]; K02803 PTS system, N-acetylglucosamine-specific IIB component [EC:2.7.1.193]; K02804 PTS system, N-acetylglucosamine-specific IIC component	At1g25350/6.2e-126/[J] KOG1148 Glutaminyl-tRNA synthetase	Unigene1283_All/8.4e-75/Phosphotransferase system, EIIC	NA
Unigene49_All	4607	42.77	86.26	1.01209250885817	2.56335893709677e-18	Up	1.849078e-19	OBR80363.1/3.6e-211/phosphoglycerate kinase [Klebsiella pneumoniae]	CP022997.1/0.0/CP022997.1 Klebsiella pneumoniae strain 721005, complete genome	sp|A7MJQ4|PGK_CROS8/9.2e-203/Phosphoglycerate kinase OS=Cronobacter sakazakii (strain ATCC BAA-894) GN=pgk PE=3 SV=1	ecos:EC958_3205/1.4e-210/phosphoglycerate kinase; K00927 phosphoglycerate kinase [EC:2.7.2.3]	SPBC19C2.07/1.1e-99/[G] KOG4153 Fructose 1,6-bisphosphate aldolase	Unigene49_All/4.3e-139/Phosphoglycerate kinase	biological_process:GO:0006096//glycolytic process;cellular_component:GO:0005737//cytoplasm;molecular_function:GO:0005524//ATP binding;GO:0016301//kinase activity;GO:0004618//phosphoglycerate kinase activity;
Unigene1298_All	1328	10.40	20.94	1.00967791390235	0.081740464453125	*	0.0243462	WP_020185819.1/1.4e-83/NADH-quinone oxidoreductase subunit L [Methylopila sp. 73B]	NA	sp|Q68VV7|NUOL_RICTY/6.1e-75/NADH-quinone oxidoreductase subunit L OS=Rickettsia typhi (strain ATCC VR-144 / Wilmington) GN=nuoL PE=3 SV=1	caq:IM40_05305/5.3e-83/NADH:ubiquinone oxidoreductase subunit L; K00341 NADH-quinone oxidoreductase subunit L [EC:1.6.5.3]	HsMi011/8.3e-229/[C] KOG4668 NADH dehydrogenase subunits 2, 5, and related proteins	NA	biological_process:GO:0042773//ATP synthesis coupled electron transport;cellular_component:GO:0016021//integral component of membrane;molecular_function:GO:0008137//NADH dehydrogenase (ubiquinone) activity;
Unigene737_All	2202	1.49	3.00	1.00965017003372	0.518251640625	*	0.27013	AGT25757.1/1.9e-157/hypothetical protein N559_4131 [Klebsiella pneumoniae JM45] >AHM81159.1 Transporter, drug/metabolite exporter family protein [Klebsiella pneumoniae 30684/NJST258_2] >AHM86833.1 Transporter, drug/metabolite exporter family protein [Klebsiella pneumoniae 30660/NJST258_1]	CP015130.1/0.0/CP015130.1 Klebsiella pneumoniae strain Kpn555, complete genome	sp|P9WGJ1|Y3661_MYCTU/4.5e-14/Probable phosphatase Rv3661 OS=Mycobacterium tuberculosis (strain ATCC 25618 / H37Rv) GN=Rv3661 PE=1 SV=1	kps:KPNJ2_04379/2.9e-158/Transporter, drug/metabolite exporter family protein	CE10640/4.6e-06/[R] LSE0016 C Predicted secreted small molecules methylase	Unigene737_All/1.4e-23/EamA-like transporter family	NA
Unigene1300_All	1377	7.49	15.07	1.00864179313907	0.150239438513514	*	0.0517404	WP_073547118.1/3.5e-149/magnesium-translocating P-type ATPase [Klebsiella pneumoniae] >OSS93841.1 magnesium-translocating P-type ATPase [Klebsiella pneumoniae]	CP022997.1/0.0/CP022997.1 Klebsiella pneumoniae strain 721005, complete genome	sp|P36640|ATMA_SALTY/4.2e-143/Magnesium-transporting ATPase, P-type 1 OS=Salmonella typhimurium (strain LT2 / SGSC1412 / ATCC 700720) GN=mgtA PE=2 SV=1	kpj:N559_4642/5.2e-150/magnesium-transporting ATPase MgtA; K01531 Mg2+-importing ATPase [EC:3.6.3.2]	CE01809/1.2e-23/[J] KOG2317 Putative translation initiation inhibitor UK114/IBM1	Unigene1300_All/4.4e-15/Cation transporting ATPase, C-terminus	cellular_component:GO:0016021//integral component of membrane;molecular_function:GO:0000166//nucleotide binding;GO:0015444//magnesium-importing ATPase activity;
Unigene926_All	1656	12.20	24.54	1.00825410121266	0.0235116328057554	*	0.00570352	WP_077274298.1/0.0e+00/beta-galactosidase [Klebsiella pneumoniae] >OST00567.1 beta-D-galactosidase [Klebsiella pneumoniae] >OSW44050.1 beta-D-galactosidase [Klebsiella pneumoniae]	CP022997.1/0.0/CP022997.1 Klebsiella pneumoniae strain 721005, complete genome	sp|A6T8X0|BGAL1_KLEP7/0.0e+00/Beta-galactosidase 1 OS=Klebsiella pneumoniae subsp. pneumoniae (strain ATCC 700721 / MGH 78578) GN=lacZ1 PE=3 SV=1	kpg:KPNIH32_12940/0.0e+00/lacZ; beta-D-galactosidase; K01190 beta-galactosidase [EC:3.2.1.23]	Hs4504223/2.3e-18/[G] KOG2024 Beta-Glucuronidase GUSB (glycosylhydrolase superfamily 2)	Unigene926_All/1.9e-73/Glycosyl hydrolases family 2, TIM barrel domain	biological_process:GO:0005975//carbohydrate metabolic process;cellular_component:GO:0009341//beta-galactosidase complex;molecular_function:GO:0030246//carbohydrate binding;GO:0004565//beta-galactosidase activity;
Unigene1138_All	3337	55.73	111.60	1.00181096863844	1.08482387538462e-16	Up	8.20402e-18	NA	CP022997.1/0.0/CP022997.1 Klebsiella pneumoniae strain 721005, complete genome	sp|Q5HJR8|Y084_STAAC/2.2e-36/Uncharacterized HTH-type transcriptional regulator SACOL0084 OS=Staphylococcus aureus (strain COL) GN=SACOL0084 PE=4 SV=2	kps:KPNJ2_03195/0.0e+00/Transcriptional regulator, AraC family protein	NA	Unigene1138_All/6.5e-21/Helix-turn-helix domain	NA
Unigene1445_All	3929	2182.30	4354.81	0.996760333466279	0	*	0	BAH62536.1/2.1e-308/putative enzyme [Klebsiella pneumoniae subsp. pneumoniae NTUH-K2044] >AHM80503.1 Outer membrane adherence protein [Klebsiella pneumoniae 30684/NJST258_2] >AHM86141.1 Outer membrane adherence protein [Klebsiella pneumoniae 30660/NJST258_1] >CDQ53686.1 unnamed protein product [Klebsiella pneumoniae]	CP022997.1/0.0/CP022997.1 Klebsiella pneumoniae strain 721005, complete genome	sp|P75785|OPGE_ECOLI/5.4e-244/Phosphoethanolamine transferase OpgE OS=Escherichia coli (strain K12) GN=opgE PE=1 SV=1	ron:TE10_09935/3.3e-282/phosphoethanolamine transferase	SPAC4F10.15c/8.1e-06/[TZ] KOG3671 Actin regulatory protein (Wiskott-Aldrich syndrome protein)	Unigene1445_All/1.4e-39/Sulfatase	biological_process:GO:0008152//metabolic process;cellular_component:GO:0016021//integral component of membrane;molecular_function:GO:0008484//sulfuric ester hydrolase activity;GO:0016740//transferase activity;
Unigene191_All	5309	1.59	3.16	0.990897792892748	0.178027067430442	*	0.0632778	WP_095443218.1/0.0e+00/urocanate hydratase [Enterobacter cloacae] >PAO20314.1 urocanate hydratase [Enterobacter cloacae]	CP003999.1/0.0/CP003999.1 Klebsiella pneumoniae subsp. pneumoniae Kp13, complete genome	sp|Q7N295|HUTU_PHOLL/7.2e-292/Urocanate hydratase OS=Photorhabdus luminescens subsp. laumondii (strain DSM 15139 / CIP 105565 / TT01) GN=hutU PE=3 SV=1	eclg:EC036_12950/0.0e+00/urocanate hydratase; K01712 urocanate hydratase [EC:4.2.1.49]	Hs4504333/1.3e-107/[Q] KOG0222 Phenylalanine and histidine ammonia-lyase	Unigene191_All/2e-262/Urocanase	biological_process:GO:0019557//histidine catabolic process to glutamate and formate;GO:0019556//histidine catabolic process to glutamate and formamide;cellular_component:GO:0005737//cytoplasm;molecular_function:GO:0016153//urocanate hydratase activity;
Unigene1711_All	976	33.38	66.25	0.988936499862687	0.00464759019553073	*	0.00096791	AJC03674.1/9.3e-141/3-demethylubiquinol 3-O-methyltransferase [Klebsiella pneumoniae subsp. pneumoniae 1158]	CP022997.1/0.0/CP022997.1 Klebsiella pneumoniae strain 721005, complete genome	sp|A6TBT7|UBIG_KLEP7/1.2e-139/Ubiquinone biosynthesis O-methyltransferase OS=Klebsiella pneumoniae subsp. pneumoniae (strain ATCC 700721 / MGH 78578) GN=ubiG PE=3 SV=1	kpr:KPR_2072/5.5e-138/ubiG; highly similar to 3-demethylubiquinone-9 3-methyltransferase from Klebsiella pneumoniae subsp. pneumoniae strain ATCC 700721 - MGH 78578 (sp|A6TBT7); K00568 2-polyprenyl-6-hydroxyphenyl methylase / 3-demethylubiquinone-9 3-methyltransferase [EC:2.1.1.222 2.1.1.64]	At2g30920/1.7e-45/[H] KOG1270 Methyltransferases	Unigene1711_All/1.6e-23/Methyltransferase domain	biological_process:GO:0006744//ubiquinone biosynthetic process;molecular_function:GO:0008425//2-polyprenyl-6-methoxy-1,4-benzoquinone methyltransferase activity;GO:0008689//3-demethylubiquinone-9 3-O-methyltransferase activity;
Unigene181_All	7692	154.25	305.90	0.987789617521422	1.26199932631579e-102	*	2.78976e-104	KHQ23226.1/0.0e+00/glutathione ABC transporter ATP-binding protein [Klebsiella pneumoniae] >OVT71946.1 glutathione ABC transporter ATP-binding protein GsiA [Klebsiella pneumoniae] >OVT89613.1 glutathione ABC transporter ATP-binding protein GsiA [Klebsiella pneumoniae] >OVT93435.1 glutathione ABC transporter ATP-binding protein GsiA [Klebsiella pneumoniae] >OVU05493.1 glutathione ABC transporter A…	CP022997.1/0.0/CP022997.1 Klebsiella pneumoniae strain 721005, complete genome	sp|Q0TJM0|GSIA_ECOL5/1.7e-270/Glutathione import ATP-binding protein GsiA OS=Escherichia coli O6:K15:H31 (strain 536 / UPEC) GN=gsiA PE=3 SV=2	kpb:FH42_25365/0.0e+00/glutathione ABC transporter ATP-binding protein; K13892 glutathione transport system ATP-binding protein	At5g08100/1.8e-57/[E] KOG1592 Asparaginase	Unigene181_All/0.12/Protein of unknown function (DUF2623)	NA
Unigene558_All	7195	8.26	16.19	0.970889298883121	1.40881901976285e-05	*	2.07348e-06	NA	CP022997.1/0.0/CP022997.1 Klebsiella pneumoniae strain 721005, complete genome	sp|P21517|MALZ_ECOLI/1.9e-303/Maltodextrin glucosidase OS=Escherichia coli (strain K12) GN=malZ PE=1 SV=5	ron:TE10_07480/0.0e+00/maltodextrin glucosidase; K01187 alpha-glucosidase [EC:3.2.1.20]	SPCC777.04/4.4e-58/[E] KOG1286 Amino acid transporters	Unigene558_All/3.1e-86/Alpha amylase, catalytic domain	NA
Unigene190_All	5134	2.61	5.11	0.969273484367737	0.0863135208413002	*	0.0262606	WP_040147421.1/8.3e-310/2,3-dihydroxybenzoate-AMP ligase [Klebsiella pneumoniae] >KMI46950.1 enterobactin synthase component E [Klebsiella pneumoniae] >KSV38081.1 enterobactin synthase subunit E [Klebsiella pneumoniae] >SBI75176.1 enterobactin synthase subunit E [Klebsiella pneumoniae] >SAU97920.1 enterobactin synthase subunit E [Klebsiella pneumoniae] >SBY87944.1 enterobactin synthase subunit E …	CP022882.1/0.0/CP022882.1 Klebsiella pneumoniae strain 911021, complete genome	sp|Q8XBV3|ENTE_ECO57/1.2e-254/Enterobactin synthase component E OS=Escherichia coli O157:H7 GN=entE PE=3 SV=1	kom:HR38_12695/1.3e-281/entE; enterobactin synthase subunit E; K02363 2,3-dihydroxybenzoate-AMP ligase [EC:6.3.2.14 2.7.7.58]	At3g48990/1.5e-31/[I] KOG1176 Acyl-CoA synthetase	Unigene190_All/5.1e-73/AMP-binding enzyme	biological_process:GO:0019290//siderophore biosynthetic process;molecular_function:GO:0008668//(2,3-dihydroxybenzoyl)adenylate synthase activity;GO:0016874//ligase activity;
Unigene1362_All	1006	8.95	17.52	0.969043187449555	0.233937026706231	*	0.091724	WP_002904870.1/1.5e-181/MULTISPECIES: AraC family transcriptional regulator [Enterobacterales] >YP_005226951.1 putative helix-turn-helix AraC-type transcriptional regulator [Klebsiella pneumoniae subsp. pneumoniae HS11286] >ABR77140.1 putative Helix-turn-helix, AraC type [Klebsiella pneumoniae subsp. pneumoniae MGH 78578] >EGF62355.1 transcriptional regulator, AraC family [Klebsiella sp. MS 92-3]…	CP022997.1/0.0/CP022997.1 Klebsiella pneumoniae strain 721005, complete genome	sp|Q9HTH5|CDHR_PSEAE/9.5e-20/HTH-type transcriptional regulator CdhR OS=Pseudomonas aeruginosa (strain ATCC 15692 / DSM 22644 / CIP 104116 / JCM 14847 / LMG 12228 / 1C / PRS 101 / PAO1) GN=cdhR PE=1 SV=1	kle:AO703_12070/3.7e-161/AraC family transcriptional regulator	NA	Unigene1362_All/1.1e-20/Helix-turn-helix domain	biological_process:GO:0006351//transcription, DNA-templated;molecular_function:GO:0043565//sequence-specific DNA binding;GO:0003700//DNA binding transcription factor activity;
Unigene1327_All	4953	5.90	11.51	0.964100973883027	0.0049591431	*	0.001038564	WP_065876432.1/0.0e+00/maltodextrin phosphorylase [Klebsiella pneumoniae] >OCV49525.1 maltodextrin phosphorylase [Klebsiella pneumoniae]	CP022997.1/0.0/CP022997.1 Klebsiella pneumoniae strain 721005, complete genome	sp|P00490|PHSM_ECOLI/0.0e+00/Maltodextrin phosphorylase OS=Escherichia coli (strain K12) GN=malP PE=1 SV=7	kox:KOX_04680/0.0e+00/maltodextrin phosphorylase; K00688 glycogen phosphorylase [EC:2.4.1.1]	CE24003/7.9e-208/[G] KOG2099 Glycogen phosphorylase	Unigene1327_All/0/Carbohydrate phosphorylase	biological_process:GO:0005975//carbohydrate metabolic process;molecular_function:GO:0102250//linear malto-oligosaccharide phosphorylase activity;GO:0030170//pyridoxal phosphate binding;GO:0008184//glycogen phosphorylase activity;GO:0102499//SHG alpha-glucan phosphorylase activity;
Unigene1613_All	8134	14.09	27.47	0.963185298766219	5.39382060913706e-10	*	6.1814e-11	WP_032415421.1/2.3e-293/multidrug efflux MFS transporter subunit EmrB [Klebsiella pneumoniae] >EWD92707.1 multidrug resistance protein B [Klebsiella pneumoniae BIDMC 52] >KMH77981.1 multidrug export protein EmrB [Klebsiella pneumoniae] >SBK62537.1 multidrug resistance protein B [Klebsiella pneumoniae] >ORD42703.1 multidrug efflux MFS transporter subunit EmrB [Klebsiella pneumoniae] >ORD56769.1 mu…	CP022882.1/0.0/CP022882.1 Klebsiella pneumoniae strain 911021, complete genome	sp|P0AEJ1|EMRB_ECO57/1.6e-282/Multidrug export protein EmrB OS=Escherichia coli O157:H7 GN=emrB PE=3 SV=1	caf:AL524_08460/6.2e-283/emrB; multidrug resistance protein B; K03446 MFS transporter, DHA2 family, multidrug resistance protein	At5g46540/1.6e-27/[Q] KOG0055 Multidrug/pheromone exporter, ABC superfamily	Unigene1613_All/2.3e-53/Major Facilitator Superfamily	biological_process:GO:0055085//transmembrane transport;cellular_component:GO:0016021//integral component of membrane;GO:0005886//plasma membrane;
Unigene735_All	3016	6.14	11.95	0.960700057497931	0.039805761247216	*	0.0103972	CDQ55618.1/6.1e-223/unnamed protein product [Klebsiella pneumoniae]	CP022997.1/0.0/CP022997.1 Klebsiella pneumoniae strain 721005, complete genome	sp|P44206|Y1472_HAEIN/4.1e-119/Uncharacterized protein HI_1472 OS=Haemophilus influenzae (strain ATCC 51907 / DSM 11121 / KW20 / Rd) GN=HI_1472 PE=1 SV=1	kpa:KPNJ1_02338/1.5e-221/Iron(III) dicitrate-binding protein; K02016 iron complex transport system substrate-binding protein	NA	Unigene735_All/2.2e-86/FecCD transport family	NA
Unigene1657_All	1288	150.06	291.85	0.959687604867475	1.79663419328859e-14	*	1.557292e-15	SBY54108.1/4.4e-106/polyisoprenoid-binding protein [Klebsiella pneumoniae] >OUI63119.1 YceI family protein [Klebsiella pneumoniae]	CP022997.1/0.0/CP022997.1 Klebsiella pneumoniae strain 721005, complete genome	sp|Q66A98|Y2234_YERPS/2.0e-22/UPF0312 protein YPTB2234 OS=Yersinia pseudotuberculosis serotype I (strain IP32953) GN=YPTB2234 PE=3 SV=1	kpm:KPHS_31810/6.7e-107/hypothetical protein	NA	Unigene1657_All/5e-37/YceI-like domain	NA
Unigene1000_All	2044	241.73	469.79	0.958619473846833	8.42670171428571e-38	*	4.11776e-39	AHM76956.1/2.0e-214/Mannitol-1-phosphate 5-dehydrogenase [Klebsiella pneumoniae 30684/NJST258_2] >AHM82583.1 Mannitol-1-phosphate 5-dehydrogenase [Klebsiella pneumoniae 30660/NJST258_1]	CP022997.1/0.0/CP022997.1 Klebsiella pneumoniae strain 721005, complete genome	sp|C4ZXJ1|MTLD_ECOBW/3.1e-195/Mannitol-1-phosphate 5-dehydrogenase OS=Escherichia coli (strain K12 / MC4100 / BW2952) GN=mtlD PE=3 SV=1	sens:Q786_18020/4.8e-200/mannitol-1-phosphate 5-dehydrogenase; K00009 mannitol-1-phosphate 5-dehydrogenase [EC:1.1.1.17]	NA	Unigene1000_All/3.2e-69/Mannitol dehydrogenase C-terminal domain	biological_process:GO:0019594//mannitol metabolic process;molecular_function:GO:0008926//mannitol-1-phosphate 5-dehydrogenase activity;GO:0050662//coenzyme binding;
Unigene1010_All	930	24.55	47.54	0.953418878740379	0.0336877583066362	*	0.00856402	EJJ35824.1/1.5e-127/putative chromate transporter [Klebsiella pneumoniae subsp. pneumoniae KPNIH2] >EJJ52171.1 putative chromate transporter [Klebsiella pneumoniae subsp. pneumoniae KPNIH6] >EJJ64262.1 putative chromate transporter [Klebsiella pneumoniae subsp. pneumoniae KPNIH7] >EJJ68218.1 putative chromate transporter [Klebsiella pneumoniae subsp. pneumoniae KPNIH9] >EJJ76966.1 putative chroma…	CP022997.1/0.0/CP022997.1 Klebsiella pneumoniae strain 721005, complete genome	sp|P14285|CHRA_PSEAI/2.0e-08/Chromate transport protein OS=Pseudomonas aeruginosa GN=chrA PE=2 SV=1	kpj:N559_2244/5.0e-88/FAD binding domain protein	Hs22052726/3.4e-11/[T] KOG3519 Invasion-inducing protein TIAM1/CDC24 and related RhoGEF GTPases	Unigene1010_All/0.0046/FAD linked oxidases, C-terminal domain	NA
Unigene172_All	517	6.26	12.12	0.953155136540332	0.627812820171265	*	0.383846	WP_062955137.1/2.6e-89/hypothetical protein [Klebsiella pneumoniae] >OHY23967.1 hypothetical protein BLJ30_26115 [Klebsiella pneumoniae] >OIK29980.1 hypothetical protein BLJ97_26875 [Klebsiella pneumoniae] >OXM91291.1 hypothetical protein CGQ20_16950 [Klebsiella pneumoniae] >OXM95064.1 hypothetical protein CGQ21_17570 [Klebsiella pneumoniae] >OZJ07199.1 hypothetical protein CEP05_27220 [Klebsiell…	CP022997.1/0.0/CP022997.1 Klebsiella pneumoniae strain 721005, complete genome	NA	kpc:KPNIH10_27405/8.6e-90/hypothetical protein	NA	NA	NA
Unigene1517_All	765	3.74	7.19	0.942953500551661	0.627216039923954	*	0.383846	WP_074194725.1/2.3e-30/hypothetical protein [Klebsiella pneumoniae] >SBG83218.1 Uncharacterised protein [Klebsiella pneumoniae] >OYJ01063.1 hypothetical protein CI741_08310 [Klebsiella pneumoniae subsp. pneumoniae]	CP022997.1/0.0/CP022997.1 Klebsiella pneumoniae strain 721005, complete genome	NA	kvq:SP68_24355/3.5e-31/hypothetical protein	NA	NA	NA
Unigene1480_All	1578	3.22	6.16	0.935869662580284	0.420683274418605	*	0.210464	AHM76976.1/7.3e-212/Integral membrane protein [Klebsiella pneumoniae 30684/NJST258_2] >AHM82603.1 Integral membrane protein [Klebsiella pneumoniae 30660/NJST258_1]	CP022997.1/0.0/CP022997.1 Klebsiella pneumoniae strain 721005, complete genome	sp|P37669|WECH_ECOLI/1.5e-141/O-acetyltransferase WecH OS=Escherichia coli (strain K12) GN=wecH PE=1 SV=1	koy:J415_04145/8.3e-168/O-acetyltransferase	NA	Unigene1480_All/2.9e-26/Acyltransferase family	biological_process:GO:0009246//enterobacterial common antigen biosynthetic process;cellular_component:GO:0005887//integral component of plasma membrane;molecular_function:GO:0016413//O-acetyltransferase activity;GO:0016740//transferase activity;
Unigene944_All	3489	1.38	2.63	0.930394532514133	0.421173010477299	*	0.210464	WP_004210172.1/0.0e+00/glycine--tRNA ligase subunit beta [Klebsiella pneumoniae] >EMB12704.1 glycyl-tRNA ligase subunit beta [Klebsiella pneumoniae hvKP1]	CP022997.1/0.0/CP022997.1 Klebsiella pneumoniae strain 721005, complete genome	sp|A8G7U0|SYGB_SERP5/0.0e+00/Glycine--tRNA ligase beta subunit OS=Serratia proteamaculans (strain 568) GN=glyS PE=3 SV=1	seec:CFSAN002050_25240/0.0e+00/glyS; glycyl-tRNA synthetase; K01879 glycyl-tRNA synthetase beta chain [EC:6.1.1.14]	NA	Unigene944_All/8.8e-216/Glycyl-tRNA synthetase beta subunit	NA
Unigene783_All	1147	22.27	42.44	0.930323098126975	0.0238839833971292	*	0.00580774	WP_074015667.1/3.1e-151/hypothetical protein [Klebsiella pneumoniae] >OSU93778.1 hypothetical protein BL139_0027340 [Klebsiella pneumoniae]	CP022882.1/0.0/CP022882.1 Klebsiella pneumoniae strain 911021, complete genome	sp|Q56143|SOXS_SALTY/1.8e-51/Regulatory protein SoxS OS=Salmonella typhimurium (strain LT2 / SGSC1412 / ATCC 700720) GN=soxS PE=3 SV=2	kpb:FH42_18645/4.6e-152/signal peptide protein	NA	Unigene783_All/4.1e-64/EAL domain	NA
Unigene1432_All	3702	16.81	31.89	0.923784373016094	3.870042e-05	*	5.94352e-06	WP_064317742.1/1.2e-260/MFS transporter [Klebsiella pneumoniae] >SBI99199.1 transporter [Klebsiella pneumoniae]	CP022997.1/0.0/CP022997.1 Klebsiella pneumoniae strain 721005, complete genome	sp|P37344|PSPF_ECOLI/1.4e-153/Psp operon transcriptional activator OS=Escherichia coli (strain K12) GN=pspF PE=1 SV=2	kqv:B8P98_15845/5.7e-252/MFS transporter; K08170 MFS transporter, DHA2 family, multidrug resistance protein	At1g51760/2.5e-57/[T] LSE0466 A IAA-amino acid hydrolase	Unigene1432_All/1.7e-40/Major Facilitator Superfamily	biological_process:GO:0055085//transmembrane transport;cellular_component:GO:0016021//integral component of membrane;
Unigene1181_All	1314	276.30	523.68	0.922449945344909	2.41820162830189e-24	*	1.491154e-25	WP_004189584.1/1.2e-159/MULTISPECIES: LysR family transcriptional regulator [Enterobacteriaceae] >YP_005227330.1 LysR family transcriptional regulator [Klebsiella pneumoniae subsp. pneumoniae HS11286] >AEW61728.1 LysR family transcriptional regulator [Klebsiella pneumoniae subsp. pneumoniae HS11286] >AFQ65506.1 LysR family transcriptional regulator [Klebsiella pneumoniae subsp. pneumoniae 1084] >…	CP022997.1/0.0/CP022997.1 Klebsiella pneumoniae strain 721005, complete genome	sp|P52696|YBHD_ECOLI/7.2e-36/Uncharacterized HTH-type transcriptional regulator YbhD OS=Escherichia coli (strain K12) GN=ybhD PE=4 SV=3	kpp:A79E_2200/1.8e-160/LysR family transcriptional regulator; K17737 LysR family transcriptional regulator, carnitine catabolism transcriptional activator	NA	Unigene1181_All/1.7e-41/LysR substrate binding domain	biological_process:GO:0006351//transcription, DNA-templated;molecular_function:GO:0003677//DNA binding;GO:0003700//DNA binding transcription factor activity;
Unigene659_All	553	15.21	28.67	0.914521751516027	0.364577420769231	*	0.1654278	EHM48932.1/4.4e-87/xanthine phosphoribosyltransferase [Yokenella regensburgei ATCC 43003]	CP022997.1/0.0/CP022997.1 Klebsiella pneumoniae strain 721005, complete genome	sp|B5Y1E0|XGPT_KLEP3/2.3e-84/Xanthine phosphoribosyltransferase OS=Klebsiella pneumoniae (strain 342) GN=gpt PE=3 SV=1	kpa:KPNJ1_04471/1.1e-82/Xanthine-guanine phosphoribosyltransferase; K00769 xanthine phosphoribosyltransferase [EC:2.4.2.22]	NA	Unigene659_All/6.1e-15/Phosphoribosyl transferase domain	biological_process:GO:0006166//purine ribonucleoside salvage;GO:0032265//XMP salvage;cellular_component:GO:0005886//plasma membrane;molecular_function:GO:0000287//magnesium ion binding;GO:0000310//xanthine phosphoribosyltransferase activity;GO:0046872//metal ion binding;GO:0016757//transferase activity, transferring glycosyl groups;
Unigene893_All	8752	1.96	3.67	0.904926408728004	0.0666783052066116	*	0.01877388	WP_049233167.1/9.5e-277/sodium:proton antiporter [Pseudomonas aeruginosa] >KSQ14957.1 Na+/H+ antiporter NhaA [Pseudomonas aeruginosa] >KSQ31225.1 Na+/H+ antiporter NhaA [Pseudomonas aeruginosa]	CP018454.1/0.0/CP018454.1 Klebsiella pneumoniae strain SWU01, complete genome	sp|A4G6P0|NHAA_HERAR/5.5e-265/Na(+)/H(+) antiporter NhaA OS=Herminiimonas arsenicoxydans GN=nhaA PE=3 SV=1	kmi:VW41_01740/7.6e-271/sodium:proton antiporter	Hs11496891/3.4e-137/[Q] KOG0022 Alcohol dehydrogenase, class III	Unigene893_All/5.3e-119/Na+/H+ antiporter 1	biological_process:GO:0006885//regulation of pH;GO:0045454//cell redox homeostasis;cellular_component:GO:0016021//integral component of membrane;GO:0005886//plasma membrane;molecular_function:GO:0015081//sodium ion transmembrane transporter activity;GO:0015297//antiporter activity;
CL31.Contig1_All	5607	1.30	2.43	0.902444690577326	0.288921336525308	*	0.122863	WP_064183782.1/1.0e-215/UDP-glucose 6-dehydrogenase [Klebsiella pneumoniae] >SAT52205.1 UDP-glucose dehydrogenase [Klebsiella pneumoniae]	CP022997.1/0.0/CP022997.1 Klebsiella pneumoniae strain 721005, complete genome	sp|Q7DBF9|UDG_ECO57/5.6e-186/UDP-glucose 6-dehydrogenase OS=Escherichia coli O157:H7 GN=ugd PE=3 SV=1	enl:A3UG_15075/2.0e-200/UDP-glucose 6-dehydrogenase; K00012 UDPglucose 6-dehydrogenase [EC:1.1.1.22]	At1g53500/4.6e-63/[G] KOG0747 Putative NAD+-dependent epimerases	CL31.Contig1_All/3e-34/UDP-glucose/GDP-mannose dehydrogenase family, NAD binding domain	NA
Unigene1634_All	3545	5.41	10.09	0.899225675279542	0.0560202756687898	*	0.01534936	CDQ52735.1/0.0e+00/fucI [Klebsiella pneumoniae]	CP022997.1/0.0/CP022997.1 Klebsiella pneumoniae strain 721005, complete genome	sp|A6TD83|FUCI_KLEP7/0.0e+00/L-fucose isomerase OS=Klebsiella pneumoniae subsp. pneumoniae (strain ATCC 700721 / MGH 78578) GN=fucI PE=3 SV=1	kom:HR38_27400/0.0e+00/fucI; sugar isomerase; K01818 L-fucose/D-arabinose isomerase [EC:5.3.1.25 5.3.1.3]	NA	Unigene1634_All/2.6e-83/L-fucose isomerase, first N-terminal domain	molecular_function:GO:0016853//isomerase activity;
Unigene274_All	1090	10.59	19.70	0.895493040351402	0.212667555729984	*	0.078807	APM18125.1/4.9e-199/cation transporter (plasmid) [Klebsiella pneumoniae]	MF437313.1/0.0/MF437313.1 Klebsiella pneumoniae strain CR-HvKP4 plasmid pVir-CR-HvKP4, complete sequence	sp|Q8FK36|CUSA_ECOL6/5.2e-181/Cation efflux system protein CusA OS=Escherichia coli O6:H1 (strain CFT073 / ATCC 700928 / UPEC) GN=cusA PE=3 SV=1	kpa:KPNJ1_05576/7.4e-200/Copper/Silver resistance inner membrane protein; K07787 Cu(I)/Ag(I) efflux system membrane protein CusA/SilA	NA	Unigene274_All/1.1e-91/AcrB/AcrD/AcrF family	NA
Unigene1610_All	4216	3.95	7.34	0.893927409778748	0.0816518311284047	*	0.0244148	WP_032432126.1/4.1e-209/amidohydrolase/deacetylase family metallohydrolase [Klebsiella pneumoniae] >EWD26814.1 dihydroorotase [Klebsiella pneumoniae UCI 37]	CP022997.1/0.0/CP022997.1 Klebsiella pneumoniae strain 721005, complete genome	sp|Q837K0|DEACT_ENTFA/2.2e-94/Deacetylase EF_0837 OS=Enterococcus faecalis (strain ATCC 700802 / V583) GN=EF_0837 PE=1 SV=1	koc:AB185_33375/4.4e-192/dihydroorotase; K01465 dihydroorotase [EC:3.5.2.3]	Hs19923466/2.0e-10/[A] KOG1869 Splicing coactivator SRm160/300, subunit SRm300	Unigene1610_All/2.6e-10/Amidohydrolase family	molecular_function:GO:0046872//metal ion binding;GO:0019213//deacetylase activity;GO:0016787//hydrolase activity;GO:0004151//dihydroorotase activity;GO:0016810//hydrolase activity, acting on carbon-nitrogen (but not peptide) bonds;GO:0000034//adenine deaminase activity;
Unigene1182_All	636	7.88	14.60	0.889700834311003	0.542628508695652	*	0.290412	BAH62810.1/4.7e-101/hypothetical protein KP1_2100 [Klebsiella pneumoniae subsp. pneumoniae NTUH-K2044] >EKF79465.1 Hypothetical protein B819_142371 [Klebsiella pneumoniae subsp. pneumoniae KpQ3] >AHM80190.1 Putative membrane associated protein [Klebsiella pneumoniae 30684/NJST258_2] >AHM85825.1 Putative membrane associated protein [Klebsiella pneumoniae 30660/NJST258_1] >CDQ54044.1 ycfJ [Klebsiel…	CP022997.1/0.0/CP022997.1 Klebsiella pneumoniae strain 721005, complete genome	sp|P0AB36|YCFJ_ECOL6/3.2e-90/Uncharacterized protein YcfJ OS=Escherichia coli O6:H1 (strain CFT073 / ATCC 700928 / UPEC) GN=ycfJ PE=4 SV=1	kpa:KPNJ1_03419/7.1e-102/Putative membrane associated protein	NA	Unigene1182_All/7e-12/Glycine zipper 2TM domain	cellular_component:GO:0019867//outer membrane;
Unigene678_All	672	7.34	13.58	0.887631511401519	0.543218964091404	*	0.290412	WP_064163015.1/2.5e-121/hypothetical protein [Klebsiella pneumoniae] >SAU08886.1 oxidoreductase [Klebsiella pneumoniae] >SAX44244.1 oxidoreductase [Klebsiella pneumoniae] >SAS50410.1 oxidoreductase [Klebsiella pneumoniae] >SAS45240.1 oxidoreductase [Klebsiella pneumoniae]	CP022997.1/0.0/CP022997.1 Klebsiella pneumoniae strain 721005, complete genome	sp|P76035|YCIW_ECOLI/7.2e-32/Uncharacterized protein YciW OS=Escherichia coli (strain K12) GN=yciW PE=4 SV=2	kpj:N559_2992/1.1e-116/putative oxidoreductase	NA	NA	NA
Unigene920_All	1611	2.62	4.82	0.879466334692511	0.543810705882353	*	0.290412	WP_004200076.1/1.1e-141/amino acid ABC transporter ATP-binding protein [Klebsiella pneumoniae] >YP_005227168.1 ATPase [Klebsiella pneumoniae subsp. pneumoniae HS11286] >AEW61566.1 putative ATP-binding component of a transport system [Klebsiella pneumoniae subsp. pneumoniae HS11286] >EMR21606.1 ABC transporter [Klebsiella pneumoniae ATCC BAA-2146] >CDL10158.1 Amino acid ABC transporter, ATP-bindin…	CP022997.1/0.0/CP022997.1 Klebsiella pneumoniae strain 721005, complete genome	sp|P48243|GLUA_CORGL/6.1e-69/Glutamate transport ATP-binding protein GluA OS=Corynebacterium glutamicum (strain ATCC 13032 / DSM 20300 / JCM 1318 / LMG 3730 / NCIMB 10025) GN=gluA PE=3 SV=2	kpm:KPHS_28680/1.6e-142/ATPase; K02028 polar amino acid transport system ATP-binding protein [EC:3.6.3.21]	At1g67940/3.7e-29/[Q] KOG0055 Multidrug/pheromone exporter, ABC superfamily	Unigene920_All/4.3e-35/ABC transporter	molecular_function:GO:0015424//amino acid-transporting ATPase activity;GO:0005524//ATP binding;
Unigene586_All	1511	26.44	47.86	0.856098220030807	0.00639133542391304	*	0.001368244	ABR78522.1/2.2e-128/putative coenzyme PQQ synthesis protein, nitrogenase iron-molybdenum domain [Klebsiella pneumoniae subsp. pneumoniae MGH 78578] >EEW42154.1 radical SAM domain protein [Klebsiella pneumoniae subsp. rhinoscleromatis ATCC 13884] >EGF60548.1 radical SAM domain protein [Klebsiella sp. MS 92-3] >EKF77503.1 Putative coenzyme PQQ synthesis protein, nitrogenase iron-molybdenum domain p…	CP022997.1/0.0/CP022997.1 Klebsiella pneumoniae strain 721005, complete genome	sp|P64554|QUEE_ECOLI/6.4e-121/7-carboxy-7-deazaguanine synthase OS=Escherichia coli (strain K12) GN=queE PE=3 SV=1	kpa:KPNJ1_01120/3.3e-129/Queuosine biosynthesis protein QueE; K10026 7-carboxy-7-deazaguanine synthase [EC:4.3.99.3]	Hs4506331/2.8e-07/[H] KOG4105 6-pyruvoyl tetrahydrobiopterin synthase	Unigene586_All/3.9e-13/4Fe-4S single cluster domain	biological_process:GO:0008616//queuosine biosynthetic process;molecular_function:GO:0000287//magnesium ion binding;GO:0016840//carbon-nitrogen lyase activity;GO:0051539//4 iron, 4 sulfur cluster binding;GO:1904047//S-adenosyl-L-methionine binding;
Unigene580_All	1621	29.15	52.64	0.852663605647383	0.00255688383233533	*	0.0004968	ERO76504.1/5.9e-148/hypothetical protein L445_03988 [Klebsiella pneumoniae BIDMC 16] >ERO81538.1 hypothetical protein L450_03701 [Klebsiella pneumoniae BIDMC 18C] >ERO87473.1 hypothetical protein L441_03747 [Klebsiella pneumoniae BIDMC 12C] >EWD08876.1 hypothetical protein P846_03725 [Klebsiella pneumoniae UCI 43] >EWD13495.1 hypothetical protein P847_03649 [Klebsiella pneumoniae UCI 44] >EWD2387…	CP022997.1/0.0/CP022997.1 Klebsiella pneumoniae strain 721005, complete genome	NA	kps:KPNJ2_00826/8.9e-149/Hypothetical protein	NA	Unigene580_All/7.5e-06/Phosphoribosyl transferase domain	NA
Unigene1546_All	2268	5.06	9.13	0.851477475289912	0.223586387831513	*	0.0833734	WP_080899773.1/1.9e-213/copper homeostasis/adhesion lipoprotein NlpE [Klebsiella pneumoniae] >SLZ40226.1 copper homeostasis protein CutF precursor / Lipoprotein NlpE [Klebsiella pneumoniae]	CP022997.1/0.0/CP022997.1 Klebsiella pneumoniae strain 721005, complete genome	sp|P40710|NLPE_ECOLI/6.8e-98/Lipoprotein NlpE OS=Escherichia coli (strain K12) GN=nlpE PE=1 SV=1	kpz:KPNIH27_04505/9.2e-136/copper homeostasis protein; K06079 copper homeostasis protein (lipoprotein)	7297716/5.9e-09/[J] KOG3429 Predicted peptidyl-tRNA hydrolase	Unigene1546_All/7.1e-33/NlpE C-terminal OB domain	NA
Unigene1277_All	1846	3.16	5.70	0.851037360875001	0.444998681293303	*	0.224182	WP_062955030.1/1.6e-205/sulfurtransferase [Klebsiella pneumoniae]	CP022997.1/0.0/CP022997.1 Klebsiella pneumoniae strain 721005, complete genome	sp|Q92HU9|POLOX_RICCN/1.1e-16/Polyphenol oxidase OS=Rickettsia conorii (strain ATCC VR-613 / Malish 7) GN=RC0672 PE=3 SV=1	kpe:KPK_2209/2.7e-202/glpE family protein	At2g29210/2.5e-13/[AR] KOG2146 Splicing coactivator SRm160/300, subunit SRm160 (contains PWI domain)	Unigene1277_All/2.2e-19/Rhodanese-like domain	molecular_function:GO:0016740//transferase activity;
CL19.Contig7_All	5010	1.16	2.09	0.849378136953311	0.445513130635838	*	0.224182	WP_004152201.1/1.4e-208/MULTISPECIES: hypothetical protein [Klebsiella] >YP_005224843.1 hypothetical protein KPHS_05430 [Klebsiella pneumoniae subsp. pneumoniae HS11286] >AEW59241.1 hypothetical protein KPHS_05430 [Klebsiella pneumoniae subsp. pneumoniae HS11286] >EJJ34789.1 hypothetical protein KPNIH2_23169 [Klebsiella pneumoniae subsp. pneumoniae KPNIH2] >EJJ36813.1 hypothetical protein KPNIH4_…	CP022997.1/0.0/CP022997.1 Klebsiella pneumoniae strain 721005, complete genome	sp|P76071|INSH5_ECOLI/2.0e-187/Transposase InsH for insertion sequence element IS5Y OS=Escherichia coli (strain K12) GN=insH5 PE=3 SV=1	elp:P12B_c1057/1.5e-186/insH; Transposase; K07481 transposase, IS5 family	Hs5360206/3.5e-38/[TZ] KOG3699 Cytoskeletal protein Adducin	CL19.Contig7_All/0.011/Autophagy protein Apg5	NA
Unigene1663_All	1742	4.33	7.74	0.837966541417686	0.380434668181818	*	0.1752788	WP_002923018.1/6.4e-116/MULTISPECIES: phosphatase [Enterobacterales] >YP_005229500.1 putative enzyme with a phophatase-like domain [Klebsiella pneumoniae subsp. pneumoniae HS11286] >BAH65817.1 putative enzyme with a phophatase-like domain [Klebsiella pneumoniae subsp. pneumoniae NTUH-K2044] >AEK00524.1 putative enzyme with a phophatase-like domain [Klebsiella pneumoniae KCTC 2242] >EHL92110.1 hyp…	CP022997.1/0.0/CP022997.1 Klebsiella pneumoniae strain 721005, complete genome	NA	kpi:D364_20610/9.6e-117/phophatase; K07006 uncharacterized protein	NA	Unigene1663_All/7e-11/Pyridoxamine 5'-phosphate oxidase	molecular_function:GO:0048037//cofactor binding;
Unigene57_All	2500	31.60	56.46	0.837304570385228	4.31897784269663e-05	*	6.70836e-06	WP_011977818.1/2.6e-227/MULTISPECIES: ParA family protein [Enterobacterales] >YP_003754081.1 plasmid partition protein A (plasmid) [Klebsiella pneumoniae] >YP_005229775.1 plasmid partition protein A (plasmid) [Klebsiella pneumoniae subsp. pneumoniae HS11286] >YP_007688709.1 partitioning protein ParA (plasmid) [Klebsiella pneumoniae] >YP_008110877.1 ParA (plasmid) [Klebsiella pneumoniae] >ABR80603…	MF437312.1/0.0/MF437312.1 Klebsiella pneumoniae strain CR-HvKP4 plasmid pKPC-CR-HvKP4, complete sequence	sp|P07620|PARA_ECOLX/1.9e-162/Plasmid partition protein A OS=Escherichia coli GN=parA PE=1 SV=1	efe:EFER_p0004/8.7e-228/parA; Plasmid partition protein A	NA	Unigene57_All/1.8e-20/AAA domain	NA
Unigene1058_All	11230	3.11	5.54	0.832971395918586	0.01000836	*	0.00222408	WP_071579874.1/0.0e+00/NADP-dependent oxaloacetate-decarboxylating malate dehydrogenase [Klebsiella pneumoniae] >OIS25126.1 NADP-dependent malic enzyme [Klebsiella pneumoniae]	CP022882.1/0.0/CP022882.1 Klebsiella pneumoniae strain 911021, complete genome	sp|Q9ZFV8|MAO2_SALTY/0.0e+00/NADP-dependent malic enzyme OS=Salmonella typhimurium (strain LT2 / SGSC1412 / ATCC 700720) GN=maeB PE=3 SV=2	kom:HR38_25185/0.0e+00/malic enzyme; K00029 malate dehydrogenase (oxaloacetate-decarboxylating)(NADP+) [EC:1.1.1.40]	YGL256w/1.9e-55/[C] KOG3857 Alcohol dehydrogenase, class IV	Unigene1058_All/8.2e-102/Phosphate acetyl/butaryl transferase	molecular_function:GO:0008948//oxaloacetate decarboxylase activity;GO:0004473//malate dehydrogenase (decarboxylating) (NADP+) activity;
Unigene1069_All	5351	12.07	21.43	0.828206173921526	0.000247745836551724	*	4.17954e-05	WP_002887350.1/1.8e-278/MULTISPECIES: sugar ABC transporter ATP-binding protein [Klebsiella] >YP_005224898.1 putative inner-membrane translocator [Klebsiella pneumoniae subsp. pneumoniae HS11286] >AEW59296.1 putative inner-membrane translocator [Klebsiella pneumoniae subsp. pneumoniae HS11286] >EJJ33347.1 putative inner-membrane translocator [Klebsiella pneumoniae subsp. pneumoniae KPNIH2] >EJJ35…	CP022997.1/0.0/CP022997.1 Klebsiella pneumoniae strain 721005, complete genome	sp|Q1AVD3|RBSA2_RUBXD/1.9e-98/Ribose import ATP-binding protein RbsA 2 OS=Rubrobacter xylanophilus (strain DSM 9941 / NBRC 16129) GN=rbsA2 PE=3 SV=1	kpa:KPNJ1_04861/2.7e-279/Ribose transport ATP-binding protein rbsA; K02056 simple sugar transport system ATP-binding protein [EC:3.6.3.17]	7295535/6.9e-16/[IR] KOG0059 Lipid exporter ABCA1 and related proteins, ABC superfamily	Unigene1069_All/7.9e-53/ABC transporter	biological_process:GO:0008643//carbohydrate transport;molecular_function:GO:0005524//ATP binding;GO:0016887//ATPase activity;
Unigene382_All	2779	21.55	38.09	0.82172441858688	0.000671366264900662	*	0.000117948	OKN39696.1/7.1e-218/cell division protein FtsI (penicillin-binding protein 3) [Klebsiella pneumoniae]	CP022997.1/0.0/CP022997.1 Klebsiella pneumoniae strain 721005, complete genome	sp|P0AD68|FTSI_ECOLI/1.2e-136/Peptidoglycan D,D-transpeptidase FtsI OS=Escherichia coli (strain K12) GN=ftsI PE=1 SV=1	cif:AL515_13840/1.0e-189/peptidoglycan synthase; K03587 cell division protein FtsI (penicillin-binding protein 3) [EC:3.4.16.4]	NA	Unigene382_All/5.3e-75/Penicillin binding protein transpeptidase domain	molecular_function:GO:0008658//penicillin binding;
CL58.Contig1_All	2558	11.94	21.06	0.818702599760912	0.0264388656338028	*	0.00655204	NA	CP022882.1/0.0/CP022882.1 Klebsiella pneumoniae strain 911021, complete genome	sp|P09394|GLPQ_ECOLI/2.3e-171/Glycerophosphodiester phosphodiesterase, periplasmic OS=Escherichia coli (strain K12) GN=glpQ PE=1 SV=2	kpi:D364_13480/1.7e-207/glpQ; glycerophosphodiester phosphodiesterase; K01126 glycerophosphoryl diester phosphodiesterase [EC:3.1.4.46]	At5g08030/2.1e-31/[C] KOG2258 Glycerophosphoryl diester phosphodiesterase	CL58.Contig1_All/1.6e-76/Glycerophosphoryl diester phosphodiesterase family	NA
Unigene898_All	3509	10.71	18.82	0.813308147978281	0.01089478921875	*	0.00243374	WP_004217775.1/1.5e-260/cystathionine beta-synthase [Klebsiella pneumoniae] >YP_005228836.1 cystathionine-beta-synthase [Klebsiella pneumoniae subsp. pneumoniae HS11286] >AEW63234.1 cystathionine-beta-synthase [Klebsiella pneumoniae subsp. pneumoniae HS11286] >CCM83230.1 Cystathionine beta-synthase [Klebsiella pneumoniae subsp. pneumoniae ST258-K26BO] >CCM92834.1 Cystathionine beta-synthase [Kleb…	CP022997.1/0.0/CP022997.1 Klebsiella pneumoniae strain 721005, complete genome	sp|Q83A83|METC_COXBU/7.9e-122/Cystathionine beta-lyase OS=Coxiella burnetii (strain RSA 493 / Nine Mile phase I) GN=metC PE=1 SV=1	koc:AB185_10995/1.9e-236/cystathionine beta-synthase; K01697 cystathionine beta-synthase [EC:4.2.1.22]	7302582/9.3e-94/[E] KOG0053 Cystathionine beta-lyases/cystathionine gamma-synthases	Unigene898_All/2.2e-61/Pyridoxal-phosphate dependent enzyme	biological_process:GO:0006535//cysteine biosynthetic process from serine;
Unigene374_All	5056	2.34	4.11	0.812629864098279	0.226922497590361	*	0.0876536	PBD33656.1/0.0e+00/hypothetical protein CK244_04160 [Klebsiella pneumoniae]	CP022997.1/0.0/CP022997.1 Klebsiella pneumoniae strain 721005, complete genome	sp|P76585|YPHG_ECOLI/0.0e+00/Uncharacterized protein YphG OS=Escherichia coli (strain K12) GN=yphG PE=4 SV=2	kqv:B8P98_07050/0.0e+00/DUF5107 domain-containing protein	At5g16150/2.0e-57/[R] KOG0254 Predicted transporter (major facilitator superfamily)	Unigene374_All/2.4e-65/Domain of unknown function (DUF5107)	molecular_function:GO:0016740//transferase activity;
Unigene1016_All	294	10.33	18.11	0.809946292085108	0.760198830985915	*	0.565174	WP_025368395.1/2.4e-31/competence protein ComEA [Klebsiella pneumoniae] >AHE46011.1 competence protein ComEA-related protein [Klebsiella pneumoniae subsp. pneumoniae Kp13]	CP022997.1/0.0/CP022997.1 Klebsiella pneumoniae strain 721005, complete genome	sp|P0AAR9|YBAV_SHIFL/2.4e-24/Uncharacterized protein YbaV OS=Shigella flexneri GN=ybaV PE=3 SV=1	kpb:FH42_22955/3.6e-32/competence protein ComEA; K02237 competence protein ComEA	NA	NA	biological_process:GO:0006281//DNA repair;molecular_function:GO:0003677//DNA binding;
Unigene453_All	2799	186.41	326.66	0.809310549731544	8.6365998e-28	*	5.0242e-29	WP_004151981.1/3.4e-260/MULTISPECIES: exodeoxyribonuclease VII large subunit [Enterobacterales] >YP_005228210.1 exodeoxyribonuclease VII large subunit [Klebsiella pneumoniae subsp. pneumoniae HS11286] >AEW62608.1 exodeoxyribonuclease VII large subunit [Klebsiella pneumoniae subsp. pneumoniae HS11286] >EJJ36047.1 exodeoxyribonuclease VII large subunit [Klebsiella pneumoniae subsp. pneumoniae KPNIH…	CP022997.1/0.0/CP022997.1 Klebsiella pneumoniae strain 721005, complete genome	sp|A4WD84|EX7L_ENT38/2.6e-224/Exodeoxyribonuclease 7 large subunit OS=Enterobacter sp. (strain 638) GN=xseA PE=3 SV=1	ron:TE10_21050/1.4e-234/xseA; exodeoxyribonuclease VII large subunit; K03601 exodeoxyribonuclease VII large subunit [EC:3.1.11.6]	NA	Unigene453_All/5.9e-103/Exonuclease VII, large subunit	biological_process:GO:0006308//DNA catabolic process;cellular_component:GO:0009318//exodeoxyribonuclease VII complex;GO:0005737//cytoplasm;molecular_function:GO:0003676//nucleic acid binding;GO:0008855//exodeoxyribonuclease VII activity;
Unigene2076_All	340	7.99	13.99	0.808128554236777	0.764385606608969	*	0.565174	WP_000725700.1/1.4e-46/MULTISPECIES: hypothetical protein [Enterobacteriaceae] >YP_005226569.1 hypothetical protein KPHS_22690 [Klebsiella pneumoniae subsp. pneumoniae HS11286] >EFJ84659.1 hypothetical protein HMPREF9536_05033 [Escherichia coli MS 84-1] >EFK68442.1 hypothetical protein HMPREF9347_02675 [Escherichia coli MS 124-1] >EFU37704.1 hypothetical protein HMPREF9350_00122 [Escherichia coli…	CP022997.1/0.0/CP022997.1 Klebsiella pneumoniae strain 721005, complete genome	NA	kpc:KPNIH10_11370/2.0e-47/hypothetical protein	NA	NA	NA
Unigene351_All	434	5.39	9.42	0.805441786860278	0.758418505854801	*	0.565174	WP_073558099.1/2.2e-73/MFS transporter [Klebsiella pneumoniae] >APM46168.1 MFS transporter [Klebsiella pneumoniae] >OMJ06835.1 MFS transporter [Klebsiella pneumoniae]	CP022997.1/0.0/CP022997.1 Klebsiella pneumoniae strain 721005, complete genome	sp|P16552|RAFB_ECOLX/8.7e-63/Raffinose permease OS=Escherichia coli GN=rafB PE=3 SV=1	kpm:KPHS_00560/3.3e-74/raffinose permease; K02532 MFS transporter, OHS family, lactose permease	NA	Unigene351_All/9.1e-71/LacY proton/sugar symporter	biological_process:GO:0006810//transport;cellular_component:GO:0016020//membrane;
Unigene1579_All	408	17.79	31.09	0.805384106073904	0.536790605504587	*	0.306336	AHM77596.1/4.8e-22/Hypothetical protein KPNJ2_00816 [Klebsiella pneumoniae 30684/NJST258_2] >AHM83187.1 Hypothetical protein KPNJ1_00781 [Klebsiella pneumoniae 30660/NJST258_1]	CP022997.1/0.0/CP022997.1 Klebsiella pneumoniae strain 721005, complete genome	NA	kpa:KPNJ1_00781/7.2e-23/Hypothetical protein	NA	NA	NA
Unigene1397_All	429	5.49	9.59	0.804724666012932	0.7590110203125	*	0.565174	WP_004213436.1/5.7e-34/type II secretion system protein GspF [Klebsiella pneumoniae] >EMB09546.1 general secretion pathway protein F [Klebsiella pneumoniae hvKP1] >AGX36438.1 general secretion pathway protein F [Klebsiella pneumoniae CG43] >ESM09126.1 general secretion pathway protein F [Klebsiella pneumoniae UCICRE 6] >ESM60458.1 general secretion pathway protein F [Klebsiella pneumoniae MGH 48]…	CP022997.1/0.0/CP022997.1 Klebsiella pneumoniae strain 721005, complete genome	sp|P15745|GSPF_KLEPN/1.6e-21/Type II secretion system protein F OS=Klebsiella pneumoniae GN=pulF PE=3 SV=1	kpne:KU54_022075/8.6e-35/type II secretion protein F; K02455 general secretion pathway protein F	NA	NA	biological_process:GO:0015628//protein secretion by the type II secretion system;cellular_component:GO:0016021//integral component of membrane;GO:0015627//type II protein secretion system complex;GO:0005886//plasma membrane;molecular_function:GO:0008565//protein transporter activity;
Unigene133_All	431	5.45	9.52	0.804705343643655	0.763184686567164	*	0.565174	WP_023328095.1/3.2e-77/phage portal protein [Klebsiella pneumoniae] >ESM97351.1 HK97 family phage portal protein [Klebsiella pneumoniae MGH 32]	CP022997.1/0.0/CP022997.1 Klebsiella pneumoniae strain 721005, complete genome	NA	kox:KOX_17715/4.8e-78/phage portal protein, HK97 family	NA	Unigene133_All/1.4e-42/Phage portal protein	NA
Unigene799_All	887	40.53	70.71	0.802924083924483	0.0284208	*	0.0071424	AHM79856.1/6.7e-130/Glucose 1-dehydrogenase [Klebsiella pneumoniae 30684/NJST258_2] >AHM85484.1 Glucose 1-dehydrogenase [Klebsiella pneumoniae 30660/NJST258_1]	CP022997.1/0.0/CP022997.1 Klebsiella pneumoniae strain 721005, complete genome	sp|P39333|BDCA_ECOLI/6.3e-108/Cyclic-di-GMP-binding biofilm dispersal mediator protein OS=Escherichia coli (strain K12) GN=bdcA PE=1 SV=2	kpa:KPNJ1_03078/1.0e-130/Glucose 1-dehydrogenase; K19336 cyclic-di-GMP-binding biofilm dispersal mediator protein	Hs10337605/2.0e-24/[R] KOG0725 Reductases with broad range of substrate specificities	Unigene799_All/4.1e-53/Enoyl-(Acyl carrier protein) reductase	NA
Unigene1140_All	2580	9.14	15.91	0.799667765272978	0.0694529542622951	*	0.01971672	NA	CP022997.1/0.0/CP022997.1 Klebsiella pneumoniae strain 721005, complete genome	sp|P0AD71|AMPH_ECO57/4.5e-191/D-alanyl-D-alanine-carboxypeptidase/endopeptidase AmpH OS=Escherichia coli O157:H7 GN=ampH PE=3 SV=1	kph:KPNIH24_23520/1.7e-223/beta-lactam-binding protein; K18988 serine-type D-Ala-D-Ala carboxypeptidase/endopeptidase [EC:3.4.16.4 3.4.21.-]	At1g69740/2.1e-74/[H] KOG2794 Delta-aminolevulinic acid dehydratase	Unigene1140_All/1e-59/Beta-lactamase	NA
Unigene842_All	530	12.10	21.06	0.79949838886376	0.537887215526047	*	0.306336	WP_032424186.1/2.4e-98/cytochrome ubiquinol oxidase subunit I [Klebsiella pneumoniae] >EZR07356.1 cytochrome d ubiquinol oxidase subunit I [Klebsiella pneumoniae UCI 60]	CP022997.1/0.0/CP022997.1 Klebsiella pneumoniae strain 721005, complete genome	sp|P45021|CYOA_HAEIN/2.8e-39/Probable cytochrome oxidase subunit 1 OS=Haemophilus influenzae (strain ATCC 51907 / DSM 11121 / KW20 / Rd) GN=HI_1076 PE=3 SV=1	kpb:FH42_05745/3.6e-99/cytochrome D ubiquinol oxidase subunit I; K00425 cytochrome d ubiquinol oxidase subunit I [EC:1.10.3.14]	NA	Unigene842_All/2.6e-77/Cytochrome bd terminal oxidase subunit I	NA
Unigene848_All	552	7.62	13.26	0.799217872619266	0.654461410664172	*	0.406992	KPS42317.1/3.2e-13/hypothetical protein AN687_01820 [Klebsiella pneumoniae subsp. pneumoniae]	CP022997.1/0.0/CP022997.1 Klebsiella pneumoniae strain 721005, complete genome	NA	NA	NA	NA	NA
Unigene1739_All	621	3.25	5.65	0.797811149386733	0.76498748503937	*	0.565174	WP_077274321.1/4.1e-110/flavocytochrome c [Klebsiella pneumoniae] >OSW11656.1 flavocytochrome c [Klebsiella pneumoniae]	CP022997.1/0.0/CP022997.1 Klebsiella pneumoniae strain 721005, complete genome	sp|P83223|FRDA_SHEON/2.2e-43/Fumarate reductase flavoprotein subunit OS=Shewanella oneidensis (strain MR-1) GN=SO_0970 PE=1 SV=2	kpnu:LI86_13855/6.3e-111/NADH:flavin oxidoreductase; K00244 fumarate reductase flavoprotein subunit [EC:1.3.5.4]	CE01955/4.0e-24/[C] KOG2404 Fumarate reductase, flavoprotein subunit	Unigene1739_All/8.9e-38/FAD binding domain	cellular_component:GO:0016020//membrane;molecular_function:GO:0000104//succinate dehydrogenase activity;GO:0010181//FMN binding;
Unigene1567_All	703	5.54	9.61	0.794650454724562	0.653239260504202	*	0.406992	WP_073900465.1/4.1e-122/hydrophobe/amphiphile efflux-1 family RND transporter [Klebsiella pneumoniae] >OKO64752.1 multidrug efflux RND transporter permease subunit [Klebsiella pneumoniae] >ONG07150.1 multidrug efflux RND transporter permease subunit [Klebsiella pneumoniae] >OUM14314.1 hydrophobe/amphiphile efflux-1 family RND transporter [Klebsiella pneumoniae] >OXV22874.1 hydrophobe/amphiphile e…	CP022997.1/0.0/CP022997.1 Klebsiella pneumoniae strain 721005, complete genome	sp|Q8FCI8|MDTF_ECOL6/5.4e-54/Multidrug resistance protein MdtF OS=Escherichia coli O6:H1 (strain CFT073 / ATCC 700928 / UPEC) GN=mdtF PE=3 SV=1	kpne:KU54_011120/6.2e-123/acriflavine resistance protein B; K18146 multidrug efflux pump	NA	Unigene1567_All/1e-71/AcrB/AcrD/AcrF family	NA
Unigene269_All	4541	6.80	11.79	0.793957066842061	0.0284867415313225	*	0.0071424	AFQ63422.1/0.0e+00/IgaA [Klebsiella pneumoniae subsp. pneumoniae 1084]	CP022997.1/0.0/CP022997.1 Klebsiella pneumoniae strain 721005, complete genome	sp|P0CL13|IGAA_SALTY/1.3e-302/Intracellular growth attenuator protein igaA OS=Salmonella typhimurium (strain LT2 / SGSC1412 / ATCC 700720) GN=igaA PE=3 SV=1	kqv:B8P98_01795/0.0e+00/Intracellular growth attenuator protein igaA	NA	Unigene269_All/0/Intracellular growth attenuator protein IgaA	cellular_component:GO:0009276//Gram-negative-bacterium-type cell wall;GO:0016021//integral component of membrane;
Unigene151_All	604	3.38	5.86	0.793877418140064	0.76079413155834	*	0.565174	WP_064175339.1/4.0e-110/recombinase [Klebsiella pneumoniae] >SAT44138.1 putative recombinase [Klebsiella pneumoniae] >OUY41938.1 recombinase [Klebsiella pneumoniae]	CP022128.1/0.0/CP022128.1 Klebsiella pneumoniae strain DHQP1605752_NV plasmid p1605752FIB_2, complete sequence	sp|P61500|RECA_THET2/1.1e-18/Protein RecA OS=Thermus thermophilus (strain HB27 / ATCC BAA-163 / DSM 7039) GN=recA PE=3 SV=1	kpx:PMK1_b00085/1.8e-110/recA; Recombinase A	At2g19490/4.9e-11/[L] KOG1433 DNA repair protein RAD51/RHP55	Unigene151_All/5.2e-22/recA bacterial DNA recombination protein	biological_process:GO:0006281//DNA repair;molecular_function:GO:0003697//single-stranded DNA binding;GO:0005524//ATP binding;GO:0008094//DNA-dependent ATPase activity;
Unigene262_All	741	15.55	26.95	0.793370692621903	0.332979032887701	*	0.1448914	WP_074187626.1/1.2e-50/MULTISPECIES: hypothetical protein [Klebsiella] >OYG26817.1 hypothetical protein CI648_23075 [Klebsiella pneumoniae subsp. pneumoniae]	CP022692.1/0.0/CP022692.1 Klebsiella pneumoniae subsp. pneumoniae strain AUSMDU00008079 plasmid pAUSMDU8079-1, complete sequence	NA	kpx:PMK1_a00147/6.4e-38/hypothetical protein	NA	NA	NA
Unigene960_All	869	2.13	3.69	0.792767385834558	0.761390365203762	*	0.565174	WP_073591379.1/5.9e-139/alpha-glucosidase [Klebsiella pneumoniae] >OSV17764.1 alpha-glucosidase [Klebsiella pneumoniae] >OSX28860.1 alpha-glucosidase [Klebsiella pneumoniae]	CP022997.1/0.0/CP022997.1 Klebsiella pneumoniae strain 721005, complete genome	sp|Q9F234|AGL2_BACTQ/2.5e-29/Alpha-glucosidase 2 OS=Bacillus thermoamyloliquefaciens PE=3 SV=1	kom:HR38_14015/1.1e-121/alpha-glucosidase; K01187 alpha-glucosidase [EC:3.2.1.20]	At5g63840/9.5e-24/[GMO] KOG1066 Glucosidase II catalytic (alpha) subunit and related enzymes, glycosyl hydrolase family 31	Unigene960_All/8.7e-39/Glycosyl hydrolases family 31	molecular_function:GO:0030246//carbohydrate binding;GO:0032450//maltose alpha-glucosidase activity;GO:0061634//alpha-D-xyloside xylohydrolase;GO:0004558//alpha-1,4-glucosidase activity;
Unigene994_All	692	2.83	4.90	0.791979696170688	0.762585640502355	*	0.565174	WP_047718346.1/3.1e-90/alpha-D-ribose 1-methylphosphonate 5-triphosphate diphosphatase [Klebsiella pneumoniae] >AKL28950.1 phosphonate metabolism protein PhnM [Klebsiella pneumoniae] >ALR24973.1 phosphonate metabolism protein PhnM [Klebsiella pneumoniae] >SBJ36443.1 metal-dependent hydrolase [Klebsiella pneumoniae]	CP022997.1/0.0/CP022997.1 Klebsiella pneumoniae strain 721005, complete genome	sp|P16689|PHNM_ECOLI/3.8e-76/Alpha-D-ribose 1-methylphosphonate 5-triphosphate diphosphatase OS=Escherichia coli (strain K12) GN=phnM PE=1 SV=2	kpy:KPNIH31_01855/4.7e-91/phosphonate metabolism protein PhnM; K06162 alpha-D-ribose 1-methylphosphonate 5-triphosphate diphosphatase [EC:3.6.1.63]	NA	Unigene994_All/1.9e-13/Amidohydrolase family	biological_process:GO:0019700//organic phosphonate catabolic process;molecular_function:GO:0016810//hydrolase activity, acting on carbon-nitrogen (but not peptide) bonds;
Unigene770_All	1741	0.96	1.66	0.790076930625769	0.765590312056738	*	0.565174	WP_004199943.1/6.2e-305/gamma-glutamyltransferase family protein [Klebsiella pneumoniae] >YP_005227017.1 putative gamma-glutamyltransferase [Klebsiella pneumoniae subsp. pneumoniae HS11286] >AEW61415.1 putative gamma-glutamyltransferase [Klebsiella pneumoniae subsp. pneumoniae HS11286] >EMR21467.1 gamma-glutamyltransferase [Klebsiella pneumoniae ATCC BAA-2146] >AGT24215.1 gamma-glutamyltransferas…	CP022997.1/0.0/CP022997.1 Klebsiella pneumoniae strain 721005, complete genome	sp|O05218|YWRD_BACSU/1.0e-106/Glutathione hydrolase-like YwrD proenzyme OS=Bacillus subtilis (strain 168) GN=ywrD PE=1 SV=1	ror:RORB6_09670/3.9e-259/gamma-glutamyltransferase; K00681 gamma-glutamyltranspeptidase / glutathione hydrolase [EC:2.3.2.2 3.4.19.13]	At4g39650/1.7e-35/[E] KOG2410 Gamma-glutamyltransferase	Unigene770_All/2.4e-129/Gamma-glutamyltranspeptidase	biological_process:GO:0006751//glutathione catabolic process;molecular_function:GO:0036374//glutathione hydrolase activity;GO:0016740//transferase activity;
Unigene1136_All	1123	4.72	8.16	0.789782292609654	0.537338351020408	*	0.306336	NA	CP022997.1/0.0/CP022997.1 Klebsiella pneumoniae strain 721005, complete genome	sp|P52679|PCPR_SPHCR/2.7e-31/PCP degradation transcriptional activation protein OS=Sphingobium chlorophenolicum GN=pcpR PE=1 SV=2	kqv:B8P98_10990/2.5e-166/LysR family transcriptional regulator	NA	Unigene1136_All/6.7e-20/LysR substrate binding domain	NA
Unigene1305_All	1409	2.43	4.20	0.789433014060342	0.652021666356011	*	0.406992	WP_095866625.1/2.4e-121/MFS transporter [Klebsiella pneumoniae] >PBD53315.1 MFS transporter [Klebsiella pneumoniae]	CP022997.1/0.0/CP022997.1 Klebsiella pneumoniae strain 721005, complete genome	sp|O05406|YRHP_BACSU/7.1e-21/Uncharacterized membrane protein YrhP OS=Bacillus subtilis (strain 168) GN=yrhP PE=3 SV=2	kpu:KP1_2786/7.1e-110/amino acid homoserine exporter	NA	Unigene1305_All/0.0016/Major Facilitator Superfamily	biological_process:GO:0055085//transmembrane transport;cellular_component:GO:0016021//integral component of membrane;
Unigene48_All	2034	0.81	1.40	0.789433014060342	0.761987534117647	*	0.565174	EJK91216.1/6.5e-221/polyphosphate kinase 2 [Klebsiella pneumoniae subsp. pneumoniae DSM 30104]	CP022997.1/0.0/CP022997.1 Klebsiella pneumoniae strain 721005, complete genome	sp|Q04605|YUF2_LEPBY/3.0e-12/Uncharacterized protein in chlN 3'region (Fragment) OS=Leptolyngbya boryana PE=4 SV=1	kpa:KPNJ1_02616/3.0e-162/Polyphosphate kinase	NA	Unigene48_All/2.7e-96/Polyphosphate kinase 2 (PPK2)	NA
Unigene792_All	1694	1.98	3.42	0.788495894806288	0.652629895522388	*	0.406992	WP_044816141.1/2.5e-125/chromosome partitioning protein ParB [Klebsiella pneumoniae] >AIT04590.1 putative chromosome-partitioning protein ParB (plasmid) [Klebsiella pneumoniae] >CEO83036.1 Probable chromosome-partitioning protein parB [Klebsiella pneumoniae] >SAT46326.1 Probable chromosome-partitioning protein parB [Klebsiella pneumoniae] >ODP07566.1 chromosome partitioning protein ParB [Klebsiel…	CP022128.1/0.0/CP022128.1 Klebsiella pneumoniae strain DHQP1605752_NV plasmid p1605752FIB_2, complete sequence	sp|P76068|YNAK_ECOLI/4.7e-11/Uncharacterized protein YnaK OS=Escherichia coli (strain K12) GN=ynaK PE=4 SV=1	kpx:PMK1_b00018/7.9e-116/ParB/RepB/Spo0J family partition protein	YHL028w/4.1e-07/[GO] KOG4157 beta-1,6-N-acetylglucosaminyltransferase, contains WSC domain	Unigene792_All/2e-19/ParB-like nuclease domain	NA
Unigene1143_All	1221	1.43	2.47	0.788495894806288	0.763784674528302	*	0.565174	NA	CP022997.1/0.0/CP022997.1 Klebsiella pneumoniae strain 721005, complete genome	sp|P37078|SORC_KLEPN/2.4e-33/Sorbitol operon regulator OS=Klebsiella pneumoniae GN=sorC PE=1 SV=1	ecoj:P423_02840/1.7e-160/DeoR family transcriptional regulator	NA	Unigene1143_All/2e-63/Putative sugar-binding domain	NA
Unigene761_All	2492	1.96	3.38	0.786169592166976	0.536243975560082	*	0.306336	WP_004146105.1/4.8e-258/MULTISPECIES: succinate-semialdehyde dehydrogenase [Enterobacterales] >ABR80118.1 putative aldehyde dehydrogenase [Klebsiella pneumoniae subsp. pneumoniae MGH 78578] >BAH61570.1 putative aldehyde dehydrogenase [Klebsiella pneumoniae subsp. pneumoniae NTUH-K2044] >EEW38795.1 aldehyde dehydrogenase (NAD) family protein [Klebsiella pneumoniae subsp. rhinoscleromatis ATCC 1388…	CP022997.1/0.0/CP022997.1 Klebsiella pneumoniae strain 721005, complete genome	sp|O32507|GABD_DEIRA/1.8e-120/Succinate-semialdehyde dehydrogenase [NADP(+)] OS=Deinococcus radiodurans (strain ATCC 13939 / DSM 20539 / JCM 16871 / LMG 4051 / NBRC 15346 / NCIMB 9279 / R1 / VKM B-1422) GN=ssdA PE=3 SV=1	kph:KPNIH24_03185/3.3e-259/succinate-semialdehyde dehydrogenase; K00135 succinate-semialdehyde dehydrogenase / glutarate-semialdehyde dehydrogenase [EC:1.2.1.16 1.2.1.79 1.2.1.20]	At1g79440/1.9e-69/[C] KOG2451 Aldehyde dehydrogenase	Unigene761_All/2.1e-139/Aldehyde dehydrogenase family	molecular_function:GO:0009013//succinate-semialdehyde dehydrogenase [NAD(P)+] activity;GO:0016491//oxidoreductase activity;
Unigene1438_All	2787	1.16	2.00	0.785875194647153	0.653849764485981	*	0.406992	WP_017896614.1/0.0e+00/TonB-dependent siderophore receptor [Klebsiella pneumoniae] >AKK85800.1 TonB-dependent receptor [Klebsiella pneumoniae] >KRR35679.1 TonB-dependent receptor [Klebsiella pneumoniae] >KSW98208.1 TonB-dependent receptor [Klebsiella pneumoniae] >KSX70751.1 TonB-dependent receptor [Klebsiella pneumoniae] >KSY59098.1 TonB-dependent receptor [Klebsiella pneumoniae] >KUG48916.1 TonB…	CP022997.1/0.0/CP022997.1 Klebsiella pneumoniae strain 721005, complete genome	sp|Q47162|FCT_DICD3/3.7e-45/Ferrichrysobactin receptor OS=Dickeya dadantii (strain 3937) GN=fct PE=3 SV=2	ror:RORB6_04360/0.0e+00/TonB-dependent siderophore receptor; K02014 iron complex outermembrane recepter protein	Hs4505285/4.4e-14/[WV] KOG1216 von Willebrand factor and related coagulation proteins	Unigene1438_All/9.9e-63/TonB dependent receptor	NA
Unigene1254_All	8101	327.13	563.68	0.785012309712855	1.272876525e-134	*	2.36952e-136	OUE84224.1/0.0e+00/fumarate reductase flavoprotein subunit, partial [Klebsiella aerogenes]	CP022997.1/0.0/CP022997.1 Klebsiella pneumoniae strain 721005, complete genome	sp|P00363|FRDA_ECOLI/0.0e+00/Fumarate reductase flavoprotein subunit OS=Escherichia coli (strain K12) GN=frdA PE=1 SV=3	kpm:KPHS_04000/0.0e+00/fumarate reductase; K00244 fumarate reductase flavoprotein subunit [EC:1.3.5.4]	At2g18450/6.0e-112/[C] KOG2403 Succinate dehydrogenase, flavoprotein subunit	Unigene1254_All/1.9e-101/FAD binding domain	biological_process:GO:0022900//electron transport chain;GO:0009061//anaerobic respiration;molecular_function:GO:0102040//fumarate reductase (menaquinone);GO:0050660//flavin adenine dinucleotide binding;
Unigene1332_All	1440	1.19	2.05	0.784662336197502	0.759604461297889	*	0.565174	WP_064143652.1/1.6e-245/two-component system sensor histidine kinase RstB [Klebsiella pneumoniae] >SBH75590.1 Sensory histidine kinase in two-component regulatory system with RstA [Klebsiella pneumoniae] >SBK21180.1 Sensory histidine kinase in two-component regulatory system with RstA [Klebsiella pneumoniae] >SAY14319.1 Sensory histidine kinase in two-component regulatory system with RstA [Klebsi…	CP022997.1/0.0/CP022997.1 Klebsiella pneumoniae strain 721005, complete genome	sp|P18392|RSTB_ECOLI/9.9e-204/Sensor protein RstB OS=Escherichia coli (strain K12) GN=rstB PE=1 SV=2	koc:AB185_19980/1.1e-230/sensor protein RstB; K07639 two-component system, OmpR family, sensor histidine kinase RstB [EC:2.7.13.3]	At2g01830/2.8e-12/[T] KOG0519 Sensory transduction histidine kinase	Unigene1332_All/4e-21/Histidine kinase-, DNA gyrase B-, and HSP90-like ATPase	cellular_component:GO:0005622//intracellular;GO:0016021//integral component of membrane;molecular_function:GO:0000155//phosphorelay sensor kinase activity;GO:0005524//ATP binding;
Unigene1250_All	3659	4.36	7.51	0.784484772737345	0.168244202985075	*	0.0590176	CBA34755.1/4.9e-267/Probable sensor protein pcoS (plasmid) [Cronobacter turicensis z3032]	CP022692.1/0.0/CP022692.1 Klebsiella pneumoniae subsp. pneumoniae strain AUSMDU00008079 plasmid pAUSMDU8079-1, complete sequence	sp|Q47457|PCOS_ECOLX/4.1e-262/Probable sensor protein PcoS OS=Escherichia coli GN=pcoS PE=3 SV=1	ctu:Ctu_3p00500/7.4e-268/pcoS; Probable sensor protein pcoS; K07644 two-component system, OmpR family, heavy metal sensor histidine kinase CusS [EC:2.7.13.3]	At1g66340/1.6e-11/[T] KOG0519 Sensory transduction histidine kinase	Unigene1250_All/5.7e-16/Histidine kinase-, DNA gyrase B-, and HSP90-like ATPase	cellular_component:GO:0005622//intracellular;GO:0016021//integral component of membrane;GO:0005886//plasma membrane;molecular_function:GO:0000155//phosphorelay sensor kinase activity;GO:0005524//ATP binding;GO:0016301//kinase activity;
Unigene232_All	3572	4.92	8.47	0.783703653992959	0.140294578044597	*	0.047581	WP_004200021.1/0.0e+00/MULTISPECIES: oxidoreductase alpha [Klebsiella] >YP_005227089.1 oxidoreductase alpha [Klebsiella pneumoniae subsp. pneumoniae HS11286] >AEW61487.1 oxidoreductase alpha [Klebsiella pneumoniae subsp. pneumoniae HS11286] >EMR21532.1 oxidoreductase alpha [Klebsiella pneumoniae ATCC BAA-2146] >ESL50876.1 oxidoreductase alpha (molybdopterin) subunit [Klebsiella pneumoniae BIDMC 2…	CP022997.1/0.0/CP022997.1 Klebsiella pneumoniae strain 721005, complete genome	sp|Q8FHF8|YDEP_ECOL6/3.0e-241/Protein YdeP OS=Escherichia coli O6:H1 (strain CFT073 / ATCC 700928 / UPEC) GN=ydeP PE=3 SV=1	kpt:VK055_0658/0.0e+00/acid resistance protein	At1g16610/5.5e-09/[R] KOG0118 FOG: RRM domain	Unigene232_All/5.4e-22/Molybdopterin oxidoreductase	molecular_function:GO:0030151//molybdenum ion binding;GO:0051539//4 iron, 4 sulfur cluster binding;GO:0008863//formate dehydrogenase (NAD+) activity;
Unigene444_All	2162	3.81	6.55	0.781703908931491	0.395746501877347	*	0.183945	EJK91046.1/8.5e-227/transporter, major facilitator family protein [Klebsiella pneumoniae subsp. pneumoniae DSM 30104]	CP022997.1/0.0/CP022997.1 Klebsiella pneumoniae strain 721005, complete genome	sp|P31126|YDEE_ECOLI/4.0e-164/Uncharacterized MFS-type transporter YdeE OS=Escherichia coli (strain K12) GN=ydeE PE=3 SV=2	ron:TE10_15100/2.6e-188/transporter	At2g29210/9.6e-09/[AR] KOG2146 Splicing coactivator SRm160/300, subunit SRm160 (contains PWI domain)	Unigene444_All/2.4e-30/Major Facilitator Superfamily	biological_process:GO:0055085//transmembrane transport;cellular_component:GO:0016021//integral component of membrane;
Unigene1542_All	3593	1.78	3.06	0.781654411726254	0.464212701030928	*	0.235752	WP_087761525.1/0.0e+00/excinuclease ABC subunit UvrC [Klebsiella pneumoniae] >OVG29306.1 excinuclease ABC subunit C [Klebsiella pneumoniae]	CP022997.1/0.0/CP022997.1 Klebsiella pneumoniae strain 721005, complete genome	sp|B1IZZ1|UVRC_ECOLC/0.0e+00/UvrABC system protein C OS=Escherichia coli (strain ATCC 8739 / DSM 1576 / Crooks) GN=uvrC PE=3 SV=1	eae:EAE_23020/0.0e+00/uvrC; excinuclease ABC subunit C; K03703 excinuclease ABC subunit C	At2g39290/7.4e-30/[I] KOG1617 CDP-alcohol phosphatidyltransferase/Phosphatidylglycerol-phosphate synthase	Unigene1542_All/2.4e-43/UvrC Helix-hairpin-helix N-terminal	NA
Unigene1468_All	2282	18.31	31.33	0.774912978573717	0.0126376107455013	*	0.00285982	AHM78858.1/5.7e-298/Na+/H+ antiporter nhaB [Klebsiella pneumoniae 30684/NJST258_2] >AHM84521.1 Na+/H+ antiporter nhaB [Klebsiella pneumoniae 30660/NJST258_1]	CP022997.1/0.0/CP022997.1 Klebsiella pneumoniae strain 721005, complete genome	sp|B6I9P7|NHAB_ECOSE/1.4e-255/Na(+)/H(+) antiporter NhaB OS=Escherichia coli (strain SE11) GN=nhaB PE=3 SV=1	ror:RORB6_03220/5.4e-269/nhaB; sodium/proton antiporter; K03314 Na+:H+ antiporter, NhaB family	NA	Unigene1468_All/3e-290/Bacterial Na+/H+ antiporter B (NhaB)	NA
Unigene233_All	1872	21.79	37.28	0.774735663538374	0.015161841113924	*	0.00348396	KMB36001.1/7.2e-174/LysR family transcriptional regulator [Klebsiella pneumoniae] >KMI13437.1 LysR family transcriptional regulator [Klebsiella pneumoniae] >SBG98695.1 transcriptional regulator [Klebsiella pneumoniae] >SBI60457.1 transcriptional regulator [Klebsiella pneumoniae] >SBG80680.1 transcriptional regulator [Klebsiella pneumoniae] >SBJ41401.1 transcriptional regulator [Klebsiella pneumon…	CP022997.1/0.0/CP022997.1 Klebsiella pneumoniae strain 721005, complete genome	sp|P75836|YCAN_ECOLI/1.8e-59/Uncharacterized HTH-type transcriptional regulator YcaN OS=Escherichia coli (strain K12) GN=ycaN PE=4 SV=1	kpnu:LI86_12885/1.2e-168/LysR family transcriptional regulator	NA	Unigene233_All/5e-44/LysR substrate binding domain	NA
Unigene239_All	1227	22.04	37.64	0.772142404157379	0.0734583708	*	0.0213666	WP_002904407.1/3.7e-219/MULTISPECIES: MFS transporter [Enterobacterales] >A6T8Y8.1 RecName: Full=Probable sugar efflux transporter >ABR77059.1 sugar efflux transporter [Klebsiella pneumoniae subsp. pneumoniae MGH 78578] >BAH63325.1 sugar efflux transporter [Klebsiella pneumoniae subsp. pneumoniae NTUH-K2044] >EEW39449.1 transporter, major facilitator family protein [Klebsiella pneumoniae subsp. r…	CP022997.1/0.0/CP022997.1 Klebsiella pneumoniae strain 721005, complete genome	sp|A4WAE6|SOTB_ENT38/3.3e-192/Probable sugar efflux transporter OS=Enterobacter sp. (strain 638) GN=sotB PE=3 SV=1	ror:RORB6_06005/2.5e-204/arabinose transporter; K08159 MFS transporter, DHA1 family, L-arabinose/isopropyl-beta-D-thiogalactopyranoside export protein	NA	Unigene239_All/1.3e-35/Major Facilitator Superfamily	biological_process:GO:0055085//transmembrane transport;GO:0008643//carbohydrate transport;cellular_component:GO:0016021//integral component of membrane;GO:0005886//plasma membrane;molecular_function:GO:0015144//carbohydrate transmembrane transporter activity;
Unigene566_All	7110	92.38	156.94	0.764560654013994	7.43238890721649e-32	*	4.19396e-33	NA	CP022997.1/0.0/CP022997.1 Klebsiella pneumoniae strain 721005, complete genome	sp|A1A7B8|SGRR_ECOK1/6.1e-270/HTH-type transcriptional regulator SgrR OS=Escherichia coli O1:K1 / APEC GN=sgrR PE=3 SV=1	ror:RORB6_14875/3.6e-303/transcriptional regulator SgrR; K11925 SgrR family transcriptional regulator	At1g65410/4.9e-25/[Q] KOG0055 Multidrug/pheromone exporter, ABC superfamily	Unigene566_All/5.2e-42/Sugar transport-related sRNA regulator N-term	NA
CL49.Contig2_All	7591	186.09	315.97	0.763787056437944	1.3916809125e-67	*	3.88602e-69	WP_071177727.1/0.0e+00/Mobilization protein A [Klebsiella pneumoniae] >OHY23735.1 Mobilization protein A [Klebsiella pneumoniae] >OIK29818.1 Mobilization protein A (plasmid) [Klebsiella pneumoniae] >OLQ97574.1 Mobilization protein A [Klebsiella pneumoniae] >OXO44099.1 Mobilization protein A [Klebsiella pneumoniae] >OZI97623.1 Mobilization protein A [Klebsiella pneumoniae] >OZJ07163.1 Mobilization…	CP017388.1/0.0/CP017388.1 Klebsiella pneumoniae strain KP36 plasmid 3, complete sequence	sp|P08098|MOBA1_ECOLX/1.6e-148/Mobilization protein A OS=Escherichia coli GN=mobA PE=4 SV=1	kpj:N559_5394/0.0e+00/mobB	CE04240/3.4e-08/[W] KOG3544 Collagens (type IV and type XIII), and related proteins	CL49.Contig2_All/5.9e-08/TraM recognition site of TraD and TraG	NA
Unigene553_All	3003	21.73	36.64	0.753731328915661	0.00140674870588235	*	0.000264328	NA	CP022997.1/0.0/CP022997.1 Klebsiella pneumoniae strain 721005, complete genome	sp|Q6G7C8|ZDH1_STAAS/1.0e-56/Zinc-type alcohol dehydrogenase-like protein SAS2087 OS=Staphylococcus aureus (strain MSSA476) GN=SAS2087 PE=3 SV=1	kqv:B8P98_00445/5.2e-179/zinc-binding alcohol dehydrogenase family protein	Hs14249346/7.3e-23/[CR] KOG1198 Zinc-binding oxidoreductase	Unigene553_All/1.1e-22/Zinc-binding dehydrogenase	NA
Unigene908_All	3256	402.00	675.77	0.749336803800214	3.41473836226415e-58	*	1.052828e-59	AHM81755.1/2.6e-219/Permease [Klebsiella pneumoniae 30684/NJST258_2] >AHM87437.1 Permease [Klebsiella pneumoniae 30660/NJST258_1]	CP022997.1/0.0/CP022997.1 Klebsiella pneumoniae strain 721005, complete genome	sp|B5BKK5|ULAE_SALPK/2.3e-131/L-ribulose-5-phosphate 3-epimerase UlaE OS=Salmonella paratyphi A (strain AKU_12601) GN=ulaE PE=3 SV=1	koc:AB185_33615/2.5e-203/MFS transporter	At5g16150/3.6e-07/[R] KOG0254 Predicted transporter (major facilitator superfamily)	Unigene908_All/1.8e-37/Major Facilitator Superfamily	biological_process:GO:0055085//transmembrane transport;cellular_component:GO:0016021//integral component of membrane;
CL69.Contig1_All	3894	46.95	78.74	0.745971554617904	9.93655433009709e-09	*	1.190768e-09	NA	CP021955.1/0.0/CP021955.1 Klebsiella pneumoniae strain AR_0107, complete genome	sp|Q8FJN9|CLSB_ECOL6/8.3e-197/Cardiolipin synthase B OS=Escherichia coli O6:H1 (strain CFT073 / ATCC 700928 / UPEC) GN=clsB PE=3 SV=1	kpg:KPNIH32_08580/7.9e-244/cardiolipin synthase 2; K06131 cardiolipin synthase A/B [EC:2.7.8.-]	Hs22059607/5.6e-15/[T] KOG2322 N-methyl-D-aspartate receptor glutamate-binding subunit	CL69.Contig1_All/1.4e-17/Lysylphosphatidylglycerol synthase TM region	NA
Unigene1127_All	1659	5.58	9.33	0.741611959022571	0.40860075483871	*	0.1915836	NA	CP022997.1/0.0/CP022997.1 Klebsiella pneumoniae strain 721005, complete genome	sp|O68883|CISY_SALTY/1.3e-146/Citrate synthase OS=Salmonella typhimurium (strain LT2 / SGSC1412 / ATCC 700720) GN=gltA PE=3 SV=1	koc:AB185_16695/4.0e-205/gltA; type II citrate synthase; K01647 citrate synthase [EC:2.3.3.1]	At2g42790/3.8e-74/[C] KOG2617 Citrate synthase	Unigene1127_All/7.6e-108/Citrate synthase, C-terminal domain	NA
Unigene750_All	5538	51.86	86.16	0.732396043690913	5.6340853902439e-13	*	5.37516e-14	WP_004173944.1/0.0e+00/MULTISPECIES: cellulose biosynthesis protein BcsG [Enterobacteriaceae] >ABR79275.1 hypothetical protein KPN_03888 [Klebsiella pneumoniae subsp. pneumoniae MGH 78578] >BAH65664.1 hypothetical protein KP1_5231 [Klebsiella pneumoniae subsp. pneumoniae NTUH-K2044] >EGF64506.1 cellulose synthase operon protein YhjU [Klebsiella sp. MS 92-3] >AEK00372.1 hypothetical protein KPN224…	CP022997.1/0.0/CP022997.1 Klebsiella pneumoniae strain 721005, complete genome	sp|Q7CPI7|BCSG_SALTY/3.2e-258/Cellulose biosynthesis protein BcsG OS=Salmonella typhimurium (strain LT2 / SGSC1412 / ATCC 700720) GN=bcsG PE=4 SV=1	eae:EAE_05950/2.0e-293/cellulose biosynthesis protein BcsG	NA	Unigene750_All/1.9e-237/Cellulose biosynthesis protein BcsG	biological_process:GO:0008152//metabolic process;cellular_component:GO:0016021//integral component of membrane;molecular_function:GO:0003824//catalytic activity;
Unigene597_All	4056	314.95	520.98	0.726105178450112	1.49617251147541e-53	*	5.30928e-55	BAH61333.1/0.0e+00/putative acyl coenzyme A dehydrogenase [Klebsiella pneumoniae subsp. pneumoniae NTUH-K2044]	CP022997.1/0.0/CP022997.1 Klebsiella pneumoniae strain 721005, complete genome	sp|C4ZR68|ULAR_ECOBW/5.9e-121/HTH-type transcriptional regulator UlaR OS=Escherichia coli (strain K12 / MC4100 / BW2952) GN=ulaR PE=3 SV=1	ror:RORB6_16645/3.9e-294/isovaleryl CoA dehydrogenase; K09456 putative acyl-CoA dehydrogenase	CE19166/5.4e-45/[I] KOG0137 Very-long-chain acyl-CoA dehydrogenase	Unigene597_All/3.5e-28/Acyl-CoA dehydrogenase, C-terminal domain	molecular_function:GO:0050660//flavin adenine dinucleotide binding;GO:0003995//acyl-CoA dehydrogenase activity;
Unigene620_All	901	7.14	11.76	0.719892080807265	0.552776334677419	*	0.318996	CCN29150.1/1.6e-78/putative lipoprotein [Klebsiella pneumoniae subsp. pneumoniae Ecl8] >CDQ53870.1 unnamed protein product [Klebsiella pneumoniae]	CP022997.1/0.0/CP022997.1 Klebsiella pneumoniae strain 721005, complete genome	sp|P0AFF3|NUPC_ECOL6/1.9e-51/Nucleoside permease NupC OS=Escherichia coli O6:H1 (strain CFT073 / ATCC 700928 / UPEC) GN=nupC PE=3 SV=1	kpn:KPN_01043/1.1e-76/betA; choline dehydrogenase	NA	Unigene620_All/3.4e-41/Protein of unknown function (DUF3574)	NA
Unigene45_All	1348	4.47	7.35	0.717469418540409	0.553334131180626	*	0.318996	WP_004218075.1/8.7e-113/VOC family protein [Klebsiella pneumoniae] >YP_005224644.1 hypothetical protein KPHS_03440 [Klebsiella pneumoniae subsp. pneumoniae HS11286] >AEW59042.1 hypothetical protein KPHS_03440 [Klebsiella pneumoniae subsp. pneumoniae HS11286] >CCM86082.1 PhnB protein; putative DNA binding 3-demethylubiquinone-9 3-methyltransferase domain protein [Klebsiella pneumoniae subsp. pneum…	CP022997.1/0.0/CP022997.1 Klebsiella pneumoniae strain 721005, complete genome	sp|P0AFJ4|PHNA_SHIFL/6.1e-54/Protein PhnA OS=Shigella flexneri GN=phnA PE=4 SV=1	kps:KPNJ2_05079/1.3e-113/PhnB protein; K04750 PhnB protein	NA	Unigene45_All/8.1e-05/3-demethylubiquinone-9 3-methyltransferase	NA
CL4.Contig2_All	4422	13.21	21.71	0.716729259368317	0.00461422211830986	*	0.000952908	OSL84467.1/2.0e-190/transposase, family [Escherichia coli T426]	CP022997.1/0.0/CP022997.1 Klebsiella pneumoniae strain 721005, complete genome	sp|P18318|UREF_KLEAE/9.3e-128/Urease accessory protein UreF OS=Klebsiella aerogenes GN=ureF PE=1 SV=1	vcq:EN18_05805/1.7e-186/transposase	NA	CL4.Contig2_All/2.8e-20/Transposase IS116/IS110/IS902 family	biological_process:GO:0006313//transposition, DNA-mediated;molecular_function:GO:0003677//DNA binding;GO:0004803//transposase activity;
Unigene1638_All	4159	187.51	307.87	0.715353755358786	5.8671976875e-32	*	3.27662e-33	WP_023657200.1/0.0e+00/MULTISPECIES: excinuclease ABC subunit UvrB [Pseudomonas] >CDH76578.1 UvrABC system protein B [Pseudomonas aeruginosa MH27] >BAP22595.1 excinuclease ABC subunit B [Pseudomonas aeruginosa] >BAP50218.1 excinuclease ABC subunit B [Pseudomonas aeruginosa] >KIU53949.1 excinuclease ABC subunit B [Pseudomonas putida] >KSJ69163.1 excinuclease ABC subunit B [Pseudomonas aeruginosa] …	CP018454.1/0.0/CP018454.1 Klebsiella pneumoniae strain SWU01, complete genome	sp|P57844|UVRB_PASMU/1.2e-209/UvrABC system protein B OS=Pasteurella multocida (strain Pm70) GN=uvrB PE=3 SV=1	axo:NH44784_010171/0.0e+00/Excinuclease ABC subunit B; K03702 excinuclease ABC subunit B	At2g01440/1.3e-06/[A] KOG0344 ATP-dependent RNA helicase	Unigene1638_All/1.1e-19/Helicase conserved C-terminal domain	biological_process:GO:0009432//SOS response;GO:0006289//nucleotide-excision repair;cellular_component:GO:0005737//cytoplasm;molecular_function:GO:0003677//DNA binding;GO:0005524//ATP binding;GO:0009381//excinuclease ABC activity;
Unigene905_All	5499	63.40	103.85	0.711946470705241	1.16456442567568e-14	*	1.00265e-15	WP_040088547.1/0.0e+00/exonuclease subunit SbcC [Klebsiella pneumoniae] >CED73786.1 exonuclease, dsDNA, ATP-dependent [Klebsiella pneumoniae]	CP022997.1/0.0/CP022997.1 Klebsiella pneumoniae strain 721005, complete genome	sp|P13458|SBCC_ECOLI/0.0e+00/Nuclease SbcCD subunit C OS=Escherichia coli (strain K12) GN=sbcC PE=1 SV=1	kqv:B8P98_21875/0.0e+00/exonuclease subunit SbcC; K03546 DNA repair protein SbcC/Rad50	7294427/7.4e-13/[KTDL] KOG2043 Signaling protein SWIFT and related BRCT domain proteins	Unigene905_All/7.7e-16/Putative exonuclease SbcCD, C subunit	biological_process:GO:0006260//DNA replication;GO:0006310//DNA recombination;molecular_function:GO:0004527//exonuclease activity;GO:0004519//endonuclease activity;
Unigene67_All	3387	16.79	27.40	0.706573662910859	0.00686880977419355	*	0.001486444	WP_065897243.1/0.0e+00/peptide ABC transporter substrate-binding protein SapA [Klebsiella pneumoniae] >OCV97201.1 peptide ABC transporter substrate-binding protein SapA [Klebsiella pneumoniae]	CP022997.1/0.0/CP022997.1 Klebsiella pneumoniae strain 721005, complete genome	sp|P36634|SAPA_SALTY/3.8e-278/Peptide transport periplasmic protein SapA OS=Salmonella typhimurium (strain LT2 / SGSC1412 / ATCC 700720) GN=sapA PE=2 SV=2	koy:J415_19120/7.5e-299/antimicrobial peptide ABC transporter periplasmic binding protein SapA; K19226 cationic peptide transport system substrate-binding protein	YLL056c/3.0e-09/[V] KOG1502 Flavonol reductase/cinnamoyl-CoA reductase	Unigene67_All/7.6e-83/Bacterial extracellular solute-binding proteins, family 5 Middle	NA
Unigene441_All	777	20.77	33.86	0.705080757050994	0.299451203265306	*	0.1280376	WP_004144804.1/3.0e-65/hypothetical protein [Klebsiella pneumoniae] >YP_005228909.1 hypothetical protein KPHS_46090 [Klebsiella pneumoniae subsp. pneumoniae HS11286] >BAH65250.1 hypothetical protein KP1_4770 [Klebsiella pneumoniae subsp. pneumoniae NTUH-K2044] >EEW41179.1 putative acid-resistance protein [Klebsiella pneumoniae subsp. rhinoscleromatis ATCC 13884] >AEW63307.1 hypothetical protein K…	CP022997.1/0.0/CP022997.1 Klebsiella pneumoniae strain 721005, complete genome	NA	kpa:KPNJ1_00684/4.5e-66/Protein hdeB precursor; K19778 acid stress chaperone HdeB	At2g29210/3.5e-09/[AR] KOG2146 Splicing coactivator SRm160/300, subunit SRm160 (contains PWI domain)	Unigene441_All/1.3e-08/HdeA/HdeB family	NA
Unigene767_All	2228	15.84	25.80	0.703798730231007	0.0519709032618026	*	0.01408868	ABR80010.1/5.9e-191/ornithine carbamoyltransferase [Klebsiella pneumoniae subsp. pneumoniae MGH 78578] >EEW38604.1 ornithine carbamoyltransferase [Klebsiella pneumoniae subsp. rhinoscleromatis ATCC 13884] >EJK92929.1 ornithine carbamoyltransferase [Klebsiella pneumoniae subsp. pneumoniae DSM 30104] >ESA97249.1 ornithine carbamoyltransferase [Klebsiella pneumoniae 909957]	CP022997.1/0.0/CP022997.1 Klebsiella pneumoniae strain 721005, complete genome	sp|Q08016|OTC_SALTY/5.9e-171/Ornithine carbamoyltransferase OS=Salmonella typhimurium (strain LT2 / SGSC1412 / ATCC 700720) GN=argI PE=3 SV=3	eal:EAKF1_ch1574/1.2e-172/argF; ornithine carbamoyltransferase subunit I; K00611 ornithine carbamoyltransferase [EC:2.1.3.3]	At1g75330/5.4e-47/[E] KOG1504 Ornithine carbamoyltransferase OTC/ARG3	Unigene767_All/5.4e-54/Aspartate/ornithine carbamoyltransferase, Asp/Orn binding domain	NA
Unigene1431_All	4887	3.07	5.00	0.703689439291908	0.250967124	*	0.1021972	WP_044531911.1/0.0e+00/ferrichrome porin FhuA [Klebsiella pneumoniae] >OVH70467.1 ferrichrome porin FhuA [Klebsiella pneumoniae]	CP022882.1/0.0/CP022882.1 Klebsiella pneumoniae strain 911021, complete genome	sp|P06971|FHUA_ECOLI/1.0e-204/Ferrichrome-iron receptor OS=Escherichia coli (strain K12) GN=fhuA PE=1 SV=2	kps:KPNJ2_04507/0.0e+00/Ferrichrome-iron receptor; K02014 iron complex outermembrane recepter protein	At1g10680/1.2e-19/[Q] KOG0055 Multidrug/pheromone exporter, ABC superfamily	Unigene1431_All/3.3e-63/TonB dependent receptor	biological_process:GO:0015891//siderophore transport;cellular_component:GO:0009279//cell outer membrane;molecular_function:GO:0004872//receptor activity;GO:0005506//iron ion binding;
Unigene1165_All	491	11.23	18.28	0.702908142657469	0.669935138121547	*	0.42324	NA	CP016924.1/0.0/CP016924.1 Klebsiella pneumoniae isolate 23 plasmid pIncFIB_DHQP1400954, complete sequence	NA	kpm:KPHS_p101010/1.1e-70/hypothetical protein	NA	Unigene1165_All/0.035/Bacterial Ig-like domain (group 1)	NA
Unigene1478_All	7570	13.51	21.99	0.702819929529284	0.0001050953625	*	1.71185e-05	WP_087498417.1/0.0e+00/ABC transporter substrate-binding protein [Klebsiella variicola]	CP022882.1/0.0/CP022882.1 Klebsiella pneumoniae strain 911021, complete genome	sp|P23847|DPPA_ECOLI/3.6e-297/Periplasmic dipeptide transport protein OS=Escherichia coli (strain K12) GN=dppA PE=1 SV=1	eno:ECENHK_01095/3.1e-305/dipeptide ABC transporter periplasmic substrate-binding protein DppA; K12368 dipeptide transport system substrate-binding protein	Hs4757706/9.1e-22/[U] KOG0057 Mitochondrial Fe/S cluster exporter, ABC superfamily	Unigene1478_All/2.3e-109/Bacterial extracellular solute-binding proteins, family 5 Middle	biological_process:GO:0055085//transmembrane transport;cellular_component:GO:0043190//ATP-binding cassette (ABC) transporter complex;
Unigene317_All	2463	1.65	2.66	0.688960221255374	0.670552589861751	*	0.42324	WP_002901781.1/7.9e-221/MULTISPECIES: lipopolysaccharide assembly protein LapB [Enterobacterales] >EGF63553.1 tetratricopeptide repeat protein [Klebsiella sp. MS 92-3] >AEJ97814.1 tetratricopeptide repeat protein [Klebsiella pneumoniae KCTC 2242] >EHL91293.1 hypothetical protein HMPREF1024_03490 [Klebsiella sp. 4_1_44FAA] >EJJ36776.1 tetratricopeptide repeat protein [Klebsiella pneumoniae subsp. …	CP022997.1/0.0/CP022997.1 Klebsiella pneumoniae strain 721005, complete genome	sp|P0AB58|LAPB_ECOLI/1.2e-193/Lipopolysaccharide assembly protein B OS=Escherichia coli (strain K12) GN=lapB PE=1 SV=1	kpg:KPNIH32_11220/1.2e-221/tetratricopeptide repeat protein; K19804 lipopolysaccharide assembly protein B	Hs7662302/2.3e-06/[T] LSE2938 H Tumor necrosis factor receptor (TRAF)-interacting protein TANK	Unigene317_All/1.9e-15/Tetratricopeptide repeat	biological_process:GO:0008653//lipopolysaccharide metabolic process;GO:0046890//regulation of lipid biosynthetic process;cellular_component:GO:0016021//integral component of membrane;GO:0031235//intrinsic component of the cytoplasmic side of the plasma membrane;molecular_function:GO:0005506//iron ion binding;
Unigene90_All	1342	3.21	5.17	0.687590983192632	0.671171180811808	*	0.42324	WP_004151657.1/1.5e-229/MULTISPECIES: methylthioribose kinase [Enterobacterales] >YP_005225763.1 methylthioribose kinase [Klebsiella pneumoniae subsp. pneumoniae HS11286] >Q9F0P1.2 RecName: Full=Methylthioribose kinase; Short=MTR kinase >A6T655.1 RecName: Full=Methylthioribose kinase; Short=MTR kinase >AAG43573.2 5-methylthioribose kinase [Klebsiella pneumoniae] >ABR76076.1 5-methylthioribose kin…	CP022882.1/0.0/CP022882.1 Klebsiella pneumoniae strain 911021, complete genome	sp|Q9F0P1|MTNK_KLEPN/4.7e-232/Methylthioribose kinase OS=Klebsiella pneumoniae GN=mtnK PE=1 SV=2	kpk:A593_17595/2.5e-229/methylthioribose kinase; K00899 5-methylthioribose kinase [EC:2.7.1.100]	NA	Unigene90_All/2.2e-09/Phosphotransferase enzyme family	biological_process:GO:0019284//L-methionine salvage from S-adenosylmethionine;GO:0019509//L-methionine salvage from methylthioadenosine;molecular_function:GO:0046522//S-methyl-5-thioribose kinase activity;GO:0005524//ATP binding;GO:0016301//kinase activity;
Unigene1508_All	1854	6.74	10.84	0.685544260172013	0.363692123622047	*	0.1612178	WP_004175955.1/2.0e-115/MULTISPECIES: glutathione S-transferase family protein [Enterobacterales] >YP_005227166.1 GST-like protein [Klebsiella pneumoniae subsp. pneumoniae HS11286] >ABR77327.1 hypothetical GST-like protein [Klebsiella pneumoniae subsp. pneumoniae MGH 78578] >BAH63600.1 hypothetical GST-like protein [Klebsiella pneumoniae subsp. pneumoniae NTUH-K2044] >EGF64393.1 glutathione S-tra…	CP022997.1/0.0/CP022997.1 Klebsiella pneumoniae strain 721005, complete genome	sp|P76117|YNCG_ECOLI/3.8e-75/Uncharacterized GST-like protein YncG OS=Escherichia coli (strain K12) GN=yncG PE=3 SV=1	kpp:A79E_2355/3.0e-116/Glutathione S-transferase, theta; K11208 GST-like protein	NA	Unigene1508_All/3.6e-08/Glutathione S-transferase, N-terminal domain	molecular_function:GO:0004364//glutathione transferase activity;GO:0016740//transferase activity;
Unigene1696_All	1233	51.62	82.99	0.685007365876208	0.00909201324538259	*	0.00200458	WP_002898883.1/1.5e-111/MULTISPECIES: transcriptional regulator [Enterobacterales] >YP_005226215.1 transcriptional regulator [Klebsiella pneumoniae subsp. pneumoniae HS11286] >ABR76474.1 hypothetical transcriptional regulator [Klebsiella pneumoniae subsp. pneumoniae MGH 78578] >BAH62745.1 hypothetical transcriptional regulator [Klebsiella pneumoniae subsp. pneumoniae NTUH-K2044] >EEW40228.1 HTH-t…	CP022997.1/0.0/CP022997.1 Klebsiella pneumoniae strain 721005, complete genome	sp|P0ACU4|RUTR_SHIFL/1.7e-95/HTH-type transcriptional regulator RutR OS=Shigella flexneri GN=rutR PE=3 SV=1	kpq:KPR0928_09760/2.3e-112/transcriptional regulator; K09017 TetR/AcrR family transcriptional regulator	NA	Unigene1696_All/5.4e-59/YcdC-like protein, C-terminal region	biological_process:GO:0045892//negative regulation of transcription, DNA-templated;GO:0006351//transcription, DNA-templated;molecular_function:GO:0003677//DNA binding;
Unigene987_All	9171	1547.88	2484.20	0.682487697580898	0	*	0	WP_048291384.1/1.7e-260/GABA permease [Klebsiella pneumoniae] >KMG75617.1 GABA permease [Klebsiella pneumoniae]	CP022997.1/0.0/CP022997.1 Klebsiella pneumoniae strain 721005, complete genome	sp|P25526|GABD_ECOLI/1.7e-253/Succinate-semialdehyde dehydrogenase [NADP(+)] GabD OS=Escherichia coli (strain K12) GN=gabD PE=1 SV=1	cbra:A6J81_22940/2.3e-257/NAD-dependent succinate-semialdehyde dehydrogenase; K00135 succinate-semialdehyde dehydrogenase / glutarate-semialdehyde dehydrogenase [EC:1.2.1.16 1.2.1.79 1.2.1.20]	At1g79440/3.5e-169/[C] KOG2451 Aldehyde dehydrogenase	Unigene987_All/2.4e-176/Aldehyde dehydrogenase family	biological_process:GO:0009450//gamma-aminobutyric acid catabolic process;molecular_function:GO:0009013//succinate-semialdehyde dehydrogenase [NAD(P)+] activity;
Unigene730_All	3180	7.07	11.30	0.676540652493151	0.16561222923588	*	0.057998	OKB40073.1/0.0e+00/alpha-glucosidase [Klebsiella pneumoniae]	CP022997.1/0.0/CP022997.1 Klebsiella pneumoniae strain 721005, complete genome	sp|P0AA78|EXUT_ECOLI/2.6e-103/Hexuronate transporter OS=Escherichia coli (strain K12) GN=exuT PE=1 SV=2	ear:CCG31028/0.0e+00/Alpha-glucosidase (EC 3.2.1.20); K01187 alpha-glucosidase [EC:3.2.1.20]	Hs21361456/1.7e-46/[GMO] KOG1066 Glucosidase II catalytic (alpha) subunit and related enzymes, glycosyl hydrolase family 31	Unigene730_All/7.7e-72/Glycosyl hydrolases family 31	biological_process:GO:0005975//carbohydrate metabolic process;molecular_function:GO:0004553//hydrolase activity, hydrolyzing O-glycosyl compounds;GO:0030246//carbohydrate binding;
Unigene439_All	1300	11.99	19.15	0.675512733398096	0.307278830393487	*	0.131742	WP_002887060.1/1.7e-118/MULTISPECIES: HNH endonuclease [Klebsiella] >YP_005224863.1 hypothetical protein KPHS_05630 [Klebsiella pneumoniae subsp. pneumoniae HS11286] >AEW59261.1 hypothetical protein KPHS_05630 [Klebsiella pneumoniae subsp. pneumoniae HS11286] >EJJ34770.1 hypothetical protein KPNIH2_23074 [Klebsiella pneumoniae subsp. pneumoniae KPNIH2] >EJJ36832.1 hypothetical protein KPNIH4_2259…	CP022997.1/0.0/CP022997.1 Klebsiella pneumoniae strain 721005, complete genome	sp|P07129|XYNB_BACPU/6.5e-29/Beta-xylosidase OS=Bacillus pumilus GN=xynB PE=1 SV=2	kpq:KPR0928_02895/2.6e-119/HNH endonuclease	NA	Unigene439_All/2.5e-08/HNH endonuclease	molecular_function:GO:0004519//endonuclease activity;GO:0003676//nucleic acid binding;
Unigene1622_All	4163	135.44	215.91	0.672776185840105	2.35959930769231e-20	*	1.60601e-21	WP_002916058.1/7.8e-229/MULTISPECIES: transporter [Enterobacterales] >ABR78669.1 putative transport protein (HAAAP family) [Klebsiella pneumoniae subsp. pneumoniae MGH 78578] >BAH65052.1 putative transport protein [Klebsiella pneumoniae subsp. pneumoniae NTUH-K2044] >EGF60896.1 serine transporter [Klebsiella sp. MS 92-3] >AEJ99745.1 putative transport protein [Klebsiella pneumoniae KCTC 2242] >EH…	CP022997.1/0.0/CP022997.1 Klebsiella pneumoniae strain 721005, complete genome	sp|Q46939|YQEF_ECOLI/9.2e-194/Probable acetyl-CoA acetyltransferase OS=Escherichia coli (strain K12) GN=yqeF PE=3 SV=2	ror:RORB6_23235/4.7e-210/acyltransferase; K00626 acetyl-CoA C-acetyltransferase [EC:2.3.1.9]	Hs14755394/2.1e-100/[I] KOG1390 Acetyl-CoA acetyltransferase	Unigene1622_All/4/Amino acid permease	cellular_component:GO:0016021//integral component of membrane;
Unigene204_All	17068	12.62	20.11	0.672201171322803	1.85853368571429e-08	*	2.27046e-09	WP_004200680.1/0.0e+00/MULTISPECIES: cellulose biosynthesis protein BcsC [Klebsiella] >YP_005229337.1 cellulose synthase subunit BcsC [Klebsiella pneumoniae subsp. pneumoniae HS11286] >AEW63735.1 cellulose synthase subunit BcsC [Klebsiella pneumoniae subsp. pneumoniae HS11286] >EMR18630.1 cellulose synthase subunit BcsC [Klebsiella pneumoniae ATCC BAA-2146] >EOY68385.1 cellulose synthase operon p…	CP022882.1/0.0/CP022882.1 Klebsiella pneumoniae strain 911021, complete genome	sp|Q8ZLB8|BCSC_SALTY/0.0e+00/Cellulose synthase operon protein C OS=Salmonella typhimurium (strain LT2 / SGSC1412 / ATCC 700720) GN=bcsC PE=3 SV=3	kps:KPNJ2_00245/0.0e+00/Cellulose synthase operon C protein; K20543 cellulose synthase operon protein C	Hs5032093/4.4e-32/[E] KOG3787 Glutamate/aspartate and neutral amino acid transporters	Unigene204_All/4.3e-121/Cellulose synthase operon protein C C-terminus (BCSC_C)	biological_process:GO:0030244//cellulose biosynthetic process;cellular_component:GO:0019867//outer membrane;
Unigene236_All	8884	132.29	210.43	0.669636387182999	3.01083996e-42	*	1.31363e-43	WP_080898535.1/0.0e+00/DNA topoisomerase III [Klebsiella pneumoniae] >SLU77044.1 DNA topoisomerase III [Klebsiella pneumoniae] >SLU83464.1 DNA topoisomerase III [Klebsiella pneumoniae]	CP018454.1/0.0/CP018454.1 Klebsiella pneumoniae strain SWU01, complete genome	sp|P14294|TOP3_ECOLI/0.0e+00/DNA topoisomerase 3 OS=Escherichia coli (strain K12) GN=topB PE=1 SV=1	kqv:B8P98_16300/0.0e+00/DNA topoisomerase III; K03169 DNA topoisomerase III [EC:5.99.1.2]	YAL062w/3.0e-117/[E] KOG2250 Glutamate/leucine/phenylalanine/valine dehydrogenases	Unigene236_All/5.5e-114/DNA topoisomerase	NA
Unigene1135_All	914	8.02	12.71	0.664289888550039	0.563547782868526	*	0.329146	NA	CP022997.1/0.0/CP022997.1 Klebsiella pneumoniae strain 721005, complete genome	sp|P21158|CSGA_MYXXA/6.4e-15/C-factor OS=Myxococcus xanthus GN=csgA PE=1 SV=1	kpa:KPNJ1_03257/3.6e-131/Short chain dehydrogenase	7290912/1.4e-17/[R] KOG1611 Predicted short chain-type dehydrogenase	Unigene1135_All/1.1e-21/short chain dehydrogenase	NA
Unigene1456_All	1913	41.69	65.84	0.659262963613237	0.00329589937058824	*	0.000651894	WP_094965797.1/1.8e-148/AraC family transcriptional regulator [Klebsiella pneumoniae] >OZN63997.1 AraC family transcriptional regulator [Klebsiella pneumoniae]	CP022997.1/0.0/CP022997.1 Klebsiella pneumoniae strain 721005, complete genome	sp|P76241|NIMR_ECOLI/2.5e-101/HTH-type transcriptional regulator NimR OS=Escherichia coli (strain K12) GN=nimR PE=2 SV=1	koy:J415_19705/1.2e-128/AraC family transcriptional regulator	7299992/4.7e-07/[Z] KOG1003 Actin filament-coating protein tropomyosin	Unigene1456_All/1.6e-19/Helix-turn-helix domain	biological_process:GO:0006351//transcription, DNA-templated;molecular_function:GO:0043565//sequence-specific DNA binding;GO:0003700//DNA binding transcription factor activity;
Unigene1301_All	2110	212.50	335.51	0.658892925876778	5.42556159183673e-15	*	4.63966e-16	CDL09300.1/8.1e-190/Nucleoside-specific channel-forming protein Tsx precursor [Klebsiella pneumoniae IS43]	CP022997.1/0.0/CP022997.1 Klebsiella pneumoniae strain 721005, complete genome	sp|P40786|TSX_KLEPN/4.5e-181/Nucleoside-specific channel-forming protein tsx OS=Klebsiella pneumoniae GN=tsx PE=3 SV=1	kpg:KPNIH32_05800/2.2e-179/nucleoside-specific channel-forming protein Tsx; K05517 nucleoside-specific channel-forming protein	CE05971/3.0e-07/[T] LSE0513 C 7-transmembrane receptor	Unigene1301_All/2.1e-81/Nucleoside-specific channel-forming protein, Tsx	biological_process:GO:0006811//ion transport;cellular_component:GO:0009279//cell outer membrane;GO:0046930//pore complex;molecular_function:GO:0015288//porin activity;GO:0005337//nucleoside transmembrane transporter activity;
Unigene949_All	4443	62.05	97.94	0.658466985691047	6.47627172727273e-10	*	7.45958e-11	WP_009484417.1/0.0e+00/MULTISPECIES: membrane protein [Klebsiella] >EGF64064.1 hypothetical protein HMPREF9538_01498 [Klebsiella sp. MS 92-3] >EPO15686.1 alpha/beta hydrolase family protein [Klebsiella pneumoniae DMC0799] >EZQ96309.1 hypothetical protein AE77_01485 [Klebsiella pneumoniae CHS 21] >KII02112.1 membrane protein [Klebsiella pneumoniae] >KMH29990.1 hypothetical protein SM70_02210 [Kleb…	CP022997.1/0.0/CP022997.1 Klebsiella pneumoniae strain 721005, complete genome	sp|P26646|ACUI_ECOLI/2.5e-128/Probable acrylyl-CoA reductase AcuI OS=Escherichia coli (strain K12) GN=acuI PE=1 SV=1	kpx:PMK1_04808/2.1e-309/Thermostable monoacylglycerol lipase	At4g13010/1.6e-10/[CR] KOG1198 Zinc-binding oxidoreductase	Unigene949_All/2.4e-13/Serine aminopeptidase, S33	molecular_function:GO:0016787//hydrolase activity;
Unigene738_All	5416	345.97	545.93	0.658069035111617	1.67024354693877e-63	*	4.76102e-65	WP_002920796.1/1.7e-255/MULTISPECIES: sn-glycerol-3-phosphate ABC transporter substrate-binding protein UgpB [Enterobacteriaceae] >YP_005229266.1 glycerol-3-phosphate transporter periplasmic binding protein [Klebsiella pneumoniae subsp. pneumoniae HS11286] >EGF64829.1 ABC transporter, solute-binding protein [Klebsiella sp. MS 92-3] >EHL92381.1 sn-glycerol-3-phosphate-binding periplasmic protein u…	CP022997.1/0.0/CP022997.1 Klebsiella pneumoniae strain 721005, complete genome	sp|Q8XG55|UGPB_SALTI/1.5e-244/sn-glycerol-3-phosphate-binding periplasmic protein UgpB OS=Salmonella typhi GN=ugpB PE=3 SV=1	kpj:N559_0341/2.5e-256/ABC transporter, solute-binding protein; K05813 sn-glycerol 3-phosphate transport system substrate-binding protein	Hs4501849/1.0e-19/[IR] KOG0059 Lipid exporter ABCA1 and related proteins, ABC superfamily	Unigene738_All/9.7e-45/Bacterial extracellular solute-binding protein	biological_process:GO:0006810//transport;
Unigene109_All	1001	405.88	638.75	0.654198133996184	3.54305e-12	*	3.5245e-13	WP_004141101.1/3.2e-88/MULTISPECIES: ferritin [Enterobacterales] >YP_005227726.1 ferritin [Klebsiella pneumoniae subsp. pneumoniae HS11286] >ABR77828.1 cytoplasmic ferritin (an iron storage protein) [Klebsiella pneumoniae subsp. pneumoniae MGH 78578] >BAH64133.1 ferritin [Klebsiella pneumoniae subsp. pneumoniae NTUH-K2044] >EEW40329.1 ferritin-like protein [Klebsiella pneumoniae subsp. rhinoscler…	CP022997.1/0.0/CP022997.1 Klebsiella pneumoniae strain 721005, complete genome	sp|P0A9A0|FTNA_ECO57/1.6e-83/Bacterial non-heme ferritin OS=Escherichia coli O157:H7 GN=ftnA PE=3 SV=1	kpn:KPN_02402/4.9e-89/ftn; cytoplasmic ferritin (an iron storage protein); K02217 ferritin [EC:1.16.3.2]	NA	Unigene109_All/3e-35/Ferritin-like domain	biological_process:GO:0006879//cellular iron ion homeostasis;GO:0006826//iron ion transport;cellular_component:GO:0005737//cytoplasm;molecular_function:GO:0008199//ferric iron binding;GO:0016491//oxidoreductase activity;
Unigene1318_All	1822	31.14	48.92	0.65165545944835	0.019628107960688	*	0.00464726	EYB80231.1/1.9e-187/hypothetical protein KPB1_5400 [Klebsiella pneumoniae Kb140]	CP022997.1/0.0/CP022997.1 Klebsiella pneumoniae strain 721005, complete genome	sp|P0A9Z8|BLA2_KLEPN/6.1e-158/Beta-lactamase SHV-2 OS=Klebsiella pneumoniae GN=bla PE=3 SV=1	ag:ABN49114/3.2e-155/SHV-97; beta-lactamase class A SHV-97; K18699 beta-lactamase class A SHV [EC:3.5.2.6]	NA	Unigene1318_All/6.1e-37/Beta-lactamase enzyme family	NA
Unigene414_All	1290	343.92	538.62	0.64719478545124	1.69570810451613e-13	*	1.528998e-14	WP_004180432.1/5.4e-128/MULTISPECIES: protein-serine/threonine phosphatase [Enterobacterales] >BAH64082.1 protein phosphatase 1 [Klebsiella pneumoniae subsp. pneumoniae NTUH-K2044] >AFQ65194.1 Serine/threonine protein phosphatase 1 [Klebsiella pneumoniae subsp. pneumoniae 1084] >EKB73602.1 hypothetical protein HMPREF1306_02938 [Klebsiella pneumoniae subsp. pneumoniae WGLW2] >EMH89862.1 serine/thr…	CP022997.1/0.0/CP022997.1 Klebsiella pneumoniae strain 721005, complete genome	sp|Q8ZNY9|PRP1_SALTY/1.5e-73/Serine/threonine-protein phosphatase 1 OS=Salmonella typhimurium (strain LT2 / SGSC1412 / ATCC 700720) GN=pphA PE=1 SV=1	kpx:PMK1_04716/8.1e-129/pphA; Serine/threonine-protein phosphatase 1; K07313 serine/threonine protein phosphatase 1 [EC:3.1.3.16]	NA	Unigene414_All/7.8e-13/Calcineurin-like phosphoesterase	molecular_function:GO:0016787//hydrolase activity;GO:0004721//phosphoprotein phosphatase activity;
Unigene375_All	2194	12.36	19.35	0.646654823127398	0.148051876660988	*	0.0505564	WP_004148975.1/4.8e-286/MULTISPECIES: AMP nucleosidase [Enterobacteriaceae] >YP_005227804.1 AMP nucleosidase [Klebsiella pneumoniae subsp. pneumoniae HS11286] >ABR77865.1 AMP nucleosidase [Klebsiella pneumoniae subsp. pneumoniae MGH 78578] >BAH64167.1 AMP nucleosidase [Klebsiella pneumoniae subsp. pneumoniae NTUH-K2044] >AEW62202.1 AMP nucleosidase [Klebsiella pneumoniae subsp. pneumoniae HS11286…	CP022997.1/0.0/CP022997.1 Klebsiella pneumoniae strain 721005, complete genome	sp|P0AE13|AMN_ECO57/1.2e-253/AMP nucleosidase OS=Escherichia coli O157:H7 GN=amn PE=3 SV=1	eae:EAE_23205/2.8e-270/AMP nucleosidase; K01241 AMP nucleosidase [EC:3.2.2.4]	NA	Unigene375_All/5.1e-52/Bacterial AMP nucleoside phosphorylase N-terminus	biological_process:GO:0009116//nucleoside metabolic process;GO:0044209//AMP salvage;molecular_function:GO:0008714//AMP nucleosidase activity;
Unigene797_All	1479	8.07	12.59	0.641637704441236	0.420346648774796	*	0.209562	WP_002920542.1/4.4e-243/MULTISPECIES: idonate transporter [Enterobacterales] >YP_005229237.1 GntP family high-affinity gluconate permease [Klebsiella pneumoniae subsp. pneumoniae HS11286] >ABR79172.1 high-affinity gluconate permease in GNT I system (GntP family) [Klebsiella pneumoniae subsp. pneumoniae MGH 78578] >BAH65560.1 high-affinity gluconate transporter [Klebsiella pneumoniae subsp. pneumo…	CP022997.1/0.0/CP022997.1 Klebsiella pneumoniae strain 721005, complete genome	sp|P39835|GNTT_ECOLI/4.8e-230/High-affinity gluconate transporter OS=Escherichia coli (strain K12) GN=gntT PE=1 SV=3	kgo:CEW81_01835/2.0e-232/gluconate transporter; K06155 Gnt-I system high-affinity gluconate transporter	NA	Unigene797_All/4.1e-185/GntP family permease	cellular_component:GO:0016021//integral component of membrane;molecular_function:GO:0015128//gluconate transmembrane transporter activity;
Unigene1630_All	2525	58.35	91.02	0.641450930373479	3.51451184030418e-05	*	5.37706e-06	WP_002898450.1/2.8e-141/MULTISPECIES: AraC family transcriptional regulator [Klebsiella] >YP_005226176.1 AraC family transcription regulator [Klebsiella pneumoniae subsp. pneumoniae HS11286] >ABR76439.1 bacterial regulatory protein, AraC family [Klebsiella pneumoniae subsp. pneumoniae MGH 78578] >AEJ97525.1 AraC family transcription regulator [Klebsiella pneumoniae KCTC 2242] >AEW60574.1 AraC fam…	CP022997.1/0.0/CP022997.1 Klebsiella pneumoniae strain 721005, complete genome	sp|P0AAC6|YCCA_ECOLI/1.0e-110/Modulator of FtsH protease YccA OS=Escherichia coli (strain K12) GN=yccA PE=1 SV=1	kpnu:LI86_17065/4.3e-142/AraC family transcriptional regulator	Hs14757108/1.3e-12/[V] KOG1629 Bax-mediated apoptosis inhibitor TEGT/BI-1	Unigene1630_All/7.6e-16/Helix-turn-helix domain	biological_process:GO:0006351//transcription, DNA-templated;molecular_function:GO:0043565//sequence-specific DNA binding;GO:0003700//DNA binding transcription factor activity;
Unigene85_All	5635	3.49	5.44	0.640379615040687	0.233183884821429	*	0.0911574	WP_032410155.1/0.0e+00/protein translocase subunit SecD [Klebsiella pneumoniae]	CP022997.1/0.0/CP022997.1 Klebsiella pneumoniae strain 721005, complete genome	sp|P0AG91|SECD_ECO57/0.0e+00/Protein translocase subunit SecD OS=Escherichia coli O157:H7 GN=secD PE=3 SV=1	ror:RORB6_13430/0.0e+00/secD; preprotein translocase subunit SecD; K03072 preprotein translocase subunit SecD	7296102/3.8e-81/[A] KOG3908 Queuine-tRNA ribosyltransferase	Unigene85_All/3.2e-32/SecD export protein N-terminal TM region	NA
Unigene912_All	2118	16.34	25.46	0.639824435755675	0.0954600570342205	*	0.02921	WP_062954978.1/2.2e-94/exodeoxyribonuclease VIII [Klebsiella pneumoniae] >OHY26397.1 exodeoxyribonuclease VIII [Klebsiella pneumoniae] >OIK31384.1 exodeoxyribonuclease VIII [Klebsiella pneumoniae] >OXM92304.1 exodeoxyribonuclease VIII [Klebsiella pneumoniae] >OXM96236.1 exodeoxyribonuclease VIII [Klebsiella pneumoniae] >OZI95816.1 exodeoxyribonuclease VIII [Klebsiella pneumoniae] >OZJ11697.1 exod…	CP022997.1/0.0/CP022997.1 Klebsiella pneumoniae strain 721005, complete genome	sp|B7VJS5|ISCR_VIBTL/1.8e-07/HTH-type transcriptional regulator IscR OS=Vibrio tasmaniensis (strain LGP32) GN=iscR PE=3 SV=1	kqv:B8P98_16910/1.4e-93/exodeoxyribonuclease VIII; K10906 exodeoxyribonuclease VIII [EC:3.1.11.-]	NA	Unigene912_All/9.3e-14/Enterobacterial exodeoxyribonuclease VIII	NA
Unigene12_All	12374	83.41	129.79	0.637886968088026	1.28504128351648e-33	*	6.80272e-35	WP_004150814.1/0.0e+00/MULTISPECIES: aldehyde dehydrogenase [Klebsiella] >YP_005226305.1 aldehyde dehydrogenase [Klebsiella pneumoniae subsp. pneumoniae HS11286] >AEW60703.1 aldehyde dehydrogenase [Klebsiella pneumoniae subsp. pneumoniae HS11286] >EJJ37743.1 aldehyde dehydrogenase [Klebsiella pneumoniae subsp. pneumoniae KPNIH2] >EJJ42497.1 aldehyde dehydrogenase [Klebsiella pneumoniae subsp. pne…	CP022997.1/0.0/CP022997.1 Klebsiella pneumoniae strain 721005, complete genome	sp|B5XSP2|PEPT_KLEP3/5.8e-236/Peptidase T OS=Klebsiella pneumoniae (strain 342) GN=pepT PE=3 SV=1	kqv:B8P98_17590/2.6e-301/long-chain fatty acid--CoA ligase; K20034 3-(methylthio)propionyl---CoA ligase [EC:6.2.1.44]	At3g16910/3.4e-58/[I] KOG1176 Acyl-CoA synthetase	Unigene12_All/4e-19/Aldehyde dehydrogenase family	molecular_function:GO:0004029//aldehyde dehydrogenase (NAD) activity;GO:0016491//oxidoreductase activity;
Unigene388_All	3761	9.54	14.83	0.636457426449119	0.0817567122807017	*	0.0243986	WP_086556731.1/0.0e+00/acetolactate synthase 3 large subunit [Klebsiella pneumoniae] >OUI25625.1 acetolactate synthase isozyme 3 large subunit [Klebsiella pneumoniae]	CP022997.1/0.0/CP022997.1 Klebsiella pneumoniae strain 721005, complete genome	sp|P00893|ILVI_ECOLI/1.1e-310/Acetolactate synthase isozyme 3 large subunit OS=Escherichia coli (strain K12) GN=ilvI PE=1 SV=2	elc:i14_0085/3.1e-311/ilvI; acetolactate synthase 3 catalytic subunit; K01652 acetolactate synthase I/II/III large subunit [EC:2.2.1.6]	YMR108w/1.4e-124/[EH] KOG4166 Thiamine pyrophosphate-requiring enzyme	Unigene388_All/2.2e-60/Thiamine pyrophosphate enzyme, N-terminal TPP binding domain	NA
Unigene1171_All	411	8.79	13.66	0.636022413146687	0.7275381	*	0.584062	NA	NA	NA	NA	NA	Unigene1171_All/0.039/Flagellar assembly protein T, C-terminal domain	NA
Unigene1248_All	4841	5.55	8.61	0.633525466159376	0.150264450761421	*	0.0516616	WP_083565602.1/1.3e-254/MFS transporter [Klebsiella pneumoniae] >ORD43245.1 MFS transporter [Klebsiella pneumoniae] >ORD57312.1 MFS transporter [Klebsiella pneumoniae] >ORD70180.1 MFS transporter [Klebsiella pneumoniae]	CP022997.1/0.0/CP022997.1 Klebsiella pneumoniae strain 721005, complete genome	sp|P0AA80|GARP_ECOLI/1.3e-226/Probable galactarate transporter OS=Escherichia coli (strain K12) GN=garP PE=1 SV=1	ebf:D782_0569/1.9e-226/D-galactonate transporter; K12299 MFS transporter, ACS family, probable galactarate transporter	At4g29120/3.9e-42/[R] KOG0409 Predicted dehydrogenase	Unigene1248_All/3.2e-53/Major Facilitator Superfamily	NA
CL13.Contig4_All	5123	79.89	123.89	0.632972908119264	2.89723935849057e-13	*	2.67982e-14	WP_070180898.1/0.0e+00/peptide chain release factor 3 [Klebsiella pneumoniae] >OFB55834.1 peptide chain release factor 3 [Klebsiella pneumoniae]	CP022997.1/0.0/CP022997.1 Klebsiella pneumoniae strain 721005, complete genome	sp|A8G9G8|RF3_SERP5/3.4e-283/Peptide chain release factor 3 OS=Serratia proteamaculans (strain 568) GN=prfC PE=3 SV=1	kps:KPNJ2_04723/0.0e+00/Bacterial Peptide Chain Release Factor 3 (RF-3); K02837 peptide chain release factor 3	At2g45030/7.5e-44/[J] KOG0465 Mitochondrial elongation factor	CL13.Contig4_All/1.5e-46/Class II release factor RF3, C-terminal domain	NA
Unigene1701_All	1777	993.42	1539.81	0.632276647899169	4.101625321875e-51	*	1.527074e-52	AHM79672.1/4.3e-136/Hypothetical protein KPNJ2_02892 [Klebsiella pneumoniae 30684/NJST258_2] >AHM85298.1 Hypothetical protein KPNJ1_02892 [Klebsiella pneumoniae 30660/NJST258_1] >OVW57958.1 hypothetical protein BME48_08720 [Klebsiella pneumoniae] >OVW63985.1 hypothetical protein BME47_09345 [Klebsiella pneumoniae] >OVX02506.1 hypothetical protein BME42_10695 [Klebsiella pneumoniae]	CP022997.1/0.0/CP022997.1 Klebsiella pneumoniae strain 721005, complete genome	sp|P0A952|ATDA_ECO57/1.1e-95/Spermidine N(1)-acetyltransferase OS=Escherichia coli O157:H7 GN=speG PE=3 SV=2	kpc:KPNIH10_12440/6.8e-134/lipoprotein	NA	Unigene1701_All/1.3e-120/Uncharacterised protein family (UPF0257)	NA
Unigene128_All	552	28.59	44.21	0.628862114322968	0.427713554006969	*	0.21423	WP_004218531.1/1.8e-64/MULTISPECIES: recombination protein NinB [Klebsiella] >CCM80701.1 NinB family protein [Klebsiella pneumoniae subsp. pneumoniae ST258-K26BO] >CCM90075.1 NinB family protein [Klebsiella pneumoniae subsp. pneumoniae ST258-K28BO] >CCM93910.1 NinB family protein [Klebsiella pneumoniae subsp. pneumoniae ST512-K30BO] >ENY54798.1 ninB protein [Klebsiella pneumoniae subsp. pneumonia…	CP022997.1/0.0/CP022997.1 Klebsiella pneumoniae strain 721005, complete genome	sp|P68651|NINB_ECOL6/4.1e-09/P21 prophage-derived protein NinB OS=Escherichia coli O6:H1 (strain CFT073 / ATCC 700928 / UPEC) GN=ninB PE=3 SV=1	kpnu:LI86_15415/2.7e-65/ninB protein	NA	NA	NA
Unigene104_All	616	4.93	7.62	0.628203351115411	0.728594033381713	*	0.584062	WP_047044135.1/3.2e-86/PTS glucitol/sorbitol transporter subunit IIB [Klebsiella aerogenes] >KLF23211.1 PTS system glucitol/sorbitol-specific transporter subunit IIB [[Enterobacter] aerogenes] >KUR23180.1 PTS glucitol/sorbitol transporter subunit IIB [[Enterobacter] aerogenes] >OWP46593.1 PTS glucitol/sorbitol transporter subunit IIB [Klebsiella aerogenes]	CP022997.1/0.0/CP022997.1 Klebsiella pneumoniae strain 721005, complete genome	sp|P56580|PTHB_ECOLI/5.5e-87/PTS system glucitol/sorbitol-specific EIIB component OS=Escherichia coli (strain K12) GN=srlE PE=1 SV=1	kpw:KPNIH30_20665/4.8e-87/srlE; PTS system glucitol/sorbitol-specific transporter subunit IIB; K02782 PTS system, glucitol/sorbitol-specific IIB component [EC:2.7.1.198]; K02783 PTS system, glucitol/sorbitol-specific IIC component	NA	Unigene104_All/1.3e-43/Sorbitol phosphotransferase enzyme II C-terminus	biological_process:GO:0009401//phosphoenolpyruvate-dependent sugar phosphotransferase system;cellular_component:GO:0016021//integral component of membrane;molecular_function:GO:0008982//protein-N(PI)-phosphohistidine-sugar phosphotransferase activity;
Unigene772_All	2979	13.26	20.49	0.627839208898659	0.0721453209677419	*	0.0208168	WP_015958940.1/3.0e-267/fimbrial protein [Klebsiella pneumoniae] >ABR78692.1 putative fimbrial protein [Klebsiella pneumoniae subsp. pneumoniae MGH 78578] >ESL30944.1 fimbrial protein [Klebsiella pneumoniae BIDMC 41] >ESL67628.1 fimbrial protein [Klebsiella pneumoniae BIDMC 21] >EWD00904.1 putative fimbrial protein [Klebsiella pneumoniae NB60] >EWD94308.1 fimbrial protein [Klebsiella pneumoniae B…	CP022882.1/0.0/CP022882.1 Klebsiella pneumoniae strain 911021, complete genome	sp|P08191|FIMH_ECOLI/1.2e-147/Type 1 fimbrin D-mannose specific adhesin OS=Escherichia coli (strain K12) GN=fimH PE=1 SV=2	kpv:KPNIH29_21930/1.7e-267/fimbrial protein	Hs4505285/3.0e-08/[WV] KOG1216 von Willebrand factor and related coagulation proteins	Unigene772_All/3.8e-45/EAL domain	biological_process:GO:0006355//regulation of transcription, DNA-templated;molecular_function:GO:0003677//DNA binding;
Unigene4_All	8021	9.53	14.71	0.626249127344888	0.00510320149030471	*	0.001071702	WP_079902265.1/0.0e+00/oxaloacetate decarboxylase subunit alpha [Salmonella enterica] >OPP28816.1 oxaloacetate decarboxylase subunit alpha [Salmonella enterica subsp. enterica serovar Enteritidis] >OPR38493.1 oxaloacetate decarboxylase subunit alpha [Salmonella enterica subsp. enterica serovar Enteritidis]	CP022882.1/0.0/CP022882.1 Klebsiella pneumoniae strain 911021, complete genome	sp|P13187|DCOA_KLEPN/0.0e+00/Oxaloacetate decarboxylase alpha chain OS=Klebsiella pneumoniae GN=oadA PE=3 SV=2	kpnu:LI86_22615/0.0e+00/oxaloacetate decarboxylase; K01571 oxaloacetate decarboxylase, alpha subunit [EC:4.1.1.3]	CE09072/4.6e-80/[C] KOG0369 Pyruvate carboxylase	Unigene4_All/6.2e-73/HMGL-like	NA
Unigene1601_All	611	4.99	7.70	0.625818630245003	0.728065683828861	*	0.584062	WP_046878877.1/7.5e-56/D-xylose ABC transporter ATP-binding protein [Klebsiella pneumoniae] >KKY93011.1 xylose transporter [Klebsiella pneumoniae]	CP022997.1/0.0/CP022997.1 Klebsiella pneumoniae strain 721005, complete genome	sp|P37388|XYLG_ECOLI/1.8e-53/Xylose import ATP-binding protein XylG OS=Escherichia coli (strain K12) GN=xylG PE=1 SV=1	kqu:AVR78_03550/1.1e-56/xylose ABC transporter ATP-binding protein; K10545 D-xylose transport system ATP-binding protein [EC:3.6.3.17]	CE09356/1.9e-10/[IR] KOG0059 Lipid exporter ABCA1 and related proteins, ABC superfamily	Unigene1601_All/6.9e-09/ABC transporter	cellular_component:GO:0005886//plasma membrane;molecular_function:GO:0015614//D-xylose-importing ATPase activity;GO:0005524//ATP binding;
Unigene1428_All	716	4.06	6.26	0.624682929747442	0.725959926247288	*	0.584062	AJB54842.2/2.8e-70/integrase (plasmid) [Escherichia coli] >KJX14439.1 integrase [Enterobacter hormaechei subsp. oharae] >KTK97486.1 integrase [Klebsiella pneumoniae]	CP022997.1/0.0/CP022997.1 Klebsiella pneumoniae strain 721005, complete genome	sp|P35878|T904_LACLA/7.2e-22/Transposase for insertion sequence element IS904 OS=Lactococcus lactis subsp. lactis (strain IL1403) GN=nisX1 PE=3 SV=1	xsa:SB85_10785/8.7e-48/integrase	NA	Unigene1428_All/3.1e-17/Integrase core domain	biological_process:GO:0015074//DNA integration;molecular_function:GO:0003676//nucleic acid binding;
Unigene549_All	8063	55.95	86.26	0.624553584870744	2.41789956e-14	*	2.10986e-15	NA	CP022882.1/0.0/CP022882.1 Klebsiella pneumoniae strain 911021, complete genome	sp|Q9RTF6|DGT1B_DEIRA/1.0e-95/Deoxyguanosinetriphosphate triphosphohydrolase-like protein 2 OS=Deinococcus radiodurans (strain ATCC 13939 / DSM 20539 / JCM 16871 / LMG 4051 / NBRC 15346 / NCIMB 9279 / R1 / VKM B-1422) GN=DR_1808 PE=3 SV=1	kph:KPNIH24_26825/2.1e-291/DNA polymerase	SPMi005/7.0e-28/[A] KOG4768 Mitochondrial mRNA maturase	Unigene549_All/3.5e-51/Reverse transcriptase (RNA-dependent DNA polymerase)	NA
Unigene1759_All	850	3.28	5.05	0.622587573021073	0.726485222865412	*	0.584062	AKG97685.1/7.8e-152/hypothetical protein SE02_00515 [Klebsiella pneumoniae]	CP022997.1/0.0/CP022997.1 Klebsiella pneumoniae strain 721005, complete genome	sp|P36645|HOFB_ECOLI/3.8e-102/Protein transport protein HofB homolog OS=Escherichia coli (strain K12) GN=hofB PE=3 SV=3	kvq:SP68_19010/1.4e-150/type II secretion system protein GspE; K02504 protein transport protein HofB	NA	Unigene1759_All/1.6e-72/Type II/IV secretion system protein	NA
Unigene764_All	3583	335.60	516.66	0.622472478348	1.01306004827586e-35	*	5.12718e-37	WP_002917960.1/1.0e-301/MULTISPECIES: galactarate dehydratase [Enterobacterales] >YP_005228976.1 (D)-galactarate dehydrogenase [Klebsiella pneumoniae subsp. pneumoniae HS11286] >ABR78935.1 (D)-galactarate dehydrogenase [Klebsiella pneumoniae subsp. pneumoniae MGH 78578] >BAH65317.1 (D)-galactarate dehydrogenase [Klebsiella pneumoniae subsp. pneumoniae NTUH-K2044] >EGF64930.1 galactarate dehydrata…	CP022997.1/0.0/CP022997.1 Klebsiella pneumoniae strain 721005, complete genome	sp|P39829|GARD_ECOLI/1.3e-284/Galactarate dehydratase (L-threo-forming) OS=Escherichia coli (strain K12) GN=garD PE=1 SV=2	kpa:KPNJ1_00613/1.5e-302/D-galactarate dehydratase; K01708 galactarate dehydratase [EC:4.2.1.42]	At1g06020/6.7e-31/[G] KOG2855 Ribokinase	Unigene764_All/6.1e-146/D-galactarate dehydratase / Altronate hydrolase, C terminus	biological_process:GO:0046392//galactarate catabolic process;molecular_function:GO:0008867//galactarate dehydratase activity;
Unigene1720_All	806	24.52	37.74	0.622135443909664	0.32711133638814	*	0.1411964	WP_004142332.1/9.9e-88/hypothetical protein [Klebsiella pneumoniae] >YP_005225814.1 hypothetical protein KPHS_15140 [Klebsiella pneumoniae subsp. pneumoniae HS11286] >ABR76125.1 putative alpha helical protein [Klebsiella pneumoniae subsp. pneumoniae MGH 78578] >EEW42441.1 hypothetical protein HMPREF0484_1493 [Klebsiella pneumoniae subsp. rhinoscleromatis ATCC 13884] >EGF62426.1 hypothetical prote…	CP022997.1/0.0/CP022997.1 Klebsiella pneumoniae strain 721005, complete genome	sp|P0AAT9|YBEL_ECOLI/4.4e-76/Uncharacterized protein YbeL OS=Escherichia coli (strain K12) GN=ybeL PE=4 SV=1	kps:KPNJ2_03893/1.5e-88/Hypothetical protein	NA	Unigene1720_All/5.4e-56/Zinc-ribbon containing domain	NA
Unigene406_All	1947	9367.81	14414.47	0.621734071731558	0	*	0	WP_004149442.1/8.1e-261/MULTISPECIES: PLP-dependent aminotransferase family protein [Enterobacteriaceae] >YP_005228375.1 GntR family transcriptional regulator [Klebsiella pneumoniae subsp. pneumoniae HS11286] >BAH64795.1 putative GntR-family bacterial regulatory protein [Klebsiella pneumoniae subsp. pneumoniae NTUH-K2044] >EGF60271.1 transcriptional regulator, GntR family [Klebsiella sp. MS 92-3]…	CP022997.1/0.0/CP022997.1 Klebsiella pneumoniae strain 721005, complete genome	sp|P96669|YDEL_BACSU/5.1e-62/Uncharacterized HTH-type transcriptional regulator YdeL OS=Bacillus subtilis (strain 168) GN=ydeL PE=3 SV=1	kqu:AVR78_24785/2.2e-242/DNA-binding transcriptional regulator; K00375 GntR family transcriptional regulator / MocR family aminotransferase	CE17428/5.1e-09/[W] KOG3544 Collagens (type IV and type XIII), and related proteins	Unigene406_All/2.9e-22/Aminotransferase class I and II	biological_process:GO:0006351//transcription, DNA-templated;molecular_function:GO:0003677//DNA binding;GO:0008483//transaminase activity;GO:0003824//catalytic activity;GO:0003700//DNA binding transcription factor activity;GO:0030170//pyridoxal phosphate binding;
Unigene1504_All	1777	2.82	4.33	0.618671862327931	0.645563176165803	*	0.434882	WP_060598440.1/0.0e+00/porphyrin biosynthesis protein [Klebsiella pneumoniae] >KSX52483.1 porphyrin biosynthesis protein [Klebsiella pneumoniae]	MF133442.1/0.0/MF133442.1 Klebsiella pneumoniae strain 11219 plasmid p11219-CTXM, complete sequence	sp|Q4L9P0|SRAP_STAHJ/1.8e-13/Serine-rich adhesin for platelets OS=Staphylococcus haemolyticus (strain JCSC1435) GN=sraP PE=3 SV=1	kpx:PMK1_b00073/0.0e+00/cobT; Aerobic cobaltochelatase subunit CobT	Hs16445033/2.8e-14/[S] KOG3854 SPRT-like metalloprotease	Unigene1504_All/1.4e-38/Cobalamin biosynthesis protein CobT	NA
Unigene936_All	1482	1.72	2.64	0.618129364656356	0.727011280231716	*	0.584062	ERA99098.1/1.1e-135/3-keto-L-gulonate-6-phosphate decarboxylase ulaD [Escherichia coli KOEGE 7 (16a)]	CP022997.1/0.0/CP022997.1 Klebsiella pneumoniae strain 721005, complete genome	sp|B7LLX8|ULAD_ESCF3/1.4e-115/3-keto-L-gulonate-6-phosphate decarboxylase UlaD OS=Escherichia fergusonii (strain ATCC 35469 / DSM 13698 / CDC 0568-73) GN=ulaD PE=3 SV=1	eec:EcWSU1_00392/2.8e-117/ulaD; 3-keto-L-gulonate-6-phosphate decarboxylase ulaD; K03078 3-dehydro-L-gulonate-6-phosphate decarboxylase [EC:4.1.1.85]	NA	Unigene936_All/1.3e-27/Orotidine 5'-phosphate decarboxylase / HUMPS family	NA
Unigene763_All	10430	104.69	160.49	0.616359764540445	7.00690002127659e-33	*	3.83158e-34	WP_089849836.1/0.0e+00/MULTISPECIES: formate dehydrogenase-N subunit alpha [Klebsiella] >SCX66229.1 formate dehydrogenase (quinone-dependent) catalytic subunit [Klebsiella sp. NFIX40] >SCZ14072.1 formate dehydrogenase (quinone-dependent) catalytic subunit [Klebsiella sp. NFIX29] >SDZ69123.1 formate dehydrogenase (quinone-dependent) catalytic subunit [Klebsiella sp. NFIX25] >SEO99492.1 formate deh…	CP022997.1/0.0/CP022997.1 Klebsiella pneumoniae strain 721005, complete genome	sp|P32176|FDOG_ECOLI/0.0e+00/Formate dehydrogenase-O major subunit OS=Escherichia coli (strain K12) GN=fdoG PE=1 SV=5	koe:A225_0017/0.0e+00/Formate dehydrogenase O alpha subunit; K00123 formate dehydrogenase major subunit [EC:1.17.1.9]	SPAC1039.03/3.8e-18/[V] KOG1515 Arylacetamide deacetylase	Unigene763_All/7.2e-22/Molybdopterin oxidoreductase	NA
Unigene1650_All	2363	114.51	175.53	0.616244031603711	3.27822177464789e-08	*	4.06202e-09	AHM76808.1/1.9e-232/Multidrug resistance protein D [Klebsiella pneumoniae 30684/NJST258_2] >AHM82434.1 Multidrug resistance protein D [Klebsiella pneumoniae 30660/NJST258_1]	CP022997.1/0.0/CP022997.1 Klebsiella pneumoniae strain 721005, complete genome	sp|P31442|EMRD_ECOLI/1.4e-199/Multidrug resistance protein D OS=Escherichia coli (strain K12) GN=emrD PE=1 SV=2	seec:CFSAN002050_01870/4.0e-206/emrD; multidrug resistance protein D; K08154 MFS transporter, DHA1 family, 2-module integral membrane pump EmrD	YNL065w/6.4e-14/[R] KOG0255 Synaptic vesicle transporter SVOP and related transporters (major facilitator superfamily)	Unigene1650_All/5.9e-38/Major Facilitator Superfamily	biological_process:GO:0055085//transmembrane transport;cellular_component:GO:0016021//integral component of membrane;
Unigene1487_All	1581	4.82	7.38	0.614587669830434	0.574132384158416	*	0.337332	PBO56717.1/7.7e-52/hypothetical protein CKX37_26460, partial [Escherichia coli]	CP011462.1/0.0/CP011462.1 Vibrio anguillarum strain HI610 chromosome I sequence	NA	mbd:MEBOL_007911/3.3e-07/two-component system response regulator	Hs22053937/1.8e-12/[R] KOG1721 FOG: Zn-finger	NA	NA
Unigene802_All	5990	3.15	4.81	0.610685065382763	0.2759801975	*	0.1155938	ORM71390.1/0.0e+00/elongation factor 4 [Pantoea wallisii]	CP022997.1/0.0/CP022997.1 Klebsiella pneumoniae strain 721005, complete genome	sp|C5BAI0|LEPA_EDWI9/0.0e+00/Elongation factor 4 OS=Edwardsiella ictaluri (strain 93-146) GN=lepA PE=3 SV=1	eclo:ENC_36920/0.0e+00/GTP-binding protein LepA; K03596 GTP-binding protein LepA	At5g08650/9.3e-187/[J] KOG0462 Elongation factor-type GTP-binding protein	Unigene802_All/1.1e-52/Elongation factor Tu GTP binding domain	biological_process:GO:0045727//positive regulation of translation;cellular_component:GO:0005886//plasma membrane;molecular_function:GO:0043022//ribosome binding;GO:0003746//translation elongation factor activity;GO:0005525//GTP binding;GO:0003924//GTPase activity;
Unigene800_All	2138	51.61	78.71	0.608896309226526	0.00121192743396226	*	0.000224196	AHM79208.1/6.9e-205/Transcriptional regulator, LysR family protein [Klebsiella pneumoniae 30684/NJST258_2]	CP022997.1/0.0/CP022997.1 Klebsiella pneumoniae strain 721005, complete genome	sp|A1ABJ9|PURR_ECOK1/2.6e-184/HTH-type transcriptional repressor PurR OS=Escherichia coli O1:K1 / APEC GN=purR PE=3 SV=1	ron:TE10_16630/1.3e-184/transcriptional regulator; K03604 LacI family transcriptional regulator, purine nucleotide synthesis repressor	NA	Unigene800_All/5.3e-29/LysR substrate binding domain	biological_process:GO:0006351//transcription, DNA-templated;molecular_function:GO:0003677//DNA binding;GO:0003700//DNA binding transcription factor activity;
Unigene26_All	3032	0.80	1.22	0.608809242675524	0.725435388728324	*	0.584062	WP_004152949.1/0.0e+00/MULTISPECIES: carbonate dehydratase [Enterobacterales] >YP_005225692.1 Mg2+ transport ATPase, P-type 1 [Klebsiella pneumoniae subsp. pneumoniae HS11286] >AEW60090.1 Mg2+ transport ATPase, P-type 1 [Klebsiella pneumoniae subsp. pneumoniae HS11286] >EJJ37500.1 Mg2+ transport ATPase, P-type 1 [Klebsiella pneumoniae subsp. pneumoniae KPNIH2] >EJJ54051.1 Mg2+ transport ATPase, P…	CP022997.1/0.0/CP022997.1 Klebsiella pneumoniae strain 721005, complete genome	sp|P63688|CTPF_MYCBO/8.8e-178/Probable cation-transporting ATPase F OS=Mycobacterium bovis (strain ATCC BAA-935 / AF2122/97) GN=ctpF PE=3 SV=1	ron:TE10_08655/0.0e+00/carbonate dehydratase	CE27556/1.8e-138/[P] KOG0202 Ca2+ transporting ATPase	Unigene26_All/1.8e-63/E1-E2 ATPase	cellular_component:GO:0016021//integral component of membrane;molecular_function:GO:0000166//nucleotide binding;
Unigene625_All	2924	89.42	135.85	0.603345114566695	9.84170280542986e-08	*	1.26528e-08	WP_032420797.1/7.5e-303/Na+/H+ antiporter [Klebsiella pneumoniae] >EWE07203.1 Na+/H+ antiporter [Klebsiella pneumoniae BIDMC 47] >CTQ30958.1 putative cation/proton antiporter [Klebsiella pneumoniae] >SBI52226.1 Na(+)/H(+) exchanger protein [Klebsiella pneumoniae] >SLV68513.1 Na(+)/H(+) exchanger protein [Klebsiella pneumoniae] >SLV52210.1 Na(+)/H(+) exchanger protein [Klebsiella pneumoniae] >SLV6…	CP022882.1/0.0/CP022882.1 Klebsiella pneumoniae strain 911021, complete genome	sp|P32703|YJCE_ECOLI/3.6e-285/Uncharacterized Na(+)/H(+) exchanger YjcE OS=Escherichia coli (strain K12) GN=yjcE PE=3 SV=1	pge:LG71_05840/3.4e-284/Na+/H+ antiporter; K03316 monovalent cation:H+ antiporter, CPA1 family	CE29549/2.0e-17/[P] KOG1966 Sodium/hydrogen exchanger protein	Unigene625_All/3.5e-75/Sodium/hydrogen exchanger family	NA
Unigene1334_All	8531	4.48	6.80	0.602036014080097	0.086339727480916	*	0.0263188	AHM78245.1/1.1e-282/GTP-binding protein [Klebsiella pneumoniae 30684/NJST258_2] >AHM83847.1 GTP-binding protein [Klebsiella pneumoniae 30660/NJST258_1]	CP022997.1/0.0/CP022997.1 Klebsiella pneumoniae strain 721005, complete genome	sp|A8AD75|DER_CITK8/8.6e-263/GTPase Der OS=Citrobacter koseri (strain ATCC BAA-895 / CDC 4225-83 / SGSC4696) GN=der PE=3 SV=1	eec:EcWSU1_03327/3.5e-268/der; GTPase Der; K03977 GTPase	At3g12080/1.3e-61/[J] KOG1191 Mitochondrial GTPase	Unigene1334_All/1.7e-55/50S ribosome-binding GTPase	biological_process:GO:0042254//ribosome biogenesis;molecular_function:GO:0005525//GTP binding;
CL58.Contig2_All	3175	11.57	17.56	0.601903980427868	0.100089744360902	*	0.030976	NA	CP022882.1/0.0/CP022882.1 Klebsiella pneumoniae strain 911021, complete genome	sp|P08194|GLPT_ECOLI/2.5e-255/Glycerol-3-phosphate transporter OS=Escherichia coli (strain K12) GN=glpT PE=1 SV=1	kpi:D364_13485/1.4e-267/glpT; sn-glycerol-3-phosphate transporter; K02445 MFS transporter, OPA family, glycerol-3-phosphate transporter	Hs4503847/3.2e-37/[G] KOG2533 Permease of the major facilitator superfamily	CL58.Contig2_All/2.1e-46/Major Facilitator Superfamily	NA
Unigene417_All	4722	305.40	462.46	0.5986285244731	1.0559355804878e-39	*	5.03704e-41	WP_002921200.1/9.3e-279/MULTISPECIES: inorganic phosphate transporter [Enterobacterales] >YP_005229313.1 low-affinity phosphate transport protein [Klebsiella pneumoniae subsp. pneumoniae HS11286] >ABR79245.1 low-affinity phosphate transport [Klebsiella pneumoniae subsp. pneumoniae MGH 78578] >BAH65634.1 putative low-affinity inorganic phosphate transporter [Klebsiella pneumoniae subsp. pneumoniae…	CP022997.1/0.0/CP022997.1 Klebsiella pneumoniae strain 721005, complete genome	sp|P0AFJ9|PITA_ECO57/1.0e-252/Low-affinity inorganic phosphate transporter 1 OS=Escherichia coli O157:H7 GN=pitA PE=3 SV=1	ron:TE10_00935/2.0e-265/phosphate transporter PitA; K16322 low-affinity inorganic phosphate transporter	Hs7382463/2.1e-08/[P] KOG2493 Na+/Pi symporter	Unigene417_All/3.1e-86/Phosphate transporter family	biological_process:GO:0006817//phosphate ion transport;cellular_component:GO:0016021//integral component of membrane;molecular_function:GO:0005315//inorganic phosphate transmembrane transporter activity;
Unigene1093_All	1620	18.23	27.54	0.59521399809583	0.187346442857143	*	0.0671352	SBH80354.1/1.1e-306/ferrichrome-iron receptor [Klebsiella pneumoniae]	CP022997.1/0.0/CP022997.1 Klebsiella pneumoniae strain 721005, complete genome	sp|P75780|FIU_ECOLI/3.1e-230/Catecholate siderophore receptor Fiu OS=Escherichia coli (strain K12) GN=fiu PE=1 SV=1	pao:Pat9b_2431/1.5e-244/TonB-dependent siderophore receptor; K16090 catecholate siderophore receptor	NA	Unigene1093_All/6.9e-19/TonB-dependent Receptor Plug Domain	NA
Unigene966_All	2676	44.86	67.48	0.589030353201293	0.000999789072843451	*	0.0001820442	WP_086555762.1/4.2e-284/proline/glycine betaine transporter ProP [Klebsiella pneumoniae] >OUI55572.1 proline/betaine transporter [Klebsiella pneumoniae]	CP022997.1/0.0/CP022997.1 Klebsiella pneumoniae strain 721005, complete genome	sp|P40862|PROP_SALTY/3.3e-269/Proline/betaine transporter OS=Salmonella typhimurium (strain LT2 / SGSC1412 / ATCC 700720) GN=proP PE=3 SV=2	cfar:CI104_23035/4.1e-268/proline/glycine betaine transporter ProP; K03762 MFS transporter, MHS family, proline/betaine transporter	At5g43340/1.2e-13/[P] KOG0252 Inorganic phosphate transporter	Unigene966_All/1.2e-66/Sugar (and other) transporter	cellular_component:GO:0016021//integral component of membrane;molecular_function:GO:0022857//transmembrane transporter activity;
CL39.Contig2_All	5423	36.87	55.42	0.587959294387599	6.49188036585366e-06	*	9.2903e-07	WP_057729269.1/1.7e-231/glutamate-5-semialdehyde dehydrogenase [Klebsiella pneumoniae] >KRR33207.1 gamma-glutamyl phosphate reductase [Klebsiella pneumoniae]	CP022997.1/0.0/CP022997.1 Klebsiella pneumoniae strain 721005, complete genome	sp|A8AKP4|PROA_CITK8/4.7e-206/Gamma-glutamyl phosphate reductase OS=Citrobacter koseri (strain ATCC BAA-895 / CDC 4225-83 / SGSC4696) GN=proA PE=3 SV=1	kox:KOX_12055/7.7e-213/proA; gamma-glutamyl phosphate reductase; K00147 glutamate-5-semialdehyde dehydrogenase [EC:1.2.1.41]	SPAC821.11/6.9e-80/[E] KOG4165 Gamma-glutamyl phosphate reductase	CL39.Contig2_All/6.1e-21/Aldehyde dehydrogenase family	biological_process:GO:0055129//L-proline biosynthetic process;cellular_component:GO:0005737//cytoplasm;molecular_function:GO:0050661//NADP binding;GO:0004350//glutamate-5-semialdehyde dehydrogenase activity;
Unigene1545_All	1155	60.96	91.22	0.581487267364432	0.0284410733487298	*	0.00716404	WP_004148478.1/7.1e-172/MULTISPECIES: hypothetical protein [Enterobacteriaceae] >YP_005227090.1 hypothetical protein KPHS_27900 [Klebsiella pneumoniae subsp. pneumoniae HS11286] >ABR77257.1 hypothetical protein KPN_01826 [Klebsiella pneumoniae subsp. pneumoniae MGH 78578] >EGF61029.1 hypothetical protein HMPREF9538_04557 [Klebsiella sp. MS 92-3] >AEJ98305.1 hypothetical protein KPN2242_12035 [Kle…	CP022997.1/0.0/CP022997.1 Klebsiella pneumoniae strain 721005, complete genome	sp|Q8Z706|YNEE_SALTI/1.1e-93/UPF0187 protein YneE OS=Salmonella typhi GN=yneE PE=3 SV=2	kpnu:LI86_12275/1.1e-172/inner membrane protein, bestrophin family; K08994 ion channel-forming bestrophin family protein	NA	Unigene1545_All/3.2e-63/Bestrophin, RFP-TM, chloride channel	cellular_component:GO:0016021//integral component of membrane;
Unigene895_All	8148	82.12	122.84	0.580974884867272	6.8526216e-18	*	4.983e-19	AGT26244.1/0.0e+00/anaerobic ribonucleoside triphosphate reductase [Klebsiella pneumoniae JM45] >AHM81696.1 Anaerobic ribonucleoside-triphosphate reductase [Klebsiella pneumoniae 30684/NJST258_2] >AHM87377.1 Anaerobic ribonucleoside-triphosphate reductase [Klebsiella pneumoniae 30660/NJST258_1]	CP022882.1/0.0/CP022882.1 Klebsiella pneumoniae strain 911021, complete genome	sp|Q9L646|NRDD_SALTY/0.0e+00/Anaerobic ribonucleoside-triphosphate reductase OS=Salmonella typhimurium (strain LT2 / SGSC1412 / ATCC 700720) GN=nrdD PE=3 SV=1	cnt:JT31_15000/0.0e+00/ribonucleoside-triphosphate reductase; K21636 ribonucleoside-triphosphate reductase (formate) [EC:1.1.98.6]	NA	Unigene895_All/3.9e-183/Anaerobic ribonucleoside-triphosphate reductase	biological_process:GO:0006260//DNA replication;molecular_function:GO:0005524//ATP binding;GO:0008998//ribonucleoside-triphosphate reductase activity;
Unigene386_All	5672	173.97	259.82	0.578673944380906	1.35224884660194e-25	*	8.10248e-27	WP_085163453.1/0.0e+00/Fe(2+) transporter permease subunit FeoB [Klebsiella pneumoniae] >SME12255.1 Ferrous iron transport protein B [Klebsiella pneumoniae]	CP022997.1/0.0/CP022997.1 Klebsiella pneumoniae strain 721005, complete genome	sp|P74884|FEOB_SALTY/0.0e+00/Fe(2+) transporter FeoB OS=Salmonella typhimurium (strain LT2 / SGSC1412 / ATCC 700720) GN=feoB PE=3 SV=2	eae:EAE_05305/0.0e+00/feoB; ferrous iron transport protein B; K04759 ferrous iron transport protein B	Hs5032119/7.9e-10/[AR] KOG2146 Splicing coactivator SRm160/300, subunit SRm160 (contains PWI domain)	Unigene386_All/5.3e-64/Ferrous iron transport protein B	NA
Unigene9_All	22732	489.52	729.83	0.576192650503454	5.168732175e-286	*	4.81092e-288	WP_094641827.1/0.0e+00/ATP-dependent RNA helicase HrpA [Klebsiella pneumoniae]	CP022997.1/0.0/CP022997.1 Klebsiella pneumoniae strain 721005, complete genome	sp|P43329|HRPA_ECOLI/0.0e+00/ATP-dependent RNA helicase HrpA OS=Escherichia coli (strain K12) GN=hrpA PE=3 SV=3	ear:CCG29792/0.0e+00/ATP-dependent helicase hrpA; K03578 ATP-dependent helicase HrpA [EC:3.6.4.13]	YER013w/3.3e-115/[A] KOG0922 DEAH-box RNA helicase	Unigene9_All/1.8e-237/Domain of unknown function (DUF3418)	NA
CL19.Contig5_All	3510	29.29	43.66	0.575903937111424	0.0029995634556213	*	0.000589792	WP_004152201.1/9.9e-209/MULTISPECIES: hypothetical protein [Klebsiella] >YP_005224843.1 hypothetical protein KPHS_05430 [Klebsiella pneumoniae subsp. pneumoniae HS11286] >AEW59241.1 hypothetical protein KPHS_05430 [Klebsiella pneumoniae subsp. pneumoniae HS11286] >EJJ34789.1 hypothetical protein KPNIH2_23169 [Klebsiella pneumoniae subsp. pneumoniae KPNIH2] >EJJ36813.1 hypothetical protein KPNIH4_…	CP022997.1/0.0/CP022997.1 Klebsiella pneumoniae strain 721005, complete genome	sp|P76071|INSH5_ECOLI/1.4e-187/Transposase InsH for insertion sequence element IS5Y OS=Escherichia coli (strain K12) GN=insH5 PE=3 SV=1	kpa:KPNJ1_04918/1.5e-209/hypothetical protein	NA	CL19.Contig5_All/0.011/Autophagy protein Apg5	NA
Unigene1451_All	7275	16.44	24.50	0.57557145020825	0.00106810229235669	*	0.0001951042	CSQ39602.1/0.0e+00/putative mechanosensitive channel protein [Shigella sonnei]	CP022882.1/0.0/CP022882.1 Klebsiella pneumoniae strain 911021, complete genome	sp|P75783|YBIO_ECOLI/0.0e+00/Moderate conductance mechanosensitive channel YbiO OS=Escherichia coli (strain K12) GN=ybiO PE=1 SV=2	kom:HR38_13920/0.0e+00/mechanosensitive channel protein; K22044 moderate conductance mechanosensitive channel	At1g67940/2.2e-28/[Q] KOG0055 Multidrug/pheromone exporter, ABC superfamily	Unigene1451_All/2e-42/Mechanosensitive ion channel	biological_process:GO:0055085//transmembrane transport;cellular_component:GO:0016021//integral component of membrane;
CL11.Contig1_All	1887	4.49	6.69	0.575290765900314	0.58481706231454	*	0.34395	WP_064186039.1/0.0e+00/fumarate hydratase [Klebsiella pneumoniae] >SAU37099.1 fumarate hydratase class I [Klebsiella pneumoniae]	CP022997.1/0.0/CP022997.1 Klebsiella pneumoniae strain 721005, complete genome	sp|P0AC34|FUMA_ECOL6/1.6e-294/Fumarate hydratase class I, aerobic OS=Escherichia coli O6:H1 (strain CFT073 / ATCC 700928 / UPEC) GN=fumA PE=3 SV=2	ebf:D782_2063/8.1e-303/hydro-lyase, Fe-S type, tartrate/fumarate subfamily,hydro-lyase family enzyme, Fe-S type, tartrate/fumarate subfamily; K01676 fumarate hydratase, class I [EC:4.2.1.2]	NA	CL11.Contig1_All/1.5e-92/Fumarase C-terminus	NA
CL7.Contig2_All	971	6.53	9.68	0.567924055728164	0.656352992248062	*	0.443296	WP_015065511.1/1.8e-67/hypothetical protein [Klebsiella pneumoniae] >YP_006973657.1 hypothetical protein pKDO1_0021 (plasmid) [Klebsiella pneumoniae] >AFV70323.1 hypothetical protein (plasmid) [Klebsiella pneumoniae]	MF437312.1/0.0/MF437312.1 Klebsiella pneumoniae strain CR-HvKP4 plasmid pKPC-CR-HvKP4, complete sequence	sp|P0ABT0|HOLE_ECO57/6.4e-13/DNA polymerase III subunit theta OS=Escherichia coli O157:H7 GN=holE PE=3 SV=1	kpz:KPNIH27_27545/3.5e-52/membrane protein	NA	CL7.Contig2_All/0.016/Phosphate transporter family	cellular_component:GO:0016021//integral component of membrane;
Unigene1178_All	928	20.67	30.64	0.56787790849951	0.392818642105263	*	0.1823556	WP_002913995.1/8.8e-149/MULTISPECIES: inositol-1-monophosphatase [Enterobacterales] >YP_005228236.1 inositol monophosphatase [Klebsiella pneumoniae subsp. pneumoniae HS11286] >ABR78275.1 inositol monophosphatase [Klebsiella pneumoniae subsp. pneumoniae MGH 78578] >BAH64659.1 inositol monophosphatase [Klebsiella pneumoniae subsp. pneumoniae NTUH-K2044] >AEJ99366.1 inositol monophosphatase [Klebsie…	CP022997.1/0.0/CP022997.1 Klebsiella pneumoniae strain 721005, complete genome	sp|P58537|SUHB_SALTY/6.1e-138/Inositol-1-monophosphatase OS=Salmonella typhimurium (strain LT2 / SGSC1412 / ATCC 700720) GN=suhB PE=3 SV=1	kpu:KP1_4117/1.3e-149/suhB; inositol monophosphatase; K01092 myo-inositol-1(or 4)-monophosphatase [EC:3.1.3.25]	At3g02870/1.4e-36/[G] KOG2951 Inositol monophosphatase	Unigene1178_All/5.2e-75/Inositol monophosphatase family	biological_process:GO:0046855//inositol phosphate dephosphorylation;GO:0046854//phosphatidylinositol phosphorylation;molecular_function:GO:0046872//metal ion binding;GO:0052833//inositol monophosphate 4-phosphatase activity;GO:0052832//inositol monophosphate 3-phosphatase activity;GO:0008934//inositol monophosphate 1-phosphatase activity;
Unigene24_All	2251	8.75	12.97	0.567823557532009	0.339162124302789	*	0.1485684	EJK91404.1/3.7e-217/drug efflux system protein MdtG [Klebsiella pneumoniae subsp. pneumoniae DSM 30104] >AHM80230.1 Multidrug resistance efflux pump [Klebsiella pneumoniae 30684/NJST258_2]	CP022997.1/0.0/CP022997.1 Klebsiella pneumoniae strain 721005, complete genome	sp|B5XXK2|MDTG_KLEP3/9.4e-201/Multidrug resistance protein MdtG OS=Klebsiella pneumoniae (strain 342) GN=mdtG PE=3 SV=1	ror:RORB6_09325/2.1e-188/drug efflux system protein MdtG; K08161 MFS transporter, DHA1 family, multidrug resistance protein	YCR023c/5.7e-12/[R] KOG2615 Permease of the major facilitator superfamily	Unigene24_All/1e-47/Major Facilitator Superfamily	NA
CL21.Contig2_All	7510	40.56	60.08	0.566827160510931	4.0919076e-08	*	5.11786e-09	WP_065808934.1/0.0e+00/electron transport complex subunit RsxC [Klebsiella pneumoniae] >SBZ52190.1 electron transport complex protein RnfC [Klebsiella pneumoniae]	CP016811.1/0.0/CP016811.1 Klebsiella pneumoniae strain DHQP1002001, complete genome	sp|B5XWP9|ETCC_KLEP3/0.0e+00/Electron transport complex subunit C OS=Klebsiella pneumoniae (strain 342) GN=rnfC PE=3 SV=1	kpi:D364_10100/0.0e+00/electron transporter RnfC; K03615 electron transport complex protein RnfC	At1g05900_2/7.4e-16/[L] KOG1921 Endonuclease III	CL21.Contig2_All/2.7e-46/Respiratory-chain NADH dehydrogenase 51 Kd subunit	NA
Unigene1735_All	2266	2.53	3.74	0.563900885193326	0.655788144578313	*	0.443296	WP_004152195.1/5.9e-271/MULTISPECIES: SulP family inorganic anion transporter [Klebsiella] >YP_005224838.1 putative sulfate transporter [Klebsiella pneumoniae subsp. pneumoniae HS11286] >AEW59236.1 putative sulfate transporter [Klebsiella pneumoniae subsp. pneumoniae HS11286] >EJJ34794.1 putative sulfate transporter [Klebsiella pneumoniae subsp. pneumoniae KPNIH2] >EJJ36807.1 putative sulfate tra…	CP022997.1/0.0/CP022997.1 Klebsiella pneumoniae strain 721005, complete genome	sp|P0AFR2|DAUA_ECOLI/2.4e-39/C4-dicarboxylic acid transporter DauA OS=Escherichia coli (strain K12) GN=dauA PE=1 SV=2	pge:LG71_00665/1.7e-238/sulfate permease	7301881/1.5e-23/[P] KOG0236 Sulfate/bicarbonate/oxalate exchanger SAT-1 and related transporters (SLC26 family)	Unigene1735_All/4.4e-53/Sulfate permease family	cellular_component:GO:0016021//integral component of membrane;molecular_function:GO:0008271//secondary active sulfate transmembrane transporter activity;
Unigene1674_All	7007	16.30	24.05	0.561164929538964	0.00210954841463415	*	0.00040252	KTG59375.1/0.0e+00/(p)ppGpp synthetase [Klebsiella pneumoniae]	CP022997.1/0.0/CP022997.1 Klebsiella pneumoniae strain 721005, complete genome	sp|P0AG25|SPOT_ECO57/0.0e+00/Guanosine-3',5'-bis(diphosphate) 3'-pyrophosphohydrolase OS=Escherichia coli O157:H7 GN=spoT PE=3 SV=1	ecle:ECNIH2_01175/0.0e+00/(p)ppGpp synthetase; K01139 GTP diphosphokinase / guanosine-3',5'-bis(diphosphate) 3'-diphosphatase [EC:2.7.6.5 3.1.7.2]	At2g01440/4.9e-78/[A] KOG0344 ATP-dependent RNA helicase	Unigene1674_All/7.3e-23/RecG wedge domain	NA
Unigene306_All	2923	3.87	5.70	0.558628352907694	0.529214896551724	*	0.276768	WP_004150934.1/3.5e-308/MULTISPECIES: autoinducer-2 kinase [Klebsiella] >YP_005228942.1 putative kinase [Klebsiella pneumoniae subsp. pneumoniae HS11286] >AEW63340.1 putative kinase [Klebsiella pneumoniae subsp. pneumoniae HS11286] >EJJ45525.1 autoinducer-2 (AI-2) kinase [Klebsiella pneumoniae subsp. pneumoniae KPNIH2] >EJJ46296.1 autoinducer-2 (AI-2) kinase [Klebsiella pneumoniae subsp. pneumoni…	CP022997.1/0.0/CP022997.1 Klebsiella pneumoniae strain 721005, complete genome	sp|A6TEC0|LSRK_KLEP7/1.9e-307/Autoinducer-2 kinase OS=Klebsiella pneumoniae subsp. pneumoniae (strain ATCC 700721 / MGH 78578) GN=lsrK PE=3 SV=1	kpw:KPNIH30_23385/5.2e-309/autoinducer kinase; K11216 autoinducer-2 kinase [EC:2.7.1.189]	CE04828/6.5e-16/[G] KOG2517 Ribulose kinase and related carbohydrate kinases	Unigene306_All/5.5e-50/FGGY family of carbohydrate kinases, N-terminal domain	biological_process:GO:0009372//quorum sensing;GO:0005975//carbohydrate metabolic process;cellular_component:GO:0005737//cytoplasm;molecular_function:GO:0016301//kinase activity;GO:0016773//phosphotransferase activity, alcohol group as acceptor;GO:0071518//autoinducer-2 kinase activity;
Unigene293_All	1305	192.27	282.96	0.557464448460759	6.80504079352227e-06	*	9.77804e-07	WP_002922904.1/1.2e-138/MULTISPECIES: ferredoxin--NADP(+) reductase [Klebsiella] >YP_005229468.1 ferredoxin-NADP reductase [Klebsiella pneumoniae subsp. pneumoniae HS11286] >AEW63866.1 ferredoxin-NADP reductase [Klebsiella pneumoniae subsp. pneumoniae HS11286] >EJJ38553.1 ferredoxin-NADP reductase [Klebsiella pneumoniae subsp. pneumoniae KPNIH4] >EJJ42147.1 ferredoxin-NADP reductase [Klebsiella p…	CP022997.1/0.0/CP022997.1 Klebsiella pneumoniae strain 721005, complete genome	sp|P28901|FENR_SHIFL/2.7e-123/Ferredoxin--NADP reductase OS=Shigella flexneri GN=fpr PE=3 SV=3	kpw:KPNIH30_26040/1.8e-139/ferredoxin-NADP reductase; K00528 ferredoxin/flavodoxin---NADP+ reductase [EC:1.18.1.2 1.19.1.1]	CE14361/7.9e-06/[W] KOG3544 Collagens (type IV and type XIII), and related proteins	Unigene293_All/2.3e-18/Oxidoreductase NAD-binding domain	molecular_function:GO:0004324//ferredoxin-NADP+ reductase activity;
Unigene1074_All	3262	93.23	137.15	0.556888450102593	1.35404391081081e-07	*	1.748678e-08	EJK90985.1/2.9e-178/acyl carrier protein S-malonyltransferase [Klebsiella pneumoniae subsp. pneumoniae DSM 30104]	CP022997.1/0.0/CP022997.1 Klebsiella pneumoniae strain 721005, complete genome	sp|P52684|MAUR_KLEPN/2.1e-169/Malonate utilization transcriptional regulator OS=Klebsiella pneumoniae GN=mauR PE=4 SV=1	kvd:KR75_20155/3.4e-155/malonate decarboxylase subunit epsilon; K13935 malonate decarboxylase epsilon subunit [EC:2.3.1.39]	At2g30200/5.5e-16/[I] KOG2926 Malonyl-CoA:ACP transacylase	Unigene1074_All/8.9e-21/Acyl transferase domain	biological_process:GO:0006351//transcription, DNA-templated;molecular_function:GO:0003677//DNA binding;GO:0003700//DNA binding transcription factor activity;
Unigene903_All	3885	19.27	28.21	0.549850094289851	0.023364081937046	*	0.00561336	WP_004151918.1/6.1e-252/MULTISPECIES: L-cystine transporter [Enterobacterales] >YP_005226438.1 sodium:dicarboxylate symporter family protein [Klebsiella pneumoniae subsp. pneumoniae HS11286] >AEJ97774.1 bifunctional putative transport protein/putative kinase [Klebsiella pneumoniae KCTC 2242] >EHL91338.1 hypothetical protein HMPREF1024_03535 [Klebsiella sp. 4_1_44FAA] >AEW60836.1 sodium:dicarboxyl…	CP022997.1/0.0/CP022997.1 Klebsiella pneumoniae strain 721005, complete genome	sp|P77529|YDJN_ECOLI/6.3e-237/L-cystine transporter YdjN OS=Escherichia coli (strain K12) GN=ydjN PE=3 SV=1	ecoj:P423_09210/1.2e-236/L-cystine transporter tcyP; K06956 uncharacterized protein	At1g24360/1.4e-34/[I] KOG1200 Mitochondrial/plastidial beta-ketoacyl-ACP reductase	Unigene903_All/6.9e-103/Sodium:dicarboxylate symporter family	cellular_component:GO:0016021//integral component of membrane;molecular_function:GO:0015293//symporter activity;
Unigene426_All	1574	5.91	8.65	0.549542002346555	0.592737672260612	*	0.349298	AHM79706.1/4.1e-170/Glucokinase regulatory protein [Klebsiella pneumoniae 30684/NJST258_2] >AHM85332.1 Glucokinase regulatory protein [Klebsiella pneumoniae 30660/NJST258_1]	CP022997.1/0.0/CP022997.1 Klebsiella pneumoniae strain 721005, complete genome	sp|Q8GC81|MURQ_KLEAE/9.5e-67/N-acetylmuramic acid 6-phosphate etherase OS=Klebsiella aerogenes GN=murQ PE=3 SV=1	kpa:KPNJ1_02926/6.1e-171/Glucokinase regulatory protein; K07106 N-acetylmuramic acid 6-phosphate etherase [EC:4.2.1.126]	NA	Unigene426_All/7.1e-07/SIS domain	NA
Unigene1278_All	3345	9.58	14.02	0.549388788274443	0.19620845800317	*	0.072023	AGT26239.1/0.0e+00/alpha,alpha-phosphotrehalase [Klebsiella pneumoniae JM45] >AHM81691.1 Trehalose-6-phosphate hydrolase [Klebsiella pneumoniae 30684/NJST258_2] >AHM87372.1 Trehalose-6-phosphate hydrolase [Klebsiella pneumoniae 30660/NJST258_1]	CP022997.1/0.0/CP022997.1 Klebsiella pneumoniae strain 721005, complete genome	sp|P28904|TREC_ECOLI/5.9e-284/Trehalose-6-phosphate hydrolase OS=Escherichia coli (strain K12) GN=treC PE=1 SV=3	kps:KPNJ2_04919/0.0e+00/Trehalose-6-phosphate hydrolase; K01226 trehalose-6-phosphate hydrolase [EC:3.2.1.93]	SPBC1683.07/2.9e-105/[G] KOG0471 Alpha-amylase	Unigene1278_All/2.5e-125/Alpha amylase, catalytic domain	biological_process:GO:0005993//trehalose catabolic process;cellular_component:GO:0005737//cytoplasm;molecular_function:GO:0008788//alpha,alpha-phosphotrehalase activity;GO:0016787//hydrolase activity;
Unigene600_All	4552	6.96	10.17	0.547160468008772	0.1965199	*	0.072023	WP_002887781.1/5.3e-231/MULTISPECIES: NupC/NupG family nucleoside CNT transporter [Klebsiella] >YP_005224989.1 putative Na+ dependent nucleoside transporter [Klebsiella pneumoniae subsp. pneumoniae HS11286] >AEW59387.1 putative Na+ dependent nucleoside transporter [Klebsiella pneumoniae subsp. pneumoniae HS11286] >EJJ36183.1 putative Na+ dependent nucleoside transporter [Klebsiella pneumoniae sub…	CP022997.1/0.0/CP022997.1 Klebsiella pneumoniae strain 721005, complete genome	sp|P39407|YJJU_ECOLI/5.1e-161/Uncharacterized protein YjjU OS=Escherichia coli (strain K12) GN=yjjU PE=3 SV=1	cui:AFK65_03060/3.3e-209/nucleoside transporter NupC; K03317 concentrative nucleoside transporter, CNT family	Hs11545853/1.7e-79/[FP] KOG3747 Concentrative Na+-nucleoside cotransporter CNT1/CNT2	Unigene600_All/3.8e-77/Na+ dependent nucleoside transporter C-terminus	cellular_component:GO:0016021//integral component of membrane;molecular_function:GO:0005337//nucleoside transmembrane transporter activity;
Unigene1293_All	3795	2.31	3.37	0.544855739765801	0.593323381422925	*	0.349298	WP_064182705.1/0.0e+00/PTS-dependent dihydroxyacetone kinase operon transcriptional regulator DhaR [Klebsiella pneumoniae] >SBJ06583.1 DhaR [Klebsiella pneumoniae] >SBF77193.1 DhaR [Klebsiella pneumoniae]	CP022997.1/0.0/CP022997.1 Klebsiella pneumoniae strain 721005, complete genome	sp|P45512|DHAR_CITFR/0.0e+00/Glycerol metabolism operon regulatory protein OS=Citrobacter freundii GN=dhaR PE=4 SV=1	kpk:A593_07715/0.0e+00/transcriptional regulator; K05880 transcriptional activator for dhaKLM operon	NA	Unigene1293_All/3.5e-36/Sigma-54 interaction domain	NA
Unigene469_All	503	8.68	12.61	0.53880132788374	0.730186442060086	*	0.593834	WP_004145916.1/6.0e-59/hypothetical protein [Klebsiella pneumoniae] >YP_005225156.1 hypothetical protein KPHS_08560 [Klebsiella pneumoniae subsp. pneumoniae HS11286] >BAH61776.1 hypothetical protein KP1_0956 [Klebsiella pneumoniae subsp. pneumoniae NTUH-K2044] >EEW39022.1 hypothetical protein HMPREF0484_4887 [Klebsiella pneumoniae subsp. rhinoscleromatis ATCC 13884] >ADC60129.1 conserved hypothet…	CP022997.1/0.0/CP022997.1 Klebsiella pneumoniae strain 721005, complete genome	sp|P0AA96|YACC_ECOL6/7.3e-53/Uncharacterized protein YacC OS=Escherichia coli O6:H1 (strain CFT073 / ATCC 700928 / UPEC) GN=yacC PE=3 SV=1	kpj:N559_4289/9.1e-60/hypothetical protein	NA	Unigene469_All/3.3e-09/Type II secretion system pilotin lipoprotein (PulS_OutS)	NA
Unigene1725_All	1893	106.30	154.40	0.538531155736976	9.48731503225806e-05	*	1.539826e-05	ESL70888.1/2.9e-183/beta-hydroxylase [Klebsiella quasipneumoniae subsp. quasipneumoniae] >OKN40427.1 beta-hydroxylase [Klebsiella pneumoniae]	CP022997.1/0.0/CP022997.1 Klebsiella pneumoniae strain 721005, complete genome	sp|P55734|YGAP_ECOLI/8.0e-60/Inner membrane protein YgaP OS=Escherichia coli (strain K12) GN=ygaP PE=1 SV=1	kpv:KPNIH29_20425/5.6e-179/aspartyl beta-hydroxylase; K12979 beta-hydroxylase [EC:1.14.11.-]	7302993/2.9e-09/[O] KOG3696 Aspartyl beta-hydroxylase	Unigene1725_All/5.4e-48/Aspartyl/Asparaginyl beta-hydroxylase	NA
Unigene1493_All	3871	757.08	1098.56	0.537096005783165	1.8345168e-62	*	5.336e-64	AHM77883.1/2.1e-215/23S rRNA (cytidine(2498)-2'-O)-methyltransferase [Klebsiella pneumoniae 30684/NJST258_2] >AHM83478.1 23S rRNA (cytidine(2498)-2'-O)-methyltransferase [Klebsiella pneumoniae 30660/NJST258_1] >CDQ52739.1 rlmM [Klebsiella pneumoniae]	CP022882.1/0.0/CP022882.1 Klebsiella pneumoniae strain 911021, complete genome	sp|B5QWR4|RLMM_SALEP/1.0e-202/Ribosomal RNA large subunit methyltransferase M OS=Salmonella enteritidis PT4 (strain P125109) GN=rlmM PE=3 SV=1	eec:EcWSU1_03608/3.6e-204/rlmM; Ribosomal RNA large subunit methyltransferase M; K06968 23S rRNA (cytidine2498-2'-O)-methyltransferase [EC:2.1.1.186]	SPAC1782.12c/8.6e-08/[S] KOG3472 Predicted small membrane protein	Unigene1493_All/6.9e-09/FtsJ-like methyltransferase	biological_process:GO:0006364//rRNA processing;cellular_component:GO:0005737//cytoplasm;molecular_function:GO:0008757//S-adenosylmethionine-dependent methyltransferase activity;GO:0008168//methyltransferase activity;
Unigene289_All	1355	425.13	616.87	0.537062417219205	9.27560476300578e-12	*	9.33496e-13	WP_004221338.1/5.3e-102/hypothetical protein [Klebsiella pneumoniae] >CCM96787.1 hypothetical protein BN18_5069 [Klebsiella pneumoniae subsp. pneumoniae ST512-K30BO]	CP022997.1/0.0/CP022997.1 Klebsiella pneumoniae strain 721005, complete genome	sp|P76243|YEAO_ECOLI/7.7e-41/Uncharacterized protein YeaO OS=Escherichia coli (strain K12) GN=yeaO PE=4 SV=2	kvq:SP68_24720/1.5e-85/purine-nucleoside phosphorylase	NA	Unigene289_All/4.9e-31/Protein of unknown function, DUF488	NA
Unigene296_All	528	8.11	11.76	0.536114240619091	0.731232554441261	*	0.593834	WP_085457693.1/2.5e-92/hypothetical protein [Escherichia coli] >OSK38702.1 hypothetical protein EAJG_01099 [Escherichia coli E267]	CP022997.1/0.0/CP022997.1 Klebsiella pneumoniae strain 721005, complete genome	NA	ecly:LI62_17685/7.5e-57/bacteriophage protein	NA	Unigene296_All/0.061/Uncharacterized protein conserved in bacteria (DUF2309)	NA
Unigene811_All	2887	61.54	89.22	0.53584270444003	0.0002323968625	*	3.89356e-05	WP_002887618.1/0.0e+00/MULTISPECIES: phosphatidylglycerol--membrane-oligosaccharide glycerophosphotransferase [Klebsiella] >YP_005224963.1 phosphoglycerol transferase I [Klebsiella pneumoniae subsp. pneumoniae HS11286] >AEW59361.1 phosphoglycerol transferase I [Klebsiella pneumoniae subsp. pneumoniae HS11286] >EJJ36159.1 phosphoglycerol transferase I [Klebsiella pneumoniae subsp. pneumoniae KPNIH…	CP022997.1/0.0/CP022997.1 Klebsiella pneumoniae strain 721005, complete genome	sp|B4TU18|OPGB_SALSV/0.0e+00/Phosphoglycerol transferase I OS=Salmonella schwarzengrund (strain CVM19633) GN=mdoB PE=3 SV=1	koc:AB185_32290/0.0e+00/phosphoglycerol transferase I; K01002 phosphoglycerol transferase [EC:2.7.8.20]	NA	Unigene811_All/5.3e-19/Sulfatase	biological_process:GO:0008152//metabolic process;cellular_component:GO:0016021//integral component of membrane;molecular_function:GO:0008484//sulfuric ester hydrolase activity;GO:0016740//transferase activity;GO:0008960//phosphatidylglycerol-membrane-oligosaccharide glycerophosphotransferase activity;GO:0047495//membrane-oligosaccharide glycerophosphotransferase activity;
CL49.Contig1_All	610	6.66	9.64	0.5335109691587	0.730709123836793	*	0.593834	ASU51462.1/1.0e-65/Hypothetical protein (plasmid) [Klebsiella pneumoniae]	MF168404.1/0.0/MF168404.1 Klebsiella pneumoniae strain 20049 plasmid p20049-KPC, complete sequence	sp|P03851|YPB3_ECOLX/4.9e-11/Uncharacterized 9.4 kDa protein OS=Escherichia coli PE=4 SV=1	cko:CKO_pCKO2p07168/2.7e-42/hypothetical protein	NA	NA	NA
Unigene1569_All	702	5.55	8.02	0.531114465217452	0.729664507505361	*	0.593834	AKH00543.1/3.0e-101/tyrosine recombinase [Klebsiella pneumoniae]	CP022997.1/0.0/CP022997.1 Klebsiella pneumoniae strain 721005, complete genome	sp|P0ADH8|FIME_ECOL6/2.2e-87/Type 1 fimbriae regulatory protein FimE OS=Escherichia coli O6:H1 (strain CFT073 / ATCC 700928 / UPEC) GN=fimE PE=3 SV=1	kpq:KPR0928_21195/4.6e-102/tyrosine recombinase; K07358 type 1 fimbriae regulatory protein FimE	NA	Unigene1569_All/1.8e-44/Phage integrase family	biological_process:GO:0015074//DNA integration;GO:0006310//DNA recombination;molecular_function:GO:0003677//DNA binding;
Unigene16_All	11741	231.07	333.76	0.530481097239626	3.49268966666667e-58	*	1.09718e-59	WP_073547234.1/1.6e-287/deoxyribodipyrimidine photo-lyase [Klebsiella pneumoniae] >OSW80731.1 deoxyribodipyrimidine photo-lyase [Klebsiella pneumoniae]	CP022997.1/0.0/CP022997.1 Klebsiella pneumoniae strain 721005, complete genome	sp|D0ZQC5|DTPD_SALT1/1.9e-252/Dipeptide permease D OS=Salmonella typhimurium (strain 14028s / SGSC 2262) GN=dtpD PE=3 SV=2	kom:HR38_13295/9.6e-261/peptide permease; K03305 proton-dependent oligopeptide transporter, POT family	At2g42790/4.0e-93/[C] KOG2617 Citrate synthase	Unigene16_All/8.9e-90/POT family	biological_process:GO:0018298//protein-chromophore linkage;molecular_function:GO:0016829//lyase activity;
CL70.Contig2_All	2290	12.43	17.95	0.530157547657929	0.257533586628734	*	0.1053206	NA	CP022997.1/0.0/CP022997.1 Klebsiella pneumoniae strain 721005, complete genome	sp|P0A8N3|SYK1_ECOLI/1.3e-269/Lysine--tRNA ligase OS=Escherichia coli (strain K12) GN=lysS PE=1 SV=2	kle:AO703_17260/1.1e-272/lysS; lysine--tRNA ligase; K04567 lysyl-tRNA synthetase, class II [EC:6.1.1.6]	At3g13490/3.2e-111/[J] KOG1885 Lysyl-tRNA synthetase (class II)	CL70.Contig2_All/4.4e-84/tRNA synthetases class II (D, K and N)	NA
Unigene281_All	801	4.71	6.79	0.527684514631949	0.72862287366167	*	0.593834	WP_064152245.1/6.5e-132/hypothetical protein [Klebsiella pneumoniae] >SAW96950.1 Bacterial Ig-like domain (group 2) [Klebsiella pneumoniae] >SAU25707.1 Bacterial Ig-like domain (group 2) [Klebsiella pneumoniae] >SAX71227.1 Bacterial Ig-like domain (group 2) [Klebsiella pneumoniae] >AOT68024.1 hypothetical protein BH709_28015 (plasmid) [Klebsiella pneumoniae] >SAS75205.1 Bacterial Ig-like domain (…	CP017387.1/0.0/CP017387.1 Klebsiella pneumoniae strain KP36 plasmid 2, complete sequence	sp|P33747|Y4160_CLOAB/2.5e-07/Uncharacterized protein CA_P0160 OS=Clostridium acetobutylicum (strain ATCC 824 / DSM 792 / JCM 1419 / LMG 5710 / VKM B-1787) GN=CA_P0160 PE=3 SV=2	kpx:PMK1_b00035/6.3e-132/Bacterial Ig-like domain (group 2)	NA	Unigene281_All/2.8e-23/Bacterial Ig-like domain (group 2)	NA
Unigene1729_All	823	9.11	13.13	0.527343957090836	0.660216476923077	*	0.449362	WP_080464795.1/1.6e-149/phage major capsid protein [Klebsiella pneumoniae] >OST37254.1 phage major capsid protein [Klebsiella pneumoniae]	CP022997.1/0.0/CP022997.1 Klebsiella pneumoniae strain 721005, complete genome	NA	kpp:A79E_3063/2.4e-150/Phage major capsid protein	NA	Unigene1729_All/3.7e-38/Phage capsid family	NA
Unigene1269_All	3192	33.72	48.50	0.52438021101977	0.00782047422811671	*	0.001715136	WP_004190219.1/1.2e-160/MULTISPECIES: O-acetylserine/cysteine exporter [Klebsiella] >EKF78953.1 O-acetylserine/cysteine export protein [Klebsiella pneumoniae subsp. pneumoniae KpQ3] >ESM26999.1 O-acetylserine/cysteine efflux transporter [Klebsiella pneumoniae UCICRE 2] >EWD58316.1 O-acetylserine/cysteine efflux transporter [Klebsiella pneumoniae UCI 25] >EWE09505.1 O-acetylserine/cysteine efflux …	CP022997.1/0.0/CP022997.1 Klebsiella pneumoniae strain 721005, complete genome	sp|P31125|EAMA_ECOLI/1.8e-133/Probable amino-acid metabolite efflux pump OS=Escherichia coli (strain K12) GN=eamA PE=1 SV=2	kqu:AVR78_17245/2.5e-155/O-acetylserine/cysteine exporter; K15268 O-acetylserine/cysteine efflux transporter	7292802/5.1e-06/[K] KOG1878 Nuclear receptor coregulator SMRT/SMRTER, contains Myb-like domains	Unigene1269_All/3.7e-31/EamA-like transporter family	cellular_component:GO:0016021//integral component of membrane;
Unigene1002_All	1129	3.13	4.50	0.523762344284419	0.731756735483871	*	0.593834	WP_004151592.1/7.9e-192/MULTISPECIES: NADPH:quinone reductase [Klebsiella] >YP_005226634.1 zinc-binding oxidoreductase [Klebsiella pneumoniae subsp. pneumoniae HS11286] >AEW61032.1 zinc-binding oxidoreductase [Klebsiella pneumoniae subsp. pneumoniae HS11286] >EJJ41032.1 zinc-binding oxidoreductase [Klebsiella pneumoniae subsp. pneumoniae KPNIH2] >EJJ47388.1 zinc-binding oxidoreductase [Klebsiella…	CP022997.1/0.0/CP022997.1 Klebsiella pneumoniae strain 721005, complete genome	sp|P43903|QOR_PSEAE/6.3e-20/Quinone oxidoreductase OS=Pseudomonas aeruginosa (strain ATCC 15692 / DSM 22644 / CIP 104116 / JCM 14847 / LMG 12228 / 1C / PRS 101 / PAO1) GN=qor PE=3 SV=2	kph:KPNIH24_16545/1.2e-192/NADPH-quinone reductase	Hs14249346/2.8e-36/[CR] KOG1198 Zinc-binding oxidoreductase	Unigene1002_All/9.1e-25/Zinc-binding dehydrogenase	molecular_function:GO:0008270//zinc ion binding;GO:0003960//NADPH:quinone reductase activity;GO:0016491//oxidoreductase activity;
Unigene241_All	2235	1.47	2.11	0.521426843870821	0.729143318571429	*	0.593834	AHM80499.1/1.9e-269/6-phospho-beta-glucosidase [Klebsiella pneumoniae 30684/NJST258_2] >AHM86137.1 6-phospho-beta-glucosidase [Klebsiella pneumoniae 30660/NJST258_1]	CP022997.1/0.0/CP022997.1 Klebsiella pneumoniae strain 721005, complete genome	sp|P42973|BGLA_BACSU/8.4e-85/Aryl-phospho-beta-D-glucosidase BglA OS=Bacillus subtilis (strain 168) GN=bglA PE=1 SV=1	kpy:KPNIH31_08525/1.5e-268/6-phospho-beta-glucosidase; K01223 6-phospho-beta-glucosidase [EC:3.2.1.86]	At2g44460/2.0e-49/[G] KOG0626 Beta-glucosidase, lactase phlorizinhydrolase, and related proteins	Unigene241_All/2.9e-110/Glycosyl hydrolase family 1	biological_process:GO:0005975//carbohydrate metabolic process;molecular_function:GO:0004553//hydrolase activity, hydrolyzing O-glycosyl compounds;GO:0016787//hydrolase activity;
CL4.Contig1_All	1697	11.49	16.49	0.521212600791354	0.400826646134663	*	0.1870058	OSL84467.1/3.8e-190/transposase, family [Escherichia coli T426]	CP017086.1/0.0/CP017086.1 Proteus mirabilis strain T18 plasmid pT18, complete sequence	sp|Q56897|TRA8_YEREN/1.2e-128/Transposase for insertion sequence element IS1328 OS=Yersinia enterocolitica PE=3 SV=1	vcq:EN18_05870/1.5e-186/transposase	NA	CL4.Contig1_All/2.9e-20/Transposase IS116/IS110/IS902 family	biological_process:GO:0006313//transposition, DNA-mediated;molecular_function:GO:0003677//DNA binding;GO:0004803//transposase activity;
Unigene229_All	3750	934.79	1341.14	0.520745640356564	1.21667162553191e-69	*	3.32656e-71	WP_032439481.1/1.0e-179/ATP-dependent 6-phosphofructokinase [Klebsiella pneumoniae] >KDL33720.1 6-phosphofructokinase [Klebsiella pneumoniae MGH 64]	CP022997.1/0.0/CP022997.1 Klebsiella pneumoniae strain 721005, complete genome	sp|Q9Z6C3|PFKA_ENTCL/7.3e-174/ATP-dependent 6-phosphofructokinase OS=Enterobacter cloacae GN=pfkA PE=3 SV=1	enf:AKI40_4866/9.8e-175/pfkA; 6-phosphofructokinase isozyme I; K00850 6-phosphofructokinase 1 [EC:2.7.1.11]	Hs4505749/1.4e-52/[G] KOG2440 Pyrophosphate-dependent phosphofructo-1-kinase	Unigene229_All/5.8e-107/Phosphofructokinase	NA
Unigene223_All	10579	208.01	297.72	0.517303254026529	9.35727538235294e-45	*	3.70154e-46	WP_086630204.1/0.0e+00/glucans biosynthesis glucosyltransferase MdoH [Klebsiella pneumoniae] >OUH81850.1 glucans biosynthesis glucosyltransferase H [Klebsiella pneumoniae]	CP022997.1/0.0/CP022997.1 Klebsiella pneumoniae strain 721005, complete genome	sp|Q82SA8|OPGH_NITEU/0.0e+00/Glucans biosynthesis glucosyltransferase H OS=Nitrosomonas europaea (strain ATCC 19718 / CIP 103999 / KCTC 2705 / NBRC 14298) GN=opgH PE=3 SV=1	kin:AB182_09340/0.0e+00/glucosyltransferase MdoH; K03669 membrane glycosyltransferase [EC:2.4.1.-]	At2g40600/3.6e-32/[BK] KOG2633 Hismacro and SEC14 domain-containing proteins	Unigene223_All/3.8e-23/Glycosyl transferase family 2	NA
CL1.Contig1_All	3512	232.03	331.96	0.516698063735395	2.1585030631579e-16	*	1.670046e-17	WP_080884220.1/0.0e+00/elongation factor G [Klebsiella pneumoniae] >SLS03088.1 translation elongation factor G [Klebsiella pneumoniae]	CP022997.1/0.0/CP022997.1 Klebsiella pneumoniae strain 721005, complete genome	sp|Q12GX4|EFG1_POLSJ/0.0e+00/Elongation factor G 1 OS=Polaromonas sp. (strain JS666 / ATCC BAA-500) GN=fusA1 PE=3 SV=1	kin:AB182_08270/0.0e+00/fusA; elongation factor G; K02355 elongation factor G	At1g62750/3.4e-229/[J] KOG0465 Mitochondrial elongation factor	CL1.Contig1_All/7.1e-65/Elongation factor Tu GTP binding domain	NA
Unigene1687_All	1170	43.54	62.22	0.515036987346175	0.137657034920635	*	0.0454052	CCI79041.1/1.7e-197/rspB [Klebsiella pneumoniae subsp. rhinoscleromatis SB3432] >AHM77348.1 Starvation sensing protein rspB [Klebsiella pneumoniae 30684/NJST258_2] >AHM82936.1 Starvation sensing protein rspB [Klebsiella pneumoniae 30660/NJST258_1]	CP022997.1/0.0/CP022997.1 Klebsiella pneumoniae strain 721005, complete genome	sp|P38105|RSPB_ECOLI/5.7e-133/Starvation-sensing protein RspB OS=Escherichia coli (strain K12) GN=rspB PE=2 SV=1	slq:M495_18345/3.7e-149/oxidoreductase; K08322 L-gulonate 5-dehydrogenase [EC:1.1.1.380]	Hs4507155/4.7e-34/[Q] KOG0024 Sorbitol dehydrogenase	Unigene1687_All/8.4e-35/Alcohol dehydrogenase GroES-like domain	molecular_function:GO:0003939//L-iditol 2-dehydrogenase activity;GO:0008270//zinc ion binding;GO:0016491//oxidoreductase activity;
Unigene1450_All	3778	9.50	13.55	0.512293433022924	0.205202038110236	*	0.0758018	EJK89460.1/0.0e+00/arylsulfatase [Klebsiella pneumoniae subsp. pneumoniae DSM 30104] >AGT22069.1 phosphoethanolamine transferase [Klebsiella pneumoniae JM45] >AHM76999.1 Integral membrane protein [Klebsiella pneumoniae 30684/NJST258_2] >AHM82625.1 Integral membrane protein [Klebsiella pneumoniae 30660/NJST258_1]	CP022997.1/0.0/CP022997.1 Klebsiella pneumoniae strain 721005, complete genome	sp|P43666|EPTB_SALTY/3.8e-279/Kdo(2)-lipid A phosphoethanolamine 7''-transferase OS=Salmonella typhimurium (strain LT2 / SGSC1412 / ATCC 700720) GN=eptB PE=3 SV=2	ear:CCG32801/7.3e-303/Phosphoethanolamine transferase specific for the outer Kdo residue of lipopolysaccharide; K12975 KDO II ethanolaminephosphotransferase [EC:2.7.8.42]	Hs22064845/4.3e-20/[T] KOG0192 Tyrosine kinase specific for activated (GTP-bound) p21cdc42Hs	Unigene1450_All/3.4e-46/Sulfatase	molecular_function:GO:0016740//transferase activity;
Unigene318_All	797	80.51	114.80	0.511882748028998	0.104980416356877	*	0.032856	NA	NA	NA	NA	NA	Unigene318_All/0.012/Influenza virus nucleoprotein	NA
Unigene628_All	2902	64.26	91.61	0.511584108375	0.000361244062372881	*	6.19936e-05	WP_004214302.1/5.8e-215/N-methyl-L-tryptophan oxidase [Klebsiella pneumoniae] >EMB08811.1 N-methyltryptophan oxidase [Klebsiella pneumoniae hvKP1] >AGX37307.1 N-methyltryptophan oxidase [Klebsiella pneumoniae CG43] >ESM03536.1 N-methyl-L-tryptophan oxidase [Klebsiella pneumoniae UCICRE 6] >CDI20429.1 N-methyl-L-tryptophan oxidase [Klebsiella pneumoniae subsp. pneumoniae SA1] >EWD16729.1 N-methyl-…	CP022997.1/0.0/CP022997.1 Klebsiella pneumoniae strain 721005, complete genome	sp|A8AI24|Y2011_CITK8/3.5e-184/UPF0176 protein CKO_02011 OS=Citrobacter koseri (strain ATCC BAA-895 / CDC 4225-83 / SGSC4696) GN=CKO_02011 PE=3 SV=1	eae:EAE_16275/6.8e-192/solA; N-methyltryptophan oxidase; K02846 N-methyl-L-tryptophan oxidase [EC:1.5.3.-]	Hs7706065/8.6e-37/[R] KOG2820 FAD-dependent oxidoreductase	Unigene628_All/1.6e-44/FAD dependent oxidoreductase	NA
Unigene87_All	5224	3.17	4.50	0.50544216107763	0.460533749136939	*	0.232812	AHM81653.1/0.0e+00/hypothetical protein KPNJ2_04881 [Klebsiella pneumoniae 30684/NJST258_2] >AHM87332.1 hypothetical protein KPNJ1_04932 [Klebsiella pneumoniae 30660/NJST258_1]	CP022997.1/0.0/CP022997.1 Klebsiella pneumoniae strain 721005, complete genome	sp|Q5KYR0|IOLD_GEOKA/2.8e-240/3D-(3,5/4)-trihydroxycyclohexane-1,2-dione hydrolase OS=Geobacillus kaustophilus (strain HTA426) GN=iolD PE=3 SV=1	koe:A225_0552/0.0e+00/Epi-inositol hydrolase; K03336 3D-(3,5/4)-trihydroxycyclohexane-1,2-dione acylhydrolase (decyclizing) [EC:3.7.1.22]	YMR108w/3.1e-29/[EH] KOG4166 Thiamine pyrophosphate-requiring enzyme	Unigene87_All/6.8e-39/Thiamine pyrophosphate enzyme, C-terminal TPP binding domain	biological_process:GO:0019310//inositol catabolic process;molecular_function:GO:0000287//magnesium ion binding;GO:0016787//hydrolase activity;GO:0016823//hydrolase activity, acting on acid carbon-carbon bonds, in ketonic substances;GO:0030976//thiamine pyrophosphate binding;
Unigene923_All	2976	52.28	73.97	0.500681134652241	0.00184290552	*	0.000348426	WP_002894362.1/1.1e-221/MULTISPECIES: pyridoxal phosphate-dependent aminotransferase [Klebsiella] >EJJ46587.1 methionine aminotransferase [Klebsiella pneumoniae subsp. pneumoniae KPNIH2] >EJJ46769.1 methionine aminotransferase [Klebsiella pneumoniae subsp. pneumoniae KPNIH4] >EJJ51531.1 methionine aminotransferase [Klebsiella pneumoniae subsp. pneumoniae KPNIH5] >EJJ56891.1 methionine aminotransf…	CP022997.1/0.0/CP022997.1 Klebsiella pneumoniae strain 721005, complete genome	sp|P77806|YBDL_ECOLI/5.8e-190/Methionine aminotransferase OS=Escherichia coli (strain K12) GN=ybdL PE=1 SV=1	kom:HR38_12860/1.9e-205/methionine aminotransferase; K14287 methionine transaminase [EC:2.6.1.88]	At1g77670/4.8e-83/[E] KOG0257 Kynurenine aminotransferase, glutamine transaminase K	Unigene923_All/5.5e-57/Aminotransferase class I and II	biological_process:GO:0009058//biosynthetic process;molecular_function:GO:0008483//transaminase activity;GO:0030170//pyridoxal phosphate binding;
Unigene302_All	4326	8.62	12.19	0.499938351531114	0.208244416981132	*	0.0770468	WP_002894742.1/4.5e-227/MULTISPECIES: ROK family transcriptional regulator [Enterobacterales] >YP_005225830.1 ROK family transcriptional regulator [Klebsiella pneumoniae subsp. pneumoniae HS11286] >ABR76140.1 transcriptional repressor of genes for catabolic enzyme (NagC/XylR (ROK) family) [Klebsiella pneumoniae subsp. pneumoniae MGH 78578] >BAH62392.1 transcriptional repressor of genes for catabo…	CP022997.1/0.0/CP022997.1 Klebsiella pneumoniae strain 721005, complete genome	sp|P0AF23|NAGC_SHIFL/2.1e-204/N-acetylglucosamine repressor OS=Shigella flexneri GN=nagC PE=3 SV=1	ear:CCG31174/2.3e-220/N-acetylglucosamine-6P-responsive transcriptional repressor NagC, ROK family; K02565 N-acetylglucosamine repressor	7296992/2.6e-90/[G] KOG3148 Glucosamine-6-phosphate isomerase	Unigene302_All/2.4e-95/ROK family	biological_process:GO:0006351//transcription, DNA-templated;molecular_function:GO:0003677//DNA binding;GO:0003700//DNA binding transcription factor activity;
Unigene762_All	4028	147.46	207.82	0.495010839668737	3.17342347826087e-11	*	3.3968e-12	WP_073557690.1/0.0e+00/phosphoenolpyruvate synthase [Klebsiella pneumoniae] >APM43437.1 phosphoenolpyruvate synthase [Klebsiella pneumoniae] >OMI98813.1 phosphoenolpyruvate synthase [Klebsiella pneumoniae]	CP022997.1/0.0/CP022997.1 Klebsiella pneumoniae strain 721005, complete genome	sp|P23538|PPSA_ECOLI/0.0e+00/Phosphoenolpyruvate synthase OS=Escherichia coli (strain K12) GN=ppsA PE=1 SV=5	koy:J415_14795/0.0e+00/phosphoenolpyruvate synthase; K01007 pyruvate, water dikinase [EC:2.7.9.2]	Hs19923466/3.0e-11/[A] KOG1869 Splicing coactivator SRm160/300, subunit SRm300	Unigene762_All/2.2e-120/Pyruvate phosphate dikinase, PEP/pyruvate binding domain	NA
Unigene1299_All	7054	123.07	172.82	0.489791058451326	5.56052883582089e-16	*	4.33456e-17	WP_032433201.1/0.0e+00/RNA-binding transcriptional accessory protein [Klebsiella pneumoniae] >EWD55079.1 protein yhgF [Klebsiella pneumoniae UCI 25] >CED75432.1 transcriptional accessory protein [Klebsiella pneumoniae] >AKL29633.1 transcription accessory protein [Klebsiella pneumoniae] >KMX47963.1 protein YhgF [Klebsiella pneumoniae] >ALR25657.1 RNA-binding transcriptional accessory protein [Kleb…	CP022882.1/0.0/CP022882.1 Klebsiella pneumoniae strain 911021, complete genome	sp|P46837|YHGF_ECOLI/0.0e+00/Protein YhgF OS=Escherichia coli (strain K12) GN=yhgF PE=1 SV=3	kpq:KPR0928_24055/0.0e+00/transcription accessory protein; K06959 protein Tex	YKR097w/4.1e-125/[C] TWOG0797 Phosphoenolpyruvate carboxykinase (ATP)	Unigene1299_All/4.1e-71/Tex-like protein N-terminal domain	biological_process:GO:0006139//nucleobase-containing compound metabolic process;molecular_function:GO:0003676//nucleic acid binding;
Unigene195_All	10014	206.40	289.81	0.489664405712358	1.88083272705882e-37	*	9.30022e-39	WP_081541255.1/1.1e-252/3-carboxy-cis,cis-muconate cycloisomerase [Klebsiella pneumoniae] >SJN03286.1 3-carboxy-cis,cis-muconate cycloisomerase [Klebsiella pneumoniae] >SKC28722.1 3-carboxy-cis,cis-muconate cycloisomerase [Klebsiella pneumoniae]	CP003200.1/0.0/CP003200.1 Klebsiella pneumoniae subsp. pneumoniae HS11286, complete genome	sp|Q43935|CATF_ACIAD/1.3e-156/Beta-ketoadipyl-CoA thiolase OS=Acinetobacter baylyi (strain ATCC 33305 / BD413 / ADP1) GN=catF PE=3 SV=1	ear:CCG30255/2.8e-216/3-carboxy-cis,cis-muconate cycloisomerase (EC 5.5.1.2); K01857 3-carboxy-cis,cis-muconate cycloisomerase [EC:5.5.1.2]	SPBC8E4.05c/7.4e-88/[F] KOG2700 Adenylosuccinate lyase	Unigene195_All/3.6e-53/Lyase	NA
Unigene1507_All	2275	244.27	342.48	0.487543050635772	6.98290625125628e-10	*	8.08376e-11	WP_004221448.1/1.8e-243/bifunctional glucose-1-phosphatase/inositol phosphatase [Klebsiella pneumoniae] >YP_005226202.1 glucose-1-phosphatase/inositol phosphatase [Klebsiella pneumoniae subsp. pneumoniae HS11286] >ABR76462.1 glucose-1-phosphatase [Klebsiella pneumoniae subsp. pneumoniae MGH 78578] >AEW60600.1 glucose-1-phosphatase/inositol phosphatase [Klebsiella pneumoniae subsp. pneumoniae HS11…	CP022997.1/0.0/CP022997.1 Klebsiella pneumoniae strain 721005, complete genome	sp|P19926|AGP_ECOLI/2.0e-190/Glucose-1-phosphatase OS=Escherichia coli (strain K12) GN=agp PE=1 SV=1	kps:KPNJ2_03490/2.7e-244/Glucose-1-phosphatase; K01085 glucose-1-phosphatase [EC:3.1.3.10]	At5g54500/1.5e-49/[R] KOG3135 1,4-benzoquinone reductase-like; Trp repressor binding protein-like/protoplast-secreted protein	Unigene1507_All/1.3e-17/Histidine phosphatase superfamily (branch 2)	molecular_function:GO:0003993//acid phosphatase activity;
Unigene216_All	2034	3.66	5.13	0.487115177323011	0.663712483404255	*	0.453672	ABR77077.1/9.3e-151/hypothetical protein KPN_01646 [Klebsiella pneumoniae subsp. pneumoniae MGH 78578]	CP022997.1/0.0/CP022997.1 Klebsiella pneumoniae strain 721005, complete genome	sp|B5XQT8|TAM_KLEP3/8.9e-134/Trans-aconitate 2-methyltransferase OS=Klebsiella pneumoniae (strain 342) GN=tam PE=3 SV=1	kqu:AVR78_17345/5.9e-134/trans-aconitate 2-methyltransferase; K00598 trans-aconitate 2-methyltransferase [EC:2.1.1.144]	NA	Unigene216_All/3.4e-13/Methyltransferase domain	cellular_component:GO:0005737//cytoplasm;molecular_function:GO:0008168//methyltransferase activity;GO:0030798//trans-aconitate 2-methyltransferase activity;
Unigene1479_All	1744	7341.49	10279.07	0.485564940819943	3.2814373e-204	*	3.43606e-206	OKB57040.1/4.0e-195/porin OmpA [Klebsiella pneumoniae]	CP022997.1/0.0/CP022997.1 Klebsiella pneumoniae strain 721005, complete genome	sp|P24017|OMPA_KLEPN/4.9e-197/Outer membrane protein A OS=Klebsiella pneumoniae GN=ompA PE=1 SV=2	kps:KPNJ2_03528/6.1e-196/Outer membrane protein A; K03286 OmpA-OmpF porin, OOP family	NA	Unigene1479_All/1e-74/OmpA-like transmembrane domain	cellular_component:GO:0009279//cell outer membrane;GO:0016021//integral component of membrane;molecular_function:GO:0005198//structural molecule activity;
Unigene1174_All	3324	263.14	368.26	0.484894132051244	2.54846017021277e-15	*	2.09036e-16	NA	CP022997.1/0.0/CP022997.1 Klebsiella pneumoniae strain 721005, complete genome	sp|B5XWS2|OPGD_KLEP3/0.0e+00/Glucans biosynthesis protein D OS=Klebsiella pneumoniae (strain 342) GN=mdoD PE=3 SV=1	kps:KPNJ2_02484/0.0e+00/Protein ydcG precursor	NA	Unigene1174_All/6.8e-181/Periplasmic glucan biosynthesis protein, MdoG	NA
Unigene5_All	8950	36.53	51.04	0.482546575402851	2.65017796638655e-06	*	3.66924e-07	WP_004151925.1/1.4e-296/MULTISPECIES: thiamine ABC transporter permease [Klebsiella] >EJJ36708.1 putative ABC transport system permease component [Klebsiella pneumoniae subsp. pneumoniae KPNIH2] >EJJ40837.1 putative ABC transport system permease component [Klebsiella pneumoniae subsp. pneumoniae KPNIH4] >EJJ52730.1 putative ABC transport system permease component [Klebsiella pneumoniae subsp. pne…	CP022997.1/0.0/CP022997.1 Klebsiella pneumoniae strain 721005, complete genome	sp|P78067|YNJE_ECOLI/5.7e-209/Thiosulfate sulfurtransferase YnjE OS=Escherichia coli (strain K12) GN=ynjE PE=1 SV=2	kvd:KR75_18640/1.3e-254/thiosulfate sulfurtransferase; K21028 molybdopterin synthase sulfurtransferase [EC:2.8.1.11]	Hs18375501/5.6e-18/[L] KOG1294 Apurinic/apyrimidinic endonuclease and related enzymes	Unigene5_All/3.1e-13/Binding-protein-dependent transport system inner membrane component	biological_process:GO:0006810//transport;cellular_component:GO:0016021//integral component of membrane;GO:0005886//plasma membrane;
Unigene47_All	2641	27.05	37.74	0.480465828886268	0.0726441790744467	*	0.021003	SBI28598.1/4.1e-175/putative ABC-type amino acid transport/signal transduction systems periplasmic component [Klebsiella pneumoniae]	CP022882.1/0.0/CP022882.1 Klebsiella pneumoniae strain 911021, complete genome	sp|O32229|YVAG_BACSU/2.3e-57/Uncharacterized oxidoreductase YvaG OS=Bacillus subtilis (strain 168) GN=yvaG PE=3 SV=1	kpx:PMK1_00455/4.9e-165/pheC; Cyclohexadienyl dehydratase precursor; K01713 cyclohexadienyl dehydratase [EC:4.2.1.51 4.2.1.91]	Hs10337605/1.1e-27/[R] KOG0725 Reductases with broad range of substrate specificities	Unigene47_All/2.3e-45/Bacterial extracellular solute-binding proteins, family 3	NA
Unigene603_All	1971	5.89	8.21	0.479114587947344	0.598701241045499	*	0.359778	WP_048290052.1/6.5e-234/UDP-N-acetylglucosamine 1-carboxyvinyltransferase [Klebsiella pneumoniae] >KMB33460.1 UDP-N-acetylglucosamine 1-carboxyvinyltransferase [Klebsiella pneumoniae] >KMD15441.1 UDP-N-acetylglucosamine 1-carboxyvinyltransferase [Klebsiella pneumoniae] >SBX89872.1 UDP-N-acetylglucosamine 1-carboxyvinyltransferase [Klebsiella pneumoniae] >OSY20464.1 UDP-N-acetylglucosamine 1-carbo…	CP022997.1/0.0/CP022997.1 Klebsiella pneumoniae strain 721005, complete genome	sp|B2VGU0|MURA_ERWT9/2.6e-215/UDP-N-acetylglucosamine 1-carboxyvinyltransferase OS=Erwinia tasmaniensis (strain DSM 17950 / CIP 109463 / Et1/99) GN=murA PE=3 SV=1	kpx:PMK1_01107/4.4e-235/murA; UDP-N-acetylglucosamine 1-carboxyvinyltransferase; K00790 UDP-N-acetylglucosamine 1-carboxyvinyltransferase [EC:2.5.1.7]	At2g45300/1.8e-09/[E] KOG0692 Pentafunctional AROM protein	Unigene603_All/5.8e-132/EPSP synthase (3-phosphoshikimate 1-carboxyvinyltransferase)	biological_process:GO:0008360//regulation of cell shape;GO:0009252//peptidoglycan biosynthetic process;GO:0019277//UDP-N-acetylgalactosamine biosynthetic process;GO:0051301//cell division;GO:0071555//cell wall organization;GO:0007049//cell cycle;cellular_component:GO:0005737//cytoplasm;molecular_function:GO:0008760//UDP-N-acetylglucosamine 1-carboxyvinyltransferase activity;GO:0016740//transferas…
Unigene946_All	2448	60.97	84.89	0.477495069031054	0.0046112851011236	*	0.000954984	AHM79335.1/4.7e-274/hypothetical protein KPNJ2_02555 [Klebsiella pneumoniae 30684/NJST258_2] >AHM85006.1 hypothetical protein KPNJ1_02600 [Klebsiella pneumoniae 30660/NJST258_1]	CP022997.1/0.0/CP022997.1 Klebsiella pneumoniae strain 721005, complete genome	sp|P37594|SMVA_SALTY/1.5e-204/Methyl viologen resistance protein SmvA OS=Salmonella typhimurium (strain LT2 / SGSC1412 / ATCC 700720) GN=smvA PE=3 SV=2	kqu:AVR78_18420/3.2e-259/MFS transporter; K08167 MFS transporter, DHA2 family, multidrug resistance protein	At1g31810/3.9e-06/[ZR] LSE0118 A Protein possibly involved in cytoskeleton rearrangements, contains FH domain	Unigene946_All/1.2e-39/Major Facilitator Superfamily	biological_process:GO:0055085//transmembrane transport;cellular_component:GO:0016021//integral component of membrane;
Unigene899_All	21412	6.88	9.57	0.476110359783928	0.00352513621052632	*	0.000701336	WP_047669470.1/0.0e+00/MULTISPECIES: polyketide synthase [Enterobacteriaceae] >KHG73352.1 polyketide synthase [Escherichia coli] >OHY27897.1 polyketide synthase [Klebsiella pneumoniae] >OIK34002.1 polyketide synthase [Klebsiella pneumoniae] >OVW80487.1 polyketide synthase [Klebsiella pneumoniae] >OXM94887.1 polyketide synthase [Klebsiella pneumoniae] >OXM98142.1 polyketide synthase [Klebsiella pn…	CP022997.1/0.0/CP022997.1 Klebsiella pneumoniae strain 721005, complete genome	sp|P48633|HMWP2_YERE8/0.0e+00/High-molecular-weight protein 2 OS=Yersinia enterocolitica serotype O:8 / biotype 1B (strain NCTC 13174 / 8081) GN=irp2 PE=3 SV=1	eum:ECUMN_2274/0.0e+00/irp; high-molecular-weight nonribosomal peptide/polyketide synthetase 1 (HMWP1); K04786 yersiniabactin nonribosomal peptide/polyketide synthase	CE04187_1/1.9e-72/[I] KOG1202 Animal-type fatty acid synthase and related proteins	Unigene899_All/1.1e-74/Beta-ketoacyl synthase, N-terminal domain	NA
Unigene287_All	3825	62.70	87.20	0.475862691974887	0.00014119975335689	*	2.32458e-05	EFD82371.1/0.0e+00/ATP-dependent DNA helicase RecQ [Klebsiella sp. 1_1_55]	CP022997.1/0.0/CP022997.1 Klebsiella pneumoniae strain 721005, complete genome	sp|P40724|RECQ_SALTY/0.0e+00/ATP-dependent DNA helicase RecQ OS=Salmonella typhimurium (strain LT2 / SGSC1412 / ATCC 700720) GN=recQ PE=3 SV=3	eec:EcWSU1_04359/0.0e+00/recQ; ATP-dependent DNA helicase recQ; K03654 ATP-dependent DNA helicase RecQ [EC:3.6.4.12]	7299503/5.5e-92/[L] KOG0351 ATP-dependent DNA helicase	Unigene287_All/6e-37/RQC domain	biological_process:GO:0006281//DNA repair;GO:0006260//DNA replication;GO:0009432//SOS response;GO:0006310//DNA recombination;cellular_component:GO:0005622//intracellular;molecular_function:GO:0005524//ATP binding;GO:0003676//nucleic acid binding;GO:0043140//ATP-dependent 3'-5' DNA helicase activity;
Unigene722_All	10058	28.74	39.93	0.474413010175712	1.7422467890625e-05	*	2.59462e-06	SNW12691.1/0.0e+00/multidrug resistance protein [Escherichia coli]	CP022997.1/0.0/CP022997.1 Klebsiella pneumoniae strain 721005, complete genome	sp|A8AEE5|MDTC_CITK8/0.0e+00/Multidrug resistance protein MdtC OS=Citrobacter koseri (strain ATCC BAA-895 / CDC 4225-83 / SGSC4696) GN=mdtC PE=3 SV=1	kpu:KP1_3744/0.0e+00/yegO; multidrug efflux system outer membrane protein; K07789 multidrug efflux pump	SPAC27E2.09/8.4e-15/[T] KOG0519 Sensory transduction histidine kinase	Unigene722_All/0/AcrB/AcrD/AcrF family	cellular_component:GO:0016021//integral component of membrane;GO:0005886//plasma membrane;molecular_function:GO:0005215//transporter activity;
Unigene1096_All	1920	258.67	358.72	0.47174544025358	3.32578303738318e-08	*	4.1403e-09	CDQ52507.1/1.3e-287/yfiB [Klebsiella pneumoniae]	CP022997.1/0.0/CP022997.1 Klebsiella pneumoniae strain 721005, complete genome	sp|P57015|YIFB_SALTY/6.3e-222/Uncharacterized protein YifB OS=Salmonella typhimurium (strain LT2 / SGSC1412 / ATCC 700720) GN=yifB PE=3 SV=1	koc:AB185_06335/7.3e-243/ATP-dependent protease; K07391 magnesium chelatase family protein	7290738/2.1e-07/[L] KOG0480 DNA replication licensing factor, MCM6 component	Unigene1096_All/1e-90/Magnesium chelatase, subunit ChlI	biological_process:GO:0006270//DNA replication initiation;molecular_function:GO:0003677//DNA binding;GO:0016851//magnesium chelatase activity;GO:0008233//peptidase activity;GO:0005524//ATP binding;
Unigene1489_All	2463	38.40	53.19	0.470048726011326	0.0374700373991031	*	0.00972172	BAH62548.1/9.9e-256/hypothetical protein KP1_1814 [Klebsiella pneumoniae subsp. pneumoniae NTUH-K2044]	CP022997.1/0.0/CP022997.1 Klebsiella pneumoniae strain 721005, complete genome	sp|P75791|YBIU_ECOLI/2.0e-212/Uncharacterized protein YbiU OS=Escherichia coli (strain K12) GN=ybiU PE=1 SV=1	kvq:SP68_22830/1.0e-244/hypothetical protein	NA	Unigene1489_All/1.8e-142/Protein of unknown function (DUF1479)	NA
Unigene1678_All	814	11.54	15.98	0.469624184282494	0.664657681625741	*	0.456638	EMI38371.1/1.7e-132/hypothetical protein MTE2_465 [Klebsiella pneumoniae VA360] >ERO76803.1 hypothetical protein L445_04290 [Klebsiella pneumoniae BIDMC 16] >ERO81836.1 hypothetical protein L450_04002 [Klebsiella pneumoniae BIDMC 18C] >ERO87771.1 hypothetical protein L441_04048 [Klebsiella pneumoniae BIDMC 12C] >EWD09174.1 hypothetical protein P846_04026 [Klebsiella pneumoniae UCI 43] >EWD13793.1…	CP022997.1/0.0/CP022997.1 Klebsiella pneumoniae strain 721005, complete genome	NA	sra:SerAS13_4091/1.9e-30/hypothetical protein	NA	NA	NA
[truncated: 1,179 more rows]
